# Supplementary material for: Differences among brain tumor stem cell types and fetal neural stem cells in focal regions of histone modifications and DNA methylation, broad regions of modifications, and bivalent promoters
Source: BMC Genomics. 2014 Aug 27;15(1):724. doi: 10.1186/1471-2164-15-724 (PMC4155105; doi:10.1186/1471-2164-15-724)
Supplement: Supplementary file 2 — Additional file 2: List of promoters and associated genes that have a H3K27me3 peak in all four BTSC types (CORE set). (XLS 411 KB) [file 12864_2014_6396_MOESM2_ESM.xls]

## Sheet: promoters only
promo_20bit
CHR10_100984799_100989109
CHR10_101076522_101080772
CHR10_101279199_101283449
CHR10_101830834_101835124
CHR10_102079180_102083733
CHR10_102209287_102213537
CHR10_102491821_102499006
CHR10_102876751_102881001
CHR10_102977957_102982207
CHR10_106100011_106104309
CHR10_106387348_106391598
CHR10_112823410_112828330
CHR10_115985507_115989990
CHR10_118020891_118026466
CHR10_118070429_118074679
CHR10_118291917_118296344
CHR10_118336960_118341381
CHR10_118367307_118371557
CHR10_118943489_118947739
CHR10_118987093_118991458
CHR10_119124177_119128427
CHR10_1192260_1196510
CHR10_119288445_119295777
CHR10_120343996_120348371
CHR10_124306670_124310920
CHR10_124599549_124603800
CHR10_124628318_124634034
CHR10_124894127_124898377
CHR10_124900359_124904678
CHR10_125640570_125644990
CHR10_125841123_125846593
CHR10_126096691_126100967
CHR10_129422441_129428750
CHR10_13082960_13087210
CHR10_131151955_131156259
CHR10_131821152_131825421
CHR10_133471775_133476025
CHR10_133846893_133851143
CHR10_134605287_134609579
CHR10_134625527_134629783
CHR10_134857050_134861300
CHR10_134890267_134894517
CHR10_134999616_135003901
CHR10_135007361_135011650
CHR10_135187356_135191638
CHR10_135222838_135227088
CHR10_13665520_13669772
CHR10_14412139_14416389
CHR10_15452314_15456564
CHR10_15801026_15805276
CHR10_15941753_15946025
CHR10_16515468_16519724
CHR10_16603260_16607510
CHR10_20141877_20146755
CHR10_21825447_21829697
CHR10_22646645_22650895
CHR10_22669129_22675181
CHR10_23517965_23522215
CHR10_24020180_24024430
CHR10_25500795_25505045
CHR10_26542099_26546349
CHR10_26968603_26972853
CHR10_28074003_28078253
CHR10_28610271_28614524
CHR10_3204218_3208503
CHR10_42889032_42893282
CHR10_43044443_43048693
CHR10_43081623_43085873
CHR10_43486496_43490752
CHR10_44190191_44194441
CHR10_45122163_45126413
CHR10_45186134_45190384
CHR10_46039219_46043524
CHR10_46388710_46394906
CHR10_46500039_46507479
CHR10_47971594_47975844
CHR10_48010130_48014497
CHR10_48035980_48040359
CHR10_48058232_48062672
CHR10_48426195_48430451
CHR10_4921295_4927667
CHR10_49559426_49564270
CHR10_49791533_49795786
CHR10_49812498_49816748
CHR10_50055696_50059952
CHR10_50065671_50070130
CHR10_50173692_50177942
CHR10_50201507_50205757
CHR10_50416328_50421090
CHR10_50483646_50492838
CHR10_50554237_50558487
CHR10_51155580_51159830
CHR10_51216058_51220308
CHR10_51677569_51681876
CHR10_52314688_52318941
CHR10_52417623_52421873
CHR10_52500798_52505084
CHR10_53740546_53744811
CHR10_5393475_5397804
CHR10_5530760_5535018
CHR10_62001970_62006220
CHR10_62162504_62166754
CHR10_6223386_6227671
CHR10_63697722_63701972
CHR10_71002249_71006628
CHR10_71056519_71060769
CHR10_71228149_71232399
CHR10_71381162_71385412
CHR10_71479106_71483372
CHR10_71706977_71711227
CHR10_72214413_72218663
CHR10_72638852_72643439
CHR10_73222033_73227368
CHR10_7748170_7752440
CHR10_7781741_7785991
CHR10_79355634_79359884
CHR10_81309351_81313601
CHR10_8133172_8138953
CHR10_81357163_81361413
CHR10_81651133_81655395
CHR10_81698091_81702341
CHR10_82038625_82042914
CHR10_82103037_82109991
CHR10_83621576_83625826
CHR10_85974514_85978764
CHR10_92606901_92611151
CHR10_94819721_94824406
CHR10_95312911_95317217
CHR10_95350233_95354483
CHR10_95358834_95363084
CHR10_97875993_97880400
CHR10_98107979_98112582
CHR10_99685205_99689525
CHR10_99760334_99764584
CHR10_99779825_99784075
CHR11_100504261_100509965
CHR11_101291713_101295965
CHR11_102080928_102085178
CHR11_102173325_102177604
CHR11_102218782_102223052
CHR11_102330902_102335172
CHR11_10429741_10434806
CHR11_107968805_107973175
CHR11_108794584_108798834
CHR11_110912942_110921162
CHR11_113148885_113156477
CHR11_113277298_113281548
CHR11_113347619_113351967
CHR11_113432140_113437247
CHR11_113935040_113939290
CHR11_11599375_11603628
CHR11_117172436_117176686
CHR11_117304552_117308820
CHR11_117358818_117363088
CHR11_117449475_117453770
CHR11_117527997_117532247
CHR11_117537693_117541943
CHR11_117573854_117578104
CHR11_117588102_117592784
CHR11_117600169_117604420
CHR11_117627471_117631721
CHR11_117639469_117643719
CHR11_117677161_117681442
CHR11_117716810_117722169
CHR11_118328613_118332989
CHR11_118521459_118526636
CHR11_118557893_118562168
CHR11_119513262_119517573
CHR11_119541394_119545644
CHR11_119612677_119617005
CHR11_123029772_123034022
CHR11_123116823_123121073
CHR11_123129686_123133936
CHR11_123181517_123185767
CHR11_123319005_123323255
CHR11_123487820_123494170
CHR11_123622132_123626382
CHR11_123685122_123689372
CHR11_123694553_123698803
CHR11_123799227_123803477
CHR11_123815441_123819691
CHR11_123918010_123922260
CHR11_123941674_123945924
CHR11_123994480_123998849
CHR11_124126569_124130819
CHR11_124131885_124140887
CHR11_124236991_124241241
CHR11_125117897_125122151
CHR11_125255218_125263636
CHR11_125437490_125441897
CHR11_126374514_126379201
CHR11_128065692_128069990
CHR11_128216813_128221073
CHR11_128263022_128267559
CHR11_128280052_128284302
CHR11_128747544_128751840
CHR11_129187450_129191700
CHR11_129531432_129535717
CHR11_129803348_129807598
CHR11_130742278_130746528
CHR11_132317474_132321747
CHR11_133440529_133444938
CHR11_133678785_133683035
CHR11_133703515_133707768
CHR11_134356955_134361205
CHR11_13937313_13941563
CHR11_14949642_14953908
CHR11_1575350_1579600
CHR11_1585441_1589769
CHR11_1599194_1603444
CHR11_1662391_1666641
CHR11_1671500_1675750
CHR11_17694234_17698550
CHR11_18147459_18152129
CHR11_18214142_18218410
CHR11_18225994_18230258
CHR11_1827275_1831633
CHR11_18768979_18773465
CHR11_18912372_18916625
CHR11_19038054_19042304
CHR11_1974530_1978780
CHR11_20137696_20141946
CHR11_20574021_20578465
CHR11_20644192_20648532
CHR11_2106239_2113041
CHR11_2114822_2120280
CHR11_22312742_22317246
CHR11_2248008_2252258
CHR11_2419296_2423877
CHR11_2435759_2440009
CHR11_27677006_27683229
CHR11_27698096_27703372
CHR11_29994314_29998564
CHR11_30297724_30301985
CHR11_30557866_30562116
CHR11_30564363_30568613
CHR11_3192693_3200192
CHR11_32632269_32636519
CHR11_34334493_34338878
CHR11_36542638_36546888
CHR11_36569144_36573418
CHR11_43855470_43859944
CHR11_44070174_44074592
CHR11_4423645_4427895
CHR11_44287542_44291792
CHR11_4463206_4467456
CHR11_44834127_44838377
CHR11_45121269_45126219
CHR11_4519496_4523746
CHR11_45263630_45267883
CHR11_45346023_45350273
CHR11_4554876_4559126
CHR11_4561118_4565368
CHR11_45640102_45647248
CHR11_45746058_45750314
CHR11_4614096_4622481
CHR11_4626635_4630885
CHR11_4856124_4860374
CHR11_4973288_4977538
CHR11_5020831_5025081
CHR11_5036683_5040933
CHR11_5177756_5182006
CHR11_5226913_5231193
CHR11_5247199_5251449
CHR11_5279002_5283252
CHR11_5301353_5305603
CHR11_5320580_5324830
CHR11_5325813_5330063
CHR11_5396506_5400756
CHR11_5418570_5422820
CHR11_5427794_5432044
CHR11_5463012_5467262
CHR11_5482660_5486910
CHR11_5486979_5491244
CHR11_5522579_5526829
CHR11_56136804_56141054
CHR11_56702296_56706546
CHR11_56760535_56764864
CHR11_56904056_56908699
CHR11_56913949_56918206
CHR11_56981414_56985664
CHR11_57106942_57111192
CHR11_5710753_5715072
CHR11_57118102_57123069
CHR11_57170876_57177493
CHR11_5729046_5733296
CHR11_58031404_58035654
CHR11_58255195_58259523
CHR11_58448249_58452499
CHR11_58627785_58632035
CHR11_58736185_58740522
CHR11_58946252_58950502
CHR11_58963717_58967967
CHR11_58977509_58981759
CHR11_58997978_59002228
CHR11_59024124_59028374
CHR11_59035461_59039711
CHR11_5921652_5925902
CHR11_59237144_59241394
CHR11_59368800_59373050
CHR11_59560823_59565207
CHR11_59577176_59581481
CHR11_59609212_59613533
CHR11_59706366_59711967
CHR11_59801214_59807411
CHR11_5980204_5984454
CHR11_59950137_59954387
CHR11_60035961_60040211
CHR11_6004760_6009010
CHR11_60220122_60224450
CHR11_60277551_60281801
CHR11_60429882_60434132
CHR11_60434752_60439002
CHR11_60536733_60540983
CHR11_61104124_61108374
CHR11_61200985_61205235
CHR11_61440823_61447817
CHR11_6147382_6151632
CHR11_61710763_61715035
CHR11_61729215_61733470
CHR11_61762799_61767083
CHR11_61790705_61794955
CHR11_61822362_61826612
CHR11_6208021_6217659
CHR11_6234041_6238481
CHR11_62508281_62512545
CHR11_62539137_62543387
CHR11_63014465_63018742
CHR11_63805804_63817456
CHR11_64111357_64116074
CHR11_64166613_64170863
CHR11_64246486_64250736
CHR11_64459161_64463436
CHR11_64482703_64487685
CHR11_65303368_65311854
CHR11_65941550_65945887
CHR11_66067466_66073747
CHR11_67027666_67036178
CHR11_67104358_67108611
CHR11_67138495_67142745
CHR11_67197928_67202178
CHR11_6746014_6750264
CHR11_6759344_6763594
CHR11_6772840_6777215
CHR11_6895308_6899558
CHR11_6900729_6904979
CHR11_6906492_6910742
CHR11_69198513_69202846
CHR11_69227206_69231787
CHR11_69298602_69302852
CHR11_69342379_69346629
CHR11_69598555_69603043
CHR11_69605667_69609957
CHR11_7012872_7017122
CHR11_70184770_70189020
CHR11_70383042_70387292
CHR11_70933613_70938101
CHR11_70950756_70955006
CHR11_70970819_70975069
CHR11_71520918_71525386
CHR11_71601985_71606240
CHR11_71632100_71636352
CHR11_7213084_7217334
CHR11_7226256_7230506
CHR11_74119084_74123375
CHR11_74477656_74481906
CHR11_74818005_74822381
CHR11_75056043_75060627
CHR11_75594391_75602951
CHR11_76057793_76062939
CHR11_76675361_76679611
CHR11_7803345_7807595
CHR11_7916893_7921143
CHR11_7940874_7945212
CHR11_7961969_7966219
CHR11_83070335_83074585
CHR11_88863312_88867881
CHR11_89503979_89508303
CHR11_92915444_92919694
CHR11_92924687_92928937
CHR11_93031024_93035274
CHR11_93773311_93777566
CHR11_98393580_98397830
CHR12_100127032_100131620
CHR12_100194547_100198797
CHR12_100391287_100395537
CHR12_10042396_10046646
CHR12_10056540_10060790
CHR12_10169958_10177603
CHR12_10215248_10224133
CHR12_102413126_102417379
CHR12_102501698_102505948
CHR12_102967295_102971545
CHR12_106232826_106238608
CHR12_106495263_106499513
CHR12_10656685_10660950
CHR12_106677900_106682651
CHR12_106688791_106693041
CHR12_10677756_10682006
CHR12_107044094_107048390
CHR12_10717156_10721406
CHR12_10766411_10770678
CHR12_107856110_107860360
CHR12_108230658_108236078
CHR12_108801926_108806176
CHR12_109841987_109846266
CHR12_109855277_109859538
CHR12_109952711_109956961
CHR12_110685228_110689914
CHR12_112392980_112397760
CHR12_112887748_112891999
CHR12_113605028_113609852
CHR12_115802865_115807115
CHR12_115829643_115833893
CHR12_116111746_116116183
CHR12_116283215_116287465
CHR12_117900278_117904528
CHR12_118078516_118082766
CHR12_118253399_118257649
CHR12_118908530_118912780
CHR12_119290591_119294841
CHR12_119573984_119578234
CHR12_121766547_121770797
CHR12_129094805_129099055
CHR12_129209456_129214169
CHR12_129385066_129389353
CHR12_129567613_129571863
CHR12_129766029_129770279
CHR12_130001289_130005683
CHR12_130039776_130044026
CHR12_130074489_130078739
CHR12_130212008_130216258
CHR12_131255776_131260026
CHR12_131358641_131365383
CHR12_131701975_131706225
CHR12_14023569_14027819
CHR12_15363243_15367503
CHR12_16387842_16392728
CHR12_16648598_16655791
CHR12_1790404_1794654
CHR12_1796436_1800878
CHR12_1808701_1812957
CHR12_18919_23169
CHR12_192005_196255
CHR12_2029224_2033739
CHR12_20409963_20414213
CHR12_2091179_2095429
CHR12_21478377_21482657
CHR12_21567022_21571272
CHR12_21818132_21822514
CHR12_21980125_21984375
CHR12_21984853_21989103
CHR12_2533301_2537551
CHR12_2602926_2607176
CHR12_26168363_26172770
CHR12_2671073_2675323
CHR12_32799327_32803580
CHR12_32940220_32944493
CHR12_33483098_33487521
CHR12_3466659_3475746
CHR12_39369124_39373374
CHR12_43555471_43559905
CHR12_43730399_43734649
CHR12_45505256_45509535
CHR12_45759165_45763501
CHR12_46584303_46588581
CHR12_46795927_46803566
CHR12_46860165_46864431
CHR12_46874910_46879166
CHR12_46882592_46886842
CHR12_47005529_47009779
CHR12_47042675_47046925
CHR12_47545170_47549420
CHR12_47650798_47659414
CHR12_4785102_4790121
CHR12_48386512_48390964
CHR12_4887267_4891555
CHR12_5019845_5024134
CHR12_50628217_50632518
CHR12_50909720_50914055
CHR12_50967014_50975066
CHR12_50978415_50982667
CHR12_51000686_51004938
CHR12_51046826_51051076
CHR12_51064934_51069184
CHR12_51113623_51117873
CHR12_51131380_51135677
CHR12_51153076_51157336
CHR12_51172490_51176789
CHR12_51199679_51204010
CHR12_51232398_51236670
CHR12_51253126_51257376
CHR12_51280743_51285059
CHR12_51286401_51290651
CHR12_51297850_51302110
CHR12_51331465_51335726
CHR12_51359690_51363946
CHR12_51382764_51387014
CHR12_51456622_51460872
CHR12_51475298_51479593
CHR12_51493380_51498102
CHR12_51513593_51517846
CHR12_51527584_51532545
CHR12_51625421_51629948
CHR12_52014980_52019304
CHR12_52615342_52620110
CHR12_52631480_52637334
CHR12_52980308_52984558
CHR12_53098552_53102817
CHR12_53152864_53157118
CHR12_53174279_53178558
CHR12_53226170_53230420
CHR12_53238135_53242385
CHR12_53267957_53272210
CHR12_53289724_53294013
CHR12_53302_57552
CHR12_53327663_53331913
CHR12_5346451_5350701
CHR12_53531087_53535337
CHR12_53652849_53657430
CHR12_53696388_53700638
CHR12_53923838_53928088
CHR12_54077079_54081329
CHR12_54149439_54153689
CHR12_54313442_54317692
CHR12_5470026_5474324
CHR12_55167670_55171948
CHR12_55613562_55617852
CHR12_55695821_55700092
CHR12_55893344_55897670
CHR12_56136700_56144464
CHR12_5613982_5618232
CHR12_56157245_56163400
CHR12_5924909_5929159
CHR12_60871076_60876318
CHR12_61830156_61836357
CHR12_63955254_63959538
CHR12_64506271_64510521
CHR12_64979122_64983372
CHR12_66905087_66909338
CHR12_66932791_66937152
CHR12_69289140_69293391
CHR12_69316711_69320987
CHR12_69433600_69438208
CHR12_7034777_7039050
CHR12_70615392_70619773
CHR12_70949229_70955982
CHR12_7170736_7176998
CHR12_73887301_73893278
CHR12_7483179_7491520
CHR12_7546863_7551139
CHR12_77779471_77783721
CHR12_7829761_7834079
CHR12_79622076_79626360
CHR12_79631431_79635681
CHR12_79855075_79859325
CHR12_80675651_80680740
CHR12_81601564_81606158
CHR12_83829955_83834205
CHR12_84194515_84198914
CHR12_84753463_84757741
CHR12_8496357_8500607
CHR12_8553902_8558152
CHR12_8705217_8710200
CHR12_87497476_87501869
CHR12_93063129_93067379
CHR12_94707766_94712167
CHR12_94857701_94864059
CHR12_9804014_9808264
CHR12_98071853_98076276
CHR12_98901430_98906063
CHR12_99271624_99275874
CHR12_99388309_99392632
CHR12_99709215_99713465
CHR12_9991681_9995931
CHR13_101851374_101855625
CHR13_107316334_107322554
CHR13_110562124_110566532
CHR13_113366094_113370344
CHR13_113543412_113547668
CHR13_113651123_113655373
CHR13_19664287_19668543
CHR13_19702317_19708646
CHR13_21140374_21144778
CHR13_24149194_24153465
CHR13_24232800_24237088
CHR13_24299166_24303416
CHR13_24312516_24316766
CHR13_24758826_24763204
CHR13_24840708_24844958
CHR13_24937442_24941864
CHR13_25520196_25526698
CHR13_26026339_26030589
CHR13_26921961_26926211
CHR13_27261279_27265529
CHR13_27388676_27392926
CHR13_27440567_27444817
CHR13_27571897_27576205
CHR13_27966466_27970732
CHR13_28897276_28901526
CHR13_31208178_31212499
CHR13_35901132_35905409
CHR13_36142548_36146798
CHR13_37341110_37345439
CHR13_40926185_40930461
CHR13_42040294_42047159
CHR13_42250250_42254514
CHR13_45323008_45327258
CHR13_46367293_46371676
CHR13_52497459_52501722
CHR13_60886530_60890782
CHR13_69579118_69583960
CHR13_71338581_71342831
CHR13_78074946_78079196
CHR13_83353677_83358029
CHR13_87119370_87123712
CHR13_90793709_90798824
CHR13_90845387_90850037
CHR13_95537593_95541867
CHR13_96437281_96441531
CHR13_96443855_96448105
CHR13_99421429_99425679
CHR14_102455256_102459506
CHR14_103456841_103461119
CHR14_103498082_103502332
CHR14_103503186_103507436
CHR14_104141392_104145642
CHR14_105387869_105392119
CHR14_105476370_105480620
CHR14_105523453_105527713
CHR14_105548854_105553106
CHR14_105564892_105569142
CHR14_105589196_105593474
CHR14_105643984_105648294
CHR14_105656946_105661196
CHR14_105738390_105742640
CHR14_105762482_105766732
CHR14_105795995_105800263
CHR14_105803880_105808153
CHR14_105851266_105855516
CHR14_105875952_105880202
CHR14_105900326_105904596
CHR14_105948385_105952637
CHR14_105997001_106001251
CHR14_106033661_106042067
CHR14_106105475_106109750
CHR14_106119445_106123695
CHR14_106184551_106188801
CHR14_106201855_106206105
CHR14_106240690_106244970
CHR14_106289480_106293730
CHR14_19731834_19736084
CHR14_20044970_20049220
CHR14_20094318_20098568
CHR14_20124879_20132222
CHR14_20178940_20183190
CHR14_20266199_20270449
CHR14_20280438_20286302
CHR14_20425901_20430166
CHR14_20489969_20494221
CHR14_21172088_21176338
CHR14_21177448_21181698
CHR14_21258299_21262549
CHR14_21386948_21391198
CHR14_21428905_21433155
CHR14_21630608_21634858
CHR14_21657615_21661926
CHR14_21682276_21686526
CHR14_21697530_21701780
CHR14_22127202_22131469
CHR14_22133486_22141195
CHR14_22654989_22661814
CHR14_22721242_22726189
CHR14_23607089_23611345
CHR14_23864409_23868659
CHR14_23868904_23877617
CHR14_23878122_23882530
CHR14_24046561_24050811
CHR14_24114556_24118806
CHR14_24588185_24592610
CHR14_35069498_35073748
CHR14_35858834_35863096
CHR14_36054771_36062615
CHR14_36120787_36125037
CHR14_36182541_36186791
CHR14_36191387_36195643
CHR14_36197155_36201606
CHR14_37743454_37748821
CHR14_41143589_41147843
CHR14_51800680_51804930
CHR14_51847362_51851713
CHR14_53490270_53496862
CHR14_54947564_54951829
CHR14_57029573_57033823
CHR14_61660999_61668483
CHR14_62580958_62585209
CHR14_62637587_62642013
CHR14_64358869_64363119
CHR14_67255442_67259692
CHR14_69615900_69620171
CHR14_69724790_69729040
CHR14_69990469_69994719
CHR14_73772427_73776677
CHR14_75684511_75688767
CHR14_75903978_75908228
CHR14_75940136_75944386
CHR14_77703180_77707430
CHR14_77936345_77940595
CHR14_85061279_85066990
CHR14_87858350_87866504
CHR14_89594360_89598611
CHR14_90770397_90774713
CHR14_91482746_91487288
CHR14_91855177_91860704
CHR14_93706901_93711192
CHR14_93828364_93832861
CHR14_93858662_93862941
CHR14_93988121_93992375
CHR14_94011537_94015923
CHR14_95183087_95188017
CHR14_95195845_95201706
CHR14_95248072_95253702
CHR14_95571930_95576180
CHR14_95737449_95741699
CHR14_95769676_95773926
CHR14_95788811_95793061
CHR14_95795244_95799494
CHR14_97298171_97302421
CHR14_98244202_98248452
CHR14_98248725_98252975
CHR14_98806825_98811075
CHR15_20284109_20288365
CHR15_20957192_20961442
CHR15_20983036_20987288
CHR15_21122997_21127247
CHR15_21441332_21445582
CHR15_21482767_21487043
CHR15_22616386_22620636
CHR15_22649290_22653540
CHR15_24661460_24665716
CHR15_26017303_26021561
CHR15_26268472_26272722
CHR15_26293906_26298209
CHR15_26576353_26580658
CHR15_26601835_26606085
CHR15_28472105_28476656
CHR15_30106517_30110822
CHR15_32833231_32837574
CHR15_32874403_32878681
CHR15_36010618_36015498
CHR15_36530146_36534399
CHR15_38386580_38390903
CHR15_38920037_38924750
CHR15_39005338_39009772
CHR15_41299644_41304273
CHR15_41345597_41349847
CHR15_41380995_41385245
CHR15_41697540_41701790
CHR15_43190463_43197151
CHR15_43205983_43212866
CHR15_48258213_48262471
CHR15_49827585_49834574
CHR15_50868751_50873001
CHR15_55452496_55456746
CHR15_56092777_56097027
CHR15_57063653_57068386
CHR15_57514163_57518413
CHR15_57687914_57692164
CHR15_57692579_57696829
CHR15_58080926_58085176
CHR15_60139189_60147243
CHR15_65901494_65905744
CHR15_66510781_66515046
CHR15_67006417_67010668
CHR15_67374847_67379097
CHR15_69623174_69627424
CHR15_71447480_71451730
CHR15_71949520_71953770
CHR15_72206497_72211247
CHR15_72446270_72450523
CHR15_72691754_72696048
CHR15_72902503_72906770
CHR15_73381609_73385859
CHR15_74090723_74095342
CHR15_74135853_74140103
CHR15_76416249_76424654
CHR15_76699627_76704192
CHR15_77023689_77027975
CHR15_77387006_77391305
CHR15_79402771_79407079
CHR15_79452723_79457052
CHR15_80124666_80129034
CHR15_80427875_80435161
CHR15_80584489_80591907
CHR15_80734693_80742711
CHR15_80814367_80821648
CHR15_80892400_80897317
CHR15_80979121_80983485
CHR15_81743722_81747972
CHR15_81903645_81911332
CHR15_82689131_82697491
CHR15_83578216_83586607
CHR15_87144214_87148743
CHR15_89441048_89445298
CHR15_90734643_90739024
CHR15_90807184_90811434
CHR15_90812410_90816906
CHR15_90999182_91003535
CHR15_92572458_92576708
CHR15_92638998_92643248
CHR15_92696706_92701084
CHR15_92721839_92726089
CHR15_98696078_98703150
CHR16_1065369_1072174
CHR16_1214505_1218755
CHR16_13918023_13922291
CHR16_139353_143623
CHR16_152472_156739
CHR16_15857602_15861886
CHR16_159374_171216
CHR16_16390752_16395002
CHR16_17471489_17475739
CHR16_18319604_18323854
CHR16_1849706_1853956
CHR16_1907482_1911732
CHR16_19355321_19359571
CHR16_19991780_19996030
CHR16_20244541_20249901
CHR16_20270781_20275038
CHR16_20679312_20683593
CHR16_20903167_20907417
CHR16_21068883_21073133
CHR16_21129619_21133869
CHR16_21149016_21153266
CHR16_21196389_21200658
CHR16_2185716_2189966
CHR16_22056975_22061225
CHR16_23098040_23105843
CHR16_23217632_23221890
CHR16_23631572_23635822
CHR16_23669948_23674198
CHR16_23751322_23755595
CHR16_24170874_24175976
CHR16_25607347_25611597
CHR16_26982028_26986278
CHR16_27229251_27233501
CHR16_27317723_27322673
CHR16_2775863_2781450
CHR16_27981573_27985823
CHR16_2831100_2836246
CHR16_28424906_28429156
CHR16_2847394_2851672
CHR16_29403931_29408181
CHR16_2948090_2955160
CHR16_29693567_29698832
CHR16_29816147_29821574
CHR16_2998706_3003879
CHR16_30143901_30148151
CHR16_3018982_3030422
CHR16_3033182_3038282
CHR16_3082112_3086362
CHR16_31120998_31125252
CHR16_31129412_31134581
CHR16_31135146_31139399
CHR16_31175311_31179572
CHR16_31270509_31274793
CHR16_31308597_31312883
CHR16_31443203_31447482
CHR16_31615934_31620206
CHR16_3190747_3194997
CHR16_3245863_3250128
CHR16_47872224_47876474
CHR16_47883279_47887529
CHR16_47929574_47936779
CHR16_47961808_47966058
CHR16_5055223_5062593
CHR16_5086992_5091282
CHR16_53912471_53916721
CHR16_54244433_54248806
CHR16_546922_551172
CHR16_54780148_54784468
CHR16_55220572_55230831
CHR16_55231599_55244066
CHR16_55245855_55250105
CHR16_55257726_55262978
CHR16_56127207_56134851
CHR16_56788407_56792783
CHR16_56980393_56984673
CHR16_57051617_57056472
CHR16_57324935_57329247
CHR16_60626787_60631037
CHR16_65287243_65291611
CHR16_65432282_65437087
CHR16_65914747_65921612
CHR16_66019036_66023286
CHR16_66571117_66575453
CHR16_69391812_69396072
CHR16_69445804_69450054
CHR16_69565223_69569473
CHR16_69946626_69950891
CHR16_70167746_70171996
CHR16_70590628_70594878
CHR16_71735097_71739347
CHR16_7319251_7323501
CHR16_74154249_74158558
CHR16_74897749_74901999
CHR16_75778836_75786115
CHR16_76025762_76030012
CHR16_76376483_76380733
CHR16_76610454_76614741
CHR16_788330_796193
CHR16_79128854_79133172
CHR16_80032894_80037144
CHR16_80366930_80371180
CHR16_80601797_80606047
CHR16_80622863_80627196
CHR16_80760551_80764813
CHR16_81214578_81218857
CHR16_83601879_83606142
CHR16_84447127_84451377
CHR16_84486774_84491024
CHR16_84623233_84627483
CHR16_85154942_85159192
CHR16_85166115_85170580
CHR16_86190499_86194761
CHR16_8619548_8623798
CHR16_86691316_86695566
CHR16_87275542_87283883
CHR16_87520224_87524604
CHR16_87530549_87538609
CHR16_87570124_87574489
CHR16_87684288_87688574
CHR16_87762163_87766438
CHR16_88655484_88659734
CHR17_10216297_10220547
CHR17_10264997_10269247
CHR17_10312851_10317101
CHR17_10359934_10364184
CHR17_10392937_10397204
CHR17_11438972_11443222
CHR17_11861359_11865625
CHR17_12390510_12394760
CHR17_12506438_12510980
CHR17_12630080_12634330
CHR17_12825030_12829354
CHR17_14141674_14146040
CHR17_14635875_14640125
CHR17_15184874_15189146
CHR17_16497133_16501383
CHR17_18791213_18795467
CHR17_20345819_20351899
CHR17_23810082_23814332
CHR17_26269558_26273825
CHR17_28227265_28231515
CHR17_28275540_28280099
CHR17_28462448_28466698
CHR17_28643369_28647619
CHR17_29421633_29425883
CHR17_29506955_29511307
CHR17_29617852_29622107
CHR17_29633299_29637623
CHR17_29666678_29670928
CHR17_29704083_29708370
CHR17_29713580_29717865
CHR17_2976845_2981125
CHR17_29928380_29934001
CHR17_3044060_3048312
CHR17_30492670_30500145
CHR17_30590704_30594970
CHR17_30723983_30728239
CHR17_30799135_30803396
CHR17_30934894_30939237
CHR17_31145991_31150253
CHR17_31260316_31265640
CHR17_31281136_31285393
CHR17_31289873_31298284
CHR17_31331860_31336136
CHR17_31352375_31356625
CHR17_31412255_31416511
CHR17_3141876_3146126
CHR17_31440841_31445100
CHR17_31451832_31456091
CHR17_31526527_31531597
CHR17_31547505_31551770
CHR17_31559077_31563330
CHR17_31615322_31619640
CHR17_31660643_31664896
CHR17_31827992_31834676
CHR17_31880635_31885705
CHR17_32365111_32370265
CHR17_32376787_32381157
CHR17_33076838_33081100
CHR17_33178426_33182682
CHR17_33354828_33361513
CHR17_33419864_33426549
CHR17_33549075_33555760
CHR17_34376431_34380681
CHR17_35016949_35021199
CHR17_35144212_35152779
CHR17_35273198_35278747
CHR17_35387085_35391434
CHR17_35974478_35978750
CHR17_36074140_36078400
CHR17_36112753_36117028
CHR17_36164341_36168610
CHR17_36181187_36185437
CHR17_36191562_36195812
CHR17_36208960_36213237
CHR17_36276238_36280488
CHR17_36294255_36298505
CHR17_36346448_36350862
CHR17_36393302_36397552
CHR17_36403161_36407464
CHR17_36408439_36413172
CHR17_36418142_36422392
CHR17_36436230_36440506
CHR17_36443877_36448133
CHR17_36450447_36454739
CHR17_36474903_36479157
CHR17_36558830_36563080
CHR17_36569759_36574009
CHR17_36587236_36591486
CHR17_36593903_36598173
CHR17_36632916_36637175
CHR17_36638740_36642998
CHR17_36644301_36648554
CHR17_36655964_36660214
CHR17_36724721_36728973
CHR17_36759832_36764082
CHR17_36778823_36783078
CHR17_36791412_36795681
CHR17_36806590_36812950
CHR17_36898892_36905824
CHR17_36914641_36918891
CHR17_36937321_36941660
CHR17_36981086_36985336
CHR17_36995878_37000173
CHR17_37021766_37026045
CHR17_37033569_37037855
CHR17_37143671_37147922
CHR17_38302840_38307747
CHR17_39209834_39215372
CHR17_39339670_39344139
CHR17_39346601_39350851
CHR17_39386075_39390325
CHR17_39434056_39440863
CHR17_39700211_39704493
CHR17_39796005_39800261
CHR17_40651574_40655976
CHR17_41213948_41218423
CHR17_42280466_42284726
CHR17_43162108_43166404
CHR17_43272861_43277112
CHR17_43287388_43291739
CHR17_43292206_43296456
CHR17_43389359_43393609
CHR17_4345381_4349631
CHR17_43576779_43581035
CHR17_43861801_43866065
CHR17_43962521_43966771
CHR17_43976542_43980891
CHR17_44006059_44014242
CHR17_44025367_44029617
CHR17_44030065_44035601
CHR17_44036583_44040833
CHR17_44042579_44050800
CHR17_44057966_44062216
CHR17_4409856_4414125
CHR17_44154129_44158381
CHR17_44160290_44164587
CHR17_44225935_44230185
CHR17_4430542_4435332
CHR17_44400203_44404454
CHR17_44426272_44430522
CHR17_44561640_44566077
CHR17_44639087_44645242
CHR17_4490959_4495209
CHR17_44929411_44933661
CHR17_45398050_45406056
CHR17_45426816_45431087
CHR17_45633239_45637492
CHR17_45703331_45707608
CHR17_46063726_46068010
CHR17_4618435_4622688
CHR17_47589672_47595192
CHR17_4966371_4973583
CHR17_50329702_50333983
CHR17_50693869_50698124
CHR17_50853562_50857840
CHR17_52022773_52027023
CHR17_53512297_53516547
CHR17_53584013_53588263
CHR17_53598260_53602510
CHR17_53621587_53625837
CHR17_53667346_53671811
CHR17_53712531_53716795
CHR17_53847384_53853393
CHR17_57022595_57026845
CHR17_57808145_57812422
CHR17_58950926_58955199
CHR17_6399851_6404101
CHR17_64107940_64112190
CHR17_6675034_6679284
CHR17_68669254_68677801
CHR17_69830464_69834809
CHR17_69868803_69875989
CHR17_69935630_69942180
CHR17_69970616_69974901
CHR17_70038450_70042700
CHR17_70053127_70057377
CHR17_70089151_70093401
CHR17_70130640_70134896
CHR17_70175364_70179617
CHR17_70212294_70216544
CHR17_70219938_70224212
CHR17_70241455_70245754
CHR17_70400529_70404779
CHR17_70428464_70434446
CHR17_70439991_70444241
CHR17_7105576_7110013
CHR17_71225610_71233120
CHR17_71578986_71587653
CHR17_73979701_73983951
CHR17_74077961_74082499
CHR17_74528345_74534106
CHR17_74856295_74860545
CHR17_74900896_74905146
CHR17_74930816_74935066
CHR17_7558303_7564513
CHR17_7843212_7847462
CHR17_7879582_7883948
CHR17_7930996_7935247
CHR17_8588080_8592379
CHR17_8808995_8813245
CHR18_10687064_10691314
CHR18_11675762_11680014
CHR18_11738678_11742928
CHR18_12240869_12245537
CHR18_14121679_14125929
CHR18_21185364_21189614
CHR18_2833527_2837777
CHR18_29273905_29278183
CHR18_30056442_30061019
CHR18_33318787_33323037
CHR18_33398921_33403441
CHR18_41554654_41558913
CHR18_42352297_42356547
CHR18_43028802_43033052
CHR18_43914750_43919000
CHR18_45974426_45978876
CHR18_48117655_48121905
CHR18_489935_494201
CHR18_54954604_54958866
CHR18_55034879_55039129
CHR18_55090847_55095105
CHR18_55136104_55140361
CHR18_55176713_55180971
CHR18_55272671_55276921
CHR18_55286977_55291227
CHR18_55514820_55519070
CHR18_5616465_5624142
CHR18_56189812_56194122
CHR18_57710534_57714784
CHR18_58140027_58144277
CHR18_583497_588423
CHR18_59291670_59295948
CHR18_59370872_59375122
CHR18_59402079_59406374
CHR18_59461046_59465970
CHR18_59524907_59529157
CHR18_59702418_59706671
CHR18_61564967_61569886
CHR18_6404151_6408401
CHR18_68361009_68366042
CHR18_7554316_7558566
CHR18_7741470_7745720
CHR19_10558178_10562491
CHR19_12720906_12725221
CHR19_13477567_13481817
CHR19_14645877_14650310
CHR19_1471613_1478266
CHR19_14771198_14775448
CHR19_14812939_14817189
CHR19_14852417_14856764
CHR19_14943980_14948230
CHR19_14950719_14955005
CHR19_15020514_15024764
CHR19_15055376_15059626
CHR19_15425324_15429574
CHR19_15435584_15443331
CHR19_15476836_15481086
CHR19_15779097_15783347
CHR19_15869121_15873384
CHR19_15905469_15910176
CHR19_16153733_16158000
CHR19_16744_26754
CHR19_16997719_17002125
CHR19_17763448_17767715
CHR19_17840281_17844816
CHR19_17919610_17923860
CHR19_18204266_18208516
CHR19_18226405_18230729
CHR19_18577843_18585490
CHR19_18762350_18766614
CHR19_19233810_19238060
CHR19_241419_245935
CHR19_2690256_2694574
CHR19_27930_32190
CHR19_33909677_33913927
CHR19_35551667_35555917
CHR19_3675873_3680123
CHR19_38407789_38412048
CHR19_38801216_38805510
CHR19_38863773_38868023
CHR19_40018425_40022675
CHR19_40316845_40326759
CHR19_40333966_40338596
CHR19_40410718_40419192
CHR19_40427634_40432500
CHR19_40471376_40475686
CHR19_40508429_40516046
CHR19_40530794_40535044
CHR19_40537841_40542091
CHR19_40628956_40633206
CHR19_40672446_40676696
CHR19_40683901_40688153
CHR19_40690549_40699900
CHR19_40710285_40716953
CHR19_40745650_40749900
CHR19_40855283_40859533
CHR19_40892169_40896924
CHR19_41033829_41040413
CHR19_41047740_41052059
CHR19_43497504_43503140
CHR19_43543869_43548119
CHR19_43598877_43603127
CHR19_43608035_43612285
CHR19_43612679_43616952
CHR19_44214255_44218538
CHR19_44263284_44267534
CHR19_44375940_44380193
CHR19_44475304_44479631
CHR19_44781503_44785758
CHR19_44858353_44862603
CHR19_44919758_44924008
CHR19_45131623_45135873
CHR19_46047430_46051680
CHR19_46079747_46083997
CHR19_46085070_46089320
CHR19_46118509_46122759
CHR19_46185543_46189793
CHR19_46282707_46286957
CHR19_46308692_46312949
CHR19_46387454_46391759
CHR19_46770870_46775190
CHR19_46824532_46828782
CHR19_46883186_46887436
CHR19_46900876_46905206
CHR19_46947836_46952096
CHR19_46988888_46993173
CHR19_47037363_47043848
CHR19_47052327_47057434
CHR19_47075606_47081117
CHR19_47189434_47193722
CHR19_47260968_47267107
CHR19_47327650_47331965
CHR19_47585510_47589779
CHR19_47790140_47794390
CHR19_48132372_48136622
CHR19_48546171_48550456
CHR19_48581102_48589494
CHR19_49244503_49248753
CHR19_49724901_49729151
CHR19_50426227_50432809
CHR19_50536997_50541247
CHR19_50659592_50665760
CHR19_50786518_50791057
CHR19_51055857_51061730
CHR19_51231911_51239614
CHR19_51270561_51275106
CHR19_51421348_51425598
CHR19_51538633_51542947
CHR19_52425541_52431363
CHR19_52501414_52505720
CHR19_52613469_52618097
CHR19_52739213_52743466
CHR19_53013475_53017774
CHR19_53080634_53084905
CHR19_53186242_53190505
CHR19_53238366_53242616
CHR19_54249703_54254343
CHR19_54258186_54262437
CHR19_54267260_54271510
CHR19_54579867_54584117
CHR19_54586111_54590361
CHR19_54617699_54622249
CHR19_54635846_54640096
CHR19_5518215_5522465
CHR19_55518372_55522622
CHR19_55523696_55527946
CHR19_55610526_55614777
CHR19_55624471_55628753
CHR19_55832364_55838406
CHR19_55911257_55919202
CHR19_55949947_55954197
CHR19_55962032_55966419
CHR19_55993656_56003286
CHR19_56009248_56013498
CHR19_56018102_56022355
CHR19_56025810_56030091
CHR19_56046482_56050757
CHR19_56065000_56069291
CHR19_56103646_56109306
CHR19_56146986_56151588
CHR19_56162433_56168241
CHR19_56176721_56182606
CHR19_56196020_56201279
CHR19_56203952_56208202
CHR19_56214016_56218594
CHR19_56219984_56226602
CHR19_56229210_56233798
CHR19_56259203_56263679
CHR19_56277066_56282814
CHR19_56316476_56320744
CHR19_56333878_56338145
CHR19_56416674_56420931
CHR19_56449275_56453525
CHR19_56652753_56657009
CHR19_56694709_56700355
CHR19_56726033_56730376
CHR19_56824691_56828941
CHR19_56830946_56835196
CHR19_56914256_56922539
CHR19_56946205_56950462
CHR19_56952494_56959203
CHR19_56960209_56964459
CHR19_5796716_5801018
CHR19_5801732_5805982
CHR19_59417959_59422209
CHR19_59452118_59456439
CHR19_59475985_59480264
CHR19_59495235_59499550
CHR19_59515430_59519721
CHR19_59541448_59545733
CHR19_59567476_59571914
CHR19_59675404_59679734
CHR19_59702324_59706684
CHR19_59734808_59740731
CHR19_59773570_59777874
CHR19_59793424_59798243
CHR19_59830269_59835086
CHR19_59969591_59973841
CHR19_60149927_60154179
CHR19_60192897_60197147
CHR19_60265606_60269856
CHR19_60271699_60279843
CHR19_60280071_60284352
CHR19_60319668_60324239
CHR19_60351633_60355886
CHR19_60368982_60373330
CHR19_60381518_60386958
CHR19_60539575_60545723
CHR19_60556970_60561376
CHR19_60572876_60580765
CHR19_60940830_60945080
CHR19_61034416_61040831
CHR19_61051698_61061374
CHR19_61134739_61138989
CHR19_61375700_61379950
CHR19_623902_628166
CHR19_6432036_6436298
CHR19_6541359_6545663
CHR19_6717710_6724471
CHR19_7563287_7567537
CHR19_7636471_7640738
CHR19_7644013_7652510
CHR19_7702256_7706508
CHR19_7755763_7760013
CHR19_7797742_7801992
CHR19_807160_811414
CHR19_8547557_8551807
CHR19_9061420_9065670
CHR19_9086689_9090939
CHR19_947936_952186
CHR19_9981397_9985674
CHR1_101471662_101475913
CHR1_102084367_102088688
CHR1_102234299_102238636
CHR1_103996163_104001225
CHR1_104039034_104043912
CHR1_1040574_1044838
CHR1_104090463_104095364
CHR1_107480767_107485017
CHR1_108587446_108591696
CHR1_109807122_109811372
CHR1_110453084_110457362
CHR1_110491130_110495380
CHR1_110791810_110796094
CHR1_110862212_110866820
CHR1_110974869_110979119
CHR1_111015793_111022678
CHR1_111211843_111218064
CHR1_111544054_111552054
CHR1_114497245_114501495
CHR1_114969759_114974009
CHR1_115013428_115018067
CHR1_115038949_115043262
CHR1_115124051_115128322
CHR1_115195477_115199727
CHR1_115432858_115437138
CHR1_115679682_115685880
CHR1_115982619_115986884
CHR1_116184466_116188770
CHR1_117946626_117950876
CHR1_11840816_11845075
CHR1_119709424_119713704
CHR1_120052532_120056856
CHR1_120154848_120159226
CHR1_120239886_120244141
CHR1_12042520_12046770
CHR1_12695204_12699488
CHR1_12725249_12729499
CHR1_13278227_13282477
CHR1_13511059_13515309
CHR1_13712079_13719940
CHR1_14004_23197
CHR1_143564801_143569051
CHR1_144257100_144261368
CHR1_145698559_145702809
CHR1_145711316_145715566
CHR1_146397679_146402059
CHR1_146421293_146425543
CHR1_147665034_147670666
CHR1_149697529_149702056
CHR1_149953430_149959414
CHR1_150242290_150246540
CHR1_150275324_150279635
CHR1_150327414_150331664
CHR1_150396239_150401828
CHR1_150746443_150754351
CHR1_150898995_150903245
CHR1_150910894_150915144
CHR1_150921722_150925972
CHR1_150933963_150938213
CHR1_151063072_151067322
CHR1_151113921_151118191
CHR1_151144162_151149628
CHR1_151206251_151210514
CHR1_151219680_151223937
CHR1_151280278_151284528
CHR1_151295862_151300112
CHR1_151351838_151356113
CHR1_151389217_151393467
CHR1_151439042_151443292
CHR1_151495302_151500776
CHR1_151549054_151553318
CHR1_151586328_151591146
CHR1_151593453_151597721
CHR1_151613949_151618199
CHR1_151628907_151633673
CHR1_151652123_151656373
CHR1_151698979_151703261
CHR1_152295216_152299466
CHR1_152561159_152567649
CHR1_152737818_152744713
CHR1_152803380_152807865
CHR1_15297183_15301466
CHR1_153314471_153318721
CHR1_15349315_15355047
CHR1_155093794_155098790
CHR1_155153565_155158073
CHR1_155758458_155762708
CHR1_155833744_155837994
CHR1_155936394_155940899
CHR1_156003589_156007839
CHR1_156039865_156044115
CHR1_156055724_156060015
CHR1_156077396_156081712
CHR1_156161562_156165812
CHR1_156226186_156230773
CHR1_156412860_156417110
CHR1_156487050_156491300
CHR1_156522927_156527177
CHR1_156567109_156571382
CHR1_156635130_156639380
CHR1_156936316_156940566
CHR1_156953827_156958077
CHR1_156987729_156991979
CHR1_157013299_157017549
CHR1_157164473_157168731
CHR1_157312519_157316771
CHR1_157404543_157408839
CHR1_157437633_157442422
CHR1_157535246_157539499
CHR1_157820739_157824989
CHR1_157950253_157954503
CHR1_158013882_158018139
CHR1_158033425_158039587
CHR1_158059724_158064036
CHR1_158181260_158185510
CHR1_158189836_158194134
CHR1_158882685_158887209
CHR1_158947459_158951717
CHR1_158972200_158976454
CHR1_159029051_159036956
CHR1_159047436_159051686
CHR1_159098352_159102816
CHR1_159256781_159261057
CHR1_160259518_160263768
CHR1_161302274_161306572
CHR1_16239358_16243688
CHR1_163448386_163452636
CHR1_163590891_163595141
CHR1_165862453_165867010
CHR1_167821595_167825845
CHR1_167969053_167973303
CHR1_169490219_169494469
CHR1_17178972_17184168
CHR1_171947202_171952078
CHR1_174788638_174792888
CHR1_175399876_175408005
CHR1_17567827_17572077
CHR1_177810941_177815210
CHR1_177820882_177828397
CHR1_177975420_177979670
CHR1_179715838_179720253
CHR1_181653610_181657860
CHR1_18303326_18307656
CHR1_18826586_18830836
CHR1_188712632_188716882
CHR1_19057992_19062242
CHR1_1924380_1928636
CHR1_1937202_1941461
CHR1_1968268_1972697
CHR1_19859984_19865549
CHR1_199444892_199449142
CHR1_199634491_199638853
CHR1_200945289_200949668
CHR1_201464646_201468899
CHR1_202401320_202405588
CHR1_202431487_202435737
CHR1_202448993_202453343
CHR1_202594917_202599167
CHR1_203060904_203065154
CHR1_203275462_203279712
CHR1_203801284_203805537
CHR1_204387066_204391316
CHR1_20486516_20490766
CHR1_204921411_204925754
CHR1_205011709_205015962
CHR1_205035337_205039587
CHR1_205065344_205069594
CHR1_205102276_205106570
CHR1_205133911_205138187
CHR1_205161216_205165466
CHR1_205185581_205189930
CHR1_205206321_205213617
CHR1_205271870_205276215
CHR1_205325334_205330000
CHR1_205340729_205344979
CHR1_205557987_205562418
CHR1_205690792_205695082
CHR1_205732624_205736874
CHR1_205881586_205885891
CHR1_206150306_206154806
CHR1_20748018_20752268
CHR1_20768212_20772462
CHR1_207820167_207824450
CHR1_20784617_20788894
CHR1_207941313_207945563
CHR1_207992516_207996896
CHR1_208174718_208178968
CHR1_208469317_208473567
CHR1_210845116_210849484
CHR1_214962668_214966930
CHR1_215328849_215333099
CHR1_218167388_218172116
CHR1_219115881_219120357
CHR1_220854572_220858825
CHR1_221373971_221378221
CHR1_221382497_221386747
CHR1_221603274_221607597
CHR1_221629890_221634141
CHR1_22197235_22201489
CHR1_22341447_22345697
CHR1_224799623_224803873
CHR1_226257874_226262155
CHR1_226390368_226398868
CHR1_226670220_226674477
CHR1_226708930_226715683
CHR1_22759090_22763340
CHR1_22832234_22837436
CHR1_22839233_22843489
CHR1_22848826_22853076
CHR1_22854973_22859223
CHR1_22906418_22910794
CHR1_229361796_229366088
CHR1_22970757_22975007
CHR1_231812872_231817259
CHR1_232413139_232417389
CHR1_234511063_234515408
CHR1_234620802_234626088
CHR1_235268824_235273074
CHR1_238841262_238845585
CHR1_239584949_239590601
CHR1_239748910_239753177
CHR1_239758772_239763079
CHR1_24306766_24314762
CHR1_243380870_243385659
CHR1_24514967_24522866
CHR1_245642605_245649475
CHR1_245651043_245655293
CHR1_245681157_245685407
CHR1_245717552_245721802
CHR1_245763014_245767264
CHR1_246071071_246075321
CHR1_246588005_246592255
CHR1_246788647_246792897
CHR1_246822942_246827192
CHR1_246856302_246860552
CHR1_246868432_246872682
CHR1_247095652_247100051
CHR1_25128205_25132455
CHR1_25184_29444
CHR1_26244441_26248691
CHR1_26265940_26270208
CHR1_26513497_26520941
CHR1_26542179_26546656
CHR1_26552419_26556708
CHR1_26571063_26575353
CHR1_26606355_26610644
CHR1_27150632_27158668
CHR1_27158734_27162984
CHR1_27189284_27193534
CHR1_29007740_29011990
CHR1_29429278_29436360
CHR1_31655049_31659411
CHR1_31853727_31858088
CHR1_32508819_32513069
CHR1_32699744_32703994
CHR1_33121184_33129637
CHR1_34401802_34407530
CHR1_35015876_35022508
CHR1_3517169_3522106
CHR1_353228_358271
CHR1_35878914_35883230
CHR1_36720337_36724596
CHR1_37833333_37837609
CHR1_37872174_37876578
CHR1_37990411_37998450
CHR1_38002626_38006911
CHR1_38284143_38288537
CHR1_39928921_39933176
CHR1_41018770_41023020
CHR1_42388178_42392439
CHR1_43407112_43414018
CHR1_43505493_43509743
CHR1_46741754_46746004
CHR1_47258326_47262576
CHR1_47463089_47471530
CHR1_47650830_47655080
CHR1_50338668_50347974
CHR1_50658880_50663296
CHR1_53971715_53977418
CHR1_54876531_54880811
CHR1_55233704_55237975
CHR1_55274307_55278557
CHR1_56880107_56884357
CHR1_57089564_57093814
CHR1_57528576_57532826
CHR1_58488049_58492299
CHR1_611147_615397
CHR1_6160345_6166270
CHR1_62556810_62561171
CHR1_64008777_64015995
CHR1_6550055_6554305
CHR1_66027280_66032201
CHR1_66987229_66991512
CHR1_67542134_67546384
CHR1_67555103_67559353
CHR1_69803220_69807470
CHR1_69994945_69999195
CHR1_71285329_71289585
CHR1_72520019_72524365
CHR1_75363206_75367459
CHR1_75848607_75852889
CHR1_76309491_76313755
CHR1_77102273_77106523
CHR1_77516829_77521624
CHR1_78280676_78284926
CHR1_78725815_78730154
CHR1_82035169_82039419
CHR1_845509_851733
CHR1_85285991_85290257
CHR1_85297094_85301364
CHR1_857508_865302
CHR1_86393959_86398209
CHR1_86703138_86707388
CHR1_89436400_89440658
CHR1_906586_910860
CHR1_92720926_92728521
CHR1_94474959_94479277
CHR1_95310321_95314571
CHR1_98282852_98287102
CHR20_1112367_1116617
CHR20_117514_121764
CHR20_12934346_12938660
CHR20_13051816_13056066
CHR20_1320923_1325245
CHR20_13217522_13221772
CHR20_1394727_1399917
CHR20_1419286_1423729
CHR20_1485593_1489843
CHR20_1547880_1552155
CHR20_1585636_1589902
CHR20_17151251_17156445
CHR20_17609971_17614340
CHR20_17985771_17990026
CHR20_18213169_18217906
CHR20_182876_187126
CHR20_18738869_18743177
CHR20_19137789_19142039
CHR20_1921952_1926202
CHR20_21624213_21628463
CHR20_21631574_21635824
CHR20_22512190_22517602
CHR20_22977515_22981801
CHR20_23364821_23369071
CHR20_23380732_23384982
CHR20_23496579_23500886
CHR20_23616885_23621177
CHR20_25010017_25014267
CHR20_29896331_29900581
CHR20_30002719_30007044
CHR20_30015965_30020215
CHR20_30058413_30062663
CHR20_30100217_30104467
CHR20_30157677_30161943
CHR20_30635441_30639691
CHR20_31241571_31245822
CHR20_31246164_31250414
CHR20_31265279_31269568
CHR20_31283962_31288212
CHR20_33274616_33278866
CHR20_33342889_33347139
CHR20_33650258_33654508
CHR20_35317956_35322206
CHR20_35735225_35739475
CHR20_35752347_35756616
CHR20_3591296_3595546
CHR20_35961419_35965730
CHR20_36531372_36535649
CHR20_36783018_36787357
CHR20_36807010_36811260
CHR20_38750175_38757650
CHR20_41251129_41255471
CHR20_42305821_42310122
CHR20_42459837_42464121
CHR20_42524012_42530898
CHR20_42713024_42717290
CHR20_42724824_42729074
CHR20_42804401_42808671
CHR20_42871576_42875826
CHR20_43185770_43190020
CHR20_43233411_43237706
CHR20_43265587_43269843
CHR20_43279923_43284177
CHR20_43315869_43320120
CHR20_43503984_43508234
CHR20_43600793_43605048
CHR20_43607680_43612942
CHR20_43640629_43644879
CHR20_43671537_43675787
CHR20_43675956_43680206
CHR20_43692571_43696821
CHR20_43760568_43764818
CHR20_43780901_43785157
CHR20_44067453_44071717
CHR20_44087741_44091994
CHR20_44176812_44181095
CHR20_44312991_44317241
CHR20_44517862_44524822
CHR20_47531838_47537397
CHR20_47617364_47621635
CHR20_49072274_49076548
CHR20_52221149_52227431
CHR20_5240721_5246559
CHR20_538160_542410
CHR20_5396351_5400607
CHR20_54011884_54017435
CHR20_54253694_54257945
CHR20_55566042_55570321
CHR20_56236341_56240591
CHR20_56522502_56526855
CHR20_56858597_56862847
CHR20_57305376_57310012
CHR20_57582458_57586708
CHR20_57609496_57613747
CHR20_58060874_58068156
CHR20_581084_585390
CHR20_5836667_5840925
CHR20_60227440_60232218
CHR20_60236910_60241160
CHR20_604073_608323
CHR20_60483671_60487921
CHR20_60553577_60562676
CHR20_60579741_60583991
CHR20_60807133_60811383
CHR20_61108037_61112287
CHR20_61138075_61142325
CHR20_61334220_61338643
CHR20_61355585_61359835
CHR20_61458283_61466692
CHR20_61959509_61967889
CHR20_62262770_62267020
CHR20_67751_72001
CHR20_82685_86935
CHR20_844202_848460
CHR20_930154_934904
CHR20_9766765_9771022
CHR21_14506849_14511119
CHR21_14564490_14568821
CHR21_18208028_18212278
CHR21_18535520_18539800
CHR21_21289003_21293350
CHR21_30576397_30580647
CHR21_30582953_30587203
CHR21_30642045_30646295
CHR21_30665652_30669928
CHR21_30686712_30691012
CHR21_30719351_30725214
CHR21_30730967_30735266
CHR21_30773757_30778037
CHR21_30795529_30799806
CHR21_31012216_31016466
CHR21_31048817_31053117
CHR21_31106691_31110941
CHR21_31174995_31179245
CHR21_31331916_31336166
CHR21_32878937_32883208
CHR21_38791517_38795777
CHR21_38954738_38958988
CHR21_41607030_41611360
CHR21_41801176_41805448
CHR21_42008254_42012504
CHR21_42059541_42063818
CHR21_42489367_42493740
CHR21_42515403_42519653
CHR21_42545762_42550012
CHR21_42643406_42647676
CHR21_42658947_42663213
CHR21_42676179_42680429
CHR21_42785948_42793560
CHR21_44484401_44488762
CHR21_44783756_44788006
CHR21_44795066_44799316
CHR21_44802321_44806571
CHR21_44814533_44818783
CHR21_44824159_44828409
CHR21_44836064_44840314
CHR21_44841424_44845674
CHR21_44887258_44891508
CHR21_44898254_44903026
CHR21_44910522_44914772
CHR21_44925756_44930006
CHR21_44938014_44942264
CHR21_44955173_44959423
CHR21_45117243_45121669
CHR21_45164482_45168732
CHR21_45177947_45187688
CHR21_45646024_45650288
CHR22_17158724_17162974
CHR22_17511404_17515662
CHR22_17517046_17521296
CHR22_18120725_18124975
CHR22_19783804_19788054
CHR22_19863702_19867952
CHR22_19900126_19904376
CHR22_20727582_20731832
CHR22_20779609_20783897
CHR22_20876675_20880925
CHR22_20925699_20929949
CHR22_21008190_21012440
CHR22_21038596_21042868
CHR22_21056857_21061114
CHR22_21061701_21065993
CHR22_21090614_21094880
CHR22_21203848_21208113
CHR22_21366897_21371155
CHR22_21381363_21385653
CHR22_21389623_21393881
CHR22_21427688_21431948
CHR22_21461483_21465733
CHR22_21480753_21485022
CHR22_21491776_21496034
CHR22_21540185_21544435
CHR22_21549414_21553678
CHR22_21556518_21560957
CHR22_22158417_22162667
CHR22_23943884_23948134
CHR22_24287360_24291695
CHR22_24464619_24468950
CHR22_25151801_25156051
CHR22_25315304_25319589
CHR22_28040725_28045248
CHR22_28167077_28171327
CHR22_28193406_28197656
CHR22_28202718_28206968
CHR22_28442843_28447093
CHR22_29197207_29201517
CHR22_29317083_29321394
CHR22_30761940_30770008
CHR22_30884493_30888743
CHR22_30918637_30922966
CHR22_30925609_30934218
CHR22_31041223_31045933
CHR22_31182623_31186873
CHR22_31523301_31528494
CHR22_33788629_33793773
CHR22_35355863_35360119
CHR22_35427877_35432349
CHR22_35544713_35548969
CHR22_35573440_35577690
CHR22_35583475_35587740
CHR22_35636120_35640370
CHR22_35644622_35648917
CHR22_35687734_35691984
CHR22_35733035_35737289
CHR22_35828889_35833142
CHR22_35969501_35973751
CHR22_36004869_36009261
CHR22_36080075_36084325
CHR22_36100775_36105025
CHR22_37519324_37523607
CHR22_37877685_37881984
CHR22_38618990_38623240
CHR22_38623531_38627847
CHR22_40470737_40479159
CHR22_41446054_41450320
CHR22_41912295_41916551
CHR22_41924465_41928715
CHR22_42068481_42072799
CHR22_42147354_42151685
CHR22_42588851_42593231
CHR22_42618390_42622726
CHR22_42904681_42909362
CHR22_43514995_43519245
CHR22_43557571_43561821
CHR22_44056031_44060302
CHR22_44184743_44191664
CHR22_44750645_44754895
CHR22_46405232_46409482
CHR22_46911964_46916214
CHR22_47671305_47675555
CHR22_48403822_48408072
CHR22_48436440_48440694
CHR22_48630032_48634282
CHR22_48947802_48952066
CHR22_49259555_49267823
CHR22_49442477_49446727
CHR22_49520012_49524262
CHR2_101369545_101373989
CHR2_10137233_10141489
CHR2_102290893_102295143
CHR2_102398185_102406834
CHR2_102599097_102603347
CHR2_106868292_106873482
CHR2_10775725_10781156
CHR2_107965926_107970209
CHR2_108268026_108272659
CHR2_108971407_108975760
CHR2_109904123_109910004
CHR2_110337056_110341306
CHR2_111269584_111273834
CHR2_111587483_111598543
CHR2_113448576_113453414
CHR2_113476419_113480669
CHR2_113505066_113509316
CHR2_113526161_113533905
CHR2_113538517_113542776
CHR2_113542865_113547115
CHR2_113588440_113592786
CHR2_113598108_113602408
CHR2_118487349_118495288
CHR2_118559019_118565603
CHR2_119412714_119416964
CHR2_119632191_119636441
CHR2_124495833_124500083
CHR2_127359751_127364001
CHR2_127580299_127584834
CHR2_128137840_128142090
CHR2_128148371_128152652
CHR2_129716079_129720329
CHR2_130593854_130602304
CHR2_130991642_130996228
CHR2_131072629_131077052
CHR2_131226082_131230332
CHR2_131837060_131841310
CHR2_135192290_135196540
[truncated: 1,199 more rows]

## Sheet: promoters and genes
promo_20bit	promo	symbol
CHR2_216942674_216948495	CHR2_216942674_216948495	4-Mar
CHR10_52314688_52318941	CHR10_52314688_52318941	A1CF
CHR16_7319251_7323501	CHR16_7319251_7323501	A2BP1
CHR22_41446054_41450320	CHR22_41446054_41450320	A4GALT
CHR6_44388291_44392541	CHR6_44388291_44392541	AARS2
CHR17_32376787_32381157	CHR17_32376787_32381157	AATF
CHR7_87067369_87071619	CHR7_87067369_87071619	ABCB1
CHR7_150351769_150357219	CHR7_150351769_150357219	ABCB8
CHR3_185214134_185221921	CHR3_185214134_185221921	ABCC5
CHR12_21984853_21989103	CHR12_21984853_21989103	ABCC9
CHR21_42545762_42550012	CHR21_42545762_42550012	ABCG1
CHR11_118521459_118526636	CHR11_118521459_118526636	ABCG4
CHR14_22133486_22141195	CHR14_22133486_22141195	ABHD4
CHR17_44639087_44645242	CHR17_44639087_44645242	ABI3
CHR5_148497825_148502326	CHR5_148497825_148502326	ABLIM3
CHR9_135139676_135143951	CHR9_135139676_135143951	ABO
CHR7_150177005_150181294	CHR7_150177005_150181294	ABP1
CHR11_34334493_34338878	CHR11_34334493_34338878	ABTB2
CHR2_210797642_210801905	CHR2_210797642_210801905	ACADL
CHR15_87144214_87148743	CHR15_87144214_87148743	ACAN
CHR17_28643369_28647619	CHR17_28643369_28647619	ACCN1
CHR7_150351769_150357219	CHR7_150351769_150357219	ACCN3
CHR9_32371132_32375468	CHR9_32371132_32375468	ACO1
CHR22_49520012_49524262	CHR22_49520012_49524262	ACR
CHR16_87684288_87688574	CHR16_87684288_87688574	ACSF3
CHR16_20679312_20683593	CHR16_20679312_20683593	ACSM3
CHR15_32874403_32878681	CHR15_32874403_32878681	ACTC1
CHR7_100091236_100095507	CHR7_100091236_100095507	ACTL6B
CHR11_66067466_66073747	CHR11_66067466_66073747	ACTN3
CHR20_36807010_36811260	CHR20_36807010_36811260	ACTR5
CHR12_50628217_50632518	CHR12_50628217_50632518	ACVR1B
CHR2_158192890_158197145	CHR2_158192890_158197145	ACVR1C
CHR20_42713024_42717290	CHR20_42713024_42717290	ADA
CHR8_39814135_39818436	CHR8_39814135_39818436	ADAM2
CHR14_69990469_69994719	CHR14_69990469_69994719	ADAM21
CHR2_207013112_207017362	CHR2_207013112_207017362	ADAM23
CHR1_120239886_120244141	CHR1_120239886_120244141	ADAM30
CHR8_39287766_39292057	CHR8_39287766_39292057	ADAM5P
CHR14_105948385_105952637	CHR14_105948385_105952637	ADAM6
CHR8_24294415_24298691	CHR8_24294415_24298691	ADAMDEC1
CHR5_33927131_33931381	CHR5_33927131_33931381	ADAMTS12
CHR15_98696078_98703150	CHR15_98696078_98703150	ADAMTS17
CHR16_76025762_76030012	CHR16_76025762_76030012	ADAMTS18
CHR5_128820501_128824751	CHR5_128820501_128824751	ADAMTS19
CHR5_178704185_178708435	CHR5_178704185_178708435	ADAMTS2
CHR11_129803348_129807598	CHR11_129803348_129807598	ADAMTS8
CHR7_959896_964292	CHR7_959896_964292	ADAP1
CHR17_26269558_26273825	CHR17_26269558_26273825	ADAP2
CHR14_23868904_23877617	CHR14_23868904_23877617	ADCY4
CHR8_132123104_132127354	CHR8_132123104_132127354	ADCY8
CHR22_49259555_49267823	CHR22_49259555_49267823	ADM2
CHR8_26777660_26782339	CHR8_26777660_26782339	ADRA1A
CHR5_159272817_159277067	CHR5_159272817_159277067	ADRA1B
CHR10_112823410_112828330	CHR10_112823410_112828330	ADRA2A
CHR2_96144865_96149115	CHR2_96144865_96149115	ADRA2B
CHR5_148181500_148187147	CHR5_148181500_148187147	ADRB2
CHR22_24287360_24291695	CHR22_24287360_24291695	ADRBK2
CHR4_74517296_74521563	CHR4_74517296_74521563	AFP
CHR2_241453334_241457584	CHR2_241453334_241457584	AGXT
CHR5_35083006_35087256	CHR5_35083006_35087256	AGXT2
CHR1_26552419_26556708	CHR1_26552419_26556708	AIM1L
CHR1_157312519_157316771	CHR1_157312519_157316771	AIM2
CHR1_77516829_77521624	CHR1_77516829_77521624	AK5
CHR10_4921295_4927667	CHR10_4921295_4927667	AKR1C1
CHR4_74493132_74498926	CHR4_74493132_74498926	ALB
CHR15_56092777_56097027	CHR15_56092777_56097027	ALDH1A2
CHR12_110685228_110689914	CHR12_110685228_110689914	ALDH2
CHR11_67197928_67202178	CHR11_67197928_67202178	ALDH3B2
CHR16_5055223_5062593	CHR16_5055223_5062593	ALG1
CHR1_95310321_95314571	CHR1_95310321_95314571	ALG14
CHR2_29997186_30001436	CHR2_29997186_30001436	ALK
CHR11_43855470_43859944	CHR11_43855470_43859944	ALKBH3
CHR2_3716585_3720835	CHR2_3716585_3720835	ALLC
CHR2_73462893_73467143	CHR2_73462893_73467143	ALMS1
CHR17_7930996_7935247	CHR17_7930996_7935247	ALOX12B
CHR17_4490959_4495209	CHR17_4490959_4495209	ALOX15
CHR17_7879582_7883948	CHR17_7879582_7883948	ALOX15B
CHR10_45186134_45190384	CHR10_45186134_45190384	ALOX5
CHR2_233025608_233029858	CHR2_233025608_233029858	ALPI
CHR12_84194515_84198914	CHR12_84194515_84198914	ALX1
CHR11_44287542_44291792	CHR11_44287542_44291792	ALX4
CHR12_94857701_94864059	CHR12_94857701_94864059	AMDHD1
CHR11_117600169_117604420	CHR11_117600169_117604420	AMICA1
CHR12_45759165_45763501	CHR12_45759165_45763501	AMIGO2
CHR14_102455256_102459506	CHR14_102455256_102459506	AMN
CHR1_115038949_115043262	CHR1_115038949_115043262	AMPD1
CHR11_10429741_10434806	CHR11_10429741_10434806	AMPD3
CHR4_71415386_71419636	CHR4_71415386_71419636	AMTN
CHR1_104090463_104095364	CHR1_104090463_104095364	AMY1A
CHR1_104090463_104095364	CHR1_104090463_104095364	AMY1B
CHR1_104090463_104095364	CHR1_104090463_104095364	AMY1C
CHR20_844202_848460	CHR20_844202_848460	ANGPT4
CHR11_101291713_101295965	CHR11_101291713_101295965	ANGPTL5
CHR10_62162504_62166754	CHR10_62162504_62166754	ANK3
CHR5_14923862_14928376	CHR5_14923862_14928376	ANKH
CHR5_79901104_79905354	CHR5_79901104_79905354	ANKRD34B
CHR1_144257100_144261368	CHR1_144257100_144261368	ANKRD35
CHR4_78037276_78041526	CHR4_78037276_78041526	ANKRD56
CHR12_98901430_98906063	CHR12_98901430_98906063	ANKS1B
CHR16_21149016_21153266	CHR16_21149016_21153266	ANKS4B
CHR11_69605667_69609957	CHR11_69605667_69609957	ANO1
CHR12_5924909_5929159	CHR12_5924909_5929159	ANO2
CHR12_99709215_99713465	CHR12_99709215_99713465	ANO4
CHR4_81211048_81221735	CHR4_81211048_81221735	ANTXR2
CHR19_10558178_10562491	CHR19_10558178_10562491	AP1M2
CHR17_30934894_30939237	CHR17_30934894_30939237	AP2B1
CHR20_56522502_56526855	CHR20_56522502_56526855	APCDD1L
CHR1_157820739_157824989	CHR1_157820739_157824989	APCS
CHRX_55036485_55044292	CHRX_55036485_55044292	APEX2
CHR11_56760535_56764864	CHR11_56760535_56764864	APLNR
CHR19_41047740_41052059	CHR19_41047740_41052059	APLP1
CHR2_21119589_21123950	CHR2_21119589_21123950	APOB
CHR2_241276434_241280684	CHR2_241276434_241280684	AQP12A
CHR1_94474959_94479277	CHR1_94474959_94479277	ARHGAP29
CHRX_11592992_11597242	CHRX_11592992_11597242	ARHGAP6
CHR22_43557571_43561821	CHR22_43557571_43561821	ARHGAP8
CHR12_56157245_56163400	CHR12_56157245_56163400	ARHGAP9
CHR19_47075606_47081117	CHR19_47075606_47081117	ARHGEF1
CHR7_143679865_143686665	CHR7_143679865_143686665	ARHGEF5
CHR13_110562124_110566532	CHR13_110562124_110566532	ARHGEF7
CHR9_34617261_34621511	CHR9_34617261_34621511	ARID3C
CHR3_139385337_139389850	CHR3_139385337_139389850	ARMC8
CHR3_35692619_35698206	CHR3_35692619_35698206	ARPP-21
CHR10_51677569_51681876	CHR10_51677569_51681876	ASAH2
CHR7_150514661_150519352	CHR7_150514661_150519352	ASB10
CHR11_2248008_2252258	CHR11_2248008_2252258	ASCL2
CHR12_106688791_106693041	CHR12_106688791_106693041	ASCL4
CHR16_29816147_29821574	CHR16_29816147_29821574	ASPHD1
CHR22_25151801_25156051	CHR22_25151801_25156051	ASPHD2
CHR1_175399876_175408005	CHR1_175399876_175408005	ASTN1
CHR9_119216388_119220638	CHR9_119216388_119220638	ASTN2
CHR17_43389359_43393609	CHR17_43389359_43393609	ATAD4
CHR1_210845116_210849484	CHR1_210845116_210849484	ATF3
CHR7_150351769_150357219	CHR7_150351769_150357219	ATG9B
CHR4_94965599_94969850	CHR4_94965599_94969850	ATOH1
CHR13_24149194_24153465	CHR13_24149194_24153465	ATP12A
CHR19_47189434_47193722	CHR19_47189434_47193722	ATP1A3
CHR19_40745650_40749900	CHR19_40745650_40749900	ATP4A
CHR2_10775725_10781156	CHR2_10775725_10781156	ATP6V1C2
CHR13_24937442_24941864	CHR13_24937442_24941864	ATP8A2
CHR1_152561159_152567649	CHR1_152561159_152567649	ATP8B2
CHR13_69579118_69583960	CHR13_69579118_69583960	ATXN8OS
CHR7_68698341_68705120	CHR7_68698341_68705120	AUTS2
CHR12_61830156_61836357	CHR12_61830156_61836357	AVPR1A
CHR1_204387066_204391316	CHR1_204387066_204391316	AVPR1B
CHR6_71722103_71726962	CHR6_71722103_71726962	B3GAT2
CHR19_17763448_17767715	CHR19_17763448_17767715	B3GNT3
CHR3_184627799_184632083	CHR3_184627799_184632083	B3GNT5
CHR17_44561640_44566077	CHR17_44561640_44566077	B4GALNT2
CHR11_63805804_63817456	CHR11_63805804_63817456	BAD
CHR7_97867566_97871816	CHR7_97867566_97871816	BAIAP2L1
CHR9_134444313_134448563	CHR9_134444313_134448563	BARHL1
CHR9_95756679_95760974	CHR9_95756679_95760974	BARX1
CHR11_128747544_128751840	CHR11_128747544_128751840	BARX2
CHR19_52425541_52431363	CHR19_52425541_52431363	BBC3
CHR1_115013428_115018067	CHR1_115013428_115018067	BCAS2
CHR6_80869582_80873874	CHR6_80869582_80873874	BCKDHB
CHR2_60633268_60637637	CHR2_60633268_60637637	BCL11A
CHR14_98806825_98811075	CHR14_98806825_98811075	BCL11B
CHR2_111587483_111598543	CHR2_111587483_111598543	BCL2L11
CHR14_95795244_95799494	CHR14_95795244_95799494	BDKRB1
CHR14_95769676_95773926	CHR14_95769676_95773926	BDKRB2
CHR11_27698096_27703372	CHR11_27698096_27703372	BDNF
CHR19_12720906_12725221	CHR19_12720906_12725221	BEST2
CHR7_93470769_93475126	CHR7_93470769_93475126	BET1
CHRX_102205074_102209324	CHRX_102205074_102209324	BEX1
CHR12_26168363_26172770	CHR12_26168363_26172770	BHLHB3
CHR20_61108037_61112287	CHR20_61108037_61112287	BHLHB4
CHR8_65651867_65656117	CHR8_65651867_65656117	BHLHB5
CHR2_127580299_127584834	CHR2_127580299_127584834	BIN1
CHR20_61334220_61338643	CHR20_61334220_61338643	BIRC7
CHR8_11458862_11463112	CHR8_11458862_11463112	BLK
CHR10_22646645_22650895	CHR10_22646645_22650895	BMI1
CHR8_22069538_22079613	CHR8_22069538_22079613	BMP1
CHR4_82167642_82171941	CHR4_82167642_82171941	BMP3
CHR14_53490270_53496862	CHR14_53490270_53496862	BMP4
CHR6_55847584_55851834	CHR6_55847584_55851834	BMP5
CHR6_7668508_7672758	CHR6_7668508_7672758	BMP6
CHR15_81743722_81747972	CHR15_81743722_81747972	BNC1
CHR9_16717245_16721495	CHR9_16717245_16721495	BNC2
CHR3_140302216_140306466	CHR3_140302216_140306466	BPESC1
CHR22_31182623_31186873	CHR22_31182623_31186873	BPIL2
CHR9_135922163_135926954	CHR9_135922163_135926954	BRD3
CHRX_135394290_135398540	CHRX_135394290_135398540	BRS3
CHR18_33398921_33403441	CHR18_33398921_33403441	BRUNOL4
CHR1_55233704_55237975	CHR1_55233704_55237975	BSND
CHR12_106495263_106499513	CHR12_106495263_106499513	BTBD11
CHR17_69868803_69875989	CHR17_69868803_69875989	BTBD17
CHR4_75937961_75942353	CHR4_75937961_75942353	BTC
CHR6_32482128_32486378	CHR6_32482128_32486378	BTNL2
CHR5_180345006_180349314	CHR5_180345006_180349314	BTNL3
CHR5_180392332_180400721	CHR5_180392332_180400721	BTNL9
CHR10_124900359_124904678	CHR10_124900359_124904678	BUB3
CHR10_21825447_21829697	CHR10_21825447_21829697	C10orf114
CHR10_72214413_72218663	CHR10_72214413_72218663	C10orf27
CHR10_71056519_71060769	CHR10_71056519_71060769	C10orf35
CHR10_50554237_50558487	CHR10_50554237_50558487	C10orf53
CHR10_50201507_50205757	CHR10_50201507_50205757	C10orf71
CHR10_134605287_134609579	CHR10_134605287_134609579	C10orf93
CHR10_118070429_118074679	CHR10_118070429_118074679	C10orf96
CHR10_15941753_15946025	CHR10_15941753_15946025	C10orf97
CHR11_4554876_4559126	CHR11_4554876_4559126	C11orf40
CHR11_128280052_128284302	CHR11_128280052_128284302	C11orf45
CHR11_30297724_30301985	CHR11_30297724_30301985	C11orf46
CHR11_36569144_36573418	CHR11_36569144_36573418	C11orf74
CHR11_92924687_92928937	CHR11_92924687_92928937	C11orf75
CHR11_108794584_108798834	CHR11_108794584_108798834	C11orf87
CHR12_21567022_21571272	CHR12_21567022_21571272	C12orf39
CHR12_102413126_102417379	CHR12_102413126_102417379	C12orf42
CHR12_10215248_10224133	CHR12_10215248_10224133	C12orf59
CHR12_46860165_46864431	CHR12_46860165_46864431	C12orf68
CHR13_40926185_40930461	CHR13_40926185_40930461	C13orf15
CHR13_42250250_42254514	CHR13_42250250_42254514	C13orf30
CHR13_36142548_36146798	CHR13_36142548_36146798	C13orf36
CHR14_57029573_57033823	CHR14_57029573_57033823	C14orf105
CHR14_75684511_75688767	CHR14_75684511_75688767	C14orf118
CHR14_98244202_98248452	CHR14_98244202_98248452	C14orf177
CHR14_103456841_103461119	CHR14_103456841_103461119	C14orf2
CHR15_74135853_74140103	CHR15_74135853_74140103	C15orf27
CHR15_90812410_90816906	CHR15_90812410_90816906	C15orf32
CHR16_71735097_71739347	CHR16_71735097_71739347	C16orf47
CHR16_8619548_8623798	CHR16_8619548_8623798	C16orf68
CHR16_26982028_26986278	CHR16_26982028_26986278	C16orf82
CHR16_5055223_5062593	CHR16_5055223_5062593	C16orf89
CHR17_70089151_70093401	CHR17_70089151_70093401	C17orf77
CHR17_44154129_44158381	CHR17_44154129_44158381	C17orf92
CHR18_29273905_29278183	CHR18_29273905_29278183	C18orf34
CHR18_583497_588423	CHR18_583497_588423	C18orf56
CHR19_43543869_43548119	CHR19_43543869_43548119	C19orf15
CHR19_55993656_56003286	CHR19_55993656_56003286	C19orf48
CHR19_7644013_7652510	CHR19_7644013_7652510	C19orf59
CHR1_22832234_22837436	CHR1_22832234_22837436	C1QA
CHR1_22854973_22859223	CHR1_22854973_22859223	C1QB
CHR1_22839233_22843489	CHR1_22839233_22843489	C1QC
CHR2_119632191_119636441	CHR2_119632191_119636441	C1QL2
CHR10_16603260_16607510	CHR10_16603260_16607510	C1QL3
CHR17_74528345_74534106	CHR17_74528345_74534106	C1QTNF1
CHR12_7034777_7039050	CHR12_7034777_7039050	C1S
CHR1_205271870_205276215	CHR1_205271870_205276215	C1orf116
CHR1_177810941_177815210	CHR1_177810941_177815210	C1orf125
CHR1_15297183_15301466	CHR1_15297183_15301466	C1orf126
CHR1_12725249_12729499	CHR1_12725249_12729499	C1orf158
CHR1_1040574_1044838	CHR1_1040574_1044838	C1orf159
CHR1_27158734_27162984	CHR1_27158734_27162984	C1orf172
CHR1_27189284_27193534	CHR1_27189284_27193534	C1orf225
CHR1_221629890_221634141	CHR1_221629890_221634141	C1orf65
CHR1_155153565_155158073	CHR1_155153565_155158073	C1orf92
CHR1_34401802_34407530	CHR1_34401802_34407530	C1orf94
CHR1_224799623_224803873	CHR1_224799623_224803873	C1orf95
CHR20_61959509_61967889	CHR20_61959509_61967889	C20orf135
CHR20_30058413_30062663	CHR20_30058413_30062663	C20orf160
CHR20_60553577_60562676	CHR20_60553577_60562676	C20orf166
CHR20_58060874_58068156	CHR20_58060874_58068156	C20orf197
CHR20_1112367_1116617	CHR20_1112367_1116617	C20orf46
CHR20_42524012_42530898	CHR20_42524012_42530898	C20orf62
CHR20_31265279_31269568	CHR20_31265279_31269568	C20orf71
CHR20_18738869_18743177	CHR20_18738869_18743177	C20orf79
CHR21_45646024_45650288	CHR21_45646024_45650288	C21orf123
CHR21_45177947_45187688	CHR21_45177947_45187688	C21orf70
CHR22_35733035_35737289	CHR22_35733035_35737289	C22orf33
CHR2_27215032_27219282	CHR2_27215032_27219282	C2orf53
CHR3_127759698_127763948	CHR3_127759698_127763948	C3orf22
CHR3_44351136_44356021	CHR3_44351136_44356021	C3orf23
CHR3_194117572_194122144	CHR3_194117572_194122144	C3orf59
CHR3_56562730_56567005	CHR3_56562730_56567005	C3orf63
CHR3_58829484_58833734	CHR3_58829484_58833734	C3orf67
CHR1_205340729_205344979	CHR1_205340729_205344979	C4BPA
CHR1_205325334_205330000	CHR1_205325334_205330000	C4BPB
CHR4_81472397_81476695	CHR4_81472397_81476695	C4orf22
CHR19_52501414_52505720	CHR19_52501414_52505720	C5AR1
CHR5_156622168_156629679	CHR5_156622168_156629679	C5orf40
CHR5_147265508_147269794	CHR5_147265508_147269794	C5orf46
CHR5_41296547_41300797	CHR5_41296547_41300797	C6
CHR6_32446884_32451134	CHR6_32446884_32451134	C6orf10
CHR6_43304433_43308689	CHR6_43304433_43308689	C6orf108
CHR6_84616203_84620453	CHR6_84616203_84620453	C6orf159
CHR6_88170939_88175199	CHR6_88170939_88175199	C6orf165
CHR6_151853418_151857669	CHR6_151853418_151857669	C6orf97
CHR5_40941855_40946124	CHR5_40941855_40946124	C7
CHR7_147915089_147919339	CHR7_147915089_147919339	C7orf33
CHR7_142340192_142347474	CHR7_142340192_142347474	C7orf34
CHR7_120488026_120492276	CHR7_120488026_120492276	C7orf58
CHR7_88223188_88227438	CHR7_88223188_88227438	C7orf62
CHR1_57089564_57093814	CHR1_57089564_57093814	C8A
CHR8_11095508_11099785	CHR8_11095508_11099785	C8orf16
CHR8_144188552_144192803	CHR8_144188552_144192803	C8orf31
CHR8_69402010_69406763	CHR8_69402010_69406763	C8orf34
CHR8_124929907_124934157	CHR8_124929907_124934157	C8orf78
CHR9_112008875_112013235	CHR9_112008875_112013235	C9orf152
CHR9_34512277_34516537	CHR9_34512277_34516537	C9orf165
CHR9_71130560_71134810	CHR9_71130560_71134810	C9orf61
CHR17_47589672_47595192	CHR17_47589672_47595192	CA10
CHR16_65432282_65437087	CHR16_65432282_65437087	CA7
CHR8_61355711_61360008	CHR8_61355711_61360008	CA8
CHR12_119573984_119578234	CHR12_119573984_119578234	CABP1
CHR19_53238366_53242616	CHR19_53238366_53242616	CABP5
CHR22_28442843_28447093	CHR22_28442843_28447093	CABP7
CHR19_13477567_13481817	CHR19_13477567_13481817	CACNA1A
CHR9_139888561_139892811	CHR9_139888561_139892811	CACNA1B
CHR3_53500222_53504865	CHR3_53500222_53504865	CACNA1D
CHR1_179715838_179720253	CHR1_179715838_179720253	CACNA1E
CHR3_50515146_50519532	CHR3_50515146_50519532	CACNA2D2
CHR3_54128232_54133277	CHR3_54128232_54133277	CACNA2D3
CHR12_1790404_1794654	CHR12_1790404_1794654	CACNA2D4
CHR2_152662715_152667290	CHR2_152662715_152667290	CACNB4
CHR22_35427877_35432349	CHR22_35427877_35432349	CACNG2
CHR16_24170874_24175976	CHR16_24170874_24175976	CACNG3
CHR3_85087322_85091602	CHR3_85087322_85091602	CADM2
CHR1_157404543_157408839	CHR1_157404543_157408839	CADM3
CHR3_62835344_62839594	CHR3_62835344_62839594	CADPS
CHR8_91163523_91167783	CHR8_91163523_91167783	CALB1
CHR16_69946626_69950891	CHR16_69946626_69950891	CALB2
CHR11_14949642_14953908	CHR11_14949642_14953908	CALCA
CHR7_93040936_93045186	CHR7_93040936_93045186	CALCR
CHR10_5530760_5535018	CHR10_5530760_5535018	CALML5
CHR10_134999616_135003901	CHR10_134999616_135003901	CALY
CHR1_207820167_207824450	CHR1_207820167_207824450	CAMK1G
CHR2_30883065_30887315	CHR2_30883065_30887315	CAPN13
CHR5_35973888_35978140	CHR5_35973888_35978140	CAPSL
CHR7_2964006_2968256	CHR7_2964006_2968256	CARD11
CHR5_71047249_71051499	CHR5_71047249_71051499	CARTPT
CHR16_2185716_2189966	CHR16_2185716_2189966	CASKIN1
CHR19_15020514_15024764	CHR19_15020514_15024764	CASP14
CHR3_123381719_123386620	CHR3_123381719_123386620	CASR
CHR16_87570124_87574489	CHR16_87570124_87574489	CBFA2T3
CHR7_107168321_107172571	CHR7_107168321_107172571	CBLL1
CHR16_47883279_47887529	CHR16_47883279_47887529	CBLN1
CHR18_68361009_68366042	CHR18_68361009_68366042	CBLN2
CHR20_54011884_54017435	CHR20_54011884_54017435	CBLN4
CHR22_37877685_37881984	CHR22_37877685_37881984	CBX7
CHR18_55514820_55519070	CHR18_55514820_55519070	CCBE1
CHR3_42817258_42826729	CHR3_42817258_42826729	CCBP2
CHR16_56127207_56134851	CHR16_56127207_56134851	CCDC102A
CHR2_219613732_219617993	CHR2_219613732_219617993	CCDC108
CHR7_92692968_92700364	CHR7_92692968_92700364	CCDC132
CHR3_125156669_125166386	CHR3_125156669_125166386	CCDC14
CHR2_179457173_179461423	CHR2_179457173_179461423	CCDC141
CHR10_106100011_106104309	CHR10_106100011_106104309	CCDC147
CHR19_54586111_54590361	CHR19_54586111_54590361	CCDC155
CHR10_13082960_13087210	CHR10_13082960_13087210	CCDC3
CHR12_94857701_94864059	CHR12_94857701_94864059	CCDC38
CHR17_8588080_8592379	CHR17_8588080_8592379	CCDC42
CHR12_118253399_118257649	CHR12_118253399_118257649	CCDC60
CHR12_118908530_118912780	CHR12_118908530_118912780	CCDC64
CHR3_56562730_56567005	CHR3_56562730_56567005	CCDC66
CHR11_32632269_32636519	CHR11_32632269_32636519	CCDC73
CHR2_56261267_56269047	CHR2_56261267_56269047	CCDC85A
CHR2_118487349_118495288	CHR2_118487349_118495288	CCDC93
CHR5_168939854_168944104	CHR5_168939854_168944104	CCDC99
CHR3_42279693_42286166	CHR3_42279693_42286166	CCK
CHR11_6234041_6238481	CHR11_6234041_6238481	CCKBR
CHR17_29713580_29717865	CHR17_29713580_29717865	CCL1
CHR17_29633299_29637623	CHR17_29633299_29637623	CCL11
CHR17_29704083_29708370	CHR17_29704083_29708370	CCL13
CHR17_31352375_31356625	CHR17_31352375_31356625	CCL14
CHR17_31352375_31356625	CHR17_31352375_31356625	CCL15
CHR17_31331860_31336136	CHR17_31331860_31336136	CCL16
CHR17_31412255_31416511	CHR17_31412255_31416511	CCL18
CHR9_34699320_34703647	CHR9_34699320_34703647	CCL21
CHR17_31440841_31445100	CHR17_31440841_31445100	CCL3
CHR17_31880635_31885705	CHR17_31880635_31885705	CCL3L1
CHR17_31880635_31885705	CHR17_31880635_31885705	CCL3L3
CHR17_31451832_31456091	CHR17_31451832_31456091	CCL4
CHR17_31880635_31885705	CHR17_31880635_31885705	CCL4L1
CHR17_29617852_29622107	CHR17_29617852_29622107	CCL7
CHR17_29666678_29670928	CHR17_29666678_29670928	CCL8
CHR13_35901132_35905409	CHR13_35901132_35905409	CCNA1
CHR3_46366863_46374771	CHR3_46366863_46374771	CCR2
CHR3_46255191_46259716	CHR3_46255191_46259716	CCR3
CHR3_46383136_46388201	CHR3_46383136_46388201	CCR5
CHR17_35974478_35978750	CHR17_35974478_35978750	CCR7
CHR3_39342718_39349565	CHR3_39342718_39349565	CCR8
CHR3_45899522_45903804	CHR3_45899522_45903804	CCR9
CHR3_46420224_46424868	CHR3_46420224_46424868	CCRL2
CHR12_7546863_7551139	CHR12_7546863_7551139	CD163
CHR12_7483179_7491520	CHR12_7483179_7491520	CD163L1
CHR19_48546171_48550456	CHR19_48546171_48550456	CD177
CHR1_156487050_156491300	CHR1_156487050_156491300	CD1A
CHR1_156567109_156571382	CHR1_156567109_156571382	CD1B
CHR1_156522927_156527177	CHR1_156522927_156527177	CD1C
CHR1_156412860_156417110	CHR1_156412860_156417110	CD1D
CHR19_40508429_40516046	CHR19_40508429_40516046	CD22
CHRY_19613300_19617593	CHRY_19613300_19617593	CD24
CHR1_159098352_159102816	CHR1_159098352_159102816	CD244
CHR17_69970616_69974901	CHR17_69970616_69974901	CD300A
CHR17_70053127_70057377	CHR17_70053127_70057377	CD300C
CHR17_70130640_70134896	CHR17_70130640_70134896	CD300E
CHR17_70038450_70042700	CHR17_70038450_70042700	CD300LB
CHR17_70219938_70224212	CHR17_70219938_70224212	CD300LF
CHR19_56416674_56420931	CHR19_56416674_56420931	CD33
CHR1_206150306_206154806	CHR1_206150306_206154806	CD34
CHR4_15385528_15389870	CHR4_15385528_15389870	CD38
CHR11_117716810_117722169	CHR11_117716810_117722169	CD3D
CHR11_117677161_117681442	CHR11_117677161_117681442	CD3E
CHR11_117716810_117722169	CHR11_117716810_117722169	CD3G
CHR20_44176812_44181095	CHR20_44176812_44181095	CD40
CHR1_158947459_158951717	CHR1_158947459_158951717	CD48
CHR1_26513497_26520941	CHR1_26513497_26520941	CD52
CHR1_111211843_111218064	CHR1_111211843_111218064	CD53
CHR1_205557987_205562418	CHR1_205557987_205562418	CD55
CHR1_156077396_156081712	CHR1_156077396_156081712	CD5L
CHR12_9804014_9808264	CHR12_9804014_9808264	CD69
CHR3_123275939_123280189	CHR3_123275939_123280189	CD86
CHR2_86870714_86875078	CHR2_86870714_86875078	CD8A
CHR2_86941799_86946049	CHR2_86941799_86946049	CD8B
CHR3_112740045_112744436	CHR3_112740045_112744436	CD96
CHR1_20784617_20788894	CHR1_20784617_20788894	CDA
CHR19_59675404_59679734	CHR19_59675404_59679734	CDC42EP5
CHR16_81214578_81218857	CHR16_81214578_81218857	CDH13
CHR16_87762163_87766438	CHR16_87762163_87766438	CDH15
CHR5_20023314_20027564	CHR5_20023314_20027564	CDH18
CHR20_44312991_44317241	CHR20_44312991_44317241	CDH22
CHR10_73222033_73227368	CHR10_73222033_73227368	CDH23
CHR18_61564967_61569886	CHR18_61564967_61569886	CDH7
CHR16_60626787_60631037	CHR16_60626787_60631037	CDH8
CHR11_67027666_67036178	CHR11_67027666_67036178	CDK2AP2
CHR2_219529120_219533391	CHR2_219529120_219533391	CDK5R2
CHR11_125437490_125441897	CHR11_125437490_125441897	CDON
CHR13_27440567_27444817	CHR13_27440567_27444817	CDX2
CHR19_46770870_46775190	CHR19_46770870_46775190	CEACAM21
CHR19_46988888_46993173	CHR19_46988888_46993173	CEACAM3
CHR19_46824532_46828782	CHR19_46824532_46828782	CEACAM4
CHR19_46900876_46905206	CHR19_46900876_46905206	CEACAM5
CHR19_46947836_46952096	CHR19_46947836_46952096	CEACAM6
CHR19_46883186_46887436	CHR19_46883186_46887436	CEACAM7
CHR19_47790140_47794390	CHR19_47790140_47794390	CEACAM8
CHR14_22654989_22661814	CHR14_22654989_22661814	CEBPE
CHR9_134944246_134948496	CHR9_134944246_134948496	CELP
CHR6_32018251_32022727	CHR6_32018251_32022727	CFB
CHR2_131072629_131077052	CHR2_131072629_131077052	CFC1
CHR19_807160_811414	CHR19_807160_811414	CFD
CHR7_116903752_116908002	CHR7_116903752_116908002	CFTR
CHR6_87860791_87865043	CHR6_87860791_87865043	CGA
CHR19_54249703_54254343	CHR19_54249703_54254343	CGB7
CHR15_55452496_55456746	CHR15_55452496_55456746	CGNL1
CHR2_27194725_27200956	CHR2_27194725_27200956	CGREF1
CHR10_50483646_50492838	CHR10_50483646_50492838	CHAT
CHR8_57283368_57289892	CHR8_57283368_57289892	CHCHD7
CHR1_6160345_6166270	CHR1_6160345_6166270	CHD5
CHR20_5836667_5840925	CHR20_5836667_5840925	CHGB
CHR8_82803742_82807992	CHR8_82803742_82807992	CHMP4C
CHR21_18535520_18539800	CHR21_18535520_18539800	CHODL
CHR16_23669948_23674198	CHR16_23669948_23674198	CHP2
CHR11_74119084_74123375	CHR11_74119084_74123375	CHRDL2
CHR15_28472105_28476656	CHR15_28472105_28476656	CHRFAM7A
CHR7_136346652_136350902	CHR7_136346652_136350902	CHRM2
CHR8_27391925_27396175	CHR8_27391925_27396175	CHRNA2
CHR15_76699627_76704192	CHR15_76699627_76704192	CHRNA3
CHR20_61458283_61466692	CHR20_61458283_61466692	CHRNA4
CHR15_30106517_30110822	CHR15_30106517_30110822	CHRNA7
CHR1_152803380_152807865	CHR1_152803380_152807865	CHRNB2
CHR11_45640102_45647248	CHR11_45640102_45647248	CHST1
CHR19_38863773_38868023	CHR19_38863773_38868023	CHST8
CHR2_26716965_26721215	CHR2_26716965_26721215	CIB4
CHR18_12240869_12245537	CHR18_12240869_12245537	CIDEA
CHR19_44919758_44924008	CHR19_44919758_44924008	CLC
CHR1_86703138_86707388	CHR1_86703138_86707388	CLCA1
CHR1_16239358_16243688	CHR1_16239358_16243688	CLCNKB
CHR17_7105576_7110013	CHR17_7105576_7110013	CLDN7
CHR16_2998706_3003879	CHR16_2998706_3003879	CLDN9
CHR19_55911257_55919202	CHR19_55911257_55919202	CLEC11A
CHR12_9991681_9995931	CHR12_9991681_9995931	CLEC12A
CHR12_10056540_10060790	CHR12_10056540_10060790	CLEC1B
CHR16_76610454_76614741	CHR16_76610454_76614741	CLEC3A
CHR12_8553902_8558152	CHR12_8553902_8558152	CLEC4D
CHR19_7702256_7706508	CHR19_7702256_7706508	CLEC4G
CHR19_7755763_7760013	CHR19_7755763_7760013	CLEC4GP1
CHR12_8496357_8500607	CHR12_8496357_8500607	CLEC6A
CHR12_10169958_10177603	CHR12_10169958_10177603	CLEC7A
CHR6_46155294_46159544	CHR6_46155294_46159544	CLIC5
CHR15_72691754_72696048	CHR15_72691754_72696048	CLK3
CHR3_141133396_141137649	CHR3_141133396_141137649	CLSTN2
CHR12_7170736_7176998	CHR12_7170736_7176998	CLSTN3
CHR18_583497_588423	CHR18_583497_588423	CLUL1
CHR14_24046561_24050811	CHR14_24046561_24050811	CMA1
CHR16_80032894_80037144	CHR16_80032894_80037144	CMIP
CHR16_65287243_65291611	CHR16_65287243_65291611	CMTM4
CHR3_32251674_32255969	CHR3_32251674_32255969	CMTM8
CHR19_47585510_47589779	CHR19_47585510_47589779	CNFN
CHR4_47677557_47681807	CHR4_47677557_47681807	CNGA1
CHRX_150650373_150654623	CHRX_150650373_150654623	CNGA2
CHR11_6208021_6217659	CHR11_6208021_6217659	CNGA4
CHR10_101076522_101080772	CHR10_101076522_101080772	CNNM1
CHR2_68399597_68403847	CHR2_68399597_68403847	CNRIP1
CHR12_39369124_39373374	CHR12_39369124_39373374	CNTN1
CHR1_203275462_203279712	CHR1_203275462_203279712	CNTN2
CHR3_3052807_3057057	CHR3_3052807_3057057	CNTN4
CHR11_98393580_98397830	CHR11_98393580_98397830	CNTN5
CHR3_1106128_1110456	CHR3_1106128_1110456	CNTN6
CHR7_145441261_145445511	CHR7_145441261_145445511	CNTNAP2
CHR16_74897749_74901999	CHR16_74897749_74901999	CNTNAP4
CHR2_124495833_124500083	CHR2_124495833_124500083	CNTNAP5
CHR6_75971540_75975790	CHR6_75971540_75975790	COL12A1
CHR10_71228149_71232399	CHR10_71228149_71232399	COL13A1
CHR8_121203032_121207282	CHR8_121203032_121207282	COL14A1
CHR17_45633239_45637492	CHR17_45633239_45637492	COL1A1
CHR6_56219542_56223801	CHR6_56219542_56223801	COL21A1
CHR1_86393959_86398209	CHR1_86393959_86398209	COL24A1
CHR9_115954551_115958801	CHR9_115954551_115958801	COL27A1
CHR3_131629945_131634195	CHR3_131629945_131634195	COL29A1
CHR2_227734024_227741019	CHR2_227734024_227741019	COL4A3
CHR2_227734024_227741019	CHR2_227734024_227741019	COL4A4
CHR19_9981397_9985674	CHR19_9981397_9985674	COL5A3
CHR6_71048856_71053132	CHR6_71048856_71053132	COL9A1
CHR18_489935_494201	CHR18_489935_494201	COLEC12
CHR19_18762350_18766614	CHR19_18762350_18766614	COMP
CHR17_50329702_50333983	CHR17_50329702_50333983	COX11
CHR19_60556970_60561376	CHR19_60556970_60561376	COX6B2
CHR4_46541038_46545288	CHR4_46541038_46545288	COX7B2
CHR5_85946039_85950325	CHR5_85946039_85950325	COX7C
CHR19_16997719_17002125	CHR19_16997719_17002125	CPAMD8
CHR4_166516037_166520555	CHR4_166516037_166520555	CPE
CHR4_809195_813445	CHR4_809195_813445	CPLX1
CHR5_175152715_175156965	CHR5_175152715_175156965	CPLX2
CHR15_72902503_72906770	CHR15_72902503_72906770	CPLX3
CHR18_55136104_55140361	CHR18_55136104_55140361	CPLX4
CHR10_101830834_101835124	CHR10_101830834_101835124	CPN1
CHR3_133240390_133244640	CHR3_133240390_133244640	CPNE4
CHR14_23607089_23611345	CHR14_23607089_23611345	CPNE6
CHR10_125640570_125644990	CHR10_125640570_125644990	CPXM2
CHR4_8641786_8646102	CHR4_8641786_8646102	CPZ
CHR1_205732624_205736874	CHR1_205732624_205736874	CR1
CHR1_205690792_205695082	CHR1_205690792_205695082	CR2
CHR15_76416249_76424654	CHR15_76416249_76424654	CRABP1
CHR3_3195635_3199890	CHR3_3195635_3199890	CRBN
CHR2_101369545_101373989	CHR2_101369545_101373989	CREG2
CHR8_67252495_67256754	CHR8_67252495_67256754	CRH
CHR17_41213948_41218423	CHR17_41213948_41218423	CRHR1
CHR7_30705494_30709744	CHR7_30705494_30709744	CRHR2
CHR6_49788465_49792758	CHR6_49788465_49792758	CRISP2
CHR6_49812320_49816605	CHR6_49812320_49816605	CRISP3
CHR19_18577843_18585490	CHR19_18577843_18585490	CRLF1
CHR4_5944936_5949186	CHR4_5944936_5949186	CRMP1
CHR1_157950253_157954503	CHR1_157950253_157954503	CRP
CHR10_99779825_99784075	CHR10_99779825_99784075	CRTAC1
CHR19_53013475_53017774	CHR19_53013475_53017774	CRX
CHR2_219565615_219569871	CHR2_219565615_219569871	CRYBA2
CHR22_23943884_23948134	CHR22_23943884_23948134	CRYBB2
CHR7_150767277_150771532	CHR7_150767277_150771532	CRYGN
CHR16_21196389_21200658	CHR16_21196389_21200658	CRYM
CHR12_10766411_10770678	CHR12_10766411_10770678	CSDA
CHR22_35644622_35648917	CHR22_35644622_35648917	CSF2RB
CHR1_36720337_36724596	CHR1_36720337_36724596	CSF3R
CHR8_4838986_4843236	CHR8_4838986_4843236	CSMD1
CHR1_34401802_34407530	CHR1_34401802_34407530	CSMD2
CHR8_114517668_114521918	CHR8_114517668_114521918	CSMD3
CHR11_11599375_11603628	CHR11_11599375_11603628	CSNK2A1P
CHR16_56788407_56792783	CHR16_56788407_56792783	CSNK2A2
CHR20_23380732_23384982	CHR20_23380732_23384982	CST11
CHR20_23616885_23621177	CHR20_23616885_23621177	CST4
CHR20_23496579_23500886	CHR20_23496579_23500886	CST9L
CHRX_99958503_99962795	CHRX_99958503_99962795	CSTF2
CHR10_52500798_52505084	CHR10_52500798_52505084	CSTF2T
CHR20_23364821_23369071	CHR20_23364821_23369071	CSTL1
CHRX_134763648_134767901	CHRX_134763648_134767901	CT45-4
CHRX_134798160_134806745	CHRX_134798160_134806745	CT45-6
CHR10_51155580_51159830	CHR10_51155580_51159830	CTGLF1
CHR2_80390514_80394764	CHR2_80390514_80394764	CTNNA2
CHR20_35752347_35756616	CHR20_35752347_35756616	CTNNBL1
CHR14_24114556_24118806	CHR14_24114556_24118806	CTSG
CHR15_77023689_77027975	CHR15_77023689_77027975	CTSH
CHR9_89574149_89578399	CHR9_89574149_89578399	CTSL3
CHR7_117300014_117304297	CHR7_117300014_117304297	CTTNBP2
CHR7_101242504_101248351	CHR7_101242504_101248351	CUX1
CHR12_109952711_109956961	CHR12_109952711_109956961	CUX2
CHR10_124599549_124603800	CHR10_124599549_124603800	CUZD1
CHR3_39295765_39300031	CHR3_39295765_39300031	CX3CR1
CHR4_74950472_74954734	CHR4_74950472_74954734	CXCL1
CHR10_44190191_44194441	CHR10_44190191_44194441	CXCL12
CHR4_78742497_78746747	CHR4_78742497_78746747	CXCL13
CHR5_134941690_134946368	CHR5_134941690_134946368	CXCL14
CHR4_75183015_75187276	CHR4_75183015_75187276	CXCL2
CHR4_75122519_75126854	CHR4_75122519_75126854	CXCL3
CHR4_75082511_75086780	CHR4_75082511_75086780	CXCL5
CHR4_74917776_74922051	CHR4_74917776_74922051	CXCL6
CHR3_46011554_46015804	CHR3_46011554_46015804	CXCR6
CHR4_105631166_105635416	CHR4_105631166_105635416	CXXC4
CHRX_134132076_134136917	CHRX_134132076_134136917	CXorf48
CHR5_156622168_156629679	CHR5_156622168_156629679	CYFIP2
CHR15_72446270_72450523	CHR15_72446270_72450523	CYP11A1
CHR8_143954015_143961738	CHR8_143954015_143961738	CYP11B1
CHR8_143995511_143999761	CHR8_143995511_143999761	CYP11B2
CHR20_52221149_52227431	CHR20_52221149_52227431	CYP24A1
CHR10_94819721_94824406	CHR10_94819721_94824406	CYP26A1
CHR2_72227721_72231971	CHR2_72227721_72231971	CYP26B1
CHR19_46282707_46286957	CHR19_46282707_46286957	CYP2A13
CHR19_46047430_46051680	CHR19_46047430_46051680	CYP2A6
CHR19_46079747_46083997	CHR19_46079747_46083997	CYP2A7
CHR19_46185543_46189793	CHR19_46185543_46189793	CYP2B6
CHR19_46118509_46122759	CHR19_46118509_46122759	CYP2B7P1
CHR10_135187356_135191638	CHR10_135187356_135191638	CYP2E1
CHR19_46308692_46312949	CHR19_46308692_46312949	CYP2F1
CHR19_46387454_46391759	CHR19_46387454_46391759	CYP2S1
CHR7_99218939_99223244	CHR7_99218939_99223244	CYP3A4
CHR7_99260071_99264424	CHR7_99260071_99264424	CYP3A43
CHR19_15905469_15910176	CHR19_15905469_15910176	CYP4F11
CHR19_15869121_15873384	CHR19_15869121_15873384	CYP4F2
CHR19_15476836_15481086	CHR19_15476836_15481086	CYP4F22
CHR1_47258326_47262576	CHR1_47258326_47262576	CYP4X1
CHR3_42891595_42896137	CHR3_42891595_42896137	CYP8B1
CHR2_10137233_10141489	CHR2_10137233_10141489	CYS1
CHR22_36004869_36009261	CHR22_36004869_36009261	CYTH4
CHR4_4435383_4440416	CHR4_4435383_4440416	D4S234E
CHR6_39864636_39869520	CHR6_39864636_39869520	DAAM2
CHR1_58488049_58492299	CHR1_58488049_58492299	DAB1
CHR5_39459938_39464203	CHR5_39459938_39464203	DAB2
CHR13_71338581_71342831	CHR13_71338581_71342831	DACH1
CHRX_85286617_85291030	CHRX_85286617_85291030	DACH2
CHR6_168462489_168466783	CHR6_168462489_168466783	DACT2
CHR14_22127202_22131469	CHR14_22127202_22131469	DAD1
CHR11_61200985_61205235	CHR11_61200985_61205235	DAGLA
CHR9_89298462_89303365	CHR9_89298462_89303365	DAPK1
CHR1_157437633_157442422	CHR1_157437633_157442422	DARC
CHRY_23771509_23775933	CHRY_23771509_23775933	DAZ2
CHR9_121170651_121175024	CHR9_121170651_121175024	DBC1
CHR9_135487805_135492074	CHR9_135487805_135492074	DBH
CHR11_20137696_20141946	CHR11_20137696_20141946	DBX1
CHR12_43730399_43734649	CHR12_43730399_43734649	DBX2
CHR18_48117655_48121905	CHR18_48117655_48121905	DCC
CHR12_53327663_53331913	CHR12_53327663_53331913	DCD
CHR4_155631186_155635818	CHR4_155631186_155635818	DCHS2
CHR4_101329886_101334136	CHR4_101329886_101334136	DDIT4L
CHR17_33076838_33081100	CHR17_33076838_33081100	DDX52
CHR8_6862438_6866726	CHR8_6862438_6866726	DEFA1
CHR8_6862438_6866726	CHR8_6862438_6866726	DEFA3
CHR8_6781093_6786696	CHR8_6781093_6786696	DEFA4
CHR8_6900912_6905169	CHR8_6900912_6905169	DEFA5
CHR8_6770238_6774508	CHR8_6770238_6774508	DEFA6
CHR8_6722099_6726439	CHR8_6722099_6726439	DEFB1
CHR8_7329152_7334819	CHR8_7329152_7334819	DEFB106A
CHR8_7329152_7334819	CHR8_7329152_7334819	DEFB106B
CHR8_7337277_7341527	CHR8_7337277_7341527	DEFB107A
CHR6_50039027_50048797	CHR6_50039027_50048797	DEFB114
CHR20_67751_72001	CHR20_67751_72001	DEFB126
CHR20_82685_86935	CHR20_82685_86935	DEFB127
CHR20_117514_121764	CHR20_117514_121764	DEFB128
CHR20_182876_187126	CHR20_182876_187126	DEFB132
CHR8_11890419_11894669	CHR8_11890419_11894669	DEFB134
CHR8_11873738_11877988	CHR8_11873738_11877988	DEFB136
CHR8_11868767_11873017	CHR8_11868767_11873017	DEFB137
CHR19_6432036_6436298	CHR19_6432036_6436298	DENND1C
CHR1_114969759_114974009	CHR1_114969759_114974009	DENND2C
CHR1_111544054_111552054	CHR1_111544054_111552054	DENND2D
CHR9_116306321_116311051	CHR9_116306321_116311051	DFNB31
CHR22_17511404_17515662	CHR22_17511404_17515662	DGCR14
CHR3_187561721_187566197	CHR3_187561721_187566197	DGKG
CHR7_137181399_137185649	CHR7_137181399_137185649	DGKI
CHRX_50229727_50233977	CHRX_50229727_50233977	DGKK
CHR9_92444137_92448428	CHR9_92444137_92448428	DIRAS2
CHR4_76073821_76078129	CHR4_76073821_76078129	DKFZP564O0823
CHR11_65303368_65311854	CHR11_65303368_65311854	DKFZp761E198
CHR10_53740546_53744811	CHR10_53740546_53744811	DKK1
CHR4_108175481_108180402	CHR4_108175481_108180402	DKK2
CHR11_83070335_83074585	CHR11_83070335_83074585	DLG2
CHRX_69578043_69582478	CHRX_69578043_69582478	DLG3
CHR10_79355634_79359884	CHR10_79355634_79359884	DLG5
CHR8_1433475_1437725	CHR8_1433475_1437725	DLGAP2
CHR6_170440648_170444898	CHR6_170440648_170444898	DLL1
CHR15_39005338_39009772	CHR15_39005338_39009772	DLL4
CHR17_45426816_45431087	CHR17_45426816_45431087	DLX3
CHR17_45398050_45406056	CHR17_45398050_45406056	DLX4
CHR10_124306670_124310920	CHR10_124306670_124310920	DMBT1
CHR1_46741754_46746004	CHR1_46741754_46746004	DMBX1
CHR19_40690549_40699900	CHR19_40690549_40699900	DMKN
CHR9_828189_832552	CHR9_828189_832552	DMRT1
CHR9_963463_967713	CHR9_963463_967713	DMRT3
CHR19_47037363_47043848	CHR19_47037363_47043848	DMRTC2
CHR17_74077961_74082499	CHR17_74077961_74082499	DNAH17
CHR16_21068883_21073133	CHR16_21068883_21073133	DNAH3
CHR2_196641026_196645281	CHR2_196641026_196645281	DNAH7
CHR6_38795375_38799625	CHR6_38795375_38799625	DNAH8
CHR17_11438972_11443222	CHR17_11438972_11443222	DNAH9
CHR3_129664280_129672281	CHR3_129664280_129672281	DNAJB8
CHR8_67092848_67097098	CHR8_67092848_67097098	DNAJC5B
CHR2_27348292_27352584	CHR2_27348292_27352584	DNAJC5G
CHR22_37519324_37523607	CHR22_37519324_37523607	DNAL4
CHR3_58170986_58178938	CHR3_58170986_58178938	DNASE1L3
CHR2_230286765_230291018	CHR2_230286765_230291018	DNER
CHR3_57360545_57364795	CHR3_57360545_57364795	DNHD2
CHR5_168993370_168997622	CHR5_168993370_168997622	DOCK2
CHR3_50684175_50688425	CHR3_50684175_50688425	DOCK3
CHR9_259547_263808	CHR9_259547_263808	DOCK8
CHR6_31023378_31028444	CHR6_31023378_31028444	DPCR1
CHR16_66571117_66575453	CHR16_66571117_66575453	DPEP3
CHR8_105547667_105551953	CHR8_105547667_105551953	DPYS
CHR10_133846893_133851143	CHR10_133846893_133851143	DPYSL4
CHR5_174801958_174807269	CHR5_174801958_174807269	DRD1
CHR11_117172436_117176686	CHR11_117172436_117176686	DSCAML1
CHR6_7480491_7487618	CHR6_7480491_7487618	DSP
CHR15_43205983_43212866	CHR15_43205983_43212866	DUOX1
CHR15_43190463_43197151	CHR15_43190463_43197151	DUOX2
CHR15_43205983_43212866	CHR15_43205983_43212866	DUOXA1
CHR15_43205983_43212866	CHR15_43205983_43212866	DUOXA2
CHR6_233600_237850	CHR6_233600_237850	DUSP22
CHR1_158013882_158018139	CHR1_158013882_158018139	DUSP23
CHR17_39209834_39215372	CHR17_39209834_39215372	DUSP3
CHRX_152562350_152566600	CHRX_152562350_152566600	DUSP9
CHR10_82103037_82109991	CHR10_82103037_82109991	DYDC1
CHR17_53512297_53516547	CHR17_53512297_53516547	DYNLL2
CHR16_79128854_79133172	CHR16_79128854_79133172	DYNLRB2
CHR2_71760423_71764673	CHR2_71760423_71764673	DYSF
CHR8_110617604_110622331	CHR8_110617604_110622331	EBAG9
CHR5_158458527_158462847	CHR5_158458527_158462847	EBF1
CHR8_25800599_25806739	CHR8_25800599_25806739	EBF2
CHR1_43407112_43414018	CHR1_43407112_43414018	EBNA1BP2
CHRX_68749135_68753385	CHRX_68749135_68753385	EDA
CHR2_108971407_108975760	CHR2_108971407_108975760	EDAR
CHR1_234620802_234626088	CHR1_234620802_234626088	EDARADD
CHR5_83715210_83719867	CHR5_83715210_83719867	EDIL3
CHR20_57305376_57310012	CHR20_57305376_57310012	EDN3
CHR4_148618074_148622448	CHR4_148618074_148622448	EDNRA
CHR17_57808145_57812422	CHR17_57808145_57812422	EFCAB3
CHR2_55998156_56007936	CHR2_55998156_56007936	EFEMP1
CHR8_16925618_16929868	CHR8_16925618_16929868	EFHA2
CHR1_153314471_153318721	CHR1_153314471_153318721	EFNA3
CHRX_67962045_67966314	CHRX_67962045_67966314	EFNB1
CHRX_13494161_13498555	CHRX_13494161_13498555	EGFL6
CHR5_38435899_38440156	CHR5_38435899_38440156	EGFLAM
CHR2_73373368_73377618	CHR2_73373368_73377618	EGR4
CHR2_31307206_31311682	CHR2_31307206_31311682	EHD3
CHR11_7961969_7966219	CHR11_7961969_7966219	EIF3F
CHR11_32632269_32636519	CHR11_32632269_32636519	EIF3M
CHR3_71882390_71888965	CHR3_71882390_71888965	EIF4E3
CHR1_22197235_22201489	CHR1_22197235_22201489	ELA3A
CHR9_23815547_23819797	CHR9_23815547_23819797	ELAVL2
CHR1_50338668_50347974	CHR1_50338668_50347974	ELAVL4
CHR22_36100775_36105025	CHR22_36100775_36105025	ELFN2
CHR5_95322781_95327031	CHR5_95322781_95327031	ELL2
CHR7_37454231_37458481	CHR7_37454231_37458481	ELMO1
CHR6_80713129_80717441	CHR6_80713129_80717441	ELOVL4
CHR5_60175049_60179299	CHR5_60175049_60179299	ELOVL7
CHR4_101657450_101661702	CHR4_101657450_101661702	EMCN
CHR18_2833527_2837777	CHR18_2833527_2837777	EMILIN2
CHR19_14645877_14650310	CHR19_14645877_14650310	EMR3
CHR2_72994611_72998861	CHR2_72994611_72998861	EMX1
CHR10_119288445_119295777	CHR10_119288445_119295777	EMX2
CHR7_154938675_154944334	CHR7_154938675_154944334	EN2
CHR4_111613196_111617523	CHR4_111613196_111617523	ENPEP
CHR8_120719501_120723787	CHR8_120719501_120723787	ENPP2
CHR6_46202188_46206620	CHR6_46202188_46206620	ENPP4
CHR6_46245856_46250176	CHR6_46245856_46250176	ENPP5
CHR22_38618990_38623240	CHR22_38618990_38623240	ENTHD1
CHR3_27738039_27742289	CHR3_27738039_27742289	EOMES
CHR5_111779678_111786409	CHR5_111779678_111786409	EPB41L4A
CHR9_111122089_111126565	CHR9_111122089_111126565	EPB41L4B
CHR15_41299644_41304273	CHR15_41299644_41304273	EPB42
CHR1_38002626_38006911	CHR1_38002626_38006911	EPHA10
CHR4_66217051_66221604	CHR4_66217051_66221604	EPHA5
CHR6_94185243_94189508	CHR6_94185243_94189508	EPHA7
CHR1_22759090_22763340	CHR1_22759090_22763340	EPHA8
CHR1_22906418_22910794	CHR1_22906418_22910794	EPHB2
CHR7_142267138_142271388	CHR7_142267138_142271388	EPHB6
CHR7_100152858_100157211	CHR7_100152858_100157211	EPO
CHR19_60280071_60284352	CHR19_60280071_60284352	EPS8L1
CHR17_53621587_53625837	CHR17_53621587_53625837	EPX
CHR16_31443203_31447482	CHR16_31443203_31447482	ERAF
CHR2_213110777_213115032	CHR2_213110777_213115032	ERBB4
CHR3_56476655_56480931	CHR3_56476655_56480931	ERC2
CHR16_13918023_13922291	CHR16_13918023_13922291	ERCC4
CHR10_50416328_50421090	CHR10_50416328_50421090	ERCC6
CHR4_75446223_75450473	CHR4_75446223_75450473	EREG
CHR21_38954738_38958988	CHR21_38954738_38958988	ERG
CHR8_670476_679300	CHR8_670476_679300	ERICH1
CHR1_234511063_234515408	CHR1_234511063_234515408	ERO1LB
CHR11_124131885_124140887	CHR11_124131885_124140887	ESAM
CHR5_54316368_54320667	CHR5_54316368_54320667	ESM1
CHR6_152166878_152172684	CHR6_152166878_152172684	ESR1
CHR14_75940136_75944386	CHR14_75940136_75944386	ESRRB
CHR1_215328849_215333099	CHR1_215328849_215333099	ESRRG
CHRX_103385466_103389744	CHRX_103385466_103389744	ESX1
CHR3_170346037_170351716	CHR3_170346037_170351716	EVI1
CHR19_7797742_7801992	CHR19_7797742_7801992	EVI5L
CHR7_27245445_27249695	CHR7_27245445_27249695	EVX1
CHR19_50426227_50432809	CHR19_50426227_50432809	EXOC3L2
CHR17_71578986_71587653	CHR17_71578986_71587653	EXOC7
CHR16_20679312_20683593	CHR16_20679312_20683593	EXOD1
CHR11_107968805_107973175	CHR11_107968805_107973175	EXPH5
CHR11_44070174_44074592	CHR11_44070174_44074592	EXT2
CHR1_159256781_159261057	CHR1_159256781_159261057	F11R
CHR6_6265131_6269401	CHR6_6265131_6269401	F13A1
CHR1_167821595_167825845	CHR1_167821595_167825845	F5
CHR17_70400529_70404779	CHR17_70400529_70404779	FADS6
CHR1_205161216_205165466	CHR1_205161216_205165466	FAIM3
CHR6_167195011_167199291	CHR6_167195011_167199291	FAM103A1
CHR5_14631431_14635714	CHR5_14631431_14635714	FAM105A
CHR11_58627785_58632035	CHR11_58627785_58632035	FAM111B
CHR9_70506938_70511188	CHR9_70506938_70511188	FAM122A
CHR2_131226082_131230332	CHR2_131226082_131230332	FAM123C
CHR14_20280438_20286302	CHR14_20280438_20286302	FAM12A
CHRX_92812360_92818764	CHRX_92812360_92818764	FAM133A
CHR8_139577497_139581747	CHR8_139577497_139581747	FAM135B
CHR15_60139189_60147243	CHR15_60139189_60147243	FAM148A
CHR8_53639824_53644074	CHR8_53639824_53644074	FAM150A
CHR2_277087_281337	CHR2_277087_281337	FAM150B
CHR13_107316334_107322554	CHR13_107316334_107322554	FAM155A
CHRX_68638302_68642552	CHRX_68638302_68642552	FAM155B
CHR1_177975420_177979670	CHR1_177975420_177979670	FAM163A
CHR8_11360913_11365163	CHR8_11360913_11365163	FAM167A
CHR5_118989652_118993941	CHR5_118989652_118993941	FAM170A
CHR10_15452314_15456564	CHR10_15452314_15456564	FAM171A1
CHR17_39796005_39800261	CHR17_39796005_39800261	FAM171A2
CHR15_90999182_91003535	CHR15_90999182_91003535	FAM174B
CHR7_135083237_135087487	CHR7_135083237_135087487	FAM180A
CHR19_40410718_40419192	CHR19_40410718_40419192	FAM187B
CHR3_68132643_68136893	CHR3_68132643_68136893	FAM19A1
CHR12_60871076_60876318	CHR12_60871076_60876318	FAM19A2
CHR3_69063615_69067901	CHR3_69063615_69067901	FAM19A4
CHR17_64107940_64112190	CHR17_64107940_64112190	FAM20A
CHR10_124628318_124634034	CHR10_124628318_124634034	FAM24B
CHR6_116953401_116957685	CHR6_116953401_116957685	FAM26D
CHR6_116935979_116943699	CHR6_116935979_116943699	FAM26E
CHR6_116885748_116889998	CHR6_116885748_116889998	FAM26F
CHR18_10687064_10691314	CHR18_10687064_10691314	FAM38B
CHR21_41607030_41611360	CHR21_41607030_41611360	FAM3B
CHR1_20748018_20752268	CHR1_20748018_20752268	FAM43B
CHR1_117946626_117950876	CHR1_117946626_117950876	FAM46C
CHR11_113935040_113939290	CHR11_113935040_113939290	FAM55A
CHR1_175399876_175408005	CHR1_175399876_175408005	FAM5B
CHR1_188712632_188716882	CHR1_188712632_188716882	FAM5C
CHR13_113651123_113655373	CHR13_113651123_113655373	FAM70B
CHR12_98901430_98906063	CHR12_98901430_98906063	FAM71C
CHR9_133140977_133145227	CHR9_133140977_133145227	FAM78A
CHR15_57514163_57518413	CHR15_57514163_57518413	FAM81A
CHR6_54816027_54820318	CHR6_54816027_54820318	FAM83B
CHR20_33342889_33347139	CHR20_33342889_33347139	FAM83C
CHR17_18791213_18795467	CHR17_18791213_18795467	FAM83G
CHR8_144882048_144886298	CHR8_144882048_144886298	FAM83H
CHR16_5086992_5091282	CHR16_5086992_5091282	FAM86A
CHR8_7606343_7668356	CHR8_7606343_7668356	FAM90A13
CHR8_7606343_7668356	CHR8_7606343_7668356	FAM90A14
CHR8_7606343_7668356	CHR8_7606343_7668356	FAM90A16
CHR8_7606343_7668356	CHR8_7606343_7668356	FAM90A5
CHR8_124846383_124850812	CHR8_124846383_124850812	FAM91A1
CHR15_36530146_36534399	CHR15_36530146_36534399	FAM98B
CHR6_35524609_35528865	CHR6_35524609_35528865	FANCE
CHR2_57984789_57989039	CHR2_57984789_57989039	FANCL
CHR2_207335116_207341795	CHR2_207335116_207341795	FASTKD2
CHR14_91482746_91487288	CHR14_91482746_91487288	FBLN5
CHR5_135296661_135301132	CHR5_135296661_135301132	FBXL21
CHR12_116111746_116116183	CHR12_116111746_116116183	FBXO21
CHR8_343307_347704	CHR8_343307_347704	FBXO25
CHR19_44214255_44218538	CHR19_44214255_44218538	FBXO27
CHR17_34376431_34380681	CHR17_34376431_34380681	FBXO47
CHR12_115829643_115833893	CHR12_115829643_115833893	FBXW8
CHR1_205206321_205213617	CHR1_205206321_205213617	FCAMR
CHR1_157535246_157539499	CHR1_157535246_157539499	FCER1A
CHR19_45131623_45135873	CHR19_45131623_45135873	FCGBP
CHR9_136948782_136953130	CHR9_136948782_136953130	FCN1
CHR9_136908978_136913228	CHR9_136908978_136913228	FCN2
CHR1_156055724_156060015	CHR1_156055724_156060015	FCRL1
CHR1_156003589_156007839	CHR1_156003589_156007839	FCRL2
CHR1_155936394_155940899	CHR1_155936394_155940899	FCRL3
CHR1_155833744_155837994	CHR1_155833744_155837994	FCRL4
CHR1_155758458_155762708	CHR1_155758458_155762708	FCRL5
CHR1_158033425_158039587	CHR1_158033425_158039587	FCRL6
CHR2_219557768_219562123	CHR2_219557768_219562123	FEV
CHR7_121731085_121735335	CHR7_121731085_121735335	FEZF1
CHR3_62333040_62337561	CHR3_62333040_62337561	FEZF2
CHR19_40530794_40535044	CHR19_40530794_40535044	FFAR1
CHR19_40628956_40633206	CHR19_40628956_40633206	FFAR2
CHR19_40537841_40542091	CHR19_40537841_40542091	FFAR3
CHR4_155730562_155734847	CHR4_155730562_155734847	FGA
CHR4_155700095_155704377	CHR4_155700095_155704377	FGB
CHR3_14832309_14836559	CHR3_14832309_14836559	FGD5
CHR5_44423791_44428123	CHR5_44423791_44428123	FGF10
CHR3_193927316_193931566	CHR3_193927316_193931566	FGF12
CHR13_101851374_101855625	CHR13_101851374_101855625	FGF14
CHR8_21952835_21957123	CHR8_21952835_21957123	FGF17
CHR11_69227206_69231787	CHR11_69227206_69231787	FGF19
CHR8_16903186_16907545	CHR8_16903186_16907545	FGF20
CHR11_69342379_69346629	CHR11_69342379_69346629	FGF3
CHR11_69298602_69302852	CHR11_69298602_69302852	FGF4
CHR4_81403265_81407703	CHR4_81403265_81407703	FGF5
CHR13_21140374_21144778	CHR13_21140374_21144778	FGF9
CHR4_15548298_15552569	CHR4_15548298_15552569	FGFBP1
CHR4_991439_997001	CHR4_991439_997001	FGFRL1
CHR1_239748910_239753177	CHR1_239748910_239753177	FH
CHR9_132803308_132807558	CHR9_132803308_132807558	FIBCD1
CHR2_70870533_70874783	CHR2_70870533_70874783	FIGLA
CHR7_50484166_50489042	CHR7_50484166_50489042	FIGNL1
CHR6_76259315_76263716	CHR6_76259315_76263716	FILIP1
CHR20_1320923_1325245	CHR20_1320923_1325245	FKBP1A
CHR6_27397056_27401306	CHR6_27397056_27401306	FKSG83
CHR11_128065692_128069990	CHR11_128065692_128069990	FLI1
CHR19_44263284_44267534	CHR19_44263284_44267534	FLJ16165
CHR15_26576353_26580658	CHR15_26576353_26580658	FLJ32679
CHR20_5240721_5246559	CHR20_5240721_5246559	FLJ33544
CHR17_12390510_12394760	CHR17_12390510_12394760	FLJ34690
CHR19_56449275_56453525	CHR19_56449275_56453525	FLJ40235
CHR17_23810082_23814332	CHR17_23810082_23814332	FLJ40504
CHR7_143522919_143527169	CHR7_143522919_143527169	FLJ43692
CHR17_29928380_29934001	CHR17_29928380_29934001	FLJ44815
CHR17_14635875_14640125	CHR17_14635875_14640125	FLJ45831
CHR10_8133172_8138953	CHR10_8133172_8138953	FLJ45983
CHR4_6040317_6044567	CHR4_6040317_6044567	FLJ46481
CHR13_27966466_27970732	CHR13_27966466_27970732	FLT1
CHR13_27571897_27576205	CHR13_27571897_27576205	FLT3
CHR5_180008421_180012672	CHR5_180008421_180012672	FLT4
CHR17_40651574_40655976	CHR17_40651574_40655976	FMNL1
CHR12_48386512_48390964	CHR12_48386512_48390964	FMNL3
CHR1_169490219_169494469	CHR1_169490219_169494469	FMO1
CHR6_159571918_159576168	CHR6_159571918_159576168	FNDC1
CHR11_71601985_71606240	CHR11_71601985_71606240	FOLR2
CHR11_71520918_71525386	CHR11_71520918_71525386	FOLR3
CHR19_50659592_50665760	CHR19_50659592_50665760	FOSB
CHR20_22512190_22517602	CHR20_22512190_22517602	FOXA2
CHR19_51055857_51061730	CHR19_51055857_51061730	FOXA3
CHR15_58080926_58085176	CHR15_58080926_58085176	FOXB1
CHR9_78820890_78825140	CHR9_78820890_78825140	FOXB2
CHR16_85154942_85159192	CHR16_85154942_85159192	FOXC2
CHR9_70104102_70110905	CHR9_70104102_70110905	FOXD4L3
CHR9_99651857_99656107	CHR9_99651857_99656107	FOXE1
CHR1_47650830_47655080	CHR1_47650830_47655080	FOXE3
CHR6_1331567_1335817	CHR6_1331567_1335817	FOXF2
CHR16_85166115_85170580	CHR16_85166115_85170580	FOXL1
CHR3_140145265_140152172	CHR3_140145265_140152172	FOXL2
CHR12_108230658_108236078	CHR12_108230658_108236078	FOXN4
CHR3_71435851_71440101	CHR3_71435851_71440101	FOXP1
CHR7_113838787_113843261	CHR7_113838787_113843261	FOXP2
CHR6_1254174_1258424	CHR6_1254174_1258424	FOXQ1
CHR20_29896331_29900581	CHR20_29896331_29900581	FOXS1
CHR19_56946205_56950462	CHR19_56946205_56950462	FPR1
CHR19_56960209_56964459	CHR19_56960209_56964459	FPR2
CHR4_79194657_79198907	CHR4_79194657_79198907	FRAS1
CHR6_116487709_116492114	CHR6_116487709_116492114	FRK
CHR10_14412139_14416389	CHR10_14412139_14416389	FRMD4A
CHR9_37637551_37641801	CHR9_37637551_37641801	FRMPD1
CHRX_12063005_12067255	CHRX_12063005_12067255	FRMPD4
CHR19_623902_628166	CHR19_623902_628166	FSTL3
CHR5_132975372_132979976	CHR5_132975372_132979976	FSTL4
CHR4_163303818_163308136	CHR4_163303818_163308136	FSTL5
CHR19_5801732_5805982	CHR19_5801732_5805982	FUT3
CHR6_96567089_96571339	CHR6_96567089_96571339	FUT9
CHR19_40316845_40326759	CHR19_40316845_40326759	FXYD1
CHR19_40333966_40338596	CHR19_40333966_40338596	FXYD5
CHR19_40316845_40326759	CHR19_40316845_40326759	FXYD7
CHR5_39254674_39258924	CHR5_39254674_39258924	FYB
CHR3_46011554_46015804	CHR3_46011554_46015804	FYCO1
CHR12_129209456_129214169	CHR12_129209456_129214169	FZD10
CHR16_74154249_74158558	CHR16_74154249_74158558	GABARAPL2
CHR9_100510550_100514857	CHR9_100510550_100514857	GABBR2
CHR5_161203482_161208896	CHR5_161203482_161208896	GABRA1
CHR4_46085952_46090678	CHR4_46085952_46090678	GABRA2
CHR4_46689561_46693837	CHR4_46689561_46693837	GABRA4
CHR4_46724835_46729097	CHR4_46724835_46729097	GABRB1
CHR1_1937202_1941461	CHR1_1937202_1941461	GABRD
CHR4_45820024_45824339	CHR4_45820024_45824339	GABRG1
CHR10_26542099_26546349	CHR10_26542099_26546349	GAD2
CHR9_91406247_91410515	CHR9_91406247_91410515	GADD45G
CHR3_30865860_30870841	CHR3_30865860_30870841	GADL1
CHR10_125841123_125846593	CHR10_125841123_125846593	GALNAC4S-6ST
CHR2_31213767_31218596	CHR2_31213767_31218596	GALNT14
CHR12_131255776_131260026	CHR12_131255776_131260026	GALNT9
CHR11_11599375_11603628	CHR11_11599375_11603628	GALNTL4
CHR19_61375700_61379950	CHR19_61375700_61379950	GALP
CHR17_71578986_71587653	CHR17_71578986_71587653	GALR2
CHR5_57819586_57826716	CHR5_57819586_57826716	GAPT
CHR13_113543412_113547668	CHR13_113543412_113547668	GAS6
CHRX_48525412_48530674	CHRX_48525412_48530674	GATA1
CHR3_129693717_129698220	CHR3_129693717_129698220	GATA2
CHR10_8133172_8138953	CHR10_8133172_8138953	GATA3
CHR8_11595661_11603902	CHR8_11595661_11603902	GATA4
CHR20_60483671_60487921	CHR20_60483671_60487921	GATA5
CHR4_22300157_22304449	CHR4_22300157_22304449	GBA3
CHR1_89436400_89440658	CHR1_89436400_89440658	GBP4
CHR2_27569709_27575090	CHR2_27569709_27575090	GCKR
CHR15_57692579_57696829	CHR15_57692579_57696829	GCNT3
CHR9_73950612_73954938	CHR9_73950612_73954938	GDA
CHR20_42305821_42310122	CHR20_42305821_42310122	GDAP1L1
CHR10_48058232_48062672	CHR10_48058232_48062672	GDF10
CHR10_48035980_48040359	CHR10_48035980_48040359	GDF2
CHR8_97241446_97245696	CHR8_97241446_97245696	GDF6
CHR2_20726404_20730654	CHR2_20726404_20730654	GDF7
CHR11_76675361_76679611	CHR11_76675361_76679611	GDPD4
CHR1_92720926_92728521	CHR1_92720926_92728521	GFI1
CHR5_179712171_179716431	CHR5_179712171_179716431	GFPT2
CHR10_118020891_118026466	CHR10_118020891_118026466	GFRA1
CHR20_3591296_3595546	CHR20_3591296_3595546	GFRA4
CHR17_4409856_4414125	CHR17_4409856_4414125	GGT6
CHR22_20779609_20783897	CHR22_20779609_20783897	GGTLC2
CHR5_42456282_42460532	CHR5_42456282_42460532	GHR
CHR20_35317956_35322206	CHR20_35317956_35322206	GHRH
CHR7_30972172_30978858	CHR7_30972172_30978858	GHRHR
CHR3_173648147_173652397	CHR3_173648147_173652397	GHSR
CHR11_59368800_59373050	CHR11_59368800_59373050	GIF
CHR7_150041130_150045399	CHR7_150041130_150045399	GIMAP1
CHR7_149891890_149896163	CHR7_149891890_149896163	GIMAP4
CHR7_150061883_150070400	CHR7_150061883_150070400	GIMAP5
CHR7_149839377_149843645	CHR7_149839377_149843645	GIMAP7
CHR7_149775394_149779817	CHR7_149775394_149779817	GIMAP8
CHR16_56980393_56984673	CHR16_56980393_56984673	GINS3
CHR17_44400203_44404454	CHR17_44400203_44404454	GIP
CHR1_78280676_78284926	CHR1_78280676_78284926	GIPC2
CHR6_90657408_90661658	CHR6_90657408_90661658	GJA10
CHR1_145711316_145715566	CHR1_145711316_145715566	GJA5
CHR13_19664287_19668543	CHR13_19664287_19668543	GJB2
CHR1_35015876_35022508	CHR1_35015876_35022508	GJB3
CHR13_19702317_19708646	CHR13_19702317_19708646	GJB6
CHR15_32833231_32837574	CHR15_32833231_32837574	GJD2
CHR4_80547636_80551896	CHR4_80547636_80551896	GK2
CHR11_133703515_133707768	CHR11_133703515_133707768	GLB1L2
CHR12_56136700_56144464	CHR12_56136700_56144464	GLI1
CHR1_53971715_53977418	CHR1_53971715_53977418	GLIS1
CHR6_38778105_38782395	CHR6_38778105_38782395	GLO1
CHR6_39119037_39125344	CHR6_39119037_39125344	GLP1R
CHR10_131821152_131825421	CHR10_131821152_131825421	GLRX3
CHR12_55167670_55171948	CHR12_55167670_55171948	GLS2
CHR12_102967295_102971545	CHR12_102967295_102971545	GLT8D2
CHR12_108801926_108806176	CHR12_108801926_108806176	GLTP
CHR11_58255195_58259523	CHR11_58255195_58259523	GLYAT
CHR11_58448249_58452499	CHR11_58448249_58452499	GLYATL1
CHR12_53289724_53294013	CHR12_53289724_53294013	GLYCAM1
CHR8_143915337_143919587	CHR8_143915337_143919587	GML
CHR18_11738678_11742928	CHR18_11738678_11742928	GNAL
CHR16_54780148_54784468	CHR16_54780148_54784468	GNAO1
CHR20_56858597_56862847	CHR20_56858597_56862847	GNAS
CHR7_100105810_100110138	CHR7_100105810_100110138	GNB2
CHR16_788330_796193	CHR16_788330_796193	GNG13
CHR17_44639087_44645242	CHR17_44639087_44645242	GNGT2
CHR1_37833333_37837609	CHR1_37833333_37837609	GNL2
CHRY_26007345_26011595	CHRY_26007345_26011595	GOLGA2LY1
CHR10_99779825_99784075	CHR10_99779825_99784075	GOLGA7B
CHR15_20983036_20987288	CHR15_20983036_20987288	GOLGA8E
CHR15_26576353_26580658	CHR15_26576353_26580658	GOLGA8G
CHR1_202448993_202453343	CHR1_202448993_202453343	GOLT1A
CHR16_57324935_57329247	CHR16_57324935_57329247	GOT2
CHR16_20244541_20249901	CHR16_20244541_20249901	GP2
CHRX_132946537_132950832	CHRX_132946537_132950832	GPC3
CHR13_90845387_90850037	CHR13_90845387_90850037	GPC5
CHR11_64459161_64463436	CHR11_64459161_64463436	GPHA2
CHRX_135940749_135944999	CHRX_135940749_135944999	GPR101
CHR4_122520502_122524752	CHR4_122520502_122524752	GPR103
CHR12_121766547_121770797	CHR12_121766547_121770797	GPR109B
CHR16_56127207_56134851	CHR16_56127207_56134851	GPR114
CHR6_47758058_47762308	CHR6_47758058_47762308	GPR115
CHR10_95312911_95317217	CHR10_95312911_95317217	GPR120
CHR12_130001289_130005683	CHR12_130001289_130005683	GPR133
CHR11_63805804_63817456	CHR11_63805804_63817456	GPR137
CHR16_19991780_19996030	CHR16_19991780_19996030	GPR139
CHR3_155629348_155633698	CHR3_155629348_155633698	GPR149
CHR10_25500795_25505045	CHR10_25500795_25505045	GPR158
CHR2_128148371_128152652	CHR2_128148371_128152652	GPR17
CHR3_152283370_152288115	CHR3_152283370_152288115	GPR171
CHR19_55962032_55966419	CHR19_55962032_55966419	GPR32
CHR19_50786518_50791057	CHR19_50786518_50791057	GPR4
CHRX_19049753_19054176	CHRX_19049753_19054176	GPR64
CHR14_90770397_90774713	CHR14_90770397_90774713	GPR68
CHR4_8629690_8634359	CHR4_8629690_8634359	GPR78
CHR11_93773311_93777566	CHR11_93773311_93777566	GPR83
CHR7_112514265_112518515	CHR7_112514265_112518515	GPR85
CHR3_152283370_152288115	CHR3_152283370_152288115	GPR87
CHR17_69935630_69942180	CHR17_69935630_69942180	GPRC5C
CHR4_90447217_90451467	CHR4_90447217_90451467	GPRIN3
CHR6_28598267_28602517	CHR6_28598267_28602517	GPX5
CHR6_28590799_28595049	CHR6_28590799_28595049	GPX6
CHR5_54503981_54508260	CHR5_54503981_54508260	GPX8
CHR22_38623531_38627847	CHR22_38623531_38627847	GRAP2
CHR17_35144212_35152779	CHR17_35144212_35152779	GRB7
CHR1_238841262_238845585	CHR1_238841262_238845585	GREM2
CHR1_24514967_24522866	CHR1_24514967_24522866	GRHL3
CHR4_93441330_93445580	CHR4_93441330_93445580	GRID2
CHR19_47260968_47267107	CHR19_47260968_47267107	GRIK5
CHR9_139149162_139154476	CHR9_139149162_139154476	GRIN1
CHR12_14023569_14027819	CHR12_14023569_14027819	GRIN2B
CHR9_103539933_103544183	CHR9_103539933_103544183	GRIN3A
CHR19_947936_952186	CHR19_947936_952186	GRIN3B
CHR13_113366094_113370344	CHR13_113366094_113370344	GRK1
CHR6_146388611_146393096	CHR6_146388611_146393096	GRM1
CHR7_86107665_86112762	CHR7_86107665_86112762	GRM3
CHR6_34230627_34234877	CHR6_34230627_34234877	GRM4
CHR3_6874426_6878676	CHR3_6874426_6878676	GRM7
CHR7_126669759_126674048	CHR7_126669759_126674048	GRM8
CHR18_55034879_55039129	CHR18_55034879_55039129	GRP
CHR16_27981573_27985823	CHR16_27981573_27985823	GSG1L
CHR11_67104358_67108611	CHR11_67104358_67108611	GSTP1
CHR13_27261279_27265529	CHR13_27261279_27265529	GSX1
CHR4_54657454_54661996	CHR4_54657454_54661996	GSX2
CHR12_53152864_53157118	CHR12_53152864_53157118	GTSF1
CHR6_42227651_42231901	CHR6_42227651_42231901	GUCA1A
CHR1_42388178_42392439	CHR1_42388178_42392439	GUCA2B
CHR4_156803827_156809017	CHR4_156803827_156809017	GUCY1A3
CHR17_7843212_7847462	CHR17_7843212_7847462	GUCY2D
CHR1_226390368_226398868	CHR1_226390368_226398868	GUK1
CHR5_54352363_54356613	CHR5_54352363_54356613	GZMK
CHR11_1974530_1978780	CHR11_1974530_1978780	H19
CHR12_47005529_47009779	CHR12_47005529_47009779	H1FNT
CHR10_71479106_71483372	CHR10_71479106_71483372	H2AFY2
CHRX_103151424_103158412	CHRX_103151424_103158412	H2BFM
CHRX_103151424_103158412	CHRX_103151424_103158412	H2BFWT
CHR5_153837236_153841517	CHR5_153837236_153841517	HAND1
CHR1_119709424_119713704	CHR1_119709424_119713704	HAO2
CHR17_37143671_37147922	CHR17_37143671_37147922	HAP1
CHR19_19233810_19238060	CHR19_19233810_19238060	HAPLN4
CHR19_56914256_56922539	CHR19_56914256_56922539	HAS1
CHR5_156416947_156422048	CHR5_156416947_156422048	HAVCR1
CHR16_159374_171216	CHR16_159374_171216	HBA1
CHR11_5482660_5486910	CHR11_5482660_5486910	HBE1
CHR11_5226913_5231193	CHR11_5226913_5231193	HBG1
CHR16_152472_156739	CHR16_152472_156739	HBM
CHR16_159374_171216	CHR16_159374_171216	HBQ1
CHR16_139353_143623	CHR16_139353_143623	HBZ
CHR6_29864161_29868411	CHR6_29864161_29868411	HCG4
CHR20_30100217_30104467	CHR20_30100217_30104467	HCK
CHR15_71447480_71451730	CHR15_71447480_71451730	HCN4
CHR6_31535437_31539718	CHR6_31535437_31539718	HCP5
CHR1_31853727_31858088	CHR1_31853727_31858088	HCRTR1
CHR12_64979122_64983372	CHR12_64979122_64983372	HELB
CHR4_186173576_186177826	CHR4_186173576_186177826	HELT
CHR7_92692968_92700364	CHR7_92692968_92700364	HEPACAM2
CHR4_145783122_145790540	CHR4_145783122_145790540	HHIP
CHR3_42817258_42826729	CHR3_42817258_42826729	HIGD1A
CHR6_25831615_25838269	CHR6_25831615_25838269	HIST1H2AA
CHR6_25831615_25838269	CHR6_25831615_25838269	HIST1H2BA
CHR1_226708930_226715683	CHR1_226708930_226715683	HIST3H2A
CHR6_31432164_31436423	CHR6_31432164_31436423	HLA-B
CHR6_31347084_31351342	CHR6_31347084_31351342	HLA-C
CHR6_33084565_33088867	CHR6_33084565_33088867	HLA-DOA
CHR6_33184705_33188955	CHR6_33184705_33188955	HLA-DPB2
CHR6_32813640_32817890	CHR6_32813640_32817890	HLA-DQA2
CHR6_29899996_29904350	CHR6_29899996_29904350	HLA-G
CHR17_50693869_50698124	CHR17_50693869_50698124	HLF
CHR1_219115881_219120357	CHR1_219115881_219120357	HLX
CHR1_34401802_34407530	CHR1_34401802_34407530	HMGB4
CHR6_55551102_55555444	CHR6_55551102_55555444	HMGCLL1
CHR10_124894127_124898377	CHR10_124894127_124898377	HMX2
CHR17_33178426_33182682	CHR17_33178426_33182682	HNF1B
CHR20_42459837_42464121	CHR20_42459837_42464121	HNF4A
CHR17_43962521_43966771	CHR17_43962521_43966771	HOXB1
CHR17_44160290_44164587	CHR17_44160290_44164587	HOXB13
CHR17_43976542_43980891	CHR17_43976542_43980891	HOXB2
CHR17_44006059_44014242	CHR17_44006059_44014242	HOXB3
CHR17_44006059_44014242	CHR17_44006059_44014242	HOXB4
CHR17_44025367_44029617	CHR17_44025367_44029617	HOXB5
CHR17_44036583_44040833	CHR17_44036583_44040833	HOXB6
CHR17_44042579_44050800	CHR17_44042579_44050800	HOXB8
CHR17_44057966_44062216	CHR17_44057966_44062216	HOXB9
CHR12_52631480_52637334	CHR12_52631480_52637334	HOXC12
CHR12_52615342_52620110	CHR12_52615342_52620110	HOXC13
CHR1_33121184_33129637	CHR1_33121184_33129637	HPCA
CHR1_39928921_39933176	CHR1_39928921_39933176	HPCAL4
CHR4_175679427_175683686	CHR4_175679427_175683686	HPGD
CHR10_100984799_100989109	CHR10_100984799_100989109	HPSE2
CHR11_63014465_63018742	CHR11_63014465_63018742	HRASLS5
CHR3_187862991_187867241	CHR3_187862991_187867241	HRG
CHR5_175038817_175043067	CHR5_175038817_175043067	HRH2
CHR20_60227440_60232218	CHR20_60227440_60232218	HRH3
CHR12_115802865_115807115	CHR12_115802865_115807115	HRK
CHR2_20713569_20717845	CHR2_20713569_20717845	HS1BP3
CHR4_11038867_11043135	CHR4_11038867_11043135	HS3ST1
CHR17_14141674_14146040	CHR17_14141674_14146040	HS3ST3B1
CHR16_25607347_25611597	CHR16_25607347_25611597	HS3ST4
CHR16_1907482_1911732	CHR16_1907482_1911732	HS3ST6
CHR1_207941313_207945563	CHR1_207941313_207945563	HSD11B1
CHR16_66019036_66023286	CHR16_66019036_66023286	HSD11B2
CHR16_80622863_80627196	CHR16_80622863_80627196	HSD17B2
CHRX_148483425_148488273	CHRX_148483425_148488273	HSFX1
CHR16_80601797_80606047	CHR16_80601797_80606047	HSPC105
CHR6_78229089_78233339	CHR6_78229089_78233339	HTR1B
CHR6_87700628_87704913	CHR6_87700628_87704913	HTR1E
CHRX_113719612_113725560	CHRX_113719612_113725560	HTR2C
CHR11_113347619_113351967	CHR11_113347619_113351967	HTR3A
CHR11_113277298_113281548	CHR11_113277298_113281548	HTR3B
CHR3_185250028_185254278	CHR3_185250028_185254278	HTR3C
CHR3_185228525_185236335	CHR3_185228525_185236335	HTR3D
CHR3_185294511_185301604	CHR3_185294511_185301604	HTR3E
CHR5_148013159_148017409	CHR5_148013159_148017409	HTR4
CHR1_19859984_19865549	CHR1_19859984_19865549	HTR6
CHR10_92606901_92611151	CHR10_92606901_92611151	HTR7
CHR16_69565223_69569473	CHR16_69565223_69569473	HYDIN
CHR11_125255218_125263636	CHR11_125255218_125263636	HYLS1
CHR21_44484401_44488762	CHR21_44484401_44488762	ICOSLG
CHR9_21374622_21378896	CHR9_21374622_21378896	IFNA2
CHR9_21294505_21298812	CHR9_21294505_21298812	IFNA5
CHR9_21340136_21344386	CHR9_21340136_21344386	IFNA6
CHR17_23810082_23814332	CHR17_23810082_23814332	IFT20
CHR11_2114822_2120280	CHR11_2114822_2120280	IGF2
CHR17_44426272_44430522	CHR17_44426272_44430522	IGF2BP1
CHR6_160306620_160310870	CHR6_160306620_160310870	IGF2R
CHR19_51421348_51425598	CHR19_51421348_51425598	IGFL1
CHR19_51270561_51275106	CHR19_51270561_51275106	IGFL2
CHR19_51270561_51275106	CHR19_51270561_51275106	IGFL3
CHR1_199444892_199449142	CHR1_199444892_199449142	IGFN1
CHR14_105948385_105952637	CHR14_105948385_105952637	IGHD
CHR14_105948385_105952637	CHR14_105948385_105952637	IGHG1
CHR4_71750378_71754628	CHR4_71750378_71754628	IGJ
CHRX_130250170_130254436	CHRX_130250170_130254436	IGSF1
CHR1_18303326_18307656	CHR1_18303326_18307656	IGSF21
CHR1_158181260_158185510	CHR1_158181260_158185510	IGSF9
CHR2_219632402_219636933	CHR2_219632402_219636933	IHH
CHR7_50315370_50319620	CHR7_50315370_50319620	IKZF1
CHR2_213720848_213728078	CHR2_213720848_213728078	IKZF2
CHR17_35273198_35278747	CHR17_35273198_35278747	IKZF3
CHR1_205011709_205015962	CHR1_205011709_205015962	IL10
CHR11_117358818_117363088	CHR11_117358818_117363088	IL10RA
CHR19_60572876_60580765	CHR19_60572876_60580765	IL11
CHR5_158685620_158693559	CHR5_158685620_158693559	IL12B
CHR1_67555103_67559353	CHR1_67555103_67559353	IL12RB2
CHR6_52155643_52159895	CHR6_52155643_52159895	IL17A
CHR6_52216507_52220757	CHR6_52216507_52220757	IL17F
CHR3_57173693_57182871	CHR3_57173693_57182871	IL17RD
CHR2_102398185_102406834	CHR2_102398185_102406834	IL18RAP
CHR1_205065344_205069594	CHR1_205065344_205069594	IL19
CHR2_113542865_113547115	CHR2_113542865_113547115	IL1F10
CHR2_113526161_113533905	CHR2_113526161_113533905	IL1F5
CHR2_113476419_113480669	CHR2_113476419_113480669	IL1F6
CHR2_113526161_113533905	CHR2_113526161_113533905	IL1F8
CHR2_113448576_113453414	CHR2_113448576_113453414	IL1F9
CHR2_102290893_102295143	CHR2_102290893_102295143	IL1RL1
CHR2_113598108_113602408	CHR2_113598108_113602408	IL1RN
CHR16_27317723_27322673	CHR16_27317723_27322673	IL21R
CHR12_66932791_66937152	CHR12_66932791_66937152	IL22
CHR7_142003854_142008104	CHR7_142003854_142008104	IL23A
CHR1_205133911_205138187	CHR1_205133911_205138187	IL24
CHR12_66905087_66909338	CHR12_66905087_66909338	IL26
CHR16_28424906_28429156	CHR16_28424906_28429156	IL27
CHR19_44475304_44479631	CHR19_44475304_44479631	IL29
CHRX_70247364_70251628	CHRX_70247364_70251628	IL2RG
CHR16_27229251_27233501	CHR16_27229251_27233501	IL4R
CHR3_3126088_3130531	CHR3_3126088_3130531	IL5RA
CHR2_218739160_218743461	CHR2_218739160_218743461	IL8RA
CHR2_218695490_218699776	CHR2_218695490_218699776	IL8RB
CHR5_135258665_135262915	CHR5_135258665_135262915	IL9
CHR7_120374552_120378855	CHR7_120374552_120378855	ING3
CHR2_118559019_118565603	CHR2_118559019_118565603	INSIG2
CHR9_5217901_5222168	CHR9_5217901_5222168	INSL4
CHR14_35069498_35073748	CHR14_35069498_35073748	INSM2
CHR1_155093794_155098790	CHR1_155093794_155098790	INSRR
CHR3_51867184_51871443	CHR3_51867184_51871443	IQCF2
CHR12_53302_57552	CHR12_53302_57552	IQSEC3
CHR7_122959488_122965374	CHR7_122959488_122965374	IQUB
CHR6_333238_337541	CHR6_333238_337541	IRF4
CHR16_84486774_84491024	CHR16_84486774_84491024	IRF8
CHRX_107865557_107869807	CHRX_107865557_107869807	IRS4
CHR16_53912471_53916721	CHR16_53912471_53916721	IRX6
CHR5_50711214_50718745	CHR5_50711214_50718745	ISL1
CHR5_128454838_128459112	CHR5_128454838_128459112	ISOC1
CHR22_33788629_33793773	CHR22_33788629_33793773	ISX
CHR12_53098552_53102817	CHR12_53098552_53102817	ITGA5
CHR10_15801026_15805276	CHR10_15801026_15805276	ITGA8
CHR3_37465109_37469566	CHR3_37465109_37469566	ITGA9
CHR16_31308597_31312883	CHR16_31308597_31312883	ITGAD
CHR16_31175311_31179572	CHR16_31175311_31179572	ITGAM
CHR16_31270509_31274793	CHR16_31270509_31274793	ITGAX
CHR21_45164482_45168732	CHR21_45164482_45168732	ITGB2
CHR17_71225610_71233120	CHR17_71225610_71233120	ITGB4
CHR10_7781741_7785991	CHR10_7781741_7785991	ITIH2
CHR10_7748170_7752440	CHR10_7748170_7752440	ITIH5
CHR5_156536984_156541243	CHR5_156536984_156541243	ITK
CHR1_151144162_151149628	CHR1_151144162_151149628	IVL
CHR4_6249574_6256683	CHR4_6249574_6256683	JAKMIP1
CHR11_133440529_133444938	CHR11_133440529_133444938	JAM3
CHR16_86190499_86194761	CHR16_86190499_86194761	JPH3
CHRX_8659477_8663727	CHRX_8659477_8663727	KAL1
CHR1_62556810_62561171	CHR1_62556810_62561171	KANK4
CHR3_67128592_67132842	CHR3_67128592_67132842	KBTBD8
CHR12_4887267_4891555	CHR12_4887267_4891555	KCNA1
CHR1_110862212_110866820	CHR1_110862212_110866820	KCNA10
CHR1_110974869_110979119	CHR1_110974869_110979119	KCNA2
CHR1_111015793_111022678	CHR1_111015793_111022678	KCNA3
CHR11_29994314_29998564	CHR11_29994314_29998564	KCNA4
CHR12_5019845_5024134	CHR12_5019845_5024134	KCNA5
CHR12_4785102_4790121	CHR12_4785102_4790121	KCNA6
CHR19_54267260_54271510	CHR19_54267260_54271510	KCNA7
CHR3_157488019_157492269	CHR3_157488019_157492269	KCNAB1
CHR20_47531838_47537397	CHR20_47531838_47537397	KCNB1
CHR8_73608679_73612929	CHR8_73608679_73612929	KCNB2
CHR12_73887301_73893278	CHR12_73887301_73893278	KCNC2
CHR19_55523696_55527946	CHR19_55523696_55527946	KCNC3
CHR7_119697457_119702053	CHR7_119697457_119702053	KCND2
CHR20_49072274_49076548	CHR20_49072274_49076548	KCNG1
CHR14_62637587_62642013	CHR14_62637587_62642013	KCNH5
CHR17_58950926_58955199	CHR17_58950926_58955199	KCNH6
CHR2_163402736_163406986	CHR2_163402736_163406986	KCNH7
CHR4_21307666_21311916	CHR4_21307666_21311916	KCNIP4
CHR11_128216813_128221073	CHR11_128216813_128221073	KCNJ1
CHR2_155259838_155264256	CHR2_155259838_155264256	KCNJ3
CHR11_128263022_128267559	CHR11_128263022_128267559	KCNJ5
CHR12_21818132_21822514	CHR12_21818132_21822514	KCNJ8
CHR1_231812872_231817259	CHR1_231812872_231817259	KCNK1
CHR14_87858350_87866504	CHR14_87858350_87866504	KCNK10
CHR2_47649604_47654502	CHR2_47649604_47654502	KCNK12
CHR14_89594360_89598611	CHR14_89594360_89598611	KCNK13
CHR20_42804401_42808671	CHR20_42804401_42808671	KCNK15
CHR6_39397544_39401794	CHR6_39397544_39401794	KCNK16
CHR6_39389411_39393676	CHR6_39389411_39393676	KCNK17
CHR10_118943489_118947739	CHR10_118943489_118947739	KCNK18
CHR2_26765622_26769872	CHR2_26765622_26769872	KCNK3
CHR11_63805804_63817456	CHR11_63805804_63817456	KCNK4
CHR19_43497504_43503140	CHR19_43497504_43503140	KCNK6
CHR19_17919610_17923860	CHR19_17919610_17923860	KCNN1
CHR11_2435759_2440009	CHR11_2435759_2440009	KCNQ1
CHR8_133561436_133565686	CHR8_133561436_133565686	KCNQ3
CHR1_41018770_41023020	CHR1_41018770_41023020	KCNQ4
CHR8_99504925_99509202	CHR8_99504925_99509202	KCNS2
CHR2_17919925_17927578	CHR2_17919925_17927578	KCNS3
CHR9_137730351_137734695	CHR9_137730351_137734695	KCNT1
CHR8_111055350_111059635	CHR8_111055350_111059635	KCNV1
CHR5_143562948_143567198	CHR5_143562948_143567198	KCTD16
CHR2_201082260_201086537	CHR2_201082260_201086537	KCTD18
CHR4_44144831_44149081	CHR4_44144831_44149081	KCTD8
CHR4_55685769_55690019	CHR4_55685769_55690019	KDR
CHR7_142368770_142373125	CHR7_142368770_142373125	KEL
CHR13_28897276_28901526	CHR13_28897276_28901526	KIAA0774
CHR14_54947564_54951829	CHR14_54947564_54951829	KIAA0831
CHR6_84993283_84997545	CHR6_84993283_84997545	KIAA1009
CHR10_24020180_24024430	CHR10_24020180_24024430	KIAA1217
CHR20_36531372_36535649	CHR20_36531372_36535649	KIAA1219
CHR19_7563287_7567537	CHR19_7563287_7567537	KIAA1543
CHR1_1924380_1928636	CHR1_1924380_1928636	KIAA1751
CHR12_118078516_118082766	CHR12_118078516_118082766	KIAA1853
CHR17_69830464_69834809	CHR17_69830464_69834809	KIF19
CHR2_241407547_241411797	CHR2_241407547_241411797	KIF1A
CHR6_39800409_39804659	CHR6_39800409_39804659	KIF6
CHR19_59969591_59973841	CHR19_59969591_59973841	KIR2DL1
CHR19_59969591_59973841	CHR19_59969591_59973841	KIR2DL2
CHR1_156226186_156230773	CHR1_156226186_156230773	KIRREL
CHR19_41033829_41040413	CHR19_41033829_41040413	KIRREL2
CHR11_126374514_126379201	CHR11_126374514_126379201	KIRREL3
CHR1_202431487_202435737	CHR1_202431487_202435737	KISS1
CHR4_55215362_55219667	CHR4_55215362_55219667	KIT
CHR12_87497476_87501869	CHR12_87497476_87501869	KITLG
CHR19_50536997_50541247	CHR19_50536997_50541247	KLC3
CHR7_130068650_130072900	CHR7_130068650_130072900	KLF14
CHR3_127558176_127562427	CHR3_127558176_127562427	KLF15
CHRX_56272131_56277096	CHRX_56272131_56277096	KLF8
CHR1_171947202_171952078	CHR1_171947202_171952078	KLHL20
CHR6_97475823_97480089	CHR6_97475823_97480089	KLHL32
CHR9_21324145_21328871	CHR9_21324145_21328871	KLHL9
CHR19_56018102_56022355	CHR19_56018102_56022355	KLK1
CHR19_56214016_56218594	CHR19_56214016_56218594	KLK10
CHR19_56219984_56226602	CHR19_56219984_56226602	KLK11
CHR19_56229210_56233798	CHR19_56229210_56233798	KLK12
CHR19_56259203_56263679	CHR19_56259203_56263679	KLK13
CHR19_56277066_56282814	CHR19_56277066_56282814	KLK14
CHR19_56025810_56030091	CHR19_56025810_56030091	KLK15
CHR19_56065000_56069291	CHR19_56065000_56069291	KLK2
CHR19_56046482_56050757	CHR19_56046482_56050757	KLK3
CHR19_56103646_56109306	CHR19_56103646_56109306	KLK4
CHR19_56146986_56151588	CHR19_56146986_56151588	KLK5
CHR19_56162433_56168241	CHR19_56162433_56168241	KLK6
CHR19_56176721_56182606	CHR19_56176721_56182606	KLK7
CHR19_56196020_56201279	CHR19_56196020_56201279	KLK8
CHR19_56203952_56208202	CHR19_56203952_56208202	KLK9
CHR7_138818199_138825458	CHR7_138818199_138825458	KLRG2
CHR1_239758772_239763079	CHR1_239758772_239763079	KMO
CHR10_134857050_134861300	CHR10_134857050_134861300	KNDC1
CHR16_2948090_2955160	CHR16_2948090_2955160	KREMEN2
CHR12_51359690_51363946	CHR12_51359690_51363946	KRT1
CHR17_36276238_36280488	CHR17_36276238_36280488	KRT12
CHR17_36914641_36918891	CHR17_36914641_36918891	KRT13
CHR17_36995878_37000173	CHR17_36995878_37000173	KRT14
CHR17_37021766_37026045	CHR17_37021766_37026045	KRT16
CHR17_37033569_37037855	CHR17_37033569_37037855	KRT17
CHR12_51625421_51629948	CHR12_51625421_51629948	KRT18
CHR17_36937321_36941660	CHR17_36937321_36941660	KRT19
CHR12_51331465_51335726	CHR12_51331465_51335726	KRT2
CHR17_36294255_36298505	CHR17_36294255_36298505	KRT20
CHR17_36346448_36350862	CHR17_36346448_36350862	KRT23
CHR17_36112753_36117028	CHR17_36112753_36117028	KRT24
CHR17_36164341_36168610	CHR17_36164341_36168610	KRT25
CHR17_36181187_36185437	CHR17_36181187_36185437	KRT26
CHR17_36191562_36195812	CHR17_36191562_36195812	KRT27
CHR17_36208960_36213237	CHR17_36208960_36213237	KRT28
CHR12_51475298_51479593	CHR12_51475298_51479593	KRT3
CHR17_36759832_36764082	CHR17_36759832_36764082	KRT33A
CHR17_36778823_36783078	CHR17_36778823_36783078	KRT33B
CHR17_36791412_36795681	CHR17_36791412_36795681	KRT34
CHR17_36898892_36905824	CHR17_36898892_36905824	KRT36
CHR17_36806590_36812950	CHR17_36806590_36812950	KRT37
CHR12_51493380_51498102	CHR12_51493380_51498102	KRT4
CHR17_36408439_36413172	CHR17_36408439_36413172	KRT40
CHR12_51199679_51204010	CHR12_51199679_51204010	KRT5
CHR12_51172490_51176789	CHR12_51172490_51176789	KRT6A
CHR12_51131380_51135677	CHR12_51131380_51135677	KRT6B
CHR12_51153076_51157336	CHR12_51153076_51157336	KRT6C
CHR12_50909720_50914055	CHR12_50909720_50914055	KRT7
CHR12_51280743_51285059	CHR12_51280743_51285059	KRT72
CHR12_51253126_51257376	CHR12_51253126_51257376	KRT74
CHR12_51113623_51117873	CHR12_51113623_51117873	KRT75
CHR12_51456622_51460872	CHR12_51456622_51460872	KRT76
CHR12_51382764_51387014	CHR12_51382764_51387014	KRT77
CHR12_51527584_51532545	CHR12_51527584_51532545	KRT78
CHR12_51513593_51517846	CHR12_51513593_51517846	KRT79
CHR12_50978415_50982667	CHR12_50978415_50982667	KRT86
CHR17_36981086_36985336	CHR17_36981086_36985336	KRT9
CHR17_36450447_36454739	CHR17_36450447_36454739	KRTAP1-3
CHR21_44955173_44959423	CHR21_44955173_44959423	KRTAP10-1
CHR21_44955173_44959423	CHR21_44955173_44959423	KRTAP10-10
CHR21_44955173_44959423	CHR21_44955173_44959423	KRTAP10-11
CHR21_44955173_44959423	CHR21_44955173_44959423	KRTAP10-12
CHR21_44955173_44959423	CHR21_44955173_44959423	KRTAP10-2
CHR21_44955173_44959423	CHR21_44955173_44959423	KRTAP10-3
CHR21_44955173_44959423	CHR21_44955173_44959423	KRTAP10-4
CHR21_44955173_44959423	CHR21_44955173_44959423	KRTAP10-5
CHR21_44955173_44959423	CHR21_44955173_44959423	KRTAP10-6
CHR21_44955173_44959423	CHR21_44955173_44959423	KRTAP10-7
CHR21_44955173_44959423	CHR21_44955173_44959423	KRTAP10-8
CHR21_44955173_44959423	CHR21_44955173_44959423	KRTAP10-9
CHR21_31174995_31179245	CHR21_31174995_31179245	KRTAP11-1
CHR21_44955173_44959423	CHR21_44955173_44959423	KRTAP12-1
CHR21_44955173_44959423	CHR21_44955173_44959423	KRTAP12-2
CHR21_44955173_44959423	CHR21_44955173_44959423	KRTAP12-3
CHR21_44955173_44959423	CHR21_44955173_44959423	KRTAP12-4
CHR21_30686712_30691012	CHR21_30686712_30691012	KRTAP13-1
CHR21_30665652_30669928	CHR21_30665652_30669928	KRTAP13-2
CHR21_30719351_30725214	CHR21_30719351_30725214	KRTAP13-3
CHR21_30719351_30725214	CHR21_30719351_30725214	KRTAP13-4
CHR21_30730967_30735266	CHR21_30730967_30735266	KRTAP15-1
CHR17_36724721_36728973	CHR17_36724721_36728973	KRTAP17-1
CHR21_30773757_30778037	CHR21_30773757_30778037	KRTAP19-1
CHR21_30795529_30799806	CHR21_30795529_30799806	KRTAP19-5
CHR17_36474903_36479157	CHR17_36474903_36479157	KRTAP2-4
CHR21_31048817_31053117	CHR21_31048817_31053117	KRTAP21-1
CHR21_30642045_30646295	CHR21_30642045_30646295	KRTAP23-1
CHR21_30576397_30580647	CHR21_30576397_30580647	KRTAP24-1
CHR21_30582953_30587203	CHR21_30582953_30587203	KRTAP25-1
CHR17_36408439_36413172	CHR17_36408439_36413172	KRTAP3-2
CHR17_36408439_36413172	CHR17_36408439_36413172	KRTAP3-3
CHR17_36587236_36591486	CHR17_36587236_36591486	KRTAP4-2
CHR17_36569759_36574009	CHR17_36569759_36574009	KRTAP4-4
CHR17_36558830_36563080	CHR17_36558830_36563080	KRTAP4-5
CHR11_70950756_70955006	CHR11_70950756_70955006	KRTAP5-10
CHR11_70970819_70975069	CHR11_70970819_70975069	KRTAP5-11
CHR11_1575350_1579600	CHR11_1575350_1579600	KRTAP5-2
CHR11_1599194_1603444	CHR11_1599194_1603444	KRTAP5-4
CHR11_1671500_1675750	CHR11_1671500_1675750	KRTAP5-6
CHR11_1585441_1589769	CHR11_1585441_1589769	KRTAP5-8
CHR11_70933613_70938101	CHR11_70933613_70938101	KRTAP5-9
CHR21_31106691_31110941	CHR21_31106691_31110941	KRTAP8-1
CHR17_36638740_36642998	CHR17_36638740_36642998	KRTAP9-3
CHR17_36655964_36660214	CHR17_36655964_36660214	KRTAP9-4
CHR19_40672446_40676696	CHR19_40672446_40676696	KRTDAP
CHR18_6404151_6408401	CHR18_6404151_6408401	L3MBTL4
CHR1_199634491_199638853	CHR1_199634491_199638853	LAD1
CHR19_59702324_59706684	CHR19_59702324_59706684	LAIR2
CHR11_110912942_110921162	CHR11_110912942_110921162	LAYN
CHR10_102977957_102982207	CHR10_102977957_102982207	LBX1
CHR15_65901494_65905744	CHR15_65901494_65905744	LBXCOR1
CHR1_151063072_151067322	CHR1_151063072_151067322	LCE1A
CHR1_150933963_150938213	CHR1_150933963_150938213	LCE2A
CHR1_150921722_150925972	CHR1_150921722_150925972	LCE2B
CHR1_150910894_150915144	CHR1_150910894_150915144	LCE2C
CHR1_150898995_150903245	CHR1_150898995_150903245	LCE2D
CHR1_150746443_150754351	CHR1_150746443_150754351	LCE5A
CHR1_32508819_32513069	CHR1_32508819_32513069	LCK
CHR9_137549606_137553890	CHR9_137549606_137553890	LCN1
CHR5_135290490_135294740	CHR5_135290490_135294740	LECT2
CHR4_109303487_109312527	CHR4_109303487_109312527	LEF1
CHR1_151439042_151443292	CHR1_151439042_151443292	LELP1
CHR7_127675796_127680046	CHR7_127675796_127680046	LEP
CHR19_44781503_44785758	CHR19_44781503_44785758	LGALS13
CHR8_22069538_22079613	CHR8_22069538_22079613	LGI3
CHR3_9569663_9573986	CHR3_9569663_9573986	LHFPL4
CHR17_32365111_32370265	CHR17_32365111_32370265	LHX1
CHR9_138234075_138240276	CHR9_138234075_138240276	LHX3
CHR12_112392980_112397760	CHR12_112392980_112397760	LHX5
CHR9_124030021_124034305	CHR9_124030021_124034305	LHX6
CHR1_75363206_75367459	CHR1_75363206_75367459	LHX8
CHR19_59793424_59798243	CHR19_59793424_59798243	LILRA1
CHR19_59773570_59777874	CHR19_59773570_59777874	LILRA2
CHR19_59495235_59499550	CHR19_59495235_59499550	LILRA3
CHR19_59541448_59545733	CHR19_59541448_59545733	LILRA4
CHR19_59515430_59519721	CHR19_59515430_59519721	LILRA5
CHR19_59830269_59835086	CHR19_59830269_59835086	LILRB1
CHR19_59475985_59480264	CHR19_59475985_59480264	LILRB2
CHR19_59417959_59422209	CHR19_59417959_59422209	LILRB3
CHR19_59452118_59456439	CHR19_59452118_59456439	LILRB5
CHR2_128148371_128152652	CHR2_128148371_128152652	LIMS2
CHR1_26606355_26610644	CHR1_26606355_26610644	LIN28
CHR12_79855075_79859325	CHR12_79855075_79859325	LIN7A
CHR18_55176713_55180971	CHR18_55176713_55180971	LMAN1
CHR12_16648598_16655791	CHR12_16648598_16655791	LMO3
CHR1_163590891_163595141	CHR1_163590891_163595141	LMX1A
CHR9_128413068_128417368	CHR9_128413068_128417368	LMX1B
CHR7_43120519_43124769	CHR7_43120519_43124769	LOC100127950
CHR10_50416328_50421090	CHR10_50416328_50421090	LOC100128032
CHR4_5953416_5957666	CHR4_5953416_5957666	LOC100128651
CHR22_47671305_47675555	CHR22_47671305_47675555	LOC100128946
CHR20_19137789_19142039	CHR20_19137789_19142039	LOC100130264
CHR20_60579741_60583991	CHR20_60579741_60583991	LOC100131174
CHR14_77936345_77940595	CHR14_77936345_77940595	LOC100131497
CHR2_95051655_95058541	CHR2_95051655_95058541	LOC100131662
CHR17_29506955_29511307	CHR17_29506955_29511307	LOC100131744
CHR12_130212008_130216258	CHR12_130212008_130216258	LOC116437
CHR10_6223386_6227671	CHR10_6223386_6227671	LOC142937
CHR16_546922_551172	CHR16_546922_551172	LOC146325
CHR21_18208028_18212278	CHR21_18208028_18212278	LOC150005
CHR5_135194763_135199064	CHR5_135194763_135199064	LOC153328
CHR13_45323008_45327258	CHR13_45323008_45327258	LOC283514
CHR22_46911964_46916214	CHR22_46911964_46916214	LOC388915
CHR10_134625527_134629783	CHR10_134625527_134629783	LOC399829
CHR5_177136520_177143783	CHR5_177136520_177143783	LOC401220
CHR5_177136520_177143783	CHR5_177136520_177143783	LOC401222
CHR7_112545123_112549373	CHR7_112545123_112549373	LOC401397
CHR19_51270561_51275106	CHR19_51270561_51275106	LOC401923
CHR22_30761940_30770008	CHR22_30761940_30770008	LOC402057
CHR15_20284109_20288365	CHR15_20284109_20288365	LOC440243
CHR15_72206497_72211247	CHR15_72206497_72211247	LOC440287
CHR15_80892400_80897317	CHR15_80892400_80897317	LOC440295
CHR7_143084972_143089792	CHR7_143084972_143089792	LOC441294
CHR8_118016163_118020413	CHR8_118016163_118020413	LOC441376
CHR6_29864161_29868411	CHR6_29864161_29868411	LOC554223
CHR7_141338647_141342897	CHR7_141338647_141342897	LOC642103
CHR10_49559426_49564270	CHR10_49559426_49564270	LOC642343
CHR16_87570124_87574489	CHR16_87570124_87574489	LOC642452
CHR21_44955173_44959423	CHR21_44955173_44959423	LOC642702
CHR3_210149_217036	CHR3_210149_217036	LOC642891
CHR7_151203978_151209706	CHR7_151203978_151209706	LOC644090
CHR1_66027280_66032201	CHR1_66027280_66032201	LOC645227
CHR7_156492468_156499486	CHR7_156492468_156499486	LOC645249
CHR2_216942674_216948495	CHR2_216942674_216948495	LOC645273
CHR15_22649290_22653540	CHR15_22649290_22653540	LOC647436
CHR12_50978415_50982667	CHR12_50978415_50982667	LOC650428
CHR22_20779609_20783897	CHR22_20779609_20783897	LOC651536
CHR19_45131623_45135873	CHR19_45131623_45135873	LOC652599
CHR2_89348606_89352874	CHR2_89348606_89352874	LOC652694
CHR1_220854572_220858825	CHR1_220854572_220858825	LOC653631
CHR16_29693567_29698832	CHR16_29693567_29698832	LOC653808
CHR12_100194547_100198797	CHR12_100194547_100198797	LOC653877
CHR4_55215362_55219667	CHR4_55215362_55219667	LOC653882
CHR20_1547880_1552155	CHR20_1547880_1552155	LOC654056
CHR8_6862438_6866726	CHR8_6862438_6866726	LOC728358
CHRX_153015573_153019871	CHRX_153015573_153019871	LOC728653
CHR11_130742278_130746528	CHR11_130742278_130746528	LOC729229
CHR6_160306620_160310870	CHR6_160306620_160310870	LOC729603
CHR22_20779609_20783897	CHR22_20779609_20783897	LOC96610
CHRX_117989108_117993490	CHRX_117989108_117993490	LONRF3
CHR1_151495302_151500776	CHR1_151495302_151500776	LOR
CHR6_160990763_160995013	CHR6_160990763_160995013	LPA
CHR1_82035169_82039419	CHR1_82035169_82039419	LPHN2
CHR17_53667346_53671811	CHR17_53667346_53671811	LPO
CHR6_40662354_40666604	CHR6_40662354_40666604	LRFN2
CHR14_41143589_41147843	CHR14_41143589_41147843	LRFN5
CHR10_85974514_85978764	CHR10_85974514_85978764	LRIT2
CHR2_169926509_169930759	CHR2_169926509_169930759	LRP2
CHR10_49812498_49816748	CHR10_49812498_49816748	LRRC18
CHR9_139183574_139189800	CHR9_139183574_139189800	LRRC26
CHR3_171069597_171073912	CHR3_171069597_171073912	LRRC31
CHR11_76057793_76062939	CHR11_76057793_76062939	LRRC32
CHR16_65914747_65921612	CHR16_65914747_65921612	LRRC36
CHR1_13712079_13719940	CHR1_13712079_13719940	LRRC38
CHR3_26635800_26641911	CHR3_26635800_26641911	LRRC3B
CHR11_56702296_56706546	CHR11_56702296_56706546	LRRC55
CHR1_69994945_69999195	CHR1_69994945_69999195	LRRC7
CHR3_3813049_3817303	CHR3_3813049_3817303	LRRN1
CHR2_80384248_80388866	CHR2_80384248_80388866	LRRTM1
CHR2_77602094_77606510	CHR2_77602094_77606510	LRRTM4
CHR3_54975405_54979655	CHR3_54975405_54979655	LRTM1
CHR12_1808701_1812957	CHR12_1808701_1812957	LRTM2
CHR11_1827275_1831633	CHR11_1827275_1831633	LSP1
CHR19_40427634_40432500	CHR19_40427634_40432500	LSR
CHR3_46480649_46484902	CHR3_46480649_46484902	LTF
CHR8_144312304_144316620	CHR8_144312304_144316620	LY6H
CHR1_159047436_159051686	CHR1_159047436_159051686	LY9
CHR8_143852651_143860142	CHR8_143852651_143860142	LYNX1
CHR19_47037363_47043848	CHR19_47037363_47043848	LYPD4
CHR2_149599726_149604227	CHR2_149599726_149604227	LYPD6B
CHR15_49827585_49834574	CHR15_49827585_49834574	LYSMD2
CHR17_31289873_31298284	CHR17_31289873_31298284	LYZL6
CHR3_45857833_45862125	CHR3_45857833_45862125	LZTFL1
CHR20_38750175_38757650	CHR20_38750175_38757650	MAFB
CHR19_40471376_40475686	CHR19_40471376_40475686	MAG
CHRX_152138527_152142777	CHRX_152138527_152142777	MAGEA1
CHRX_148603757_148608007	CHRX_148603757_148608007	MAGEA11
CHRX_148767152_148771409	CHRX_148767152_148771409	MAGEA8
CHR15_21441332_21445582	CHR15_21441332_21445582	MAGEL2
CHR2_95051655_95058541	CHR2_95051655_95058541	MAL
CHR6_119711850_119716125	CHR6_119711850_119716125	MAN1A1
CHR17_11861359_11865625	CHR17_11861359_11865625	MAP2K4
CHR11_75056043_75060627	CHR11_75056043_75060627	MAP6
CHR6_136912496_136916985	CHR6_136912496_136916985	MAP7
CHR1_204921411_204925754	CHR1_204921411_204925754	MAPKAPK2
CHR2_27043528_27047793	CHR2_27043528_27047793	MAPRE3
CHR2_119412714_119416964	CHR2_119412714_119416964	MARCO
CHR6_160244462_160248713	CHR6_160244462_160248713	MAS1
CHR5_66332754_66337004	CHR5_66332754_66337004	MAST4
CHR10_82038625_82042914	CHR10_82038625_82042914	MAT1A
CHR14_35858834_35863096	CHR14_35858834_35863096	MBIP
CHR20_54253694_54257945	CHR20_54253694_54257945	MC3R
CHR18_56189812_56194122	CHR18_56189812_56194122	MC4R
CHRX_138551593_138556019	CHRX_138551593_138556019	MCF2
CHR3_184627799_184632083	CHR3_184627799_184632083	MCF2L2
CHR1_85285991_85290257	CHR1_85285991_85290257	MCOLN3
CHR5_94645285_94650491	CHR5_94645285_94650491	MCTP1
CHR15_92696706_92701084	CHR15_92696706_92701084	MCTP2
CHR7_114345944_114350194	CHR7_114345944_114350194	MDFIC
CHRX_153015573_153019871	CHRX_153015573_153019871	MECP2
CHR1_29429278_29436360	CHR1_29429278_29436360	MECR
CHR3_152283370_152288115	CHR3_152283370_152288115	MED12L
CHR8_118598710_118602960	CHR8_118598710_118602960	MED30
CHR5_156501703_156505953	CHR5_156501703_156505953	MED7
CHR16_3245863_3250128	CHR16_3245863_3250128	MEFV
CHR19_52613469_52618097	CHR19_52613469_52618097	MEIS3
CHR6_46865585_46869835	CHR6_46865585_46869835	MEP1A
CHR7_116096194_116100444	CHR7_116096194_116100444	MET
CHR15_80124666_80129034	CHR15_80124666_80129034	MEX3B
CHR1_17178972_17184168	CHR1_17178972_17184168	MFAP2
CHR12_8705217_8710200	CHR12_8705217_8710200	MFAP5
CHR1_203801284_203805537	CHR1_203801284_203805537	MFSD4
CHR7_141338647_141342897	CHR7_141338647_141342897	MGAM
CHR7_101999323_102003698	CHR7_101999323_102003698	MGC119295
CHR10_131151955_131156259	CHR10_131151955_131156259	MGMT
CHR12_16387842_16392728	CHR12_16387842_16392728	MGST1
CHR10_28074003_28078253	CHR10_28074003_28078253	MKX
CHR6_33878985_33883271	CHR6_33878985_33883271	MLN
CHR2_238087910_238092160	CHR2_238087910_238092160	MLPH
CHR17_50853562_50857840	CHR17_50853562_50857840	MMD
CHR7_4964566_4968870	CHR7_4964566_4968870	MMD2
CHR3_156276652_156285404	CHR3_156276652_156285404	MME
CHR11_102173325_102177604	CHR11_102173325_102177604	MMP1
CHR11_102330902_102335172	CHR11_102330902_102335172	MMP13
CHR20_33274616_33278866	CHR20_33274616_33278866	MMP24
CHR16_3033182_3038282	CHR16_3033182_3038282	MMP25
CHR11_102080928_102085178	CHR11_102080928_102085178	MMP27
CHR17_31145991_31150253	CHR17_31145991_31150253	MMP28
CHR11_102218782_102223052	CHR11_102218782_102223052	MMP3
CHR20_44067453_44071717	CHR20_44067453_44071717	MMP9
CHR3_39525281_39529531	CHR3_39525281_39529531	MOBP
CHR6_40007399_40013714	CHR6_40007399_40013714	MOCS1
CHR16_75778836_75786115	CHR16_75778836_75786115	MON1B
CHR8_57188345_57192595	CHR8_57188345_57192595	MOS
CHR16_80760551_80764813	CHR16_80760551_80764813	MPHOSPH6
CHR17_53712531_53716795	CHR17_53712531_53716795	MPO
CHRX_153686122_153690457	CHRX_153686122_153690457	MPP1
CHR17_39339670_39344139	CHR17_39339670_39344139	MPP2
CHR7_24576025_24580359	CHR7_24576025_24580359	MPP6
CHR10_28610271_28614524	CHR10_28610271_28614524	MPP7
CHR11_30564363_30568613	CHR11_30564363_30568613	MPPED2
CHR11_117639469_117643719	CHR11_117639469_117643719	MPZL2
CHR11_117627471_117631721	CHR11_117627471_117631721	MPZL3
CHR11_18912372_18916625	CHR11_18912372_18916625	MRGPRX1
CHR11_19038054_19042304	CHR11_19038054_19042304	MRGPRX2
CHR11_18147459_18152129	CHR11_18147459_18152129	MRGPRX4
CHR3_140542050_140546308	CHR3_140542050_140546308	MRPS22
CHR7_140356181_140364716	CHR7_140356181_140364716	MRPS33
CHR11_60035961_60040211	CHR11_60035961_60040211	MS4A13
CHR11_60277551_60281801	CHR11_60277551_60281801	MS4A15
CHR11_59609212_59613533	CHR11_59609212_59613533	MS4A2
CHR11_59577176_59581481	CHR11_59577176_59581481	MS4A3
CHR11_59801214_59807411	CHR11_59801214_59807411	MS4A4A
CHR11_59950137_59954387	CHR11_59950137_59954387	MS4A5
CHR11_59706366_59711967	CHR11_59706366_59711967	MS4A6A
CHR11_60220122_60224450	CHR11_60220122_60224450	MS4A8B
CHR8_72918427_72922757	CHR8_72918427_72922757	MSC
CHR12_119290591_119294841	CHR12_119290591_119294841	MSI1
CHR10_51216058_51220308	CHR10_51216058_51220308	MSMB
CHR12_63955254_63959538	CHR12_63955254_63959538	MSRB3
CHR5_174080707_174084995	CHR5_174080707_174084995	MSX2
CHR16_55220572_55230831	CHR16_55220572_55230831	MT1A
CHR16_55231599_55244066	CHR16_55231599_55244066	MT1B
CHR16_55245855_55250105	CHR16_55245855_55250105	MT1F
CHR16_55257726_55262978	CHR16_55257726_55262978	MT1H
CHR13_26921961_26926211	CHR13_26921961_26926211	MTIF3
CHR13_24758826_24763204	CHR13_24758826_24763204	MTMR6
CHR8_17623260_17627510	CHR8_17623260_17627510	MTUS1
CHRX_105304474_105308724	CHRX_105304474_105308724	MUM1L1
CHR12_79631431_79635681	CHR12_79631431_79635681	MYF5
CHR12_79622076_79626360	CHR12_79622076_79626360	MYF6
CHR17_10359934_10364184	CHR17_10359934_10364184	MYH1
CHR16_15857602_15861886	CHR16_15857602_15861886	MYH11
CHR17_10216297_10220547	CHR17_10216297_10220547	MYH13
CHR17_10392937_10397204	CHR17_10392937_10397204	MYH2
CHR17_10312851_10317101	CHR17_10312851_10317101	MYH4
CHR17_10264997_10269247	CHR17_10264997_10269247	MYH8
CHR2_210887392_210891642	CHR2_210887392_210891642	MYL1
CHR12_109841987_109846266	CHR12_109841987_109846266	MYL2
CHR5_16988389_16992872	CHR5_16988389_16992872	MYO10
CHR22_24464619_24468950	CHR22_24464619_24468950	MYO18B
CHR17_28227265_28231515	CHR17_28227265_28231515	MYO1D
CHR19_8547557_8551807	CHR19_8547557_8551807	MYO1F
CHR18_45974426_45978876	CHR18_45974426_45978876	MYO5B
CHR17_12506438_12510980	CHR17_12506438_12510980	MYOCD
CHR11_17694234_17698550	CHR11_17694234_17698550	MYOD1
CHR8_1977111_1981404	CHR8_1977111_1981404	MYOM2
CHR3_39822655_39827076	CHR3_39822655_39827076	MYRIP
CHR20_62262770_62267020	CHR20_62262770_62267020	MYT1
CHR2_2313283_2317552	CHR2_2313283_2317552	MYT1L
CHRY_19613300_19617593	CHRY_19613300_19617593	NA
CHR11_89503979_89508303	CHR11_89503979_89508303	NAALAD2
CHR17_57022595_57026845	CHR17_57022595_57026845	NACA2
CHRX_72350607_72354909	CHRX_72350607_72354909	NAP1L2
CHRX_92812360_92818764	CHRX_92812360_92818764	NAP1L3
CHR2_73781225_73785475	CHR2_73781225_73785475	NAT8B
CHR21_21289003_21293350	CHR21_21289003_21293350	NCAM2
CHR19_44375940_44380193	CHR19_44375940_44380193	NCCRP1
CHR22_35583475_35587740	CHR22_35583475_35587740	NCF4
CHR12_53174279_53178558	CHR12_53174279_53178558	NCKAP1L
CHR6_41408004_41412316	CHR6_41408004_41412316	NCR2
CHRX_134059579_134063830	CHRX_134059579_134063830	NCRNA00087
CHR16_15857602_15861886	CHR16_15857602_15861886	NDE1
CHR15_21482767_21487043	CHR15_21482767_21487043	NDN
CHR16_57051617_57056472	CHR16_57051617_57056472	NDRG4
CHR4_119170720_119175850	CHR4_119170720_119175850	NDST3
CHR4_116253731_116257981	CHR4_116253731_116257981	NDST4
CHR22_28202718_28206968	CHR22_28202718_28206968	NEFH
CHR1_72520019_72524365	CHR1_72520019_72524365	NEGR1
CHR11_20644192_20648532	CHR11_20644192_20648532	NELL1
CHR12_43555471_43559905	CHR12_43555471_43559905	NELL2
CHR17_35016949_35021199	CHR17_35016949_35021199	NEUROD2
CHR12_53696388_53700638	CHR12_53696388_53700638	NEUROD4
CHR7_31346115_31350563	CHR7_31346115_31350563	NEUROD6
CHR4_113656027_113660277	CHR4_113656027_113660277	NEUROG2
CHR10_71002249_71006628	CHR10_71002249_71006628	NEUROG3
CHR12_52980308_52984558	CHR12_52980308_52984558	NFE2
CHR1_115679682_115685880	CHR1_115679682_115685880	NGF
CHR1_116184466_116188770	CHR1_116184466_116188770	NHLH2
CHR9_106546289_106550539	CHR9_106546289_106550539	NIPSNAP3A
CHR20_61355585_61359835	CHR20_61355585_61359835	NKAIN4
CHR14_36054771_36062615	CHR14_36054771_36062615	NKX2-1
CHR10_101279199_101283449	CHR10_101279199_101283449	NKX2-3
CHR14_36120787_36125037	CHR14_36120787_36125037	NKX2-8
CHR8_23595629_23599895	CHR8_23595629_23599895	NKX3-1
CHR17_30492670_30500145	CHR17_30492670_30500145	NLE1
CHR11_7940874_7945212	CHR11_7940874_7945212	NLRP10
CHR19_61034416_61040831	CHR19_61034416_61040831	NLRP11
CHR19_61134739_61138989	CHR19_61134739_61138989	NLRP13
CHR11_7012872_7017122	CHR11_7012872_7017122	NLRP14
CHR19_60192897_60197147	CHR19_60192897_60197147	NLRP2
CHR1_245651043_245655293	CHR1_245651043_245655293	NLRP3
CHR19_61034416_61040831	CHR19_61034416_61040831	NLRP4
CHR19_60149927_60154179	CHR19_60149927_60154179	NLRP7
CHR19_60940830_60945080	CHR19_60940830_60945080	NLRP9
CHR1_181653610_181657860	CHR1_181653610_181657860	NMNAT2
CHR17_52022773_52027023	CHR17_52022773_52027023	NOG
CHR18_30056442_30061019	CHR18_30056442_30061019	NOL4
CHR12_116283215_116287465	CHR12_116283215_116287465	NOS1
CHR6_32299008_32303322	CHR6_32299008_32303322	NOTCH4
CHRX_100015055_100019490	CHRX_100015055_100019490	NOX1
CHR11_88863312_88867881	CHR11_88863312_88867881	NOX4
CHR15_67006417_67010668	CHR15_67006417_67010668	NOX5
CHR4_47710047_47714297	CHR4_47710047_47714297	NPAL1
CHR11_65941550_65945887	CHR11_65941550_65945887	NPAS4
CHR10_71706977_71711227	CHR10_71706977_71711227	NPFFR1
CHR4_73112884_73117134	CHR4_73112884_73117134	NPFFR2
CHR19_41033829_41040413	CHR19_41033829_41040413	NPHS1
CHR1_177810941_177815210	CHR1_177810941_177815210	NPHS2
CHR4_107032553_107036806	CHR4_107032553_107036806	NPNT
CHR1_11840816_11845075	CHR1_11840816_11845075	NPPB
CHR2_232498453_232502782	CHR2_232498453_232502782	NPPC
CHR5_32743796_32748171	CHR5_32743796_32748171	NPR3
CHR4_164472358_164476698	CHR4_164472358_164476698	NPY1R
CHR4_156350999_156355249	CHR4_156350999_156355249	NPY2R
CHR4_164487320_164491570	CHR4_164487320_164491570	NPY5R
CHR5_137167860_137172110	CHR5_137167860_137172110	NPY6R
CHR12_99388309_99392632	CHR12_99388309_99392632	NR1H4
CHR4_149582076_149586473	CHR4_149582076_149586473	NR3C2
CHR10_83621576_83625826	CHR10_83621576_83625826	NRG3
CHR15_74090723_74095342	CHR15_74090723_74095342	NRG4
CHR2_51108357_51112607	CHR2_51108357_51112607	NRXN1
CHR11_64246486_64250736	CHR11_64246486_64250736	NRXN2
CHR14_77936345_77940595	CHR14_77936345_77940595	NRXN3
CHRX_80263022_80267293	CHRX_80263022_80267293	NSBP1
CHR20_1394727_1399917	CHR20_1394727_1399917	NSFL1C
CHR12_5470026_5474324	CHR12_5470026_5474324	NTF3
CHR19_54258186_54262437	CHR19_54258186_54262437	NTF4
CHR12_94707766_94712167	CHR12_94707766_94712167	NTN4
CHR1_107480767_107485017	CHR1_107480767_107485017	NTNG1
CHR9_134028454_134032704	CHR9_134028454_134032704	NTNG2
CHR20_60807133_60811383	CHR20_60807133_60811383	NTSR1
CHR1_152295216_152299466	CHR1_152295216_152299466	NUP210L
CHRX_101612632_101616888	CHRX_101612632_101616888	NXF2
CHR2_139253531_139257781	CHR2_139253531_139257781	NXPH2
CHR12_55893344_55897670	CHR12_55893344_55897670	NXPH4
CHRX_108662165_108666415	CHRX_108662165_108666415	NXT2
CHR10_126096691_126100967	CHR10_126096691_126100967	OAT
CHR9_137574305_137578570	CHR9_137574305_137578570	OBP2A
CHR9_135073683_135077949	CHR9_135073683_135077949	OBP2B
CHR15_26017303_26021561	CHR15_26017303_26021561	OCA2
CHR5_68820374_68825123	CHR5_68820374_68825123	OCLN
CHR4_71095385_71099635	CHR4_71095385_71099635	ODAM
CHR4_183759209_183763459	CHR4_183759209_183763459	ODZ3
CHR9_137103491_137107937	CHR9_137103491_137107937	OLFM1
CHR1_102234299_102238636	CHR1_102234299_102238636	OLFM3
CHR13_52497459_52501722	CHR13_52497459_52501722	OLFM4
CHR1_160259518_160263768	CHR1_160259518_160263768	OLFML2B
CHR6_137856464_137860724	CHR6_137856464_137860724	OLIG3
CHR12_10215248_10224133	CHR12_10215248_10224133	OLR1
CHR15_50868751_50873001	CHR15_50868751_50873001	ONECUT1
CHR10_98107979_98112582	CHR10_98107979_98112582	OPALIN
CHR11_132317474_132321747	CHR11_132317474_132321747	OPCML
CHR6_47859320_47863570	CHR6_47859320_47863570	OPN5
CHR1_29007740_29011990	CHR1_29007740_29011990	OPRD1
CHR8_54325973_54330247	CHR8_54325973_54330247	OPRK1
CHR11_7916893_7921143	CHR11_7916893_7921143	OR10A3
CHR12_46882592_46886842	CHR12_46882592_46886842	OR10AD1
CHR6_29512271_29516521	CHR6_29512271_29516521	OR10C1
CHR14_21172088_21176338	CHR14_21172088_21176338	OR10G2
CHR19_15779097_15783347	CHR19_15779097_15783347	OR10H1
CHR12_54313442_54317692	CHR12_54313442_54317692	OR10P1
CHR1_156635130_156639380	CHR1_156635130_156639380	OR10T2
CHR11_59237144_59241394	CHR11_59237144_59241394	OR10V1
CHR14_19731834_19736084	CHR14_19731834_19736084	OR11G2
CHR1_246071071_246075321	CHR1_246071071_246075321	OR11L1
CHR10_45122163_45126413	CHR10_45122163_45126413	OR13A1
CHR9_106493023_106497273	CHR9_106493023_106497273	OR13D1
CHR17_3044060_3048312	CHR17_3044060_3048312	OR1A2
CHR16_3190747_3194997	CHR16_3190747_3194997	OR1F1
CHR17_2976845_2981125	CHR17_2976845_2981125	OR1G1
CHR19_15055376_15059626	CHR19_15055376_15059626	OR1I1
CHR9_124279276_124283526	CHR9_124279276_124283526	OR1J1
CHR9_124309401_124313651	CHR9_124309401_124313651	OR1J2
CHR9_124317740_124321990	CHR9_124317740_124321990	OR1J4
CHR19_9061420_9065670	CHR19_9061420_9065670	OR1M1
CHR9_124328643_124332893	CHR9_124328643_124332893	OR1N1
CHR9_124351769_124356019	CHR9_124351769_124356019	OR1N2
CHR7_143679865_143686665	CHR7_143679865_143686665	OR2A1
CHR7_143679865_143686665	CHR7_143679865_143686665	OR2A42
CHR7_143679865_143686665	CHR7_143679865_143686665	OR2A7
CHR7_143579011_143583261	CHR7_143579011_143583261	OR2A9P
CHR11_6759344_6763594	CHR11_6759344_6763594	OR2AG1
CHR11_6746014_6750264	CHR11_6746014_6750264	OR2AG2
CHR11_74477656_74481906	CHR11_74477656_74481906	OR2AT4
CHR1_245681157_245685407	CHR1_245681157_245685407	OR2B11
CHR6_27987326_27991576	CHR6_27987326_27991576	OR2B2
CHR1_245763014_245767264	CHR1_245763014_245767264	OR2C3
CHR11_6895308_6899558	CHR11_6895308_6899558	OR2D3
CHR7_143284452_143288746	CHR7_143284452_143288746	OR2F1
CHR6_29530708_29534958	CHR6_29530708_29534958	OR2H1
CHR6_29245891_29250141	CHR6_29245891_29250141	OR2J2
CHR1_246822942_246827192	CHR1_246822942_246827192	OR2T10
CHR1_246856302_246860552	CHR1_246856302_246860552	OR2T11
CHR1_246788647_246792897	CHR1_246788647_246792897	OR2T29
CHR1_246868432_246872682	CHR1_246868432_246872682	OR2T35
CHR1_246588005_246592255	CHR1_246588005_246592255	OR2T4
CHR5_180511048_180515298	CHR5_180511048_180515298	OR2V2
CHR6_29120181_29124451	CHR6_29120181_29124451	OR2W1
CHR1_245717552_245721802	CHR1_245717552_245721802	OR2W5
CHR5_180098914_180103164	CHR5_180098914_180103164	OR2Y1
CHR17_3141876_3146126	CHR17_3141876_3146126	OR3A1
CHR17_53584013_53588263	CHR17_53584013_53588263	OR4D1
CHR11_58997978_59002228	CHR11_58997978_59002228	OR4D10
CHR11_59024124_59028374	CHR11_59024124_59028374	OR4D11
CHR17_53598260_53602510	CHR17_53598260_53602510	OR4D2
CHR11_58977509_58981759	CHR11_58977509_58981759	OR4D6
CHR11_59035461_59039711	CHR11_59035461_59039711	OR4D9
CHR14_21177448_21181698	CHR14_21177448_21181698	OR4E2
CHR8_106274_110524	CHR8_106274_110524	OR4F21
CHR8_106274_110524	CHR8_106274_110524	OR4F29
CHR8_106274_110524	CHR8_106274_110524	OR4F3
CHR11_5482660_5486910	CHR11_5482660_5486910	OR51B2
CHR11_5482660_5486910	CHR11_5482660_5486910	OR51B4
CHR11_5482660_5486910	CHR11_5482660_5486910	OR51B5
CHR11_5482660_5486910	CHR11_5482660_5486910	OR51B6
CHR11_4614096_4622481	CHR11_4614096_4622481	OR51D1
CHR11_4626635_4630885	CHR11_4626635_4630885	OR51E1
CHR11_5482660_5486910	CHR11_5482660_5486910	OR51I1
CHR11_5427794_5432044	CHR11_5427794_5432044	OR51I2
CHR11_4973288_4977538	CHR11_4973288_4977538	OR51L1
CHR11_5482660_5486910	CHR11_5482660_5486910	OR51Q1
CHR11_4856124_4860374	CHR11_4856124_4860374	OR51T1
CHR11_5177756_5182006	CHR11_5177756_5182006	OR51V1
CHR11_6147382_6151632	CHR11_6147382_6151632	OR52B2
CHR11_5463012_5467262	CHR11_5463012_5467262	OR52D1
CHR11_5036683_5040933	CHR11_5036683_5040933	OR52E2
CHR11_5522579_5526829	CHR11_5522579_5526829	OR52H1
CHR11_4561118_4565368	CHR11_4561118_4565368	OR52I2
CHR11_5020831_5025081	CHR11_5020831_5025081	OR52J3
CHR11_4463206_4467456	CHR11_4463206_4467456	OR52K1
CHR11_4423645_4427895	CHR11_4423645_4427895	OR52K2
CHR11_4519496_4523746	CHR11_4519496_4523746	OR52M1
CHR11_5729046_5733296	CHR11_5729046_5733296	OR52N4
CHR11_6004760_6009010	CHR11_6004760_6009010	OR56A1
CHR11_5921652_5925902	CHR11_5921652_5925902	OR56A3
CHR11_5980204_5984454	CHR11_5980204_5984454	OR56A4
CHR11_5710753_5715072	CHR11_5710753_5715072	OR56B1
CHR11_58963717_58967967	CHR11_58963717_58967967	OR5A1
CHR11_58946252_58950502	CHR11_58946252_58950502	OR5A2
CHR11_58031404_58035654	CHR11_58031404_58035654	OR5B21
CHR3_99695714_99699964	CHR3_99695714_99699964	OR5K2
CHR3_99588699_99592949	CHR3_99588699_99592949	OR5K3
CHR3_99551887_99556137	CHR3_99551887_99556137	OR5K4
CHR11_7803345_7807595	CHR11_7803345_7807595	OR5P3
CHR11_6772840_6777215	CHR11_6772840_6777215	OR6A2
CHR7_143328522_143332772	CHR7_143328522_143332772	OR6B1
CHR2_240617769_240624503	CHR2_240617769_240624503	OR6B2
CHR12_54077079_54081329	CHR12_54077079_54081329	OR6C65
CHR12_54149439_54153689	CHR12_54149439_54153689	OR6C70
CHR12_53923838_53928088	CHR12_53923838_53928088	OR6C74
CHR1_156936316_156940566	CHR1_156936316_156940566	OR6K2
CHR1_156953827_156958077	CHR1_156953827_156958077	OR6K3
CHR1_156987729_156991979	CHR1_156987729_156991979	OR6K6
CHR11_123181517_123185767	CHR11_123181517_123185767	OR6M1
CHR1_157013299_157017549	CHR1_157013299_157017549	OR6N2
CHR14_20178940_20183190	CHR14_20178940_20183190	OR6S1
CHR11_123319005_123323255	CHR11_123319005_123323255	OR6T1
CHR7_142456059_142460309	CHR7_142456059_142460309	OR6V1
CHR7_142469845_142474095	CHR7_142469845_142474095	OR6W1P
CHR11_123129686_123133936	CHR11_123129686_123133936	OR6X1
CHR19_14812939_14817189	CHR19_14812939_14817189	OR7A10
CHR19_14852417_14856764	CHR19_14852417_14856764	OR7A17
CHR19_14771198_14775448	CHR19_14771198_14775448	OR7C1
CHR19_9086689_9090939	CHR19_9086689_9090939	OR7G1
CHR11_123941674_123945924	CHR11_123941674_123945924	OR8A1
CHR11_123918010_123922260	CHR11_123918010_123922260	OR8B12
CHR11_123799227_123803477	CHR11_123799227_123803477	OR8B4
CHR11_123815441_123819691	CHR11_123815441_123819691	OR8B8
CHR11_123685122_123689372	CHR11_123685122_123689372	OR8D1
CHR11_123694553_123698803	CHR11_123694553_123698803	OR8D2
CHR11_123622132_123626382	CHR11_123622132_123626382	OR8G1
CHR7_142433591_142437841	CHR7_142433591_142437841	OR9A2
CHR11_69198513_69202846	CHR11_69198513_69202846	ORAOV1
CHRX_38092801_38097607	CHRX_38092801_38097607	OTC
CHR4_4278772_4283022	CHR4_4278772_4283022	OTOP1
CHR17_70428464_70434446	CHR17_70428464_70434446	OTOP2
CHR17_70439991_70444241	CHR17_70439991_70444241	OTOP3
CHR2_240723639_240732246	CHR2_240723639_240732246	OTOS
CHR11_65303368_65311854	CHR11_65303368_65311854	OVOL1
CHR20_17985771_17990026	CHR20_17985771_17990026	OVOL2
CHR13_96443855_96448105	CHR13_96443855_96448105	OXGR1
CHR12_131701975_131706225	CHR12_131701975_131706225	P2RX2
CHR3_152283370_152288115	CHR3_152283370_152288115	P2RY12
CHR3_152283370_152288115	CHR3_152283370_152288115	P2RY13
CHR3_152283370_152288115	CHR3_152283370_152288115	P2RY14
CHR1_17567827_17572077	CHR1_17567827_17572077	PADI6
CHR9_137589922_137594218	CHR9_137589922_137594218	PAEP
CHRX_49477143_49482490	CHRX_49477143_49482490	PAGE4
CHR20_9766765_9771022	CHR20_9766765_9771022	PAK7
CHR22_48947802_48952066	CHR22_48947802_48952066	PANX2
CHR9_117952391_117957011	CHR9_117952391_117957011	PAPPA
CHR1_174788638_174792888	CHR1_174788638_174792888	PAPPA2
CHR15_67374847_67379097	CHR15_67374847_67379097	PAQR5
CHR22_42904681_42909362	CHR22_42904681_42909362	PARVG
CHR11_125117897_125122151	CHR11_125117897_125122151	PATE
CHR20_21631574_21635824	CHR20_21631574_21635824	PAX1
CHR10_102491821_102499006	CHR10_102491821_102499006	PAX2
CHR7_127042093_127046516	CHR7_127042093_127046516	PAX4
CHR9_37023288_37027976	CHR9_37023288_37027976	PAX5
CHR1_18826586_18830836	CHR1_18826586_18830836	PAX7
CHR14_36197155_36201606	CHR14_36197155_36201606	PAX9
CHR5_141237378_141241638	CHR5_141237378_141241638	PCDH1
CHR4_134286419_134293310	CHR4_134286419_134293310	PCDH10
CHR13_60886530_60890782	CHR13_60886530_60890782	PCDH20
CHR5_140282985_140287235	CHR5_140282985_140287235	PCDHAC1
CHR2_74587544_74595868	CHR2_74587544_74595868	PCGF1
CHR20_55566042_55570321	CHR20_55566042_55570321	PCK1
CHR5_95793958_95798208	CHR5_95793958_95798208	PCSK1
CHR20_17151251_17156445	CHR20_17151251_17156445	PCSK2
CHR9_77691940_77696190	CHR9_77691940_77696190	PCSK5
CHR1_55274307_55278557	CHR1_55274307_55278557	PCSK9
CHR6_165994797_165999532	CHR6_165994797_165999532	PDE10A
CHR2_178644978_178649228	CHR2_178644978_178649228	PDE11A
CHR12_53238135_53242385	CHR12_53238135_53242385	PDE1B
CHR7_32304716_32308966	CHR7_32304716_32308966	PDE1C
CHR12_20409963_20414213	CHR12_20409963_20414213	PDE3A
CHR1_66027280_66032201	CHR1_66027280_66032201	PDE4B
CHR19_18204266_18208516	CHR19_18204266_18208516	PDE4C
CHR5_58367297_58374194	CHR5_58367297_58374194	PDE4D
CHR4_120767140_120772929	CHR4_120767140_120772929	PDE5A
CHR10_95358834_95363084	CHR10_95358834_95363084	PDE6C
CHR8_17475485_17479784	CHR8_17475485_17479784	PDGFRL
CHR20_30002719_30007044	CHR20_30002719_30007044	PDRG1
CHR13_27388676_27392926	CHR13_27388676_27392926	PDX1
CHR20_1921952_1926202	CHR20_1921952_1926202	PDYN
CHR5_31671773_31676023	CHR5_31671773_31676023	PDZD2
CHR11_118557893_118562168	CHR11_118557893_118562168	PDZD3
CHR10_119124177_119128427	CHR10_119124177_119128427	PDZD8
CHR8_22840589_22844858	CHR8_22840589_22844858	PEBP4
CHR22_29317083_29321394	CHR22_29317083_29321394	PES1
CHR3_181236461_181240919	CHR3_181236461_181240919	PEX5L
CHR4_74934376_74938626	CHR4_74934376_74938626	PF4V1
CHRX_55036485_55044292	CHRX_55036485_55044292	PFKFB1
CHR10_6223386_6227671	CHR10_6223386_6227671	PFKFB3
CHR12_46795927_46803566	CHR12_46795927_46803566	PFKM
CHR12_102967295_102971545	CHR12_102967295_102971545	PGAM1
CHR10_50416328_50421090	CHR10_50416328_50421090	PGBD3
CHR6_41822349_41830726	CHR6_41822349_41830726	PGC
CHR1_151549054_151553318	CHR1_151549054_151553318	PGLYRP3
CHR1_151586328_151591146	CHR1_151586328_151591146	PGLYRP4
CHR11_100504261_100509965	CHR11_100504261_100509965	PGR
CHR17_73979701_73983951	CHR17_73979701_73983951	PGS1
CHR6_12822318_12827277	CHR6_12822318_12827277	PHACTR1
CHR20_57609496_57613747	CHR20_57609496_57613747	PHACTR3
CHR5_133885745_133890446	CHR5_133885745_133890446	PHF15
CHR1_120052532_120056856	CHR1_120052532_120056856	PHGDH
CHR11_71632100_71636352	CHR11_71632100_71636352	PHOX2A
CHR20_43233411_43237706	CHR20_43233411_43237706	PI3
CHR1_205185581_205189930	CHR1_205185581_205189930	PIGR
CHR7_106289490_106293909	CHR7_106289490_106293909	PIK3CG
CHR17_8808995_8813245	CHR17_8808995_8813245	PIK3R5
CHR8_10733959_10738296	CHR8_10733959_10738296	PINX1
CHR7_142535791_142540045	CHR7_142535791_142540045	PIP
CHR9_70506938_70511188	CHR9_70506938_70511188	PIP5K1B
CHR11_67027666_67036178	CHR11_67027666_67036178	PITPNM1
CHR17_6399851_6404101	CHR17_6399851_6404101	PITPNM3
CHR10_3204218_3208503	CHR10_3204218_3208503	PITRM1
CHR4_111776850_111781457	CHR4_111776850_111781457	PITX2
CHR12_129385066_129389353	CHR12_129385066_129389353	PIWIL1
CHR10_102079180_102083733	CHR10_102079180_102083733	PKD2L1
CHR8_110440381_110444631	CHR8_110440381_110444631	PKHD1L1
CHR6_122969575_122973993	CHR6_122969575_122973993	PKIB
CHR12_32940220_32944493	CHR12_32940220_32944493	PKP2
CHR6_46810311_46814889	CHR6_46810311_46814889	PLA2G7
CHR11_59560823_59565207	CHR11_59560823_59565207	PLAC1L
CHR8_57283368_57289892	CHR8_57283368_57289892	PLAG1
CHR6_144322580_144326830	CHR6_144322580_144326830	PLAGL1
CHR15_38386580_38390903	CHR15_38386580_38390903	PLCB2
CHR16_80366930_80371180	CHR16_80366930_80371180	PLCG2
CHR2_198653244_198657495	CHR2_198653244_198657495	PLCL1
CHR5_41545737_41549987	CHR5_41545737_41549987	PLCXD3
[truncated: 755 more rows]
