# Supplementary material for: Differences among brain tumor stem cell types and fetal neural stem cells in focal regions of histone modifications and DNA methylation, broad regions of modifications, and bivalent promoters
Source: BMC Genomics. 2014 Aug 27;15(1):724. doi: 10.1186/1471-2164-15-724 (PMC4155105; doi:10.1186/1471-2164-15-724)
Supplement: Supplementary file 4 — Additional file 4: List of promoters and associated genes that have a H3K9me3 peak in all four BTSC types (CORE set). (XLS 222 KB) [file 12864_2014_6396_MOESM4_ESM.xls]

## Sheet: promoters only
promo_20bit
CHR10_101919262_101923512
CHR10_104586382_104590668
CHR10_105981303_105985610
CHR10_111664038_111668288
CHR10_11243557_11247896
CHR10_113932735_113937008
CHR10_115383177_115387427
CHR10_115511067_115515317
CHR10_115622826_115627076
CHR10_115630596_115634846
CHR10_123723949_123728222
CHR10_123735178_123739448
CHR10_123872718_123876968
CHR10_124502699_124506949
CHR10_125841123_125846593
CHR10_126164842_126169092
CHR10_127570860_127578517
CHR10_128100988_128105238
CHR10_129422441_129428750
CHR10_133644667_133649887
CHR10_13426274_13433786
CHR10_134857050_134861300
CHR10_134999616_135003901
CHR10_135113921_135121914
CHR10_135124225_135130375
CHR10_135187356_135191638
CHR10_135228328_135236952
CHR10_1371766_1376021
CHR10_14956937_14961654
CHR10_17535510_17539760
CHR10_22331726_22336156
CHR10_23420936_23425230
CHR10_3095394_3101568
CHR10_31258975_31263231
CHR10_33286078_33290704
CHR10_35418550_35423032
CHR10_35492972_35497222
CHR10_3816640_3820955
CHR10_38181792_38189992
CHR10_38336119_38342025
CHR10_42286938_42291741
CHR10_43389265_43393515
CHR10_43460906_43467832
CHR10_44812427_44819842
CHR10_47971594_47975844
CHR10_4854925_4859246
CHR10_50416328_50421090
CHR10_50554237_50558487
CHR10_5123067_5127363
CHR10_5441061_5445311
CHR10_69125183_69129433
CHR10_69267129_69271443
CHR10_76264963_76273371
CHR10_7721998_7726248
CHR10_81698091_81702341
CHR10_81954344_81958808
CHR10_91000822_91005140
CHR10_91048282_91052532
CHR10_92617754_92622004
CHR10_93670215_93674481
CHR10_94434122_94440470
CHR10_9485529_9489779
CHR10_95777058_95781308
CHR10_96434400_96438650
CHR10_97443140_97448202
CHR10_97789640_97794079
CHR10_98675668_98679918
CHR11_104343719_104348035
CHR11_104410317_104414567
CHR11_10515894_10522850
CHR11_110912942_110921162
CHR11_111632697_111640287
CHR11_112730277_112734527
CHR11_113081555_113085805
CHR11_114050966_114055216
CHR11_114879572_114883951
CHR11_116148163_116152414
CHR11_118470602_118474887
CHR11_119541394_119545644
CHR11_124325726_124329976
CHR11_124866819_124874833
CHR11_124941007_124945376
CHR11_125775020_125786532
CHR11_128372813_128377063
CHR11_1286635_1290928
CHR11_129187450_129191700
CHR11_133219852_133224106
CHR11_133678785_133683035
CHR11_133786272_133790522
CHR11_1428143_1432393
CHR11_14336439_14340789
CHR11_15048221_15052471
CHR11_1532782_1537032
CHR11_19687956_19692237
CHR11_1974530_1978780
CHR11_2419296_2423877
CHR11_27016073_27020323
CHR11_27698096_27703372
CHR11_2874026_2885046
CHR11_30205638_30209888
CHR11_35637428_35641778
CHR11_36487632_36494339
CHR11_40089975_40094225
CHR11_43655324_43659656
CHR11_436779_441029
CHR11_45263630_45267883
CHR11_47154245_47158495
CHR11_47330056_47334306
CHR11_50213449_50217875
CHR11_54782733_54786983
CHR11_57926708_57930958
CHR11_60492249_60496663
CHR11_60623042_60627292
CHR11_63014465_63018742
CHR11_63440142_63444392
CHR11_63742711_63759591
CHR11_63805804_63817456
CHR11_64111357_64116074
CHR11_64298986_64306317
CHR11_65090575_65106113
CHR11_65136325_65144660
CHR11_65439803_65446607
CHR11_65559485_65563735
CHR11_66113765_66120630
CHR11_66821322_66828422
CHR11_67197928_67202178
CHR11_67527365_67535162
CHR11_682142_689240
CHR11_68274745_68279078
CHR11_68504281_68508531
CHR11_69161553_69165876
CHR11_70912460_70916710
CHR11_70933613_70938101
CHR11_70950756_70955006
CHR11_72199598_72203857
CHR11_72344407_72348657
CHR11_73335511_73340468
CHR11_73699574_73703847
CHR11_73878632_73886109
CHR11_74477656_74481906
CHR11_74544991_74549241
CHR11_77202028_77206278
CHR11_8116012_8120262
CHR11_85240291_85247134
CHR11_85456798_85461256
CHR11_8571326_8575579
CHR11_8981358_8985624
CHR11_912340_916630
CHR11_94137655_94141934
CHR11_9635012_9642978
CHR12_100127032_100131620
CHR12_1003674_1007924
CHR12_101872093_101876365
CHR12_103367113_103371363
CHR12_103466480_103470730
CHR12_104001616_104005965
CHR12_10496446_10501982
CHR12_108058093_108062343
CHR12_10982323_10986573
CHR12_11029976_11034278
CHR12_11040991_11045241
CHR12_11065687_11069986
CHR12_11074451_11078701
CHR12_11105410_11109660
CHR12_111825621_111829968
CHR12_113605028_113609852
CHR12_116776974_116781224
CHR12_117034013_117038263
CHR12_117900278_117904528
CHR12_120940743_120945113
CHR12_122828103_122832353
CHR12_122882438_122886688
CHR12_123020122_123026616
CHR12_123336162_123340412
CHR12_128953416_128957666
CHR12_129567613_129571863
CHR12_129766029_129770279
CHR12_13014105_13018355
CHR12_131701975_131706225
CHR12_131770764_131777518
CHR12_131914333_131918861
CHR12_132042191_132046465
CHR12_132120668_132124990
CHR12_132163609_132168304
CHR12_132213785_132218036
CHR12_132264567_132268967
CHR12_13420013_13424412
CHR12_14426040_14430290
CHR12_14465705_14469955
CHR12_18778807_18785716
CHR12_19170452_19174746
CHR12_21368106_21372382
CHR12_22991826_22996076
CHR12_24627599_24631869
CHR12_25999728_26004014
CHR12_28309302_28313552
CHR12_29189998_29194248
CHR12_32025758_32030008
CHR12_43555471_43559905
CHR12_44513310_44517744
CHR12_45472414_45476666
CHR12_46882592_46886842
CHR12_47005529_47009779
CHR12_47149214_47153464
CHR12_47396298_47400548
CHR12_47650798_47659414
CHR12_48846616_48850870
CHR12_49519475_49523732
CHR12_50564510_50569034
CHR12_52709598_52713848
CHR12_55637620_55641870
CHR12_56370652_56374959
CHR12_56525979_56530289
CHR12_64865769_64870046
CHR12_65945915_65950381
CHR12_67642537_67646787
CHR12_69042828_69047439
CHR12_70116579_70120831
CHR12_7148679_7156630
CHR12_75403269_75409029
CHR12_84906712_84910962
CHR12_8992757_8997019
CHR12_9108183_9112433
CHR12_93920859_93925142
CHR12_94465980_94472858
CHR12_9735757_9740007
CHR13_102254091_102258341
CHR13_105984566_105988838
CHR13_110062438_110070201
CHR13_111766413_111770663
CHR13_112075169_112079419
CHR13_113359752_113364002
CHR13_113915438_113919697
CHR13_19427309_19431569
CHR13_20035707_20040026
CHR13_20171981_20176231
CHR13_26026339_26030589
CHR13_31888090_31892340
CHR13_32485070_32489320
CHR13_38913191_38917441
CHR13_40734955_40739213
CHR13_45323008_45327258
CHR13_46021803_46026134
CHR13_47884019_47891447
CHR13_48175339_48179701
CHR13_48444559_48449689
CHR13_48688974_48693224
CHR13_48872750_48877000
CHR13_49359152_49363405
CHR13_50924385_50931852
CHR13_51489205_51501549
CHR13_52211198_52215448
CHR13_59865573_59869829
CHR13_59902683_59906933
CHR13_59908322_59912572
CHR13_71338581_71342831
CHR13_73531542_73535792
CHR13_76498508_76502786
CHR13_77188235_77192485
CHR13_77446915_77451165
CHR13_96339318_96343568
CHR13_97626760_97631022
CHR13_98202135_98206409
CHR14_100358086_100362972
CHR14_102125485_102129735
CHR14_102455256_102459506
CHR14_104242559_104247412
CHR14_104399198_104403448
CHR14_104705456_104709706
CHR14_104782552_104789313
CHR14_104837357_104841874
CHR14_105020198_105029498
CHR14_105458156_105462406
CHR14_105476370_105480620
CHR14_18994573_18998829
CHR14_19651905_19656155
CHR14_22302070_22306550
CHR14_23171921_23176171
CHR14_23489304_23493585
CHR14_23505487_23509737
CHR14_23524458_23528708
CHR14_23868904_23877617
CHR14_28301300_28306787
CHR14_31864773_31869023
CHR14_37743454_37748821
CHR14_49122069_49126344
CHR14_50068262_50072626
CHR14_52688922_52693250
CHR14_53490270_53496862
CHR14_55113287_55117542
CHR14_55299215_55303466
CHR14_56346187_56350437
CHR14_59166523_59170773
CHR14_59406473_59410810
CHR14_60854687_60859884
CHR14_63873813_63878067
CHR14_64073712_64077962
CHR14_68328780_68336443
CHR14_70070735_70074985
CHR14_70752069_70756319
CHR14_87858350_87866504
CHR14_88952351_88956627
CHR14_89488498_89494296
CHR14_90595947_90600246
CHR14_91110618_91114868
CHR14_92879789_92884064
CHR14_93323769_93328019
CHR14_93451510_93455760
CHR14_93858662_93862941
CHR14_94011537_94015923
CHR14_94677058_94681308
CHR14_95795244_95799494
CHR14_95812063_95816313
CHR14_95924700_95928961
CHR14_99238586_99242836
CHR14_99771354_99776039
CHR15_20636992_20641377
CHR15_22873893_22878143
CHR15_23200996_23208388
CHR15_24739195_24743445
CHR15_26669952_26674202
CHR15_27146652_27150902
CHR15_28333253_28337503
CHR15_28472105_28476656
CHR15_30806683_30810933
CHR15_31653434_31657684
CHR15_34716597_34720847
CHR15_38376679_38380929
CHR15_40703365_40710081
CHR15_41445253_41456779
CHR15_41727581_41731835
CHR15_43205983_43212866
CHR15_47697030_47703907
CHR15_48344413_48348714
CHR15_53349026_53353899
CHR15_54223223_54227473
CHR15_54268672_54272922
CHR15_54441435_54445685
CHR15_61197571_61201860
CHR15_63212477_63216727
CHR15_65895595_65899845
CHR15_66308235_66312579
CHR15_67006417_67010668
CHR15_71760174_71764534
CHR15_72512579_72516844
CHR15_76890078_76894328
CHR15_77998667_78006599
CHR15_80540405_80544655
CHR15_80779329_80783579
CHR15_80926991_80931241
CHR15_82110341_82114600
CHR15_84138354_84142675
CHR15_87584751_87589001
CHR15_90999182_91003535
CHR15_91051072_91059183
CHR15_91432687_91436937
CHR15_97317240_97322784
CHR15_97952656_97956934
CHR15_97987233_97991483
CHR15_98707207_98711941
CHR15_99215798_99220048
CHR15_99271179_99277828
CHR16_10581215_10585540
CHR16_11492362_11496612
CHR16_11557342_11561592
CHR16_14695021_14699527
CHR16_1664778_1669053
CHR16_1782960_1787235
CHR16_19480173_19484423
CHR16_20679312_20683593
CHR16_21593835_21598085
CHR16_262111_271431
CHR16_27342579_27346829
CHR16_2869818_2874068
CHR16_29844296_29848546
CHR16_29856206_29860456
CHR16_30009956_30018522
CHR16_30452915_30457195
CHR16_32801584_32807464
CHR16_3290107_3299082
CHR16_3368613_3372863
CHR16_3372913_3377163
CHR16_33867494_33873504
CHR16_3386996_3394526
CHR16_34110372_34114622
CHR16_4528013_4532263
CHR16_4600775_4608428
CHR16_46737432_46741682
CHR16_46832211_46842306
CHR16_4742440_4746690
CHR16_49741903_49746153
CHR16_546922_551172
CHR16_56885632_56889944
CHR16_56980393_56984673
CHR16_65192213_65196919
CHR16_67151702_67155952
CHR16_67179285_67183535
CHR16_70043303_70047553
CHR16_73494995_73499245
CHR16_74024134_74028388
CHR16_80032894_80037144
CHR16_80601797_80606047
CHR16_83181999_83186249
CHR16_84199029_84205174
CHR16_84301207_84305457
CHR16_86190499_86194761
CHR16_87394186_87398480
CHR16_87749628_87753878
CHR16_88277078_88281363
CHR16_88563001_88573794
CHR16_8865897_8873867
CHR17_11082270_11086520
CHR17_11438972_11443222
CHR17_13441706_13449469
CHR17_13909943_13914320
CHR17_15548213_15552463
CHR17_1563079_1569755
CHR17_16467848_16472098
CHR17_18024513_18029033
CHR17_18101093_18106280
CHR17_18202467_18211081
CHR17_18514749_18518999
CHR17_18847068_18851318
CHR17_19896003_19900259
CHR17_20133761_20138011
CHR17_201826_206388
CHR17_20739295_20743545
CHR17_21252814_21259951
CHR17_21830968_21835218
CHR17_24067518_24072828
CHR17_24076424_24080853
CHR17_24916364_24921674
CHR17_25922231_25931102
CHR17_26269558_26273825
CHR17_27792114_27796396
CHR17_27834717_27839431
CHR17_2942290_2946540
CHR17_29704083_29708370
CHR17_30544740_30548990
CHR17_3141876_3146126
CHR17_31660643_31664896
CHR17_32018952_32023202
CHR17_3267111_3271367
CHR17_32837924_32846218
CHR17_32920617_32926432
CHR17_34234365_34238615
CHR17_35033204_35039049
CHR17_35273198_35278747
CHR17_35974478_35978750
CHR17_36164341_36168610
CHR17_36450447_36454739
CHR17_36876253_36880664
CHR17_37095152_37099428
CHR17_39650440_39657256
CHR17_39737806_39742328
CHR17_41324123_41329939
CHR17_42752845_42759338
CHR17_43124128_43128378
CHR17_4345381_4349631
CHR17_44006059_44014242
CHR17_44030065_44035601
CHR17_44561640_44566077
CHR17_45774891_45781364
CHR17_47589672_47595192
CHR17_5027660_5031916
CHR17_50693869_50698124
CHR17_52262966_52269831
CHR17_52345642_52349908
CHR17_56828538_56835518
CHR17_58236996_58242937
CHR17_59127263_59135277
CHR17_598712_605681
CHR17_60984519_60991727
CHR17_61252313_61256563
CHR17_64735641_64739891
CHR17_64834085_64838385
CHR17_6556638_6560920
CHR17_6616795_6621045
CHR17_6694118_6698368
CHR17_6923521_6927824
CHR17_70089151_70093401
CHR17_71814606_71818856
CHR17_72150578_72154963
CHR17_7221633_7227625
CHR17_72645116_72649396
CHR17_73553088_73559670
CHR17_74516657_74520949
CHR17_76064233_76068499
CHR17_76750401_76757967
CHR17_76810596_76814894
CHR17_76824139_76830950
CHR17_77571068_77577562
CHR17_77867963_77872269
CHR17_77921989_77926239
CHR17_77966359_77977412
CHR17_7843212_7847462
CHR17_78499943_78504193
CHR17_8474006_8478261
CHR17_8808995_8813245
CHR18_11675762_11680014
CHR18_12415897_12422488
CHR18_12429794_12434044
CHR18_14165595_14169845
CHR18_17072700_17076950
CHR18_17999901_18004163
CHR18_31120797_31127670
CHR18_31136899_31141149
CHR18_3843073_3847323
CHR18_43820742_43824992
CHR18_46151889_46156150
CHR18_53472057_53476313
CHR18_54954604_54958866
CHR18_58140027_58144277
CHR18_59184669_59188965
CHR18_644108_651840
CHR18_65414146_65418396
CHR18_6837289_6841539
CHR18_6949941_6954191
CHR18_70109340_70113701
CHR18_701773_706162
CHR18_70311076_70318882
CHR18_73087220_73092242
CHR18_74926884_74931227
CHR18_75721155_75725405
CHR18_75811855_75816105
CHR19_10010655_10014905
CHR19_11310571_11327968
CHR19_11735406_11739656
CHR19_11772891_11777141
CHR19_11801241_11805491
CHR19_11834343_11838593
CHR19_11856169_11860419
CHR19_11991509_11995759
CHR19_12043974_12048224
CHR19_12108794_12115640
CHR19_12354753_12359003
CHR19_12552039_12556289
CHR19_15075713_15079982
CHR19_15709702_15713952
CHR19_15917317_15921567
CHR19_16144536_16148836
CHR19_17029903_17034153
CHR19_19792768_19797054
CHR19_19846788_19851038
CHR19_19869264_19873536
CHR19_20764959_20769209
CHR19_20894421_20898683
CHR19_21303302_21307552
CHR19_21368274_21372547
CHR19_21395153_21399403
CHR19_21721886_21726175
CHR19_21810060_21814317
CHR19_22155073_22159323
CHR19_2788944_2793231
CHR19_2848463_2852713
CHR19_38407789_38412048
CHR19_39955199_39959474
CHR19_40142294_40146949
CHR19_40427634_40432500
CHR19_41414933_41419183
CHR19_41658603_41662858
CHR19_41671427_41675677
CHR19_41710260_41714510
CHR19_41825596_41829846
CHR19_41848811_41853079
CHR19_41866869_41872891
CHR19_42029602_42033856
CHR19_42550404_42554674
CHR19_42686180_42690430
CHR19_42730647_42735413
CHR19_42774070_42781031
CHR19_42790228_42794478
CHR19_42837379_42841653
CHR19_42851799_42856049
CHR19_42874226_42878492
CHR19_42879497_42885793
CHR19_42996270_43003280
CHR19_45247329_45251579
CHR19_48464679_48469020
CHR19_48581102_48589494
CHR19_49012878_49024943
CHR19_49075378_49083456
CHR19_49143736_49147986
CHR19_49152767_49157017
CHR19_49305880_49312501
CHR19_49452415_49456665
CHR19_49551916_49556166
CHR19_49596845_49601105
CHR19_49624040_49628290
CHR19_49695643_49699895
CHR19_51231911_51239614
CHR19_51792746_51799566
CHR19_56782474_56786724
CHR19_56830946_56835196
CHR19_57082259_57086509
CHR19_57099309_57103576
CHR19_57118999_57123290
CHR19_57136287_57140537
CHR19_57168843_57173093
CHR19_57181141_57185391
CHR19_57202515_57206775
CHR19_57210716_57214966
CHR19_57222580_57226929
CHR19_57243135_57247385
CHR19_57261883_57266133
CHR19_57290074_57294330
CHR19_57308177_57312427
CHR19_57527876_57532172
CHR19_57561503_57565753
CHR19_57589432_57597786
CHR19_57620751_57627234
CHR19_57702524_57707257
CHR19_57747021_57751271
CHR19_57788218_57792498
CHR19_57809021_57815325
CHR19_57899079_57903329
CHR19_57924197_57928447
CHR19_57995701_57999951
CHR19_58035056_58039306
CHR19_58327196_58331457
CHR19_58353346_58357625
CHR19_58360665_58364915
CHR19_58404539_58408789
CHR19_58449173_58454190
CHR19_58485485_58490187
CHR19_58543237_58547487
CHR19_58633494_58637744
CHR19_58638801_58645711
CHR19_58647281_58651531
CHR19_58682287_58686537
CHR19_60411886_60416154
CHR19_61051698_61061374
CHR19_61147509_61151830
CHR19_61199403_61203653
CHR19_61567819_61575064
CHR19_61594264_61600201
CHR19_61604029_61611173
CHR19_61679805_61684055
CHR19_61726999_61731249
CHR19_61738628_61742883
CHR19_61764861_61769111
CHR19_61776470_61780720
CHR19_61795003_61799253
CHR19_62391180_62395430
CHR19_62658916_62663208
CHR19_62679975_62684250
CHR19_62758787_62766519
CHR19_62813939_62818388
CHR19_62930004_62934295
CHR19_62946520_62957973
CHR19_63137601_63142052
CHR19_63150101_63154389
CHR19_63176964_63181216
CHR19_63201740_63210026
CHR19_63300639_63304889
CHR19_63353207_63357460
CHR19_63382707_63387868
CHR19_63407775_63412025
CHR19_63429145_63433401
CHR19_63478629_63482921
CHR19_63642445_63646901
CHR19_6835076_6839339
CHR19_7730580_7734902
CHR19_8067140_8071390
CHR19_9292427_9296677
CHR19_9346440_9350690
CHR19_9469494_9473779
CHR19_9509553_9513803
CHR1_100500850_100505142
CHR1_108536136_108540386
CHR1_110048736_110057159
CHR1_111015793_111022678
CHR1_111620703_111624954
CHR1_115982619_115986884
CHR1_1167950_1175465
CHR1_119847873_119852286
CHR1_12042520_12046770
CHR1_12623652_12627902
CHR1_12725249_12729499
CHR1_12879925_12884182
CHR1_13278227_13282477
CHR1_13499024_13503274
CHR1_13712079_13719940
CHR1_13895821_13900071
CHR1_143959667_143963917
CHR1_144345891_144350141
CHR1_149585577_149589893
CHR1_150327414_150331664
CHR1_150805122_150809372
CHR1_151011971_151016221
CHR1_151495302_151500776
CHR1_151652123_151656373
CHR1_152556715_152560969
CHR1_152737818_152744713
CHR1_152866311_152870561
CHR1_153921997_153928915
CHR1_155153565_155158073
CHR1_1553920_1558195
CHR1_157064280_157068541
CHR1_158972200_158976454
CHR1_159042662_159046912
CHR1_159281591_159285881
CHR1_161104425_161108729
CHR1_16174351_16178601
CHR1_165210435_165214685
CHR1_165954331_165958612
CHR1_166458369_166462632
CHR1_167865237_167869531
CHR1_168309599_168314003
CHR1_171696374_171702117
CHR1_17385364_17389614
CHR1_179468646_179472896
CHR1_17950930_17955180
CHR1_182037376_182041626
CHR1_185873480_185877730
CHR1_19472272_19476522
CHR1_194843362_194847813
CHR1_19487059_19491367
CHR1_19494067_19498317
CHR1_195120337_195124605
CHR1_195302239_195306489
CHR1_201464646_201468899
CHR1_202027949_202035835
CHR1_2022514_2026764
CHR1_204085118_204089383
CHR1_205557987_205562418
CHR1_20768212_20772462
CHR1_208565419_208570016
CHR1_212517566_212521948
CHR1_216521774_216526024
CHR1_21850125_21854375
CHR1_221603274_221607597
CHR1_222259551_222263801
CHR1_224991068_224996999
CHR1_225122085_225126341
CHR1_225814366_225818616
CHR1_225912061_225916317
CHR1_226066540_226070790
CHR1_226201472_226205799
CHR1_226526959_226532713
CHR1_227470001_227477469
CHR1_228266078_228270400
CHR1_228579240_228583490
CHR1_228915729_228920064
CHR1_229241845_229246108
CHR1_229361796_229366088
CHR1_229388016_229392266
CHR1_230159901_230165874
CHR1_232103801_232108051
CHR1_232413139_232417389
CHR1_233814368_233818812
CHR1_233879927_233884177
CHR1_233900252_233904502
CHR1_23564546_23570966
CHR1_2394113_2401936
CHR1_239869526_239873824
CHR1_24073972_24078222
CHR1_241454496_241458746
CHR1_241856402_241860652
CHR1_244950500_244955089
CHR1_245333501_245337797
CHR1_245387141_245391391
CHR1_245467026_245471276
CHR1_246163615_246167865
CHR1_246175282_246179532
CHR1_2550043_2557789
CHR1_27150632_27158668
CHR1_27747090_27752262
CHR1_27921576_27925875
CHR1_28932357_28936819
CHR1_29183302_29187552
CHR1_30960026_30964955
CHR1_32573660_32577921
CHR1_35269128_35273425
CHR1_39261092_39265381
CHR1_40684865_40690052
CHR1_40710052_40716638
CHR1_40743519_40747783
CHR1_40766319_40770665
CHR1_40902953_40907415
CHR1_40973596_40977846
CHR1_41398883_41404777
CHR1_42156006_42160465
CHR1_43081366_43088562
CHR1_43479805_43484061
CHR1_45122768_45127018
CHR1_45983970_45992402
CHR1_46629074_46633333
CHR1_46741754_46746004
CHR1_47137943_47142196
CHR1_47463089_47471530
CHR1_48457443_48461740
CHR1_52451139_52455389
CHR1_59021007_59025873
CHR1_59544846_59549096
CHR1_60164261_60168550
CHR1_6113636_6117886
CHR1_63554733_63562067
CHR1_64798447_64802703
CHR1_66027280_66032201
CHR1_68734545_68738795
CHR1_77920181_77925192
CHR1_84479040_84483411
CHR1_84533136_84537386
CHR1_84579448_84583698
CHR1_84741061_84748331
CHR1_85497163_85501443
CHR1_888239_892494
CHR1_89206243_89210493
CHR1_9008241_9012491
CHR1_90954632_90958882
CHR1_9111066_9115316
CHR1_91590032_91594282
CHR1_92264645_92268895
CHR1_93344890_93349140
CHR1_95055022_95059514
CHR1_973728_977978
CHR20_117514_121764
CHR20_1375626_1379876
CHR20_13918501_13927357
CHR20_1547880_1552155
CHR20_16480907_16485157
CHR20_17625092_17629354
CHR20_18063026_18067341
CHR20_18213169_18217906
CHR20_18223127_18227377
CHR20_20147083_20154924
CHR20_20293264_20297514
CHR20_23380732_23384982
CHR20_25326273_25330523
CHR20_25624719_25628969
CHR20_25764962_25769212
CHR20_25791087_25795337
CHR20_25796030_25800286
CHR20_2740113_2745728
CHR20_2798685_2803086
CHR20_29359299_29363549
CHR20_29416588_29420838
CHR20_2968767_2975457
CHR20_31055143_31059940
CHR20_31216120_31220370
CHR20_32848876_32853126
CHR20_35403001_35408720
CHR20_35579520_35583827
CHR20_36091966_36098747
CHR20_39196074_39200324
CHR20_41974720_41978970
CHR20_42713024_42717290
CHR20_42871576_42875826
CHR20_43161488_43166667
CHR20_43265587_43269843
CHR20_44517862_44524822
CHR20_44750727_44755183
CHR20_44768185_44772436
CHR20_44953415_44957665
CHR20_46123127_46127377
CHR20_47324621_47331589
CHR20_49005269_49011994
CHR20_55628185_55632435
CHR20_59257376_59261701
CHR20_60073511_60077761
CHR20_60127411_60132337
CHR20_60236910_60241160
CHR20_60374971_60379263
CHR20_6043939_6048189
CHR20_60807133_60811383
CHR20_61619076_61623328
CHR20_61993461_61997711
CHR20_62178431_62189656
CHR20_696378_700631
CHR20_761210_765460
CHR20_9766765_9771022
CHR21_17996096_18000346
CHR21_18009426_18013676
CHR21_29421176_29425618
CHR21_34818806_34824631
CHR21_36351105_36364956
CHR21_37373616_37380709
CHR21_37398407_37402657
CHR21_39947623_39955015
CHR21_41474535_41482536
CHR21_42302769_42307867
CHR21_42505755_42513826
CHR21_42643406_42647676
CHR21_42693587_42697844
CHR21_42868740_42872990
CHR21_43294001_43298292
CHR21_44187738_44195333
CHR21_44696320_44700570
CHR21_44783756_44788006
CHR21_44802321_44806571
CHR21_44814533_44818783
CHR21_44824159_44828409
CHR21_44841424_44845674
CHR21_44852923_44857173
CHR21_44867967_44872217
CHR21_44878200_44882450
CHR21_44887258_44891508
CHR21_44898254_44903026
CHR21_44910522_44914772
CHR21_44938014_44942264
CHR21_45061647_45068045
CHR21_45646024_45650288
CHR21_46080011_46084261
CHR21_46470088_46476619
CHR21_46561749_46571713
CHR21_46848664_46852924
CHR22_18078486_18086730
CHR22_18299326_18304549
CHR22_18304952_18313015
CHR22_18838295_18844801
CHR22_19179359_19183622
CHR22_19418205_19424691
CHR22_19900126_19904376
CHR22_20064647_20071153
CHR22_21192301_21197005
CHR22_21848902_21853474
CHR22_22563063_22567377
CHR22_24070251_24074501
CHR22_24492493_24496743
CHR22_26888705_26892955
CHR22_27495199_27499561
CHR22_29693437_29698184
CHR22_31731923_31736183
CHR22_34388651_34392901
CHR22_34891421_34895671
CHR22_34964753_34969446
CHR22_35501310_35505601
CHR22_35644622_35648917
CHR22_35875141_35879408
CHR22_36527619_36534650
CHR22_36569499_36576136
CHR22_36924443_36928761
CHR22_36973065_36977315
CHR22_37966110_37974436
CHR22_41276311_41280714
CHR22_42342358_42346608
CHR22_43271919_43276169
CHR22_43340382_43344632
CHR22_43523601_43527851
CHR22_44145383_44149633
CHR22_44750645_44754895
CHR22_44942346_44946644
CHR22_44947826_44952076
CHR22_47347281_47351706
CHR22_47671305_47675555
CHR22_48603706_48610838
CHR22_48865115_48871370
CHR22_49314541_49320617
CHR2_102133333_102137621
CHR2_102452693_102456943
CHR2_102777156_102781406
CHR2_10378423_10382673
CHR2_104834900_104839150
CHR2_10505106_10509404
CHR2_108226582_108230832
CHR2_109725676_109732572
CHR2_113526161_113533905
CHR2_115632770_115637020
CHR2_118487349_118495288
CHR2_120815968_120820938
CHR2_122122716_122127022
CHR2_128137840_128142090
CHR2_128171566_128177459
CHR2_129716079_129720329
CHR2_130593854_130602304
CHR2_132731262_132735512
CHR2_135309155_135313468
CHR2_135389362_135393625
CHR2_148490782_148499106
CHR2_149508562_149513415
CHR2_149928971_149933525
CHR2_150423201_150427451
CHR2_160626617_160630867
CHR2_161869685_161873935
CHR2_162638548_162642798
CHR2_169017580_169021904
CHR2_170145595_170149892
CHR2_170255720_170262944
CHR2_171490456_171494797
CHR2_171995573_172002365
CHR2_172081752_172089140
CHR2_173391060_173395310
CHR2_174909790_174917632
CHR2_176699222_176706239
CHR2_179764091_179768341
CHR2_182252708_182256999
CHR2_18604590_18608881
CHR2_191814874_191819248
CHR2_198357229_198364450
CHR2_20075186_20079436
CHR2_20389875_20394128
CHR2_204107497_204111803
CHR2_204437253_204441660
CHR2_206790130_206794380
CHR2_215381861_215386111
CHR2_218414378_218418628
CHR2_219351448_219355887
CHR2_219960008_219964376
CHR2_227734024_227741019
CHR2_227894718_227902438
CHR2_230641113_230645363
CHR2_233109180_233113430
CHR2_233585432_233589682
CHR2_234133859_234138109
CHR2_234241780_234246032
CHR2_236063974_236068258
CHR2_236740641_236744891
CHR2_237076328_237084414
CHR2_237128246_237132496
CHR2_238890320_238894673
CHR2_239986830_239991142
CHR2_240617769_240624503
CHR2_241115123_241119373
CHR2_241385120_241389370
CHR2_241407547_241411797
CHR2_241615052_241619302
CHR2_241860174_241864424
CHR2_24197239_24203155
CHR2_242143364_242147744
CHR2_242220702_242228828
CHR2_242448940_242453231
CHR2_24247949_24252225
CHR2_24657349_24661599
CHR2_251395_258310
CHR2_25921190_25925440
CHR2_27159629_27164373
CHR2_27649392_27653642
CHR2_27655896_27660178
CHR2_32088091_32092837
CHR2_3642419_3646669
CHR2_38208250_38212500
CHR2_38558929_38563179
CHR2_38947134_38951384
CHR2_38953106_38961614
CHR2_48391873_48396123
CHR2_5746749_5750999
CHR2_60633268_60637637
CHR2_62292659_62296909
CHR2_674298_678548
CHR2_72578370_72582620
CHR2_74605016_74613895
CHR2_85923370_85927620
CHR2_86417500_86421788
CHR2_86518453_86522762
CHR2_86902753_86907003
CHR2_8736063_8740386
CHR2_88247531_88254721
CHR2_88707324_88711709
CHR2_88768818_88773068
CHR2_94897458_94901708
CHR2_95186101_95195687
CHR2_95554829_95559699
CHR2_9687292_9692077
CHR2_97713800_97718050
CHR2_97903393_97907643
CHR2_98349331_98353594
CHR3_101006842_101011092
CHR3_10262095_10266437
CHR3_113081999_113086249
CHR3_114715893_114720193
CHR3_116318208_116322458
CHR3_120371614_120375864
CHR3_121490575_121494825
CHR3_121651765_121656015
CHR3_121940781_121947574
CHR3_124399998_124404248
CHR3_124785866_124790226
CHR3_126508318_126512568
CHR3_127284890_127289324
CHR3_127759698_127763948
CHR3_127860113_127864434
CHR3_127902307_127909640
CHR3_128391163_128395413
CHR3_130228481_130236452
CHR3_139773721_139777971
CHR3_140145265_140152172
CHR3_140245674_140249924
CHR3_140677241_140681542
CHR3_142139877_142144168
CHR3_147450806_147455156
CHR3_148592660_148601370
CHR3_148606347_148611266
CHR3_152143963_152148213
CHR3_153011050_153015365
CHR3_15357155_15361405
CHR3_156276652_156285404
CHR3_159302774_159311338
CHR3_159932155_159936469
CHR3_171012256_171016506
CHR3_171163773_171168039
CHR3_171419418_171423670
CHR3_172108341_172112620
CHR3_173009658_173014429
CHR3_173916495_173920745
CHR3_180459476_180463726
CHR3_184843480_184851911
CHR3_188339207_188343457
CHR3_188407361_188411611
CHR3_19161520_19165770
CHR3_192481967_192486234
CHR3_194618716_194622966
CHR3_197714229_197718479
CHR3_197947811_197952061
CHR3_197990392_197994642
CHR3_198075673_198079923
CHR3_198177327_198183601
CHR3_28362163_28369079
CHR3_32251674_32255969
CHR3_32831013_32837362
CHR3_37412156_37416815
CHR3_38359743_38363993
CHR3_38665417_38669668
CHR3_42613650_42617988
CHR3_43353469_43357719
CHR3_44471357_44475607
CHR3_44512140_44516390
CHR3_44607165_44611415
CHR3_44725641_44729891
CHR3_44742627_44746877
CHR3_44774788_44781658
CHR3_45016787_45021037
CHR3_45162143_45166418
CHR3_46043233_46047483
CHR3_46570391_46574641
CHR3_46849839_46854089
CHR3_47594443_47600786
CHR3_48317102_48321352
CHR3_50214208_50218460
CHR3_58290156_58294505
CHR3_61518782_61523060
CHR3_75863681_75867937
CHR3_8667987_8672247
CHR4_100068549_100074311
CHR4_102927418_102931668
CHR4_109757670_109765020
CHR4_110901_115169
CHR4_111776850_111781457
CHR4_1131659_1135909
CHR4_115731969_115740284
CHR4_118622_122872
CHR4_1230676_1236414
CHR4_123963812_123968062
CHR4_1270171_1274465
CHR4_129968863_129973113
CHR4_130230855_130237712
CHR4_13094122_13098557
CHR4_1374332_1378582
CHR4_141708659_141712957
CHR4_15126220_15130470
CHR4_15573176_15577426
CHR4_156896163_156900441
CHR4_15693971_15698221
CHR4_157006125_157010375
CHR4_171184186_171188436
CHR4_174773619_174777869
CHR4_185060002_185064252
CHR4_186536396_186540646
CHR4_186658899_186663149
CHR4_187382165_187386415
CHR4_189150418_189154668
CHR4_191095467_191099761
CHR4_192898_197169
CHR4_22126020_22130270
CHR4_24636891_24645012
CHR4_24841250_24845522
CHR4_25926929_25932501
CHR4_2786838_2791088
CHR4_30327634_30331884
CHR4_318116_324063
CHR4_3503191_3507486
CHR4_37258749_37262999
CHR4_37544351_37548607
CHR4_38478150_38486307
CHR4_38506765_38511055
CHR4_39204683_39209106
CHR4_39714_44026
CHR4_41444730_41449244
CHR4_455695_461340
CHR4_479509_486391
CHR4_48679521_48683771
CHR4_53216889_53223697
CHR4_53419751_53424002
CHR4_55903665_55907918
CHR4_56070239_56074489
CHR4_56727617_56731867
CHR4_605872_610144
CHR4_62278005_62282255
CHR4_6249574_6256683
CHR4_7923959_7928423
CHR4_85637661_85641911
CHR4_87247080_87251330
CHR4_88668693_88673030
CHR4_89028518_89032768
CHR4_9650220_9654470
CHR4_991439_997001
CHR5_109049554_109053804
CHR5_114907740_114911990
CHR5_115841522_115847374
CHR5_118812602_118816871
CHR5_121212048_121216298
CHR5_126650937_126655263
CHR5_134898788_134903038
CHR5_136862132_136866394
CHR5_136992781_136997031
CHR5_137098612_137103177
CHR5_137712683_137716933
CHR5_140142559_140146809
CHR5_140151127_140155377
CHR5_140163355_140167620
CHR5_140184246_140188583
CHR5_140450910_140455261
CHR5_140456890_140461167
CHR5_140478264_140482514
CHR5_140491483_140495743
CHR5_140506522_140510772
CHR5_140512260_140516513
CHR5_140528926_140533196
CHR5_140534113_140542921
CHR5_140543576_140547826
CHR5_140548635_140552885
CHR5_140555981_140560281
CHR5_140564974_140569224
CHR5_140570192_140574471
CHR5_140579761_140584011
CHR5_140590621_140594871
CHR5_140601664_140606080
CHR5_140662866_140667296
CHR5_140679733_140684035
CHR5_140686887_140691185
CHR5_140695037_140699421
CHR5_140700284_140704534
CHR5_140706511_140710761
CHR5_140711451_140715701
CHR5_140716323_140724831
CHR5_140726645_140734584
CHR5_140739150_140743400
CHR5_140744088_140752416
CHR5_140754287_140758628
CHR5_140759203_140763453
CHR5_140764453_140768703
CHR5_140769362_140773676
CHR5_140773943_140781470
CHR5_140786841_140791091
CHR5_141980341_141984591
CHR5_148628126_148632400
CHR5_150263834_150268125
CHR5_150793245_150797495
CHR5_151283594_151288096
CHR5_157011256_157015506
CHR5_160904123_160911208
CHR5_169640042_169644292
CHR5_169709958_169714208
CHR5_170218099_170222349
CHR5_174354590_174358840
CHR5_175419185_175423944
CHR5_175440954_175445236
CHR5_177136520_177143783
CHR5_178297329_178303085
CHR5_178353980_178358230
CHR5_178416521_178420962
CHR5_179217649_179221946
CHR5_180255234_180259514
CHR5_34019753_34024037
CHR5_44871439_44875689
CHR5_52317513_52321763
CHR5_55043098_55047352
CHR5_56237356_56241609
CHR5_60273290_60280148
CHR5_67543859_67548109
CHR5_72501296_72505546
CHR5_74226794_74231044
CHR5_76358486_76362737
CHR5_78606006_78610256
CHR5_79901104_79905354
CHR5_83004419_83008669
CHR5_86386272_86390528
CHR5_93472245_93476495
CHR5_99895522_99902283
CHR6_100122475_100126911
CHR6_100510003_100514253
CHR6_101017522_101021772
CHR6_10518785_10526956
CHR6_107062922_107067172
CHR6_10823957_10832148
CHR6_10989311_10995799
CHR6_110883967_110888217
CHR6_110903350_110908037
CHR6_111907826_111915111
CHR6_112478470_112482865
CHR6_118926978_118931232
CHR6_118972664_118976933
CHR6_119440761_119445532
CHR6_12117056_12121306
CHR6_132763575_132767825
CHR6_137535664_137539978
CHR6_146154052_146158302
CHR6_150323335_150327585
CHR6_152166878_152172684
CHR6_154651832_154656082
CHR6_160459352_160463602
CHR6_163064653_163072293
CHR6_166861858_166866108
CHR6_167327786_167333638
CHR6_168157901_168162151
CHR6_168462489_168466783
CHR6_170440648_170444898
CHR6_17705064_17709322
CHR6_18260161_18266853
CHR6_18372000_18376250
CHR6_20555773_20560023
CHR6_2120474_2124724
CHR6_233600_237850
CHR6_24771753_24778594
CHR6_24826323_24830882
CHR6_24984812_24989062
CHR6_26067481_26071799
CHR6_26392956_26397241
CHR6_26526117_26531075
CHR6_26745976_26750402
CHR6_2707164_2711480
CHR6_27387230_27392276
CHR6_27880377_27887244
CHR6_32446884_32451134
CHR6_34230627_34234877
CHR6_34309127_34315295
CHR6_34467646_34471919
CHR6_3924405_3928655
CHR6_43315699_43319949
CHR6_44340753_44347620
CHR6_45974916_45980570
CHR6_46090774_46095053
CHR6_4718178_4722431
CHR6_4755866_4760122
CHR6_52818102_52822352
CHR6_53763753_53768486
CHR6_56366101_56370351
CHR6_57015842_57020219
CHR6_601194_605464
CHR6_69619824_69624134
CHR6_84471449_84479331
CHR6_89727464_89733534
CHR6_99501773_99506070
CHR7_100152858_100157211
CHR7_101058368_101062796
CHR7_101242504_101248351
CHR7_103634919_103639199
CHR7_105051199_105055449
CHR7_123268958_123276173
CHR7_127665066_127669322
CHR7_127832482_127841042
CHR7_128202337_128206587
CHR7_128836697_128841129
CHR7_129804075_129811610
CHR7_129914908_129919923
CHR7_130021196_130025446
CHR7_130890928_130895416
CHR7_137408235_137412485
CHR7_139409240_139413490
CHR7_139522456_139526710
CHR7_140356181_140364716
CHR7_141121257_141125507
CHR7_141617801_141622051
CHR7_142587133_142591383
CHR7_142881587_142885837
CHR7_149039580_149043830
CHR7_149668877_149673139
CHR7_150010226_150014500
CHR7_150041130_150045399
CHR7_150061883_150070400
CHR7_150125273_150132796
CHR7_150315579_150322556
CHR7_150408063_150415508
CHR7_152741231_152745481
CHR7_154056963_154061213
CHR7_154489978_154494292
CHR7_154938675_154944334
CHR7_155126405_155130655
CHR7_156587625_156591875
CHR7_157046366_157050616
CHR7_158189474_158193750
CHR7_23108426_23112762
CHR7_23712903_23717217
CHR7_24286831_24291083
CHR7_2435221_2439471
CHR7_24775019_24779269
CHR7_25233880_25238130
CHR7_27170904_27175174
CHR7_2964006_2968256
CHR7_29995152_29999402
CHR7_30510189_30514477
CHR7_31520002_31524252
CHR7_32947890_32952795
CHR7_33068109_33072434
CHR7_33148944_33153215
CHR7_34660921_34665295
CHR7_34876969_34881219
CHR7_35866165_35870415
CHR7_36155860_36160151
CHR7_45030009_45034259
CHR7_45577145_45581395
CHR7_46783995_46788245
CHR7_47587466_47591767
CHR7_4867401_4871651
CHR7_502565_506815
CHR7_5074757_5079031
CHR7_57210757_57215013
CHR7_57475615_57479865
CHR7_62502481_62506735
CHR7_63322786_63327036
CHR7_63445267_63449797
CHR7_63666697_63673257
CHR7_64079079_64083329
CHR7_64088099_64094219
CHR7_64235537_64239787
CHR7_64746711_64750961
CHR7_6485946_6493828
CHR7_65479274_65483524
CHR7_65502080_65506330
CHR7_6706320_6710570
CHR7_6712341_6717031
CHR7_71439146_71443416
CHR7_71514489_71518739
CHR7_7236913_7241163
CHR7_729363_737313
CHR7_8241410_8245660
CHR7_87339979_87347104
CHR7_87693494_87697744
CHR7_92584508_92588772
CHR7_94120123_94126914
CHR7_96176349_96180639
CHR8_100962272_100966522
CHR8_101186597_101191020
CHR8_102286143_102290520
CHR8_102446703_102450958
CHR8_10366503_10370753
CHR8_104449461_104453711
CHR8_11175909_11183487
CHR8_11222404_11226654
CHR8_11385429_11390116
CHR8_117952312_117959682
CHR8_11890419_11894669
CHR8_124260432_124264851
CHR8_126051232_126055482
CHR8_130655693_130659943
CHR8_130867093_130871816
CHR8_134603333_134607583
CHR8_135777226_135781476
CHR8_139232886_139237329
CHR8_141009097_141013347
CHR8_141969299_141973549
CHR8_143692076_143696335
CHR8_143852651_143860142
CHR8_144238048_144242298
CHR8_144312304_144316620
CHR8_144582969_144587219
CHR8_144799472_144803899
CHR8_144946996_144951246
CHR8_144991484_144999688
CHR8_145808946_145813199
CHR8_145975719_145979969
CHR8_168881_176528
CHR8_17475485_17479784
CHR8_18709916_18714166
CHR8_22605749_22610260
CHR8_33543056_33547685
CHR8_39557756_39562048
CHR8_410954_415204
CHR8_42027885_42032135
CHR8_43073383_43077633
CHR8_484581_488831
CHR8_52889195_52893445
CHR8_52935600_52939850
CHR8_53639824_53644074
CHR8_53761286_53765536
CHR8_54952494_54956867
CHR8_55176188_55180630
CHR8_61888055_61892305
CHR8_64113190_64117465
CHR8_66915547_66919847
CHR8_670476_679300
CHR8_6770238_6774508
CHR8_73608679_73612929
CHR8_74520016_74524272
CHR8_77924645_77929990
CHR8_82351825_82356089
CHR8_86909235_86913667
CHR8_88954661_88958912
CHR8_90979768_90984018
CHR8_94818024_94825864
CHR8_95765794_95770044
CHR8_9986975_9991225
CHR9_100597865_100602115
CHR9_100903713_100907982
CHR9_102154166_102158495
CHR9_102272037_102276287
CHR9_103186358_103190611
CHR9_103197483_103204217
CHR9_1036837_1042363
CHR9_107373608_107377858
CHR9_112057843_112062142
CHR9_113584844_113589094
CHR9_114858067_114862317
CHR9_115900408_115904658
CHR9_116939753_116944667
CHR9_118485929_118492834
CHR9_123400036_123404286
CHR9_123958510_123965419
CHR9_124430885_124435135
CHR9_124522589_124526839
CHR9_128125448_128129718
CHR9_128413068_128417368
CHR9_130001978_130009983
CHR9_130074745_130081589
CHR9_130219437_130225754
CHR9_130648992_130653242
CHR9_132306592_132310919
CHR9_133542120_133546370
CHR9_134881129_134885379
CHR9_135073683_135077949
CHR9_135139676_135143951
CHR9_135553245_135557495
CHR9_136948782_136953130
CHR9_137670457_137674707
CHR9_138762051_138766301
CHR9_138879809_138884059
CHR9_139038236_139050783
CHR9_18891988_18896238
CHR9_20644808_20649058
CHR9_21340136_21344386
CHR9_2608292_2612884
CHR9_26924457_26928707
CHR9_27562726_27567342
CHR9_33510712_33514962
CHR9_33737187_33741437
CHR9_3466252_3470502
CHR9_35068909_35073513
CHR9_35169382_35173632
CHR9_38607584_38613805
CHR9_39342198_39349031
CHR9_39435863_39440113
CHR9_39498138_39502388
CHR9_40825665_40829915
CHR9_41580882_41585707
CHR9_41643153_41647403
CHR9_42005415_42012985
CHR9_43121306_43127040
CHR9_44337568_44346752
CHR9_44926731_44930981
CHR9_45044890_45049140
CHR9_46523957_46531622
CHR9_46679467_46688651
CHR9_46951936_46956186
CHR9_5027464_5031720
CHR9_5643153_5647403
CHR9_65248680_65252930
CHR9_67383259_67387509
CHR9_68504584_68512878
CHR9_69716341_69720964
CHR9_69881969_69890558
CHR9_71171571_71176751
CHR9_71979874_71984124
CHR9_72673034_72677294
CHR9_81373007_81378196
CHR9_86469785_86475341
CHR9_88750806_88755424
CHR9_88889210_88893460
CHR9_90961094_90965344
CHR9_93163246_93167516
CHR9_94746202_94750452
CHR9_95829396_95833665
CHR9_96261536_96265786
CHR9_97318410_97322660
CHR9_97674303_97681579
CHR9_99210624_99214878
CHR9_99651857_99656107
CHRX_100069804_100074054
CHRX_100095354_100099604
CHRX_101361984_101366344
CHRX_101604095_101608575
CHRX_106122476_106126726
CHRX_113719612_113725560
CHRX_116926587_116930837
CHRX_117838280_117842564
CHRX_119094877_119099229
CHRX_119172994_119177352
CHRX_128484372_128488622
CHRX_132376121_132380665
CHRX_1344222_1348487
CHRX_134690379_134694635
CHRX_134707653_134711906
CHRX_134763648_134767901
CHRX_134798160_134806745
CHRX_140750267_140754517
CHRX_149360877_149365127
CHRX_149609002_149613254
CHRX_150092282_150096553
CHRX_150479249_150483606
CHRX_152887934_152893329
CHRX_152937771_152942036
CHRX_153252029_153261730
CHRX_153686122_153690457
CHRX_154233951_154240877
CHRX_154256837_154265707
CHRX_154365734_154372660
CHRX_154895485_154907511
CHRX_16871234_16875484
CHRX_18148127_18152424
CHRX_20044187_20048456
CHRX_23258552_23263765
CHRX_27732545_27737303
CHRX_2856594_2860892
CHRX_30999341_31003591
CHRX_37591011_37595275
CHRX_37747278_37751528
CHRX_41464851_41469101
CHRX_42521606_42525856
CHRX_46502666_46507051
CHRX_46653311_46657561
CHRX_47363451_47367701
CHRX_47381745_47389318
CHRX_48568726_48573207
CHRX_51255417_51259699
CHRX_51827081_51832608
CHRX_51941164_51950142
CHRX_53366296_53370747
CHRX_54538086_54542824
CHRX_55128721_55132971
CHRX_55307254_55311504
CHRX_56272131_56277096
CHRX_68312624_68316874
CHRX_69195565_69199815
CHRX_70044542_70048792
CHRX_71266723_71271976
CHRX_74658850_74663100
CHRX_79559120_79563385
CHRX_82646456_82654378
CHRX_83340282_83344532
CHRX_85004327_85008577
CHRX_8659477_8663727
CHRX_86845213_86849463
CHRX_8960601_8965668
CHRX_99548058_99552308
CHRY_1344200_1348450
CHRY_19211045_19215295
CHRY_19347655_19351905
CHRY_24602799_24607049
CHRY_24742016_24746266
CHRY_26034942_26039192
CHRY_7729464_7733714

## Sheet: promoters and genes
promo_20bit	promo	symbol
CHR17_58236996_58242937	CHR17_58236996_58242937	10-Mar
CHR22_18078486_18086730	CHR22_18078486_18086730	5-Sep
CHR7_35866165_35870415	CHR7_35866165_35870415	7-Sep
CHR7_34876969_34881219	CHR7_34876969_34881219	AAA1
CHR3_153011050_153015365	CHR3_153011050_153015365	AADAC
CHR17_64735641_64739891	CHR17_64735641_64739891	ABCA10
CHR4_455695_461340	CHR4_455695_461340	ABCA11P
CHR9_139038236_139050783	CHR9_139038236_139050783	ABCA2
CHR17_64834085_64838385	CHR17_64834085_64838385	ABCA5
CHR16_46832211_46842306	CHR16_46832211_46842306	ABCC11
CHR21_42505755_42513826	CHR21_42505755_42513826	ABCG1
CHR1_92264645_92268895	CHR1_92264645_92268895	ABHD7
CHR9_135139676_135143951	CHR9_135139676_135143951	ABO
CHR17_32837924_32846218	CHR17_32837924_32846218	ACACA
CHR12_108058093_108062343	CHR12_108058093_108062343	ACACB
CHR4_157006125_157010375	CHR4_157006125_157010375	ACCN5
CHR2_135309155_135313468	CHR2_135309155_135313468	ACMSD
CHR2_251395_258310	CHR2_251395_258310	ACP1
CHR16_20679312_20683593	CHR16_20679312_20683593	ACSM3
CHR1_17950930_17955180	CHR1_17950930_17955180	ACTL8
CHR20_42713024_42717290	CHR20_42713024_42717290	ADA
CHR8_39557756_39562048	CHR8_39557756_39562048	ADAM18
CHR14_70070735_70074985	CHR14_70070735_70074985	ADAM20
CHR15_76890078_76894328	CHR15_76890078_76894328	ADAMTS7
CHR15_82110341_82114600	CHR15_82110341_82114600	ADAMTSL3
CHR17_26269558_26273825	CHR17_26269558_26273825	ADAP2
CHR1_152866311_152870561	CHR1_152866311_152870561	ADAR
CHR7_45577145_45581395	CHR7_45577145_45581395	ADCY1
CHR14_23868904_23877617	CHR14_23868904_23877617	ADCY4
CHR1_19472272_19476522	CHR1_19472272_19476522	AFAR3
CHR16_88563001_88573794	CHR16_88563001_88573794	AFG3L1
CHR2_236063974_236068258	CHR2_236063974_236068258	AGAP1
CHR5_76358486_76362737	CHR5_76358486_76362737	AGGF1
CHR21_44187738_44195333	CHR21_44187738_44195333	AGPAT3
CHR1_973728_977978	CHR1_973728_977978	AGRN
CHR1_228915729_228920064	CHR1_228915729_228920064	AGT
CHR1_27747090_27752262	CHR1_27747090_27752262	AHDC1
CHR6_107062922_107067172	CHR6_107062922_107067172	AIM1
CHR14_95924700_95928961	CHR14_95924700_95928961	AK7
CHR14_31864773_31869023	CHR14_31864773_31869023	AKAP6
CHR10_5123067_5127363	CHR10_5123067_5127363	AKR1C3
CHR7_137408235_137412485	CHR7_137408235_137412485	AKR1D1
CHR1_19487059_19491367	CHR1_19487059_19491367	AKR7A3
CHR12_104001616_104005965	CHR12_104001616_104005965	ALDH1L2
CHR11_67527365_67535162	CHR11_67527365_67535162	ALDH3B1
CHR11_67197928_67202178	CHR11_67197928_67202178	ALDH3B2
CHR17_18024513_18029033	CHR17_18024513_18029033	ALKBH5
CHR17_30544740_30548990	CHR17_30544740_30548990	AMAC1
CHR8_11222404_11226654	CHR8_11222404_11226654	AMAC1L2
CHR14_102455256_102459506	CHR14_102455256_102459506	AMN
CHR11_94137655_94141934	CHR11_94137655_94141934	AMOTL1
CHR9_43121306_43127040	CHR9_43121306_43127040	ANKRD20A2
CHR9_43121306_43127040	CHR9_43121306_43127040	ANKRD20A3
CHR12_50564510_50569034	CHR12_50564510_50569034	ANKRD33
CHR5_79901104_79905354	CHR5_79901104_79905354	ANKRD34B
CHR22_36569499_36576136	CHR22_36569499_36576136	ANKRD54
CHR9_100597865_100602115	CHR9_100597865_100602115	ANKS6
CHR12_47149214_47153464	CHR12_47149214_47153464	ANP32D
CHR10_81954344_81958808	CHR10_81954344_81958808	ANXA11
CHR11_912340_916630	CHR11_912340_916630	AP2A2
CHR22_34964753_34969446	CHR22_34964753_34969446	APOL2
CHR22_34891421_34895671	CHR22_34891421_34895671	APOL3
CHR22_34388651_34392901	CHR22_34388651_34392901	APOL6
CHR1_152556715_152560969	CHR1_152556715_152560969	AQP10
CHR8_143692076_143696335	CHR8_143692076_143696335	ARC
CHR11_47154245_47158495	CHR11_47154245_47158495	ARFGAP2
CHR18_6837289_6841539	CHR18_6837289_6841539	ARHGAP28
CHR22_43523601_43527851	CHR22_43523601_43527851	ARHGAP8
CHR16_262111_271431	CHR16_262111_271431	ARHGDIG
CHR12_44513310_44517744	CHR12_44513310_44517744	ARID2
CHRX_2856594_2860892	CHRX_2856594_2860892	ARSD
CHR12_101872093_101876365	CHR12_101872093_101876365	ASCL1
CHR9_132306592_132310919	CHR9_132306592_132310919	ASS1
CHR9_118485929_118492834	CHR9_118485929_118492834	ASTN2
CHR2_25921190_25925440	CHR2_25921190_25925440	ASXL2
CHR12_14465705_14469955	CHR12_14465705_14469955	ATF7IP
CHR11_72199598_72203857	CHR11_72199598_72203857	ATG16L2
CHR2_242220702_242228828	CHR2_242220702_242228828	ATG4B
CHR7_150315579_150322556	CHR7_150315579_150322556	ATG9B
CHR3_194618716_194622966	CHR3_194618716_194622966	ATP13A4
CHR18_74926884_74931227	CHR18_74926884_74931227	ATP9B
CHR7_105051199_105055449	CHR7_105051199_105055449	ATXN7L1
CHR9_93163246_93167516	CHR9_93163246_93167516	AUH
CHR17_60984519_60991727	CHR17_60984519_60991727	AXIN2
CHR17_76810596_76814894	CHR17_76810596_76814894	AZI1
CHR21_39947623_39955015	CHR21_39947623_39955015	B3GALT5
CHR11_133786272_133790522	CHR11_133786272_133790522	B3GAT1
CHR2_62292659_62296909	CHR2_62292659_62296909	B3GNT2
CHR17_78499943_78504193	CHR17_78499943_78504193	B3GNTL1
CHR17_44561640_44566077	CHR17_44561640_44566077	B4GALNT2
CHR9_103186358_103190611	CHR9_103186358_103190611	BAAT
CHR11_63805804_63817456	CHR11_63805804_63817456	BAD
CHR20_17625092_17629354	CHR20_17625092_17629354	BANF2
CHR4_102927418_102931668	CHR4_102927418_102931668	BANK1
CHR2_215381861_215386111	CHR2_215381861_215386111	BARD1
CHR1_90954632_90958882	CHR1_90954632_90958882	BARHL2
CHR11_27016073_27020323	CHR11_27016073_27020323	BBOX1
CHR7_33148944_33153215	CHR7_33148944_33153215	BBS9
CHR2_60633268_60637637	CHR2_60633268_60637637	BCL11A
CHR12_120940743_120945113	CHR12_120940743_120945113	BCL7A
CHR22_21848902_21853474	CHR22_21848902_21853474	BCR
CHR14_95795244_95799494	CHR14_95795244_95799494	BDKRB1
CHR11_27698096_27703372	CHR11_27698096_27703372	BDNF
CHRX_18148127_18152424	CHRX_18148127_18152424	BEND2
CHR19_58485485_58490187	CHR19_58485485_58490187	BIRC8
CHR13_102254091_102258341	CHR13_102254091_102258341	BIVM
CHR8_11385429_11390116	CHR8_11385429_11390116	BLK
CHR14_53490270_53496862	CHR14_53490270_53496862	BMP4
CHR2_242143364_242147744	CHR2_242143364_242147744	BOK
CHR2_198357229_198364450	CHR2_198357229_198364450	BOLL
CHR20_31055143_31059940	CHR20_31055143_31059940	BPIL1
CHR22_48603706_48610838	CHR22_48603706_48610838	BRD1
CHR14_104837357_104841874	CHR14_104837357_104841874	BRF1
CHR10_93670215_93674481	CHR10_93670215_93674481	BTAF1
CHR14_104782552_104789313	CHR14_104782552_104789313	BTBD6
CHR6_26526117_26531075	CHR6_26526117_26531075	BTN2A3
CHR5_180255234_180259514	CHR5_180255234_180259514	BTNL8
CHR11_116148163_116152414	CHR11_116148163_116152414	BUD13
CHR10_44812427_44819842	CHR10_44812427_44819842	C10orf25
CHR10_50554237_50558487	CHR10_50554237_50558487	C10orf53
CHR10_105981303_105985610	CHR10_105981303_105985610	C10orf79
CHR10_115511067_115515317	CHR10_115511067_115515317	C10orf81
CHR11_111632697_111640287	CHR11_111632697_111640287	C11orf34
CHR11_65439803_65446607	CHR11_65439803_65446607	C11orf68
CHR12_32025758_32030008	CHR12_32025758_32030008	C12orf35
CHR12_13420013_13424412	CHR12_13420013_13424412	C12orf36
CHR12_24627599_24631869	CHR12_24627599_24631869	C12orf67
CHR14_89488498_89494296	CHR14_89488498_89494296	C14orf143
CHR14_68328780_68336443	CHR14_68328780_68336443	C14orf181
CHR14_105020198_105029498	CHR14_105020198_105029498	C14orf80
CHR15_34716597_34720847	CHR15_34716597_34720847	C15orf41
CHR16_4528013_4532263	CHR16_4528013_4532263	C16orf5
CHR16_84301207_84305457	CHR16_84301207_84305457	C16orf74
CHR17_76824139_76830950	CHR17_76824139_76830950	C17orf56
CHR17_42752845_42759338	CHR17_42752845_42759338	C17orf57
CHR17_70089151_70093401	CHR17_70089151_70093401	C17orf77
CHR17_32837924_32846218	CHR17_32837924_32846218	C17orf78
CHR18_46151889_46156150	CHR18_46151889_46156150	C18orf24
CHR19_63176964_63181216	CHR19_63176964_63181216	C19orf18
CHR7_7236913_7241163	CHR7_7236913_7241163	C1GALT1
CHR1_161104425_161108729	CHR1_161104425_161108729	C1orf110
CHR1_12725249_12729499	CHR1_12725249_12729499	C1orf158
CHR1_27150632_27158668	CHR1_27150632_27158668	C1orf172
CHR1_23564546_23570966	CHR1_23564546_23570966	C1orf213
CHR1_165210435_165214685	CHR1_165210435_165214685	C1orf32
CHR1_85497163_85501443	CHR1_85497163_85501443	C1orf52
CHR1_155153565_155158073	CHR1_155153565_155158073	C1orf92
CHR1_185873480_185877730	CHR1_185873480_185877730	C1orf99
CHR20_2740113_2745728	CHR20_2740113_2745728	C20orf141
CHR20_61619076_61623328	CHR20_61619076_61623328	C20orf149
CHR20_62178431_62189656	CHR20_62178431_62189656	C20orf201
CHR20_20147083_20154924	CHR20_20147083_20154924	C20orf26
CHR20_696378_700631	CHR20_696378_700631	C20orf54
CHR20_31216120_31220370	CHR20_31216120_31220370	C20orf70
CHR21_45646024_45650288	CHR21_45646024_45650288	C21orf123
CHR21_46561749_46571713	CHR21_46561749_46571713	C21orf58
CHR21_29421176_29425618	CHR21_29421176_29425618	C21orf7
CHR2_27649392_27653642	CHR2_27649392_27653642	C2orf16
CHR2_171995573_172002365	CHR2_171995573_172002365	C2orf37
CHR3_127759698_127763948	CHR3_127759698_127763948	C3orf22
CHR3_8667987_8672247	CHR3_8667987_8672247	C3orf32
CHR3_37412156_37416815	CHR3_37412156_37416815	C3orf35
CHR3_128391163_128395413	CHR3_128391163_128395413	C3orf56
CHR4_37258749_37262999	CHR4_37258749_37262999	C4orf19
CHR4_130230855_130237712	CHR4_130230855_130237712	C4orf33
CHR5_56237356_56241609	CHR5_56237356_56241609	C5orf35
CHR5_179217649_179221946	CHR5_179217649_179221946	C5orf45
CHR6_32446884_32451134	CHR6_32446884_32451134	C6orf10
CHR6_24826323_24830882	CHR6_24826323_24830882	C6orf62
CHR8_141009097_141013347	CHR8_141009097_141013347	C8orf17
CHR8_484581_488831	CHR8_484581_488831	C8orf42
CHR9_97674303_97681579	CHR9_97674303_97681579	C9orf102
CHR9_139038236_139050783	CHR9_139038236_139050783	C9orf139
CHR9_71171571_71176751	CHR9_71171571_71176751	C9orf61
CHR9_27562726_27567342	CHR9_27562726_27567342	C9orf72
CHR9_113584844_113589094	CHR9_113584844_113589094	C9orf84
CHR17_47589672_47595192	CHR17_47589672_47595192	CA10
CHR1_64798447_64802703	CHR1_64798447_64802703	CACHD1
CHR11_15048221_15052471	CHR11_15048221_15052471	CALCB
CHR19_51792746_51799566	CHR19_51792746_51799566	CALM3
CHR7_71514489_71518739	CHR7_71514489_71518739	CALN1
CHR10_134999616_135003901	CHR10_134999616_135003901	CALY
CHR12_65945915_65950381	CHR12_65945915_65950381	CAND1
CHR17_74516657_74520949	CHR17_74516657_74520949	CANT1
CHR12_18778807_18785716	CHR12_18778807_18785716	CAPZA3
CHR7_2964006_2968256	CHR7_2964006_2968256	CARD11
CHR16_8865897_8873867	CHR16_8865897_8873867	CARHSP1
CHR13_110062438_110070201	CHR13_110062438_110070201	CARKD
CHR11_104410317_104414567	CHR11_104410317_104414567	CASP1
CHR11_104343719_104348035	CHR11_104343719_104348035	CASP4
CHR15_41727581_41731835	CHR15_41727581_41731835	CATSPER2
CHR9_130648992_130653242	CHR9_130648992_130653242	CCBL1
CHR1_89206243_89210493	CHR1_89206243_89210493	CCBL2
CHR16_56885632_56889944	CHR16_56885632_56889944	CCDC113
CHR22_27495199_27499561	CHR22_27495199_27499561	CCDC117
CHR7_31520002_31524252	CHR7_31520002_31524252	CCDC129
CHR11_124325726_124329976	CHR11_124325726_124329976	CCDC15
CHR8_130655693_130659943	CHR8_130655693_130659943	CCDC26
CHR17_61252313_61256563	CHR17_61252313_61256563	CCDC46
CHR17_34234365_34238615	CHR17_34234365_34238615	CCDC49
CHR3_114715893_114720193	CHR3_114715893_114720193	CCDC52
CHR11_85240291_85247134	CHR11_85240291_85247134	CCDC83
CHR11_66113765_66120630	CHR11_66113765_66120630	CCDC87
CHR12_28309302_28313552	CHR12_28309302_28313552	CCDC91
CHR12_123020122_123026616	CHR12_123020122_123026616	CCDC92
CHR2_118487349_118495288	CHR2_118487349_118495288	CCDC93
CHR17_29704083_29708370	CHR17_29704083_29708370	CCL13
CHR17_31660643_31664896	CHR17_31660643_31664896	CCL4L1
CHR7_45030009_45034259	CHR7_45030009_45034259	CCM2
CHR6_100122475_100126911	CHR6_100122475_100126911	CCNC
CHR11_69161553_69165876	CHR11_69161553_69165876	CCND1
CHR10_97789640_97794079	CHR10_97789640_97794079	CCNJ
CHR12_47396298_47400548	CHR12_47396298_47400548	CCNT1
CHR2_135389362_135393625	CHR2_135389362_135393625	CCNT2
CHR17_35974478_35978750	CHR17_35974478_35978750	CCR7
CHR11_66113765_66120630	CHR11_66113765_66120630	CCS
CHR15_71760174_71764534	CHR15_71760174_71764534	CD276
CHR11_60623042_60627292	CHR11_60623042_60627292	CD5
CHR1_205557987_205562418	CHR1_205557987_205562418	CD55
CHR11_60492249_60496663	CHR11_60492249_60496663	CD6
CHR17_77867963_77872269	CHR17_77867963_77872269	CD7
CHR1_20768212_20772462	CHR1_20768212_20772462	CDA
CHR7_128836697_128841129	CHR7_128836697_128841129	CDC26
CHR3_45162143_45166418	CHR3_45162143_45166418	CDCP1
CHR20_59257376_59261701	CHR20_59257376_59261701	CDH4
CHR16_88277078_88281363	CHR16_88277078_88281363	CDK10
CHR17_27834717_27839431	CHR17_27834717_27839431	CDK5R1
CHR16_87394186_87398480	CHR16_87394186_87398480	CDT1
CHRY_24602799_24607049	CHRY_24602799_24607049	CDY1
CHRY_24602799_24607049	CHRY_24602799_24607049	CDY1B
CHR6_4718178_4722431	CHR6_4718178_4722431	CDYL
CHR1_241454496_241458746	CHR1_241454496_241458746	CEP170
CHR3_139773721_139777971	CHR3_139773721_139777971	CEP70
CHR9_130219437_130225754	CHR9_130219437_130225754	CERCAM
CHR16_74024134_74028388	CHR16_74024134_74028388	CFDP1
CHR1_195120337_195124605	CHR1_195120337_195124605	CFHR4
CHR3_127902307_127909640	CHR3_127902307_127909640	CHCHD6
CHR1_6113636_6117886	CHR1_6113636_6117886	CHD5
CHR8_61888055_61892305	CHR8_61888055_61892305	CHD7
CHR1_239869526_239873824	CHR1_239869526_239873824	CHML
CHR15_28472105_28476656	CHR15_28472105_28476656	CHRFAM7A
CHR2_233109180_233113430	CHR2_233109180_233113430	CHRNG
CHR12_103367113_103371363	CHR12_103367113_103371363	CHST11
CHR7_2435221_2439471	CHR7_2435221_2439471	CHST12
CHR19_16144536_16148836	CHR19_16144536_16148836	CIB3
CHR9_130001978_130009983	CHR9_130001978_130009983	CIZ1
CHR2_122122716_122127022	CHR2_122122716_122127022	CLASP1
CHRX_106122476_106126726	CHRX_106122476_106126726	CLDN2
CHR17_6923521_6927824	CHR17_6923521_6927824	CLEC10A
CHR19_7730580_7734902	CHR19_7730580_7734902	CLEC4M
CHR6_46090774_46095053	CHR6_46090774_46095053	CLIC5
CHR15_66308235_66312579	CHR15_66308235_66312579	CLN6
CHR4_56070239_56074489	CHR4_56070239_56074489	CLOCK
CHR3_152143963_152148213	CHR3_152143963_152148213	CLRN1
CHR16_80032894_80037144	CHR16_80032894_80037144	CMIP
CHR16_65192213_65196919	CHR16_65192213_65196919	CMTM3
CHR3_32251674_32255969	CHR3_32251674_32255969	CMTM8
CHR18_70311076_70318882	CHR18_70311076_70318882	CNDP2
CHR2_98349331_98353594	CHR2_98349331_98353594	CNGA3
CHR1_24073972_24078222	CHR1_24073972_24078222	CNR2
CHR2_227734024_227741019	CHR2_227734024_227741019	COL4A3
CHR2_227734024_227741019	CHR2_227734024_227741019	COL4A4
CHR17_13909943_13914320	CHR17_13909943_13914320	COX10
CHR14_92879789_92884064	CHR14_92879789_92884064	COX8C
CHR7_129804075_129811610	CHR7_129804075_129811610	CPA1
CHR12_67642537_67646787	CHR12_67642537_67646787	CPM
CHR10_35492972_35497222	CHR10_35492972_35497222	CREM
CHR14_105020198_105029498	CHR14_105020198_105029498	CRIP1
CHRY_1344200_1348450	CHRY_1344200_1348450	CSF2RA
CHR22_35644622_35648917	CHR22_35644622_35648917	CSF2RB
CHRY_26034942_26039192	CHRY_26034942_26039192	CSPG4LYP1
CHRY_26034942_26039192	CHRY_26034942_26039192	CSPG4LYP2
CHR3_47594443_47600786	CHR3_47594443_47600786	CSPG5
CHR20_18063026_18067341	CHR20_18063026_18067341	CSRP2BP
CHR20_23380732_23384982	CHR20_23380732_23384982	CST11
CHRX_134763648_134767901	CHRX_134763648_134767901	CT45-4
CHRX_134798160_134806745	CHRX_134798160_134806745	CT45-6
CHR13_49359152_49363405	CHR13_49359152_49363405	CTAGE5
CHR12_56525979_56530289	CHR12_56525979_56530289	CTDSP2
CHR8_104449461_104453711	CHR8_104449461_104453711	CTHRC1
CHR2_204437253_204441660	CHR2_204437253_204441660	CTLA4
CHR10_69125183_69129433	CHR10_69125183_69129433	CTNNA3
CHR10_11243557_11247896	CHR10_11243557_11247896	CUGBP2
CHR10_35418550_35423032	CHR10_35418550_35423032	CUL2
CHR7_101242504_101248351	CHR7_101242504_101248351	CUX1
CHR18_70109340_70113701	CHR18_70109340_70113701	CYB5A
CHR2_172081752_172089140	CHR2_172081752_172089140	CYBRD1
CHR10_104586382_104590668	CHR10_104586382_104590668	CYP17A1
CHR2_219351448_219355887	CHR2_219351448_219355887	CYP27A1
CHR10_96434400_96438650	CHR10_96434400_96438650	CYP2C19
CHR10_135187356_135191638	CHR10_135187356_135191638	CYP2E1
CHR1_60164261_60168550	CHR1_60164261_60168550	CYP2J2
CHR14_99238586_99242836	CHR14_99238586_99242836	CYP46A1
CHR1_47137943_47142196	CHR1_47137943_47142196	CYP4Z2P
CHR13_48175339_48179701	CHR13_48175339_48179701	CYSLTR2
CHR13_71338581_71342831	CHR13_71338581_71342831	DACH1
CHR6_168462489_168466783	CHR6_168462489_168466783	DACT2
CHR1_153921997_153928915	CHR1_153921997_153928915	DAP3
CHR14_52688922_52693250	CHR14_52688922_52693250	DDHD1
CHR20_47324621_47331589	CHR20_47324621_47331589	DDX27
CHR11_682142_689240	CHR11_682142_689240	DEAF1
CHR8_6770238_6774508	CHR8_6770238_6774508	DEFA6
CHR20_29416588_29420838	CHR20_29416588_29420838	DEFB118
CHR20_117514_121764	CHR20_117514_121764	DEFB128
CHR8_11890419_11894669	CHR8_11890419_11894669	DEFB134
CHR6_18372000_18376250	CHR6_18372000_18376250	DEK
CHR1_40743519_40747783	CHR1_40743519_40747783	DEM1
CHR1_68734545_68738795	CHR1_68734545_68738795	DEPDC1
CHR7_24775019_24779269	CHR7_24775019_24779269	DFNA5
CHR14_23171921_23176171	CHR14_23171921_23176171	DHRS2
CHR14_23489304_23493585	CHR14_23489304_23493585	DHRS4
CHR14_23524458_23528708	CHR14_23524458_23528708	DHRS4L2
CHR2_38953106_38961614	CHR2_38953106_38961614	DHX57
CHR14_94677058_94681308	CHR14_94677058_94681308	DICER1
CHR1_230159901_230165874	CHR1_230159901_230165874	DISC1
CHR15_28333253_28337503	CHR15_28333253_28337503	DKFZP434L187
CHR18_3843073_3847323	CHR18_3843073_3847323	DLGAP1
CHR6_170440648_170444898	CHR6_170440648_170444898	DLL1
CHR1_46741754_46746004	CHR1_46741754_46746004	DMBX1
CHR9_1036837_1042363	CHR9_1036837_1042363	DMRT2
CHR12_122828103_122832353	CHR12_122828103_122832353	DNAH10
CHR17_11438972_11443222	CHR17_11438972_11443222	DNAH9
CHR11_73335511_73340468	CHR11_73335511_73340468	DNAJB13
CHR2_234241780_234246032	CHR2_234241780_234246032	DNAJB3
CHR10_22331726_22336156	CHR10_22331726_22336156	DNAJC1
CHR10_69267129_69271443	CHR10_69267129_69271443	DNAJC12
CHR11_63742711_63759591	CHR11_63742711_63759591	DNAJC4
CHR20_61993461_61997711	CHR20_61993461_61997711	DNAJC5
CHR9_130001978_130009983	CHR9_130001978_130009983	DNM1
CHR2_219960008_219964376	CHR2_219960008_219964376	DNPEP
CHR18_65414146_65418396	CHR18_65414146_65418396	DOK6
CHR20_49005269_49011994	CHR20_49005269_49011994	DPM1
CHR2_115632770_115637020	CHR2_115632770_115637020	DPP10
CHR2_162638548_162642798	CHR2_162638548_162642798	DPP4
CHR7_154056963_154061213	CHR7_154056963_154061213	DPP6
CHR15_47697030_47703907	CHR15_47697030_47703907	DTWD1
CHR15_43205983_43212866	CHR15_43205983_43212866	DUOX1
CHR15_43205983_43212866	CHR15_43205983_43212866	DUOXA1
CHR15_43205983_43212866	CHR15_43205983_43212866	DUOXA2
CHR17_32920617_32926432	CHR17_32920617_32926432	DUSP14
CHR6_233600_237850	CHR6_233600_237850	DUSP22
CHRX_37591011_37595275	CHRX_37591011_37595275	DYNLT3
CHR9_138879809_138884059	CHR9_138879809_138884059	EDF1
CHR13_77446915_77451165	CHR13_77446915_77451165	EDNRB
CHR9_134881129_134885379	CHR9_134881129_134885379	EEF1A1
CHR7_36155860_36160151	CHR7_36155860_36160151	EEPD1
CHR13_105984566_105988838	CHR13_105984566_105988838	EFNB2
CHR8_22605749_22610260	CHR8_22605749_22610260	EGR3
CHR11_124941007_124945376	CHR11_124941007_124945376	EI24
CHR17_37095152_37099428	CHR17_37095152_37099428	EIF1
CHR2_88707324_88711709	CHR2_88707324_88711709	EIF2AK3
CHR22_36569499_36576136	CHR22_36569499_36576136	EIF3EIP
CHR4_100068549_100074311	CHR4_100068549_100074311	EIF4E
CHR3_172108341_172112620	CHR3_172108341_172112620	EIF5A2
CHRX_47381745_47389318	CHRX_47381745_47389318	ELK1
CHRX_153252029_153261730	CHRX_153252029_153261730	EMD
CHR16_10581215_10585540	CHR16_10581215_10585540	EMP2
CHR19_6835076_6839339	CHR19_6835076_6839339	EMR1
CHR7_154938675_154944334	CHR7_154938675_154944334	EN2
CHR18_701773_706162	CHR18_701773_706162	ENOSF1
CHR1_29183302_29187552	CHR1_29183302_29187552	EPB41
CHR7_100152858_100157211	CHR7_100152858_100157211	EPO
CHRX_48568726_48573207	CHRX_48568726_48573207	ERAS
CHR12_1003674_1007924	CHR12_1003674_1007924	ERC1
CHR10_50416328_50421090	CHR10_50416328_50421090	ERCC6
CHR5_60273290_60280148	CHR5_60273290_60280148	ERCC8
CHR8_670476_679300	CHR8_670476_679300	ERICH1
CHR10_101919262_101923512	CHR10_101919262_101923512	ERLIN1
CHR6_152166878_152172684	CHR6_152166878_152172684	ESR1
CHR14_63873813_63878067	CHR14_63873813_63878067	ESR2
CHR16_20679312_20683593	CHR16_20679312_20683593	EXOD1
CHR3_45016787_45021037	CHR3_45016787_45021037	EXOSC7
CHR20_44953415_44957665	CHR20_44953415_44957665	EYA2
CHR1_195302239_195306489	CHR1_195302239_195306489	F13B
CHRX_154256837_154265707	CHRX_154256837_154265707	F8A1
CHRX_154256837_154265707	CHRX_154256837_154265707	F8A3
CHR1_46629074_46633333	CHR1_46629074_46633333	FAAH
CHR8_82351825_82356089	CHR8_82351825_82356089	FABP5
CHR16_4600775_4608428	CHR16_4600775_4608428	FAM100A
CHR12_123336162_123340412	CHR12_123336162_123340412	FAM101A
CHR20_761210_765460	CHR20_761210_765460	FAM110A
CHR9_128125448_128129718	CHR9_128125448_128129718	FAM125B
CHR8_139232886_139237329	CHR8_139232886_139237329	FAM135B
CHR8_53639824_53644074	CHR8_53639824_53644074	FAM150A
CHR5_93472245_93476495	CHR5_93472245_93476495	FAM172A
CHR5_99895522_99902283	CHR5_99895522_99902283	FAM174A
CHR15_90999182_91003535	CHR15_90999182_91003535	FAM174B
CHR14_93451510_93455760	CHR14_93451510_93455760	FAM181A
CHR6_119440761_119445532	CHR6_119440761_119445532	FAM184A
CHRX_79559120_79563385	CHRX_79559120_79563385	FAM46D
CHR11_114050966_114055216	CHR11_114050966_114055216	FAM55B
CHR6_24984812_24989062	CHR6_24984812_24989062	FAM65B
CHR9_39342198_39349031	CHR9_39342198_39349031	FAM75A2
CHR9_65248680_65252930	CHR9_65248680_65252930	FAM75A7
CHR1_27921576_27925875	CHR1_27921576_27925875	FAM76A
CHR8_124260432_124264851	CHR8_124260432_124264851	FAM83A
CHR17_18847068_18851318	CHR17_18847068_18851318	FAM83G
CHR1_229241845_229246108	CHR1_229241845_229246108	FAM89A
CHR11_65090575_65106113	CHR11_65090575_65106113	FAM89B
CHR6_17705064_17709322	CHR6_17705064_17709322	FAM8A1
CHRX_8960601_8965668	CHRX_8960601_8965668	FAM9B
CHR9_35068909_35073513	CHR9_35068909_35073513	FANCG
CHR10_127570860_127578517	CHR10_127570860_127578517	FANK1
CHR7_150408063_150415508	CHR7_150408063_150415508	FASTK
CHR19_8067140_8071390	CHR19_8067140_8071390	FBN3
CHR13_76498508_76502786	CHR13_76498508_76502786	FBXL3
CHR6_99501773_99506070	CHR6_99501773_99506070	FBXL4
CHR17_6616795_6621045	CHR17_6616795_6621045	FBXO39
CHR9_136948782_136953130	CHR9_136948782_136953130	FCN1
CHR5_114907740_114911990	CHR5_114907740_114911990	FEM1C
CHR11_63742711_63759591	CHR11_63742711_63759591	FERMT3
CHRX_54538086_54542824	CHRX_54538086_54542824	FGD1
CHR9_94746202_94750452	CHR9_94746202_94750452	FGD3
CHR5_141980341_141984591	CHR5_141980341_141984591	FGF1
CHR4_123963812_123968062	CHR4_123963812_123968062	FGF2
CHR4_15573176_15577426	CHR4_15573176_15577426	FGFBP2
CHR6_167327786_167333638	CHR6_167327786_167333638	FGFR1OP
CHR4_991439_997001	CHR4_991439_997001	FGFRL1
CHR1_59544846_59549096	CHR1_59544846_59549096	FGGY
CHR5_174354590_174358840	CHR5_174354590_174358840	FLJ16171
CHR12_117034013_117038263	CHR12_117034013_117038263	FLJ20674
CHR4_48679521_48683771	CHR4_48679521_48683771	FLJ21511
CHR17_77966359_77977412	CHR17_77966359_77977412	FLJ22222
CHR2_150423201_150427451	CHR2_150423201_150427451	FLJ32955
CHR18_3843073_3847323	CHR18_3843073_3847323	FLJ35776
CHR17_76750401_76757967	CHR17_76750401_76757967	FLJ44861
CHR17_11082270_11086520	CHR17_11082270_11086520	FLJ45455
CHR2_174909790_174917632	CHR2_174909790_174917632	FLJ46347
CHRX_153252029_153261730	CHRX_153252029_153261730	FLNA
CHR16_2869818_2874068	CHR16_2869818_2874068	FLYWCH2
CHR13_48444559_48449689	CHR13_48444559_48449689	FNDC3A
CHR9_99651857_99656107	CHR9_99651857_99656107	FOXE1
CHR14_28301300_28306787	CHR14_28301300_28306787	FOXG1
CHR3_140145265_140152172	CHR3_140145265_140152172	FOXL2
CHR14_88952351_88956627	CHR14_88952351_88956627	FOXN3
CHR4_191095467_191099761	CHR4_191095467_191099761	FRG1
CHR11_30205638_30209888	CHR11_30205638_30209888	FSHB
CHR3_121651765_121656015	CHR3_121651765_121656015	FSTL1
CHRX_30999341_31003591	CHRX_30999341_31003591	FTHL17
CHR5_121212048_121216298	CHR5_121212048_121216298	FTMT
CHR9_139038236_139050783	CHR9_139038236_139050783	FUT7
CHR15_24739195_24743445	CHR15_24739195_24743445	GABRA5
CHR10_125841123_125846593	CHR10_125841123_125846593	GALNAC4S-6ST
CHR1_228266078_228270400	CHR1_228266078_228270400	GALNT2
CHR18_73087220_73092242	CHR18_73087220_73092242	GALR1
CHR9_88750806_88755424	CHR9_88750806_88755424	GAS1
CHR18_17999901_18004163	CHR18_17999901_18004163	GATA6
CHR2_236740641_236744891	CHR2_236740641_236744891	GBX2
CHR22_36527619_36534650	CHR22_36527619_36534650	GCAT
CHR7_30510189_30514477	CHR7_30510189_30514477	GGCT
CHR8_64113190_64117465	CHR8_64113190_64117465	GGH
CHR7_150041130_150045399	CHR7_150041130_150045399	GIMAP1
CHR7_150010226_150014500	CHR7_150010226_150014500	GIMAP2
CHR7_150061883_150070400	CHR7_150061883_150070400	GIMAP5
CHR20_25326273_25330523	CHR20_25326273_25330523	GINS1
CHR16_56980393_56984673	CHR16_56980393_56984673	GINS3
CHR5_151283594_151288096	CHR5_151283594_151288096	GLRA1
CHR9_137670457_137674707	CHR9_137670457_137674707	GLT6D1
CHR6_2120474_2124724	CHR6_2120474_2124724	GMDS
CHR18_11675762_11680014	CHR18_11675762_11680014	GNAL
CHR1_233879927_233884177	CHR1_233879927_233884177	GNG4
CHR1_84741061_84748331	CHR1_84741061_84748331	GNG5
CHR20_2968767_2975457	CHR20_2968767_2975457	GNRH2
CHR9_130074745_130081589	CHR9_130074745_130081589	GOLGA2
CHR12_131914333_131918861	CHR12_131914333_131918861	GOLGA3
CHR2_171490456_171494797	CHR2_171490456_171494797	GORASP2
CHR10_113932735_113937008	CHR10_113932735_113937008	GPAM
CHRX_132376121_132380665	CHRX_132376121_132380665	GPC4
CHR2_206790130_206794380	CHR2_206790130_206794380	GPR1
CHR4_22126020_22130270	CHR4_22126020_22130270	GPR125
CHR11_63805804_63817456	CHR11_63805804_63817456	GPR137
CHR1_9111066_9115316	CHR1_9111066_9115316	GPR157
CHR2_128137840_128142090	CHR2_128137840_128142090	GPR17
CHRX_150092282_150096553	CHRX_150092282_150096553	GPR50
CHRX_41464851_41469101	CHRX_41464851_41469101	GPR82
CHR15_30806683_30810933	CHR15_30806683_30810933	GREM1
CHR6_34230627_34234877	CHR6_34230627_34234877	GRM4
CHR5_178353980_178358230	CHR5_178353980_178358230	GRM6
CHR8_130867093_130871816	CHR8_130867093_130871816	GSDMC
CHR6_52818102_52822352	CHR6_52818102_52822352	GSTA5
CHR1_110048736_110057159	CHR1_110048736_110057159	GSTM5
CHR3_121940781_121947574	CHR3_121940781_121947574	GTF2E1
CHR4_156896163_156900441	CHR4_156896163_156900441	GUCY1B3
CHR17_7843212_7847462	CHR17_7843212_7847462	GUCY2D
CHR11_1974530_1978780	CHR11_1974530_1978780	H19
CHR22_36527619_36534650	CHR22_36527619_36534650	H1F0
CHR12_47005529_47009779	CHR12_47005529_47009779	H1FNT
CHR11_118470602_118474887	CHR11_118470602_118474887	H2AFX
CHR5_83004419_83008669	CHR5_83004419_83008669	HAPLN1
CHRX_152887934_152893329	CHRX_152887934_152893329	HCFC1
CHR2_239986830_239991142	CHR2_239986830_239991142	HDAC4
CHR15_48344413_48348714	CHR15_48344413_48348714	HDC
CHR2_241860174_241864424	CHR2_241860174_241864424	HDLBP
CHR12_13014105_13018355	CHR12_13014105_13018355	HEBP1
CHR17_77966359_77977412	CHR17_77966359_77977412	HEXDC
CHR1_208565419_208570016	CHR1_208565419_208570016	HHAT
CHR10_94434122_94440470	CHR10_94434122_94440470	HHEX
CHR6_27880377_27887244	CHR6_27880377_27887244	HIST1H3H
CHR6_26392956_26397241	CHR6_26392956_26397241	HIST1H4H
CHR6_12117056_12121306	CHR6_12117056_12121306	HIVEP1
CHR1_42156006_42160465	CHR1_42156006_42160465	HIVEP3
CHR17_50693869_50698124	CHR17_50693869_50698124	HLF
CHR6_34309127_34315295	CHR6_34309127_34315295	HMGA1
CHR16_1664778_1669053	CHR16_1664778_1669053	HN1L
CHR7_27170904_27175174	CHR7_27170904_27175174	HOXA9
CHR17_44006059_44014242	CHR17_44006059_44014242	HOXB3
CHR17_44006059_44014242	CHR17_44006059_44014242	HOXB4
CHR12_52709598_52713848	CHR12_52709598_52713848	HOXC5
CHR2_176699222_176706239	CHR2_176699222_176706239	HOXD8
CHR2_10378423_10382673	CHR2_10378423_10382673	HPCAL1
CHR11_63014465_63018742	CHR11_63014465_63018742	HRASLS5
CHR11_43655324_43659656	CHR11_43655324_43659656	HSD17B12
CHR5_118812602_118816871	CHR5_118812602_118816871	HSD17B4
CHR1_119847873_119852286	CHR1_119847873_119852286	HSD3B1
CHRY_19347655_19351905	CHRY_19347655_19351905	HSFY1
CHR14_64073712_64077962	CHR14_64073712_64077962	HSPA2
CHR16_80601797_80606047	CHR16_80601797_80606047	HSPC105
CHRX_113719612_113725560	CHRX_113719612_113725560	HTR2C
CHR7_154489978_154494292	CHR7_154489978_154494292	HTR5A
CHR2_74605016_74613895	CHR2_74605016_74613895	HTRA2
CHR6_601194_605464	CHR6_601194_605464	HUS1B
CHR7_123268958_123276173	CHR7_123268958_123276173	HYAL4
CHR7_8241410_8245660	CHR7_8241410_8245660	ICA1
CHR2_8736063_8740386	CHR2_8736063_8740386	ID2
CHR10_91048282_91052532	CHR10_91048282_91052532	IFIT2
CHR9_21340136_21344386	CHR9_21340136_21344386	IFNA6
CHR13_20035707_20040026	CHR13_20035707_20040026	IFT88
CHR16_1782960_1787235	CHR16_1782960_1787235	IGFALS
CHR17_35273198_35278747	CHR17_35273198_35278747	IKZF3
CHR13_20171981_20176231	CHR13_20171981_20176231	IL17D
CHR2_113526161_113533905	CHR2_113526161_113533905	IL1F5
CHR2_113526161_113533905	CHR2_113526161_113533905	IL1F8
CHR2_102133333_102137621	CHR2_102133333_102137621	IL1R1
CHR16_27342579_27346829	CHR16_27342579_27346829	IL21R
CHR6_137535664_137539978	CHR6_137535664_137539978	IL22RA2
CHR22_35875141_35879408	CHR22_35875141_35879408	IL2RB
CHR7_127832482_127841042	CHR7_127832482_127841042	IMPDH1
CHR14_104242559_104247412	CHR14_104242559_104247412	INF2
CHR2_120815968_120820938	CHR2_120815968_120820938	INHBB
CHR20_20293264_20297514	CHR20_20293264_20297514	INSM1
CHR13_50924385_50931852	CHR13_50924385_50931852	INTS6
CHR1_45983970_45992402	CHR1_45983970_45992402	IPP
CHR2_237076328_237084414	CHR2_237076328_237084414	IQCA1
CHRX_152937771_152942036	CHRX_152937771_152942036	IRAK1
CHR12_64865769_64870046	CHR12_64865769_64870046	IRAK3
CHR5_52317513_52321763	CHR5_52317513_52321763	ITGA2
CHR10_33286078_33290704	CHR10_33286078_33290704	ITGB1
CHR10_7721998_7726248	CHR10_7721998_7726248	ITIH5
CHR1_224991068_224996999	CHR1_224991068_224996999	ITPKB
CHR14_104705456_104709706	CHR14_104705456_104709706	JAG2
CHR4_6249574_6256683	CHR4_6249574_6256683	JAKMIP1
CHR2_86518453_86522762	CHR2_86518453_86522762	JMJD1A
CHR5_137712683_137716933	CHR5_137712683_137716933	JMJD1B
CHR16_86190499_86194761	CHR16_86190499_86194761	JPH3
CHR1_59021007_59025873	CHR1_59021007_59025873	JUN
CHRX_8659477_8663727	CHRX_8659477_8663727	KAL1
CHR1_111015793_111022678	CHR1_111015793_111022678	KCNA3
CHR8_73608679_73612929	CHR8_73608679_73612929	KCNB2
CHR18_75721155_75725405	CHR18_75721155_75725405	KCNG2
CHR3_19161520_19165770	CHR3_19161520_19165770	KCNH8
CHR5_169709958_169714208	CHR5_169709958_169714208	KCNIP1
CHR14_87858350_87866504	CHR14_87858350_87866504	KCNK10
CHR11_63805804_63817456	CHR11_63805804_63817456	KCNK4
CHR3_180459476_180463726	CHR3_180459476_180463726	KCNMB3
CHR12_69042828_69047439	CHR12_69042828_69047439	KCNMB4
CHR11_2419296_2423877	CHR11_2419296_2423877	KCNQ1
CHR20_43161488_43166667	CHR20_43161488_43166667	KCNS1
CHR1_194843362_194847813	CHR1_194843362_194847813	KCNT2
CHR16_29844296_29848546	CHR16_29844296_29848546	KCTD13
CHR7_6485946_6493828	CHR7_6485946_6493828	KDELR2
CHR18_59184669_59188965	CHR18_59184669_59188965	KDSR
CHR2_27159629_27164373	CHR2_27159629_27164373	KHK
CHR16_84199029_84205174	CHR16_84199029_84205174	KIAA0182
CHR14_104399198_104403448	CHR14_104399198_104403448	KIAA0284
CHR20_36091966_36098747	CHR20_36091966_36098747	KIAA0406
CHR3_44774788_44781658	CHR3_44774788_44781658	KIAA1143
CHR9_5643153_5647403	CHR9_5643153_5647403	KIAA1432
CHR6_57015842_57020219	CHR6_57015842_57020219	KIAA1586
CHR8_145808946_145813199	CHR8_145808946_145813199	KIAA1688
CHR9_20644808_20649058	CHR9_20644808_20649058	KIAA1797
CHR12_117900278_117904528	CHR12_117900278_117904528	KIAA1853
CHR9_115900408_115904658	CHR9_115900408_115904658	KIF12
CHR2_241407547_241411797	CHR2_241407547_241411797	KIF1A
CHR6_168157901_168162151	CHR6_168157901_168162151	KIF25
CHR2_149508562_149513415	CHR2_149508562_149513415	KIF5C
CHR1_168309599_168314003	CHR1_168309599_168314003	KIFAP3
CHR11_125775020_125786532	CHR11_125775020_125786532	KIRREL3
CHR10_3816640_3820955	CHR10_3816640_3820955	KLF6
CHRX_56272131_56277096	CHRX_56272131_56277096	KLF8
CHRX_116926587_116930837	CHRX_116926587_116930837	KLHL13
CHR22_19179359_19183622	CHR22_19179359_19183622	KLHL22
CHR15_84138354_84142675	CHR15_84138354_84142675	KLHL25
CHR5_137098612_137103177	CHR5_137098612_137103177	KLHL3
CHR7_23108426_23112762	CHR7_23108426_23112762	KLHL7
CHR4_187382165_187386415	CHR4_187382165_187386415	KLKB1
CHR16_56885632_56889944	CHR16_56885632_56889944	KLKBL4
CHR12_10496446_10501982	CHR12_10496446_10501982	KLRC1
CHR10_134857050_134861300	CHR10_134857050_134861300	KNDC1
CHR7_149039580_149043830	CHR7_149039580_149043830	KRBA1
CHR17_36164341_36168610	CHR17_36164341_36168610	KRT25
CHR17_36450447_36454739	CHR17_36450447_36454739	KRTAP1-3
CHR21_44783756_44788006	CHR21_44783756_44788006	KRTAP10-1
CHR21_44878200_44882450	CHR21_44878200_44882450	KRTAP10-10
CHR21_44887258_44891508	CHR21_44887258_44891508	KRTAP10-11
CHR21_44938014_44942264	CHR21_44938014_44942264	KRTAP10-12
CHR21_44802321_44806571	CHR21_44802321_44806571	KRTAP10-3
CHR21_44814533_44818783	CHR21_44814533_44818783	KRTAP10-4
CHR21_44824159_44828409	CHR21_44824159_44828409	KRTAP10-5
CHR21_44878200_44882450	CHR21_44878200_44882450	KRTAP10-6
CHR21_44841424_44845674	CHR21_44841424_44845674	KRTAP10-7
CHR21_44852923_44857173	CHR21_44852923_44857173	KRTAP10-8
CHR21_44867967_44872217	CHR21_44867967_44872217	KRTAP10-9
CHR21_44910522_44914772	CHR21_44910522_44914772	KRTAP12-2
CHR21_44898254_44903026	CHR21_44898254_44903026	KRTAP12-4
CHR11_70950756_70955006	CHR11_70950756_70955006	KRTAP5-10
CHR11_70912460_70916710	CHR11_70912460_70916710	KRTAP5-7
CHR11_70933613_70938101	CHR11_70933613_70938101	KRTAP5-9
CHR12_116776974_116781224	CHR12_116776974_116781224	KSR2
CHR14_55113287_55117542	CHR14_55113287_55117542	KTN1
CHR15_61197571_61201860	CHR15_61197571_61201860	LACTB
CHR18_6949941_6954191	CHR18_6949941_6954191	LAMA1
CHR20_60374971_60379263	CHR20_60374971_60379263	LAMA5
CHR12_48846616_48850870	CHR12_48846616_48850870	LASS5
CHR2_169017580_169021904	CHR2_169017580_169021904	LASS6
CHR11_110912942_110921162	CHR11_110912942_110921162	LAYN
CHR15_65895595_65899845	CHR15_65895595_65899845	LBXCOR1
CHR1_151011971_151016221	CHR1_151011971_151016221	LCE1F
CHR1_150805122_150809372	CHR1_150805122_150809372	LCE3E
CHR9_138762051_138766301	CHR9_138762051_138766301	LCN6
CHR22_43271919_43276169	CHR22_43271919_43276169	LDOC1L
CHR13_52211198_52215448	CHR13_52211198_52215448	LECT1
CHR7_127665066_127669322	CHR7_127665066_127669322	LEP
CHR4_24636891_24645012	CHR4_24636891_24645012	LGI2
CHR12_70116579_70120831	CHR12_70116579_70120831	LGR5
CHR17_59127263_59135277	CHR17_59127263_59135277	LIMD2
CHR2_128137840_128142090	CHR2_128137840_128142090	LIMS2
CHR10_91000822_91005140	CHR10_91000822_91005140	LIPA
CHR16_11557342_11561592	CHR16_11557342_11561592	LITAF
CHR9_128413068_128417368	CHR9_128413068_128417368	LMX1B
CHR10_50416328_50421090	CHR10_50416328_50421090	LOC100128032
CHR22_47671305_47675555	CHR22_47671305_47675555	LOC100128946
CHR21_46080011_46084261	CHR21_46080011_46084261	LOC100129027
CHR14_95812063_95816313	CHR14_95812063_95816313	LOC100130815
CHR11_40089975_40094225	CHR11_40089975_40094225	LOC100131023
CHR8_124260432_124264851	CHR8_124260432_124264851	LOC100131726
CHR17_24916364_24921674	CHR17_24916364_24921674	LOC116236
CHR19_11310571_11327968	CHR19_11310571_11327968	LOC126075
CHR16_546922_551172	CHR16_546922_551172	LOC146325
CHR13_45323008_45327258	CHR13_45323008_45327258	LOC283514
CHR6_163064653_163072293	CHR6_163064653_163072293	LOC285796
CHR7_65502080_65506330	CHR7_65502080_65506330	LOC285908
CHR19_10010655_10014905	CHR19_10010655_10014905	LOC388503
CHR7_5074757_5079031	CHR7_5074757_5079031	LOC389458
CHR1_17385364_17389614	CHR1_17385364_17389614	LOC400743
CHR5_177136520_177143783	CHR5_177136520_177143783	LOC401220
CHR5_177136520_177143783	CHR5_177136520_177143783	LOC401222
CHRX_154365734_154372660	CHRX_154365734_154372660	LOC401622
CHRX_154233951_154240877	CHRX_154233951_154240877	LOC401623
CHR11_50213449_50217875	CHR11_50213449_50217875	LOC441601
CHR10_135124225_135130375	CHR10_135124225_135130375	LOC619207
CHR4_53216889_53223697	CHR4_53216889_53223697	LOC643783
CHR1_229241845_229246108	CHR1_229241845_229246108	LOC644006
CHR19_42996270_43003280	CHR19_42996270_43003280	LOC644554
CHR11_64298986_64306317	CHR11_64298986_64306317	LOC644613
CHR1_66027280_66032201	CHR1_66027280_66032201	LOC645227
CHR17_56828538_56835518	CHR17_56828538_56835518	LOC645722
CHR2_148490782_148499106	CHR2_148490782_148499106	LOC647065
CHR13_48444559_48449689	CHR13_48444559_48449689	LOC647131
CHR1_204085118_204089383	CHR1_204085118_204089383	LOC651713
CHR11_682142_689240	CHR11_682142_689240	LOC652597
CHR20_1547880_1552155	CHR20_1547880_1552155	LOC654056
CHR16_46832211_46842306	CHR16_46832211_46842306	LONP2
CHR1_151495302_151500776	CHR1_151495302_151500776	LOR
CHR4_62278005_62282255	CHR4_62278005_62282255	LPHN3
CHR13_46021803_46026134	CHR13_46021803_46026134	LRCH1
CHR4_186536396_186540646	CHR4_186536396_186540646	LRP2BP
CHR4_3503191_3507486	CHR4_3503191_3507486	LRPAP1
CHR21_44696320_44700570	CHR21_44696320_44700570	LRRC3
CHR3_171012256_171016506	CHR3_171012256_171016506	LRRC34
CHR1_13712079_13719940	CHR1_13712079_13719940	LRRC38
CHR17_77571068_77577562	CHR17_77571068_77577562	LRRC45
CHR10_69125183_69129433	CHR10_69125183_69129433	LRRTM3
CHR20_60127411_60132337	CHR20_60127411_60132337	LSM14B
CHR19_40427634_40432500	CHR19_40427634_40432500	LSR
CHR21_46470088_46476619	CHR21_46470088_46476619	LSS
CHR8_144312304_144316620	CHR8_144312304_144316620	LY6H
CHR1_159042662_159046912	CHR1_159042662_159046912	LY9
CHR8_143852651_143860142	CHR8_143852651_143860142	LYNX1
CHR8_55176188_55180630	CHR8_55176188_55180630	LYPLA1
CHR11_10515894_10522850	CHR11_10515894_10522850	LYVE1
CHR12_8992757_8997019	CHR12_8992757_8997019	M6PR
CHR20_13918501_13927357	CHR20_13918501_13927357	MACROD2
CHR4_1270171_1274465	CHR4_1270171_1274465	MAEA
CHR8_144582969_144587219	CHR8_144582969_144587219	MAFA
CHR22_36924443_36928761	CHR22_36924443_36928761	MAFF
CHRX_27732545_27737303	CHRX_27732545_27737303	MAGEB10
CHRX_140750267_140754517	CHRX_140750267_140754517	MAGEC3
CHRX_51941164_51950142	CHRX_51941164_51950142	MAGED4B
CHRX_149360877_149365127	CHRX_149360877_149365127	MAMLD1
CHR5_109049554_109053804	CHR5_109049554_109053804	MAN2A1
CHR11_65136325_65144660	CHR11_65136325_65144660	MAP3K11
CHR14_50068262_50072626	CHR14_50068262_50072626	MAP4K5
CHRX_20044187_20048456	CHRX_20044187_20048456	MAP7D2
CHR4_87247080_87251330	CHR4_87247080_87251330	MAPK10
CHR17_41324123_41329939	CHR17_41324123_41329939	MAPT
CHR1_32573660_32577921	CHR1_32573660_32577921	MARCKSL1
CHR2_20075186_20079436	CHR2_20075186_20079436	MATN3
CHR6_100510003_100514253	CHR6_100510003_100514253	MCHR2
CHR15_97987233_97991483	CHR15_97987233_97991483	MEF2A
CHR14_100358086_100362972	CHR14_100358086_100362972	MEG3
CHR5_126650937_126655263	CHR5_126650937_126655263	MEGF10
CHR2_32088091_32092837	CHR2_32088091_32092837	MEMO1
CHR7_129914908_129919923	CHR7_129914908_129919923	MEST
CHR4_171184186_171188436	CHR4_171184186_171188436	MFAP3L
CHR2_227894718_227902438	CHR2_227894718_227902438	MFF
CHR12_84906712_84910962	CHR12_84906712_84910962	MGAT4C
CHR1_225912061_225916317	CHR1_225912061_225916317	MGC15634
CHR16_88563001_88573794	CHR16_88563001_88573794	MGC16385
CHR18_14165595_14169845	CHR18_14165595_14169845	MGC26718
CHR17_32018952_32023202	CHR17_32018952_32023202	MGC4172
CHR17_20739295_20743545	CHR17_20739295_20743545	MGC87631
CHR22_22563063_22567377	CHR22_22563063_22567377	MIF
CHR22_48865115_48871370	CHR22_48865115_48871370	MLC1
CHR13_48688974_48693224	CHR13_48688974_48693224	MLNR
CHR3_156276652_156285404	CHR3_156276652_156285404	MME
CHR1_2550043_2557789	CHR1_2550043_2557789	MMEL1
CHR1_1553920_1558195	CHR1_1553920_1558195	MMP23B
CHR1_157064280_157068541	CHR1_157064280_157068541	MNDA
CHR15_54441435_54445685	CHR15_54441435_54445685	MNS1
CHR20_49005269_49011994	CHR20_49005269_49011994	MOCS3
CHR22_29693437_29698184	CHR22_29693437_29698184	MORC2
CHRX_106122476_106126726	CHRX_106122476_106126726	MORC4
CHR4_174773619_174777869	CHR4_174773619_174777869	MORF4
CHR9_123958510_123965419	CHR9_123958510_123965419	MORN5
CHR1_226066540_226070790	CHR1_226066540_226070790	MPN2
CHRX_153686122_153690457	CHRX_153686122_153690457	MPP1
CHR1_165954331_165958612	CHR1_165954331_165958612	MPZL1
CHR11_68504281_68508531	CHR11_68504281_68508531	MRGPRD
CHR9_103197483_103204217	CHR9_103197483_103204217	MRPL50
CHR20_2968767_2975457	CHR20_2968767_2975457	MRPS26
CHR7_140356181_140364716	CHR7_140356181_140364716	MRPS33
CHR8_9986975_9991225	CHR8_9986975_9991225	MSRA
CHR10_23420936_23425230	CHR10_23420936_23425230	MSRB2
CHR1_93344890_93349140	CHR1_93344890_93349140	MTF2
CHR15_77998667_78006599	CHR15_77998667_78006599	MTHFS
CHR11_68274745_68279078	CHR11_68274745_68279078	MTL5
CHRX_149609002_149613254	CHRX_149609002_149613254	MTMR1
CHR13_40734955_40739213	CHR13_40734955_40739213	MTRF1
CHR2_161869685_161873935	CHR2_161869685_161873935	MXRA7
CHR11_47330056_47334306	CHR11_47330056_47334306	MYBPC3
CHR7_101058368_101062796	CHR7_101058368_101062796	MYLC2PL
CHR22_24492493_24496743	CHR22_24492493_24496743	MYO18B
CHR2_191814874_191819248	CHR2_191814874_191819248	MYO1B
CHR8_42027885_42032135	CHR8_42027885_42032135	MYST3
CHR10_76264963_76273371	CHR10_76264963_76273371	MYST4
CHRY_1344200_1348450	CHRY_1344200_1348450	NA
CHR8_102446703_102450958	CHR8_102446703_102450958	NACAP1
CHR11_19687956_19692237	CHR11_19687956_19692237	NAV2
CHR7_158189474_158193750	CHR7_158189474_158193750	NCAPG2
CHR2_24657349_24661599	CHR2_24657349_24661599	NCOA1
CHR12_93920859_93925142	CHR12_93920859_93925142	NDUFA12
CHR9_123958510_123965419	CHR9_123958510_123965419	NDUFA8
CHR5_60273290_60280148	CHR5_60273290_60280148	NDUFAF2
CHR1_39261092_39265381	CHR1_39261092_39265381	NDUFS5
CHR17_24076424_24080853	CHR17_24076424_24080853	NEK8
CHR12_43555471_43559905	CHR12_43555471_43559905	NELL2
CHR10_5441061_5445311	CHR10_5441061_5445311	NET1
CHR2_182252708_182256999	CHR2_182252708_182256999	NEUROD1
CHR5_134898788_134903038	CHR5_134898788_134903038	NEUROG1
CHR6_44340753_44347620	CHR6_44340753_44347620	NFKBIE
CHR1_40973596_40977846	CHR1_40973596_40977846	NFYC
CHR2_233585432_233589682	CHR2_233585432_233589682	NGEF
CHR10_115630596_115634846	CHR10_115630596_115634846	NHLRC2
CHR15_20636992_20641377	CHR15_20636992_20641377	NIPA1
CHR3_42613650_42617988	CHR3_42613650_42617988	NKTR
CHR4_85637661_85641911	CHR4_85637661_85641911	NKX6-1
CHR19_61199403_61203653	CHR19_61199403_61203653	NLRP5
CHR19_61147509_61151830	CHR19_61147509_61151830	NLRP8
CHR3_48317102_48321352	CHR3_48317102_48321352	NME6
CHR20_35579520_35583827	CHR20_35579520_35583827	NNAT
CHR7_150315579_150322556	CHR7_150315579_150322556	NOS3
CHR15_67006417_67010668	CHR15_67006417_67010668	NOX5
CHR7_34876969_34881219	CHR7_34876969_34881219	NPSR1
CHR17_76064233_76068499	CHR17_76064233_76068499	NPTX1
CHR7_25233880_25238130	CHR7_25233880_25238130	NPVF
CHR10_115383177_115387427	CHR10_115383177_115387427	NRAP
CHR8_144991484_144999688	CHR8_144991484_144999688	NRBP2
CHR11_8981358_8985624	CHR11_8981358_8985624	NRIP3
CHR20_1375626_1379876	CHR20_1375626_1379876	NSFL1C
CHR10_123723949_123728222	CHR10_123723949_123728222	NSMCE4A
CHR7_33068109_33072434	CHR7_33068109_33072434	NT5C3
CHR9_86469785_86475341	CHR9_86469785_86475341	NTRK2
CHR20_60807133_60811383	CHR20_60807133_60811383	NTSR1
CHRX_51255417_51259699	CHRX_51255417_51259699	NUDT11
CHR11_63742711_63759591	CHR11_63742711_63759591	NUDT22
CHR6_34467646_34471919	CHR6_34467646_34471919	NUDT3
CHRX_101604095_101608575	CHRX_101604095_101608575	NXF2
CHR19_17029903_17034153	CHR19_17029903_17034153	NY-SAR-48
CHR12_111825621_111829968	CHR12_111825621_111829968	OAS1
CHR9_135073683_135077949	CHR9_135073683_135077949	OBP2B
CHR1_226526959_226532713	CHR1_226526959_226532713	OBSCN
CHR2_10505106_10509404	CHR2_10505106_10509404	ODC1
CHR22_49314541_49320617	CHR22_49314541_49320617	ODF3B
CHR7_128202337_128206587	CHR7_128202337_128206587	OPN1SW
CHR1_239869526_239873824	CHR1_239869526_239873824	OPN3
CHR20_62178431_62189656	CHR20_62178431_62189656	OPRL1
CHR12_46882592_46886842	CHR12_46882592_46886842	OR10AD1
CHR19_15709702_15713952	CHR19_15709702_15713952	OR10H3
CHR19_15917317_15921567	CHR19_15917317_15921567	OR10H4
CHR9_124430885_124435135	CHR9_124430885_124435135	OR1B1
CHR17_2942290_2946540	CHR17_2942290_2946540	OR1D2
CHR9_124522589_124526839	CHR9_124522589_124526839	OR1L4
CHR11_74477656_74481906	CHR11_74477656_74481906	OR2AT4
CHR1_246163615_246167865	CHR1_246163615_246167865	OR2L13
CHR1_246163615_246167865	CHR1_246163615_246167865	OR2L1P
CHR1_246175282_246179532	CHR1_246175282_246179532	OR2L8
CHR17_3141876_3146126	CHR17_3141876_3146126	OR3A1
CHR17_3267111_3271367	CHR17_3267111_3271367	OR3A3
CHR14_19651905_19656155	CHR14_19651905_19656155	OR4K17
CHR11_57926708_57930958	CHR11_57926708_57930958	OR5B3
CHR2_240617769_240624503	CHR2_240617769_240624503	OR6B2
CHR2_148490782_148499106	CHR2_148490782_148499106	ORC4L
CHR7_103634919_103639199	CHR7_103634919_103639199	ORC5L
CHR12_56370652_56374959	CHR12_56370652_56374959	OS9
CHR12_75403269_75409029	CHR12_75403269_75409029	OSBPL8
CHR8_90979768_90984018	CHR8_90979768_90984018	OSGIN2
CHR16_21593835_21598085	CHR16_21593835_21598085	OTOA
CHRX_69195565_69199815	CHRX_69195565_69199815	OTUD6A
CHR14_56346187_56350437	CHR14_56346187_56350437	OTX2
CHR14_22302070_22306550	CHR14_22302070_22306550	OXA1L
CHR12_131701975_131706225	CHR12_131701975_131706225	P2RX2
CHR13_47884019_47891447	CHR13_47884019_47891447	P2RY5
CHR11_73699574_73703847	CHR11_73699574_73703847	P4HA3
CHR6_163064653_163072293	CHR6_163064653_163072293	PACRG
CHRX_55128721_55132971	CHRX_55128721_55132971	PAGE2
CHRX_55307254_55311504	CHRX_55307254_55311504	PAGE3
CHR20_9766765_9771022	CHR20_9766765_9771022	PAK7
CHR7_4867401_4871651	CHR7_4867401_4871651	PAPOLB
CHR6_163064653_163072293	CHR6_163064653_163072293	PARK2
CHR7_139409240_139413490	CHR7_139409240_139413490	PARP12
CHRX_150479249_150483606	CHRX_150479249_150483606	PASD1
CHRX_99548058_99552308	CHRX_99548058_99552308	PCDH19
CHR4_30327634_30331884	CHR4_30327634_30331884	PCDH7
CHR5_140142559_140146809	CHR5_140142559_140146809	PCDHA1
CHR5_140142559_140146809	CHR5_140142559_140146809	PCDHA10
CHR5_140142559_140146809	CHR5_140142559_140146809	PCDHA11
CHR5_140142559_140146809	CHR5_140142559_140146809	PCDHA12
CHR5_140142559_140146809	CHR5_140142559_140146809	PCDHA13
CHR5_140151127_140155377	CHR5_140151127_140155377	PCDHA2
CHR5_140142559_140146809	CHR5_140142559_140146809	PCDHA3
CHR5_140163355_140167620	CHR5_140163355_140167620	PCDHA4
CHR5_140142559_140146809	CHR5_140142559_140146809	PCDHA5
CHR5_140184246_140188583	CHR5_140184246_140188583	PCDHA6
CHR5_140142559_140146809	CHR5_140142559_140146809	PCDHA7
CHR5_140142559_140146809	CHR5_140142559_140146809	PCDHA8
CHR5_140142559_140146809	CHR5_140142559_140146809	PCDHAC2
CHR5_140548635_140552885	CHR5_140548635_140552885	PCDHB10
CHR5_140555981_140560281	CHR5_140555981_140560281	PCDHB11
CHR5_140564974_140569224	CHR5_140564974_140569224	PCDHB12
CHR5_140570192_140574471	CHR5_140570192_140574471	PCDHB13
CHR5_140579761_140584011	CHR5_140579761_140584011	PCDHB14
CHR5_140601664_140606080	CHR5_140601664_140606080	PCDHB15
CHR5_140534113_140542921	CHR5_140534113_140542921	PCDHB16
CHR5_140512260_140516513	CHR5_140512260_140516513	PCDHB17
CHR5_140590621_140594871	CHR5_140590621_140594871	PCDHB18
CHR5_140450910_140455261	CHR5_140450910_140455261	PCDHB2
CHR5_140456890_140461167	CHR5_140456890_140461167	PCDHB3
CHR5_140478264_140482514	CHR5_140478264_140482514	PCDHB4
CHR5_140491483_140495743	CHR5_140491483_140495743	PCDHB5
CHR5_140506522_140510772	CHR5_140506522_140510772	PCDHB6
CHR5_140528926_140533196	CHR5_140528926_140533196	PCDHB7
CHR5_140534113_140542921	CHR5_140534113_140542921	PCDHB8
CHR5_140543576_140547826	CHR5_140543576_140547826	PCDHB9
CHR5_140686887_140691185	CHR5_140686887_140691185	PCDHGA1
CHR5_140769362_140773676	CHR5_140769362_140773676	PCDHGA10
CHR5_140773943_140781470	CHR5_140773943_140781470	PCDHGA11
CHR5_140786841_140791091	CHR5_140786841_140791091	PCDHGA12
CHR5_140695037_140699421	CHR5_140695037_140699421	PCDHGA2
CHR5_140700284_140704534	CHR5_140700284_140704534	PCDHGA3
CHR5_140711451_140715701	CHR5_140711451_140715701	PCDHGA4
CHR5_140716323_140724831	CHR5_140716323_140724831	PCDHGA5
CHR5_140726645_140734584	CHR5_140726645_140734584	PCDHGA6
CHR5_140739150_140743400	CHR5_140739150_140743400	PCDHGA7
CHR5_140744088_140752416	CHR5_140744088_140752416	PCDHGA8
CHR5_140759203_140763453	CHR5_140759203_140763453	PCDHGA9
CHR5_140706511_140710761	CHR5_140706511_140710761	PCDHGB1
CHR5_140686887_140691185	CHR5_140686887_140691185	PCDHGB2
CHR5_140686887_140691185	CHR5_140686887_140691185	PCDHGB3
CHR5_140686887_140691185	CHR5_140686887_140691185	PCDHGB4
CHR5_140754287_140758628	CHR5_140754287_140758628	PCDHGB5
CHR5_140764453_140768703	CHR5_140764453_140768703	PCDHGB6
CHR5_140686887_140691185	CHR5_140686887_140691185	PCDHGB7
CHR5_140686887_140691185	CHR5_140686887_140691185	PCDHGB8P
CHR5_140686887_140691185	CHR5_140686887_140691185	PCDHGC3
CHR5_140686887_140691185	CHR5_140686887_140691185	PCDHGC4
CHR5_140686887_140691185	CHR5_140686887_140691185	PCDHGC5
CHR8_52935600_52939850	CHR8_52935600_52939850	PCMTD1
CHR2_242448940_242453231	CHR2_242448940_242453231	PDCD1
CHR15_63212477_63216727	CHR15_63212477_63216727	PDCD7
CHR1_66027280_66032201	CHR1_66027280_66032201	PDE4B
CHR4_605872_610144	CHR4_605872_610144	PDE6B
CHR8_66915547_66919847	CHR8_66915547_66919847	PDE7A
CHR22_37966110_37974436	CHR22_37966110_37974436	PDGFB
CHR8_17475485_17479784	CHR8_17475485_17479784	PDGFRL
CHR16_262111_271431	CHR16_262111_271431	PDIA2
CHR7_94120123_94126914	CHR7_94120123_94126914	PEG10
CHR10_3095394_3101568	CHR10_3095394_3101568	PFKP
CHR2_24197239_24203155	CHR2_24197239_24203155	PFN4
CHR10_50416328_50421090	CHR10_50416328_50421090	PGBD3
CHR1_228579240_228583490	CHR1_228579240_228583490	PGBD5
CHRX_46653311_46657561	CHRX_46653311_46657561	PHF16
CHR4_129968863_129973113	CHR4_129968863_129973113	PHF17
CHR3_113081999_113086249	CHR3_113081999_113086249	PHLDB2
CHR2_170255720_170262944	CHR2_170255720_170262944	PHOSPHO2
CHR4_41444730_41449244	CHR4_41444730_41449244	PHOX2B
CHR4_24841250_24845522	CHR4_24841250_24845522	PI4K2B
CHR22_19418205_19424691	CHR22_19418205_19424691	PI4KA
CHR11_85456798_85461256	CHR11_85456798_85461256	PICALM
CHR4_479509_486391	CHR4_479509_486391	PIGG
CHR3_198177327_198183601	CHR3_198177327_198183601	PIGZ
CHR5_67543859_67548109	CHR5_67543859_67548109	PIK3R1
CHR17_8808995_8813245	CHR17_8808995_8813245	PIK3R5
CHR6_154651832_154656082	CHR6_154651832_154656082	PIP3-E
CHR4_111776850_111781457	CHR4_111776850_111781457	PITX2
CHR21_43294001_43298292	CHR21_43294001_43298292	PKNOX1
CHR2_160626617_160630867	CHR2_160626617_160630867	PLA2R1
CHR9_26924457_26928707	CHR9_26924457_26928707	PLAA
CHR15_38376679_38380929	CHR15_38376679_38380929	PLCB2
CHR10_95777058_95781308	CHR10_95777058_95781308	PLCE1
CHR20_39196074_39200324	CHR20_39196074_39200324	PLCG1
CHR1_2394113_2401936	CHR1_2394113_2401936	PLCH2
CHR12_18778807_18785716	CHR12_18778807_18785716	PLCZ1
CHR3_173009658_173014429	CHR3_173009658_173014429	PLD1
CHR12_19170452_19174746	CHR12_19170452_19174746	PLEKHA5
CHR1_888239_892494	CHR1_888239_892494	PLEKHN1
CHR6_118972664_118976933	CHR6_118972664_118976933	PLN
CHR3_147450806_147455156	CHR3_147450806_147455156	PLSCR4
CHR1_204085118_204089383	CHR1_204085118_204089383	PM20D1
CHR7_130890928_130895416	CHR7_130890928_130895416	PODXL
CHR12_131770764_131777518	CHR12_131770764_131777518	POLE
CHR2_104834900_104839150	CHR2_104834900_104839150	POU3F3
CHRX_82646456_82654378	CHRX_82646456_82654378	POU3F4
CHR22_44942346_44946644	CHR22_44942346_44946644	PPARA
CHR2_170145595_170149892	CHR2_170145595_170149892	PPIG
CHR17_35033204_35039049	CHR17_35033204_35039049	PPP1R1B
CHRX_42521606_42525856	CHRX_42521606_42525856	PPP1R2P9
CHR18_75811855_75816105	CHR18_75811855_75816105	PQLC1
CHR1_13499024_13503274	CHR1_13499024_13503274	PRAMEF10
CHR1_13895821_13900071	CHR1_13895821_13900071	PRDM2
CHR7_729363_737313	CHR7_729363_737313	PRKAR1B
CHR14_60854687_60859884	CHR14_60854687_60859884	PRKCH
CHR3_171419418_171423670	CHR3_171419418_171423670	PRKCI
CHR1_2022514_2026764	CHR1_2022514_2026764	PRKCZ
CHR4_15693971_15698221	CHR4_15693971_15698221	PROM1
CHR9_33737187_33741437	CHR9_33737187_33741437	PRSS3
CHR8_18709916_18714166	CHR8_18709916_18714166	PSD3
CHR1_225122085_225126341	CHR1_225122085_225126341	PSEN2
CHR19_48464679_48469020	CHR19_48464679_48469020	PSG9
CHR17_27792114_27796396	CHR17_27792114_27796396	PSMD11
CHRX_23258552_23263765	CHRX_23258552_23263765	PTCHD1
CHR11_436779_441029	CHR11_436779_441029	PTDSS2
CHR8_141969299_141973549	CHR8_141969299_141973549	PTK2
CHR9_95829396_95833665	CHR9_95829396_95833665	PTPDC1
CHR3_124785866_124790226	CHR3_124785866_124790226	PTPLB
CHR20_2798685_2803086	CHR20_2798685_2803086	PTPRA
CHR3_61518782_61523060	CHR3_61518782_61523060	PTPRG
CHR19_60411886_60416154	CHR19_60411886_60416154	PTPRH
CHR2_20389875_20394128	CHR2_20389875_20394128	PUM2
CHR3_58290156_58294505	CHR3_58290156_58294505	PXK
CHR12_131770764_131777518	CHR12_131770764_131777518	PXMP2
CHR17_71814606_71818856	CHR17_71814606_71818856	QRICH2
CHR15_53349026_53353899	CHR15_53349026_53353899	RAB27A
CHR4_13094122_13098557	CHR4_13094122_13098557	RAB28
CHR17_24067518_24072828	CHR17_24067518_24072828	RAB34
CHR1_227470001_227477469	CHR1_227470001_227477469	RAB4A
CHR3_121940781_121947574	CHR3_121940781_121947574	RABL3
CHR22_35501310_35505601	CHR22_35501310_35505601	RABL4
CHR8_117952312_117959682	CHR8_117952312_117959682	RAD21
CHR5_170218099_170222349	CHR5_170218099_170222349	RANBP17
CHR1_21850125_21854375	CHR1_21850125_21854375	RAP1GAP
CHR9_133542120_133546370	CHR9_133542120_133546370	RAPGEF1
CHR2_173391060_173395310	CHR2_173391060_173395310	RAPGEF4
CHR2_204107497_204111803	CHR2_204107497_204111803	RAPH1
CHR3_159932155_159936469	CHR3_159932155_159936469	RARRES1
CHR7_149668877_149673139	CHR7_149668877_149673139	RARRES2
CHR13_113915438_113919697	CHR13_113915438_113919697	RASA3
CHR4_53419751_53424002	CHR4_53419751_53424002	RASL11B
CHR12_25999728_26004014	CHR12_25999728_26004014	RASSF8
CHR8_53761286_53765536	CHR8_53761286_53765536	RB1CC1
CHR7_155126405_155130655	CHR7_155126405_155130655	RBM33
CHR3_140677241_140681542	CHR3_140677241_140681542	RBP2
CHR4_25926929_25932501	CHR4_25926929_25932501	RBPJ
CHR21_34818806_34824631	CHR21_34818806_34824631	RCAN1
CHR14_102125485_102129735	CHR14_102125485_102129735	RCOR1
CHR11_63440142_63444392	CHR11_63440142_63444392	RCOR2
CHR2_18604590_18608881	CHR2_18604590_18608881	RDH14
CHR12_55637620_55641870	CHR12_55637620_55641870	RDH16
CHR2_86417500_86421788	CHR2_86417500_86421788	REEP1
CHRX_16871234_16875484	CHRX_16871234_16875484	REPS2
CHR6_111907826_111915111	CHR6_111907826_111915111	REV3L
CHR8_86909235_86913667	CHR8_86909235_86913667	REXO1L1
CHR1_149585577_149589893	CHR1_149585577_149589893	RFX5
CHR15_54268672_54272922	CHR15_54268672_54272922	RFX7
CHRX_71266723_71271976	CHRX_71266723_71271976	RGAG4
CHR1_182037376_182041626	CHR1_182037376_182041626	RGL1
CHR15_91432687_91436937	CHR15_91432687_91436937	RGMA
CHR20_62178431_62189656	CHR20_62178431_62189656	RGS19
CHR8_54952494_54956867	CHR8_54952494_54956867	RGS20
CHR8_101186597_101191020	CHR8_101186597_101191020	RGS22
CHRX_119172994_119177352	CHRX_119172994_119177352	RHOXF2
CHR11_8116012_8120262	CHR11_8116012_8120262	RIC3
CHR11_128372813_128377063	CHR11_128372813_128377063	RICS
CHR12_129766029_129770279	CHR12_129766029_129770279	RIMBP2
CHR22_20064647_20071153	CHR22_20064647_20071153	RIMBP3B
CHR1_40902953_40907415	CHR1_40902953_40907415	RIMS3
CHR20_42871576_42875826	CHR20_42871576_42875826	RIMS4
CHR13_97626760_97631022	CHR13_97626760_97631022	RNF113B
CHR8_33543056_33547685	CHR8_33543056_33547685	RNF122
CHR3_197714229_197718479	CHR3_197714229_197718479	RNF168
CHR6_89727464_89733534	CHR6_89727464_89733534	RNGTT
CHRX_134798160_134806745	CHRX_134798160_134806745	RP13-36C9.1
CHRX_134763648_134767901	CHRX_134763648_134767901	RP13-36C9.3
CHR22_43340382_43344632	CHR22_43340382_43344632	RP3-474I12.5
CHR17_201826_206388	CHR17_201826_206388	RPH3AL
CHR2_88768818_88773068	CHR2_88768818_88773068	RPIA
CHR17_24067518_24072828	CHR17_24067518_24072828	RPL23A
CHR4_109757670_109765020	CHR4_109757670_109765020	RPL34
CHR3_188339207_188343457	CHR3_188339207_188343457	RPL39L
CHR10_92617754_92622004	CHR10_92617754_92622004	RPP30
CHR14_49122069_49126344	CHR14_49122069_49126344	RPS29
CHR14_90595947_90600246	CHR14_90595947_90600246	RPS6KA5
CHRX_83340282_83344532	CHRX_83340282_83344532	RPS6KA6
CHR11_14336439_14340789	CHR11_14336439_14340789	RRAS2
CHR22_41276311_41280714	CHR22_41276311_41280714	RRP7B
CHR3_159302774_159311338	CHR3_159302774_159311338	RSRC1
CHR1_100500850_100505142	CHR1_100500850_100505142	RTCD1
CHR14_59406473_59410810	CHR14_59406473_59410810	RTN1
CHR3_188407361_188411611	CHR3_188407361_188411611	RTP1
CHR17_39737806_39742328	CHR17_39737806_39742328	RUNDC3A
CHR15_31653434_31657684	CHR15_31653434_31657684	RYR3
CHR1_151652123_151656373	CHR1_151652123_151656373	S100A7A
CHR21_46848664_46852924	CHR21_46848664_46852924	S100B
CHRX_134798160_134806745	CHRX_134798160_134806745	SAGE1
CHR16_49741903_49746153	CHR16_49741903_49746153	SALL1
CHR1_84533136_84537386	CHR1_84533136_84537386	SAMD13
CHR7_92584508_92588772	CHR7_92584508_92588772	SAMD9
CHR1_244950500_244955089	CHR1_244950500_244955089	SCCPDH
CHR1_41398883_41404777	CHR1_41398883_41404777	SCMH1
CHR3_38665417_38669668	CHR3_38665417_38669668	SCN5A
CHR8_144946996_144951246	CHR8_144946996_144951246	SCRIB
CHR7_29995152_29999402	CHR7_29995152_29999402	SCRN1
CHR17_72645116_72649396	CHR17_72645116_72649396	SEC14L1
CHR3_124399998_124404248	CHR3_124399998_124404248	SEC22A
CHR3_171163773_171168039	CHR3_171163773_171168039	SEC62
CHR1_167865237_167869531	CHR1_167865237_167869531	SELP
CHR5_115841522_115847374	CHR5_115841522_115847374	SEMA6A
CHR15_72512579_72516844	CHR15_72512579_72516844	SEMA7A
CHR20_43265587_43269843	CHR20_43265587_43269843	SEMG1
CHR3_198075673_198079923	CHR3_198075673_198079923	SENP5
CHR10_13426274_13433786	CHR10_13426274_13433786	SEPHS1
CHR22_41276311_41280714	CHR22_41276311_41280714	SERHL2
CHR14_93858662_93862941	CHR14_93858662_93862941	SERPINA6
CHR14_94011537_94015923	CHR14_94011537_94015923	SERPINA9
CHR2_179764091_179768341	CHR2_179764091_179768341	SESTD1
CHR11_64298986_64306317	CHR11_64298986_64306317	SF1
CHR1_166458369_166462632	CHR1_166458369_166462632	SFT2D2
CHR2_128171566_128177459	CHR2_128171566_128177459	SFT2D3
CHR10_81698091_81702341	CHR10_81698091_81702341	SFTPD
CHR8_43073383_43077633	CHR8_43073383_43077633	SGK196
CHR4_2786838_2791088	CHR4_2786838_2791088	SH3BP2
CHR3_15357155_15361405	CHR3_15357155_15361405	SH3BP5
CHR2_251395_258310	CHR2_251395_258310	SH3YL1
CHR1_152737818_152744713	CHR1_152737818_152744713	SHE
CHR7_96176349_96180639	CHR7_96176349_96180639	SHFM1
CHR17_18202467_18211081	CHR17_18202467_18211081	SHMT1
CHR3_159302774_159311338	CHR3_159302774_159311338	SHOX2
CHR19_56830946_56835196	CHR19_56830946_56835196	SIGLEC5
CHR6_101017522_101021772	CHR6_101017522_101021772	SIM1
CHR20_1547880_1552155	CHR20_1547880_1552155	SIRPB1
CHR1_158972200_158976454	CHR1_158972200_158976454	SLAMF7
CHR17_6556638_6560920	CHR17_6556638_6560920	SLC13A5
CHR13_98202135_98206409	CHR13_98202135_98206409	SLC15A1
CHR2_230641113_230645363	CHR2_230641113_230645363	SLC16A14
CHR6_160459352_160463602	CHR6_160459352_160463602	SLC22A1
CHR11_64111357_64116074	CHR11_64111357_64116074	SLC22A12
CHR6_110903350_110908037	CHR6_110903350_110908037	SLC22A16
CHR11_2874026_2885046	CHR11_2874026_2885046	SLC22A18
CHR11_2874026_2885046	CHR11_2874026_2885046	SLC22A18AS
CHR5_140662866_140667296	CHR5_140662866_140667296	SLC25A2
CHR1_108536136_108540386	CHR1_108536136_108540386	SLC25A24
CHR3_142139877_142144168	CHR3_142139877_142144168	SLC25A36
CHR7_87339979_87347104	CHR7_87339979_87347104	SLC25A40
CHR20_44768185_44772436	CHR20_44768185_44772436	SLC2A10
CHR1_9008241_9012491	CHR1_9008241_9012491	SLC2A7
CHR4_9650220_9654470	CHR4_9650220_9654470	SLC2A9
CHR1_232103801_232108051	CHR1_232103801_232108051	SLC35F3
CHR5_150793245_150797495	CHR5_150793245_150797495	SLC36A1
CHR21_42868740_42872990	CHR21_42868740_42872990	SLC37A1
CHR3_50214208_50218460	CHR3_50214208_50218460	SLC38A3
CHR12_45472414_45476666	CHR12_45472414_45476666	SLC38A4
CHR3_127284890_127289324	CHR3_127284890_127289324	SLC41A3
CHR1_95055022_95059514	CHR1_95055022_95059514	SLC44A3
CHR5_34019753_34024037	CHR5_34019753_34024037	SLC45A2
CHR12_100127032_100131620	CHR12_100127032_100131620	SLC5A8
CHR1_48457443_48461740	CHR1_48457443_48461740	SLC5A9
CHR19_38407789_38412048	CHR19_38407789_38412048	SLC7A10
CHR2_102452693_102456943	CHR2_102452693_102456943	SLC9A4
CHRX_46502666_46507051	CHRX_46502666_46507051	SLC9A7
CHR12_21368106_21372382	CHR12_21368106_21372382	SLCO1A2
CHR11_74544991_74549241	CHR11_74544991_74549241	SLCO2B1
CHRX_128484372_128488622	CHRX_128484372_128488622	SMARCA1
CHR22_44145383_44149633	CHR22_44145383_44149633	SMC1B
CHR17_18101093_18106280	CHR17_18101093_18106280	SMCR7
CHR1_212517566_212521948	CHR1_212517566_212521948	SMYD2
CHR6_84471449_84479331	CHR6_84471449_84479331	SNAP91
CHR13_111766413_111770663	CHR13_111766413_111770663	SOX1
CHR5_157011256_157015506	CHR5_157011256_157015506	SOX30
CHR20_31055143_31059940	CHR20_31055143_31059940	SPAG4L
CHR4_88668693_88673030	CHR4_88668693_88673030	SPARCL1
CHR11_133219852_133224106	CHR11_133219852_133224106	SPATA19
CHR15_67006417_67010668	CHR15_67006417_67010668	SPESP1
CHR18_12429794_12434044	CHR18_12429794_12434044	SPIRE1
CHR5_136862132_136866394	CHR5_136862132_136866394	SPOCK1
CHR20_35403001_35408720	CHR20_35403001_35408720	SRC
CHR4_55903665_55907918	CHR4_55903665_55907918	SRD5A3
CHR7_87693494_87697744	CHR7_87693494_87697744	SRI
CHR11_66821322_66828422	CHR11_66821322_66828422	SSH3
CHR11_65090575_65106113	CHR11_65090575_65106113	SSSCA1
CHR14_37743454_37748821	CHR14_37743454_37748821	SSTR1
CHR11_125775020_125786532	CHR11_125775020_125786532	ST3GAL4
CHR2_85923370_85927620	CHR2_85923370_85927620	ST3GAL5
CHR17_72150578_72154963	CHR17_72150578_72154963	ST6GALNAC1
CHR10_17535510_17539760	CHR10_17535510_17539760	ST8SIA6
CHR17_41324123_41329939	CHR17_41324123_41329939	STH
CHR7_23712903_23717217	CHR7_23712903_23717217	STK31
CHR11_8571326_8575579	CHR11_8571326_8575579	STK33
CHR4_185060002_185064252	CHR4_185060002_185064252	STOX2
CHR17_77571068_77577562	CHR17_77571068_77577562	STRA13
CHR2_108226582_108230832	CHR2_108226582_108230832	SULT1C3
CHR21_45061647_45068045	CHR21_45061647_45068045	SUMO3
CHR1_221603274_221607597	CHR1_221603274_221607597	SUSD4
CHR10_14956937_14961654	CHR10_14956937_14961654	SUV39H2
CHR10_135228328_135236952	CHR10_135228328_135236952	SYCE1
CHR19_15075713_15079982	CHR19_15075713_15079982	SYDE1
CHRX_47363451_47367701	CHRX_47363451_47367701	SYN1
CHR22_31731923_31736183	CHR22_31731923_31736183	SYN3
CHR11_45263630_45267883	CHR11_45263630_45267883	SYT13
CHRX_37747278_37751528	CHRX_37747278_37751528	SYTL5
CHR10_123872718_123876968	CHR10_123872718_123876968	TACC2
CHR17_32837924_32846218	CHR17_32837924_32846218	TADA2L
CHR20_60073511_60077761	CHR20_60073511_60077761	TAF4
CHR5_140679733_140684035	CHR5_140679733_140684035	TAF7
CHR1_47463089_47471530	CHR1_47463089_47471530	TAL1
CHR12_10982323_10986573	CHR12_10982323_10986573	TAS2R14
CHR7_142587133_142591383	CHR7_142587133_142591383	TAS2R39
CHR7_141121257_141125507	CHR7_141121257_141125507	TAS2R4
CHR7_142881587_142885837	CHR7_142881587_142885837	TAS2R41
CHR12_11074451_11078701	CHR12_11074451_11078701	TAS2R44
CHR12_11105410_11109660	CHR12_11105410_11109660	TAS2R46
CHR12_11065687_11069986	CHR12_11065687_11069986	TAS2R48
CHR12_11040991_11045241	CHR12_11040991_11045241	TAS2R49
CHR12_11029976_11034278	CHR12_11029976_11034278	TAS2R50
CHR3_10262095_10266437	CHR3_10262095_10266437	TATDN2
CHR17_43124128_43128378	CHR17_43124128_43128378	TBKBP1
CHR17_56828538_56835518	CHR17_56828538_56835518	TBX2
CHR12_113605028_113609852	CHR12_113605028_113609852	TBX3
CHR1_150327414_150331664	CHR1_150327414_150331664	TCHHL1
CHR10_97443140_97448202	CHR10_97443140_97448202	TCTN3
CHR14_89488498_89494296	CHR14_89488498_89494296	TDP1
CHR1_152737818_152744713	CHR1_152737818_152744713	TDRD10
CHR13_59908322_59912572	CHR13_59908322_59912572	TDRD3
CHR9_99210624_99214878	CHR9_99210624_99214878	TDRD7
CHR2_94897458_94901708	CHR2_94897458_94901708	TEKT4
CHR3_46849839_46854089	CHR3_46849839_46854089	TESSP2
CHR9_102154166_102158495	CHR9_102154166_102158495	TEX10
CHR19_48581102_48589494	CHR19_48581102_48589494	TEX101
CHRX_70044542_70048792	CHRX_70044542_70048792	TEX11
CHR15_54441435_54445685	CHR15_54441435_54445685	TEX9
CHR6_10518785_10526956	CHR6_10518785_10526956	TFAP2A
CHR21_42643406_42647676	CHR21_42643406_42647676	TFF2
CHR9_100903713_100907982	CHR9_100903713_100907982	TGFBR1
CHR2_242220702_242228828	CHR2_242220702_242228828	THAP4
CHR6_24771753_24778594	CHR6_24771753_24778594	THEM2
CHR2_88247531_88254721	CHR2_88247531_88254721	THNSL2
CHR16_3290107_3299082	CHR16_3290107_3299082	TIGD7
CHRX_47363451_47367701	CHRX_47363451_47367701	TIMP1
CHR22_31731923_31736183	CHR22_31731923_31736183	TIMP3
CHR15_28333253_28337503	CHR15_28333253_28337503	TJP1
CHR17_24076424_24080853	CHR17_24076424_24080853	TLCD1
CHR9_81373007_81378196	CHR9_81373007_81378196	TLE4
CHR4_38478150_38486307	CHR4_38478150_38486307	TLR1
CHR4_38506765_38511055	CHR4_38506765_38511055	TLR6
CHR9_102272037_102276287	CHR9_102272037_102276287	TMEFF1
CHR12_128953416_128957666	CHR12_128953416_128957666	TMEM132D
CHR6_10823957_10832148	CHR6_10823957_10832148	TMEM14C
CHR5_72501296_72505546	CHR5_72501296_72505546	TMEM174
CHR7_150125273_150132796	CHR7_150125273_150132796	TMEM176A
CHR7_150125273_150132796	CHR7_150125273_150132796	TMEM176B
CHR22_36973065_36977315	CHR22_36973065_36977315	TMEM184B
CHRX_152887934_152893329	CHRX_152887934_152893329	TMEM187
CHR19_11310571_11327968	CHR19_11310571_11327968	TMEM205
CHR16_29856206_29860456	CHR16_29856206_29860456	TMEM219
CHR11_129187450_129191700	CHR11_129187450_129191700	TMEM45B
CHR11_682142_689240	CHR11_682142_689240	TMEM80
CHR12_49519475_49523732	CHR12_49519475_49523732	TMPRSS12
CHR11_113081555_113085805	CHR11_113081555_113085805	TMPRSS5
CHR7_150408063_150415508	CHR7_150408063_150415508	TMUB1
CHR18_58140027_58144277	CHR18_58140027_58144277	TNFRSF11A
CHR1_12042520_12046770	CHR1_12042520_12046770	TNFRSF8
CHR17_7221633_7227625	CHR17_7221633_7227625	TNK1
CHR17_73553088_73559670	CHR17_73553088_73559670	TNRC6C
CHR2_218414378_218418628	CHR2_218414378_218418628	TNS1
CHR7_47587466_47591767	CHR7_47587466_47591767	TNS3
CHR11_1286635_1290928	CHR11_1286635_1290928	TOLLIP
CHR20_41974720_41978970	CHR20_41974720_41978970	TOX2
CHR17_24916364_24921674	CHR17_24916364_24921674	TP53I13
CHR20_44750727_44755183	CHR20_44750727_44755183	TP53RK
CHR6_18260161_18266853	CHR6_18260161_18266853	TPMT
CHR2_238890320_238894673	CHR2_238890320_238894673	TRAF3IP1
CHR11_36487632_36494339	CHR11_36487632_36494339	TRAF6
CHR17_52345642_52349908	CHR17_52345642_52349908	TRIM25
CHR6_26067481_26071799	CHR6_26067481_26071799	TRIM38
CHR11_35637428_35641778	CHR11_35637428_35641778	TRIM44
CHR11_54782733_54786983	CHR11_54782733_54786983	TRIM48
CHR1_229361796_229366088	CHR1_229361796_229366088	TRIM67
CHR3_32831013_32837362	CHR3_32831013_32837362	TRIM71
CHR9_72673034_72677294	CHR9_72673034_72677294	TRPM3
CHR11_63742711_63759591	CHR11_63742711_63759591	TRPT1
CHR7_130021196_130025446	CHR7_130021196_130025446	TSGA13
CHR6_43315699_43319949	CHR6_43315699_43319949	TTBK1
CHR11_112730277_112734527	CHR11_112730277_112734527	TTC12
CHR21_37398407_37402657	CHR21_37398407_37402657	TTC3
CHR6_24771753_24778594	CHR6_24771753_24778594	TTRAP
CHRY_7729464_7733714	CHRY_7729464_7733714	TTTY12
CHRY_19347655_19351905	CHRY_19347655_19351905	TTTY9A
CHRY_19347655_19351905	CHRY_19347655_19351905	TTTY9B
CHR15_41445253_41456779	CHR15_41445253_41456779	TUBGCP4
CHR9_112057843_112062142	CHR9_112057843_112062142	TXN
CHR22_18304952_18313015	CHR22_18304952_18313015	TXNRD2
CHR22_49314541_49320617	CHR22_49314541_49320617	TYMP
CHR18_644108_651840	CHR18_644108_651840	TYMS
CHR21_42693587_42697844	CHR21_42693587_42697844	UBASH3A
CHR15_23200996_23208388	CHR15_23200996_23208388	UBE3A
CHR17_39650440_39657256	CHR17_39650440_39657256	UBTF
CHR4_141708659_141712957	CHR4_141708659_141712957	UCP1
CHR4_39204683_39209106	CHR4_39204683_39209106	UGDH
CHR2_234241780_234246032	CHR2_234241780_234246032	UGT1A3
CHR2_234241780_234246032	CHR2_234241780_234246032	UGT1A5
CHR2_234241780_234246032	CHR2_234241780_234246032	UGT1A7
CHR4_115731969_115740284	CHR4_115731969_115740284	UGT8
CHR6_150323335_150327585	CHR6_150323335_150327585	ULBP1
CHR11_67527365_67535162	CHR11_67527365_67535162	UNC93B1
CHR3_120371614_120375864	CHR3_120371614_120375864	UPK1B
CHR1_159281591_159285881	CHR1_159281591_159285881	USF1
CHR2_234133859_234138109	CHR2_234133859_234138109	USP40
CHR12_94465980_94472858	CHR12_94465980_94472858	USP44
CHR4_53216889_53223697	CHR4_53216889_53223697	USP46
CHR13_51489205_51501549	CHR13_51489205_51501549	UTP14C
CHR3_192481967_192486234	CHR3_192481967_192486234	UTS2D
CHR17_77921989_77926239	CHR17_77921989_77926239	UTS2R
CHR11_63742711_63759591	CHR11_63742711_63759591	VEGFB
CHR9_2608292_2612884	CHR9_2608292_2612884	VLDLR
CHR19_62658916_62663208	CHR19_62658916_62663208	VN1R1
CHR13_26026339_26030589	CHR13_26026339_26030589	WASF3
CHRX_154895485_154907511	CHRX_154895485_154907511	WASH1
CHR8_88954661_88958912	CHR8_88954661_88958912	WDR21C
CHR16_73494995_73499245	CHR16_73494995_73499245	WDR59
CHR6_112478470_112482865	CHR6_112478470_112482865	WISP3
CHR12_47650798_47659414	CHR12_47650798_47659414	WNT10B
CHR22_44750645_44754895	CHR22_44750645_44754895	WNT7B
CHR1_226201472_226205799	CHR1_226201472_226205799	WNT9A
CHR6_2707164_2711480	CHR6_2707164_2711480	WRNIP1
CHR3_46043233_46047483	CHR3_46043233_46047483	XCR1
CHRX_100069804_100074054	CHRX_100069804_100074054	XKRX
CHR10_111664038_111668288	CHR10_111664038_111668288	XPNPEP1
CHR3_38359743_38363993	CHR3_38359743_38363993	XYLB
CHR17_45774891_45781364	CHR17_45774891_45781364	XYLT2
CHR16_30009956_30018522	CHR16_30009956_30018522	YPEL3
CHR1_28932357_28936819	CHR1_28932357_28936819	YTHDF2
CHR2_9687292_9692077	CHR2_9687292_9692077	YWHAQ
CHR14_99771354_99776039	CHR14_99771354_99776039	YY1
CHR2_97713800_97718050	CHR2_97713800_97718050	ZAP70
CHR20_55628185_55632435	CHR20_55628185_55632435	ZBP1
CHR1_16174351_16178601	CHR1_16174351_16178601	ZBTB17
CHR1_202027949_202035835	CHR1_202027949_202035835	ZC3H11A
CHRX_117838280_117842564	CHRX_117838280_117842564	ZCCHC12
CHR3_28362163_28369079	CHR3_28362163_28369079	ZCWPW2
CHRX_74658850_74663100	CHRX_74658850_74663100	ZDHHC15
CHR8_135777226_135781476	CHR8_135777226_135781476	ZFAT
CHR8_135777226_135781476	CHR8_135777226_135781476	ZFATAS
CHR19_49551916_49556166	CHR19_49551916_49556166	ZFP112
CHR19_61738628_61742883	CHR19_61738628_61742883	ZFP28
CHR19_42837379_42841653	CHR19_42837379_42841653	ZFP30
CHR9_114858067_114862317	CHR9_114858067_114862317	ZFP37
CHR4_189150418_189154668	CHR4_189150418_189154668	ZFP42
CHR16_67151702_67155952	CHR16_67151702_67155952	ZFP90
CHR1_52451139_52455389	CHR1_52451139_52455389	ZFYVE9
CHR3_148606347_148611266	CHR3_148606347_148611266	ZIC4
CHR13_19427309_19431569	CHR13_19427309_19431569	ZMYM2
CHR1_35269128_35273425	CHR1_35269128_35273425	ZMYM6
CHR12_132213785_132218036	CHR12_132213785_132218036	ZNF10
CHR7_64088099_64094219	CHR7_64088099_64094219	ZNF117
CHR7_6712341_6717031	CHR7_6712341_6717031	ZNF12
CHR1_245387141_245391391	CHR1_245387141_245391391	ZNF124
CHR19_63642445_63646901	CHR19_63642445_63646901	ZNF132
CHR20_18223127_18227377	CHR20_18223127_18227377	ZNF133
CHR19_62813939_62818388	CHR19_62813939_62818388	ZNF134
CHR19_57788218_57792498	CHR19_57788218_57792498	ZNF137
CHR12_132163609_132168304	CHR12_132163609_132168304	ZNF140
CHR4_318116_324063	CHR4_318116_324063	ZNF141
CHR19_41414933_41419183	CHR19_41414933_41419183	ZNF146
CHR16_3386996_3394526	CHR16_3386996_3394526	ZNF174
CHR19_9346440_9350690	CHR19_9346440_9350690	ZNF177
CHR19_49695643_49699895	CHR19_49695643_49699895	ZNF180
CHR9_103197483_103204217	CHR9_103197483_103204217	ZNF189
CHR2_95186101_95195687	CHR2_95186101_95195687	ZNF2
CHR19_12108794_12115640	CHR19_12108794_12115640	ZNF20
CHR19_21810060_21814317	CHR19_21810060_21814317	ZNF208
CHR10_44812427_44819842	CHR10_44812427_44819842	ZNF22
CHR19_49152767_49157017	CHR19_49152767_49157017	ZNF221
CHR19_49305880_49312501	CHR19_49305880_49312501	ZNF225
CHR19_49624040_49628290	CHR19_49624040_49628290	ZNF229
CHR16_70043303_70047553	CHR16_70043303_70047553	ZNF23
CHR19_49452415_49456665	CHR19_49452415_49456665	ZNF233
CHR10_43389265_43393515	CHR10_43389265_43393515	ZNF239
CHR10_38181792_38189992	CHR10_38181792_38189992	ZNF248
CHR19_19846788_19851038	CHR19_19846788_19851038	ZNF253
CHR19_63150101_63154389	CHR19_63150101_63154389	ZNF256
CHR19_41710260_41714510	CHR19_41710260_41714510	ZNF260
CHR19_62391180_62395430	CHR19_62391180_62395430	ZNF264
CHR12_132264567_132268967	CHR12_132264567_132268967	ZNF268
CHR18_31136899_31141149	CHR18_31136899_31141149	ZNF271
CHR19_63407775_63412025	CHR19_63407775_63412025	ZNF274
CHR19_57995701_57999951	CHR19_57995701_57999951	ZNF28
CHR19_49596845_49601105	CHR19_49596845_49601105	ZNF285A
CHR21_42302769_42307867	CHR21_42302769_42307867	ZNF295
CHR5_150263834_150268125	CHR5_150263834_150268125	ZNF300
CHR10_43460906_43467832	CHR10_43460906_43467832	ZNF32
CHR6_26745976_26750402	CHR6_26745976_26750402	ZNF322A
CHR6_26745976_26750402	CHR6_26745976_26750402	ZNF322B
CHR19_63353207_63357460	CHR19_63353207_63357460	ZNF329
CHR20_25624719_25628969	CHR20_25624719_25628969	ZNF337
CHR10_38336119_38342025	CHR10_38336119_38342025	ZNF33A
CHR8_145975719_145979969	CHR8_145975719_145979969	ZNF34
CHR19_42029602_42033856	CHR19_42029602_42033856	ZNF345
CHR19_58353346_58357625	CHR19_58353346_58357625	ZNF347
CHR19_57181141_57185391	CHR19_57181141_57185391	ZNF350
CHR5_178416521_178420962	CHR5_178416521_178420962	ZNF354C
CHR19_49075378_49083456	CHR19_49075378_49083456	ZNF404
CHR19_58327196_58331457	CHR19_58327196_58331457	ZNF415
CHR19_63137601_63142052	CHR19_63137601_63142052	ZNF418
CHR19_9509553_9513803	CHR19_9509553_9513803	ZNF426
CHR19_21810060_21814317	CHR19_21810060_21814317	ZNF43
CHR19_57243135_57247385	CHR19_57243135_57247385	ZNF432
CHR16_3386996_3394526	CHR16_3386996_3394526	ZNF434
CHR19_11834343_11838593	CHR19_11834343_11838593	ZNF439
CHR19_11735406_11739656	CHR19_11735406_11739656	ZNF441
CHR3_44471357_44475607	CHR3_44471357_44475607	ZNF445
CHR6_57015842_57020219	CHR6_57015842_57020219	ZNF451
CHR5_178297329_178303085	CHR5_178297329_178303085	ZNF454
CHR19_58035056_58039306	CHR19_58035056_58039306	ZNF468
CHR19_61776470_61780720	CHR19_61776470_61780720	ZNF470
CHR19_61726999_61731249	CHR19_61726999_61731249	ZNF471
CHR19_12552039_12556289	CHR19_12552039_12556289	ZNF490
CHR19_11772891_11777141	CHR19_11772891_11777141	ZNF491
CHR19_21395153_21399403	CHR19_21395153_21399403	ZNF493
CHR16_4742440_4746690	CHR16_4742440_4746690	ZNF500
CHR3_44742627_44746877	CHR3_44742627_44746877	ZNF501
CHR3_44725641_44729891	CHR3_44725641_44729891	ZNF502
CHR2_27655896_27660178	CHR2_27655896_27660178	ZNF512
CHR19_57589432_57597786	CHR19_57589432_57597786	ZNF528
CHR19_42790228_42794478	CHR19_42790228_42794478	ZNF540
CHR19_63429145_63433401	CHR19_63429145_63433401	ZNF544
CHR19_2788944_2793231	CHR19_2788944_2793231	ZNF555
CHR19_9292427_9296677	CHR19_9292427_9296677	ZNF559
CHR19_9469494_9473779	CHR19_9469494_9473779	ZNF560
CHR19_41671427_41675677	CHR19_41671427_41675677	ZNF566
CHR19_41866869_41872891	CHR19_41866869_41872891	ZNF567
CHR19_42774070_42781031	CHR19_42774070_42781031	ZNF571
CHR8_126051232_126055482	CHR8_126051232_126055482	ZNF572
CHR19_57082259_57086509	CHR19_57082259_57086509	ZNF577
CHR19_61594264_61600201	CHR19_61594264_61600201	ZNF582
CHR8_168881_176528	CHR8_168881_176528	ZNF596
CHR19_39955199_39959474	CHR19_39955199_39959474	ZNF599
CHR12_132042191_132046465	CHR12_132042191_132046465	ZNF605
CHR19_63201740_63210026	CHR19_63201740_63210026	ZNF606
CHR19_42879497_42885793	CHR19_42879497_42885793	ZNF607
CHR19_57527876_57532172	CHR19_57527876_57532172	ZNF610
CHR19_57924197_57928447	CHR19_57924197_57928447	ZNF611
CHR19_57136287_57140537	CHR19_57136287_57140537	ZNF613
CHR19_57222580_57226929	CHR19_57222580_57226929	ZNF614
CHR19_57202515_57206775	CHR19_57202515_57206775	ZNF615
CHR19_57308177_57312427	CHR19_57308177_57312427	ZNF616
CHR8_144799472_144803899	CHR8_144799472_144803899	ZNF623
CHR17_16467848_16472098	CHR17_16467848_16472098	ZNF624
CHR1_40710052_40716638	CHR1_40710052_40716638	ZNF642
CHR1_40684865_40690052	CHR1_40684865_40690052	ZNF643
CHR19_57099309_57103576	CHR19_57099309_57103576	ZNF649
CHR9_40825665_40829915	CHR9_40825665_40829915	ZNF658
CHR9_41643153_41647403	CHR9_41643153_41647403	ZNF658B
CHR3_44607165_44611415	CHR3_44607165_44611415	ZNF660
CHR12_123020122_123026616	CHR12_123020122_123026616	ZNF664
CHR19_61679805_61684055	CHR19_61679805_61684055	ZNF667
CHR1_245333501_245337797	CHR1_245333501_245337797	ZNF669
CHR19_62930004_62934295	CHR19_62930004_62934295	ZNF671
CHR19_22155073_22159323	CHR19_22155073_22159323	ZNF676
CHR19_58449173_58454190	CHR19_58449173_58454190	ZNF677
CHR1_225814366_225818616	CHR1_225814366_225818616	ZNF678
CHR1_40766319_40770665	CHR1_40766319_40770665	ZNF684
CHR19_11856169_11860419	CHR19_11856169_11860419	ZNF69
CHR1_43081366_43088562	CHR1_43081366_43088562	ZNF691
CHR8_102286143_102290520	CHR8_102286143_102290520	ZNF706
CHR19_21303302_21307552	CHR19_21303302_21307552	ZNF708
CHR19_61795003_61799253	CHR19_61795003_61799253	ZNF71
CHR4_39714_44026	CHR4_39714_44026	ZNF718
CHR16_30452915_30457195	CHR16_30452915_30457195	ZNF747
CHR16_3290107_3299082	CHR16_3290107_3299082	ZNF75A
CHR19_58647281_58651531	CHR19_58647281_58651531	ZNF761
CHR19_62679975_62684250	CHR19_62679975_62684250	ZNF772
CHR19_62946520_62957973	CHR19_62946520_62957973	ZNF776
CHR19_45247329_45251579	CHR19_45247329_45251579	ZNF780B
CHR19_42851799_42856049	CHR19_42851799_42856049	ZNF781
CHR19_42686180_42690430	CHR19_42686180_42690430	ZNF793
CHR19_63478629_63482921	CHR19_63478629_63482921	ZNF8
CHR19_58682287_58686537	CHR19_58682287_58686537	ZNF813
CHR19_57809021_57815325	CHR19_57809021_57815325	ZNF83
CHR19_20894421_20898683	CHR19_20894421_20898683	ZNF85
CHR19_19869264_19873536	CHR19_19869264_19873536	ZNF93
CHR20_47324621_47331589	CHR20_47324621_47331589	ZNFX1
CHR17_35273198_35278747	CHR17_35273198_35278747	ZPBP2
CHR19_63300639_63304889	CHR19_63300639_63304889	ZSCAN18
CHR15_41445253_41456779	CHR15_41445253_41456779	ZSCAN29
CHR19_61567819_61575064	CHR19_61567819_61575064	ZSCAN5A
CHR1_77920181_77925192	CHR1_77920181_77925192	ZZZ3
