# Supplementary material for: Differences among brain tumor stem cell types and fetal neural stem cells in focal regions of histone modifications and DNA methylation, broad regions of modifications, and bivalent promoters
Source: BMC Genomics. 2014 Aug 27;15(1):724. doi: 10.1186/1471-2164-15-724 (PMC4155105; doi:10.1186/1471-2164-15-724)
Supplement: Supplementary file 5 — Additional file 5: List of promoters and associated genes that have DNA methylation in all four BTSC types (CORE set). (XLS 684 KB) [file 12864_2014_6396_MOESM5_ESM.xls]

## Sheet: promoters only
promo_20bit
CHR10_100135093_100139343
CHR10_101360632_101364882
CHR10_101830834_101835124
CHR10_101978545_101982834
CHR10_102292231_102296481
CHR10_102733801_102740762
CHR10_102808087_102812337
CHR10_103100314_103104640
CHR10_103443750_103448233
CHR10_103579435_103583685
CHR10_103588851_103597167
CHR10_103741036_103746790
CHR10_103811636_103815886
CHR10_103863603_103868192
CHR10_103972632_103976882
CHR10_104207659_104211909
CHR10_104217068_104221318
CHR10_104615762_104620012
CHR10_104942256_104946506
CHR10_105207885_105212135
CHR10_1055099_1059355
CHR10_105516167_105520417
CHR10_105713959_105718212
CHR10_106063405_106067655
CHR10_106082435_106087153
CHR10_106100011_106104309
CHR10_108913532_108917782
CHR10_111672442_111676692
CHR10_111953852_111960728
CHR10_111972251_111976501
CHR10_112244114_112248454
CHR10_11243557_11247896
CHR10_112618085_112622428
CHR10_11401103_11405353
CHR10_115600909_115607097
CHR10_115790295_115794545
CHR10_115923146_115929864
CHR10_116567992_116572522
CHR10_118418721_118422971
CHR10_118491325_118496286
CHR10_118670219_118674469
CHR10_119124177_119128427
CHR10_1192260_1196510
CHR10_119792824_119799604
CHR10_120914411_120918694
CHR10_121198529_121202779
CHR10_121285285_121289535
CHR10_121564717_121569525
CHR10_1221756_1226006
CHR10_123956046_123960296
CHR10_124017310_124021579
CHR10_124702988_124707263
CHR10_124936362_124940612
CHR10_125795275_125799731
CHR10_126164842_126169092
CHR10_126302685_126306935
CHR10_126469679_126473929
CHR10_126683822_126688072
CHR10_126709529_126713779
CHR10_127453630_127457880
CHR10_127570860_127578517
CHR10_128100988_128105238
CHR10_128198668_128206882
CHR10_128655454_128659704
CHR10_128707556_128711806
CHR10_131472136_131476392
CHR10_131790762_131795012
CHR10_13238440_13244343
CHR10_133594449_133598699
CHR10_133600152_133604402
CHR10_133801921_133807959
CHR10_133911852_133916102
CHR10_133969956_133974967
CHR10_133992147_133999351
CHR10_134105182_134109432
CHR10_134197797_134202386
CHR10_134520476_134524726
CHR10_134625527_134629783
CHR10_134820460_134824710
CHR10_134827177_134831625
CHR10_134857050_134861300
CHR10_134890267_134894517
CHR10_134939612_134943862
CHR10_134950610_134954860
CHR10_134968912_134979331
CHR10_134999616_135003901
CHR10_135054134_135058456
CHR10_135113921_135121914
CHR10_135228328_135236952
CHR10_13584201_13588482
CHR10_14856152_14860402
CHR10_14916730_14924083
CHR10_14956937_14961654
CHR10_15122433_15126717
CHR10_15452314_15456564
CHR10_15801026_15805276
CHR10_16603260_16607510
CHR10_21825447_21829697
CHR10_22669129_22675181
CHR10_23042740_23046990
CHR10_23253465_23257715
CHR10_23764091_23768953
CHR10_24791965_24796235
CHR10_25280789_25285041
CHR10_28074003_28078253
CHR10_28858205_28864950
CHR10_29171842_29176092
CHR10_29779776_29784026
CHR10_30063986_30068236
CHR10_30376027_30380277
CHR10_31237146_31241396
CHR10_31928583_31932839
CHR10_3204218_3208503
CHR10_32384471_32388721
CHR10_32675369_32679652
CHR10_33263742_33267992
CHR10_35140837_35147717
CHR10_35662461_35666736
CHR10_3816640_3820955
CHR10_38773777_38778027
CHR10_42286938_42291741
CHR10_42594764_42599014
CHR10_43383163_43387413
CHR10_43389265_43393515
CHR10_44812427_44819842
CHR10_45486978_45491767
CHR10_46059910_46064519
CHR10_46177788_46186263
CHR10_46593296_46597628
CHR10_47871730_47876062
CHR10_48446837_48451440
CHR10_50416328_50421090
CHR10_50915791_50920041
CHR10_51037901_51044827
CHR10_51054845_51059095
CHR10_51275667_51279917
CHR10_51289929_51296892
CHR10_51414855_51419105
CHR10_5475082_5479332
CHR10_5968719_5977104
CHR10_6167512_6172064
CHR10_6223386_6227671
CHR10_62882181_62886714
CHR10_63800456_63804883
CHR10_660262_664529
CHR10_682387_686766
CHR10_69661111_69665361
CHR10_70845335_70850107
CHR10_71596368_71603775
CHR10_71905069_71912685
CHR10_72242221_72246471
CHR10_724856_729108
CHR10_72745515_72749787
CHR10_73202465_73206843
CHR10_73517787_73522273
CHR10_74118394_74122644
CHR10_7492704_7496956
CHR10_74959845_74964102
CHR10_74982354_74986604
CHR10_75080043_75084293
CHR10_75085088_75089338
CHR10_75198554_75206126
CHR10_75237426_75246380
CHR10_75337395_75345494
CHR10_76264963_76273371
CHR10_76821929_76826179
CHR10_76828617_76835019
CHR10_79298209_79302459
CHR10_79414334_79418584
CHR10_80627336_80631586
CHR10_8133172_8138953
CHR10_81357163_81361413
CHR10_81651133_81655395
CHR10_82103037_82109991
CHR10_82200517_82204821
CHR10_82284137_82291304
CHR10_845306_849556
CHR10_85990447_85995571
CHR10_88400853_88405103
CHR10_88414907_88419157
CHR10_88714667_88724548
CHR10_89563600_89571397
CHR10_90688369_90692619
CHR10_90956281_90960551
CHR10_91160825_91167862
CHR10_91284543_91288793
CHR10_92617754_92622004
CHR10_92909254_92913523
CHR10_93670215_93674481
CHR10_94594721_94599006
CHR10_94757655_94761905
CHR10_94807510_94813326
CHR10_9485529_9489779
CHR10_95640219_95644500
CHR10_95740235_95744485
CHR10_97039936_97044271
CHR10_97458025_97462275
CHR10_97803045_97807295
CHR10_98107979_98112582
CHR10_98262806_98267158
CHR10_98301940_98306190
CHR10_98311064_98318591
CHR10_98727530_98731780
CHR10_98934903_98939167
CHR10_99192419_99202165
CHR10_99382477_99391210
CHR10_99483371_99489040
CHR10_99614378_99618628
CHR11_1006241_1010779
CHR11_103539349_103543817
CHR11_10425299_10429549
CHR11_107233980_107238364
CHR11_107381117_107385604
CHR11_10777549_10781799
CHR11_110628416_110632666
CHR11_110671016_110683186
CHR11_111246688_111251015
CHR11_111539257_111544054
CHR11_111632697_111640287
CHR11_112619859_112624115
CHR11_112687014_112692942
CHR11_113148885_113156477
CHR11_11330730_11334980
CHR11_113630262_113634512
CHR11_114548382_114552632
CHR11_116571749_116579565
CHR11_116579697_116583947
CHR11_116663977_116668227
CHR11_117551774_117556046
CHR11_117677161_117681442
CHR11_117978922_117984317
CHR11_118166048_118170582
CHR11_118265810_118270060
CHR11_118676433_118680683
CHR11_118706946_118711429
CHR11_118756777_118761131
CHR11_119103714_119108145
CHR11_119583456_119587706
CHR11_120396539_120400789
CHR11_120475084_120479334
CHR11_120824629_120828879
CHR11_122210915_122215214
CHR11_122255182_122262616
CHR11_122434431_122441554
CHR11_122570119_122574717
CHR11_12268445_12272695
CHR11_122980226_122984476
CHR11_124045449_124052473
CHR11_124111451_124115900
CHR11_124248993_124253243
CHR11_124325726_124329976
CHR11_124703462_124707712
CHR11_125276100_125281815
CHR11_125583361_125590258
CHR11_125640764_125647493
CHR11_125654691_125658972
CHR11_125675356_125679919
CHR11_125775020_125786532
CHR11_12738800_12743050
CHR11_127961913_127966163
CHR11_128398472_128402722
CHR11_1286635_1290928
CHR11_128747544_128751840
CHR11_12913852_12921564
CHR11_129374228_129381440
CHR11_129531432_129535717
CHR11_130290804_130295072
CHR11_131037310_131041560
CHR11_131282421_131287321
CHR11_132906863_132911113
CHR11_133274975_133280206
CHR11_133301319_133305569
CHR11_133703515_133707768
CHR11_133713444_133717694
CHR11_1364204_1368456
CHR11_1385457_1389707
CHR11_14336439_14340789
CHR11_1450512_1454762
CHR11_14618406_14625239
CHR11_1562339_1566589
CHR11_1599194_1603444
CHR11_16991785_16996035
CHR11_17055025_17059296
CHR11_17710595_17714865
CHR11_18083443_18087705
CHR11_18236531_18240781
CHR11_18386928_18391232
CHR11_18430449_18434756
CHR11_18673426_18677676
CHR11_18703603_18707853
CHR11_18768979_18773465
CHR11_19091767_19096034
CHR11_19187942_19192192
CHR11_19325346_19329596
CHR11_20030391_20034641
CHR11_2106239_2113041
CHR11_223476_229861
CHR11_2351622_2356065
CHR11_2374793_2380848
CHR11_2419296_2423877
CHR11_27450119_27454398
CHR11_2844368_2848726
CHR11_2874026_2885046
CHR11_294414_298912
CHR11_2985953_2990203
CHR11_29994314_29998564
CHR11_300352_304790
CHR11_307893_314550
CHR11_32408185_32412435
CHR11_32804556_32808814
CHR11_32990485_32995053
CHR11_33713850_33718100
CHR11_33869662_33873912
CHR11_3389227_3393477
CHR11_34489172_34495406
CHR11_34595743_34600925
CHR11_3648410_3652690
CHR11_3771423_3778968
CHR11_45029244_45033494
CHR11_451322_455572
CHR11_45860277_45864527
CHR11_4614096_4622481
CHR11_461690_465940
CHR11_46252630_46256885
CHR11_46320059_46326457
CHR11_46520005_46524255
CHR11_46568098_46575645
CHR11_46592160_46598853
CHR11_46823669_46827919
CHR11_46911326_46915654
CHR11_47330056_47334306
CHR11_47355768_47360174
CHR11_47692128_47696988
CHR11_492433_500773
CHR11_523140_529050
CHR11_5606586_5610836
CHR11_56702296_56706546
CHR11_56845497_56852502
CHR11_56950349_56955129
CHR11_57118102_57123069
CHR11_57273837_57278736
CHR11_60305896_60310146
CHR11_60388090_60395310
CHR11_60452308_60456558
CHR11_604900_609427
CHR11_60684742_60688992
CHR11_60855225_60860653
CHR11_61313225_61320161
CHR11_614174_620673
CHR11_61488341_61495208
CHR11_61858016_61862290
CHR11_61877532_61881782
CHR11_61939598_61943848
CHR11_62067177_62074408
CHR11_6208021_6217659
CHR11_62094721_62101427
CHR11_62124956_62129379
CHR11_62133698_62140097
CHR11_62176600_62180850
CHR11_62277440_62281690
CHR11_63415706_63419956
CHR11_63727281_63731538
CHR11_63873433_63878218
CHR11_64082629_64086879
CHR11_64367867_64372117
CHR11_6455765_6462671
CHR11_64604769_64611600
CHR11_64640996_64649736
CHR11_64657770_64662079
CHR11_64690782_64695032
CHR11_6471606_6476354
CHR11_64782507_64786760
CHR11_64875365_64880587
CHR11_65069067_65073317
CHR11_65090575_65106113
CHR11_65119105_65123543
CHR11_65136325_65144660
CHR11_65147026_65153179
CHR11_65303368_65311854
CHR11_65354485_65358786
CHR11_65522625_65529664
CHR11_65549776_65554064
CHR11_65578600_65582850
CHR11_65868364_65875171
CHR11_6589258_6593521
CHR11_66000970_66006986
CHR11_66067466_66073747
CHR11_66148476_66152726
CHR11_66155337_66163527
CHR11_66244696_66248946
CHR11_66477706_66485912
CHR11_66543966_66548216
CHR11_66728148_66732398
CHR11_66787012_66791412
CHR11_66809894_66814144
CHR11_66821322_66828422
CHR11_66912498_66916748
CHR11_66972961_66980276
CHR11_66992534_66996784
CHR11_67027666_67036178
CHR11_67046693_67050943
CHR11_67153218_67157477
CHR11_67551184_67555434
CHR11_67791539_67799497
CHR11_67833210_67837460
CHR11_68025688_68029938
CHR11_682142_689240
CHR11_68263690_68267940
CHR11_68338781_68343031
CHR11_68424447_68431379
CHR11_69198513_69202846
CHR11_70669356_70673606
CHR11_70923218_70927468
CHR11_71466052_71472721
CHR11_71491193_71495470
CHR11_71632100_71636352
CHR11_71822466_71826726
CHR11_72062310_72066611
CHR11_72088309_72092559
CHR11_72101095_72105345
CHR11_72228450_72232700
CHR11_72649717_72653967
CHR11_72655086_72661703
CHR11_72985989_72990376
CHR11_73397028_73401278
CHR11_73556504_73563026
CHR11_73977776_73982047
CHR11_74107246_74111496
CHR11_74119084_74123375
CHR11_74294284_74303041
CHR11_74328821_74341309
CHR11_74989999_74994249
CHR11_75153936_75158205
CHR11_75594391_75602951
CHR11_75766516_75773134
CHR11_76488033_76492283
CHR11_77558968_77563218
CHR11_77574011_77580812
CHR11_779363_783623
CHR11_8013255_8021290
CHR11_805401_809651
CHR11_8055984_8060234
CHR11_829323_837947
CHR11_83070335_83074585
CHR11_8571326_8575579
CHR11_8657414_8661664
CHR11_8981358_8985624
CHR11_92338936_92343186
CHR11_93107912_93120858
CHR11_93913274_93917524
CHR11_94342992_94349876
CHR11_95159789_95166102
CHR11_9635012_9642978
CHR12_1003674_1007924
CHR12_103218178_103222428
CHR12_103466480_103470730
CHR12_105053116_105061441
CHR12_105272118_105276448
CHR12_105515549_105519829
CHR12_107515163_107519434
CHR12_107774730_107778980
CHR12_108396321_108403038
CHR12_108653454_108657704
CHR12_108662797_108667047
CHR12_108736234_108740484
CHR12_110324634_110328884
CHR12_110760927_110768589
CHR12_110932034_110938818
CHR12_111049197_111053447
CHR12_112222652_112226902
CHR12_112392980_112397760
CHR12_113605028_113609852
CHR12_115769789_115774039
CHR12_11690554_11694804
CHR12_116982539_116986834
CHR12_119171590_119175840
CHR12_119290591_119294841
CHR12_119641881_119648799
CHR12_119825383_119830034
CHR12_12111644_12116418
CHR12_121180282_121184532
CHR12_12119999_12124249
CHR12_121223949_121228199
CHR12_121250680_121254963
CHR12_121275787_121280052
CHR12_121526109_121530359
CHR12_121780201_121784582
CHR12_121945853_121950165
CHR12_122321389_122326140
CHR12_122400191_122404441
CHR12_122984728_122988984
CHR12_123336162_123340412
CHR12_123386141_123390391
CHR12_123545001_123549251
CHR12_123568043_123572293
CHR12_123585352_123589602
CHR12_123913532_123917846
CHR12_124003183_124007433
CHR12_124123495_124127745
CHR12_124169923_124174173
CHR12_124185243_124189493
CHR12_12605795_12610084
CHR12_12705921_12710171
CHR12_127864498_127868748
CHR12_12854046_12858339
CHR12_129889011_129893264
CHR12_130212008_130216258
CHR12_130941731_130945981
CHR12_131007581_131011831
CHR12_131121786_131126036
CHR12_131191445_131198306
CHR12_131358641_131365383
CHR12_131770764_131777518
CHR12_131794008_131798258
CHR12_131908040_131912290
CHR12_131914333_131918861
CHR12_14611175_14615558
CHR12_1467579_1472138
CHR12_1572842_1577092
CHR12_1605172_1609422
CHR12_1790404_1794654
CHR12_1897343_1901631
CHR12_192005_196255
CHR12_1983150_1987438
CHR12_2029224_2033739
CHR12_2091179_2095429
CHR12_23628025_23632275
CHR12_25294337_25298621
CHR12_2671073_2675323
CHR12_26876648_26880898
CHR12_26979082_26985710
CHR12_27564811_27569158
CHR12_2770913_2775218
CHR12_27820953_27825244
CHR12_28013411_28019683
CHR12_2866793_2871081
CHR12_2935256_2939972
CHR12_30739268_30743518
CHR12_30794575_30802215
CHR12_31114545_31118868
CHR12_31772501_31776819
CHR12_31835692_31839942
CHR12_32000119_32007517
CHR12_32025758_32030008
CHR12_32147951_32152201
CHR12_3260767_3265017
CHR12_32719990_32724280
CHR12_3731774_3736024
CHR12_381438_385688
CHR12_38298960_38307036
CHR12_38785178_38789656
CHR12_40917555_40921817
CHR12_42231241_42235491
CHR12_42434582_42442356
CHR12_4249698_4253973
CHR12_4297131_4301410
CHR12_45052064_45056321
CHR12_4514816_4521398
CHR12_45892818_45897386
CHR12_46404751_46409117
CHR12_46438009_46442388
CHR12_46449757_46454037
CHR12_46499174_46503424
CHR12_46667771_46672021
CHR12_46874910_46879166
CHR12_47005529_47009779
CHR12_47358993_47365770
CHR12_47650798_47659414
CHR12_47749292_47753573
CHR12_48386512_48390964
CHR12_48484690_48488940
CHR12_48636272_48642750
CHR12_48649391_48653641
CHR12_48704738_48708993
CHR12_48846616_48850870
CHR12_4887267_4891555
CHR12_49075916_49081728
CHR12_49519475_49523732
CHR12_49705659_49711780
CHR12_49852084_49856431
CHR12_50003455_50007715
CHR12_50267786_50272036
CHR12_50486555_50490805
CHR12_50511218_50515468
CHR12_50683514_50691321
CHR12_50727957_50732257
CHR12_50978415_50982667
CHR12_51199679_51204010
CHR12_51758655_51762905
CHR12_51774202_51779582
CHR12_51906870_51911120
CHR12_51972083_51980778
CHR12_52000891_52005147
CHR12_52351948_52360196
CHR12_52615342_52620110
CHR12_52631480_52637334
CHR12_52661720_52665989
CHR12_52704960_52709296
CHR12_528459_532709
CHR12_53043775_53048035
CHR12_53070587_53074837
CHR12_54407650_54412677
CHR12_54419830_54424080
CHR12_54507436_54514952
CHR12_54614809_54619059
CHR12_5470026_5474324
CHR12_54834912_54839193
CHR12_54900917_54905523
CHR12_54907393_54911643
CHR12_54918283_54922533
CHR12_54931380_54935630
CHR12_54979535_54983942
CHR12_55167670_55171948
CHR12_55325274_55329619
CHR12_55670996_55677761
CHR12_55840977_55845227
CHR12_55930473_55934736
CHR12_55976333_55980583
CHR12_56157245_56163400
CHR12_56164617_56172364
CHR12_56267823_56272073
CHR12_56296459_56301148
CHR12_56308665_56316752
CHR12_56446395_56456022
CHR12_56618113_56622461
CHR12_61613350_61618696
CHR12_6176315_6180625
CHR12_6295392_6299642
CHR12_63438704_63442979
CHR12_6353516_6358476
CHR12_63955254_63959538
CHR12_642086_646516
CHR12_6470019_6476218
CHR12_64810042_64814300
CHR12_6510444_6514985
CHR12_6527790_6538998
CHR12_6546930_6551241
CHR12_6586037_6590312
CHR12_6641781_6646065
CHR12_6679320_6683573
CHR12_6748430_6752695
CHR12_67484734_67490023
CHR12_6765504_6769754
CHR12_6803964_6809198
CHR12_6816135_6821149
CHR12_6827798_6834991
CHR12_6843455_6847722
CHR12_68495011_68499261
CHR12_6890374_6894770
CHR12_6900386_6908492
CHR12_6909852_6914102
CHR12_6919963_6926764
CHR12_6946753_6953677
CHR12_7034777_7039050
CHR12_70431420_70435674
CHR12_7132159_7139838
CHR12_7170736_7176998
CHR12_7196267_7200517
CHR12_73887301_73893278
CHR12_7483179_7491520
CHR12_75677998_75682914
CHR12_7913300_7920262
CHR12_8163994_8168469
CHR12_843756_848006
CHR12_88265422_88273927
CHR12_88414415_88418665
CHR12_89872332_89876584
CHR12_911753_916003
CHR12_91650941_91655191
CHR12_92292332_92299131
CHR12_93920859_93925142
CHR12_94388552_94392826
CHR12_94465980_94472858
CHR12_94952726_94956996
CHR12_97430035_97434322
CHR13_100091738_100096066
CHR13_102144105_102148355
CHR13_107664381_107669600
CHR13_108043000_108047280
CHR13_110011322_110015581
CHR13_110062438_110070201
CHR13_110084177_110088427
CHR13_110155689_110166534
CHR13_110319413_110324099
CHR13_110364604_110368917
CHR13_110562124_110566532
CHR13_110767515_110771765
CHR13_112289690_112293982
CHR13_112345858_112350108
CHR13_112389143_112393393
CHR13_112667314_112671564
CHR13_112700138_112704818
CHR13_112792415_112798286
CHR13_112821628_112825895
CHR13_112857468_112861722
CHR13_113150708_113159340
CHR13_113189810_113196524
CHR13_113283556_113287806
CHR13_113526577_113530833
CHR13_113543412_113547668
CHR13_113556274_113560524
CHR13_113567900_113572150
CHR13_113651123_113655373
CHR13_114014975_114019407
CHR13_114072363_114076613
CHR13_19163046_19167296
CHR13_19664287_19668543
CHR13_19702317_19708646
CHR13_20171981_20176231
CHR13_20532904_20537154
CHR13_20930637_20935007
CHR13_22826872_22831122
CHR13_22839833_22844126
CHR13_23047997_23052388
CHR13_23629360_23633636
CHR13_23718187_23722437
CHR13_24149194_24153465
CHR13_24642871_24647925
CHR13_24840708_24844958
CHR13_27090502_27096039
CHR13_27388676_27392926
CHR13_28127750_28132027
CHR13_28190212_28194607
CHR13_29025202_29029452
CHR13_29064339_29071221
CHR13_29405167_29409417
CHR13_29778413_29783084
CHR13_30204168_30208441
CHR13_31708497_31712747
CHR13_32485070_32489320
CHR13_36351171_36355466
CHR13_36391625_36395875
CHR13_36531026_36535323
CHR13_36577051_36581303
CHR13_39931738_39935988
CHR13_39952393_39956643
CHR13_40137912_40142234
CHR13_40603947_40608436
CHR13_41432471_41436721
CHR13_41740788_41748031
CHR13_42463616_42467877
CHR13_44047951_44052201
CHR13_44458186_44465071
CHR13_44856219_44860469
CHR13_45653548_45657895
CHR13_48688974_48693224
CHR13_48964617_48969999
CHR13_49162840_49167124
CHR13_49465643_49469951
CHR13_50537393_50541643
CHR13_51489205_51501549
CHR13_51628871_51635433
CHR13_76459295_76463545
CHR13_77188235_77192485
CHR13_78074946_78079196
CHR13_78840370_78844620
CHR13_81158546_81162796
CHR13_94045709_94052907
CHR13_94880358_94884608
CHR13_94999460_95003729
CHR13_95091582_95098458
CHR13_97626760_97631022
CHR13_97877911_97882161
CHR13_97971503_97975753
CHR13_98003873_98008123
CHR13_98176072_98180322
CHR13_98761461_98765711
CHR13_98798174_98802424
CHR13_98948171_98955175
CHR13_99053436_99057686
CHR13_99421429_99425679
CHR13_99983248_99987498
CHR14_100259481_100263788
CHR14_100358086_100362972
CHR14_100363194_100370449
CHR14_100382013_100386263
CHR14_100389834_100394084
CHR14_101294474_101298724
CHR14_101621671_101626635
CHR14_101895630_101902506
CHR14_102125485_102129735
CHR14_102455256_102459506
CHR14_102724359_102728609
CHR14_103248391_103255049
CHR14_104129141_104133391
CHR14_104254326_104262328
CHR14_104399198_104403448
CHR14_104490536_104494786
CHR14_104522824_104527287
CHR14_104527591_104531841
CHR14_104749588_104753838
CHR14_104756299_104760549
CHR14_105060497_105064747
CHR14_105393075_105397325
CHR14_106006018_106010268
CHR14_20576750_20581712
CHR14_20630878_20635128
CHR14_20921515_20925765
CHR14_20968445_20972695
CHR14_22133486_22141195
CHR14_22372132_22376397
CHR14_22520637_22525191
CHR14_22588438_22600058
CHR14_22631055_22638163
CHR14_22855736_22861264
CHR14_22890569_22895420
CHR14_23064904_23070480
CHR14_23667107_23675970
CHR14_23696871_23701940
CHR14_23707573_23712267
CHR14_23733332_23738222
CHR14_23844500_23854495
CHR14_29465901_29470151
CHR14_30410015_30414278
CHR14_30927182_30931432
CHR14_34518481_34522737
CHR14_36054771_36062615
CHR14_44619573_44623823
CHR14_49223933_49230384
CHR14_49628361_49632611
CHR14_49845296_49852197
CHR14_50773185_50777435
CHR14_52688922_52693250
CHR14_53977148_53981399
CHR14_54724903_54731649
CHR14_56346187_56350437
CHR14_59001062_59005312
CHR14_59263434_59267684
CHR14_60021752_60026002
CHR14_60185158_60189433
CHR14_60854687_60859884
CHR14_62580958_62585209
CHR14_62637587_62642013
CHR14_63385953_63390215
CHR14_63707936_63712186
CHR14_63747114_63752652
CHR14_64237445_64241695
CHR14_64638060_64642480
CHR14_68793143_68797417
CHR14_69205112_69209362
CHR14_69259871_69264121
CHR14_70440374_70444624
CHR14_71497761_71502521
CHR14_72669414_72674027
CHR14_74147287_74152287
CHR14_74399224_74403474
CHR14_74446371_74450621
CHR14_74491272_74495544
CHR14_74599730_74606891
CHR14_74662639_74666958
CHR14_75516339_75522627
CHR14_76294784_76299443
CHR14_76358979_76363238
CHR14_76630830_76635160
CHR14_87528469_87533160
CHR14_87718386_87722636
CHR14_87806174_87810508
CHR14_88693161_88700119
CHR14_89108818_89113114
CHR14_89789146_89796006
CHR14_90321596_90325846
CHR14_90351764_90356014
CHR14_90818965_90829081
CHR14_90849058_90853308
CHR14_91482746_91487288
CHR14_91855177_91860704
CHR14_91982814_91987064
CHR14_92651151_92655480
CHR14_93323769_93328019
CHR14_93643331_93647663
CHR14_94053184_94057434
CHR14_94305404_94309752
CHR14_94987638_94991888
CHR14_94999553_95003803
CHR14_95737449_95741699
CHR14_96329936_96334218
CHR14_98996672_99000922
CHR14_99047676_99056703
CHR14_99504403_99508653
CHR15_18970693_18978612
CHR15_20284109_20288365
CHR15_20440624_20444926
CHR15_20503695_20507945
CHR15_20957192_20961442
CHR15_21122997_21127247
CHR15_21482767_21487043
CHR15_22747727_22753412
CHR15_23200996_23208388
CHR15_23658698_23664910
CHR15_24661460_24665716
CHR15_26017303_26021561
CHR15_26035542_26040662
CHR15_26268472_26272722
CHR15_26601835_26606085
CHR15_26669952_26674202
CHR15_26997644_27001902
CHR15_27146652_27150902
CHR15_28472105_28476656
CHR15_29070160_29074598
CHR15_29402874_29409933
CHR15_30806683_30810933
CHR15_32178065_32184923
CHR15_32486430_32490680
CHR15_32612453_32620400
CHR15_33151482_33155732
CHR15_33624893_33629156
CHR15_34975494_34980033
CHR15_36643378_36647724
CHR15_37656310_37661321
CHR15_38010138_38014388
CHR15_38115303_38122181
CHR15_38329176_38336220
CHR15_38458815_38463065
CHR15_38830263_38838250
CHR15_38970419_38974842
CHR15_39058756_39063006
CHR15_39066677_39070927
CHR15_39355436_39359686
CHR15_39481184_39485434
CHR15_39493107_39497393
CHR15_39592600_39596869
CHR15_39622999_39627256
CHR15_39653324_39657574
CHR15_39904101_39908362
CHR15_39970225_39977067
CHR15_40075878_40080805
CHR15_40150618_40154868
CHR15_40235352_40239631
CHR15_40435489_40439739
CHR15_40478379_40488294
CHR15_40571626_40575913
CHR15_41299644_41304273
CHR15_41345597_41349847
CHR15_41406716_41413683
CHR15_41445253_41456779
CHR15_41876412_41883047
CHR15_41902999_41907743
CHR15_42503618_42508032
CHR15_42534992_42539242
CHR15_42613124_42620082
CHR15_43032691_43036944
CHR15_43190463_43197151
CHR15_43266706_43270956
CHR15_49827585_49834574
CHR15_50095238_50099492
CHR15_50322298_50326548
CHR15_50607790_50612040
CHR15_53349026_53353899
CHR15_53451692_53455942
CHR15_53487004_53491366
CHR15_53667592_53671842
CHR15_54072377_54076627
CHR15_54994624_55002773
CHR15_55513973_55518223
CHR15_55528236_55532486
CHR15_56507966_56512216
CHR15_57514163_57518413
CHR15_58476707_58480979
CHR15_58671199_58675499
CHR15_60723301_60728549
CHR15_61118390_61122831
CHR15_61124188_61132139
CHR15_61460334_61464628
CHR15_62227466_62231740
CHR15_62459932_62467822
CHR15_62781757_62786007
CHR15_63068457_63072804
CHR15_63456629_63460931
CHR15_64576373_64580654
CHR15_65141748_65146080
CHR15_65330739_65337551
CHR15_66308235_66312579
CHR15_66653347_66659395
CHR15_66885744_66889994
CHR15_67006417_67010668
CHR15_67374847_67379097
CHR15_67528712_67532991
CHR15_69868530_69872780
CHR15_69886447_69890697
CHR15_70194307_70200976
CHR15_70276430_70280680
CHR15_70344574_70353946
CHR15_70398532_70403079
CHR15_71711969_71716297
CHR15_71830119_71835577
CHR15_72070566_72078160
CHR15_72206497_72211247
CHR15_72249639_72254718
CHR15_72539739_72544082
CHR15_72801741_72808430
CHR15_72857977_72862739
CHR15_72921773_72926240
CHR15_73099479_73103729
CHR15_73104142_73108392
CHR15_73277786_73282051
CHR15_73284616_73288866
CHR15_73724902_73729901
CHR15_73799873_73804123
CHR15_73919354_73923604
CHR15_73979754_73984095
CHR15_74390034_74394309
CHR15_74412701_74416963
CHR15_74433297_74437547
CHR15_75149737_75154068
CHR15_75774780_75779030
CHR15_76103044_76107294
CHR15_76156162_76160412
CHR15_76340041_76350163
CHR15_76514180_76518430
CHR15_76583478_76587728
CHR15_76890078_76894328
CHR15_76948726_76953151
CHR15_77023689_77027975
CHR15_77084307_77088557
CHR15_77975648_77979946
CHR15_77998667_78006599
CHR15_78480246_78484638
CHR15_79077527_79082240
CHR15_79272774_79277024
CHR15_80124666_80129034
CHR15_80552739_80556989
CHR15_80764192_80771248
CHR15_80779329_80783579
CHR15_80939323_80946099
CHR15_81036805_81041055
CHR15_81470612_81474862
CHR15_81563827_81568163
CHR15_81666518_81671274
CHR15_83157414_83161664
CHR15_84082784_84087034
CHR15_86808187_86815146
CHR15_87584751_87589001
CHR15_87964553_87969253
CHR15_87991150_87996078
CHR15_88150161_88154438
CHR15_88242543_88246793
CHR15_88566542_88570792
CHR15_88574244_88581668
CHR15_88692923_88697325
CHR15_89209388_89213638
CHR15_91051072_91059183
CHR15_91240922_91245318
CHR15_91416631_91420881
CHR15_91546798_91551048
CHR15_94666660_94676938
CHR15_97317240_97322784
CHR15_97488784_97493034
CHR15_97605674_97616422
CHR15_98696078_98703150
CHR15_99271179_99277828
CHR15_99376694_99380944
CHR15_99608899_99613149
CHR16_11171273_11175523
CHR16_11247506_11251756
CHR16_11269889_11274161
CHR16_11557342_11561592
CHR16_11586898_11591763
CHR16_11739766_11747695
CHR16_11852146_11856396
CHR16_12090904_12095160
CHR16_1227178_1231479
CHR16_1295680_1304746
CHR16_1338432_1345374
CHR16_14069179_14073446
CHR16_14709546_14713796
CHR16_14748670_14752920
CHR16_15056584_15060834
CHR16_1520158_1524912
CHR16_159374_171216
CHR16_15947434_15951684
CHR16_1596549_1600801
CHR16_16007713_16011963
CHR16_1618760_1623010
CHR16_16276562_16280812
CHR16_16318595_16323515
CHR16_16323541_16338037
CHR16_16390752_16395002
CHR16_1664778_1669053
CHR16_1759729_1766652
CHR16_1769442_1776082
CHR16_1813721_1820663
CHR16_18373393_18381697
CHR16_18434044_18438294
CHR16_18899325_18903580
CHR16_1932441_1936795
CHR16_19471040_19475292
CHR16_1952220_1958328
CHR16_19631778_19640557
CHR16_1976468_1980776
CHR16_2013393_2017679
CHR16_2034534_2041368
CHR16_20816426_20822661
CHR16_21068883_21073133
CHR16_21337829_21342079
CHR16_2135151_2139401
CHR16_21438489_21442766
CHR16_21769321_21792237
CHR16_21837228_21843128
CHR16_21923530_21927780
CHR16_22366888_22371138
CHR16_22428884_22433134
CHR16_22434468_22438718
CHR16_2318948_2323198
CHR16_23217632_23221890
CHR16_2329845_2334095
CHR16_23317992_23322242
CHR16_23397288_23401538
CHR16_23514368_23518640
CHR16_24454908_24460154
CHR16_24849232_24853722
CHR16_24857993_24862243
CHR16_2500453_2511177
CHR16_2543397_2547647
CHR16_2554348_2558598
CHR16_262111_271431
CHR16_2621597_2626301
CHR16_2632548_2636813
CHR16_2739147_2743426
CHR16_2775863_2781450
CHR16_28207840_28212090
CHR16_28409831_28416905
CHR16_28541324_28545867
CHR16_28762010_28768679
CHR16_28779224_28785841
CHR16_28866258_28874157
CHR16_28900147_28904637
CHR16_29403931_29408181
CHR16_29418337_29422587
CHR16_29578300_29582830
CHR16_29594441_29598750
CHR16_2969725_2973975
CHR16_29727515_29740057
CHR16_29816147_29821574
CHR16_30009956_30018522
CHR16_3006842_3017788
CHR16_30158305_30162555
CHR16_30287501_30294373
CHR16_30311055_30315307
CHR16_30580388_30586496
CHR16_30622579_30626829
CHR16_30636855_30644397
CHR16_30677630_30684543
CHR16_30811928_30816624
CHR16_30919027_30923277
CHR16_30989768_30996505
CHR16_31012839_31018266
CHR16_31021112_31028002
CHR16_31053745_31058152
CHR16_31135146_31139399
CHR16_31270509_31274793
CHR16_32594193_32598449
CHR16_3290107_3299082
CHR16_33109583_33113841
CHR16_33166120_33170376
CHR16_33867494_33873504
CHR16_3432741_3436991
CHR16_3484672_3491767
CHR16_3496394_3500644
CHR16_3639440_3645669
CHR16_368747_375408
CHR16_3706764_3711021
CHR16_3869962_3874223
CHR16_39509_47125
CHR16_4105437_4109687
CHR16_4412369_4416640
CHR16_45159760_45164010
CHR16_45271449_45284093
CHR16_45734602_45738909
CHR16_46956505_46960785
CHR16_47131995_47137429
CHR16_4756417_4760667
CHR16_4774904_4781848
CHR16_48649751_48658265
CHR16_48862073_48866323
CHR16_49143266_49147516
CHR16_49204346_49208596
CHR16_49271917_49276214
CHR16_49285050_49289300
CHR16_5023170_5027437
CHR16_5086992_5091282
CHR16_51743838_51748620
CHR16_52877096_52881379
CHR16_54067088_54071376
CHR16_54096954_54101204
CHR16_54244433_54248806
CHR16_55220572_55230831
CHR16_55257726_55262978
CHR16_55336146_55340396
CHR16_55608625_55612875
CHR16_55764532_55768782
CHR16_55992679_55996963
CHR16_56256171_56260421
CHR16_56351422_56355672
CHR16_56372972_56377226
CHR16_56561747_56568598
CHR16_56588982_56594763
CHR16_56603017_56607267
CHR16_57103425_57107677
CHR16_576607_580929
CHR16_607560_611810
CHR16_65137183_65145316
CHR16_651488_659408
CHR16_65167351_65171610
CHR16_65392274_65396524
CHR16_65468436_65472698
CHR16_65741642_65745892
CHR16_65747009_65756966
CHR16_65761870_65766155
CHR16_65768927_65779372
CHR16_65787412_65792104
CHR16_65914747_65921612
CHR16_65982600_65988422
CHR16_66007128_66011378
CHR16_66126367_66130617
CHR16_66248851_66261629
CHR16_662575_673272
CHR16_66394977_66401556
CHR16_66460999_66465279
CHR16_66472781_66477032
CHR16_66571117_66575453
CHR16_66898945_66908049
CHR16_66937379_66941629
CHR16_66950798_66955048
CHR16_67179285_67183535
CHR16_67909118_67913368
CHR16_68512901_68517151
CHR16_68761928_68766310
CHR16_695059_699309
CHR16_70043303_70047553
CHR16_701673_705923
CHR16_70214070_70218339
CHR16_70596643_70600913
CHR16_70681615_70688515
CHR16_730241_734498
CHR16_73059054_73063304
CHR16_73693281_73697531
CHR16_73833739_73837989
CHR16_73840726_73846504
CHR16_74024134_74028388
CHR16_74213905_74218168
CHR16_75778836_75786115
CHR16_77143943_77148193
CHR16_772177_781884
CHR16_77799505_77803755
CHR16_788330_796193
CHR16_79128854_79133172
CHR16_80055215_80059465
CHR16_80062263_80066513
CHR16_80082954_80087204
CHR16_80232963_80237213
CHR16_82536672_82545112
CHR16_82556237_82560487
CHR16_82725958_82730208
CHR16_83167453_83171703
CHR16_83181999_83186249
CHR16_83580689_83584939
CHR16_83702747_83707115
CHR16_83870564_83874814
CHR16_84301207_84305457
CHR16_84387011_84394101
CHR16_85142926_85149817
CHR16_86049985_86054235
CHR16_86082216_86086466
CHR16_86286504_86290754
CHR16_86292948_86300291
CHR16_86691316_86695566
CHR16_87229001_87233638
CHR16_87447506_87455855
CHR16_87520224_87524604
CHR16_87684288_87688574
CHR16_87823973_87828223
CHR16_87913515_87917765
CHR16_8795692_8802491
CHR16_88083720_88087970
CHR16_88098805_88103061
CHR16_88151065_88155381
CHR16_88166176_88170488
CHR16_88277078_88281363
CHR16_88418907_88423157
CHR16_88464020_88468321
CHR16_88475052_88479302
CHR16_88504525_88508775
CHR16_88509026_88513711
CHR16_88563001_88573794
CHR16_8859944_8864194
CHR16_88619949_88627310
CHR16_951487_955737
CHR16_960233_964483
CHR17_10041636_10046093
CHR17_10573621_10577871
CHR17_11082270_11086520
CHR17_11836034_11840454
CHR17_11840664_11844999
CHR17_1249436_1253767
CHR17_12506438_12510980
CHR17_12860920_12865563
CHR17_1341995_1346245
CHR17_1412025_1416335
CHR17_14141674_14146040
CHR17_1495041_1503591
CHR17_1504274_1508524
CHR17_15104068_15112869
CHR17_15310900_15316248
CHR17_15911701_15915951
CHR17_16272157_16276407
CHR17_16279580_16283846
CHR17_16411092_16416689
CHR17_1676594_1683344
CHR17_17045979_17053857
CHR17_17066411_17070661
CHR17_17072763_17077013
CHR17_17079407_17085293
CHR17_17389700_17393950
CHR17_17420754_17425004
CHR17_1745252_1749502
CHR17_176621_180871
CHR17_17703330_17707580
CHR17_17879830_17886705
CHR17_17998884_18005535
CHR17_18706086_18710336
CHR17_1888576_1892841
CHR17_18890232_18894561
CHR17_18933511_18937761
CHR17_19002399_19006649
CHR17_19057961_19063798
CHR17_19210801_19215051
CHR17_19218158_19223547
CHR17_19251668_19255979
CHR17_19374254_19382026
CHR17_19559463_19566384
CHR17_19591429_19595703
CHR17_19820967_19825221
CHR17_19996493_20000818
CHR17_2015618_2019868
CHR17_201826_206388
CHR17_20345819_20351899
CHR17_20886194_20891165
CHR17_20925140_20929396
CHR17_21252814_21259951
CHR17_21373237_21377771
CHR17_2149953_2157269
CHR17_21745996_21750246
CHR17_21830968_21835218
CHR17_2223924_2228174
CHR17_2241372_2245622
CHR17_2264730_2268981
CHR17_22765342_22769592
CHR17_22819662_22823912
CHR17_22907969_22912219
CHR17_23389800_23394061
CHR17_23666876_23671357
CHR17_23705313_23712193
CHR17_23921873_23926164
CHR17_23961615_23968838
CHR17_24022027_24026277
CHR17_24193117_24198464
CHR17_24247946_24252253
CHR17_24253339_24257715
CHR17_2440185_2444780
CHR17_24425300_24433501
CHR17_24959249_24963499
CHR17_24967631_24972761
CHR17_25572400_25576650
CHR17_25586081_25590331
CHR17_2561314_2565564
CHR17_25642312_25646700
CHR17_256933_261183
CHR17_25726570_25730859
CHR17_25922231_25931102
CHR17_26175067_26179326
CHR17_26254688_26260879
CHR17_26269558_26273825
CHR17_26318581_26322953
CHR17_2642981_2647231
CHR17_27490085_27494511
CHR17_27613807_27618058
CHR17_27922893_27927143
CHR17_28643369_28647619
CHR17_29506955_29511307
CHR17_295209_299459
CHR17_30328150_30332458
CHR17_30414122_30418372
CHR17_30799135_30803396
CHR17_31219206_31223508
CHR17_31913085_31917368
CHR17_32789422_32793672
CHR17_3321040_3326863
CHR17_33419864_33426549
CHR17_33752469_33756719
CHR17_3407061_3411539
CHR17_34149445_34153695
CHR17_34234365_34238615
CHR17_3442170_3450585
CHR17_3458704_3462954
CHR17_34634697_34641707
CHR17_3483021_3489865
CHR17_34868039_34872567
CHR17_35033204_35039049
CHR17_35144212_35152779
CHR17_3515338_3522222
CHR17_35326368_35331869
CHR17_3545378_3549832
CHR17_35469088_35473494
CHR17_35625599_35629912
CHR17_35737525_35741775
CHR17_36053171_36061129
CHR17_36208960_36213237
CHR17_3659828_3664078
CHR17_37033569_37037855
CHR17_37118638_37122888
CHR17_37194243_37199975
CHR17_3719862_3724112
CHR17_372233_376483
CHR17_37225569_37229819
CHR17_37313796_37318046
CHR17_37368784_37373108
CHR17_3740036_3746586
CHR17_37419063_37426475
CHR17_37432925_37437733
CHR17_37517464_37521777
CHR17_37559797_37564048
CHR17_37586072_37594496
CHR17_37793181_37798954
CHR17_37919970_37924220
CHR17_37937976_37942543
CHR17_37954009_37959201
CHR17_37964216_37968475
CHR17_37969103_37973368
CHR17_38081427_38090871
CHR17_3813712_3817985
CHR17_38175479_38179729
CHR17_38200835_38207730
CHR17_38382607_38389046
CHR17_3852562_3856812
CHR17_3866873_3871123
CHR17_38820456_38825593
CHR17_388444_392694
CHR17_39200999_39205249
CHR17_39209834_39215372
CHR17_39498781_39504575
CHR17_39609265_39614031
CHR17_39629161_39634452
CHR17_3989798_3996563
CHR17_40237961_40242211
CHR17_40329179_40335818
CHR17_40340391_40344641
CHR17_40467146_40471535
CHR17_40560736_40569377
CHR17_40691426_40698762
CHR17_4091742_4095992
CHR17_4113250_4117500
CHR17_41428982_41433232
CHR17_41455097_41459347
CHR17_41604621_41608871
CHR17_41772149_41776399
CHR17_41802403_41806653
CHR17_41941891_41947721
CHR17_42019919_42024169
CHR17_4215776_4220218
CHR17_42250230_42254581
CHR17_42591623_42595873
CHR17_42620791_42625164
CHR17_4280467_4284765
CHR17_43124128_43128378
CHR17_43325111_43329387
CHR17_43370435_43374750
CHR17_43399927_43404474
CHR17_43477202_43481494
CHR17_43532610_43543811
CHR17_43976542_43980891
CHR17_44006059_44014242
CHR17_44030065_44035601
CHR17_44036583_44040833
CHR17_44042579_44050800
CHR17_4404623_4408893
CHR17_4409856_4414125
CHR17_44639087_44645242
CHR17_44924156_44928415
CHR17_45004977_45009227
CHR17_45398050_45406056
CHR17_4553405_4561459
CHR17_45594872_45599139
CHR17_45774891_45781364
CHR17_4585972_4593460
CHR17_45937442_45941731
CHR17_45961597_45969536
CHR17_45976043_45981108
CHR17_46179359_46183609
CHR17_46295634_46302205
CHR17_46594389_46599831
CHR17_46765574_46769824
CHR17_4740226_4744476
CHR17_4772871_4777121
CHR17_4780874_4787563
CHR17_4791658_4796075
CHR17_4811075_4815332
CHR17_4816480_4820730
CHR17_4838497_4845129
CHR17_49251760_49256049
CHR17_4955128_4961206
CHR17_4966371_4973583
CHR17_52262966_52269831
CHR17_52392653_52396910
CHR17_52525585_52529835
CHR17_52685429_52690122
CHR17_5327131_5333721
CHR17_53334999_53339249
CHR17_5343751_5348001
CHR17_53438782_53443092
CHR17_53648281_53655100
CHR17_53759727_53764620
CHR17_53919971_53924244
CHR17_53975932_53980228
CHR17_5427800_5432053
CHR17_54535240_54542511
CHR17_54760334_54768621
CHR17_55132818_55143138
CHR17_55823368_55827868
CHR17_55851154_55855404
CHR17_56028825_56033201
CHR17_56106514_56110787
CHR17_56828538_56835518
CHR17_56885088_56889338
CHR17_579073_583346
CHR17_58236996_58242937
CHR17_58782647_58786897
CHR17_58868513_58875439
CHR17_58950926_58955199
CHR17_5911157_5915901
CHR17_59255041_59261688
CHR17_59403260_59407510
CHR17_59618670_59622920
CHR17_598712_605681
CHR17_60482466_60486716
CHR17_60984519_60991727
CHR17_61488905_61493165
CHR17_61725887_61730155
CHR17_62467667_62471940
CHR17_62665296_62675274
CHR17_62792375_62796683
CHR17_628762_635797
CHR17_63752239_63757129
CHR17_63811690_63815940
CHR17_6399851_6404101
CHR17_64047463_64053227
CHR17_6478467_6488216
CHR17_64918933_64923272
CHR17_6494899_6499150
CHR17_65006664_65013931
CHR17_6548850_6553100
CHR17_6694118_6698368
CHR17_675298_679548
CHR17_6836627_6840878
CHR17_6853177_6859597
CHR17_68599672_68603927
CHR17_6863592_6867842
CHR17_6923521_6927824
CHR17_6957603_6962303
CHR17_69778480_69782739
CHR17_69868803_69875989
CHR17_7022534_7026919
CHR17_70379939_70384210
CHR17_70592149_70597596
CHR17_7060376_7067254
CHR17_70614176_70618426
CHR17_70661183_70665870
CHR17_70689814_70694193
CHR17_70765884_70772776
CHR17_7077650_7082087
CHR17_7082572_7089977
CHR17_7091669_7099483
CHR17_70999717_71003967
CHR17_71020734_71026722
CHR17_71029877_71034164
CHR17_7105576_7110013
CHR17_71171493_71178364
CHR17_71328916_71333166
CHR17_71351643_71355893
CHR17_71426715_71430965
CHR17_7147541_7153195
CHR17_71483395_71490539
CHR17_71568060_71572310
CHR17_71595473_71599723
CHR17_7170994_7176862
CHR17_71906410_71910793
CHR17_7192704_7199970
CHR17_71957527_71964383
CHR17_72197146_72201396
CHR17_7221633_7227625
CHR17_72217901_72222151
CHR17_7260866_7265152
CHR17_72645116_72649396
CHR17_7266158_7270408
CHR17_72713022_72717272
CHR17_7275985_7284162
CHR17_72785616_72789936
CHR17_72877366_72881616
CHR17_72931621_72937241
CHR17_72945844_72953130
CHR17_7321944_7331741
CHR17_73553088_73559670
CHR17_73631510_73646263
CHR17_73650528_73654778
CHR17_73672765_73677037
CHR17_73691537_73698226
CHR17_73731625_73735875
CHR17_73785418_73789668
CHR17_7389598_7393912
CHR17_73979701_73983951
CHR17_7398839_7409152
CHR17_74185398_74189648
CHR17_7420029_7428665
CHR17_7433364_7437712
CHR17_74344144_74352049
CHR17_74410128_74414378
CHR17_74432294_74436567
CHR17_74486839_74491156
CHR17_74504860_74509110
CHR17_74516657_74520949
CHR17_74538566_74542919
CHR17_746254_750504
CHR17_74856295_74860545
CHR17_74900896_74905146
CHR17_75315775_75320226
CHR17_75363087_75367337
CHR17_75538480_75542730
CHR17_75686376_75690737
CHR17_75772693_75776943
CHR17_75805357_75812219
CHR17_75845761_75850013
CHR17_75924792_75929070
CHR17_75932289_75936539
CHR17_75967257_75971507
CHR17_76000061_76007013
CHR17_76130162_76134412
CHR17_76663660_76667910
CHR17_76750401_76757967
CHR17_76824139_76830950
CHR17_76847814_76852064
CHR17_76862714_76866964
CHR17_76896841_76901143
CHR17_76918319_76922569
CHR17_7695608_7705434
CHR17_77040041_77044291
CHR17_77123955_77128205
CHR17_77238976_77247523
CHR17_7725348_7733583
CHR17_77410889_77415180
CHR17_77439394_77446258
CHR17_77560898_77565148
CHR17_7772697_7779490
CHR17_77783643_77787893
CHR17_77803919_77808169
CHR17_77867963_77872269
CHR17_77877711_77881961
CHR17_77944326_77948576
CHR17_77966359_77977412
CHR17_78146603_78150853
CHR17_78181408_78185658
CHR17_78264394_78268666
CHR17_78299726_78304041
CHR17_78390429_78394688
CHR17_78431851_78436101
CHR17_78443489_78447739
CHR17_78487065_78491315
CHR17_78499943_78504193
CHR17_78602225_78606475
CHR17_7879582_7883948
CHR17_7967377_7971627
CHR17_7994138_8003863
CHR17_8003922_8010517
CHR17_8019681_8023942
CHR17_8089861_8095587
CHR17_8150814_8155075
CHR17_8303319_8307569
CHR17_8693086_8697336
CHR17_8808995_8813245
CHR17_9748543_9752909
CHR17_9802741_9806991
CHR17_9880039_9884289
CHR17_9986055_9990311
CHR18_10441042_10445374
CHR18_10463039_10467289
CHR18_10512530_10516798
CHR18_11738678_11742928
CHR18_12240869_12245537
CHR18_12294756_12299006
CHR18_12415897_12422488
CHR18_12536155_12540405
CHR18_12994998_12999248
CHR18_13045680_13049930
CHR18_13264601_13268851
CHR18_13607366_13611616
CHR18_13671356_13675606
CHR18_13874767_13879017
CHR18_13904785_13909035
CHR18_17537974_17542224
CHR18_19283753_19288019
CHR18_19496027_19500349
CHR18_19703503_19707789
CHR18_19874636_19878886
CHR18_20257108_20261429
CHR18_21964313_21968630
CHR18_22382368_22386618
CHR18_24010342_24014689
CHR18_27328702_27332952
CHR18_28303643_28307945
CHR18_31207577_31214799
CHR18_31330810_31335453
CHR18_31960361_31966846
CHR18_3238772_3243985
CHR18_33318787_33323037
CHR18_40531966_40536216
CHR18_41700962_41705212
CHR18_41750909_41755159
CHR18_42434874_42439124
CHR18_42750685_42754964
CHR18_42809461_42813947
CHR18_43028802_43033052
CHR18_43710174_43714721
CHR18_45271195_45276404
CHR18_45593121_45597400
CHR18_46061094_46065368
CHR18_46067254_46071686
CHR18_52456112_52460374
CHR18_52961833_52966120
CHR18_53165541_53171777
CHR18_53472057_53476313
CHR18_53859116_53866205
CHR18_53964062_53968316
CHR18_55714716_55718998
CHR18_583497_588423
CHR18_59136739_59141093
CHR18_59291670_59295948
CHR18_65764901_65769151
CHR18_65774389_65778639
CHR18_70109340_70113701
CHR18_70130589_70134845
CHR18_70325634_70329884
CHR18_70415290_70419540
CHR18_70470781_70476081
CHR18_70946454_70950704
CHR18_71121660_71125910
CHR18_71267827_71272140
CHR18_72527473_72531723
CHR18_72540799_72545049
CHR18_72661603_72665853
CHR18_72824341_72832400
CHR18_72857238_72861543
CHR18_74837762_74844601
CHR18_74926884_74931227
CHR18_75187567_75191817
CHR18_75203293_75207543
CHR18_75353545_75357795
CHR18_75537288_75544233
CHR18_75612198_75616448
CHR18_75803701_75808812
CHR18_75848756_75853020
CHR18_75964402_75968652
CHR18_798099_805827
CHR18_8703868_8708118
CHR18_8776171_8780421
CHR18_9694764_9699055
CHR18_9872301_9876722
CHR19_10054472_10064015
CHR19_10073675_10078776
CHR19_10192307_10200081
CHR19_10239264_10243528
CHR19_10255142_10262406
CHR19_10304445_10308697
CHR19_10310546_10314807
CHR19_10421114_10425505
CHR19_1045586_1049856
CHR19_10470989_10478554
CHR19_10536946_10544155
CHR19_10558178_10562491
CHR19_10622487_10629023
CHR19_10648571_10652821
CHR19_10658896_10663146
CHR19_10777383_10781633
CHR19_10807121_10814264
CHR19_1082470_1086720
CHR19_10839752_10844002
CHR19_11126708_11130984
CHR19_11163850_11172697
CHR19_11205625_11212060
CHR19_11310571_11327968
CHR19_11387707_11394504
CHR19_11403768_11410440
CHR19_11424821_11429071
CHR19_11476884_11481154
CHR19_11525431_11529681
CHR19_11548744_11554266
CHR19_11565763_11570076
CHR19_1188091_1193598
CHR19_12060577_12064900
CHR19_12108794_12115640
CHR19_12127779_12135668
CHR19_1216831_1227300
CHR19_12652898_12657177
CHR19_12675554_12679804
CHR19_12720906_12725221
CHR19_12772853_12779186
CHR19_12826852_12831102
CHR19_12852530_12856835
CHR19_12914153_12918451
CHR19_12964083_12968333
CHR19_1302509_1308072
CHR19_13086608_13091958
CHR19_13105790_13110040
CHR19_13118781_13125660
CHR19_1331382_1335670
CHR19_1351764_1359449
CHR19_1379541_1383791
CHR19_13861492_13865742
CHR19_13891640_13895890
CHR19_1397647_1401897
CHR19_13995006_14004378
CHR19_14056689_14064674
CHR19_14085242_14093059
CHR19_14390382_14394671
CHR19_14446373_14450674
CHR19_14645877_14650310
CHR19_1471613_1478266
CHR19_151678_155928
CHR19_15203481_15207731
CHR19_15390034_15394333
CHR19_15421006_15425262
CHR19_15425324_15429574
CHR19_15435584_15443331
CHR19_15983943_15988193
CHR19_16001517_16006313
CHR19_16102337_16106587
CHR19_16443012_16447262
CHR19_16464723_16471503
CHR19_16744_26754
CHR19_16997719_17002125
CHR19_17029903_17034153
CHR19_17044095_17050843
CHR19_17058496_17062746
CHR19_17194512_17199298
CHR19_17273976_17282111
CHR19_17348387_17352637
CHR19_17491609_17495859
CHR19_17828226_17832496
CHR19_17840281_17844816
CHR19_1798700_1802952
CHR19_18192182_18196542
CHR19_18204266_18208516
CHR19_18245485_18249745
CHR19_18308920_18316856
CHR19_1831959_1839994
CHR19_18387635_18391988
CHR19_18409176_18413443
CHR19_18414807_18419057
CHR19_18512873_18518883
CHR19_18557105_18561357
CHR19_18605337_18609592
CHR19_18718089_18722339
CHR19_18762350_18766614
CHR19_18853185_18857435
CHR19_18867191_18871988
CHR19_18910041_18916483
CHR19_1904796_1909048
CHR19_19160507_19167461
CHR19_1917218_1921468
CHR19_19233810_19238060
CHR19_19289143_19295818
CHR19_19426896_19431150
CHR19_19431965_19436215
CHR19_19497206_19501456
CHR19_19503022_19510864
CHR19_19589689_19593939
CHR19_19599267_19603517
CHR19_19624455_19630760
CHR19_19633175_19641412
CHR19_2044367_2050769
CHR19_2063070_2067320
CHR19_21721886_21726175
CHR19_2184315_2190828
CHR19_2242025_2246356
CHR19_2337283_2341533
CHR19_2377822_2382375
CHR19_2602840_2607090
CHR19_2652913_2657207
CHR19_2733005_2737854
CHR19_2814832_2819102
CHR19_2895180_2899431
CHR19_295041_299291
CHR19_3007016_3011266
CHR19_3069007_3073556
CHR19_3133097_3137712
CHR19_3172200_3176484
CHR19_3314072_3318322
CHR19_33909677_33913927
CHR19_3411102_3415352
CHR19_3447114_3458067
CHR19_3470453_3474703
CHR19_3479710_3483960
CHR19_35121758_35126014
CHR19_3520452_3526271
CHR19_3550921_3561158
CHR19_36461265_36465515
CHR19_36531234_36535484
CHR19_3710171_3716173
CHR19_3722467_3726719
CHR19_3736664_3740914
CHR19_3752060_3756310
CHR19_37524892_37529142
CHR19_377368_381618
CHR19_38141948_38146198
CHR19_38151517_38158209
CHR19_38246884_38251134
CHR19_38407789_38412048
CHR19_38976106_38981995
CHR19_3920076_3924326
CHR19_39455622_39459872
CHR19_39776580_39780830
CHR19_40142294_40146949
CHR19_4015737_4021316
CHR19_40179585_40183919
CHR19_40285212_40292515
CHR19_40295122_40299811
CHR19_40316845_40326759
CHR19_40427634_40432500
CHR19_40628956_40633206
CHR19_40683901_40688153
CHR19_40791985_40799051
CHR19_40892169_40896924
CHR19_40923326_40932132
CHR19_40932327_40936577
CHR19_40937383_40943270
CHR19_4101128_4105418
CHR19_41054103_41058353
CHR19_41090276_41094526
CHR19_41190759_41195013
CHR19_41196231_41200481
CHR19_41214799_41219115
CHR19_41294227_41301588
CHR19_41396647_41400897
CHR19_41414933_41419183
CHR19_41428249_41432499
CHR19_41600586_41604890
CHR19_41710260_41714510
CHR19_41755244_41759530
CHR19_41784560_41791911
CHR19_41848811_41853079
CHR19_41866869_41872891
CHR19_42020349_42024621
CHR19_42257676_42261971
CHR19_42389197_42396793
CHR19_425126_429483
CHR19_4252190_4256928
CHR19_42550404_42554674
CHR19_42686180_42690430
CHR19_42730647_42735413
CHR19_42790228_42794478
CHR19_42837379_42841653
CHR19_4289048_4295325
CHR19_42996270_43003280
CHR19_43405878_43410128
CHR19_43438086_43442512
CHR19_43443541_43447915
CHR19_43467385_43471635
CHR19_43483143_43491000
CHR19_43497504_43503140
CHR19_43569275_43574014
CHR19_43598877_43603127
CHR19_43798076_43803896
CHR19_43811357_43815607
CHR19_43826666_43830983
CHR19_43917402_43921652
CHR19_4396306_4400556
CHR19_43994655_43998922
CHR19_4405545_4412290
CHR19_44075597_44085701
CHR19_44086936_44091186
CHR19_44128446_44132696
CHR19_44134417_44138667
CHR19_443989_448239
CHR19_44517710_44525728
CHR19_44570302_44577083
CHR19_44585826_44590094
CHR19_44592089_44597008
CHR19_44617661_44621958
CHR19_44624593_44628913
CHR19_4490286_4494592
CHR19_45015866_45020181
CHR19_45028063_45032348
CHR19_4508753_4513003
CHR19_45165412_45169679
CHR19_45385990_45390240
CHR19_45472476_45476792
CHR19_45482286_45486536
CHR19_45538882_45549774
CHR19_45550088_45560731
CHR19_45587184_45591443
CHR19_45639595_45645622
CHR19_45660487_45671118
[truncated: 3,361 more rows]

## Sheet: promoters and genes
promo_20bit	promo	symbol
CHR17_58236996_58242937	CHR17_58236996_58242937	10-Mar
CHR16_4774904_4781848	CHR16_4774904_4781848	12-Sep
CHR2_241899364_241907408	CHR2_241899364_241907408	2-Sep
CHR22_40699441_40703733	CHR22_40699441_40703733	3-Sep
CHR2_216942674_216948495	CHR2_216942674_216948495	4-Mar
CHR22_18078486_18086730	CHR22_18078486_18086730	5-Sep
CHRX_118710383_118714861	CHRX_118710383_118714861	6-Sep
CHR7_35803689_35807939	CHR7_35803689_35807939	7-Sep
CHR12_52000891_52005147	CHR12_52000891_52005147	AAAS
CHR12_124169923_124174173	CHR12_124169923_124174173	AACS
CHR3_153011050_153015365	CHR3_153011050_153015365	AADAC
CHR17_38382607_38389046	CHR17_38382607_38389046	AARSD1
CHR4_455695_461340	CHR4_455695_461340	ABCA11P
CHR16_2329845_2334095	CHR16_2329845_2334095	ABCA3
CHR19_988744_994410	CHR19_988744_994410	ABCA7
CHR7_86941974_86946491	CHR7_86941974_86946491	ABCB4
CHR2_219788101_219795416	CHR2_219788101_219795416	ABCB6
CHR16_15947434_15951684	CHR16_15947434_15951684	ABCC1
CHR6_43499769_43508216	CHR6_43499769_43508216	ABCC10
CHR3_185214134_185221921	CHR3_185214134_185221921	ABCC5
CHR12_38298960_38307036	CHR12_38298960_38307036	ABCD2
CHR6_30643648_30650320	CHR6_30643648_30650320	ABCF1
CHR7_150554466_150562298	CHR7_150554466_150562298	ABCF2
CHR21_42515403_42519653	CHR21_42515403_42519653	ABCG1
CHR4_89271294_89275544	CHR4_89271294_89275544	ABCG2
CHR20_25318599_25322967	CHR20_25318599_25322967	ABHD12
CHR3_51975735_51986587	CHR3_51975735_51986587	ABHD14A
CHR18_17537974_17542224	CHR18_17537974_17542224	ABHD3
CHR14_22133486_22141195	CHR14_22133486_22141195	ABHD4
CHR1_92264645_92268895	CHR1_92264645_92268895	ABHD7
CHR19_17273976_17282111	CHR19_17273976_17282111	ABHD8
CHR19_15203481_15207731	CHR19_15203481_15207731	ABHD9
CHR17_44639087_44645242	CHR17_44639087_44645242	ABI3
CHR8_107850886_107855149	CHR8_107850886_107855149	ABRA
CHR18_45593121_45597400	CHR18_45593121_45597400	ACAA2
CHR17_32789422_32793672	CHR17_32789422_32793672	ACACA
CHR12_119641881_119648799	CHR12_119641881_119648799	ACADS
CHR17_7060376_7067254	CHR17_7060376_7067254	ACADVL
CHR17_7192704_7199970	CHR17_7192704_7199970	ACAP1
CHR17_40560736_40569377	CHR17_40560736_40569377	ACBD4
CHR17_28643369_28647619	CHR17_28643369_28647619	ACCN1
CHR16_66248851_66261629	CHR16_66248851_66261629	ACD
CHR14_22631055_22638163	CHR14_22631055_22638163	ACIN1
CHR17_37313796_37318046	CHR17_37313796_37318046	ACLY
CHR1_54779941_54787278	CHR1_54779941_54787278	ACOT11
CHR20_43916168_43922942	CHR20_43916168_43922942	ACOT8
CHRX_23670545_23674828	CHRX_23670545_23674828	ACOT9
CHR17_71483395_71490539	CHR17_71483395_71490539	ACOX1
CHR19_11548744_11554266	CHR19_11548744_11554266	ACP5
CHR3_142429871_142434142	CHR3_142429871_142434142	ACPL2
CHR19_55980567_55986233	CHR19_55980567_55986233	ACPT
CHR22_49520012_49524262	CHR22_49520012_49524262	ACR
CHRX_70711485_70715735	CHRX_70711485_70715735	ACRC
CHR19_6083177_6087477	CHR19_6083177_6087477	ACSBG2
CHR16_87684288_87688574	CHR16_87684288_87688574	ACSF3
CHR20_24985993_24991116	CHR20_24985993_24991116	ACSS1
CHR20_32930863_32935113	CHR20_32930863_32935113	ACSS2
CHR7_5535985_5540249	CHR7_5535985_5540249	ACTB
CHR2_73970100_73974392	CHR2_73970100_73974392	ACTG2
CHR3_180759901_180764270	CHR3_180759901_180764270	ACTL6A
CHR9_110657281_110665173	CHR9_110657281_110665173	ACTL7A
CHR11_66067466_66073747	CHR11_66067466_66073747	ACTN3
CHR19_43826666_43830983	CHR19_43826666_43830983	ACTN4
CHR2_114360506_114364756	CHR2_114360506_114364756	ACTR3
CHR3_53890477_53894727	CHR3_53890477_53894727	ACTR8
CHR2_158192890_158197145	CHR2_158192890_158197145	ACVR1C
CHR3_51989095_51993372	CHR3_51989095_51993372	ACY1
CHR14_74599730_74606891	CHR14_74599730_74606891	ACYP1
CHR15_41406716_41413683	CHR15_41406716_41413683	ADAL
CHR8_39814135_39818436	CHR8_39814135_39818436	ADAM2
CHR1_120239886_120244141	CHR1_120239886_120244141	ADAM30
CHR10_134939612_134943862	CHR10_134939612_134943862	ADAM8
CHR19_8580838_8585088	CHR19_8580838_8585088	ADAMTS10
CHR9_135280071_135284321	CHR9_135280071_135284321	ADAMTS13
CHR15_98696078_98703150	CHR15_98696078_98703150	ADAMTS17
CHR12_42231241_42235491	CHR12_42231241_42235491	ADAMTS20
CHR15_76890078_76894328	CHR15_76890078_76894328	ADAMTS7
CHR1_148790009_148795316	CHR1_148790009_148795316	ADAMTSL4
CHR17_26269558_26273825	CHR17_26269558_26273825	ADAP2
CHR21_45315416_45321172	CHR21_45315416_45321172	ADARB1
CHR10_1221756_1226006	CHR10_1221756_1226006	ADARB2
CHR16_74213905_74218168	CHR16_74213905_74218168	ADAT1
CHR7_140015921_140020174	CHR7_140015921_140020174	ADCK2
CHR7_45577145_45581395	CHR7_45577145_45581395	ADCY1
CHR16_48862073_48866323	CHR16_48862073_48866323	ADCY7
CHR16_4105437_4109687	CHR16_4105437_4109687	ADCY9
CHR2_70844314_70852337	CHR2_70844314_70852337	ADD2
CHR2_3501545_3505806	CHR2_3501545_3505806	ADI1
CHR22_49259555_49267823	CHR22_49259555_49267823	ADM2
CHR18_75964402_75968652	CHR18_75964402_75968652	ADNP2
CHR1_201321039_201327154	CHR1_201321039_201327154	ADORA1
CHR1_111846883_111851766	CHR1_111846883_111851766	ADORA3
CHR3_120777712_120784417	CHR3_120777712_120784417	ADPRH
CHR13_113150708_113159340	CHR13_113150708_113159340	ADPRHL1
CHR1_36323572_36327827	CHR1_36323572_36327827	ADPRHL2
CHR10_115790295_115794545	CHR10_115790295_115794545	ADRB1
CHR11_66787012_66791412	CHR11_66787012_66791412	ADRBK1
CHR20_60307921_60312196	CHR20_60307921_60312196	ADRM1
CHR14_104254326_104262328	CHR14_104254326_104262328	ADSSL1
CHR19_3007016_3011266	CHR19_3007016_3011266	AES
CHR1_113263994_113268244	CHR1_113263994_113268244	AFARP1
CHR2_100124719_100128969	CHR2_100124719_100128969	AFF3
CHR16_88563001_88573794	CHR16_88563001_88573794	AFG3L1
CHR7_150439197_150450083	CHR7_150439197_150450083	AGAP3
CHR11_47692128_47696988	CHR11_47692128_47696988	AGBL2
CHR7_140894190_140902471	CHR7_140894190_140902471	AGK
CHR1_15783442_15787692	CHR1_15783442_15787692	AGMAT
CHR6_32250649_32257320	CHR6_32250649_32257320	AGPAT1
CHR21_44187738_44195333	CHR21_44187738_44195333	AGPAT3
CHR8_41572196_41576446	CHR8_41572196_41576446	AGPAT6
CHR9_87545959_87550229	CHR9_87545959_87550229	AGTPBP1
CHR3_149894854_149899129	CHR3_149894854_149899129	AGTR1
CHR2_241453334_241457584	CHR2_241453334_241457584	AGXT
CHR1_27801941_27806191	CHR1_27801941_27806191	AHDC1
CHR11_62067177_62074408	CHR11_62067177_62074408	AHNAK
CHR7_17301270_17306093	CHR7_17301270_17306093	AHR
CHR5_353790_364321	CHR5_353790_364321	AHRR
CHR2_61254824_61262755	CHR2_61254824_61262755	AHSA2
CHR6_31687489_31692517	CHR6_31687489_31692517	AIF1
CHR22_19657661_19667414	CHR22_19657661_19667414	AIFM3
CHR17_52525585_52529835	CHR17_52525585_52529835	AKAP1
CHR17_19820967_19825221	CHR17_19820967_19825221	AKAP10
CHR6_151701013_151705263	CHR6_151701013_151705263	AKAP12
CHR15_84082784_84087034	CHR15_84082784_84087034	AKAP13
CHR19_15390034_15394333	CHR19_15390034_15394333	AKAP8L
CHR9_116195756_116204073	CHR9_116195756_116204073	AKNA
CHR1_19507906_19514727	CHR1_19507906_19514727	AKR7A2
CHR19_45482286_45486536	CHR19_45482286_45486536	AKT2
CHR19_54644824_54650379	CHR19_54644824_54650379	ALDH16A1
CHR3_127357466_127361716	CHR3_127357466_127361716	ALDH1L1
CHR17_19591429_19595703	CHR17_19591429_19595703	ALDH3A1
CHR1_19100860_19105159	CHR1_19100860_19105159	ALDH4A1
CHR6_24597028_24603925	CHR6_24597028_24603925	ALDH5A1
CHR22_48694847_48701610	CHR22_48694847_48701610	ALG12
CHR9_101020890_101027557	CHR9_101020890_101027557	ALG2
CHR11_111246688_111251015	CHR11_111246688_111251015	ALG9
CHR19_41196231_41200481	CHR19_41196231_41200481	ALKBH6
CHR19_6319943_6324538	CHR19_6319943_6324538	ALKBH7
CHR2_3680184_3684434	CHR2_3680184_3684434	ALLC
CHR17_6836627_6840878	CHR17_6836627_6840878	ALOX12
CHR17_7879582_7883948	CHR17_7879582_7883948	ALOX15B
CHR13_30204168_30208441	CHR13_30204168_30208441	ALOX5AP
CHR15_83157414_83161664	CHR15_83157414_83161664	ALPK3
CHR2_202191393_202195643	CHR2_202191393_202195643	ALS2CR11
CHR2_201929596_201933846	CHR2_201929596_201933846	ALS2CR12
CHR11_46568098_46575645	CHR11_46568098_46575645	AMBRA1
CHR16_2500453_2511177	CHR16_2500453_2511177	AMDHD2
CHR1_109853077_109857327	CHR1_109853077_109857327	AMIGO1
CHR3_49698493_49704599	CHR3_49698493_49704599	AMIGO3
CHRX_109569364_109573614	CHRX_109569364_109573614	AMMECR1
CHR14_102455256_102459506	CHR14_102455256_102459506	AMN
CHR12_31772501_31776819	CHR12_31772501_31776819	AMN1
CHR11_10425299_10429549	CHR11_10425299_10429549	AMPD3
CHR1_104090463_104095364	CHR1_104090463_104095364	AMY1A
CHR1_104090463_104095364	CHR1_104090463_104095364	AMY1B
CHR1_104090463_104095364	CHR1_104090463_104095364	AMY1C
CHR17_63752239_63757129	CHR17_63752239_63757129	AMZ2
CHR17_77439394_77446258	CHR17_77439394_77446258	ANAPC11
CHR4_24984445_24988722	CHR4_24984445_24988722	ANAPC4
CHR1_176957422_176965795	CHR1_176957422_176965795	ANGPTL1
CHR9_128923988_128928365	CHR9_128923988_128928365	ANGPTL2
CHR19_10073675_10078776	CHR19_10073675_10078776	ANGPTL6
CHR8_41773547_41777797	CHR8_41773547_41777797	ANK1
CHR2_190243760_190250658	CHR2_190243760_190250658	ANKAR
CHR17_4113250_4117500	CHR17_4113250_4117500	ANKFY1
CHR5_139758112_139762426	CHR5_139758112_139762426	ANKHD1
CHR13_110364604_110368917	CHR13_110364604_110368917	ANKRD10
CHR16_88083720_88087970	CHR16_88083720_88087970	ANKRD11
CHR17_24959249_24963499	CHR17_24959249_24963499	ANKRD13B
CHR1_70589580_70596505	CHR1_70589580_70596505	ANKRD13C
CHR11_66809894_66814144	CHR11_66809894_66814144	ANKRD13D
CHR10_5968719_5977104	CHR10_5968719_5977104	ANKRD16
CHR9_68667325_68672550	CHR9_68667325_68672550	ANKRD20A2
CHR9_68667325_68672550	CHR9_68667325_68672550	ANKRD20A3
CHR2_96872730_96876985	CHR2_96872730_96876985	ANKRD23
CHR18_19496027_19500349	CHR18_19496027_19500349	ANKRD29
CHR1_144257100_144261368	CHR1_144257100_144261368	ANKRD35
CHR4_186551333_186555637	CHR4_186551333_186555637	ANKRD37
CHR2_197770257_197774507	CHR2_197770257_197774507	ANKRD44
CHR22_36569499_36576136	CHR22_36569499_36576136	ANKRD54
CHR4_78037276_78041526	CHR4_78037276_78041526	ANKRD56
CHR7_117648686_117652944	CHR7_117648686_117652944	ANKRD7
CHR6_34961518_34967297	CHR6_34961518_34967297	ANKS1A
CHR9_100585455_100589705	CHR9_100585455_100589705	ANKS6
CHR2_219799285_219806095	CHR2_219799285_219806095	ANKZF1
CHR15_88150161_88154438	CHR15_88150161_88154438	ANPEP
CHR10_45486978_45491767	CHR10_45486978_45491767	ANUBL1
CHR15_58476707_58480979	CHR15_58476707_58480979	ANXA2
CHR5_150516707_150521060	CHR5_150516707_150521060	ANXA6
CHR10_47871730_47876062	CHR10_47871730_47876062	ANXA8
CHR10_47871730_47876062	CHR10_47871730_47876062	ANXA8L2
CHR19_10558178_10562491	CHR19_10558178_10562491	AP1M2
CHR7_100580986_100587343	CHR7_100580986_100587343	AP1S1
CHR19_54991617_54995867	CHR19_54991617_54995867	AP2A1
CHR19_2063070_2067320	CHR19_2063070_2067320	AP3D1
CHR8_42126248_42130510	CHR8_42126248_42130510	AP3M2
CHR5_115202017_115208898	CHR5_115202017_115208898	AP3S1
CHR1_114246060_114252715	CHR1_114246060_114252715	AP4B1
CHR7_99533615_99540863	CHR7_99533615_99540863	AP4M1
CHR15_26997644_27001902	CHR15_26997644_27001902	APBA2
CHR4_40910482_40914745	CHR4_40910482_40914745	APBB2
CHR19_1397647_1401897	CHR19_1397647_1401897	APC2
CHR18_10441042_10445374	CHR18_10441042_10445374	APCDD1
CHR3_49682938_49687188	CHR3_49682938_49687188	APEH
CHR1_148507185_148512571	CHR1_148507185_148512571	APH1A
CHR2_68544745_68551394	CHR2_68544745_68551394	APLF
CHR19_41054103_41058353	CHR19_41054103_41058353	APLP1
CHR16_28409831_28416905	CHR16_28409831_28416905	APOB48R
CHR6_41125490_41129770	CHR6_41125490_41129770	APOBEC2
CHR22_37743672_37748152	CHR22_37743672_37748152	APOBEC3D
CHR19_50133834_50144312	CHR19_50133834_50144312	APOC2
CHR19_50133834_50144312	CHR19_50133834_50144312	APOC4
CHR19_50097378_50102447	CHR19_50097378_50102447	APOE
CHR22_34885978_34890423	CHR22_34885978_34890423	APOL3
CHR21_26464186_26468503	CHR21_26464186_26468503	APP
CHR9_32986579_32995139	CHR9_32986579_32995139	APTX
CHR7_30914492_30918745	CHR7_30914492_30918745	AQP1
CHR12_48636272_48642750	CHR12_48636272_48642750	AQP5
CHR12_48649391_48653641	CHR12_48649391_48653641	AQP6
CHR9_68937827_68944634	CHR9_68937827_68944634	AQP7P2
CHR11_72101095_72105345	CHR11_72101095_72105345	ARAP1
CHR4_35921624_35925874	CHR4_35921624_35925874	ARAP2
CHR1_226330124_226338223	CHR1_226330124_226338223	ARF1
CHR20_46968333_46972583	CHR20_46968333_46972583	ARFGEF2
CHR20_61806334_61813309	CHR20_61806334_61813309	ARFRP1
CHR17_27490085_27494511	CHR17_27490085_27494511	ARGFXP2
CHR4_149160347_149164597	CHR4_149160347_149164597	ARHGAP10
CHR16_24857993_24862243	CHR16_24857993_24862243	ARHGAP17
CHR2_68811971_68816221	CHR2_68811971_68816221	ARHGAP25
CHR1_94474959_94479277	CHR1_94474959_94479277	ARHGAP29
CHR1_159305330_159312580	CHR1_159305330_159312580	ARHGAP30
CHRX_152844142_152848408	CHRX_152844142_152848408	ARHGAP4
CHR22_43557571_43561821	CHR22_43557571_43561821	ARHGAP8
CHR12_56157245_56163400	CHR12_56157245_56163400	ARHGAP9
CHR16_262111_271431	CHR16_262111_271431	ARHGDIG
CHR19_47090166_47094416	CHR19_47090166_47094416	ARHGEF1
CHR8_1756048_1760339	CHR8_1756048_1760339	ARHGEF10
CHR1_17821588_17825838	CHR1_17821588_17825838	ARHGEF10L
CHR1_155281036_155285286	CHR1_155281036_155285286	ARHGEF11
CHR17_8150814_8155075	CHR17_8150814_8155075	ARHGEF15
CHR19_7407073_7411323	CHR19_7407073_7411323	ARHGEF18
CHR7_143679865_143686665	CHR7_143679865_143686665	ARHGEF5
CHR13_110562124_110566532	CHR13_110562124_110566532	ARHGEF7
CHR1_233553787_233561655	CHR1_233553787_233561655	ARID4B
CHR17_41802403_41806653	CHR17_41802403_41806653	ARL17
CHR17_41941891_41947721	CHR17_41941891_41947721	ARL17P1
CHR7_12689505_12694235	CHR7_12689505_12694235	ARL4A
CHR7_102499063_102506022	CHR7_102499063_102506022	ARMC10
CHR17_70614176_70618426	CHR17_70614176_70618426	ARMC7
CHR3_139490737_139495057	CHR3_139490737_139495057	ARMC8
CHR2_231775669_231779919	CHR2_231775669_231779919	ARMC9
CHR10_14916730_14924083	CHR10_14916730_14924083	ARMETL1
CHR15_78480246_78484638	CHR15_78480246_78484638	ARNT2
CHR7_98806764_98811052	CHR7_98806764_98811052	ARPC1B
CHR2_218786618_218791114	CHR2_218786618_218791114	ARPC2
CHR3_9805726_9812920	CHR3_9805726_9812920	ARPC4
CHR3_35654013_35659602	CHR3_35654013_35659602	ARPP-21
CHR17_4553405_4561459	CHR17_4553405_4561459	ARRB2
CHR22_49412687_49416942	CHR22_49412687_49416942	ARSA
CHR17_63811690_63815940	CHR17_63811690_63815940	ARSG
CHR4_77211386_77216807	CHR4_77211386_77216807	ART3
CHR1_44168078_44174990	CHR1_44168078_44174990	ARTN
CHR10_104615762_104620012	CHR10_104615762_104620012	AS3MT
CHR11_122570119_122574717	CHR11_122570119_122574717	ASAM
CHR1_23682508_23687144	CHR1_23682508_23687144	ASAP3
CHR9_131288240_131292490	CHR9_131288240_131292490	ASB6
CHR17_6957603_6962303	CHR17_6957603_6962303	ASGR2
CHR7_65174710_65181037	CHR7_65174710_65181037	ASL
CHRY_1530983_1535233	CHRY_1530983_1535233	ASMTL
CHR17_3321040_3326863	CHR17_3321040_3326863	ASPA
CHR16_29816147_29821574	CHR16_29816147_29821574	ASPHD1
CHR22_25151801_25156051	CHR22_25151801_25156051	ASPHD2
CHR17_77560898_77565148	CHR17_77560898_77565148	ASPSCR1
CHR11_61877532_61881782	CHR11_61877532_61881782	ASRGL1
CHR9_118485929_118492834	CHR9_118485929_118492834	ASTN2
CHR20_30406313_30411960	CHR20_30406313_30411960	ASXL1
CHR10_89563600_89571397	CHR10_89563600_89571397	ATAD1
CHR2_219799285_219806095	CHR2_219799285_219806095	ATG9A
CHR2_38457158_38461419	CHR2_38457158_38461419	ATL2
CHR12_6909852_6914102	CHR12_6909852_6914102	ATN1
CHR10_69661111_69665361	CHR10_69661111_69665361	ATOH7
CHR5_151117653_151121985	CHR5_151117653_151121985	ATOX1
CHR13_112389143_112393393	CHR13_112389143_112393393	ATP11A
CHR13_24149194_24153465	CHR13_24149194_24153465	ATP12A
CHR19_19633175_19641412	CHR19_19633175_19641412	ATP13A1
CHR1_17198623_17203429	CHR1_17198623_17203429	ATP13A2
CHR1_158348671_158352942	CHR1_158348671_158352942	ATP1A2
CHR19_47189434_47193722	CHR19_47189434_47193722	ATP1A3
CHR1_158410324_158414574	CHR1_158410324_158414574	ATP1A4
CHR1_167339070_167343355	CHR1_167339070_167343355	ATP1B1
CHR17_3813712_3817985	CHR17_3813712_3817985	ATP2A3
CHR3_10465796_10470046	CHR3_10465796_10470046	ATP2B2
CHR12_55325274_55329619	CHR12_55325274_55329619	ATP5B
CHR19_1188091_1193598	CHR19_1188091_1193598	ATP5D
CHR20_57039999_57044317	CHR20_57039999_57044317	ATP5E
CHR12_52351948_52360196	CHR12_52351948_52360196	ATP5G2
CHR21_26026065_26033355	CHR21_26026065_26033355	ATP5J
CHR7_98900973_98909238	CHR7_98900973_98909238	ATP5J2
CHR14_49845296_49852197	CHR14_49845296_49852197	ATP5S
CHRX_153306714_153320295	CHRX_153306714_153320295	ATP6AP1
CHR7_138129736_138136966	CHR7_138129736_138136966	ATP6V0A4
CHR1_44209688_44219519	CHR1_44209688_44219519	ATP6V0B
CHR7_149197489_149207490	CHR7_149197489_149207490	ATP6V0E2
CHR2_71013027_71017306	CHR2_71013027_71017306	ATP6V1B1
CHR2_10775725_10781156	CHR2_10775725_10781156	ATP6V1C2
CHR7_128285092_128290891	CHR7_128285092_128290891	ATP6V1F
CHR13_24840708_24844958	CHR13_24840708_24844958	ATP8A2
CHR20_49775072_49779322	CHR20_49775072_49779322	ATP9A
CHR18_75203293_75207543	CHR18_75203293_75207543	ATP9B
CHR1_46905865_46910781	CHR1_46905865_46910781	ATPAF1
CHR17_17879830_17886705	CHR17_17879830_17886705	ATPAF2
CHR19_56298909_56303159	CHR19_56298909_56303159	ATPBD3
CHR15_33624893_33629156	CHR15_33624893_33629156	ATPBD4
CHR3_48453187_48464250	CHR3_48453187_48464250	ATRIP
CHR7_105303430_105307764	CHR7_105303430_105307764	ATXN7L1
CHR20_54397333_54404258	CHR20_54397333_54404258	AURKA
CHR19_62430688_62434989	CHR19_62430688_62434989	AURKC
CHR7_68698341_68705120	CHR7_68698341_68705120	AUTS2
CHR1_204387066_204391316	CHR1_204387066_204391316	AVPR1B
CHRX_152820063_152824515	CHRX_152820063_152824515	AVPR2
CHR17_60984519_60991727	CHR17_60984519_60991727	AXIN2
CHR3_162304570_162309354	CHR3_162304570_162309354	B3GALNT1
CHR6_71722103_71726962	CHR6_71722103_71726962	B3GAT2
CHR11_65868364_65875171	CHR11_65868364_65875171	B3GNT1
CHR2_62270757_62280699	CHR2_62270757_62280699	B3GNT2
CHR12_121250680_121254963	CHR12_121250680_121254963	B3GNT4
CHR3_184462283_184466533	CHR3_184462283_184466533	B3GNT5
CHR19_46625725_46629975	CHR19_46625725_46629975	B3GNT8
CHR16_65741642_65745892	CHR16_65741642_65745892	B3GNT9
CHR17_78602225_78606475	CHR17_78602225_78606475	B3GNTL1
CHR12_56308665_56316752	CHR12_56308665_56316752	B4GALNT1
CHR12_528459_532709	CHR12_528459_532709	B4GALNT3
CHR9_33156486_33160854	CHR9_33156486_33160854	B4GALT1
CHR1_44209688_44219519	CHR1_44209688_44219519	B4GALT2
CHR17_19210801_19215051	CHR17_19210801_19215051	B9D1
CHR11_116663977_116668227	CHR11_116663977_116668227	BACE1
CHR21_29589590_29594357	CHR21_29589590_29594357	BACH1
CHR21_10120046_10124308	CHR21_10120046_10124308	BAGE5
CHR7_97771632_97778650	CHR7_97771632_97778650	BAIAP2L1
CHR20_30741739_30745989	CHR20_30741739_30745989	BAK1
CHR11_65522625_65529664	CHR11_65522625_65529664	BANF1
CHR3_52416066_52422558	CHR3_52416066_52422558	BAP1
CHR2_215381861_215386111	CHR2_215381861_215386111	BARD1
CHR1_90954632_90958882	CHR1_90954632_90958882	BARHL2
CHR11_128747544_128751840	CHR11_128747544_128751840	BARX2
CHR19_52425541_52431363	CHR19_52425541_52431363	BBC3
CHR3_108971118_108975368	CHR3_108971118_108975368	BBX
CHR16_73833739_73837989	CHR16_73833739_73837989	BCAR1
CHR17_56106514_56110787	CHR17_56106514_56110787	BCAS3
CHR20_48841373_48845737	CHR20_48841373_48845737	BCAS4
CHR19_46592043_46598713	CHR19_46592043_46598713	BCKDHA
CHR16_31021112_31028002	CHR16_31021112_31028002	BCKDK
CHR18_59136739_59141093	CHR18_59136739_59141093	BCL2
CHR20_29773567_29777817	CHR20_29773567_29777817	BCL2L1
CHR2_111620496_111624746	CHR2_111620496_111624746	BCL2L11
CHR19_54856710_54864426	CHR19_54856710_54864426	BCL2L12
CHR12_12119999_12124249	CHR12_12119999_12124249	BCL2L14
CHR1_114230770_114235192	CHR1_114230770_114235192	BCL2L15
CHR19_49940319_49944620	CHR19_49940319_49944620	BCL3
CHR3_188936192_188940442	CHR3_188936192_188940442	BCL6
CHR17_6863592_6867842	CHR17_6863592_6867842	BCL6B
CHR7_72592084_72596334	CHR7_72592084_72596334	BCL7B
CHR16_30811928_30816624	CHR16_30811928_30816624	BCL7C
CHRX_39846248_39850498	CHRX_39846248_39850498	BCOR
CHRX_128983249_128987499	CHRX_128983249_128987499	BCORL1
CHR22_21951895_21956145	CHR22_21951895_21956145	BCR
CHR2_219229201_219237195	CHR2_219229201_219237195	BCS1L
CHR3_198766454_198770752	CHR3_198766454_198770752	BDH1
CHR10_13584201_13588482	CHR10_13584201_13588482	BEND7
CHR19_12720906_12725221	CHR19_12720906_12725221	BEST2
CHR1_154445907_154450189	CHR1_154445907_154450189	BGLAP
CHR7_97676039_97680289	CHR7_97676039_97680289	BHLHB8
CHR12_32147951_32152201	CHR12_32147951_32152201	BICD1
CHR9_94566154_94570419	CHR9_94566154_94570419	BICD2
CHR12_50003455_50007715	CHR12_50003455_50007715	BIN2
CHR20_61334220_61338643	CHR20_61334220_61338643	BIRC7
CHR20_35588760_35593217	CHR20_35588760_35593217	BLCAP
CHR17_25642312_25646700	CHR17_25642312_25646700	BLMH
CHR7_43761296_43765553	CHR7_43761296_43765553	BLVRA
CHR19_45660487_45671118	CHR19_45660487_45671118	BLVRB
CHR8_22069538_22079613	CHR8_22069538_22079613	BMP1
CHR20_6693706_6697956	CHR20_6693706_6697956	BMP2
CHR20_55273876_55278592	CHR20_55273876_55278592	BMP7
CHR1_39761417_39767444	CHR1_39761417_39767444	BMP8A
CHR10_42594764_42599014	CHR10_42594764_42599014	BMS1
CHR1_149272175_149278689	CHR1_149272175_149278689	BNIPL
CHR3_114410564_114418637	CHR3_114410564_114418637	BOC
CHR2_242143364_242147744	CHR2_242143364_242147744	BOK
CHR2_74227793_74232047	CHR2_74227793_74232047	BOLA3
CHR8_145482587_145489428	CHR8_145482587_145489428	BOP1
CHR22_48603706_48610838	CHR22_48603706_48610838	BRD1
CHR5_942411_949415	CHR5_942411_949415	BRD9
CHR1_92184219_92191083	CHR1_92184219_92191083	BRDT
CHR11_65868364_65875171	CHR11_65868364_65875171	BRMS1
CHR11_1385457_1389707	CHR11_1385457_1389707	BRSK2
CHR19_3172200_3176484	CHR19_3172200_3176484	BRUNOL5
CHR15_70398532_70403079	CHR15_70398532_70403079	BRUNOL6
CHR21_39606636_39612256	CHR21_39606636_39612256	BRWD1
CHR1_55233704_55237975	CHR1_55233704_55237975	BSND
CHR4_15310238_15314545	CHR4_15310238_15314545	BST1
CHR10_93670215_93674481	CHR10_93670215_93674481	BTAF1
CHR10_124017310_124021579	CHR10_124017310_124021579	BTBD16
CHR17_69868803_69875989	CHR17_69868803_69875989	BTBD17
CHR6_38670992_38675321	CHR6_38670992_38675321	BTBD9
CHR1_201537786_201542062	CHR1_201537786_201542062	BTG2
CHR6_26605049_26610223	CHR6_26605049_26610223	BTN1A1
CHR6_26481150_26485400	CHR6_26481150_26485400	BTN3A2
CHR6_26481150_26485400	CHR6_26481150_26485400	BTN3A3
CHR5_180392332_180400721	CHR5_180392332_180400721	BTNL9
CHR10_103100314_103104640	CHR10_103100314_103104640	BTRC
CHR2_111151326_111155635	CHR2_111151326_111155635	BUB1
CHR6_41993442_42003960	CHR6_41993442_42003960	BYSL
CHR17_53759727_53764620	CHR17_53759727_53764620	BZRAP1
CHR10_21825447_21829697	CHR10_21825447_21829697	C10orf114
CHR10_88714667_88724548	CHR10_88714667_88724548	C10orf116
CHR10_98727530_98731780	CHR10_98727530_98731780	C10orf12
CHR10_128655454_128659704	CHR10_128655454_128659704	C10orf141
CHR10_102733801_102740762	CHR10_102733801_102740762	C10orf2
CHR10_44812427_44819842	CHR10_44812427_44819842	C10orf25
CHR10_73202465_73206843	CHR10_73202465_73206843	C10orf54
CHR10_75337395_75345494	CHR10_75337395_75345494	C10orf55
CHR10_103741036_103746790	CHR10_103741036_103746790	C10orf76
CHR10_118418721_118422971	CHR10_118418721_118422971	C10orf82
CHR10_124702988_124707263	CHR10_124702988_124707263	C10orf88
CHR10_128198668_128206882	CHR10_128198668_128206882	C10orf90
CHR10_134105182_134109432	CHR10_134105182_134109432	C10orf91
CHR10_134520476_134524726	CHR10_134520476_134524726	C10orf92
CHR11_61313225_61320161	CHR11_61313225_61320161	C11orf10
CHR11_67791539_67799497	CHR11_67791539_67799497	C11orf24
CHR11_111632697_111640287	CHR11_111632697_111640287	C11orf34
CHR11_6471606_6476354	CHR11_6471606_6476354	C11orf47
CHR11_46911326_46915654	CHR11_46911326_46915654	C11orf49
CHR11_110628416_110632666	CHR11_110628416_110632666	C11orf53
CHR11_93107912_93120858	CHR11_93107912_93120858	C11orf54
CHR11_71491193_71495470	CHR11_71491193_71495470	C11orf59
CHR11_122255182_122262616	CHR11_122255182_122262616	C11orf63
CHR12_51972083_51980778	CHR12_51972083_51980778	C12orf10
CHR12_26979082_26985710	CHR12_26979082_26985710	C12orf11
CHR12_89872332_89876584	CHR12_89872332_89876584	C12orf12
CHR12_108662797_108667047	CHR12_108662797_108667047	C12orf34
CHR12_32025758_32030008	CHR12_32025758_32030008	C12orf35
CHR12_38298960_38307036	CHR12_38298960_38307036	C12orf40
CHR12_47358993_47365770	CHR12_47358993_47365770	C12orf41
CHR12_4297131_4301410	CHR12_4297131_4301410	C12orf5
CHR12_6679320_6683573	CHR12_6679320_6683573	C12orf53
CHR12_6919963_6926764	CHR12_6919963_6926764	C12orf57
CHR13_112345858_112350108	CHR13_112345858_112350108	C13orf35
CHR13_102144105_102148355	CHR13_102144105_102148355	C13orf39
CHR14_22631055_22638163	CHR14_22631055_22638163	C14orf119
CHR14_76358979_76363238	CHR14_76358979_76363238	C14orf166B
CHR14_60021752_60026002	CHR14_60021752_60026002	C14orf39
CHR14_94987638_94991888	CHR14_94987638_94991888	C14orf49
CHR14_99047676_99056703	CHR14_99047676_99056703	C14orf65
CHR14_104522824_104527287	CHR14_104522824_104527287	C14orf79
CHR14_92651151_92655480	CHR14_92651151_92655480	C14orf85
CHR15_38458815_38463065	CHR15_38458815_38463065	C15orf23
CHR15_32178065_32184923	CHR15_32178065_32184923	C15orf24
CHR15_73284616_73288866	CHR15_73284616_73288866	C15orf39
CHR15_81470612_81474862	CHR15_81470612_81474862	C15orf40
CHR15_87964553_87969253	CHR15_87964553_87969253	C15orf42
CHR15_43032691_43036944	CHR15_43032691_43036944	C15orf43
CHR15_38329176_38336220	CHR15_38329176_38336220	C15orf56
CHR15_88574244_88581668	CHR15_88574244_88581668	C15orf58
CHR15_71830119_71835577	CHR15_71830119_71835577	C15orf59
CHR16_88619949_88627310	CHR16_88619949_88627310	C16orf3
CHR16_21923530_21927780	CHR16_21923530_21927780	C16orf52
CHR16_56603017_56607267	CHR16_56603017_56607267	C16orf57
CHR16_19471040_19475292	CHR16_19471040_19475292	C16orf62
CHR16_84301207_84305457	CHR16_84301207_84305457	C16orf74
CHR17_26254688_26260879	CHR17_26254688_26260879	C17orf42
CHR17_16279580_16283846	CHR17_16279580_16283846	C17orf45
CHR17_53975932_53980228	CHR17_53975932_53980228	C17orf47
CHR17_6853177_6859597	CHR17_6853177_6859597	C17orf49
CHR17_76896841_76901143	CHR17_76896841_76901143	C17orf55
CHR17_76824139_76830950	CHR17_76824139_76830950	C17orf56
CHR17_55851154_55855404	CHR17_55851154_55855404	C17orf64
CHR17_39609265_39614031	CHR17_39609265_39614031	C17orf65
CHR17_31219206_31223508	CHR17_31219206_31223508	C17orf66
CHR17_8089861_8095587	CHR17_8089861_8095587	C17orf68
CHR17_77123955_77128205	CHR17_77123955_77128205	C17orf70
CHR17_7266158_7270408	CHR17_7266158_7270408	C17orf74
CHR17_7091669_7099483	CHR17_7091669_7099483	C17orf81
CHR17_77238976_77247523	CHR17_77238976_77247523	C17orf90
CHR17_256933_261183	CHR17_256933_261183	C17orf97
CHR17_73650528_73654778	CHR17_73650528_73654778	C17orf99
CHR18_13607366_13611616	CHR18_13607366_13611616	C18orf1
CHR18_13671356_13675606	CHR18_13671356_13675606	C18orf19
CHR18_583497_588423	CHR18_583497_588423	C18orf56
CHR18_71267827_71272140	CHR18_71267827_71272140	C18orf62
CHR19_63176964_63181216	CHR19_63176964_63181216	C19orf18
CHR19_35121758_35126014	CHR19_35121758_35126014	C19orf2
CHR19_1216831_1227300	CHR19_1216831_1227300	C19orf24
CHR19_43483143_43491000	CHR19_43483143_43491000	C19orf33
CHR19_1904796_1909048	CHR19_1904796_1909048	C19orf34
CHR19_2044367_2050769	CHR19_2044367_2050769	C19orf36
CHR19_38151517_38158209	CHR19_38151517_38158209	C19orf40
CHR19_45538882_45549774	CHR19_45538882_45549774	C19orf47
CHR19_55993656_56003286	CHR19_55993656_56003286	C19orf48
CHR19_45945118_45951748	CHR19_45945118_45951748	C19orf54
CHR19_40937383_40943270	CHR19_40937383_40943270	C19orf55
CHR19_7644013_7652510	CHR19_7644013_7652510	C19orf59
CHR19_55666904_55675322	CHR19_55666904_55675322	C19orf63
CHR19_10054472_10064015	CHR19_10054472_10064015	C19orf66
CHR19_14056689_14064674	CHR19_14056689_14064674	C19orf67
CHR19_5628534_5635411	CHR19_5628534_5635411	C19orf70
CHR1_22832234_22837436	CHR1_22832234_22837436	C1QA
CHR10_16603260_16607510	CHR10_16603260_16607510	C1QL3
CHR17_74538566_74542919	CHR17_74538566_74542919	C1QTNF1
CHR12_7034777_7039050	CHR12_7034777_7039050	C1S
CHR1_36687889_36692139	CHR1_36687889_36692139	C1orf102
CHR1_153553810_153564062	CHR1_153553810_153564062	C1orf104
CHR1_160611761_160618899	CHR1_160611761_160618899	C1orf111
CHR1_177810941_177815210	CHR1_177810941_177815210	C1orf125
CHR1_10946095_10950345	CHR1_10946095_10950345	C1orf127
CHR1_229426775_229431025	CHR1_229426775_229431025	C1orf131
CHR1_26057685_26061990	CHR1_26057685_26061990	C1orf135
CHR1_92452660_92456910	CHR1_92452660_92456910	C1orf146
CHR1_37751704_37756463	CHR1_37751704_37756463	C1orf149
CHR1_111814626_111818876	CHR1_111814626_111818876	C1orf162
CHR1_27150632_27158668	CHR1_27150632_27158668	C1orf172
CHR1_154570226_154578319	CHR1_154570226_154578319	C1orf182
CHR1_229070150_229075185	CHR1_229070150_229075185	C1orf198
CHR1_153487473_153495398	CHR1_153487473_153495398	C1orf2
CHR1_43523076_43527326	CHR1_43523076_43527326	C1orf210
CHR1_176745332_176749651	CHR1_176745332_176749651	C1orf220
CHR1_46905865_46910781	CHR1_46905865_46910781	C1orf223
CHR1_226356892_226367127	CHR1_226356892_226367127	C1orf35
CHR1_148507185_148512571	CHR1_148507185_148512571	C1orf54
CHR1_224252896_224257164	CHR1_224252896_224257164	C1orf55
CHR1_149283382_149287632	CHR1_149283382_149287632	C1orf56
CHR1_109004437_109009171	CHR1_109004437_109009171	C1orf59
CHR1_109197861_109205873	CHR1_109197861_109205873	C1orf62
CHR1_154961357_154968335	CHR1_154961357_154968335	C1orf66
CHR1_32457112_32464036	CHR1_32457112_32464036	C1orf91
CHR1_155153565_155158073	CHR1_155153565_155158073	C1orf92
CHR1_227542253_227549164	CHR1_227542253_227549164	C1orf96
CHR6_31970042_31976943	CHR6_31970042_31976943	C2
CHR20_61034426_61043219	CHR20_61034426_61043219	C20orf11
CHR20_30534099_30538546	CHR20_30534099_30538546	C20orf112
CHR20_31331101_31335437	CHR20_31331101_31335437	C20orf114
CHR20_34920940_34928151	CHR20_34920940_34928151	C20orf117
CHR20_34934483_34938733	CHR20_34934483_34938733	C20orf118
CHR20_35237387_35244905	CHR20_35237387_35244905	C20orf132
CHR20_31725130_31729423	CHR20_31725130_31729423	C20orf134
CHR20_31725130_31729423	CHR20_31725130_31729423	C20orf144
CHR20_60435234_60439484	CHR20_60435234_60439484	C20orf151
CHR20_43948895_43956808	CHR20_43948895_43956808	C20orf165
CHR20_60553577_60562676	CHR20_60553577_60562676	C20orf166
CHR20_31130915_31135165	CHR20_31130915_31135165	C20orf186
CHR20_58060874_58068156	CHR20_58060874_58068156	C20orf197
CHR20_3745677_3749983	CHR20_3745677_3749983	C20orf29
CHR20_1112367_1116617	CHR20_1112367_1116617	C20orf46
CHR20_61051003_61055342	CHR20_61051003_61055342	C20orf59
CHR20_13710181_13717032	CHR20_13710181_13717032	C20orf7
CHR20_56155888_56160149	CHR20_56155888_56160149	C20orf85
CHR20_218329_226963	CHR20_218329_226963	C20orf96
CHR21_45668633_45672913	CHR21_45668633_45672913	C21orf123
CHR21_43575557_43579807	CHR21_43575557_43579807	C21orf136
CHR21_44582824_44587204	CHR21_44582824_44587204	C21orf2
CHR21_44374423_44378740	CHR21_44374423_44378740	C21orf33
CHR21_29589590_29594357	CHR21_29589590_29594357	C21orf41
CHR21_46527194_46533204	CHR21_46527194_46533204	C21orf57
CHR21_46561749_46571713	CHR21_46561749_46571713	C21orf58
CHR21_32703122_32707630	CHR21_32703122_32707630	C21orf63
CHR22_22431707_22435957	CHR22_22431707_22435957	C22orf15
CHR22_36665502_36669752	CHR22_36665502_36669752	C22orf23
CHR22_18400940_18405190	CHR22_18400940_18405190	C22orf25
CHR22_31137462_31141735	CHR22_31137462_31141735	C22orf28
CHR22_18219052_18225962	CHR22_18219052_18225962	C22orf29
CHR22_27787075_27791407	CHR22_27787075_27791407	C22orf31
CHR22_40795578_40806394	CHR22_40795578_40806394	C22orf32
CHR22_35733035_35737289	CHR22_35733035_35737289	C22orf33
CHR22_23318276_23322540	CHR22_23318276_23322540	C22orf36
CHR22_44000698_44004948	CHR22_44000698_44004948	C22orf9
CHR11_73556504_73563026	CHR11_73556504_73563026	C2CD3
CHR2_160972616_160976866	CHR2_160972616_160976866	C2orf12
CHR2_27283329_27294511	CHR2_27283329_27294511	C2orf28
CHR2_75790766_75795330	CHR2_75790766_75795330	C2orf3
CHR2_106045043_106049294	CHR2_106045043_106049294	C2orf40
CHR2_10195459_10200180	CHR2_10195459_10200180	C2orf48
CHR2_11187129_11193298	CHR2_11187129_11193298	C2orf50
CHR2_37308793_37315748	CHR2_37308793_37315748	C2orf56
CHR2_47235180_47239430	CHR2_47235180_47239430	C2orf61
CHR2_74727922_74735711	CHR2_74727922_74735711	C2orf65
CHR2_73311412_73317364	CHR2_73311412_73317364	C2orf7
CHR2_29149881_29154131	CHR2_29149881_29154131	C2orf71
CHR2_233439737_233443987	CHR2_233439737_233443987	C2orf82
CHR19_6670910_6675160	CHR19_6670910_6675160	C3
CHR3_62276935_62281185	CHR3_62276935_62281185	C3orf14
CHR3_14664772_14669041	CHR3_14664772_14669041	C3orf19
CHR3_14688151_14692439	CHR3_14688151_14692439	C3orf20
CHR3_196472343_196476666	CHR3_196472343_196476666	C3orf21
CHR3_101015870_101020120	CHR3_101015870_101020120	C3orf26
CHR3_8667987_8672247	CHR3_8667987_8672247	C3orf32
CHR3_88278298_88282548	CHR3_88278298_88282548	C3orf38
CHR3_113284428_113288688	CHR3_113284428_113288688	C3orf52
CHR3_128391163_128395413	CHR3_128391163_128395413	C3orf56
CHR3_49288706_49293846	CHR3_49288706_49293846	C3orf62
CHR3_56691423_56695673	CHR3_56691423_56695673	C3orf63
CHR3_69143534_69149009	CHR3_69143534_69149009	C3orf64
CHR3_187024756_187029021	CHR3_187024756_187029021	C3orf65
CHR3_58829484_58833734	CHR3_58829484_58833734	C3orf67
CHR3_186352746_186356996	CHR3_186352746_186356996	C3orf70
CHR4_37258749_37262999	CHR4_37258749_37262999	C4orf19
CHR4_8503542_8507792	CHR4_8503542_8507792	C4orf23
CHR4_88031821_88036072	CHR4_88031821_88036072	C4orf36
CHR4_99282664_99286914	CHR4_99282664_99286914	C4orf37
CHR4_2593456_2597706	CHR4_2593456_2597706	C4orf8
CHR5_111120030_111126953	CHR5_111120030_111126953	C5orf13
CHR5_31564650_31571441	CHR5_31564650_31571441	C5orf22
CHR5_43511610_43519347	CHR5_43511610_43519347	C5orf28
CHR5_36277251_36281501	CHR5_36277251_36281501	C5orf33
CHR5_56237356_56241609	CHR5_56237356_56241609	C5orf35
CHR5_156704507_156708757	CHR5_156704507_156708757	C5orf40
CHR6_34771769_34776103	CHR6_34771769_34776103	C6orf106
CHR6_43304433_43308689	CHR6_43304433_43308689	C6orf108
CHR6_13593644_13599266	CHR6_13593644_13599266	C6orf114
CHR6_165642338_165646588	CHR6_165642338_165646588	C6orf118
CHR6_3696185_3700435	CHR6_3696185_3700435	C6orf145
CHR6_43093862_43098112	CHR6_43093862_43098112	C6orf153
CHR6_43585309_43596180	CHR6_43585309_43596180	C6orf154
CHR6_126699462_126703749	CHR6_126699462_126703749	C6orf173
CHR6_109553699_109557949	CHR6_109553699_109557949	C6orf182
CHR6_2579086_2583336	CHR6_2579086_2583336	C6orf195
CHR6_107452609_107456859	CHR6_107452609_107456859	C6orf203
CHR6_151807905_151818471	CHR6_151807905_151818471	C6orf211
CHR6_36411890_36416140	CHR6_36411890_36416140	C6orf222
CHR6_44072814_44077081	CHR6_44072814_44077081	C6orf223
CHR6_31795639_31800989	CHR6_31795639_31800989	C6orf25
CHR6_31835251_31839501	CHR6_31835251_31839501	C6orf26
CHR6_168139287_168144106	CHR6_168139287_168144106	C6orf54
CHR6_35809336_35816196	CHR6_35809336_35816196	C6orf81
CHR6_151853418_151857669	CHR6_151853418_151857669	C6orf97
CHR7_6592800_6597189	CHR7_6592800_6597189	C7orf26
CHR7_6767034_6771284	CHR7_6767034_6771284	C7orf28B
CHR7_149648037_149659083	CHR7_149648037_149659083	C7orf29
CHR7_30148441_30152735	CHR7_30148441_30152735	C7orf41
CHR7_99591948_99597738	CHR7_99591948_99597738	C7orf43
CHR7_134502625_134509487	CHR7_134502625_134509487	C7orf49
CHR7_127421297_127425663	CHR7_127421297_127425663	C7orf54
CHR8_141009097_141013347	CHR8_141009097_141013347	C8orf17
CHR8_144188552_144192803	CHR8_144188552_144192803	C8orf31
CHR8_146245129_146249417	CHR8_146245129_146249417	C8orf33
CHR8_42512412_42519725	CHR8_42512412_42519725	C8orf40
CHR8_33489345_33493698	CHR8_33489345_33493698	C8orf41
CHR8_99142425_99146731	CHR8_99142425_99146731	C8orf47
CHR8_22509566_22519245	CHR8_22509566_22519245	C8orf58
CHR8_12910643_12915314	CHR8_12910643_12915314	C8orf79
CHR9_97674303_97681579	CHR9_97674303_97681579	C9orf102
CHR9_130631133_130635406	CHR9_130631133_130635406	C9orf114
CHR9_137528861_137536901	CHR9_137528861_137536901	C9orf116
CHR9_103332453_103339051	CHR9_103332453_103339051	C9orf125
CHR9_35828887_35833137	CHR9_35828887_35833137	C9orf127
CHR9_35815728_35825778	CHR9_35815728_35825778	C9orf128
CHR9_35028725_35032975	CHR9_35028725_35032975	C9orf131
CHR9_71622050_71626300	CHR9_71622050_71626300	C9orf135
CHR9_34512277_34516537	CHR9_34512277_34516537	C9orf165
CHR9_139288598_139292848	CHR9_139288598_139292848	C9orf167
CHR9_34370837_34375098	CHR9_34370837_34375098	C9orf24
CHR9_34445310_34452068	CHR9_34445310_34452068	C9orf25
CHR9_96559040_96563290	CHR9_96559040_96563290	C9orf3
CHR9_102240873_102245123	CHR9_102240873_102245123	C9orf30
CHR9_139629764_139636570	CHR9_139629764_139636570	C9orf37
CHR9_131288240_131292490	CHR9_131288240_131292490	C9orf50
CHR9_71130560_71134810	CHR9_71130560_71134810	C9orf61
CHR9_85760702_85765221	CHR9_85760702_85765221	C9orf64
CHR9_113596359_113600609	CHR9_113596359_113600609	C9orf84
CHR9_138832101_138843548	CHR9_138832101_138843548	C9orf86
CHR9_116409960_116414339	CHR9_116409960_116414339	C9orf91
CHR9_15539394_15546982	CHR9_15539394_15546982	C9orf93
CHR9_99404508_99408758	CHR9_99404508_99408758	C9orf97
CHR8_86476836_86481094	CHR8_86476836_86481094	CA1
CHR15_61460334_61464628	CHR15_61460334_61464628	CA12
CHR1_8925008_8929277	CHR1_8925008_8929277	CA6
CHR11_67046693_67050943	CHR11_67046693_67050943	CABP2
CHR11_66972961_66980276	CHR11_66972961_66980276	CABP4
CHR22_28442843_28447093	CHR22_28442843_28447093	CABP7
CHR1_64740685_64744938	CHR1_64740685_64744938	CACHD1
CHR9_139888561_139892811	CHR9_139888561_139892811	CACNA1B
CHRX_48975423_48980277	CHRX_48975423_48980277	CACNA1F
CHR22_38293203_38297453	CHR22_38293203_38297453	CACNA1I
CHR12_1897343_1901631	CHR12_1897343_1901631	CACNA2D4
CHR17_62467667_62471940	CHR17_62467667_62471940	CACNG1
CHR19_59104302_59108632	CHR19_59104302_59108632	CACNG7
CHR19_59154605_59158855	CHR19_59154605_59158855	CACNG8
CHR2_27283329_27294511	CHR2_27283329_27294511	CAD
CHR19_48835081_48839331	CHR19_48835081_48839331	CADM4
CHR10_105207885_105212135	CHR10_105207885_105212135	CALHM1
CHR19_51792746_51799566	CHR19_51792746_51799566	CALM3
CHR7_71514489_71518739	CHR7_71514489_71518739	CALN1
CHR19_16464723_16471503	CHR19_16464723_16471503	CALR3
CHR10_134999616_135003901	CHR10_134999616_135003901	CALY
CHR3_9785879_9790161	CHR3_9785879_9790161	CAMK1
CHR5_149648635_149653029	CHR5_149648635_149653029	CAMK2A
CHR10_75237426_75246380	CHR10_75237426_75246380	CAMK2G
CHR1_20682049_20688359	CHR1_20682049_20688359	CAMK2N1
CHR17_3740036_3746586	CHR17_3740036_3746586	CAMKK1
CHR3_48236365_48240715	CHR3_48236365_48240715	CAMP
CHR9_137913814_137918070	CHR9_137913814_137918070	CAMSAP1
CHR1_7715554_7719804	CHR1_7715554_7719804	CAMTA1
CHR17_4816480_4820730	CHR17_4816480_4820730	CAMTA2
CHR17_74516657_74520949	CHR17_74516657_74520949	CANT1
CHR15_40478379_40488294	CHR15_40478379_40488294	CAPN3
CHR16_54096954_54101204	CHR16_54096954_54101204	CAPNS2
CHR12_30794575_30802215	CHR12_30794575_30802215	CAPRIN2
CHR1_19618082_19622332	CHR1_19618082_19622332	CAPZB
CHR7_3049254_3053605	CHR7_3049254_3053605	CARD11
CHR17_75772693_75776943	CHR17_75772693_75776943	CARD14
CHR19_53426433_53430683	CHR19_53426433_53430683	CARD8
CHR16_8859944_8864194	CHR16_8859944_8864194	CARHSP1
CHR13_110084177_110088427	CHR13_110084177_110088427	CARKD
CHR19_10839752_10844002	CHR19_10839752_10844002	CARM1
CHR11_2985953_2990203	CHR11_2985953_2990203	CARS
CHR13_110155689_110166534	CHR13_110155689_110166534	CARS2
CHR7_93973619_93978062	CHR7_93973619_93978062	CASD1
CHR17_71020734_71026722	CHR17_71020734_71026722	CASKIN2
CHR7_142688684_142697561	CHR7_142688684_142697561	CASP2
CHR4_185804372_185811123	CHR4_185804372_185811123	CASP3
CHR2_201827523_201834236	CHR2_201827523_201834236	CASP8
CHR20_54417223_54421520	CHR20_54417223_54421520	CASS4
CHR5_96164654_96172898	CHR5_96164654_96172898	CAST
CHR1_10675799_10680049	CHR1_10675799_10680049	CASZ1
CHR11_65549776_65554064	CHR11_65549776_65554064	CATSPER1
CHR3_8746995_8751315	CHR3_8746995_8751315	CAV3
CHR11_118676433_118680683	CHR11_118676433_118680683	CBL
CHR19_49969487_49973757	CHR19_49969487_49973757	CBLC
CHR21_36372807_36377057	CHR21_36372807_36377057	CBR1
CHR21_36425632_36430022	CHR21_36425632_36430022	CBR3
CHR17_43532610_43543811	CHR17_43532610_43543811	CBX1
CHR17_75363087_75367337	CHR17_75363087_75367337	CBX2
CHR22_37597402_37601704	CHR22_37597402_37601704	CBX6
CHR22_37877685_37881984	CHR22_37877685_37881984	CBX7
CHR19_13891640_13895890	CHR19_13891640_13895890	CC2D1A
CHR1_89230125_89234604	CHR1_89230125_89234604	CCBL2
CHR17_40329179_40335818	CHR17_40329179_40335818	CCDC103
CHR10_74118394_74122644	CHR10_74118394_74122644	CCDC109A
CHR4_185804372_185811123	CHR4_185804372_185811123	CCDC111
CHR19_53514906_53521383	CHR19_53514906_53521383	CCDC114
CHR2_130813458_130819892	CHR2_130813458_130819892	CCDC115
CHR22_27495199_27499561	CHR22_27495199_27499561	CCDC117
CHR3_46992404_46997086	CHR3_46992404_46997086	CCDC12
CHR19_38151517_38158209	CHR19_38151517_38158209	CCDC123
CHR5_267900_274797	CHR5_267900_274797	CCDC127
CHR7_31520002_31524252	CHR7_31520002_31524252	CCDC129
CHR3_42788998_42793249	CHR3_42788998_42793249	CCDC13
CHR2_222867609_222875444	CHR2_222867609_222875444	CCDC140
CHR2_74552551_74559821	CHR2_74552551_74559821	CCDC142
CHR10_106100011_106104309	CHR10_106100011_106104309	CCDC147
CHR11_124325726_124329976	CHR11_124325726_124329976	CCDC15
CHR19_11403768_11410440	CHR19_11403768_11410440	CCDC151
CHR19_54579867_54584117	CHR19_54579867_54584117	CCDC155
CHRX_48975423_48980277	CHRX_48975423_48980277	CCDC22
CHR3_49203364_49211976	CHR3_49203364_49211976	CCDC36
CHR17_61488905_61493165	CHR17_61488905_61493165	CCDC46
CHR17_34234365_34238615	CHR17_34234365_34238615	CCDC49
CHR3_192526067_192530820	CHR3_192526067_192530820	CCDC50
CHR3_48453187_48464250	CHR3_48453187_48464250	CCDC51
CHR17_38200835_38207730	CHR17_38200835_38207730	CCDC56
CHR3_48453187_48464250	CHR3_48453187_48464250	CCDC72
CHR12_381438_385688	CHR12_381438_385688	CCDC77
CHR4_7094817_7102359	CHR4_7094817_7102359	CCDC96
CHR3_42279693_42286166	CHR3_42279693_42286166	CCK
CHR7_45030009_45034259	CHR7_45030009_45034259	CCM2
CHR12_4249698_4253973	CHR12_4249698_4253973	CCND2
CHR10_97803045_97807295	CHR10_97803045_97807295	CCNJ
CHR10_35662461_35666736	CHR10_35662461_35666736	CCNY
CHR15_53487004_53491366	CHR15_53487004_53491366	CCPG1
CHR17_38081427_38090871	CHR17_38081427_38090871	CCR10
CHR3_32964569_32970640	CHR3_32964569_32970640	CCR4
CHR1_154570226_154578319	CHR1_154570226_154578319	CCT3
CHR2_73311412_73317364	CHR2_73311412_73317364	CCT7
CHR21_29367060_29375493	CHR21_29367060_29375493	CCT8
CHR5_139992183_140003167	CHR5_139992183_140003167	CD14
CHR12_7483179_7491520	CHR12_7483179_7491520	CD163L1
CHR1_27581630_27585880	CHR1_27581630_27585880	CD164L2
CHR1_156412860_156417110	CHR1_156412860_156417110	CD1D
CHR3_114175675_114180127	CHR3_114175675_114180127	CD200R1
CHR18_65774389_65778639	CHR18_65774389_65778639	CD226
CHR1_206150306_206154806	CHR1_206150306_206154806	CD34
CHR19_54534621_54538871	CHR19_54534621_54538871	CD37
CHR11_117677161_117681442	CHR11_117677161_117681442	CD3E
CHR12_6765504_6769754	CHR12_6765504_6769754	CD4
CHR3_109291777_109296125	CHR3_109291777_109296125	CD47
CHR1_26513497_26520941	CHR1_26513497_26520941	CD52
CHR11_33713850_33718100	CHR11_33713850_33718100	CD59
CHR12_54407650_54412677	CHR12_54407650_54412677	CD63
CHR17_7420029_7428665	CHR17_7420029_7428665	CD68
CHR17_77867963_77872269	CHR17_77867963_77872269	CD7
CHR11_2351622_2356065	CHR11_2351622_2356065	CD81
CHR12_6176315_6180625	CHR12_6176315_6180625	CD9
CHR13_114014975_114019407	CHR13_114014975_114019407	CDC16
CHR1_43593712_43598180	CHR1_43593712_43598180	CDC20
CHR3_48204055_48208305	CHR3_48204055_48208305	CDC25A
CHR20_3729208_3733458	CHR20_3729208_3733458	CDC25B
CHR7_128836697_128841129	CHR7_128836697_128841129	CDC26
CHR17_42620791_42625164	CHR17_42620791_42625164	CDC27
CHR11_64367867_64372117	CHR11_64367867_64372117	CDC42BPG
CHR1_149294258_149302249	CHR1_149294258_149302249	CDC42SE1
CHR1_191354283_191358623	CHR1_191354283_191358623	CDC73
CHR12_6827798_6834991	CHR12_6827798_6834991	CDCA3
CHR11_64604769_64611600	CHR11_64604769_64611600	CDCA5
CHR3_45162143_45166418	CHR3_45162143_45166418	CDCP1
CHR1_54391281_54395531	CHR1_54391281_54395531	CDCP2
CHR18_24010342_24014689	CHR18_24010342_24014689	CDH2
CHR20_44312991_44317241	CHR20_44312991_44317241	CDH22
CHR14_22588438_22600058	CHR14_22588438_22600058	CDH24
CHR20_59575085_59579335	CHR20_59575085_59579335	CDH4
CHR16_88277078_88281363	CHR16_88277078_88281363	CDK10
CHR11_67027666_67036178	CHR11_67027666_67036178	CDK2AP2
CHR7_150380650_150391421	CHR7_150380650_150391421	CDK5
CHR9_122249421_122253674	CHR9_122249421_122253674	CDK5RAP2
CHR17_43399927_43404474	CHR17_43399927_43404474	CDK5RAP3
CHR19_10536946_10544155	CHR19_10536946_10544155	CDKN2D
CHR17_15310900_15316248	CHR17_15310900_15316248	CDRT4
CHR5_149523051_149527303	CHR5_149523051_149527303	CDX1
CHR6_4718178_4722431	CHR6_4718178_4722431	CDYL
CHR19_47616246_47620496	CHR19_47616246_47620496	CEACAM1
CHR19_47616246_47620496	CHR19_47616246_47620496	CEACAM8
CHR2_37308793_37315748	CHR2_37308793_37315748	CEBPZ
CHR22_15981393_15985643	CHR22_15981393_15985643	CECR6
CHR22_45310981_45315231	CHR22_45310981_45315231	CELSR1
CHR3_48684235_48688485	CHR3_48684235_48688485	CELSR3
CHR1_172056940_172064086	CHR1_172056940_172064086	CENPL
CHR22_40670239_40678892	CHR22_40670239_40678892	CENPM
CHR18_13045680_13049930	CHR18_13045680_13049930	CEP192
CHR11_95159789_95166102	CHR11_95159789_95166102	CEP57
CHR3_135683774_135691019	CHR3_135683774_135691019	CEP63
CHR5_661965_666228	CHR5_661965_666228	CEP72
CHR2_131072629_131077052	CHR2_131072629_131077052	CFC1
CHR16_74024134_74028388	CHR16_74024134_74028388	CFDP1
CHR11_65354485_65358786	CHR11_65354485_65358786	CFL1
CHR15_55528236_55532486	CHR15_55528236_55532486	CGNL1
CHR2_27194725_27200956	CHR2_27194725_27200956	CGREF1
CHR10_90956281_90960551	CHR10_90956281_90960551	CH25H
CHR21_36676058_36680984	CHR21_36676058_36680984	CHAF1B
CHR3_14138045_14144823	CHR3_14138045_14144823	CHCHD4
CHR3_127902307_127909640	CHR3_127902307_127909640	CHCHD6
CHR15_91240922_91245318	CHR15_91240922_91245318	CHD2
CHR17_7725348_7733583	CHR17_7725348_7733583	CHD3
CHR12_6586037_6590312	CHR12_6586037_6590312	CHD4
CHR8_61926110_61930360	CHR8_61926110_61930360	CHD7
CHR14_20968445_20972695	CHR14_20968445_20972695	CHD8
CHR16_51743838_51748620	CHR16_51743838_51748620	CHD9
CHR3_53852111_53858716	CHR3_53852111_53858716	CHDH
CHR22_27459959_27464209	CHR22_27459959_27464209	CHEK2
CHR19_16464723_16471503	CHR19_16464723_16471503	CHERP
CHR1_111655183_111659433	CHR1_111655183_111659433	CHIA
CHR22_49362994_49371760	CHR22_49362994_49371760	CHKB
CHRX_85188472_85192722	CHRX_85188472_85192722	CHM
CHR1_239865105_239869355	CHR1_239865105_239869355	CHML
CHR19_63757402_63765647	CHR19_63757402_63765647	CHMP2A
CHR9_33251499_33258244	CHR9_33251499_33258244	CHMP5
CHR15_39355436_39359686	CHR15_39355436_39359686	CHP
CHR11_74119084_74123375	CHR11_74119084_74123375	CHRDL2
CHR15_28472105_28476656	CHR15_28472105_28476656	CHRFAM7A
CHR11_3648410_3652690	CHR11_3648410_3652690	CHRNA10
CHR2_100399753_100407664	CHR2_100399753_100407664	CHST10
CHR7_2435221_2439471	CHR7_2435221_2439471	CHST12
CHR3_144317362_144323079	CHR3_144317362_144323079	CHST2
CHR15_99608899_99613149	CHR15_99608899_99613149	CHSY1
CHR16_772177_781884	CHR16_772177_781884	CHTF18
CHR10_101978545_101982834	CHR10_101978545_101982834	CHUK
CHR15_88574244_88581668	CHR15_88574244_88581668	CIB1
CHR19_47477156_47481406	CHR19_47477156_47481406	CIC
CHR18_12240869_12245537	CHR18_12240869_12245537	CIDEA
CHR14_23844500_23854495	CHR14_23844500_23854495	CIDEB
CHR19_19503022_19510864	CHR19_19503022_19510864	CILP2
CHR14_101895630_101902506	CHR14_101895630_101902506	CINP
CHR9_130001978_130009983	CHR9_130001978_130009983	CIZ1
CHR11_46823669_46827919	CHR11_46823669_46827919	CKAP5
CHR16_65137183_65145316	CHR16_65137183_65145316	CKLF
CHR5_80561413_80565687	CHR5_80561413_80565687	CKMT2
CHR1_11785139_11792069	CHR1_11785139_11792069	CLCN6
CHR1_16239358_16243688	CHR1_16239358_16243688	CLCNKB
CHR3_191522137_191526409	CHR3_191522137_191526409	CLDN1
CHR13_94999460_95003729	CHR13_94999460_95003729	CLDN10
CHR3_171615858_171620108	CHR3_171615858_171620108	CLDN11
CHR21_36773508_36777758	CHR21_36773508_36777758	CLDN14
CHR7_100667001_100671336	CHR7_100667001_100671336	CLDN15
CHR1_42977648_42982012	CHR1_42977648_42982012	CLDN19
CHR8_8593575_8597825	CHR8_8593575_8597825	CLDN23
CHR16_3006842_3017788	CHR16_3006842_3017788	CLDN6
CHR17_7105576_7110013	CHR17_7105576_7110013	CLDN7
CHR21_30509436_30513723	CHR21_30509436_30513723	CLDN8
CHR3_99723298_99727945	CHR3_99723298_99727945	CLDND1
CHR17_6923521_6927824	CHR17_6923521_6927824	CLEC10A
CHR19_55911257_55919202	CHR19_55911257_55919202	CLEC11A
CHR12_8163994_8168469	CHR12_8163994_8168469	CLEC4A
CHR21_34960057_34964307	CHR21_34960057_34964307	CLIC6
CHR5_157217872_157222246	CHR5_157217872_157222246	CLINT1
CHR16_28409831_28416905	CHR16_28409831_28416905	CLN3
CHR13_76459295_76463545	CHR13_76459295_76463545	CLN5
CHR15_66308235_66312579	CHR15_66308235_66312579	CLN6
CHR11_71822466_71826726	CHR11_71822466_71826726	CLPB
CHR5_1373695_1377945	CHR5_1373695_1377945	CLPTM1L
CHR12_7196267_7200517	CHR12_7196267_7200517	CLSTN3
CHR9_36177433_36181728	CHR9_36177433_36181728	CLTA
CHR22_17658447_17662708	CHR22_17658447_17662708	CLTCL1
CHR16_3496394_3500644	CHR16_3496394_3500644	CLUAP1
CHR18_583497_588423	CHR18_583497_588423	CLUL1
CHR13_99053436_99057686	CHR13_99053436_99057686	CLYBL
CHR16_80232963_80237213	CHR16_80232963_80237213	CMIP
CHR1_47568674_47572952	CHR1_47568674_47572952	CMPK1
CHR16_65167351_65171610	CHR16_65167351_65171610	CMTM2
CHR3_32518613_32522907	CHR3_32518613_32522907	CMTM6
CHR3_32404666_32409134	CHR3_32404666_32409134	CMTM7
CHR3_32251674_32255969	CHR3_32251674_32255969	CMTM8
CHR5_79017914_79022164	CHR5_79017914_79022164	CMYA5
CHR3_130384642_130388958	CHR3_130384642_130388958	CNBP
CHR18_70325634_70329884	CHR18_70325634_70329884	CNDP2
CHR11_6208021_6217659	CHR11_6208021_6217659	CNGA4
CHR16_56561747_56568598	CHR16_56561747_56568598	CNGB1
CHR14_53977148_53981399	CHR14_53977148_53981399	CNIH
CHR1_222867301_222872063	CHR1_222867301_222872063	CNIH3
CHR1_26373086_26377339	CHR1_26373086_26377339	CNKSR1
CHR6_154872617_154876945	CHR6_154872617_154876945	CNKSR3
CHR2_96842214_96847408	CHR2_96842214_96847408	CNNM3
CHR2_96842214_96847408	CHR2_96842214_96847408	CNNM4
CHR17_37368784_37373108	CHR17_37368784_37373108	CNP
CHR6_88910962_88915275	CHR6_88910962_88915275	CNR1
CHR17_38200835_38207730	CHR17_38200835_38207730	CNTD1
CHR9_34578942_34583222	CHR9_34578942_34583222	CNTFR
CHR3_3052807_3057057	CHR3_3052807_3057057	CNTN4
CHR17_38081427_38090871	CHR17_38081427_38090871	CNTNAP1
CHR9_39277445_39281812	CHR9_39277445_39281812	CNTNAP3
CHR17_7772697_7779490	CHR17_7772697_7779490	CNTROB
CHR17_37964216_37968475	CHR17_37964216_37968475	COASY
CHR14_30410015_30414278	CHR14_30410015_30414278	COCH
CHR1_228841360_228845685	CHR1_228841360_228845685	COG2
CHR7_106988167_106995442	CHR7_106988167_106995442	COG5
CHR16_23317992_23322242	CHR16_23317992_23322242	COG7
CHR17_52392653_52396910	CHR17_52392653_52396910	COIL
CHR6_33252898_33257148	CHR6_33252898_33257148	COL11A2
CHR8_121203032_121207282	CHR8_121203032_121207282	COL14A1
CHR1_31941393_31945736	CHR1_31941393_31945736	COL16A1
CHR21_45696351_45700601	CHR21_45696351_45700601	COL18A1
CHR7_93858308_93862929	CHR7_93858308_93862929	COL1A2
CHR20_61425497_61429747	CHR20_61425497_61429747	COL20A1
CHR5_177921599_177925849	CHR5_177921599_177925849	COL23A1
CHR9_115954551_115958801	CHR9_115954551_115958801	COL27A1
CHR12_46667771_46672021	CHR12_46667771_46672021	COL2A1
CHR9_136681351_136685601	CHR9_136681351_136685601	COL5A1
CHR19_9981397_9985674	CHR19_9981397_9985674	COL5A3
CHR21_46338969_46343224	CHR21_46338969_46343224	COL6A2
CHR2_237941670_237945920	CHR2_237941670_237945920	COL6A3
CHR3_48606939_48611189	CHR3_48606939_48611189	COL7A1
CHR1_36337687_36341937	CHR1_36337687_36341937	COL8A2
CHR6_71068744_71072994	CHR6_71068744_71072994	COL9A1
CHR1_40554776_40559026	CHR1_40554776_40559026	COL9A2
CHR2_3617011_3621336	CHR2_3617011_3621336	COLEC11
CHR3_15479117_15483367	CHR3_15479117_15483367	COLQ
CHR5_115445125_115449375	CHR5_115445125_115449375	COMMD10
CHR8_146016205_146027903	CHR8_146016205_146027903	COMMD5
CHR20_30794158_30798975	CHR20_30794158_30798975	COMMD7
CHR19_18762350_18766614	CHR19_18762350_18766614	COMP
CHR22_18315553_18319803	CHR22_18315553_18319803	COMT
CHR9_99974245_99978495	CHR9_99974245_99978495	CORO2A
CHR17_24967631_24972761	CHR17_24967631_24972761	CORO6
CHR1_10429057_10433564	CHR1_10429057_10433564	CORT
CHR16_83167453_83171703	CHR16_83167453_83171703	COTL1
CHR16_84387011_84394101	CHR16_84387011_84394101	COX4NB
CHR19_60556970_60561376	CHR19_60556970_60561376	COX6B2
CHR3_150421519_150425769	CHR3_150421519_150425769	CP
CHR7_129804075_129811610	CHR7_129804075_129811610	CPA1
CHR7_129716728_129720979	CHR7_129716728_129720979	CPA4
CHR19_16997719_17002125	CHR19_16997719_17002125	CPAMD8
CHR17_25726570_25730859	CHR17_25726570_25730859	CPD
CHR5_173245294_173253436	CHR5_173245294_173253436	CPEB4
CHR5_175152715_175156965	CHR5_175152715_175156965	CPLX2
CHR10_101830834_101835124	CHR10_101830834_101835124	CPN1
CHR3_195552556_195556844	CHR3_195552556_195556844	CPN2
CHR20_33704495_33708745	CHR20_33704495_33708745	CPNE1
CHR16_88166176_88170488	CHR16_88166176_88170488	CPNE7
CHR2_9477743_9484586	CHR2_9477743_9484586	CPSF3
CHR7_98871035_98877855	CHR7_98871035_98877855	CPSF4
CHR11_68338781_68343031	CHR11_68338781_68343031	CPT1A
CHR22_49362994_49371760	CHR22_49362994_49371760	CPT1B
CHR19_54882712_54886968	CHR19_54882712_54886968	CPT1C
CHR7_29151878_29156138	CHR7_29151878_29156138	CPVL
CHR20_2728496_2732782	CHR20_2728496_2732782	CPXM1
CHR16_1618760_1623010	CHR16_1618760_1623010	CRAMP1L
CHR9_125167378_125171628	CHR9_125167378_125171628	CRB2
CHR19_6409986_6416429	CHR19_6409986_6416429	CRB3
CHR3_3195635_3199890	CHR3_3195635_3199890	CRBN
CHR2_208099416_208103818	CHR2_208099416_208103818	CREB1
CHR9_35718816_35725678	CHR9_35718816_35725678	CREB3
CHR11_46252630_46256885	CHR11_46252630_46256885	CREB3L1
CHR7_137334109_137340886	CHR7_137334109_137340886	CREB3L2
CHR19_4101128_4105418	CHR19_4101128_4105418	CREB3L3
CHR16_3869962_3874223	CHR16_3869962_3874223	CREBBP
CHR22_48694847_48701610	CHR22_48694847_48701610	CRELD2
CHR8_67252495_67256754	CHR8_67252495_67256754	CRH
CHR2_36433400_36437652	CHR2_36433400_36437652	CRIM1
CHR17_34868039_34872567	CHR17_34868039_34872567	CRKRS
CHRX_1290780_1295030	CHRX_1290780_1295030	CRLF2
CHR17_26175067_26179326	CHR17_26175067_26179326	CRLF3
CHR4_5940359_5944716	CHR4_5940359_5944716	CRMP1
CHR1_17117531_17124252	CHR1_17117531_17124252	CROCC
CHR17_46179359_46183609	CHR17_46179359_46183609	CROP
CHR11_122210915_122215214	CHR11_122210915_122215214	CRTAM
CHR19_18718089_18722339	CHR19_18718089_18722339	CRTC1
CHR21_43458709_43462978	CHR21_43458709_43462978	CRYAA
CHR22_23922324_23926609	CHR22_23922324_23926609	CRYBB3
CHR2_208702049_208706372	CHR2_208702049_208706372	CRYGC
CHR2_208696708_208700958	CHR2_208696708_208700958	CRYGD
CHR12_54979535_54983942	CHR12_54979535_54983942	CS
CHRY_1344200_1348450	CHRY_1344200_1348450	CSF2RA
CHR8_19583624_19588052	CHR8_19583624_19588052	CSGALNACT1
CHR7_150554466_150562298	CHR7_150554466_150562298	CSGLCA-T
CHR15_72857977_72862739	CHR15_72857977_72862739	CSK
CHR8_4838986_4843236	CHR8_4838986_4843236	CSMD1
CHR5_148910100_148914700	CHR5_148910100_148914700	CSNK1A1
CHR13_36577051_36581303	CHR13_36577051_36581303	CSNK1A1L
CHR19_1917218_1921468	CHR19_1917218_1921468	CSNK1G2
CHR20_471604_475982	CHR20_471604_475982	CSNK2A1
CHR11_11330730_11334980	CHR11_11330730_11334980	CSNK2A1P
CHR3_47594443_47600786	CHR3_47594443_47600786	CSPG5
CHR1_199741409_199746373	CHR1_199741409_199746373	CSRP1
CHR20_18067463_18074492	CHR20_18067463_18074492	CSRP2BP
CHR11_19187942_19192192	CHR11_19187942_19192192	CSRP3
CHR20_23380732_23384982	CHR20_23380732_23384982	CST11
CHR20_23565824_23570083	CHR20_23565824_23570083	CST3
CHR20_54397333_54404258	CHR20_54397333_54404258	CSTF1
CHRX_134707653_134711906	CHRX_134707653_134711906	CT45-4
CHRX_153534251_153538538	CHRX_153534251_153538538	CTAG2
CHR10_126709529_126713779	CHR10_126709529_126713779	CTBP2
CHR20_55532810_55537541	CHR20_55532810_55537541	CTCFL
CHR18_75537288_75544233	CHR18_75537288_75544233	CTDP1
CHR3_37875172_37879422	CHR3_37875172_37879422	CTDSPL
CHR15_42534992_42539242	CHR15_42534992_42539242	CTDSPL2
CHR16_30811928_30816624	CHR16_30811928_30816624	CTF1
CHR10_51414855_51419105	CHR10_51414855_51419105	CTGLF1
CHR8_104449461_104453711	CHR8_104449461_104453711	CTHRC1
CHR3_41212503_41216765	CHR3_41212503_41216765	CTNNB1
CHR1_9892136_9896403	CHR1_9892136_9896403	CTNNBIP1
CHR17_3483021_3489865	CHR17_3483021_3489865	CTNS
CHR1_41214450_41218779	CHR1_41214450_41218779	CTPS
CHRX_16594852_16599102	CHRX_16594852_16599102	CTPS2
CHR1_15634021_15638274	CHR1_15634021_15638274	CTRC
CHR20_43948895_43956808	CHR20_43948895_43956808	CTSA
CHR15_77023689_77027975	CHR15_77023689_77027975	CTSH
CHR1_149046673_149050936	CHR1_149046673_149050936	CTSK
CHR17_53334999_53339249	CHR17_53334999_53339249	CUEDC1
CHR10_11243557_11247896	CHR10_11243557_11247896	CUGBP2
CHR7_148023365_148027615	CHR7_148023365_148027615	CUL1
CHR11_107381117_107385604	CHR11_107381117_107385604	CUL5
CHR6_43128882_43138720	CHR6_43128882_43138720	CUL7
CHR11_94342992_94349876	CHR11_94342992_94349876	CWC15
CHR19_47638141_47642476	CHR19_47638141_47642476	CXCL17
CHRX_70754312_70758592	CHRX_70754312_70758592	CXCR3
CHR11_118265810_118270060	CHR11_118265810_118270060	CXCR5
CHR18_46067254_46071686	CHR18_46067254_46071686	CXXC1
CHRX_47221693_47230789	CHRX_47221693_47230789	CXorf24
CHRX_148423101_148434207	CHRX_148423101_148434207	CXorf40A
CHRX_148852223_148865258	CHRX_148852223_148865258	CXorf40B
CHRX_115507413_115511665	CHRX_115507413_115511665	CXorf61
CHR17_58868513_58875439	CHR17_58868513_58875439	CYB561
CHR18_70109340_70113701	CHR18_70109340_70113701	CYB5A
CHR17_7695608_7705434	CHR17_7695608_7705434	CYB5D1
CHR17_3989798_3996563	CHR17_3989798_3996563	CYB5D2
CHR15_20503695_20507945	CHR15_20503695_20507945	CYFIP1
CHR15_72801741_72808430	CHR15_72801741_72808430	CYP1A1
CHR2_38156030_38160296	CHR2_38156030_38160296	CYP1B1
CHR10_94807510_94813326	CHR10_94807510_94813326	CYP26C1
CHR2_219351448_219355887	CHR2_219351448_219355887	CYP27A1
CHR12_56446395_56456022	CHR12_56446395_56456022	CYP27B1
CHR22_40855988_40860327	CHR22_40855988_40860327	CYP2D6
CHR4_187359122_187363372	CHR4_187359122_187363372	CYP4V2
CHR1_47258326_47262576	CHR1_47258326_47262576	CYP4X1
CHR8_65873152_65877402	CHR8_65873152_65877402	CYP7B1
CHR2_10137233_10141489	CHR2_10137233_10141489	CYS1
CHR17_74185398_74189648	CHR17_74185398_74189648	CYTH1
CHR19_53660919_53665211	CHR19_53660919_53665211	CYTH2
CHR11_60855225_60860653	CHR11_60855225_60860653	DAK
CHR5_10800600_10804850	CHR5_10800600_10804850	DAP
CHR1_153921997_153928915	CHR1_153921997_153928915	DAP3
CHR19_3920076_3924326	CHR19_3920076_3924326	DAPK3
CHR1_172056940_172064086	CHR1_172056940_172064086	DARS2
CHR6_33397907_33408520	CHR6_33397907_33408520	DAXX
CHR19_1351764_1359449	CHR19_1351764_1359449	DAZAP1
CHR19_53831650_53835900	CHR19_53831650_53835900	DBP
CHR3_139364985_139369235	CHR3_139364985_139369235	DBR1
CHR17_40467146_40471535	CHR17_40467146_40471535	DCAKD
CHR6_117907012_117911339	CHR6_117907012_117911339	DCBLD1
CHR3_100101974_100106723	CHR3_100101974_100106723	DCBLD2
CHR4_151215375_151220340	CHR4_151215375_151220340	DCLK2
CHR1_114246060_114252715	CHR1_114246060_114252715	DCLRE1B
CHR12_1983150_1987438	CHR12_1983150_1987438	DCP1B
CHR11_125675356_125679919	CHR11_125675356_125679919	DCPS
CHR1_153269423_153276381	CHR1_153269423_153276381	DCST1
CHR9_34609721_34614015	CHR9_34609721_34614015	DCTN3
CHR3_184180255_184184520	CHR3_184180255_184184520	DCUN1D1
CHR13_113189810_113196524	CHR13_113189810_113196524	DCUN1D2
CHR16_20816426_20822661	CHR16_20816426_20822661	DCUN1D3
CHR1_85702661_85706915	CHR1_85702661_85706915	DDAH1
CHR6_31804513_31809518	CHR6_31804513_31809518	DDAH2
CHR11_60855225_60860653	CHR11_60855225_60860653	DDB1
CHR14_52688922_52693250	CHR14_52688922_52693250	DDHD1
CHR11_103539349_103543817	CHR11_103539349_103543817	DDI1
CHR1_20859688_20864087	CHR1_20859688_20864087	DDOST
CHR6_30956339_30967932	CHR6_30956339_30967932	DDR1
CHR12_31114545_31118868	CHR12_31114545_31118868	DDX11
CHR22_37214162_37218412	CHR22_37214162_37218412	DDX17
CHR11_125276100_125281815	CHR11_125276100_125281815	DDX25
CHR9_134532048_134539109	CHR9_134532048_134539109	DDX31
CHR19_14390382_14394671	CHR19_14390382_14394671	DDX39
CHR12_12854046_12858339	CHR12_12854046_12858339	DDX47
CHR12_131191445_131198306	CHR12_131191445_131198306	DDX51
CHR1_198904876_198909249	CHR1_198904876_198909249	DDX59
CHR11_118166048_118170582	CHR11_118166048_118170582	DDX6
CHR11_682142_689240	CHR11_682142_689240	DEAF1
CHR1_159366501_159372602	CHR1_159366501_159372602	DEDD
CHR19_47412831_47417159	CHR19_47412831_47417159	DEDD2
CHR20_29441197_29445567	CHR20_29441197_29445567	DEFB119
CHR6_18372000_18376250	CHR6_18372000_18376250	DEK
CHR9_125731328_125735738	CHR9_125731328_125735738	DENND1A
CHR7_139986295_139990545	CHR7_139986295_139990545	DENND2A
CHR8_142260268_142264518	CHR8_142260268_142264518	DENND3
CHR11_32990485_32995053	CHR11_32990485_32995053	DEPDC7
CHR8_124095486_124099736	CHR8_124095486_124099736	DERL1
CHR22_22510441_22514701	CHR22_22510441_22514701	DERL3
CHR11_75153936_75158205	CHR11_75153936_75158205	DGAT2
CHRX_69367770_69372020	CHRX_69367770_69372020	DGAT2L3
CHR22_17270291_17274592	CHR22_17270291_17274592	DGCR6
CHR22_17270291_17274592	CHR22_17270291_17274592	DGCR6L
CHR22_18449844_18454843	CHR22_18449844_18454843	DGCR8
CHR12_54614809_54619059	CHR12_54614809_54619059	DGKA
CHR2_233924391_233928641	CHR2_233924391_233928641	DGKD
CHR3_187561721_187566197	CHR3_187561721_187566197	DGKG
CHR7_137181399_137185649	CHR7_137181399_137185649	DGKI
CHR11_46320059_46326457	CHR11_46320059_46326457	DGKZ
CHR2_74003960_74008335	CHR2_74003960_74008335	DGUOK
CHR16_70596643_70600913	CHR16_70596643_70600913	DHODH
CHR19_12652898_12657177	CHR19_12652898_12657177	DHPS
CHR17_24253339_24257715	CHR17_24253339_24257715	DHRS13
CHRY_2428225_2432508	CHRY_2428225_2432508	DHRSX
CHR4_24149121_24153371	CHR4_24149121_24153371	DHX15
CHR6_30736989_30741239	CHR6_30736989_30741239	DHX16
CHR5_54635872_54642778	CHR5_54635872_54642778	DHX29
CHR3_47816154_47820406	CHR3_47816154_47820406	DHX30
CHR20_37064892_37069142	CHR20_37064892_37069142	DHX35
CHR12_124003183_124007433	CHR12_124003183_124007433	DHX37
CHR16_70681615_70688515	CHR16_70681615_70688515	DHX38
CHR17_37517464_37521777	CHR17_37517464_37521777	DHX58
CHR12_121275787_121280052	CHR12_121275787_121280052	DIABLO
CHR20_61034426_61043219	CHR20_61034426_61043219	DIDO1
CHR1_54127291_54133198	CHR1_54127291_54133198	DIO1
CHR10_724856_729108	CHR10_724856_729108	DIP2C
CHR1_229825683_229829933	CHR1_229825683_229829933	DISC1
CHR1_229825683_229829933	CHR1_229825683_229829933	DISC2
CHR2_177962248_177969161	CHR2_177962248_177969161	DKFZp451M2119
CHR11_65303368_65311854	CHR11_65303368_65311854	DKFZp761E198
CHR8_42353008_42357331	CHR8_42353008_42357331	DKK4
CHR3_38052199_38056449	CHR3_38052199_38056449	DLEC1
CHR11_83070335_83074585	CHR11_83070335_83074585	DLG2
CHRX_69585379_69589629	CHRX_69585379_69589629	DLG3
CHR10_79298209_79302459	CHR10_79298209_79302459	DLG5
CHR14_54724903_54731649	CHR14_54724903_54731649	DLGAP5
CHR14_100259481_100263788	CHR14_100259481_100263788	DLK1
CHR6_43527344_43535264	CHR6_43527344_43535264	DLK2
CHR2_172654222_172659326	CHR2_172654222_172659326	DLX1
CHR17_45398050_45406056	CHR17_45398050_45406056	DLX4
CHR7_96469725_96474329	CHR7_96469725_96474329	DLX6
CHR22_37295385_37299635	CHR22_37295385_37299635	DMC1
CHR19_40683901_40688153	CHR19_40683901_40688153	DMKN
CHR19_50974951_50985222	CHR19_50974951_50985222	DMPK
CHR9_1036837_1042363	CHR9_1036837_1042363	DMRT2
CHR9_963463_967713	CHR9_963463_967713	DMRT3
CHR19_47037363_47043848	CHR19_47037363_47043848	DMRTC2
CHR19_50987150_50991400	CHR19_50987150_50991400	DMWD
CHR16_21068883_21073133	CHR16_21068883_21073133	DNAH3
CHR9_34445310_34452068	CHR9_34445310_34452068	DNAI1
CHR17_69778480_69782739	CHR17_69778480_69782739	DNAI2
CHR16_4412369_4416640	CHR16_4412369_4416640	DNAJA3
CHR15_76340041_76350163	CHR15_76340041_76350163	DNAJA4
CHR4_101086025_101094070	CHR4_101086025_101094070	DNAJB14
CHR2_234288676_234292926	CHR2_234288676_234292926	DNAJB3
CHR22_39587273_39591576	CHR22_39587273_39591576	DNAJB7
CHR3_129664280_129672281	CHR3_129664280_129672281	DNAJB8
CHR1_6683699_6687963	CHR1_6683699_6687963	DNAJC11
CHR12_54507436_54514952	CHR12_54507436_54514952	DNAJC14
CHR5_34968533_34972783	CHR5_34968533_34972783	DNAJC21
CHR9_113429981_113436890	CHR9_113429981_113436890	DNAJC25
CHR2_27348292_27352584	CHR2_27348292_27352584	DNAJC5G
CHR17_37419063_37426475	CHR17_37419063_37426475	DNAJC7
CHR22_37519324_37523607	CHR22_37519324_37523607	DNAL4
CHR1_37790904_37795990	CHR1_37790904_37795990	DNALI1
CHR16_3639440_3645669	CHR16_3639440_3645669	DNASE1
CHRX_153289570_153297121	CHRX_153289570_153297121	DNASE1L1
CHR19_12852530_12856835	CHR19_12852530_12856835	DNASE2
CHR9_130049538_130053788	CHR9_130049538_130053788	DNM1
CHR12_32719990_32724280	CHR12_32719990_32724280	DNM1L
CHR19_10777383_10781633	CHR19_10777383_10781633	DNM2
CHR2_25327934_25332184	CHR2_25327934_25332184	DNMT3A
CHR20_30827818_30832068	CHR20_30827818_30832068	DNMT3B
CHR2_219960008_219964376	CHR2_219960008_219964376	DNPEP
CHR10_128655454_128659704	CHR10_128655454_128659704	DOCK1
CHR2_225406407_225410657	CHR2_225406407_225410657	DOCK10
CHR9_201364_209241	CHR9_201364_209241	DOCK8
CHR2_74631865_74638093	CHR2_74631865_74638093	DOK1
CHR6_32043430_32051700	CHR6_32043430_32051700	DOM3Z
CHR21_36455208_36459458	CHR21_36455208_36459458	DOPEY2
CHR6_31023378_31028444	CHR6_31023378_31028444	DPCR1
CHR16_66571117_66575453	CHR16_66571117_66575453	DPEP3
CHR19_43405878_43410128	CHR19_43405878_43410128	DPF1
CHR1_44200697_44209030	CHR1_44200697_44209030	DPH2
CHR3_16278243_16284909	CHR3_16278243_16284909	DPH3
CHR1_101263157_101267419	CHR1_101263157_101267419	DPH5
CHR9_129739176_129744084	CHR9_129739176_129744084	DPM2
CHR11_66000970_66006986	CHR11_66000970_66006986	DPP3
CHR7_154303132_154307382	CHR7_154303132_154307382	DPP6
CHR3_110535854_110542583	CHR3_110535854_110542583	DPPA4
CHR17_26318581_26322953	CHR17_26318581_26322953	DPRXP4
CHR8_95797826_95802100	CHR8_95797826_95802100	DPY19L4
CHR1_98158412_98162667	CHR1_98158412_98162667	DPYD
CHR8_26487837_26492150	CHR8_26487837_26492150	DPYSL2
CHR5_146869062_146873312	CHR5_146869062_146873312	DPYSL3
CHRX_100358140_100362500	CHRX_100358140_100362500	DRP2
CHR8_120936539_120940830	CHR8_120936539_120940830	DSCC1
CHR21_37560750_37565621	CHR21_37560750_37565621	DSCR3
CHR18_27328702_27332952	CHR18_27328702_27332952	DSG2
CHR6_7480491_7487618	CHR6_7480491_7487618	DSP
CHR2_25749163_25753507	CHR2_25749163_25753507	DTNB
CHR6_15770433_15774750	CHR6_15770433_15774750	DTNBP1
CHR3_123762436_123769614	CHR3_123762436_123769614	DTX3L
CHR15_43190463_43197151	CHR15_43190463_43197151	DUOX2
CHR15_43190463_43197151	CHR15_43190463_43197151	DUOXA1
CHR15_43190463_43197151	CHR15_43190463_43197151	DUOXA2
CHR19_5741440_5745717	CHR19_5741440_5745717	DUS3L
CHR7_106988167_106995442	CHR7_106988167_106995442	DUS4L
CHR20_29918665_29925640	CHR20_29918665_29925640	DUSP15
CHR12_12605795_12610084	CHR12_12605795_12610084	DUSP16
CHRX_44584693_44588943	CHRX_44584693_44588943	DUSP21
CHR6_233600_237850	CHR6_233600_237850	DUSP22
CHR17_39209834_39215372	CHR17_39209834_39215372	DUSP3
CHR10_112244114_112248454	CHR10_112244114_112248454	DUSP5
CHR12_88265422_88273927	CHR12_88265422_88273927	DUSP6
CHRX_152557681_152561931	CHRX_152557681_152561931	DUSP9
CHR17_7077650_7082087	CHR17_7077650_7082087	DVL2
CHR3_185361519_185365769	CHR3_185361519_185365769	DVL3
CHR10_82103037_82109991	CHR10_82103037_82109991	DYDC1
CHR2_43851185_43855474	CHR2_43851185_43855474	DYNC2LI1
CHR20_32564364_32568622	CHR20_32564364_32568622	DYNLRB1
CHR16_79128854_79133172	CHR16_79128854_79133172	DYNLRB2
CHR6_158983058_158991837	CHR6_158983058_158991837	DYNLT1
CHR21_37658228_37662478	CHR21_37658228_37662478	DYRK1A
CHR19_45015866_45020181	CHR19_45015866_45020181	DYRK1B
CHR13_95091582_95098458	CHR13_95091582_95098458	DZIP1
CHR20_31737052_31741371	CHR20_31737052_31741371	E2F1
CHR3_15479117_15483367	CHR3_15479117_15483367	EAF1
CHR13_49162840_49167124	CHR13_49162840_49167124	EBPL
CHR1_21488726_21492994	CHR1_21488726_21492994	ECE1
CHR3_185472997_185477337	CHR3_185472997_185477337	ECE2
CHR1_53159213_53166327	CHR1_53159213_53166327	ECHDC2
CHR3_173947741_173955690	CHR3_173947741_173955690	ECT2
CHR2_108913173_108917423	CHR2_108913173_108917423	EDAR
CHR6_12395051_12399394	CHR6_12395051_12399394	EDN1
CHR2_206729062_206735932	CHR2_206729062_206735932	EEF1B2
CHR11_62094721_62101427	CHR11_62094721_62101427	EEF1G
CHR7_36155860_36160151	CHR7_36155860_36160151	EEPD1
CHR8_49809594_49813844	CHR8_49809594_49813844	EFCAB1
CHR12_3731774_3736024	CHR12_3731774_3736024	EFCAB4B
CHR8_133017829_133022079	CHR8_133017829_133022079	EFR3A
CHR2_25188860_25193110	CHR2_25188860_25193110	EFR3B
CHR17_40329179_40335818	CHR17_40329179_40335818	EFTUD2
CHR6_32236859_32242670	CHR6_32236859_32242670	EGFL8
CHR11_34595743_34600925	CHR11_34595743_34600925	EHF
CHR9_139826108_139830358	CHR9_139826108_139830358	EHMT1
CHR12_103218178_103222428	CHR12_103218178_103222428	EID3
CHR7_6063813_6068818	CHR7_6063813_6068818	EIF2AK1
CHR2_37236822_37241072	CHR2_37236822_37241072	EIF2AK2
CHR2_27443392_27450328	CHR2_27443392_27450328	EIF2B4
CHR1_36117896_36122152	CHR1_36117896_36122152	EIF2C1
CHR8_109329361_109333629	CHR8_109329361_109333629	EIF3E
CHR22_36581163_36585413	CHR22_36581163_36585413	EIF3EIP
CHR1_32457112_32464036	CHR1_32457112_32464036	EIF3I
CHR15_42613124_42620082	CHR15_42613124_42620082	EIF3J
CHR19_43811357_43815607	CHR19_43811357_43815607	EIF3K
CHR3_71882390_71888965	CHR3_71882390_71888965	EIF4E3
CHR5_139903934_139908209	CHR5_139903934_139908209	EIF4EBP3
CHR3_185511549_185521544	CHR3_185511549_185521544	EIF4G1
CHR11_10777549_10781799	CHR11_10777549_10781799	EIF4G2
CHR17_7147541_7153195	CHR17_7147541_7153195	EIF5A
CHR3_172108341_172112620	CHR3_172108341_172112620	EIF5A2
CHR20_33335170_33339508	CHR20_33335170_33339508	EIF6
CHR19_799790_804041	CHR19_799790_804041	ELA2
CHR1_22172504_22176850	CHR1_22172504_22176850	ELA3B
CHR17_12860920_12865563	CHR17_12860920_12865563	ELAC2
CHR19_7975742_7980029	CHR19_7975742_7980029	ELAVL1
CHR9_23810728_23814978	CHR9_23810728_23814978	ELAVL2
CHR19_11424821_11429071	CHR19_11424821_11429071	ELAVL3
CHR11_34489172_34495406	CHR11_34489172_34495406	ELF5
CHRX_47381745_47389318	CHRX_47381745_47389318	ELK1
CHR19_18414807_18419057	CHR19_18414807_18419057	ELL
CHR5_95322781_95327031	CHR5_95322781_95327031	ELL2
CHR7_37209964_37214214	CHR7_37209964_37214214	ELMO1
CHR20_44435912_44441336	CHR20_44435912_44441336	ELMO2
CHR16_65787412_65792104	CHR16_65787412_65792104	ELMO3
CHR19_11525431_11529681	CHR19_11525431_11529681	ELOF1
CHR10_103972632_103976882	CHR10_103972632_103976882	ELOVL3
CHR6_53320934_53325401	CHR6_53320934_53325401	ELOVL5
CHR18_31960361_31966846	CHR18_31960361_31966846	ELP2
CHR8_28000167_28007394	CHR8_28000167_28007394	ELP3
CHR12_6946753_6953677	CHR12_6946753_6953677	EMG1
CHR22_27928452_27932777	CHR22_27928452_27932777	EMID1
CHR11_62133698_62140097	CHR11_62133698_62140097	EML3
CHR19_53514906_53521383	CHR19_53514906_53521383	EMP3
CHR19_14645877_14650310	CHR19_14645877_14650310	EMR3
CHR2_119321479_119325729	CHR2_119321479_119325729	EN1
CHR7_154938675_154944334	CHR7_154938675_154944334	EN2
CHR1_223771130_223775380	CHR1_223771130_223775380	ENAH
CHR5_73971523_73975775	CHR5_73971523_73975775	ENC1
CHR1_8999140_9003390	CHR1_8999140_9003390	ENO1
CHR12_6890374_6894770	CHR12_6890374_6894770	ENO2
CHR17_4791658_4796075	CHR17_4791658_4796075	ENO3
CHR6_132167350_132171602	CHR6_132167350_132171602	ENPP1
CHR4_185375263_185379513	CHR4_185375263_185379513	ENPP6
CHR17_75315775_75320226	CHR17_75315775_75320226	ENPP7
CHR22_38618990_38623240	CHR22_38618990_38623240	ENTHD1
CHR10_97458025_97462275	CHR10_97458025_97462275	ENTPD1
CHR20_25120871_25125148	CHR20_25120871_25125148	ENTPD6
CHR9_139451825_139459222	CHR9_139451825_139459222	ENTPD8
CHR8_110410588_110419023	CHR8_110410588_110419023	ENY2
CHR22_39815052_39819302	CHR22_39815052_39819302	EP300
CHR12_131007581_131011831	CHR12_131007581_131011831	EP400
CHR2_46374566_46378989	CHR2_46374566_46378989	EPAS1
CHR1_29183302_29187552	CHR1_29183302_29187552	EPB41
CHR20_34160261_34164511	CHR20_34160261_34164511	EPB41L1
CHR6_131362850_131367100	CHR6_131362850_131367100	EPB41L2
CHR2_120483622_120488004	CHR2_120483622_120488004	EPB41L5
CHR15_41299644_41304273	CHR15_41299644_41304273	EPB42
CHR8_21963601_21973429	CHR8_21963601_21973429	EPB49
CHR10_32675369_32679652	CHR10_32675369_32679652	EPC1
CHR7_142815357_142819607	CHR7_142815357_142819607	EPHA1
CHR1_16354382_16358651	CHR1_16354382_16358651	EPHA2
CHR2_221992263_221996513	CHR2_221992263_221996513	EPHA4
CHR3_98012824_98017074	CHR3_98012824_98017074	EPHA6
CHR3_135993449_135997699	CHR3_135993449_135997699	EPHB1
CHR3_185758780_185763047	CHR3_185758780_185763047	EPHB3
CHR7_100261923_100266579	CHR7_100261923_100266579	EPHB4
CHR19_60874903_60880552	CHR19_60874903_60880552	EPN1
CHR17_45961597_45969536	CHR17_45961597_45969536	EPN3
CHR19_16443012_16447262	CHR19_16443012_16447262	EPS15L1
CHR19_60280071_60284352	CHR19_60280071_60284352	EPS8L1
CHR13_42463616_42467877	CHR13_42463616_42467877	EPSTI1
CHR5_96164654_96172898	CHR5_96164654_96172898	ERAP1
CHRX_48568726_48573207	CHRX_48568726_48573207	ERAS
CHR12_1467579_1472138	CHR12_1467579_1472138	ERC1
CHR19_50556279_50560529	CHR19_50556279_50560529	ERCC2
CHR10_50416328_50421090	CHR10_50416328_50421090	ERCC6
CHR4_75446223_75450473	CHR4_75446223_75450473	EREG
CHR21_38954738_38958988	CHR21_38954738_38958988	ERG
CHR5_172261348_172265598	CHR5_172261348_172265598	ERGIC1
CHR8_670476_679300	CHR8_670476_679300	ERICH1
CHR9_5820037_5826581	CHR9_5820037_5826581	ERMP1
CHR12_110932034_110938818	CHR12_110932034_110938818	ERP29
CHR1_8008193_8012443	CHR1_8008193_8012443	ERRFI1
CHR20_13710181_13717032	CHR20_13710181_13717032	ESF1
CHR2_238697269_238701519	CHR2_238697269_238701519	ESPNL
CHR6_152166878_152172684	CHR6_152166878_152172684	ESR1
CHR5_137906021_137910317	CHR5_137906021_137910317	ETF1
CHR15_74390034_74394309	CHR15_74390034_74394309	ETFA
CHR19_56560664_56571272	CHR19_56560664_56571272	ETFB
CHR11_127961913_127966163	CHR11_127961913_127966163	ETS1
CHR21_39096218_39100502	CHR21_39096218_39100502	ETS2
CHR1_155335474_155339724	CHR1_155335474_155339724	ETV3L
CHR12_11690554_11694804	CHR12_11690554_11694804	ETV6
CHR19_7797742_7801992	CHR19_7797742_7801992	EVI5L
CHR14_99504403_99508653	CHR14_99504403_99508653	EVL
CHR7_27245445_27249695	CHR7_27245445_27249695	EVX1
CHR6_637359_641611	CHR6_637359_641611	EXOC2
CHR5_492874_500110	CHR5_492874_500110	EXOC3
CHR16_65768927_65779372	CHR16_65768927_65779372	EXOC3L
CHR19_50426227_50432809	CHR19_50426227_50432809	EXOC3L2
CHR10_94757655_94761905	CHR10_94757655_94761905	EXOC6
CHR17_71595473_71599723	CHR17_71595473_71599723	EXOC7
CHR1_11081735_11086030	CHR1_11081735_11086030	EXOSC10
CHR9_132555497_132559754	CHR9_132555497_132559754	EXOSC2
CHR9_37774293_37778567	CHR9_37774293_37778567	EXOSC3
CHR8_28611571_28615821	CHR8_28611571_28615821	EXTL3
CHR20_45048546_45052796	CHR20_45048546_45052796	EYA2
CHR7_148211481_148215847	CHR7_148211481_148215847	EZH2
CHR13_112821628_112825895	CHR13_112821628_112825895	F10
CHR5_76044041_76048458	CHR5_76044041_76048458	F2R
CHR5_75731404_75735654	CHR5_75731404_75735654	F2RL2
CHRX_154256837_154265707	CHRX_154256837_154265707	F8A1
CHRX_154256837_154265707	CHRX_154256837_154265707	F8A3
CHR8_82351825_82356089	CHR8_82351825_82356089	FABP5
CHR5_159585514_159589764	CHR5_159585514_159589764	FABP6
CHR16_1813721_1820663	CHR16_1813721_1820663	FAHD1
CHR1_205161216_205165466	CHR1_205161216_205165466	FAIM3
CHR12_123336162_123340412	CHR12_123336162_123340412	FAM101A
CHR17_295209_299459	CHR17_295209_299459	FAM101B
CHR1_108901121_108905371	CHR1_108901121_108905371	FAM102B
CHR5_14728335_14732585	CHR5_14728335_14732585	FAM105B
CHR10_14856152_14860402	CHR10_14856152_14860402	FAM107B
CHR19_1831959_1839994	CHR19_1831959_1839994	FAM108A1
CHR22_40795578_40806394	CHR22_40795578_40806394	FAM109B
CHR20_769801_774068	CHR20_769801_774068	FAM110A
CHR12_45892818_45897386	CHR12_45892818_45897386	FAM113B
CHR3_57653094_57657344	CHR3_57653094_57657344	FAM116A
CHR2_203334847_203339097	CHR2_203334847_203339097	FAM117B
CHR22_44080978_44085441	CHR22_44080978_44085441	FAM118A
CHR11_125583361_125590258	CHR11_125583361_125590258	FAM118B
CHR13_24642871_24647925	CHR13_24642871_24647925	FAM123A
CHR3_185532918_185541701	CHR3_185532918_185541701	FAM131A
CHR7_142768267_142773467	CHR7_142768267_142773467	FAM131B
CHR1_16271932_16276208	CHR1_16271932_16276208	FAM131C
CHR4_187299544_187303794	CHR4_187299544_187303794	FAM149A
CHR1_54779941_54787278	CHR1_54779941_54787278	FAM151A
CHR1_242879496_242883981	CHR1_242879496_242883981	FAM152A
CHRX_52949560_52953810	CHRX_52949560_52953810	FAM156A
CHR1_52868103_52872579	CHR1_52868103_52872579	FAM159A
CHR10_116567992_116572522	CHR10_116567992_116572522	FAM160B1
CHR8_21999159_22003409	CHR8_21999159_22003409	FAM160B2
CHR8_79737384_79741664	CHR8_79737384_79741664	FAM164A
CHR14_74599730_74606891	CHR14_74599730_74606891	FAM164C
CHR21_34666168_34670437	CHR21_34666168_34670437	FAM165B
CHR8_11338941_11343191	CHR8_11338941_11343191	FAM167A
CHR11_72985989_72990376	CHR11_72985989_72990376	FAM168A
CHR10_15452314_15456564	CHR10_15452314_15456564	FAM171A1
CHR1_36554817_36565842	CHR1_36554817_36565842	FAM176B
CHR1_220973680_220977930	CHR1_220973680_220977930	FAM177B
CHR2_29087336_29091586	CHR2_29087336_29091586	FAM179A
CHR17_64047463_64053227	CHR17_64047463_64053227	FAM20A
CHR1_177258196_177262578	CHR1_177258196_177262578	FAM20B
CHR7_282833_292530	CHR7_282833_292530	FAM20C
CHR10_51054845_51059095	CHR10_51054845_51059095	FAM21A
CHR10_51037901_51044827	CHR10_51037901_51044827	FAM21D
CHR9_46276277_46280527	CHR9_46276277_46280527	FAM27E1
CHR17_21745996_21750246	CHR17_21745996_21750246	FAM27L
CHR17_54535240_54542511	CHR17_54535240_54542511	FAM33A
CHRX_153396661_153401164	CHRX_153396661_153401164	FAM3A
CHR1_110375263_110379526	CHR1_110375263_110379526	FAM40A
CHR7_128858022_128862285	CHR7_128858022_128862285	FAM40B
CHR3_195884410_195889451	CHR3_195884410_195889451	FAM43A
CHR6_82518349_82522631	CHR6_82518349_82522631	FAM46A
CHR13_36531026_36535323	CHR13_36531026_36535323	FAM48A
CHR10_126302685_126306935	CHR10_126302685_126306935	FAM53B
CHR17_579073_583346	CHR17_579073_583346	FAM57A
CHR16_66126367_66130617	CHR16_66126367_66130617	FAM65A
CHR20_48686083_48690333	CHR20_48686083_48690333	FAM65C
CHR1_93198851_93203111	CHR1_93198851_93203111	FAM69A
CHR9_138723350_138727600	CHR9_138723350_138727600	FAM69B
CHR13_113651123_113655373	CHR13_113651123_113655373	FAM70B
CHR1_210865986_210870236	CHR1_210865986_210870236	FAM71A
CHR19_55666904_55675322	CHR19_55666904_55675322	FAM71E1
CHR9_130835245_130839823	CHR9_130835245_130839823	FAM73B
CHR9_39342198_39349031	CHR9_39342198_39349031	FAM75A2
CHR9_40686790_40693516	CHR9_40686790_40693516	FAM75A7
CHR11_95159789_95166102	CHR11_95159789_95166102	FAM76B
CHR15_57514163_57518413	CHR15_57514163_57518413	FAM81A
CHR2_38027609_38031860	CHR2_38027609_38031860	FAM82A1
CHR15_38830263_38838250	CHR15_38830263_38838250	FAM82A2
CHR8_124260432_124264851	CHR8_124260432_124264851	FAM83A
CHR6_54816027_54820318	CHR6_54816027_54820318	FAM83B
CHR20_33342889_33347139	CHR20_33342889_33347139	FAM83C
CHR20_36984868_36989118	CHR20_36984868_36989118	FAM83D
CHR22_38717398_38721648	CHR22_38717398_38721648	FAM83F
CHR16_5086992_5091282	CHR16_5086992_5091282	FAM86A
CHR11_65090575_65106113	CHR11_65090575_65106113	FAM89B
CHR6_17705064_17709322	CHR6_17705064_17709322	FAM8A1
CHR8_7606343_7668356	CHR8_7606343_7668356	FAM90A13
CHR8_7606343_7668356	CHR8_7606343_7668356	FAM90A14
CHR8_7606343_7668356	CHR8_7606343_7668356	FAM90A16
CHR8_7606343_7668356	CHR8_7606343_7668356	FAM90A5
CHR16_83702747_83707115	CHR16_83702747_83707115	FAM92B
CHR9_97119052_97123312	CHR9_97119052_97123312	FANCC
CHR10_127570860_127578517	CHR10_127570860_127578517	FANK1
CHR13_97877911_97882161	CHR13_97877911_97882161	FARP1
CHR1_170891307_170895656	CHR1_170891307_170895656	FASLG
CHR7_150408063_150415508	CHR7_150408063_150415508	FASTK
CHR2_207335116_207341795	CHR2_207335116_207341795	FASTKD2
CHR11_64640996_64649736	CHR11_64640996_64649736	FAU
CHR17_71426715_71430965	CHR17_71426715_71430965	FBF1
CHR19_45028063_45032348	CHR19_45028063_45032348	FBL
CHR22_44273882_44278176	CHR22_44273882_44278176	FBLN1
CHR14_91482746_91487288	CHR14_91482746_91487288	FBLN5
CHR9_96440860_96445124	CHR9_96440860_96445124	FBP1
CHR9_96395146_96399396	CHR9_96395146_96399396	FBP2
CHR7_102499063_102506022	CHR7_102499063_102506022	FBXL13
CHR12_1572842_1577092	CHR12_1572842_1577092	FBXL14
CHR16_695059_699309	CHR16_695059_699309	FBXL16
CHR5_107744260_107749198	CHR5_107744260_107749198	FBXL17
CHR3_33290437_33294743	CHR3_33290437_33294743	FBXL2
CHR8_145549327_145556480	CHR8_145549327_145556480	FBXL6
CHR19_44134417_44138667	CHR19_44134417_44138667	FBXO17
CHR15_73979754_73984095	CHR15_73979754_73984095	FBXO22OS
CHR5_147783556_147787806	CHR5_147783556_147787806	FBXO38
CHR1_16550785_16555038	CHR1_16550785_16555038	FBXO42
CHR19_50907354_50915869	CHR19_50907354_50915869	FBXO46
CHR2_68544745_68551394	CHR2_68544745_68551394	FBXO48
CHR22_31216353_31220603	CHR22_31216353_31220603	FBXO7
CHR10_103443750_103448233	CHR10_103443750_103448233	FBXW4
CHR4_153672653_153679638	CHR4_153672653_153679638	FBXW7
CHR1_159448210_159452466	CHR1_159448210_159452466	FCER1G
CHR5_141006484_141014670	CHR5_141006484_141014670	FCHSD1
CHR11_72228450_72232700	CHR11_72228450_72232700	FCHSD2
CHR1_159954457_159963075	CHR1_159954457_159963075	FCRLB
CHR1_153541873_153546950	CHR1_153541873_153546950	FDPS
CHR17_70379939_70384210	CHR17_70379939_70384210	FDXR
CHR11_61313225_61320161	CHR11_61313225_61320161	FEN1
CHR7_19150760_19155069	CHR7_19150760_19155069	FERD3L
CHR20_6050927_6055691	CHR20_6050927_6055691	FERMT1
CHR11_63727281_63731538	CHR11_63727281_63731538	FERMT3
CHR2_36677989_36682321	CHR2_36677989_36682321	FEZ2
CHR7_121731085_121735335	CHR7_121731085_121735335	FEZF1
CHR3_62333040_62337561	CHR3_62333040_62337561	FEZF2
CHR19_40628956_40633206	CHR19_40628956_40633206	FFAR2
CHRX_54538086_54542824	CHRX_54538086_54542824	FGD1
CHR6_37077900_37082249	CHR6_37077900_37082249	FGD2
CHR9_94746202_94750452	CHR9_94746202_94750452	FGD3
CHR5_141980341_141984591	CHR5_141980341_141984591	FGF1
CHR17_7275985_7284162	CHR17_7275985_7284162	FGF11
CHR3_193607956_193612206	CHR3_193607956_193612206	FGF12
CHR4_15548298_15552569	CHR4_15548298_15552569	FGFBP1
CHR8_38433371_38437700	CHR8_38433371_38437700	FGFR1
CHR5_176442992_176449906	CHR5_176442992_176449906	FGFR4
CHR3_61211377_61215664	CHR3_61211377_61215664	FHIT
CHR2_105381192_105385613	CHR2_105381192_105385613	FHL2
CHR9_132794437_132798687	CHR9_132794437_132798687	FIBCD1
CHR2_70870533_70874783	CHR2_70870533_70874783	FIGLA
CHR3_101015870_101020120	CHR3_101015870_101020120	FILIP1L
CHR14_23667107_23675970	CHR14_23667107_23675970	FIT1
CHR17_37225569_37229819	CHR17_37225569_37229819	FKBP10
CHR12_2770913_2775218	CHR12_2770913_2775218	FKBP4
CHR19_18512873_18518883	CHR19_18512873_18518883	FKBP8
CHR19_51937642_51945060	CHR19_51937642_51945060	FKRP
CHR1_153223656_153227906	CHR1_153223656_153227906	FLAD1
CHR17_17079407_17085293	CHR17_17079407_17085293	FLCN
CHR19_54310974_54317709	CHR19_54310974_54317709	FLJ10490
CHR5_174354590_174358840	CHR5_174354590_174358840	FLJ16171
CHR2_191005443_191010487	CHR2_191005443_191010487	FLJ20160
CHR7_7569648_7574551	CHR7_7569648_7574551	FLJ20323
CHR9_139366507_139370757	CHR9_139366507_139370757	FLJ20433
CHR2_28883703_28887970	CHR2_28883703_28887970	FLJ20628
CHR7_47953812_47958062	CHR7_47953812_47958062	FLJ21075
CHR17_77966359_77977412	CHR17_77966359_77977412	FLJ22222
CHR7_30782174_30786424	CHR7_30782174_30786424	FLJ22374
CHR12_14611175_14615558	CHR12_14611175_14615558	FLJ22662
CHR17_23961615_23968838	CHR17_23961615_23968838	FLJ25006
CHR19_16001517_16006313	CHR19_16001517_16006313	FLJ25328
CHR18_75537288_75544233	CHR18_75537288_75544233	FLJ25715
CHR6_159929441_159933691	CHR6_159929441_159933691	FLJ27255
CHR19_58205895_58210145	CHR19_58205895_58210145	FLJ32214
CHR2_242453573_242461303	CHR2_242453573_242461303	FLJ33590
CHR12_50486555_50490805	CHR12_50486555_50490805	FLJ33996
CHR17_76000061_76007013	CHR17_76000061_76007013	FLJ35220
CHR19_53909735_53918290	CHR19_53909735_53918290	FLJ36070
CHR17_46765574_46769824	CHR17_46765574_46769824	FLJ42842
CHR7_143522919_143527169	CHR7_143522919_143527169	FLJ43692
CHR6_33668343_33672593	CHR6_33668343_33672593	FLJ43752
CHR17_76750401_76757967	CHR17_76750401_76757967	FLJ44861
CHR17_11082270_11086520	CHR17_11082270_11086520	FLJ45455
CHR9_88949878_88954128	CHR9_88949878_88954128	FLJ45537
CHR20_28134124_28138374	CHR20_28134124_28138374	FLJ45832
CHR10_8133172_8138953	CHR10_8133172_8138953	FLJ45983
CHR3_58035522_58039845	CHR3_58035522_58039845	FLNB
CHR17_24247946_24252253	CHR17_24247946_24252253	FLOT2
CHR1_211094719_211101597	CHR1_211094719_211101597	FLVCR1
CHR7_138673114_138677364	CHR7_138673114_138677364	FMC1
CHR12_48386512_48390964	CHR12_48386512_48390964	FMNL3
CHR1_201586107_201590412	CHR1_201586107_201590412	FMOD
CHRX_146797660_146801986	CHRX_146797660_146801986	FMR1
CHR17_78264394_78268666	CHR17_78264394_78268666	FN3KRP
CHR9_131844153_131848794	CHR9_131844153_131848794	FNBP1
CHR14_64638060_64642480	CHR14_64638060_64642480	FNTB
CHR19_50659592_50665760	CHR19_50659592_50665760	FOSB
CHR20_22512190_22517602	CHR20_22512190_22517602	FOXA2
CHR19_51055857_51061730	CHR19_51055857_51061730	FOXA3
CHR6_1552179_1556429	CHR6_1552179_1556429	FOXC1
CHR5_72779606_72783856	CHR5_72779606_72783856	FOXD1
CHR5_169461994_169466300	CHR5_169461994_169466300	FOXI1
CHR7_4684955_4689205	CHR7_4684955_4689205	FOXK1
CHR14_88693161_88700119	CHR14_88693161_88700119	FOXN3
CHRX_49007482_49014010	CHRX_49007482_49014010	FOXP3
CHR11_125640764_125647493	CHR11_125640764_125647493	FOXRED1
CHR22_35232265_35236556	CHR22_35232265_35236556	FOXRED2
CHR20_29896331_29900581	CHR20_29896331_29900581	FOXS1
CHR11_3771423_3778968	CHR11_3771423_3778968	FRAG1
CHR4_191095467_191099761	CHR4_191095467_191099761	FRG1
CHR6_168221938_168228558	CHR6_168221938_168228558	FRMD1
CHR9_37637551_37641801	CHR9_37637551_37641801	FRMPD1
CHR13_31708497_31712747	CHR13_31708497_31712747	FRY
CHR2_183438845_183443243	CHR2_183438845_183443243	FRZB
CHR7_127017424_127021799	CHR7_127017424_127021799	FSCN3
CHR19_4252190_4256928	CHR19_4252190_4256928	FSD1
CHR3_121651765_121656015	CHR3_121651765_121656015	FSTL1
CHR11_61488341_61495208	CHR11_61488341_61495208	FTH1
CHR2_27485153_27489500	CHR2_27485153_27489500	FTHL3P
CHR19_54156877_54161159	CHR19_54156877_54161159	FTL
CHRX_48211943_48222073	CHRX_48211943_48222073	FTSJ1
CHR6_37505490_37509740	CHR6_37505490_37509740	FTSJD2
CHR15_89209388_89213638	CHR15_89209388_89213638	FURIN
CHR1_24178623_24182933	CHR1_24178623_24182933	FUSIP1
CHR8_33449393_33453706	CHR8_33449393_33453706	FUT10
CHR10_75198554_75206126	CHR10_75198554_75206126	FUT11
CHR11_93913274_93917524	CHR11_93913274_93917524	FUT4
CHR19_55007494_55014124	CHR19_55007494_55014124	FUZ
CHR11_6455765_6462671	CHR11_6455765_6462671	FXC1
CHR19_40316845_40326759	CHR19_40316845_40326759	FXYD1
CHR19_40295122_40299811	CHR19_40295122_40299811	FXYD3
CHR19_40316845_40326759	CHR19_40316845_40326759	FXYD7
CHR6_112186228_112190478	CHR6_112186228_112190478	FYN
CHR2_208337279_208345863	CHR2_208337279_208345863	FZD5
CHR19_3470453_3474703	CHR19_3470453_3474703	FZR1
CHR1_207911887_207916137	CHR1_207911887_207916137	G0S2
CHR17_39498781_39504575	CHR17_39498781_39504575	G6PC3
CHRX_153425522_153432163	CHRX_153425522_153432163	G6PD
CHR17_75686376_75690737	CHR17_75686376_75690737	GAA
CHR4_144575686_144579936	CHR4_144575686_144579936	GAB1
CHRX_153631776_153636026	CHRX_153631776_153636026	GAB3
CHR17_7082572_7089977	CHR17_7082572_7089977	GABARAP
CHR6_29708089_29712339	CHR6_29708089_29712339	GABBR1
CHR21_26026065_26033355	CHR21_26026065_26033355	GABPA
CHR1_149306203_149310453	CHR1_149306203_149310453	GABPB2
CHR6_89983029_89987279	CHR6_89983029_89987279	GABRR1
CHR6_90080918_90085168	CHR6_90080918_90085168	GABRR2
CHR2_171377945_171383275	CHR2_171377945_171383275	GAD1
CHR14_87528469_87533160	CHR14_87528469_87533160	GALC
CHR10_125795275_125799731	CHR10_125795275_125799731	GALNAC4S-6ST
CHR16_87447506_87455855	CHR16_87447506_87455855	GALNS
CHR5_153760029_153764279	CHR5_153760029_153764279	GALNT10
CHR9_100632037_100636287	CHR9_100632037_100636287	GALNT12
CHR14_68793143_68797417	CHR14_68793143_68797417	GALNTL1
CHR3_16187659_16191987	CHR3_16187659_16191987	GALNTL2
CHR19_61375700_61379950	CHR19_61375700_61379950	GALP
CHR12_6510444_6514985	CHR12_6510444_6514985	GAPDH
CHR4_110952614_110956864	CHR4_110952614_110956864	GAR1
CHR17_2642981_2647231	CHR17_2642981_2647231	GARNL4
CHR9_88750806_88755424	CHR9_88750806_88755424	GAS1
CHR22_28029496_28033794	CHR22_28029496_28033794	GAS2L1
CHR13_113556274_113560524	CHR13_113556274_113560524	GAS6
CHR17_9880039_9884289	CHR17_9880039_9884289	GAS7
CHR17_37118638_37122888	CHR17_37118638_37122888	GAST
CHRX_48525412_48530674	CHRX_48525412_48530674	GATA1
CHR3_129693717_129698220	CHR3_129693717_129698220	GATA2
CHR10_8133172_8138953	CHR10_8133172_8138953	GATA3
CHR7_91911226_91915573	CHR7_91911226_91915573	GATAD1
CHR19_19426896_19431150	CHR19_19426896_19431150	GATAD2A
CHR1_153476865_153484612	CHR1_153476865_153484612	GBA
CHR9_35727882_35732132	CHR9_35727882_35732132	GBA2
CHR1_153460744_153467337	CHR1_153460744_153467337	GBAP
CHR22_36527619_36534650	CHR22_36527619_36534650	GCAT
CHR7_44194797_44199063	CHR7_44194797_44199063	GCK
CHR6_53516720_53521290	CHR6_53516720_53521290	GCLC
CHR6_10633074_10637324	CHR6_10633074_10637324	GCNT2
CHR9_73950612_73954938	CHR9_73950612_73954938	GDA
CHR19_18867191_18871988	CHR19_18867191_18871988	GDF1
CHR12_54419830_54424080	CHR12_54419830_54424080	GDF11
CHR8_97241446_97245696	CHR8_97241446_97245696	GDF6
CHR5_132226740_132231624	CHR5_132226740_132231624	GDF9
CHRX_153306714_153320295	CHRX_153306714_153320295	GDI1
CHR5_37869905_37879039	CHR5_37869905_37879039	GDNF
CHR19_50270778_50275147	CHR19_50270778_50275147	GEMIN7
CHR17_40340391_40344641	CHR17_40340391_40344641	GFAP
CHR8_21651984_21656234	CHR8_21651984_21656234	GFRA2
CHR22_36330948_36335547	CHR22_36330948_36335547	GGA1
CHR17_70765884_70772776	CHR17_70765884_70772776	GGA3
CHR19_43569275_43574014	CHR19_43569275_43574014	GGN
CHR1_233553787_233561655	CHR1_233553787_233561655	GGPS1
CHR22_23325679_23329929	CHR22_23325679_23329929	GGT1
CHR17_4409856_4414125	CHR17_4409856_4414125	GGT6
CHR20_32923001_32928827	CHR20_32923001_32928827	GGT7
CHR3_10306136_10310909	CHR3_10306136_10310909	GHRL
CHR3_173648147_173652397	CHR3_173648147_173652397	GHSR
CHR7_149839377_149843645	CHR7_149839377_149843645	GIMAP7
CHR8_41502396_41506652	CHR8_41502396_41506652	GINS4
CHR1_78280676_78284926	CHR1_78280676_78284926	GIPC2
CHR1_35027685_35031948	CHR1_35027685_35031948	GJA4
CHRX_70356300_70360621	CHRX_70356300_70360621	GJB1
CHR13_19664287_19668543	CHR13_19664287_19668543	GJB2
CHR1_35015876_35022508	CHR1_35015876_35022508	GJB3
CHR13_19702317_19708646	CHR13_19702317_19708646	GJB6
CHR17_40237961_40242211	CHR17_40237961_40242211	GJC1
CHR7_99364429_99368679	CHR7_99364429_99368679	GJC3
CHR2_219814935_219821895	CHR2_219814935_219821895	GLB1L
CHR11_133703515_133707768	CHR11_133703515_133707768	GLB1L2
CHR2_121267866_121272116	CHR2_121267866_121272116	GLI2
CHR1_53971715_53977418	CHR1_53971715_53977418	GLIS1
CHR6_38778105_38782395	CHR6_38778105_38782395	GLO1
CHR12_55167670_55171948	CHR12_55167670_55171948	GLS2
CHR1_180624175_180631073	CHR1_180624175_180631073	GLUL
CHR6_2120474_2124724	CHR6_2120474_2124724	GMDS
CHR20_61728075_61732325	CHR20_61728075_61732325	GMEB2
CHR19_44517710_44525728	CHR19_44517710_44525728	GMFG
CHR19_3069007_3073556	CHR19_3069007_3073556	GNA11
CHR7_2768550_2772800	CHR7_2768550_2772800	GNA12
CHR17_60482466_60486716	CHR17_60482466_60486716	GNA13
CHR18_11738678_11742928	CHR18_11738678_11742928	GNAL
CHR22_21764007_21768629	CHR22_21764007_21768629	GNAZ
CHR1_1811549_1815855	CHR1_1811549_1815855	GNB1
CHR22_18219052_18225962	CHR22_18219052_18225962	GNB1L
CHR12_6816135_6821149	CHR12_6816135_6821149	GNB3
CHR9_113429981_113436890	CHR9_113429981_113436890	GNG10
CHR16_788330_796193	CHR16_788330_796193	GNG13
CHR1_233879927_233884177	CHR1_233879927_233884177	GNG4
CHR19_2652913_2657207	CHR19_2652913_2657207	GNG7
CHR19_51829029_51833282	CHR19_51829029_51833282	GNG8
CHR17_44639087_44645242	CHR17_44639087_44645242	GNGT2
CHR16_1338432_1345374	CHR16_1338432_1345374	GNPTG
CHR20_2968767_2975457	CHR20_2968767_2975457	GNRH2
CHR12_63438704_63442979	CHR12_63438704_63442979	GNS
CHR12_131914333_131918861	CHR12_131914333_131918861	GOLGA3
CHR8_41463737_41468079	CHR8_41463737_41468079	GOLGA7
CHR15_32486430_32490680	CHR15_32486430_32490680	GOLGA8A
CHR8_110724330_110733741	CHR8_110724330_110733741	GOLSYN
CHR1_154001703_154005953	CHR1_154001703_154005953	GON4L
CHR6_117907012_117911339	CHR6_117907012_117911339	GOPC
CHR3_39120694_39127634	CHR3_39120694_39127634	GORASP1
CHR2_171490456_171494797	CHR2_171490456_171494797	GORASP2
CHR17_4772871_4777121	CHR17_4772871_4777121	GP1BA
CHR3_195600773_195605023	CHR3_195600773_195605023	GP5
CHR7_99609973_99616426	CHR7_99609973_99616426	GPC2
CHRX_48866273_48870523	CHRX_48866273_48870523	GPKOW
CHR6_24597028_24603925	CHR6_24597028_24603925	GPLD1
CHRX_13744275_13748735	CHRX_13744275_13748735	GPM6B
CHR19_6682309_6692127	CHR19_6682309_6692127	GPR108
CHR14_59001062_59005312	CHR14_59001062_59005312	GPR135
CHR1_6242872_6250168	CHR1_6242872_6250168	GPR153
CHR2_175045543_175049793	CHR2_175045543_175049793	GPR155
CHR1_9111066_9115316	CHR1_9111066_9115316	GPR157
CHR1_166340021_166344271	CHR1_166340021_166344271	GPR161
CHR2_128148371_128152652	CHR2_128148371_128152652	GPR17
CHR3_152283370_152288115	CHR3_152283370_152288115	GPR171
CHR8_145549327_145556480	CHR8_145549327_145556480	GPR172A
CHR3_128791311_128795686	CHR3_128791311_128795686	GPR175
CHR17_33752469_33756719	CHR17_33752469_33756719	GPR179
CHR13_94045709_94052907	CHR13_94045709_94052907	GPR180
CHR12_55670996_55677761	CHR12_55670996_55677761	GPR182
CHR12_12705921_12710171	CHR12_12705921_12710171	GPR19
CHR7_106988167_106995442	CHR7_106988167_106995442	GPR22
CHR1_199105288_199109538	CHR1_199105288_199109538	GPR25
CHR1_200355151_200359401	CHR1_200355151_200359401	GPR37L1
CHR19_50786518_50791057	CHR19_50786518_50791057	GPR4
CHR2_105221131_105225381	CHR2_105221131_105225381	GPR45
CHR1_172680334_172684622	CHR1_172680334_172684622	GPR52
CHR2_231497435_231501685	CHR2_231497435_231501685	GPR55
CHR1_109880531_109887848	CHR1_109880531_109887848	GPR61
CHR2_53939822_53944096	CHR2_53939822_53944096	GPR75
CHR12_121780201_121784582	CHR12_121780201_121784582	GPR81
CHR12_53043775_53048035	CHR12_53043775_53048035	GPR84
CHR3_152283370_152288115	CHR3_152283370_152288115	GPR87
CHR16_56256171_56260421	CHR16_56256171_56260421	GPR97
CHRX_101850495_101857015	CHRX_101850495_101857015	GPRASP2
CHR5_175968987_175973237	CHR5_175968987_175973237	GPRIN1
CHR4_90447217_90451467	CHR4_90447217_90451467	GPRIN3
CHR6_32264943_32274778	CHR6_32264943_32274778	GPSM3
CHR19_40179585_40183919	CHR19_40179585_40183919	GRAMD1A
CHR15_70276430_70280680	CHR15_70276430_70280680	GRAMD2
CHR22_45445668_45449918	CHR22_45445668_45449918	GRAMD4
CHR17_18890232_18894561	CHR17_18890232_18894561	GRAP
CHR12_50683514_50691321	CHR12_50683514_50691321	GRASP
CHR7_50827902_50832152	CHR7_50827902_50832152	GRB10
CHR17_35144212_35152779	CHR17_35144212_35152779	GRB7
CHR2_11594030_11601051	CHR2_11594030_11601051	GREB1
CHR15_30806683_30810933	CHR15_30806683_30810933	GREM1
CHR2_10005772_10010111	CHR2_10005772_10010111	GRHL1
CHR9_37415491_37419741	CHR9_37415491_37419741	GRHPR
CHR19_47260968_47267107	CHR19_47260968_47267107	GRIK5
CHR9_139149162_139154476	CHR9_139149162_139154476	GRIN1
CHR8_145131833_145138114	CHR8_145131833_145138114	GRINA
CHR3_142976232_142980482	CHR3_142976232_142980482	GRK7
CHR19_52110272_52114522	CHR19_52110272_52114522	GRLF1
CHR19_53637373_53641816	CHR19_53637373_53641816	GRWD1
CHR14_94305404_94309752	CHR14_94305404_94309752	GSC
CHR17_35326368_35331869	CHR17_35326368_35331869	GSDMB
CHR8_144708134_144712852	CHR8_144708134_144712852	GSDMD
CHR9_123110069_123114319	CHR9_123110069_123114319	GSN
CHR20_33006512_33010762	CHR20_33006512_33010762	GSS
CHR1_110078292_110082542	CHR1_110078292_110082542	GSTM3
CHR1_110048736_110057159	CHR1_110048736_110057159	GSTM5
CHR2_48646162_48650412	CHR2_48646162_48650412	GTF2A1L
CHR5_69230046_69239464	CHR5_69230046_69239464	GTF2H2
CHR7_74244318_74248568	CHR7_74244318_74248568	GTF2IP1
CHR7_74142347_74147088	CHR7_74142347_74147088	GTF2IRD2
CHR7_74142347_74147088	CHR7_74142347_74147088	GTF2IRD2B
CHR9_134532048_134539109	CHR9_134532048_134539109	GTF3C4
CHR20_60197366_60202616	CHR20_60197366_60202616	GTPBP5
CHR22_45067900_45074787	CHR22_45067900_45074787	GTSE1
CHR6_42227651_42231901	CHR6_42227651_42231901	GUCA1A
CHR6_42269922_42274172	CHR6_42269922_42274172	GUCA1B
CHR1_42402232_42406482	CHR1_42402232_42406482	GUCA2A
CHR1_226390368_226398868	CHR1_226390368_226398868	GUK1
CHR5_69230046_69239464	CHR5_69230046_69239464	GUSBP1
CHR2_127126648_127130929	CHR2_127126648_127130929	GYPC
CHR19_54185467_54191879	CHR19_54185467_54191879	GYS1
CHR20_23289520_23293770	CHR20_23289520_23293770	GZF1
CHR22_36527619_36534650	CHR22_36527619_36534650	H1F0
CHR12_47005529_47009779	CHR12_47005529_47009779	H1FNT
CHR3_130746418_130750668	CHR3_130746418_130750668	H1FOO
CHR3_130516226_130521310	CHR3_130516226_130521310	H1FX
CHR5_134758307_134766976	CHR5_134758307_134766976	H2AFY
CHR4_101086025_101094070	CHR4_101086025_101094070	H2AFZ
CHRX_103151424_103158412	CHRX_103151424_103158412	H2BFM
CHRX_103151424_103158412	CHRX_103151424_103158412	H2BFWT
CHR1_9218989_9223239	CHR1_9218989_9223239	H6PD
CHR2_42872469_42876736	CHR2_42872469_42876736	HAAO
CHR9_98421183_98425433	CHR9_98421183_98425433	HABP4
CHR16_1813721_1820663	CHR16_1813721_1820663	HAGH
CHR4_174684602_174690669	CHR4_174684602_174690669	HAND2
CHR19_19233810_19238060	CHR19_19233810_19238060	HAPLN4
CHR11_46592160_46598853	CHR11_46592160_46598853	HARBI1
CHR5_140047701_140054655	CHR5_140047701_140054655	HARS
CHR5_140047701_140054655	CHR5_140047701_140054655	HARS2
CHR19_56914256_56922539	CHR19_56914256_56922539	HAS1
CHR16_159374_171216	CHR16_159374_171216	HBA1
CHR12_55670996_55677761	CHR12_55670996_55677761	HBCBP
CHR16_159374_171216	CHR16_159374_171216	HBQ1
CHR11_1450512_1454762	CHR11_1450512_1454762	HCCA2
CHRX_152882621_152886871	CHRX_152882621_152886871	HCFC1
CHR16_3006842_3017788	CHR16_3006842_3017788	HCFC1R1
CHR6_30047370_30051620	CHR6_30047370_30051620	HCG9
CHR20_30100217_30104467	CHR20_30100217_30104467	HCK
CHR5_45731227_45735477	CHR5_45731227_45735477	HCN1
CHR1_153508952_153514747	CHR1_153508952_153514747	HCN3
CHR1_31853727_31858088	CHR1_31853727_31858088	HCRTR1
CHR22_49031191_49035441	CHR22_49031191_49035441	HDAC10
CHR3_13492723_13497588	CHR3_13492723_13497588	HDAC11
CHR2_239986830_239991142	CHR2_239986830_239991142	HDAC4
CHR12_46499174_46503424	CHR12_46499174_46503424	HDAC7
CHR6_22674273_22678523	CHR6_22674273_22678523	HDGFL1
CHR15_81666518_81671274	CHR15_81666518_81671274	HDGFRP3
CHR2_241899364_241907408	CHR2_241899364_241907408	HDLBP
CHR16_48649751_48658265	CHR16_48649751_48658265	HEATR3
CHR2_37093827_37098077	CHR2_37093827_37098077	HEATR5B
CHR1_45242307_45252887	CHR1_45242307_45252887	HECTD3
CHR7_43314386_43318636	CHR7_43314386_43318636	HECW1
CHR2_197162159_197169080	CHR2_197162159_197169080	HECW2
CHR17_62665296_62675274	CHR17_62665296_62675274	HELZ
CHR15_26035542_26040662	CHR15_26035542_26040662	HERC2
CHR15_18970693_18978612	CHR15_18970693_18978612	HERC2P3
CHR7_35700417_35704754	CHR7_35700417_35704754	HERPUD2
CHR17_7967377_7971627	CHR17_7967377_7971627	HES7
CHR5_74013266_74017569	CHR5_74013266_74017569	HEXB
CHR17_77966359_77977412	CHR17_77966359_77977412	HEXDC
CHR1_39877155_39881405	CHR1_39877155_39881405	HEYL
CHR1_208565419_208570016	CHR1_208565419_208570016	HHAT
CHR3_42717267_42721517	CHR3_42717267_42721517	HHATL
CHR1_70589580_70596505	CHR1_70589580_70596505	HHLA3
CHR22_20098192_20105706	CHR22_20098192_20105706	HIC2
CHR10_102292231_102296481	CHR10_102292231_102296481	HIF1AN
CHR7_127879680_127884037	CHR7_127879680_127884037	HIG2
CHR7_139121015_139127656	CHR7_139121015_139127656	HIPK2
CHR19_45587184_45591443	CHR19_45587184_45591443	HIPK4
CHR6_26215593_26219843	CHR6_26215593_26219843	HIST1H1T
CHR6_25831615_25838269	CHR6_25831615_25838269	HIST1H2AA
CHR6_26228851_26235633	CHR6_26228851_26235633	HIST1H2AC
CHR6_25831615_25838269	CHR6_25831615_25838269	HIST1H2BA
CHR6_26228851_26235633	CHR6_26228851_26235633	HIST1H2BC
CHR6_26321626_26328378	CHR6_26321626_26328378	HIST1H2BG
CHR6_26354434_26362314	CHR6_26354434_26362314	HIST1H2BH
CHR6_27205299_27215816	CHR6_27205299_27215816	HIST1H2BJ
CHR6_26125196_26130635	CHR6_26125196_26130635	HIST1H3A
CHR6_26328976_26334111	CHR6_26328976_26334111	HIST1H3E
CHR6_26354434_26362314	CHR6_26354434_26362314	HIST1H3F
CHR6_26125196_26130635	CHR6_26125196_26130635	HIST1H4A
CHR6_26296533_26300783	CHR6_26296533_26300783	HIST1H4D
CHR6_26342445_26349382	CHR6_26342445_26349382	HIST1H4F
CHR6_26354434_26362314	CHR6_26354434_26362314	HIST1H4G
CHR6_27205299_27215816	CHR6_27205299_27215816	HIST1H4I
CHR2_74909789_74915523	CHR2_74909789_74915523	HK2
CHR5_176258171_176262439	CHR5_176258171_176262439	HK3
CHR6_33084565_33088867	CHR6_33084565_33088867	HLA-DOA
CHR21_37283623_37287873	CHR21_37283623_37287873	HLCS
CHR1_219115881_219120357	CHR1_219115881_219120357	HLX
CHR20_55496739_55500989	CHR20_55496739_55500989	HMG1L1
CHR19_3520452_3526271	CHR19_3520452_3526271	HMG20B
CHR22_33987145_33991395	CHR22_33987145_33991395	HMG2L1
CHR6_34309127_34315295	CHR6_34309127_34315295	HMGA1
CHR6_55551102_55555444	CHR6_55551102_55555444	HMGCLL1
CHR21_39639574_39646419	CHR21_39639574_39646419	HMGN1
CHR5_162816740_162823221	CHR5_162816740_162823221	HMMR
CHR17_70661183_70665870	CHR17_70661183_70665870	HN1
CHR16_1664778_1669053	CHR16_1664778_1669053	HN1L
CHR19_46496637_46500887	CHR19_46496637_46500887	HNRNPUL1
CHR11_131282421_131287321	CHR11_131282421_131287321	HNT
CHR19_18910041_18916483	CHR19_18910041_18916483	HOMER3
CHR1_60049620_60053870	CHR1_60049620_60053870	HOOK1
CHR8_42867689_42874439	CHR8_42867689_42874439	HOOK3
CHR7_27101300_27105619	CHR7_27101300_27105619	HOXA1
CHR7_27185618_27194860	CHR7_27185618_27194860	HOXA10
CHR7_27185618_27194860	CHR7_27185618_27194860	HOXA11
CHR7_27205471_27209750	CHR7_27205471_27209750	HOXA13
CHR7_27132414_27140424	CHR7_27132414_27140424	HOXA3
CHR7_27149049_27157418	CHR7_27149049_27157418	HOXA5
CHR7_27149049_27157418	CHR7_27149049_27157418	HOXA6
CHR7_27162071_27166321	CHR7_27162071_27166321	HOXA7
CHR7_27170904_27175174	CHR7_27170904_27175174	HOXA9
CHR17_43976542_43980891	CHR17_43976542_43980891	HOXB2
CHR17_44006059_44014242	CHR17_44006059_44014242	HOXB3
CHR17_44006059_44014242	CHR17_44006059_44014242	HOXB4
CHR17_44036583_44040833	CHR17_44036583_44040833	HOXB6
CHR17_44042579_44050800	CHR17_44042579_44050800	HOXB8
CHR12_52661720_52665989	CHR12_52661720_52665989	HOXC10
CHR12_52631480_52637334	CHR12_52631480_52637334	HOXC12
CHR12_52615342_52620110	CHR12_52615342_52620110	HOXC13
CHR12_52704960_52709296	CHR12_52704960_52709296	HOXC6
CHR2_176686245_176690508	CHR2_176686245_176690508	HOXD10
CHR2_176669275_176673525	CHR2_176669275_176673525	HOXD12
CHR2_176662277_176666527	CHR2_176662277_176666527	HOXD13
CHR2_176733550_176737800	CHR2_176733550_176737800	HOXD3
CHR2_176720858_176725310	CHR2_176720858_176725310	HOXD4
CHR2_176699222_176706239	CHR2_176699222_176706239	HOXD8
CHR2_176691833_176696408	CHR2_176691833_176696408	HOXD9
CHR1_33121184_33129637	CHR1_33121184_33129637	HPCA
CHR2_10378423_10382673	CHR2_10378423_10382673	HPCAL1
CHR3_150337355_150341605	CHR3_150337355_150341605	HPS3
CHR10_103811636_103815886	CHR10_103811636_103815886	HPS6
CHR2_20713569_20717845	CHR2_20713569_20717845	HS1BP3
CHR17_14141674_14146040	CHR17_14141674_14146040	HS3ST3B1
CHR19_5628534_5635411	CHR19_5628534_5635411	HSD11B1L
CHR17_37954009_37959201	CHR17_37954009_37959201	HSD17B1
CHR19_54030789_54035246	CHR19_54030789_54035246	HSD17B14
CHR6_33273142_33285020	CHR6_33273142_33285020	HSD17B8
CHR16_82725958_82730208	CHR16_82725958_82730208	HSDL1
CHR8_145482587_145489428	CHR8_145482587_145489428	HSF1
CHR21_43900359_43907302	CHR21_43900359_43907302	HSF2BP
CHR16_65747009_65756966	CHR16_65747009_65756966	HSF4
CHR17_53919971_53924244	CHR17_53919971_53924244	HSF5
CHRX_148483425_148488273	CHRX_148483425_148488273	HSFX1
CHR19_16102337_16106587	CHR19_16102337_16106587	HSH2D
CHR12_843756_848006	CHR12_843756_848006	HSN2
CHR14_101621671_101626635	CHR14_101621671_101626635	HSP90AA1
CHR20_3657855_3662117	CHR20_3657855_3662117	HSPA12B
CHR10_14916730_14924083	CHR10_14916730_14924083	HSPA14
CHR6_31887798_31894286	CHR6_31887798_31894286	HSPA1A
CHR1_159757159_159761713	CHR1_159757159_159761713	HSPA6
CHR11_122434431_122441554	CHR11_122434431_122441554	HSPA8
CHR1_54181124_54187376	CHR1_54181124_54187376	HSPB11
CHR19_40937383_40943270	CHR19_40937383_40943270	HSPB6
CHR3_123993096_123998840	CHR3_123993096_123998840	HSPBAP1
CHR2_64531616_64535915	CHR2_64531616_64535915	HSPC159
CHR1_22135584_22139837	CHR1_22135584_22139837	HSPG2
CHR1_23393059_23397309	CHR1_23393059_23397309	HTR1D
CHR2_231626335_231630610	CHR2_231626335_231630610	HTR2B
CHRX_113719612_113725560	CHRX_113719612_113725560	HTR2C
CHR5_148013159_148017409	CHR5_148013159_148017409	HTR4
CHR2_74605016_74613895	CHR2_74605016_74613895	HTRA2
CHR8_38947353_38951642	CHR8_38947353_38951642	HTRA4
CHR21_32163998_32168248	CHR21_32163998_32168248	HUNK
CHR6_601194_605464	CHR6_601194_605464	HUS1B
CHRX_53580545_53584795	CHRX_53580545_53584795	HUWE1
CHR1_43657883_43662133	CHR1_43657883_43662133	HYI
CHR11_125276100_125281815	CHR11_125276100_125281815	HYLS1
CHR15_41876412_41883047	CHR15_41876412_41883047	HYPK
CHR19_10239264_10243528	CHR19_10239264_10243528	ICAM1
CHR19_10310546_10314807	CHR19_10310546_10314807	ICAM3
CHR19_10255142_10262406	CHR19_10255142_10262406	ICAM4
CHR20_29653252_29657535	CHR20_29653252_29657535	ID1
CHR20_2592085_2596343	CHR20_2592085_2596343	IDH3B
CHR10_1055099_1059355	CHR10_1055099_1059355	IDI1
CHR19_13118781_13125660	CHR19_13118781_13125660	IER2
CHR12_6527790_6538998	CHR12_6527790_6538998	IFFO1
CHR14_93643331_93647663	CHR14_93643331_93647663	IFI27
CHR10_91160825_91167862	CHR10_91160825_91167862	IFIT1
CHR10_91160825_91167862	CHR10_91160825_91167862	IFIT1L
CHR10_91160825_91167862	CHR10_91160825_91167862	IFIT2
CHR10_91160825_91167862	CHR10_91160825_91167862	IFIT3
CHR11_300352_304790	CHR11_300352_304790	IFITM1
CHR11_294414_298912	CHR11_294414_298912	IFITM2
CHR11_307893_314550	CHR11_307893_314550	IFITM3
CHR21_33520575_33525060	CHR21_33520575_33525060	IFNAR2
CHR7_111874250_111878515	CHR7_111874250_111878515	IFRD1
CHR16_1596549_1600801	CHR16_1596549_1600801	IFT140
CHR17_23666876_23671357	CHR17_23666876_23671357	IFT20
CHR20_41649492_41653749	CHR20_41649492_41653749	IFT52
CHR3_161648669_161653820	CHR3_161648669_161653820	IFT80
CHR3_187024756_187029021	CHR3_187024756_187029021	IGF2BP2
CHR7_45890983_45895372	CHR7_45890983_45895372	IGFBP1
CHR2_217202871_217207154	CHR2_217202871_217207154	IGFBP2
CHR12_51774202_51779582	CHR12_51774202_51779582	IGFBP6
CHR9_38413694_38417944	CHR9_38413694_38417944	IGFBPL1
CHR19_51270561_51275106	CHR19_51270561_51275106	IGFL2
CHR19_51270561_51275106	CHR19_51270561_51275106	IGFL3
CHR1_199444892_199449142	CHR1_199444892_199449142	IGFN1
CHR1_117342456_117346706	CHR1_117342456_117346706	IGSF2
CHR11_18703603_18707853	CHR11_18703603_18707853	IGSF22
CHR1_158181260_158185510	CHR1_158181260_158185510	IGSF9
CHR3_48728874_48733210	CHR3_48728874_48733210	IHPK2
CHR1_204706918_204711210	CHR1_204706918_204711210	IKBKE
CHRX_153425522_153432163	CHRX_153425522_153432163	IKBKG
CHR21_33557041_33562852	CHR21_33557041_33562852	IL10RB
CHR19_60572876_60580765	CHR19_60572876_60580765	IL11
CHR9_34640431_34644681	CHR9_34640431_34644681	IL11RA
CHR3_161185822_161190134	CHR3_161185822_161190134	IL12A
CHR5_158685620_158693559	CHR5_158685620_158693559	IL12B
CHR1_67555103_67559353	CHR1_67555103_67559353	IL12RB2
CHR15_79272774_79277024	CHR15_79272774_79277024	IL16
CHR5_148738281_148742531	CHR5_148738281_148742531	IL17B
CHR16_87229001_87233638	CHR16_87229001_87233638	IL17C
CHR13_20171981_20176231	CHR13_20171981_20176231	IL17D
CHR6_52211174_52215424	CHR6_52211174_52215424	IL17F
CHR11_111539257_111544054	CHR11_111539257_111544054	IL18
CHR19_13995006_14004378	CHR19_13995006_14004378	IL27RA
CHR22_35875141_35879408	CHR22_35875141_35879408	IL2RB
CHRX_70247364_70251628	CHRX_70247364_70251628	IL2RG
CHR5_131420745_131425002	CHR5_131420745_131425002	IL3
CHR12_121223949_121228199	CHR12_121223949_121228199	IL31
[truncated: 2,710 more rows]
