# Supplementary material for: Differences among brain tumor stem cell types and fetal neural stem cells in focal regions of histone modifications and DNA methylation, broad regions of modifications, and bivalent promoters
Source: BMC Genomics. 2014 Aug 27;15(1):724. doi: 10.1186/1471-2164-15-724 (PMC4155105; doi:10.1186/1471-2164-15-724)
Supplement: Supplementary file 6 — Additional file 6: List of promoters and associated genes that have a H3K27me3 peak in at least one BTSC type (UNIVERSE set). (XLS 1 MB) [file 12864_2014_6396_MOESM6_ESM.xls]

## Sheet: promoters only
promo_20bit
CHR10_100195944_100200199
CHR10_100984799_100989109
CHR10_101076522_101080772
CHR10_101279199_101283449
CHR10_101405752_101410002
CHR10_101830834_101835124
CHR10_102079180_102083733
CHR10_102209287_102213537
CHR10_102491821_102499006
CHR10_102876751_102881001
CHR10_102977957_102982207
CHR10_103100314_103104640
CHR10_103332190_103341504
CHR10_103524911_103529317
CHR10_103972632_103976882
CHR10_104140819_104146202
CHR10_104166078_104172965
CHR10_104181569_104185843
CHR10_104586382_104590668
CHR10_104664564_104669603
CHR10_105023409_105027659
CHR10_105207885_105212135
CHR10_105240537_105244787
CHR10_105347811_105352061
CHR10_105442621_105446871
CHR10_105516167_105520417
CHR10_105604404_105608654
CHR10_105834878_105839128
CHR10_105868305_105873461
CHR10_106001147_106005417
CHR10_106100011_106104309
CHR10_106387348_106391598
CHR10_108913532_108917782
CHR10_11083789_11088039
CHR10_11096432_11100684
CHR10_112823410_112828330
CHR10_114029982_114034232
CHR10_114120405_114126717
CHR10_115299274_115303540
CHR10_115399121_115403371
CHR10_115517501_115521751
CHR10_115923146_115929864
CHR10_115949747_115953997
CHR10_115985507_115989990
CHR10_116153463_116158005
CHR10_116275829_116280175
CHR10_116407298_116411548
CHR10_116567992_116572522
CHR10_116839613_116844385
CHR10_118020891_118026466
CHR10_118070429_118074679
CHR10_118173869_118178119
CHR10_118291917_118296344
CHR10_118336960_118341381
CHR10_118367307_118371557
CHR10_118441904_118446154
CHR10_118491325_118496286
CHR10_118886836_118891302
CHR10_118921098_118925348
CHR10_118943489_118947739
CHR10_118987093_118991458
CHR10_11901902_11906152
CHR10_119124177_119128427
CHR10_1192260_1196510
CHR10_119288445_119295777
CHR10_120091058_120095312
CHR10_120343996_120348371
CHR10_120503998_120508248
CHR10_120774953_120779967
CHR10_120850100_120854383
CHR10_12124064_12128529
CHR10_121285285_121289535
CHR10_121291407_121295712
CHR10_1215834_1220084
CHR10_1221756_1226006
CHR10_122202955_122207205
CHR10_122249580_122253830
CHR10_122343950_122348460
CHR10_123347157_123351462
CHR10_1235550_1239800
CHR10_123909430_123913844
CHR10_124017310_124021579
CHR10_124120709_124128313
CHR10_12428088_12432480
CHR10_124306670_124310920
CHR10_124448578_124452828
CHR10_124502699_124506949
CHR10_124599549_124603800
CHR10_124628318_124634034
CHR10_124656706_124660956
CHR10_124894127_124898377
CHR10_124900359_124904678
CHR10_125412360_125416625
CHR10_125640570_125644990
CHR10_125689019_125693269
CHR10_125795275_125799731
CHR10_125841123_125846593
CHR10_126096691_126100967
CHR10_126136878_126141151
CHR10_126838269_126842519
CHR10_126905724_126910765
CHR10_127360909_127365203
CHR10_127570860_127578517
CHR10_129422441_129428750
CHR10_129580451_129584701
CHR10_13082960_13087210
CHR10_131151955_131156259
CHR10_131472136_131476392
CHR10_131651258_131655581
CHR10_131790762_131795012
CHR10_131821152_131825421
CHR10_1324455_1328736
CHR10_132999070_133003476
CHR10_133471775_133476025
CHR10_133801921_133807959
CHR10_133846893_133851143
CHR10_133911852_133916102
CHR10_13426274_13433786
CHR10_134470526_134478274
CHR10_134520476_134524726
CHR10_134605287_134609579
CHR10_134625527_134629783
CHR10_134820460_134824710
CHR10_134827177_134831625
CHR10_134857050_134861300
CHR10_134867269_134871519
CHR10_134890267_134894517
CHR10_134897897_134902147
CHR10_134929151_134933401
CHR10_134939612_134943862
CHR10_134999616_135003901
CHR10_135007361_135011650
CHR10_135085239_135091566
CHR10_135113921_135121914
CHR10_135124225_135130375
CHR10_135187356_135191638
CHR10_135222838_135227088
CHR10_135228328_135236952
CHR10_13584201_13588482
CHR10_13665520_13669772
CHR10_1371766_1376021
CHR10_14412139_14416389
CHR10_14856152_14860402
CHR10_15122433_15126717
CHR10_15170025_15174281
CHR10_1543742_1547998
CHR10_15452314_15456564
CHR10_15801026_15805276
CHR10_15941753_15946025
CHR10_16515468_16519724
CHR10_16603260_16607510
CHR10_16898638_16902959
CHR10_17465455_17469705
CHR10_17535510_17539760
CHR10_1768920_1773170
CHR10_17698629_17702879
CHR10_17887867_17892117
CHR10_18077723_18081973
CHR10_18134857_18139107
CHR10_18277326_18281647
CHR10_18466111_18470864
CHR10_18582402_18590945
CHR10_18666209_18670459
CHR10_18726466_18730716
CHR10_20141877_20146755
CHR10_21474683_21478933
CHR10_21501992_21506622
CHR10_21825447_21829697
CHR10_21852074_21858117
CHR10_22331726_22336156
CHR10_22641804_22646080
CHR10_22646645_22650895
CHR10_22669129_22675181
CHR10_23253465_23257715
CHR10_23420936_23425230
CHR10_23517965_23522215
CHR10_23673028_23677278
CHR10_23764091_23768953
CHR10_24020180_24024430
CHR10_25500795_25505045
CHR10_26259701_26263958
CHR10_26542099_26546349
CHR10_26763771_26768439
CHR10_26968603_26972853
CHR10_27023100_27027380
CHR10_27189114_27193465
CHR10_27742471_27746727
CHR10_27829720_27834004
CHR10_28074003_28078253
CHR10_28315634_28319884
CHR10_28327233_28331485
CHR10_28610271_28614524
CHR10_29002929_29007194
CHR10_30063986_30068236
CHR10_30376027_30380277
CHR10_30700092_30706876
CHR10_30759363_30766876
CHR10_3095394_3101568
CHR10_30957882_30962153
CHR10_3204218_3208503
CHR10_32771546_32776070
CHR10_33662566_33667339
CHR10_35140837_35147717
CHR10_35930843_35935093
CHR10_35969618_35973868
CHR10_39026533_39033702
CHR10_42594764_42599014
CHR10_42889032_42893282
CHR10_42912477_42916727
CHR10_43044443_43048693
CHR10_43081623_43085873
CHR10_43389265_43393515
CHR10_43418360_43422630
CHR10_43486496_43490752
CHR10_43605121_43609371
CHR10_44190191_44194441
CHR10_45122163_45126413
CHR10_45186134_45190384
CHR10_45409610_45414856
CHR10_45463238_45467488
CHR10_45486978_45491767
CHR10_46039219_46043524
CHR10_46059910_46064519
CHR10_46094967_46102984
CHR10_46177788_46186263
CHR10_46388710_46394906
CHR10_46410051_46414301
CHR10_46500039_46507479
CHR10_46593296_46597628
CHR10_47871730_47876062
CHR10_47971594_47975844
CHR10_48010130_48014497
CHR10_48035980_48040359
CHR10_48058232_48062672
CHR10_48426195_48430451
CHR10_48446837_48451440
CHR10_48481867_48486117
CHR10_48542228_48548485
CHR10_4854925_4859246
CHR10_49129056_49133306
CHR10_49151973_49156419
CHR10_4921295_4927667
CHR10_49482394_49486644
CHR10_49559426_49564270
CHR10_49677288_49681538
CHR10_49791533_49795786
CHR10_49812498_49816748
CHR10_49843534_49847784
CHR10_4991953_4996381
CHR10_49992807_49997065
CHR10_50055696_50059952
CHR10_50065671_50070130
CHR10_50173692_50177942
CHR10_50201507_50205757
CHR10_50416328_50421090
CHR10_50483646_50492838
CHR10_5049442_5053707
CHR10_50554237_50558487
CHR10_50639600_50643875
CHR10_50915791_50920041
CHR10_51155580_51159830
CHR10_51216058_51220308
CHR10_5123067_5127363
CHR10_51677569_51681876
CHR10_52089284_52093534
CHR10_5216394_5220650
CHR10_5225297_5229583
CHR10_52288960_52293210
CHR10_52314688_52318941
CHR10_52417623_52421873
CHR10_52500798_52505084
CHR10_53128595_53132861
CHR10_53732700_53736950
CHR10_53740546_53744811
CHR10_5393475_5397804
CHR10_5402183_5406433
CHR10_54200682_54204966
CHR10_5436036_5440295
CHR10_5441061_5445311
CHR10_5530760_5535018
CHR10_5553423_5558640
CHR10_56230204_56234557
CHR10_5747791_5752047
CHR10_5762885_5767562
CHR10_59761244_59765523
CHR10_60219800_60224050
CHR10_6058742_6063648
CHR10_60602852_60607264
CHR10_60791564_60795858
CHR10_61138578_61142829
CHR10_61165016_61169266
CHR10_6143528_6147778
CHR10_61570002_61574252
CHR10_6167512_6172064
CHR10_61818744_61822994
CHR10_62001970_62006220
CHR10_62162504_62166754
CHR10_6223386_6227671
CHR10_62429985_62434704
CHR10_6281400_6285669
CHR10_62882181_62886714
CHR10_63089224_63093474
CHR10_63327948_63332198
CHR10_63697722_63701972
CHR10_64231021_64235463
CHR10_64245371_64249633
CHR10_6596367_6600617
CHR10_6608422_6612678
CHR10_6661494_6665744
CHR10_68352318_68356595
CHR10_69094642_69098944
CHR10_69125183_69129433
CHR10_69661111_69665361
CHR10_70514333_70518629
CHR10_70550413_70554711
CHR10_70646564_70650818
CHR10_70696261_70700516
CHR10_70845335_70850107
CHR10_71002249_71006628
CHR10_71056519_71060769
CHR10_71228149_71232399
CHR10_71381162_71385412
CHR10_71479106_71483372
CHR10_71575668_71579942
CHR10_71706977_71711227
CHR10_71870679_71874972
CHR10_72099064_72105067
CHR10_72160219_72164469
CHR10_72202977_72207227
CHR10_72214413_72218663
CHR10_72242221_72246471
CHR10_724856_729108
CHR10_72638852_72643439
CHR10_72745515_72749787
CHR10_72823196_72827474
CHR10_73202465_73206843
CHR10_73222033_73227368
CHR10_73238145_73242395
CHR10_74118394_74122644
CHR10_74383736_74388016
CHR10_74726130_74730380
CHR10_74843059_74847331
CHR10_7492704_7496956
CHR10_75303594_75307849
CHR10_7659923_7664173
CHR10_76821929_76826179
CHR10_76828617_76835019
CHR10_7700870_7705120
CHR10_77209024_77213274
CHR10_7721998_7726248
CHR10_7748170_7752440
CHR10_7781741_7785991
CHR10_79066547_79071083
CHR10_79293138_79297388
CHR10_79298209_79302459
CHR10_79355634_79359884
CHR10_81309351_81313601
CHR10_8133172_8138953
CHR10_81357163_81361413
CHR10_81651133_81655395
CHR10_81698091_81702341
CHR10_81878737_81882987
CHR10_82038625_82042914
CHR10_82103037_82109991
CHR10_82284137_82291304
CHR10_82389231_82393481
CHR10_83621576_83625826
CHR10_85885737_85890044
CHR10_85920046_85925306
CHR10_85974514_85978764
CHR10_88115480_88119730
CHR10_88400853_88405103
CHR10_88714667_88724548
CHR10_88739668_88743918
CHR10_88841432_88848103
CHR10_89251132_89255400
CHR10_89405955_89410357
CHR10_90332200_90337248
CHR10_90410694_90417773
CHR10_90600746_90604996
CHR10_90609126_90613376
CHR10_90626102_90630755
CHR10_90678920_90683170
CHR10_90736767_90741053
CHR10_90956281_90960551
CHR10_91190122_91194372
CHR10_91284543_91288793
CHR10_92446643_92450893
CHR10_92606901_92611151
CHR10_92617754_92622004
CHR10_93992233_93996483
CHR10_94037399_94044324
CHR10_94434122_94440470
CHR10_94819721_94824406
CHR10_95231279_95235563
CHR10_95312911_95317217
CHR10_95350233_95354483
CHR10_95358834_95363084
CHR10_95504131_95508417
CHR10_95740235_95744485
CHR10_96111923_96116173
CHR10_96429867_96434271
CHR10_96434400_96438650
CHR10_96508947_96513202
CHR10_96684904_96689179
CHR10_96818400_96822744
CHR10_96940446_96944696
CHR10_96953537_96957787
CHR10_97039936_97044271
CHR10_97720275_97724525
CHR10_97875993_97880400
CHR10_98020395_98024816
CHR10_98050574_98054951
CHR10_98107979_98112582
CHR10_98336049_98340299
CHR10_98382238_98386488
CHR10_98469415_98473769
CHR10_98818461_98822711
CHR10_98934903_98939167
CHR10_99083673_99087948
CHR10_99245257_99252003
CHR10_99459968_99464220
CHR10_99520953_99525260
CHR10_99596484_99600735
CHR10_99614378_99618628
CHR10_99685205_99689525
CHR10_99760334_99764584
CHR10_99779825_99784075
CHR11_100504261_100509965
CHR11_100958758_100963369
CHR11_101287462_101291712
CHR11_101291713_101295965
CHR11_101419908_101424158
CHR11_101482901_101487539
CHR11_101689903_101694153
CHR11_101696825_101701075
CHR11_101905922_101910188
CHR11_102000523_102004773
CHR11_102080928_102085178
CHR11_102100084_102104368
CHR11_102155804_102160056
CHR11_102173325_102177604
CHR11_102218782_102223052
CHR11_102250172_102254474
CHR11_102330902_102335172
CHR11_102467329_102471579
CHR11_102481875_102486210
CHR11_103539349_103543817
CHR11_10425299_10429549
CHR11_104273620_104277870
CHR11_10429741_10434806
CHR11_104514913_104519163
CHR11_104982515_104987684
CHR11_10545950_10550355
CHR11_1061374_1065651
CHR11_10629749_10633999
CHR11_106393631_106397881
CHR11_10671361_10675611
CHR11_106963783_106968436
CHR11_107087198_107091492
CHR11_107233980_107238364
CHR11_107968805_107973175
CHR11_108794584_108798834
CHR11_110087233_110092622
CHR11_110628416_110632666
CHR11_110671016_110683186
CHR11_110887219_110891774
CHR11_110912942_110921162
CHR11_111547954_111553053
CHR11_112799842_112804116
CHR11_112850302_112854591
CHR11_113148885_113156477
CHR11_113277298_113281548
CHR11_11330730_11334980
CHR11_113347619_113351967
CHR11_113432140_113437247
CHR11_113630262_113634512
CHR11_113668244_113672494
CHR11_113935040_113939290
CHR11_113970858_113975182
CHR11_114050966_114055216
CHR11_114879572_114883951
CHR11_11599375_11603628
CHR11_117172436_117176686
CHR11_117199894_117207517
CHR11_117251816_117256077
CHR11_117304552_117308820
CHR11_117358818_117363088
CHR11_117449475_117453770
CHR11_117520608_117524858
CHR11_117527997_117532247
CHR11_117537693_117541943
CHR11_117551774_117556046
CHR11_117573854_117578104
CHR11_117588102_117592784
CHR11_117600169_117604420
CHR11_117627471_117631721
CHR11_117639469_117643719
CHR11_117677161_117681442
CHR11_117716810_117722169
CHR11_118054835_118059085
CHR11_118256270_118260526
CHR11_118328613_118332989
CHR11_118344126_118348376
CHR11_118351198_118355448
CHR11_118521459_118526636
CHR11_118557893_118562168
CHR11_118568631_118572881
CHR11_118716041_118720303
CHR11_118721830_118726080
CHR11_118756777_118761131
CHR11_118980844_118985094
CHR11_119103714_119108145
CHR11_119513262_119517573
CHR11_119541394_119545644
CHR11_119612677_119617005
CHR11_119697547_119701975
CHR11_120396539_120400789
CHR11_120475084_120479334
CHR11_120665136_120669568
CHR11_120824629_120828879
CHR11_122255182_122262616
CHR11_122570119_122574717
CHR11_122898053_122902489
CHR11_122980226_122984476
CHR11_123029772_123034022
CHR11_123116823_123121073
CHR11_123129686_123133936
CHR11_123181517_123185767
CHR11_123278848_123283098
CHR11_123312033_123316283
CHR11_123319005_123323255
CHR11_123352858_123357108
CHR11_123387991_123392241
CHR11_123395429_123399679
CHR11_123402039_123406289
CHR11_123414168_123418418
CHR11_123487820_123494170
CHR11_123597107_123601357
CHR11_123622132_123626382
CHR11_123636432_123640682
CHR11_123685122_123689372
CHR11_123694553_123698803
CHR11_123757699_123761949
CHR11_123771707_123775957
CHR11_123799227_123803477
CHR11_123815441_123819691
CHR11_123918010_123922260
CHR11_123941674_123945924
CHR11_123983162_123987412
CHR11_123994480_123998849
CHR11_124111451_124115900
CHR11_124126569_124130819
CHR11_124131885_124140887
CHR11_124236991_124241241
CHR11_124248993_124253243
CHR11_124272179_124276450
CHR11_124434722_124439191
CHR11_125117897_125122151
CHR11_125153174_125157424
CHR11_125255218_125263636
CHR11_125276100_125281815
CHR11_125397863_125402113
CHR11_125437490_125441897
CHR11_126374514_126379201
CHR11_127961913_127966163
CHR11_128065692_128069990
CHR11_128216813_128221073
CHR11_128241728_128245978
CHR11_128263022_128267559
CHR11_128280052_128284302
CHR11_128312249_128316499
CHR11_128317282_128321532
CHR11_1286635_1290928
CHR11_128747544_128751840
CHR11_129187450_129191700
CHR11_129221777_129226027
CHR11_129531432_129535717
CHR11_129686128_129693291
CHR11_129803348_129807598
CHR11_129820578_129828731
CHR11_130044560_130048810
CHR11_130290804_130295072
CHR11_130742278_130746528
CHR11_131282421_131287321
CHR11_132317474_132321747
CHR11_13252400_13256768
CHR11_132906863_132911113
CHR11_133219852_133224106
CHR11_133403876_133408126
CHR11_133440529_133444938
CHR11_133647984_133656029
CHR11_133658720_133662970
CHR11_133678785_133683035
CHR11_133703515_133707768
CHR11_133713444_133717694
CHR11_133786272_133790522
CHR11_134356955_134361205
CHR11_13473377_13477643
CHR11_1364204_1368456
CHR11_13643339_13647596
CHR11_13937313_13941563
CHR11_1428143_1432393
CHR11_14336439_14340789
CHR11_14949642_14953908
CHR11_15048221_15052471
CHR11_15123729_15127979
CHR11_15162809_15167059
CHR11_1542883_1547133
CHR11_1547354_1553226
CHR11_1562339_1566589
CHR11_1575350_1579600
CHR11_1585441_1589769
CHR11_1599194_1603444
CHR11_1662391_1666641
CHR11_1671500_1675750
CHR11_16803727_16807977
CHR11_16991785_16996035
CHR11_17365564_17370282
CHR11_17454275_17458525
CHR11_17493767_17498017
CHR11_17521724_17526245
CHR11_17552886_17557136
CHR11_17694234_17698550
CHR11_17710595_17714865
CHR11_179579_187544
CHR11_17990463_17994765
CHR11_18018135_18022385
CHR11_1805392_1813031
CHR11_18083443_18087705
CHR11_18147459_18152129
CHR11_18183764_18188158
CHR11_18214142_18218410
CHR11_18225994_18230258
CHR11_18236531_18240781
CHR11_18240845_18245136
CHR11_1827275_1831633
CHR11_1842978_1849479
CHR11_18611720_18616096
CHR11_1865483_1869733
CHR11_18673426_18677676
CHR11_18768979_18773465
CHR11_18912372_18916625
CHR11_1894011_1901418
CHR11_19038054_19042304
CHR11_19091767_19096034
CHR11_19187942_19192192
CHR11_19218333_19222583
CHR11_19325346_19329596
CHR11_1949571_1953821
CHR11_1974530_1978780
CHR11_20137696_20141946
CHR11_20574021_20578465
CHR11_20644192_20648532
CHR11_2106239_2113041
CHR11_2114822_2120280
CHR11_2138250_2142515
CHR11_2148851_2153183
CHR11_22167797_22172047
CHR11_22312742_22317246
CHR11_2248008_2252258
CHR11_22642729_22646979
CHR11_22649430_22653680
CHR11_2276318_2283366
CHR11_22806937_22811477
CHR11_2400098_2404351
CHR11_2419296_2423877
CHR11_2435759_2440009
CHR11_24471591_24476010
CHR11_25566239_25570489
CHR11_26306046_26310296
CHR11_265069_269319
CHR11_26549515_26553883
CHR11_26699372_26703622
CHR11_27636499_27640749
CHR11_27677006_27683229
CHR11_27698096_27703372
CHR11_2844368_2848726
CHR11_2862801_2867077
CHR11_288776_293026
CHR11_29994314_29998564
CHR11_30205638_30209888
CHR11_30297724_30301985
CHR11_30557866_30562116
CHR11_30564363_30568613
CHR11_31105038_31109288
CHR11_31344462_31351433
CHR11_3142318_3146616
CHR11_31788611_31795375
CHR11_3192693_3200192
CHR11_3205855_3210136
CHR11_32065683_32070016
CHR11_32408185_32412435
CHR11_32412550_32417302
CHR11_32632269_32636519
CHR11_32772013_32776263
CHR11_32804556_32808814
CHR11_33014219_33018469
CHR11_33751883_33756147
CHR11_33846908_33851447
CHR11_33855264_33859514
CHR11_33869662_33873912
CHR11_3389227_3393477
CHR11_34334493_34338878
CHR11_34489172_34495406
CHR11_34595743_34600925
CHR11_35113492_35118054
CHR11_35396622_35401600
CHR11_35502997_35507252
CHR11_35593064_35597380
CHR11_356303_360553
CHR11_3619056_3623710
CHR11_36350630_36354913
CHR11_36487632_36494339
CHR11_36542638_36546888
CHR11_36569144_36573418
CHR11_399227_403529
CHR11_40089975_40094225
CHR11_40270506_40275740
CHR11_404226_410897
CHR11_431208_435458
CHR11_4345351_4349601
CHR11_4370723_4375002
CHR11_43855470_43859944
CHR11_44022606_44026856
CHR11_44040913_44045182
CHR11_44070174_44074592
CHR11_4423645_4427895
CHR11_44287542_44291792
CHR11_44540216_44544568
CHR11_4463206_4467456
CHR11_44834127_44838377
CHR11_44881032_44885282
CHR11_44911010_44915260
CHR11_45029244_45033494
CHR11_45068639_45072889
CHR11_45121269_45126219
CHR11_4519496_4523746
CHR11_45263630_45267883
CHR11_45346023_45350273
CHR11_4554876_4559126
CHR11_4561118_4565368
CHR11_45640102_45647248
CHR11_4568344_4572594
CHR11_45746058_45750314
CHR11_45779775_45787318
CHR11_45822104_45826354
CHR11_4582584_4589513
CHR11_45895198_45905239
CHR11_4614096_4622481
CHR11_4626635_4630885
CHR11_46341954_46346204
CHR11_46355693_46360628
CHR11_46363933_46368183
CHR11_4674775_4679148
CHR11_47330056_47334306
CHR11_47355768_47360174
CHR11_4746973_4751223
CHR11_47571570_47575820
CHR11_4781673_4785923
CHR11_4795691_4799941
CHR11_48191437_48195687
CHR11_48219731_48223981
CHR11_48238488_48242738
CHR11_4826264_4830514
CHR11_48299568_48303818
CHR11_4856124_4860374
CHR11_4881675_4885925
CHR11_4892719_4896969
CHR11_4901395_4905645
CHR11_49185925_49190298
CHR11_4924156_4928406
CHR11_4932769_4937019
CHR11_4962496_4966749
CHR11_4973288_4977538
CHR11_5020831_5025081
CHR11_5036683_5040933
CHR11_5098634_5102884
CHR11_5109698_5113948
CHR11_5129425_5133675
CHR11_5177756_5182006
CHR11_5204127_5208377
CHR11_5211539_5215934
CHR11_5226913_5231193
CHR11_5231837_5236117
CHR11_5247199_5251449
CHR11_5279002_5283252
CHR11_5301353_5305603
CHR11_5320580_5324830
CHR11_5325813_5330063
CHR11_5363704_5367954
CHR11_5396506_5400756
CHR11_5418570_5422820
CHR11_5427794_5432044
CHR11_544094_554279
CHR11_5463012_5467262
CHR11_5482660_5486910
CHR11_5486979_5491244
CHR11_5493642_5498001
CHR11_5522579_5526829
CHR11_55340181_55344431
CHR11_55359303_55363553
CHR11_55406531_55410781
CHR11_55437884_55442134
CHR11_55459702_55463952
CHR11_55491765_55496015
CHR11_55550970_55555220
CHR11_5555182_5559432
CHR11_55613859_55618109
CHR11_55625594_55629844
CHR11_55661020_55665270
CHR11_55683619_55687869
CHR11_5570422_5575304
CHR11_55814364_55818614
CHR11_55838858_55843108
CHR11_55866590_55870840
CHR11_55880798_55885048
CHR11_55896175_55900425
CHR11_55941534_55945784
CHR11_55986703_55990953
CHR11_55993799_55998049
CHR11_56014672_56018922
CHR11_56066559_56070809
CHR11_56101023_56105273
CHR11_56136804_56141054
CHR11_56165741_56169991
CHR11_56184237_56188487
CHR11_56220939_56225189
CHR11_56267113_56271363
CHR11_56509464_56513714
CHR11_56702296_56706546
CHR11_56760535_56764864
CHR11_56858469_56863427
CHR11_56904056_56908699
CHR11_56913949_56918206
CHR11_56931548_56935798
CHR11_56950349_56955129
CHR11_56981414_56985664
CHR11_57038184_57043235
CHR11_57054021_57058290
CHR11_57106942_57111192
CHR11_5710753_5715072
CHR11_57118102_57123069
CHR11_57170876_57177493
CHR11_5729046_5733296
CHR11_57544428_57548678
CHR11_57551500_57555750
CHR11_5755690_5759940
CHR11_57642742_57646992
CHR11_5765872_5770122
CHR11_57699992_57704242
CHR11_57711038_57715288
CHR11_57727479_57731729
CHR11_57735292_57739542
CHR11_57752173_57756423
CHR11_57791558_57795808
CHR11_57882368_57886618
CHR11_57926708_57930958
CHR11_5794641_5798891
CHR11_57946560_57950810
CHR11_57963450_57967700
CHR11_58031404_58035654
CHR11_5818953_5823203
CHR11_58255195_58259523
CHR11_5834758_5839008
CHR11_58367806_58372333
CHR11_58448249_58452499
CHR11_58463797_58468047
CHR11_5858598_5862848
CHR11_58627785_58632035
CHR11_58665327_58669861
CHR11_58736185_58740522
CHR11_5875082_5879332
CHR11_58885007_58889257
CHR11_58946252_58950502
CHR11_58963717_58967967
CHR11_58977509_58981759
CHR11_58997978_59002228
CHR11_59024124_59028374
CHR11_59035461_59039711
CHR11_5921652_5925902
CHR11_59237144_59241394
CHR11_59275964_59280214
CHR11_59334037_59338421
CHR11_59368800_59373050
CHR11_59389786_59394094
CHR11_59560823_59565207
CHR11_59577176_59581481
CHR11_59609212_59613533
CHR11_5963986_5968236
CHR11_59706366_59711967
CHR11_59801214_59807411
CHR11_5980204_5984454
CHR11_59855370_59859680
CHR11_59899033_59903359
CHR11_59916985_59921308
CHR11_59950137_59954387
CHR11_59976357_59980657
CHR11_60013326_60017588
CHR11_60035961_60040211
CHR11_6004760_6009010
CHR11_60136321_60140571
CHR11_60220122_60224450
CHR11_60277551_60281801
CHR11_60305896_60310146
CHR11_60388090_60395310
CHR11_60429882_60434132
CHR11_60434752_60439002
CHR11_60492249_60496663
CHR11_60536733_60540983
CHR11_60623042_60627292
CHR11_60684742_60688992
CHR11_60818372_60822639
CHR11_6082084_6086334
CHR11_60950672_60957349
CHR11_61001667_61006578
CHR11_61104124_61108374
CHR11_61200985_61205235
CHR11_614174_620673
CHR11_61440823_61447817
CHR11_6147382_6151632
CHR11_61710763_61715035
CHR11_61729215_61733470
CHR11_6173529_6177779
CHR11_61762799_61767083
CHR11_61790705_61794955
CHR11_61822362_61826612
CHR11_61858016_61862290
CHR11_62067177_62074408
CHR11_6208021_6217659
CHR11_6234041_6238481
CHR11_623804_628054
CHR11_62444559_62449088
CHR11_62508281_62512545
CHR11_62539137_62543387
CHR11_62667519_62671769
CHR11_62810494_62814761
CHR11_62890336_62894586
CHR11_6297566_6301816
CHR11_63014465_63018742
CHR11_63026631_63033185
CHR11_63057355_63061618
CHR11_63086681_63090931
CHR11_63440142_63444392
CHR11_63805804_63817456
CHR11_63860770_63867528
CHR11_63873433_63878218
CHR11_6396126_6400720
CHR11_63969621_63973871
CHR11_64076173_64080487
CHR11_64082629_64086879
CHR11_64111357_64116074
CHR11_64166613_64170863
CHR11_64246486_64250736
CHR11_64267087_64273004
CHR11_64333856_64338842
CHR11_64459161_64463436
CHR11_64482703_64487685
CHR11_6451031_6455290
CHR11_64513552_64518062
CHR11_64581835_64586085
CHR11_64699761_64706792
CHR11_64835406_64839713
CHR11_65081256_65085775
CHR11_65244115_65251961
CHR11_65303368_65311854
CHR11_65354485_65358786
CHR11_65423681_65428073
CHR11_65466190_65470440
CHR11_65532537_65536816
CHR11_65590899_65595250
CHR11_65812398_65816696
CHR11_65840328_65844591
CHR11_65894937_65899646
CHR11_65941550_65945887
CHR11_65962103_65966380
CHR11_6596469_6600736
CHR11_65987470_65991740
CHR11_66067466_66073747
CHR11_66201101_66205410
CHR11_6632900_6637156
CHR11_66543966_66548216
CHR11_66577396_66581646
CHR11_66896840_66901282
CHR11_6695038_6703187
CHR11_66992534_66996784
CHR11_66998411_67002661
CHR11_67027666_67036178
CHR11_67046693_67050943
CHR11_67104358_67108611
CHR11_67127482_67134253
CHR11_67138495_67142745
CHR11_67153218_67157477
CHR11_67162857_67167107
CHR11_67173956_67178206
CHR11_67197928_67202178
CHR11_67204511_67208761
CHR11_6746014_6750264
CHR11_6759344_6763594
CHR11_6772840_6777215
CHR11_67736610_67740860
CHR11_6819958_6824239
CHR11_68205102_68209360
CHR11_68263690_68267940
CHR11_68274745_68279078
CHR11_6844061_6848311
CHR11_68504281_68508531
CHR11_6850954_6855204
CHR11_68536494_68540811
CHR11_68569440_68573739
CHR11_6869557_6873807
CHR11_6895308_6899558
CHR11_6900729_6904979
CHR11_6906492_6910742
CHR11_69161553_69165876
CHR11_69198513_69202846
CHR11_69227206_69231787
CHR11_69298602_69302852
CHR11_69342379_69346629
CHR11_69598555_69603043
CHR11_69605667_69609957
CHR11_69628605_69632855
CHR11_69723416_69727818
CHR11_69790970_69795240
CHR11_6997367_7001617
CHR11_7012872_7017122
CHR11_70184770_70189020
CHR11_70383042_70387292
CHR11_7063358_7067660
CHR11_70669356_70673606
CHR11_70836297_70842651
CHR11_70912460_70916710
CHR11_70923218_70927468
CHR11_70933613_70938101
CHR11_70950756_70955006
CHR11_70970819_70975069
CHR11_70995385_70999635
CHR11_71500713_71504974
CHR11_71520918_71525386
CHR11_71601985_71606240
CHR11_71632100_71636352
CHR11_71638816_71643066
CHR11_72030373_72034623
CHR11_72057006_72061256
CHR11_72062310_72066611
CHR11_7213084_7217334
CHR11_7226256_7230506
CHR11_72528004_72534239
CHR11_72603491_72607899
CHR11_72649717_72653967
CHR11_72655086_72661703
CHR11_72693816_72698066
CHR11_73849973_73854278
CHR11_73855436_73859686
CHR11_74119084_74123375
CHR11_74477656_74481906
CHR11_74536310_74540560
CHR11_74544991_74549241
CHR11_7459830_7464080
CHR11_74739626_74744021
CHR11_74818005_74822381
CHR11_74840270_74844520
CHR11_74867346_74871596
CHR11_74878232_74882944
CHR11_74913765_74918015
CHR11_74989999_74994249
CHR11_75056043_75060627
CHR11_75103081_75108816
CHR11_75153936_75158205
CHR11_75594391_75602951
CHR11_76057793_76062939
CHR11_7650529_7654897
CHR11_76675361_76679611
CHR11_7683767_7688017
CHR11_76857632_76866081
CHR11_7774315_7778596
CHR11_779363_783623
CHR11_77962617_77966867
CHR11_7803345_7807595
CHR11_78174946_78179196
CHR11_78478491_78482741
CHR11_7906035_7910285
CHR11_7916893_7921143
CHR11_7940874_7945212
CHR11_7961969_7966219
CHR11_8013255_8021290
CHR11_8055984_8060234
CHR11_8116012_8120262
CHR11_814117_823762
CHR11_8146362_8150648
CHR11_82120155_82126054
CHR11_8237067_8245482
CHR11_82542360_82546610
CHR11_82845195_82850354
CHR11_83070335_83074585
CHR11_83705278_83709528
CHR11_84311336_84315586
CHR11_85013788_85019462
CHR11_85033192_85037442
CHR11_85102689_85111359
CHR11_85112654_85120219
CHR11_85145942_85150192
CHR11_85258414_85262671
CHR11_85456798_85461256
CHR11_85629962_85634662
CHR11_85687435_85691777
CHR11_8571326_8575579
CHR11_86343198_86347581
CHR11_87547497_87551749
CHR11_87709836_87714086
CHR11_88547187_88551458
CHR11_88863312_88867881
CHR11_89503979_89508303
CHR11_8981358_8985624
CHR11_9068919_9073934
CHR11_92338936_92343186
CHR11_92569993_92574256
CHR11_92699311_92703564
CHR11_92752783_92757033
CHR11_92915444_92919694
CHR11_92924687_92928937
CHR11_93031024_93035274
CHR11_9359279_9363529
CHR11_93773311_93777566
CHR11_93913274_93917524
CHR11_93936681_93941079
CHR11_98393580_98397830
CHR12_10011780_10016050
CHR12_100127032_100131620
CHR12_100194547_100198797
CHR12_100391287_100395537
CHR12_10042396_10046646
CHR12_100509377_100513642
CHR12_10050997_10055247
CHR12_10056540_10060790
CHR12_10071042_10075292
CHR12_100815731_100819989
CHR12_100979153_100983477
CHR12_101395809_101401971
CHR12_10142087_10146372
CHR12_10169958_10177603
CHR12_101834441_101839011
CHR12_101872093_101876365
CHR12_10215248_10224133
CHR12_102413126_102417379
CHR12_102501698_102505948
CHR12_102967295_102971545
CHR12_102978949_102983213
CHR12_10348183_10352665
CHR12_104153292_104157638
CHR12_104245269_104249519
CHR12_10450882_10457123
CHR12_10496446_10501982
CHR12_105053116_105061441
CHR12_105870334_105874584
CHR12_106232826_106238608
CHR12_106495263_106499513
CHR12_106549238_106553488
CHR12_10656685_10660950
CHR12_106677900_106682651
CHR12_106688791_106693041
CHR12_10677756_10682006
CHR12_107044094_107048390
CHR12_10717156_10721406
CHR12_107256288_107260712
CHR12_107515163_107519434
CHR12_10766411_10770678
CHR12_107774730_107778980
CHR12_107794495_107798863
CHR12_107856110_107860360
CHR12_107942320_107946728
CHR12_108014878_108021172
CHR12_108058093_108062343
CHR12_108230658_108236078
CHR12_10845686_10849993
CHR12_10850096_10857534
CHR12_108736234_108740484
CHR12_108801926_108806176
CHR12_109043064_109050305
CHR12_109610147_109618159
CHR12_109765693_109769943
CHR12_109771590_109775840
CHR12_109841987_109846266
CHR12_109855277_109859538
CHR12_109952711_109956961
CHR12_110285149_110294709
CHR12_110685228_110689914
CHR12_111710555_111714874
CHR12_111825621_111829968
CHR12_111897156_111901505
CHR12_111976544_111980852
CHR12_112009139_112013389
CHR12_112056942_112061912
CHR12_112222652_112226902
CHR12_112325324_112329575
CHR12_112341098_112345350
CHR12_112392980_112397760
CHR12_112887748_112891999
CHR12_11313158_11317408
CHR12_113325336_113334130
CHR12_11353883_11358133
CHR12_113605028_113609852
CHR12_11399027_11403291
CHR12_115198776_115203026
CHR12_115802865_115807115
CHR12_115829643_115833893
CHR12_116020841_116025320
CHR12_116111746_116116183
CHR12_116283215_116287465
CHR12_116776974_116781224
CHR12_117025323_117030016
CHR12_117900278_117904528
CHR12_118078516_118082766
CHR12_118097477_118101759
CHR12_118253399_118257649
CHR12_118586643_118590916
CHR12_118798725_118802978
CHR12_118908530_118912780
CHR12_119290591_119294841
CHR12_119559304_119563554
CHR12_119569253_119573503
CHR12_119573984_119578234
CHR12_119937912_119942183
CHR12_119960413_119964663
CHR12_121214718_121218968
CHR12_121231519_121235769
CHR12_121250680_121254963
CHR12_121766547_121770797
CHR12_121780201_121784582
CHR12_122002061_122006311
CHR12_12310263_12314513
CHR12_123336162_123340412
CHR12_123386141_123390391
CHR12_12758075_12762413
CHR12_127873744_127877994
CHR12_127900431_127904783
CHR12_128953416_128957666
CHR12_129094805_129099055
CHR12_129209456_129214169
CHR12_12931722_12936528
CHR12_129385066_129389353
CHR12_129567613_129571863
CHR12_129766029_129770279
CHR12_12993835_12998085
CHR12_130001289_130005683
CHR12_130039776_130044026
CHR12_130074489_130078739
CHR12_130212008_130216258
CHR12_130342519_130346769
CHR12_130413016_130417266
CHR12_13043595_13047988
CHR12_13085081_13089342
CHR12_130875390_130879662
CHR12_131255776_131260026
CHR12_131358641_131365383
CHR12_131701975_131706225
CHR12_131914333_131918861
CHR12_14023569_14027819
CHR12_14814582_14819365
CHR12_14844272_14851168
CHR12_14857633_14861883
CHR12_14886600_14891180
CHR12_14929278_14933595
CHR12_15005025_15009329
CHR12_15013744_15017994
CHR12_15018672_15022930
CHR12_15264821_15269071
CHR12_15363243_15367503
CHR12_15587052_15591302
CHR12_1592982_1597232
CHR12_1605172_1609422
CHR12_16387842_16392728
CHR12_16394117_16398367
CHR12_16648598_16655791
CHR12_1790404_1794654
CHR12_1796436_1800878
CHR12_1808701_1812957
CHR12_18133631_18137881
CHR12_18302240_18306490
CHR12_18758222_18762472
CHR12_18778807_18785716
CHR12_18919_23169
CHR12_1897343_1901631
CHR12_192005_196255
CHR12_2029224_2033739
CHR12_20409963_20414213
CHR12_20736165_20740686
CHR12_20856373_20860644
CHR12_2091179_2095429
CHR12_21378349_21382599
CHR12_21413584_21417834
CHR12_21478377_21482657
CHR12_21567022_21571272
CHR12_21648071_21652321
CHR12_21701238_21705543
CHR12_21818132_21822514
CHR12_21888299_21892549
CHR12_21980125_21984375
CHR12_21984853_21989103
CHR12_22991826_22996076
CHR12_241513_245763
CHR12_25093007_25097257
CHR12_25097645_25101895
CHR12_25294337_25298621
CHR12_2533301_2537551
CHR12_25596695_25600953
CHR12_2602926_2607176
CHR12_26168363_26172770
CHR12_26236288_26240542
CHR12_2671073_2675323
CHR12_27063249_27067499
CHR12_27373553_27378004
CHR12_27408994_27413285
CHR12_27751495_27755789
CHR12_28013411_28019683
CHR12_29264364_29268614
CHR12_2935256_2939972
CHR12_29562904_29567154
CHR12_29788438_29792688
CHR12_29826496_29832459
CHR12_31162742_31169167
CHR12_31369556_31373888
CHR12_3260767_3265017
CHR12_32799327_32803580
CHR12_32940220_32944493
CHR12_33483098_33487521
CHR12_34062982_34067465
CHR12_3466659_3475746
CHR12_3514140_3518390
CHR12_3590680_3594930
CHR12_37400286_37404536
CHR12_37584928_37589187
CHR12_3852032_3856363
CHR12_38901580_38908665
CHR12_39369124_39373374
CHR12_39504780_39509030
CHR12_41268995_41273245
CHR12_42231241_42235491
CHR12_42485569_42489945
CHR12_4249698_4253973
CHR12_42512667_42516978
CHR12_43555471_43559905
CHR12_4358298_4362655
CHR12_436303_440553
CHR12_43730399_43734649
CHR12_44948074_44952521
CHR12_45472414_45476666
CHR12_45483050_45487300
CHR12_45505256_45509535
CHR12_4566004_4570572
CHR12_45759165_45763501
CHR12_4623832_4629302
CHR12_46449757_46454037
CHR12_46584303_46588581
CHR12_46640156_46645008
CHR12_46667771_46672021
CHR12_46683778_46688028
CHR12_46795927_46803566
CHR12_46860165_46864431
CHR12_46874910_46879166
CHR12_46882592_46886842
CHR12_4696512_4700762
CHR12_47005529_47009779
CHR12_47030094_47034441
CHR12_47042675_47046925
CHR12_47149214_47153464
CHR12_47159789_47164060
CHR12_47202181_47206431
CHR12_47249342_47253596
CHR12_47495278_47499530
CHR12_47545170_47549420
CHR12_47580696_47584970
CHR12_47636647_47641077
CHR12_47650798_47659414
CHR12_47774119_47778369
CHR12_4785102_4790121
CHR12_47999828_48008126
CHR12_48016474_48020738
CHR12_48023807_48028057
CHR12_48215706_48219956
CHR12_48386512_48390964
CHR12_48522392_48526642
CHR12_48636272_48642750
CHR12_48734253_48738503
CHR12_48846616_48850870
CHR12_4887267_4891555
CHR12_50059082_50063332
CHR12_50068286_50074960
CHR12_50101360_50105773
CHR12_5019845_5024134
CHR12_50267786_50272036
CHR12_50486555_50490805
CHR12_50511218_50515468
CHR12_50564510_50569034
CHR12_50579835_50588218
CHR12_50588993_50593243
CHR12_50628217_50632518
CHR12_50683514_50691321
CHR12_50909720_50914055
CHR12_50967014_50975066
CHR12_50978415_50982667
CHR12_51000686_51004938
CHR12_51046826_51051076
CHR12_51064934_51069184
CHR12_51085693_51089943
CHR12_51113623_51117873
CHR12_51131380_51135677
CHR12_51153076_51157336
CHR12_51172490_51176789
CHR12_51199679_51204010
CHR12_51232398_51236670
CHR12_51253126_51257376
CHR12_51280743_51285059
CHR12_51286401_51290651
CHR12_51297850_51302110
CHR12_51331465_51335726
CHR12_51359690_51363946
CHR12_51382764_51387014
CHR12_51456622_51460872
CHR12_51475298_51479593
CHR12_51493380_51498102
CHR12_51513593_51517846
CHR12_51527584_51532545
CHR12_51584000_51588627
CHR12_51625421_51629948
CHR12_51774202_51779582
CHR12_51780081_51784331
CHR12_51886517_51890767
CHR12_51928203_51933625
CHR12_52014980_52019304
CHR12_52351948_52360196
CHR12_52615342_52620110
CHR12_52631480_52637334
CHR12_52649695_52653945
CHR12_52661720_52665989
CHR12_52676643_52680919
CHR12_52685656_52689906
CHR12_52693439_52697927
CHR12_52704960_52709296
CHR12_52709598_52713848
CHR12_52730427_52734677
CHR12_528459_532709
CHR12_52868106_52872524
CHR12_52975061_52979311
CHR12_52980308_52984558
CHR12_53043775_53048035
CHR12_53063998_53068248
CHR12_53070587_53074837
CHR12_53098552_53102817
CHR12_53152864_53157118
CHR12_53174279_53178558
CHR12_53226170_53230420
CHR12_53238135_53242385
CHR12_53267957_53272210
CHR12_53289724_53294013
CHR12_53302_57552
CHR12_53314180_53318446
CHR12_53327663_53331913
CHR12_5346451_5350701
CHR12_53531087_53535337
CHR12_53652849_53657430
CHR12_53696388_53700638
CHR12_53703122_53707372
CHR12_53802550_53810569
CHR12_53897575_53901825
CHR12_53923838_53928088
CHR12_53974533_53978783
CHR12_53997150_54001400
CHR12_54008251_54012501
CHR12_54041661_54045911
CHR12_54077079_54081329
CHR12_54102804_54107054
CHR12_54128764_54133014
CHR12_54149439_54153689
CHR12_54168913_54173163
CHR12_54227777_54232027
CHR12_54313442_54317692
CHR12_54358185_54362435
CHR12_54387002_54391449
CHR12_54522197_54526502
CHR12_54606413_54612905
CHR12_54614809_54619059
CHR12_5470026_5474324
CHR12_54756658_54761005
CHR12_55128683_55132950
CHR12_55133943_55138196
CHR12_55167670_55171948
CHR12_55613562_55617852
CHR12_55637620_55641870
CHR12_55670996_55677761
CHR12_55695821_55700092
CHR12_55729410_55733668
CHR12_55893344_55897670
CHR12_55919992_55924312
CHR12_56131862_56136120
CHR12_56136700_56144464
CHR12_5613982_5618232
CHR12_56157245_56163400
CHR12_56226421_56231038
CHR12_56267823_56272073
CHR12_56296459_56301148
CHR12_56308665_56316752
CHR12_56417546_56425851
CHR12_56446395_56456022
CHR12_56618113_56622461
CHR12_57598844_57604029
CHR12_58289189_58293439
CHR12_58365892_58370142
CHR12_5924909_5929159
CHR12_60871076_60876318
CHR12_6103196_6107597
CHR12_61613350_61618696
CHR12_61830156_61836357
CHR12_62347792_62352121
CHR12_62456403_62460667
CHR12_62901550_62905819
CHR12_6295392_6299642
CHR12_63287059_63291309
CHR12_63438704_63442979
CHR12_6353516_6358476
CHR12_6360088_6364367
CHR12_63800606_63804856
CHR12_63846137_63850387
CHR12_63955254_63959538
CHR12_642086_646516
CHR12_64501006_64505256
CHR12_64506271_64510521
CHR12_64561338_64565588
CHR12_64849281_64853574
CHR12_64865769_64870046
CHR12_64979122_64983372
CHR12_66720663_66724913
CHR12_6679320_6683573
CHR12_66839038_66843290
CHR12_66905087_66909338
CHR12_66932791_66937152
CHR12_67011594_67015879
CHR12_67287418_67291740
CHR12_67612468_67616746
CHR12_68290055_68294709
CHR12_68415004_68420204
CHR12_68603203_68607453
CHR12_68609082_68613332
CHR12_69042828_69047439
CHR12_69289140_69293391
CHR12_69316711_69320987
CHR12_69433600_69438208
CHR12_69600103_69604353
CHR12_69837296_69841546
CHR12_70116579_70120831
CHR12_70340550_70347405
CHR12_7034777_7039050
CHR12_70431420_70435674
CHR12_70615392_70619773
CHR12_70949229_70955982
CHR12_7132159_7139838
CHR12_7148679_7156630
CHR12_7170736_7176998
CHR12_7196267_7200517
CHR12_73214413_73218663
CHR12_73887301_73893278
CHR12_73997470_74001720
CHR12_74005758_74015479
CHR12_74067655_74074469
CHR12_74157300_74161613
CHR12_7483179_7491520
CHR12_7546863_7551139
CHR12_76745827_76750077
CHR12_7738877_7743138
CHR12_7751855_7756105
CHR12_77779471_77783721
CHR12_7790505_7796836
CHR12_7805578_7809828
CHR12_7829761_7834079
CHR12_78607537_78612421
CHR12_7913300_7920262
CHR12_79622076_79626360
CHR12_79631431_79635681
CHR12_79855075_79859325
CHR12_79992439_79996716
CHR12_80675651_80680740
CHR12_8109472_8113722
CHR12_8122639_8126889
CHR12_81601564_81606158
CHR12_81672964_81677214
CHR12_8212917_8217167
CHR12_8377500_8382151
CHR12_83829955_83834205
CHR12_83947143_83954998
CHR12_84194515_84198914
CHR12_8439916_8444166
CHR12_84753463_84757741
CHR12_84788705_84792955
CHR12_8496357_8500607
CHR12_8553902_8558152
CHR12_85756026_85760276
CHR12_8583993_8588311
CHR12_8655956_8660206
CHR12_86700614_86704864
CHR12_86944229_86954206
CHR12_8705217_8710200
CHR12_87422887_87427137
CHR12_87451920_87456170
CHR12_87497476_87501869
CHR12_8862940_8867233
CHR12_89922184_89926434
CHR12_89973448_89979762
CHR12_90028597_90033173
CHR12_90095710_90104437
CHR12_92484228_92493169
CHR12_9251478_9255733
CHR12_92591781_92596373
CHR12_93063129_93067379
CHR12_9324012_9328262
CHR12_93376862_93381112
CHR12_93567705_93571955
CHR12_94465980_94472858
CHR12_94707766_94712167
CHR12_94773369_94777619
CHR12_94857701_94864059
CHR12_95108837_95113162
CHR12_95819258_95826124
CHR12_9776377_9780662
CHR12_9804014_9808264
CHR12_98071853_98076276
CHR12_98562161_98566415
CHR12_9867843_9872133
CHR12_98692788_98697038
CHR12_98901430_98906063
CHR12_9912469_9917225
CHR12_99271624_99275874
CHR12_99388309_99392632
CHR12_99417771_99422021
CHR12_99488119_99492369
CHR12_99709215_99713465
CHR12_9975463_9979713
CHR12_99816069_99820319
CHR12_9991681_9995931
CHR12_9996453_10000703
CHR13_100124300_100128550
CHR13_100848756_100853006
CHR13_100865957_100870344
CHR13_100899466_100903773
CHR13_101366246_101370496
CHR13_101851374_101855625
CHR13_102144105_102148355
CHR13_102516447_102520697
CHR13_104912716_104918208
CHR13_104955281_104959531
CHR13_106017712_106021986
CHR13_107316334_107322554
CHR13_110011322_110015581
CHR13_110062438_110070201
CHR13_110319413_110324099
CHR13_110562124_110566532
CHR13_110600585_110604835
CHR13_111766413_111770663
CHR13_112075169_112079419
CHR13_112345858_112350108
CHR13_112700138_112704818
CHR13_112792415_112798286
CHR13_112804605_112808855
CHR13_112821628_112825895
CHR13_112996101_113000444
CHR13_113056968_113061252
CHR13_113189810_113196524
CHR13_113283556_113287806
CHR13_113359752_113364002
CHR13_113366094_113370344
CHR13_113526577_113530833
CHR13_113543412_113547668
CHR13_113567900_113572150
CHR13_113651123_113655373
CHR13_113915438_113919697
CHR13_114014975_114019407
CHR13_18653185_18658199
CHR13_19008153_19012403
CHR13_19102379_19106629
CHR13_19664287_19668543
CHR13_19702317_19708646
CHR13_20532904_20537154
CHR13_20609184_20613434
CHR13_21075557_21079812
CHR13_21140374_21144778
CHR13_22649590_22653922
CHR13_23984198_23988448
CHR13_24035510_24039760
CHR13_24149194_24153465
CHR13_24232800_24237088
CHR13_24299166_24303416
CHR13_24312516_24316766
CHR13_24394196_24399364
CHR13_24564775_24569059
CHR13_24642871_24647925
CHR13_24758826_24763204
CHR13_24770165_24777194
CHR13_24840708_24844958
CHR13_24937442_24941864
CHR13_25520196_25526698
CHR13_25693090_25698008
CHR13_25723255_25727528
CHR13_26026339_26030589
CHR13_26231214_26235539
CHR13_26893180_26897430
CHR13_26921961_26926211
CHR13_27261279_27265529
CHR13_27388676_27392926
CHR13_27440567_27444817
CHR13_27571897_27576205
CHR13_27966466_27970732
CHR13_28190212_28194607
CHR13_28493247_28497497
CHR13_28897276_28901526
CHR13_28959137_28963387
CHR13_29321410_29325763
CHR13_29405167_29409417
CHR13_29935634_29941517
CHR13_30204168_30208441
CHR13_30374827_30379323
CHR13_30386084_30390334
CHR13_30401333_30405583
CHR13_30668631_30672881
CHR13_31208178_31212499
CHR13_32485070_32489320
CHR13_33286733_33291024
CHR13_34410955_34415205
CHR13_34948009_34952288
CHR13_35061642_35065892
CHR13_35602693_35606943
CHR13_35817703_35821953
CHR13_35901132_35905409
CHR13_36142548_36146798
CHR13_36351171_36355466
CHR13_36391625_36395875
CHR13_36531026_36535323
CHR13_36577051_36581303
CHR13_37070124_37074385
CHR13_37254720_37258970
CHR13_37341110_37345439
CHR13_37818490_37822767
CHR13_39124313_39128623
CHR13_39931738_39935988
CHR13_39952393_39956643
CHR13_40137912_40142234
CHR13_40926185_40930461
CHR13_42040294_42047159
CHR13_42250250_42254514
CHR13_42463616_42467877
CHR13_42491861_42496492
CHR13_43100859_43105109
CHR13_43138905_43143155
CHR13_43348468_43355327
CHR13_43632637_43636893
CHR13_44933571_44937890
CHR13_45170946_45176415
CHR13_45323008_45327258
CHR13_45653548_45657895
CHR13_45680583_45684833
CHR13_46268533_46272868
CHR13_46367293_46371676
CHR13_48175339_48179701
CHR13_48688974_48693224
CHR13_48716577_48720863
CHR13_50691007_50695305
CHR13_51316537_51320787
CHR13_51330646_51335024
CHR13_51481050_51487131
CHR13_51573518_51577768
CHR13_52320025_52324276
CHR13_52497459_52501722
CHR13_56609552_56613802
CHR13_57100444_57105405
CHR13_60886530_60890782
CHR13_60899233_60903483
CHR13_66701714_66705964
CHR13_69579118_69583960
CHR13_71338581_71342831
CHR13_72527642_72532043
CHR13_73605293_73609543
CHR13_74953501_74957751
CHR13_75339674_75343924
CHR13_76357621_76362026
CHR13_76459295_76463545
CHR13_77390184_77395404
CHR13_78074946_78079196
CHR13_78130565_78134815
CHR13_78949787_78954281
CHR13_82390629_82395957
CHR13_83353677_83358029
CHR13_87119370_87123712
CHR13_88812862_88817112
CHR13_90793709_90798824
CHR13_90845387_90850037
CHR13_92673595_92677980
CHR13_93929034_93933424
CHR13_95502888_95507237
CHR13_95537593_95541867
CHR13_96284262_96288512
CHR13_96339318_96343568
CHR13_96437281_96441531
CHR13_96443855_96448105
CHR13_97589241_97594255
CHR13_98176072_98180322
CHR13_98202135_98206409
CHR13_98465224_98469474
CHR13_98535911_98540161
CHR13_99053436_99057686
CHR13_99421429_99425679
CHR13_99428819_99433069
CHR14_100105134_100109384
CHR14_100189857_100194107
CHR14_100259481_100263788
CHR14_100358086_100362972
CHR14_100363194_100370449
CHR14_100382013_100386263
CHR14_100389834_100394084
CHR14_100537897_100542147
CHR14_101093940_101098342
CHR14_101294474_101298724
CHR14_101672464_101679276
CHR14_102125485_102129735
CHR14_102455256_102459506
CHR14_102658916_102663166
CHR14_102724359_102728609
CHR14_103382805_103387055
CHR14_103456841_103461119
CHR14_103498082_103502332
CHR14_103503186_103507436
CHR14_103710185_103714578
CHR14_103895527_103899777
CHR14_104113600_104117912
CHR14_104129141_104133391
CHR14_104141392_104145642
CHR14_104223502_104227752
CHR14_104242559_104247412
CHR14_104399198_104403448
CHR14_104458768_104463018
CHR14_104490536_104494786
CHR14_104527591_104531841
CHR14_104592639_104596889
CHR14_104602049_104606327
CHR14_104705456_104709706
CHR14_104717841_104722185
CHR14_105020198_105029498
CHR14_105060497_105064747
CHR14_105191427_105195677
CHR14_105209458_105213708
CHR14_105387869_105392119
CHR14_105393075_105397325
CHR14_105458156_105462406
CHR14_105476370_105480620
CHR14_105523453_105527713
CHR14_105542010_105546260
CHR14_105548854_105553106
CHR14_105564892_105569142
CHR14_105589196_105593474
CHR14_105609814_105614100
CHR14_105623072_105627346
CHR14_105643984_105648294
CHR14_105656946_105661196
CHR14_105681130_105685385
CHR14_105712313_105716596
CHR14_105738390_105742640
CHR14_105762482_105766732
CHR14_105795995_105800263
CHR14_105803880_105808153
CHR14_105844821_105849071
CHR14_105851266_105855516
CHR14_105861814_105866071
CHR14_105875952_105880202
CHR14_105900326_105904596
CHR14_105948385_105952637
CHR14_105997001_106001251
CHR14_106006018_106010268
CHR14_106033661_106042067
CHR14_106083746_106087996
CHR14_106105475_106109750
CHR14_106119445_106123695
CHR14_106153995_106158245
CHR14_106165878_106170128
CHR14_106184551_106188801
CHR14_106201855_106206105
CHR14_106240690_106244970
CHR14_106269748_106273998
CHR14_106289480_106293730
CHR14_106330087_106334337
CHR14_106353559_106357809
CHR14_18994573_18998829
CHR14_19314821_19319071
CHR14_19361947_19366197
CHR14_19410766_19415016
CHR14_19455105_19459355
CHR14_19470165_19474415
CHR14_19510017_19514267
CHR14_19572007_19576257
CHR14_19594543_19598793
CHR14_19651905_19656155
CHR14_19678234_19682484
CHR14_19731834_19736084
CHR14_19758208_19762458
CHR14_19777290_19781540
CHR14_19866623_19874797
CHR14_19998636_20002976
CHR14_20003881_20008186
CHR14_20017494_20021744
CHR14_20044970_20049220
CHR14_20094318_20098568
CHR14_20124879_20132222
CHR14_20178940_20183190
CHR14_20266199_20270449
CHR14_20280438_20286302
CHR14_20302925_20307175
CHR14_20315549_20319799
CHR14_20339648_20344376
CHR14_20425901_20430166
CHR14_20489969_20494221
CHR14_20524304_20528735
CHR14_20562296_20569261
CHR14_20572034_20576284
CHR14_20604866_20609116
CHR14_20693274_20697524
CHR14_20822475_20826725
CHR14_20852090_20856340
CHR14_21074427_21078677
CHR14_21107965_21112215
CHR14_21172088_21176338
CHR14_21177448_21181698
CHR14_21199636_21203886
CHR14_21258299_21262549
CHR14_21386948_21391198
CHR14_21428905_21433155
CHR14_21452702_21456952
CHR14_21475681_21479931
CHR14_21500019_21504269
CHR14_21532148_21536398
CHR14_21575198_21579448
CHR14_21630608_21634858
CHR14_21657615_21661926
CHR14_21682276_21686526
CHR14_21697530_21701780
CHR14_21815327_21819577
CHR14_21957795_21962102
CHR14_22127202_22131469
CHR14_22133486_22141195
CHR14_22353708_22358352
CHR14_22654989_22661814
CHR14_22692700_22696950
CHR14_22721242_22726189
CHR14_22824323_22828573
CHR14_22890569_22895420
CHR14_22946574_22950824
CHR14_22972539_22978190
CHR14_23102931_23110619
CHR14_23117084_23121334
CHR14_23171921_23176171
CHR14_23472867_23477117
CHR14_23583722_23591795
CHR14_23597467_23601717
CHR14_23607089_23611345
CHR14_23622924_23627174
CHR14_23629822_23634139
CHR14_23844500_23854495
CHR14_23864409_23868659
CHR14_23868904_23877617
CHR14_23878122_23882530
CHR14_23903593_23907999
CHR14_23953346_23957596
CHR14_23965515_23972071
CHR14_24046561_24050811
CHR14_24114556_24118806
CHR14_24147954_24152245
CHR14_24172456_24176813
CHR14_24588185_24592610
CHR14_28301300_28306787
CHR14_30410015_30414278
CHR14_30415943_30420193
CHR14_31096915_31101178
CHR14_34168162_34172595
CHR14_34251946_34257149
CHR14_35069498_35073748
CHR14_35858834_35863096
CHR14_36054771_36062615
CHR14_36120787_36125037
CHR14_36154721_36158971
CHR14_36182541_36186791
CHR14_36191387_36195643
CHR14_36197155_36201606
CHR14_36710601_36715116
CHR14_36733405_36737733
CHR14_37133239_37137740
CHR14_37330763_37335014
CHR14_37743454_37748821
CHR14_38970621_38974927
CHR14_41143589_41147843
CHR14_44045458_44049708
CHR14_47212953_47217203
CHR14_49426070_49430338
CHR14_50092999_50097339
CHR14_51604766_51609196
[truncated: 8,161 more rows]

## Sheet: promoters and genes
promo_20bit	symbol
CHR4_165523902_165528152	1-Mar
CHR17_58236996_58242937	10-Mar
CHR4_78086418_78090790	11-Sep
CHR5_126393395_126397649	3-Mar
CHR22_40699441_40703733	3-Sep
CHR2_216942674_216948495	4-Mar
CHR10_94037399_94044324	5-Mar
CHRX_118710383_118714861	6-Sep
CHR10_45409610_45414856	8-Mar
CHR10_52314688_52318941	A1CF
CHR8_43263241_43267491	A26A1
CHR15_19335583_19340171	A26B1
CHR16_7319251_7323501	A2BP1
CHR12_8862940_8867233	A2ML1
CHR22_41446054_41450320	A4GALT
CHR3_139333147_139337397	A4GNT
CHR7_34763659_34770828	AAA1
CHR3_153011050_153015365	AADAC
CHR3_173910950_173915202	AADACL1
CHR4_171245720_171251447	AADAT
CHR6_44388291_44392541	AARS2
CHR17_32376787_32381157	AATF
CHR17_64751801_64756051	ABCA10
CHR7_48461705_48465955	ABCA13
CHR16_2329845_2334095	ABCA3
CHR1_94358517_94362779	ABCA4
CHR17_64834085_64838385	ABCA5
CHR17_64648860_64656665	ABCA6
CHR19_988744_994410	ABCA7
CHR17_64567892_64572231	ABCA9
CHR7_87067369_87071619	ABCB1
CHR7_86946934_86951184	ABCB4
CHR7_20649990_20654492	ABCB5
CHR7_150351769_150357219	ABCB8
CHR16_15947434_15951684	ABCC1
CHR16_46822933_46827183	ABCC11
CHR3_185214134_185221921	ABCC5
CHR11_17454275_17458525	ABCC8
CHR12_21984853_21989103	ABCC9
CHR6_30643648_30650320	ABCF1
CHR21_42545762_42550012	ABCG1
CHR4_89298285_89302535	ABCG2
CHR11_118521459_118526636	ABCG4
CHR2_43916106_43922962	ABCG8
CHR3_113177073_113181338	ABHD10
CHR14_22133486_22141195	ABHD4
CHR3_58194848_58199347	ABHD6
CHR1_92264645_92268895	ABHD7
CHR10_27189114_27193465	ABI1
CHR17_44639087_44645242	ABI3
CHR3_102194237_102198504	ABI3BP
CHR10_116407298_116411548	ABLIM1
CHR4_8210631_8214938	ABLIM2
CHR5_148497825_148502326	ABLIM3
CHR9_135139676_135143951	ABO
CHR7_150177005_150181294	ABP1
CHR17_1029131_1033381	ABR
CHR8_107850886_107855149	ABRA
CHR6_26701658_26705918	ABT1
CHR11_34334493_34338878	ABTB2
CHR12_108058093_108062343	ACACB
CHR3_130172113_130176363	ACAD9
CHR2_210797642_210801905	ACADL
CHR15_87144214_87148743	ACAN
CHR17_7192704_7199970	ACAP1
CHR1_1227753_1238352	ACAP3
CHR10_15170025_15174281	ACBD7
CHR17_28643369_28647619	ACCN1
CHR12_48734253_48738503	ACCN2
CHR7_150351769_150357219	ACCN3
CHR2_220083635_220088045	ACCN4
CHR11_44040913_44045182	ACCS
CHR16_66248851_66261629	ACD
CHR17_58912408_58916665	ACE
CHRX_15528223_15532558	ACE2
CHR7_100330668_100335151	ACHE
CHR2_135309155_135313468	ACMSD
CHR7_96581452_96585708	ACN9
CHR9_32371132_32375468	ACO1
CHR1_54779941_54787278	ACOT11
CHR19_11548744_11554266	ACP5
CHR1_145608279_145612742	ACP6
CHR3_133515440_133519740	ACPP
CHR19_55980567_55986233	ACPT
CHR22_49520012_49524262	ACR
CHR16_87684288_87688574	ACSF3
CHR4_185983459_185987709	ACSL1
CHR10_114120405_114126717	ACSL5
CHR5_131374464_131379053	ACSL6
CHR16_20609329_20613579	ACSM1
CHR16_20390689_20394939	ACSM2A
CHR16_20494377_20498627	ACSM2B
CHR16_20685311_20689561	ACSM3
CHR20_24985993_24991116	ACSS1
CHR12_79992439_79996716	ACSS3
CHR1_227635714_227639966	ACTA1
CHR10_90626102_90630755	ACTA2
CHR7_5535985_5540249	ACTB
CHR15_32874403_32878681	ACTC1
CHR7_100091236_100095507	ACTL6B
CHR1_17950930_17955180	ACTL8
CHR14_68514893_68519263	ACTN1
CHR1_234912921_234917194	ACTN2
CHR11_66067466_66073747	ACTN3
CHR2_97646066_97650393	ACTR1B
CHR20_36807010_36811260	ACTR5
CHRX_127013308_127017558	ACTRT1
CHR2_158439119_158443369	ACVR1
CHR12_50628217_50632518	ACVR1B
CHR2_158192890_158197145	ACVR1C
CHR2_148315539_148319855	ACVR2A
CHR12_50588993_50593243	ACVRL1
CHR11_67173956_67178206	ACY3
CHR20_42713024_42717290	ADA
CHR4_123516117_123520870	ADAD1
CHR17_40188593_40192843	ADAM11
CHR1_153286885_153291165	ADAM15
CHR8_39557756_39562048	ADAM18
CHR8_39814135_39818436	ADAM2
CHR14_69990469_69994719	ADAM21
CHR2_207013112_207017362	ADAM23
CHR8_24204064_24208318	ADAM28
CHR4_176072633_176076883	ADAM29
CHR1_120239886_120244141	ADAM30
CHR20_3609905_3614837	ADAM33
CHR8_39287766_39292057	ADAM5P
CHR14_106153995_106158245	ADAM6
CHR10_134939612_134943862	ADAM8
CHR8_24294415_24298691	ADAMDEC1
CHR21_27137217_27143099	ADAMTS1
CHR19_8580838_8585088	ADAMTS10
CHR5_33927131_33931381	ADAMTS12
CHR9_135280071_135284321	ADAMTS13
CHR10_72160219_72164469	ADAMTS14
CHR11_129820578_129828731	ADAMTS15
CHR5_5189942_5194330	ADAMTS16
CHR15_98696078_98703150	ADAMTS17
CHR16_76025762_76030012	ADAMTS18
CHR5_128820501_128824751	ADAMTS19
CHR5_178704185_178708435	ADAMTS2
CHR12_42231241_42235491	ADAMTS20
CHR4_73652630_73656880	ADAMTS3
CHR15_76890078_76894328	ADAMTS7
CHR11_129803348_129807598	ADAMTS8
CHR9_18460666_18464916	ADAMTSL1
CHR9_135386295_135390545	ADAMTSL2
CHR15_82110341_82114600	ADAMTSL3
CHR19_1463269_1467519	ADAMTSL5
CHR7_959896_964292	ADAP1
CHR17_26269558_26273825	ADAP2
CHR1_152866311_152870561	ADAR
CHR21_45315416_45321172	ADARB1
CHR10_1768920_1773170	ADARB2
CHR1_33315800_33320104	ADC
CHR7_45577145_45581395	ADCY1
CHR5_7445844_7450154	ADCY2
CHR14_23868904_23877617	ADCY4
CHR3_124649332_124653582	ADCY5
CHR16_48862073_48866323	ADCY7
CHR8_132123104_132127354	ADCY8
CHR18_891816_896136	ADCYAP1
CHR7_31055166_31059416	ADCYAP1R1
CHR2_70844314_70852337	ADD2
CHR4_100430372_100434665	ADH1A
CHR4_100460831_100465081	ADH1B
CHR4_100283721_100287972	ADH4
CHR4_100574723_100579048	ADH7
CHR8_67500316_67508039	ADHFE1
CHR22_49259555_49267823	ADM2
CHR10_64231021_64235463	ADO
CHR1_201359983_201364233	ADORA1
CHR8_26777660_26782339	ADRA1A
CHR5_159272817_159277067	ADRA1B
CHR20_4176909_4181159	ADRA1D
CHR10_112823410_112828330	ADRA2A
CHR2_96144865_96149115	ADRA2B
CHR4_3734593_3738843	ADRA2C
CHR5_148181500_148187147	ADRB2
CHR8_37942433_37946841	ADRB3
CHR22_24287360_24291695	ADRBK2
CHR19_3007016_3011266	AES
CHR10_116153463_116158005	AFAP1L2
CHRX_147386330_147391059	AFF2
CHR2_100124719_100128969	AFF3
CHR16_88563001_88573794	AFG3L1
CHR4_74562825_74567077	AFM
CHR4_74517296_74521563	AFP
CHR2_64601468_64605718	AFTPH
CHR12_56417546_56425851	AGAP2
CHR15_84603359_84607609	AGBL1
CHR5_76358486_76362737	AGGF1
CHR1_15783442_15787692	AGMAT
CHR9_138700916_138705232	AGPAT2
CHR4_84673087_84677426	AGPAT9
CHR1_941865_946115	AGRN
CHR9_87545959_87550229	AGTPBP1
CHR3_149927203_149931453	AGTR1
CHRX_115212530_115217843	AGTR2
CHR1_11715290_11719548	AGTRAP
CHR2_241461502_241465752	AGXT
CHR5_35083006_35087256	AGXT2
CHR4_109902863_109907158	AGXT2L1
CHR7_128648599_128652901	AHCYL2
CHR11_62067177_62074408	AHNAK
CHR7_17301270_17306093	AHR
CHR2_61254824_61262755	AHSA2
CHR3_187810062_187814330	AHSG
CHR12_8655956_8660206	AICDA
CHR22_19657661_19667414	AIFM3
CHR6_107062922_107067172	AIM1
CHR1_26552419_26556708	AIM1L
CHR1_157312519_157316771	AIM2
CHR17_6278406_6282743	AIPL1
CHR21_44526690_44530940	AIRE
CHR1_4611151_4615714	AJAP1
CHR9_4730393_4734727	AK3
CHR1_65382319_65387428	AK3L1
CHR1_77516829_77521624	AK5
CHR6_151599701_151603978	AKAP12
CHR9_111847296_111851546	AKAP2
CHR12_4623832_4629302	AKAP3
CHRX_49850994_49855904	AKAP4
CHR7_91404627_91408925	AKAP9
CHR9_116195756_116204073	AKNA
CHR7_133793640_133797928	AKR1B1
CHR7_133859438_133863688	AKR1B10
CHR10_4991953_4996381	AKR1C1
CHR10_5049442_5053707	AKR1C2
CHR10_5123067_5127363	AKR1C3
CHR10_5225297_5229583	AKR1C4
CHR10_5216394_5220650	AKR1CL1
CHR16_52093886_52098171	AKTIP
CHRX_55068405_55077636	ALAS2
CHR4_74493132_74498926	ALB
CHR3_106564902_106569207	ALCAM
CHR9_74757011_74761289	ALDH1A1
CHR15_56092777_56097027	ALDH1A2
CHR15_99234066_99238333	ALDH1A3
CHR3_127381358_127386219	ALDH1L1
CHR12_110685228_110689914	ALDH2
CHR11_67204511_67208761	ALDH3B2
CHR1_163931110_163938224	ALDH9A1
CHR9_103237127_103241426	ALDOB
CHR16_5055223_5062593	ALG1
CHR12_34062982_34067465	ALG10
CHR1_95310321_95314571	ALG14
CHR2_29997186_30001436	ALK
CHR12_108014878_108021172	ALKBH2
CHR11_43855470_43859944	ALKBH3
CHR2_3716585_3720835	ALLC
CHR2_73462893_73467143	ALMS1
CHR17_7930996_7935247	ALOX12B
CHR17_4490959_4495209	ALOX15
CHR17_7879582_7883948	ALOX15B
CHR10_45186134_45190384	ALOX5
CHR13_30204168_30208441	ALOX5AP
CHR2_233025608_233029858	ALPI
CHR4_113514800_113519050	ALPK1
CHR1_21704955_21709215	ALPL
CHR2_232948126_232952454	ALPP
CHR2_232976296_232980560	ALPPL2
CHR3_46709425_46713695	ALS2CL
CHR2_202214905_202219412	ALS2CR4
CHR12_84194515_84198914	ALX1
CHR1_110414007_110418345	ALX3
CHR11_44287542_44291792	ALX4
CHR4_71489089_71493378	AMBN
CHR9_115879786_115884036	AMBP
CHR12_94857701_94864059	AMDHD1
CHRY_6801279_6805568	AMELY
CHR11_117600169_117604420	AMICA1
CHR1_109853077_109857327	AMIGO1
CHR12_45759165_45763501	AMIGO2
CHRX_109569364_109573614	AMMECR1
CHR14_102455256_102459506	AMN
CHRX_111969949_111974199	AMOT
CHR3_135575227_135579596	AMOTL2
CHR1_115038949_115043262	AMPD1
CHR11_10429741_10434806	AMPD3
CHR7_38636733_38641045	AMPH
CHR4_71415386_71419636	AMTN
CHR1_104090463_104095364	AMY1A
CHR1_104090463_104095364	AMY1B
CHR1_104090463_104095364	AMY1C
CHR1_103906149_103916433	AMY2A
CHR1_103906149_103916433	AMY2B
CHR8_108578680_108582930	ANGPT1
CHR20_844202_848460	ANGPT4
CHR1_177106030_177110338	ANGPTL1
CHR9_128713373_128717700	ANGPTL2
CHR11_101291713_101295965	ANGPTL5
CHR8_41773547_41777797	ANK1
CHR4_114186818_114191068	ANK2
CHR10_62162504_62166754	ANK3
CHR17_51582334_51586584	ANKFN1
CHR5_14923862_14928376	ANKH
CHR16_87872875_87877125	ANKRD11
CHR9_68667325_68672550	ANKRD20A2
CHR9_68667325_68672550	ANKRD20A3
CHR10_90609126_90613376	ANKRD22
CHR18_19496027_19500349	ANKRD29
CHR12_50564510_50569034	ANKRD33
CHR5_79901104_79905354	ANKRD34B
CHR1_144257100_144261368	ANKRD35
CHR5_132173677_132178535	ANKRD43
CHR2_197882957_197887240	ANKRD44
CHR1_171904874_171909124	ANKRD45
CHR8_101640396_101644688	ANKRD46
CHR20_9960196_9964486	ANKRD5
CHR2_71055582_71060019	ANKRD53
CHR4_78037276_78041526	ANKRD56
CHR6_90196150_90200538	ANKRD6
CHR7_117648686_117652944	ANKRD7
CHR12_98901430_98906063	ANKS1B
CHR16_21149016_21153266	ANKS4B
CHR11_69628605_69632855	ANO1
CHR12_5924909_5929159	ANO2
CHR12_99816069_99820319	ANO4
CHR11_22167797_22172047	ANO5
CHR11_431208_435458	ANO9
CHR4_165523902_165528152	ANP32C
CHR12_47149214_47153464	ANP32D
CHR2_69090492_69094773	ANTXR1
CHR4_81211048_81221735	ANTXR2
CHR10_45486978_45491767	ANUBL1
CHR8_124818078_124822328	ANXA13
CHR15_58476707_58480979	ANXA2
CHR4_79688433_79695363	ANXA3
CHR10_74843059_74847331	ANXA7
CHR10_47871730_47876062	ANXA8
CHR10_47871730_47876062	ANXA8L2
CHR17_38253226_38257526	AOC3
CHR1_23215032_23219358	AOF2
CHR14_23102931_23110619	AP1G2
CHR19_10558178_10562491	AP1M2
CHR17_30934894_30939237	AP2B1
CHR15_81174835_81179189	AP3B2
CHR19_2101596_2106054	AP3D1
CHR11_6396126_6400720	APBB1
CHR10_26763771_26768439	APBB1IP
CHR19_1397647_1401897	APC2
CHR20_56522502_56526855	APCDD1L
CHR1_157820739_157824989	APCS
CHRX_55036485_55044292	APEX2
CHR2_68544745_68551394	APLF
CHRX_128615845_128620095	APLN
CHR11_56760535_56764864	APLNR
CHR19_41054103_41058353	APLP1
CHR2_21119589_21123950	APOB
CHR16_28409831_28416905	APOB48R
CHR22_37680068_37684318	APOBEC3A
CHR22_37743672_37748152	APOBEC3D
CHR19_50133834_50144312	APOC2
CHR19_50133834_50144312	APOC4
CHR19_50097378_50102447	APOE
CHR17_61655226_61659492	APOH
CHR22_34891421_34895671	APOL3
CHR22_34440364_34444614	APOL5
CHR3_57287270_57291520	APPL1
CHR12_104153292_104157638	APPL2
CHR16_87405082_87409343	APRT
CHR7_30914492_30918745	AQP1
CHR1_152556715_152560969	AQP10
CHR2_241276434_241280684	AQP12A
CHR9_33436815_33441090	AQP3
CHR18_22695769_22703214	AQP4
CHR12_48636272_48642750	AQP5
CHR9_33391756_33396017	AQP7
CHR16_25131052_25136535	AQP8
CHR15_56214270_56218621	AQP9
CHRX_66677098_66682415	AR
CHR4_35921624_35925874	ARAP2
CHR5_141041234_141045484	ARAP3
CHR4_75696152_75700402	AREG
CHR1_226330124_226338223	ARF1
CHR12_47636647_47641077	ARF3
CHR14_49426070_49430338	ARF6
CHR20_61371109_61375411	ARFGAP1
CHR6_131990266_131994556	ARG1
CHR3_122765967_122770217	ARGFX
CHR13_106017712_106021986	ARGLU1
CHR4_149160347_149164597	ARHGAP10
CHR2_143599932_143604224	ARHGAP15
CHR6_130072265_130076563	ARHGAP18
CHR11_110087233_110092622	ARHGAP20
CHR10_49482394_49486644	ARHGAP22
CHR4_86915382_86919632	ARHGAP24
CHR2_68851936_68856325	ARHGAP25
CHR17_40858030_40862280	ARHGAP27
CHR18_6859952_6864202	ARHGAP28
CHR1_94474959_94479277	ARHGAP29
CHR1_159305330_159312580	ARHGAP30
CHRX_152844142_152848408	ARHGAP4
CHRX_11592992_11597242	ARHGAP6
CHR22_43557571_43561821	ARHGAP8
CHR12_56157245_56163400	ARHGAP9
CHR12_15005025_15009329	ARHGDIB
CHR16_262111_271431	ARHGDIG
CHR19_47090166_47094416	ARHGEF1
CHR8_1756048_1760339	ARHGEF10
CHR17_8150814_8155075	ARHGEF15
CHR1_3366481_3373178	ARHGEF16
CHR11_72693816_72698066	ARHGEF17
CHR19_7348365_7354469	ARHGEF18
CHR7_143679865_143686665	ARHGEF5
CHR13_110600585_110604835	ARHGEF7
CHRX_62921388_62925638	ARHGEF9
CHR6_157508236_157512486	ARID1B
CHR19_873536_881078	ARID3A
CHR15_72617136_72621407	ARID3B
CHR9_34617261_34621511	ARID3C
CHR10_63327948_63332198	ARID5B
CHR3_95174645_95182432	ARL13B
CHR5_53641410_53645660	ARL15
CHR17_77257924_77264859	ARL16
CHR17_41772149_41776399	ARL17P1
CHR7_12689505_12694235	ARL4A
CHR3_98962784_98967034	ARL6
CHR10_28327233_28331485	ARMC4
CHR17_70614176_70618426	ARMC7
CHR3_139385337_139389850	ARMC8
CHRX_100799541_100804991	ARMCX2
CHR11_13252400_13256768	ARNTL
CHR12_27408994_27413285	ARNTL2
CHR3_35692619_35698206	ARPP-21
CHRX_69401379_69405676	ARR3
CHR11_74739626_74744021	ARRB1
CHR5_78316772_78321613	ARSB
CHRX_2856594_2860892	ARSD
CHRX_2991352_2995602	ARSF
CHR11_3619056_3623710	ART1
CHR12_14886600_14891180	ART4
CHR11_3619056_3623710	ART5
CHR22_18383559_18389386	ARVCF
CHRX_24943025_24947275	ARX
CHR10_51677569_51681876	ASAH2
CHR19_6283812_6288140	ASAH3
CHR9_19384306_19388556	ASAH3L
CHR11_122570119_122574717	ASAM
CHR8_131134916_131139166	ASAP1
CHR1_23682508_23687144	ASAP3
CHR7_150514661_150519352	ASB10
CHRX_63361478_63365789	ASB12
CHR10_5747791_5752047	ASB13
CHR3_57287270_57291520	ASB14
CHR7_123032812_123037062	ASB15
CHR14_93492403_93497020	ASB2
CHR7_94949719_94953969	ASB4
CHR4_177426519_177430771	ASB5
CHR9_131443422_131447765	ASB6
CHR12_101872093_101876365	ASCL1
CHR11_2248008_2252258	ASCL2
CHR12_106688791_106693041	ASCL4
CHR17_6957603_6962303	ASGR2
CHRX_1690567_1694817	ASMT
CHRY_1530983_1535233	ASMTL
CHR2_190230890_190235214	ASNSD1
CHR17_3321040_3326863	ASPA
CHR16_29816147_29821574	ASPHD1
CHR22_25151801_25156051	ASPHD2
CHR11_61858016_61862290	ASRGL1
CHR9_132311978_132316229	ASS1
CHR2_96167152_96171402	ASTL
CHR1_175399876_175408005	ASTN1
CHR9_119216388_119220638	ASTN2
CHR2_25954110_25958360	ASXL2
CHR7_116854029_116858283	ASZ1
CHR17_43389359_43393609	ATAD4
CHR19_3828175_3832425	ATCAY
CHR1_210845116_210849484	ATF3
CHR16_10426725_10432779	ATF7IP2
CHR1_63018890_63023169	ATG4C
CHR19_10512092_10516396	ATG4D
CHR6_106879234_106883861	ATG5
CHR7_150351769_150357219	ATG9B
CHR14_50092999_50097339	ATL1
CHR4_94965599_94969850	ATOH1
CHR10_69661111_69665361	ATOH7
CHR2_85831030_85835499	ATOH8
CHR3_183990484_183994734	ATP11B
CHR13_24149194_24153465	ATP12A
CHR3_194754626_194758890	ATP13A4
CHR3_194578458_194582708	ATP13A5
CHR19_47189434_47193722	ATP1A3
CHR1_158410324_158414574	ATP1A4
CHR1_167339070_167343355	ATP1B1
CHR17_3813712_3817985	ATP2A3
CHR3_10465796_10470046	ATP2B2
CHRX_152481566_152485816	ATP2B3
CHR16_82992033_82996283	ATP2C2
CHR19_40745650_40749900	ATP4A
CHR12_52351948_52360196	ATP5G2
CHR19_46636900_46641155	ATP5SL
CHR7_138129736_138136966	ATP6V0A4
CHR8_20095483_20099931	ATP6V1B2
CHR2_10889312_10893562	ATP6V1C2
CHR9_116386346_116390638	ATP6V1G1
CHR13_51481050_51487131	ATP7B
CHR4_42352891_42357364	ATP8A1
CHR13_24937442_24941864	ATP8A2
CHR1_152561159_152567649	ATP8B2
CHR15_48197961_48202211	ATP8B4
CHR3_143779591_143783841	ATR
CHR20_3396175_3400464	ATRN
CHR10_116839613_116844385	ATRNL1
CHR1_109821113_109828833	ATXN7L2
CHR13_69579118_69583960	ATXN8OS
CHR7_68698341_68705120	AUTS2
CHR20_3012620_3016870	AVP
CHR12_61830156_61836357	AVPR1A
CHR1_204387066_204391316	AVPR1B
CHRX_152820063_152824515	AVPR2
CHR16_341700_345965	AXIN1
CHR19_46413162_46417729	AXL
CHR19_772201_779580	AZU1
CHR3_162304570_162309354	B3GALNT1
CHR21_39947623_39955015	B3GALT5
CHR13_30668631_30672881	B3GALTL
CHR11_133786272_133790522	B3GAT1
CHR6_71722103_71726962	B3GAT2
CHR2_62270757_62280699	B3GNT2
CHR19_17763448_17767715	B3GNT3
CHR12_121250680_121254963	B3GNT4
CHR3_184627799_184632083	B3GNT5
CHR16_65741642_65745892	B3GNT9
CHR17_78602225_78606475	B3GNTL1
CHR12_56308665_56316752	B4GALNT1
CHR17_44561640_44566077	B4GALNT2
CHR12_528459_532709	B4GALNT3
CHR11_356303_360553	B4GALNT4
CHR9_33156486_33160854	B4GALT1
CHR21_41458097_41462719	BACE2
CHR11_63805804_63817456	BAD
CHR21_10120046_10124308	BAGE5
CHR15_38515711_38521452	BAHD1
CHR1_32001473_32005723	BAI2
CHR6_69400657_69404913	BAI3
CHR7_97867566_97871816	BAIAP2L1
CHR10_29002929_29007194	BAMBI
CHR4_102927418_102931668	BANK1
CHR3_52416066_52422558	BAP1
CHR9_134444313_134448563	BARHL1
CHR1_90954632_90958882	BARHL2
CHR9_95756679_95760974	BARX1
CHR11_128747544_128751840	BARX2
CHR14_75055036_75059289	BATF
CHR11_64513552_64518062	BATF2
CHR1_210939200_210943450	BATF3
CHR19_52425541_52431363	BBC3
CHR4_123010269_123014592	BBS7
CHR19_50000677_50004966	BCAM
CHR1_154871030_154879347	BCAN
CHR1_93919114_93923473	BCAR3
CHR20_52119740_52123990	BCAS1
CHR1_115013428_115018067	BCAS2
CHR12_48522392_48526642	BCDIN3D
CHR6_80869582_80873874	BCKDHB
CHR1_85511210_85519671	BCL10
CHR2_60633268_60637637	BCL11A
CHR14_98806825_98811075	BCL11B
CHR2_111587483_111598543	BCL2L11
CHR12_12310263_12314513	BCL2L14
CHR7_72609117_72613460	BCL7B
CHR16_30811928_30816624	BCL7C
CHR16_79826296_79830546	BCMO1
CHR11_111547954_111553053	BCO2
CHRX_128940849_128945099	BCORL1
CHR3_198783841_198788091	BDH1
CHR14_95795244_95799494	BDKRB1
CHR14_95769676_95773926	BDKRB2
CHR11_27698096_27703372	BDNF
CHR14_100105134_100109384	BEGAIN
CHRX_18148127_18152424	BEND2
CHR4_41848701_41853152	BEND4
CHR1_49283223_49287473	BEND5
CHR6_56924382_56928796	BEND6
CHR10_13584201_13588482	BEND7
CHR19_12720906_12725221	BEST2
CHR7_93470769_93475126	BET1
CHRX_102205074_102209324	BEX1
CHRX_102451758_102456101	BEX2
CHRX_102353220_102357470	BEX4
CHRX_101296812_101301185	BEX5
CHRX_152410104_152417672	BGN
CHR12_26168363_26172770	BHLHB3
CHR20_61108037_61112287	BHLHB4
CHR8_65651867_65656117	BHLHB5
CHR5_78439887_78444188	BHMT
CHR9_94566154_94570419	BICD2
CHR22_41833200_41837467	BIK
CHR2_127580299_127584834	BIN1
CHR11_101696825_101701075	BIRC3
CHR20_61334220_61338643	BIRC7
CHR19_58485485_58490187	BIRC8
CHR20_35588760_35593217	BLCAP
CHR8_11458862_11463112	BLK
CHR17_25642312_25646700	BLMH
CHR10_98020395_98024816	BLNK
CHR19_45660487_45671118	BLVRB
CHR15_38184829_38191867	BMF
CHR10_22646645_22650895	BMI1
CHR8_22069538_22079613	BMP1
CHR2_68951257_68955653	BMP10
CHRX_50667023_50671273	BMP15
CHR20_6693706_6697956	BMP2
CHR4_79913055_79917344	BMP2K
CHR4_82167642_82171941	BMP3
CHR14_53490270_53496862	BMP4
CHR6_55847584_55851834	BMP5
CHR6_7668508_7672758	BMP6
CHR20_55273876_55278592	BMP7
CHR4_96241028_96245278	BMPR1B
CHR10_42594764_42599014	BMS1
CHR15_81743722_81747972	BNC1
CHR9_16717245_16721495	BNC2
CHR8_26292939_26297289	BNIP3L
CHR2_242143364_242147744	BOK
CHR16_29166829_29171079	BOLA2
CHR2_198357229_198364450	BOLL
CHR3_140302216_140306466	BPESC1
CHR20_36362490_36366765	BPI
CHR20_31055143_31059940	BPIL1
CHR22_31182623_31186873	BPIL2
CHR20_31079614_31083864	BPIL3
CHR7_140270244_140274533	BRAF
CHR22_48603706_48610838	BRD1
CHR9_135922163_135926954	BRD3
CHR16_48959441_48963862	BRD7
CHR3_9744933_9749353	BRPF1
CHR6_36269027_36273277	BRPF3
CHRX_135394290_135398540	BRS3
CHR11_1364204_1368456	BRSK2
CHR18_33398921_33403441	BRUNOL4
CHR19_3172200_3176484	BRUNOL5
CHR15_70398532_70403079	BRUNOL6
CHR1_55233704_55237975	BSND
CHR12_106495263_106499513	BTBD11
CHR16_3600836_3605086	BTBD12
CHR10_124017310_124021579	BTBD16
CHR17_69868803_69875989	BTBD17
CHR4_75937961_75942353	BTC
CHR11_110887219_110891774	BTG4
CHRX_100527050_100533408	BTK
CHR6_26605049_26610223	BTN1A1
CHR6_32482128_32486378	BTNL2
CHR5_180345006_180349314	BTNL3
CHR5_180255234_180259514	BTNL8
CHR5_180392332_180400721	BTNL9
CHR10_103100314_103104640	BTRC
CHR2_111151326_111155635	BUB1
CHR10_124900359_124904678	BUB3
CHR6_105688754_105695242	BVES
CHR1_84714045_84718295	BXDC5
CHR17_53759727_53764620	BZRAP1
CHR6_41114156_41119037	BZRPL1
CHR10_63089224_63093474	C10orf107
CHR10_77209024_77213274	C10orf11
CHR10_21501992_21506622	C10orf113
CHR10_21825447_21829697	C10orf114
CHR10_88714667_88724548	C10orf116
CHR10_124448578_124452828	C10orf120
CHR10_127360909_127365203	C10orf122
CHR10_96953537_96957787	C10orf129
CHR10_21852074_21858117	C10orf140
CHR10_72214413_72218663	C10orf27
CHR10_71056519_71060769	C10orf35
CHR10_120503998_120508248	C10orf46
CHR10_11901902_11906152	C10orf47
CHR10_50554237_50558487	C10orf53
CHR10_73202465_73206843	C10orf54
CHR10_90332200_90337248	C10orf59
CHR10_23673028_23677278	C10orf67
CHR10_50201507_50205757	C10orf71
CHR10_49992807_49997065	C10orf72
CHR10_105868305_105873461	C10orf78
CHR10_115517501_115521751	C10orf81
CHR10_120091058_120095312	C10orf84
CHR10_134520476_134524726	C10orf92
CHR10_134605287_134609579	C10orf93
CHR10_118070429_118074679	C10orf96
CHR10_15941753_15946025	C10orf97
CHR11_544094_554279	C11orf35
CHR11_125153174_125157424	C11orf38
CHR11_4554876_4559126	C11orf40
CHR11_128280052_128284302	C11orf45
CHR11_30297724_30301985	C11orf46
CHR11_71500713_71504974	C11orf51
CHR11_110628416_110632666	C11orf53
CHR11_122255182_122262616	C11orf63
CHR11_61001667_61006578	C11orf66
CHR11_101419908_101424158	C11orf70
CHR11_85687435_85691777	C11orf73
CHR11_36569144_36573418	C11orf74
CHR11_92924687_92928937	C11orf75
CHR11_108794584_108798834	C11orf87
CHR11_110887219_110891774	C11orf88
CHR12_105870334_105874584	C12orf23
CHR12_86944229_86954206	C12orf29
CHR12_21567022_21571272	C12orf39
CHR12_102413126_102417379	C12orf42
CHR12_119937912_119942183	C12orf43
CHR12_86944229_86954206	C12orf50
CHR12_6679320_6683573	C12orf53
CHR12_47159789_47164060	C12orf54
CHR12_10215248_10224133	C12orf59
CHR12_14844272_14851168	C12orf60
CHR12_62901550_62905819	C12orf66
CHR12_46860165_46864431	C12orf68
CHR12_14857633_14861883	C12orf69
CHR13_40926185_40930461	C13orf15
CHR13_30401333_30405583	C13orf26
CHR13_42250250_42254514	C13orf30
CHR13_30374827_30379323	C13orf33
CHR13_112345858_112350108	C13orf35
CHR13_36142548_36146798	C13orf36
CHR13_102144105_102148355	C13orf39
CHR14_56112763_56117045	C14orf101
CHR14_89867262_89871532	C14orf102
CHR14_57029573_57033823	C14orf105
CHR14_73881447_73885714	C14orf115
CHR14_75684511_75688767	C14orf118
CHR14_80474887_80481284	C14orf145
CHR14_23472867_23477117	C14orf165
CHR14_98244202_98248452	C14orf177
CHR14_104113600_104117912	C14orf180
CHR14_103456841_103461119	C14orf2
CHR14_60021752_60026002	C14orf39
CHR14_94987638_94991888	C14orf49
CHR14_99047676_99056703	C14orf65
CHR14_100189857_100194107	C14orf70
CHR14_105020198_105029498	C14orf80
CHR14_67051205_67055455	C14orf83
CHR15_72985482_72989732	C15orf17
CHR15_43601544_43605794	C15orf21
CHR15_79210198_79214448	C15orf26
CHR15_74135853_74140103	C15orf27
CHR15_32288731_32293050	C15orf29
CHR15_90812410_90816906	C15orf32
CHR15_73277786_73282051	C15orf39
CHR15_43032691_43036944	C15orf43
CHR15_38329176_38336220	C15orf56
CHR15_71830119_71835577	C15orf59
CHR16_1320154_1325413	C16orf42
CHR16_15432325_15436645	C16orf45
CHR16_71735097_71739347	C16orf47
CHR16_29664060_29668328	C16orf54
CHR16_8619548_8623798	C16orf68
CHR16_84341440_84345690	C16orf74
CHR16_26982028_26986278	C16orf82
CHR16_45421825_45426075	C16orf87
CHR16_5055223_5062593	C16orf89
CHR17_70479661_70483977	C17orf28
CHR17_53975932_53980228	C17orf47
CHR17_31108545_31112823	C17orf50
CHR17_76896841_76901143	C17orf55
CHR17_42752845_42759338	C17orf57
CHR17_7247392_7252975	C17orf61
CHR17_31219206_31223508	C17orf66
CHR17_16335139_16339389	C17orf76
CHR17_70089151_70093401	C17orf77
CHR17_44154129_44158381	C17orf92
CHR18_13607366_13611616	C18orf1
CHR18_50405887_50410137	C18orf26
CHR18_29273905_29278183	C18orf34
CHR18_69963265_69969429	C18orf55
CHR18_583497_588423	C18orf56
CHR18_10879940_10884190	C18orf58
CHR19_43543869_43548119	C19orf15
CHR19_698625_702895	C19orf21
CHR19_863450_869107	C19orf22
CHR19_3507811_3512071	C19orf28
CHR19_55357600_55361850	C19orf41
CHR19_55993656_56003286	C19orf48
CHR19_7644013_7652510	C19orf59
CHR19_55666904_55675322	C19orf63
CHR19_10054472_10064015	C19orf66
CHR19_5628534_5635411	C19orf70
CHR1_22832234_22837436	C1QA
CHR1_22854973_22859223	C1QB
CHR1_22839233_22843489	C1QC
CHR2_119632191_119636441	C1QL2
CHR10_16603260_16607510	C1QL3
CHR12_48016474_48020738	C1QL4
CHR17_74538566_74542919	C1QTNF1
CHR5_159729450_159733707	C1QTNF2
CHR11_47571570_47575820	C1QTNF4
CHR11_118716041_118720303	C1QTNF5
CHR16_1085495_1089745	C1QTNF8
CHR12_7034777_7039050	C1S
CHR1_111307297_111311589	C1orf103
CHR1_199123775_199128041	C1orf106
CHR1_208064455_208068748	C1orf107
CHR1_161104425_161108729	C1orf110
CHR1_167662544_167666836	C1orf114
CHR1_205271870_205276215	C1orf116
CHR1_180639878_180644128	C1orf120
CHR1_177810941_177815210	C1orf125
CHR1_15297183_15301466	C1orf126
CHR1_10946095_10950345	C1orf127
CHR1_169167794_169172046	C1orf129
CHR1_245775571_245779823	C1orf150
CHR1_19792553_19796803	C1orf151
CHR1_12725249_12729499	C1orf158
CHR1_1040574_1044838	C1orf159
CHR1_116452398_116456648	C1orf161
CHR1_11751265_11755515	C1orf167
CHR1_57056882_57061457	C1orf168
CHR1_27158734_27162984	C1orf172
CHR1_74872376_74876626	C1orf173
CHR1_55038709_55045112	C1orf177
CHR1_11670865_11675122	C1orf187
CHR1_109454555_109461496	C1orf194
CHR1_229070150_229075185	C1orf198
CHR1_182619272_182623564	C1orf21
CHR1_43523076_43527326	C1orf210
CHR1_27189284_27193534	C1orf225
CHR1_232572551_232576819	C1orf31
CHR1_165210435_165214685	C1orf32
CHR1_196134899_196139149	C1orf53
CHR1_154665058_154669308	C1orf61
CHR1_16199817_16204067	C1orf64
CHR1_221629890_221634141	C1orf65
CHR1_226416638_226420888	C1orf69
CHR1_208023763_208028013	C1orf74
CHR1_60311264_60315514	C1orf87
CHR1_111687217_111691534	C1orf88
CHR1_170764611_170769729	C1orf9
CHR1_155153565_155158073	C1orf92
CHR1_34412357_34416607	C1orf94
CHR1_224799623_224803873	C1orf95
CHR1_227542253_227549164	C1orf96
CHR6_31999958_32004247	C2
CHR20_9439770_9444051	C20orf103
CHR20_54363928_54368182	C20orf108
CHR20_42272059_42276345	C20orf111
CHR20_31331101_31335437	C20orf114
CHR20_61959509_61967889	C20orf135
CHR20_2740113_2745728	C20orf141
CHR20_42372473_42376797	C20orf142
CHR20_61619076_61623328	C20orf149
CHR20_60435234_60439484	C20orf151
CHR20_34016442_34020696	C20orf152
CHR20_30058413_30062663	C20orf160
CHR20_60553577_60562676	C20orf166
CHR20_31103390_31107640	C20orf185
CHR20_31130915_31135165	C20orf186
CHR20_61648551_61655566	C20orf195
CHR20_58060874_58068156	C20orf197
CHR20_62178431_62189656	C20orf201
CHR20_20147083_20154924	C20orf26
CHR20_24394334_24399085	C20orf39
CHR20_34284325_34288610	C20orf4
CHR20_1112367_1116617	C20orf46
CHR20_696378_700631	C20orf54
CHR20_61062535_61066785	C20orf59
CHR20_42524012_42530898	C20orf62
CHR20_31224471_31228721	C20orf70
CHR20_31265279_31269568	C20orf71
CHR20_18758058_18762308	C20orf79
CHR20_56155888_56160149	C20orf85
CHR21_45668633_45672913	C21orf123
CHR21_43575557_43579807	C21orf136
CHR21_44700741_44704991	C21orf30
CHR21_30233403_30237653	C21orf41
CHR21_45177947_45187688	C21orf70
CHR21_18111763_18117053	C21orf91
CHR22_18383559_18389386	C22orf25
CHR22_31137462_31141735	C22orf28
CHR22_35733035_35737289	C22orf33
CHR2_161057509_161062051	C2orf12
CHR2_99120879_99127969	C2orf15
CHR2_210341461_210345711	C2orf21
CHR2_75790766_75795330	C2orf3
CHR2_26531453_26535703	C2orf39
CHR2_106045043_106049294	C2orf40
CHR2_20885558_20889828	C2orf43
CHR2_27215032_27219282	C2orf53
CHR2_98918360_98922610	C2orf55
CHR2_74727922_74735711	C2orf65
CHR2_197382495_197386745	C2orf66
CHR2_210743546_210747796	C2orf67
CHR2_73859960_73865579	C2orf78
CHR2_74497293_74503150	C2orf81
CHR19_6670910_6675160	C3
CHR12_8109472_8113722	C3AR1
CHR3_62276935_62281185	C3orf14
CHR3_127759698_127763948	C3orf22
CHR3_44351136_44356021	C3orf23
CHR3_129776869_129781119	C3orf27
CHR3_11862602_11866852	C3orf31
CHR3_8667987_8672247	C3orf32
CHR3_135129772_135134846	C3orf36
CHR3_43121819_43126069	C3orf39
CHR3_113284428_113288688	C3orf52
CHR3_128391163_128395413	C3orf56
CHR3_145170102_145174352	C3orf58
CHR3_194117572_194122144	C3orf59
CHR3_56562730_56567005	C3orf63
CHR3_187024756_187029021	C3orf65
CHR3_58829484_58833734	C3orf67
CHR3_186352746_186356996	C3orf70
CHR1_205340729_205344979	C4BPA
CHR1_205325334_205330000	C4BPB
CHR4_100647691_100653972	C4orf17
CHR4_159310568_159317152	C4orf18
CHR4_37128494_37132744	C4orf19
CHR4_81472397_81476695	C4orf22
CHR4_76696781_76701031	C4orf26
CHR4_170914873_170919133	C4orf27
CHR4_122212269_122216519	C4orf31
CHR4_71231797_71236047	C4orf35
CHR4_184256596_184260846	C4orf38
CHR4_166094049_166098331	C4orf39
CHR4_71051043_71055293	C4orf40
CHR4_164631791_164636064	C4orf43
CHR4_160175033_160179283	C4orf45
CHR4_5574283_5578533	C4orf6
CHR4_71122903_71127179	C4orf7
CHR19_52501414_52505720	C5AR1
CHR5_134809973_134814437	C5orf20
CHR5_32821201_32825451	C5orf23
CHR5_175669253_175673503	C5orf25
CHR5_102618840_102623090	C5orf30
CHR5_2801761_2808276	C5orf38
CHR5_156704507_156708757	C5orf40
CHR5_147265508_147269794	C5orf46
CHR5_41296547_41300797	C6
CHR6_32446884_32451134	C6orf10
CHR6_11886302_11890552	C6orf105
CHR6_43304433_43308689	C6orf108
CHR6_105733813_105738063	C6orf112
CHR6_165642338_165646588	C6orf118
CHR6_33786732_33790982	C6orf125
CHR6_35848869_35853119	C6orf126
CHR6_37714828_37719078	C6orf129
CHR6_47954780_47959030	C6orf138
CHR6_54052794_54057044	C6orf142
CHR6_31187086_31191811	C6orf15
CHR6_84616203_84620453	C6orf159
CHR6_88085542_88089792	C6orf162
CHR6_88170939_88175199	C6orf165
CHR6_99903502_99907752	C6orf168
CHR6_121696573_121700825	C6orf170
CHR6_126699462_126703749	C6orf173
CHR6_133160608_133164940	C6orf192
CHR6_110115660_110122613	C6orf199
CHR6_10542010_10546260	C6orf218
CHR6_36411890_36416140	C6orf222
CHR6_112511866_112518895	C6orf225
CHR6_168139287_168144106	C6orf54
CHR6_127936511_127940761	C6orf58
CHR6_39190074_39194362	C6orf64
CHR6_97451717_97455976	C6orf66
CHR6_149925716_149929970	C6orf72
CHR6_151853418_151857669	C6orf97
CHR5_40941855_40946124	C7
CHR7_879216_883576	C7orf20
CHR7_6831636_6835951	C7orf28A
CHR7_6831636_6835951	C7orf28B
CHR7_149648037_149659083	C7orf29
CHR7_25185505_25189944	C7orf31
CHR7_147915089_147919339	C7orf33
CHR7_142340192_142347474	C7orf34
CHR7_43734822_43739134	C7orf44
CHR7_134502625_134509487	C7orf49
CHR7_127075937_127080231	C7orf54
CHR7_120488026_120492276	C7orf58
CHR7_88262217_88266467	C7orf62
CHR1_57089564_57093814	C8A
CHR8_11095508_11099785	C8orf16
CHR8_50143959_50148219	C8orf22
CHR8_144188552_144192803	C8orf31
CHR8_146245129_146249417	C8orf33
CHR8_69696747_69700997	C8orf34
CHR8_96035911_96040161	C8orf38
CHR8_40126643_40130907	C8orf4
CHR8_67942037_67949633	C8orf45
CHR8_99142425_99146731	C8orf47
CHR8_10563186_10568306	C8orf74
CHR8_125252135_125256444	C8orf78
CHR5_39399662_39403912	C9
CHR9_27286384_27290637	C9orf11
CHR9_137528861_137536901	C9orf116
CHR9_103288546_103292796	C9orf125
CHR9_126944837_126949096	C9orf126
CHR9_139003190_139007440	C9orf142
CHR9_123894634_123899206	C9orf148
CHR9_12761511_12765795	C9orf150
CHR9_112008875_112013235	C9orf152
CHR9_99723903_99728173	C9orf156
CHR9_34512277_34516537	C9orf165
CHR9_139234508_139245955	C9orf169
CHR9_98456670_98460920	C9orf21
CHR9_34370837_34375098	C9orf24
CHR9_34445310_34452068	C9orf25
CHR9_117726557_117730807	C9orf27
CHR9_139616416_139620676	C9orf37
CHR9_6399650_6403900	C9orf38
CHR9_110968642_110972892	C9orf4
CHR9_76756806_76761122	C9orf40
CHR9_76832380_76836630	C9orf41
CHR9_90792097_90796931	C9orf47
CHR9_131288240_131292490	C9orf50
CHR9_71130560_71134810	C9orf61
CHR9_85760702_85765221	C9orf64
CHR9_4476939_4481193	C9orf68
CHR9_135311441_135315701	C9orf7
CHR9_70344853_70349103	C9orf71
CHR9_27562726_27567342	C9orf72
CHR9_89684091_89690839	C9orf79
CHR9_134740070_134747519	C9orf9
CHR9_15539394_15546982	C9orf93
CHR9_76889778_76896453	C9orf95
CHR8_86476836_86481094	CA1
CHR17_47589672_47595192	CA10
CHR8_86341507_86346008	CA13
CHR8_86559997_86564247	CA2
CHR8_86534209_86539102	CA3
CHR17_55578578_55582904	CA4
CHR16_65432282_65437087	CA7
CHR8_61355711_61360008	CA8
CHR9_35660352_35664664	CA9
CHR18_18986286_18990536	CABLES1
CHR12_119573984_119578234	CABP1
CHR11_67046693_67050943	CABP2
CHR19_53238366_53242616	CABP5
CHR22_28442843_28447093	CABP7
CHR19_13477567_13481817	CACNA1A
CHR9_139888561_139892811	CACNA1B
CHR3_53500222_53504865	CACNA1D
CHR1_179715838_179720253	CACNA1E
CHR17_45989927_45994355	CACNA1G
CHR16_1139741_1144488	CACNA1H
CHR22_38293203_38297453	CACNA1I
CHR1_199347567_199355328	CACNA1S
CHR7_81910217_81914467	CACNA2D1
CHR3_50515146_50519532	CACNA2D2
CHR3_54128232_54133277	CACNA2D3
CHR12_1897343_1901631	CACNA2D4
CHR10_18726466_18730716	CACNB2
CHR12_47495278_47499530	CACNB3
CHR2_152662715_152667290	CACNB4
CHR17_62467667_62471940	CACNG1
CHR22_35427877_35432349	CACNG2
CHR16_24170874_24175976	CACNG3
CHR17_62387974_62392237	CACNG4
CHR17_62300352_62304662	CACNG5
CHR19_59104302_59108632	CACNG7
CHR19_59154605_59158855	CACNG8
CHR3_85087322_85091602	CADM2
CHR1_157404543_157408839	CADM3
CHR3_62835344_62839594	CADPS
CHR7_122312971_122317250	CADPS2
CHR8_91163523_91167783	CALB1
CHR16_69946626_69950891	CALB2
CHR11_14949642_14953908	CALCA
CHR11_15048221_15052471	CALCB
CHR17_44259870_44264159	CALCOCO2
CHR7_93040936_93045186	CALCR
CHR2_188020473_188024723	CALCRL
CHR10_105207885_105212135	CALHM1
CHR10_5553423_5558640	CALML3
CHR10_5530760_5535018	CALML5
CHR1_1832625_1836875	CALML6
CHR7_71514489_71518739	CALN1
CHR10_134999616_135003901	CALY
CHR10_12428088_12432480	CAMK1D
CHR1_207831443_207835693	CAMK1G
CHR5_149648635_149653029	CAMK2A
CHR7_44330999_44335249	CAMK2B
CHR10_75303594_75307849	CAMK2G
CHR1_20682049_20688359	CAMK2N1
CHR3_185461107_185465445	CAMK2N2
CHR5_110584480_110588741	CAMK4
CHR17_3740036_3746586	CAMKK1
CHR1_7715554_7719804	CAMTA1
CHR11_64699761_64706792	CAPN1
CHR2_30883065_30887315	CAPN13
CHR16_54154584_54158846	CAPNS2
CHR12_74067655_74074469	CAPS2
CHR5_35973888_35978140	CAPSL
CHR7_116286298_116290594	CAPZA2
CHR12_18778807_18785716	CAPZA3
CHR22_36244406_36248656	CARD10
CHR7_3049254_3053605	CARD11
CHR17_75763375_75767642	CARD14
CHR11_104514913_104519163	CARD18
CHR5_40870317_40877969	CARD6
CHR13_110062438_110070201	CARKD
CHR5_71047249_71051499	CARTPT
CHRX_41666450_41670712	CASK
CHR16_2185716_2189966	CASKIN1
CHR2_201752599_201759495	CASP10
CHR11_104273620_104277870	CASP12
CHR19_15020514_15024764	CASP14
CHR1_116112043_116116358	CASQ2
CHR3_123452202_123456452	CASR
CHR5_96060760_96065047	CAST
CHR1_10675799_10680049	CASZ1
CHR1_26386205_26390455	CATSPER4
CHR7_115923179_115927640	CAV2
CHR3_8746995_8751315	CAV3
CHR16_87570124_87574489	CBFA2T3
CHR3_107069768_107074077	CBLB
CHR7_107168321_107172571	CBLL1
CHR16_47883279_47887529	CBLN1
CHR18_68361009_68366042	CBLN2
CHR20_54011884_54017435	CBLN4
CHR2_113908352_113912616	CBWD2
CHR9_70043204_70047458	CBWD3
CHR17_75363087_75367337	CBX2
CHR17_75426914_75431308	CBX4
CHR22_37597402_37601704	CBX6
CHR22_37877685_37881984	CBX7
CHR17_75384657_75388985	CBX8
CHR10_97720275_97724525	CC2D2B
CHR18_55514820_55519070	CCBE1
CHR9_130648992_130653242	CCBL1
CHR1_89230125_89234604	CCBL2
CHR3_42877467_42881717	CCBP2
CHR16_56127207_56134851	CCDC102A
CHR19_14979055_14983305	CCDC105
CHR9_35665113_35669363	CCDC107
CHR2_219613732_219617993	CCDC108
CHR10_74118394_74122644	CCDC109A
CHR4_186629092_186633376	CCDC110
CHR5_114659114_114663754	CCDC112
CHR16_56837863_56842113	CCDC113
CHR19_53498394_53502644	CCDC114
CHRX_48799959_48804209	CCDC120
CHR13_43348468_43355327	CCDC122
CHR7_31520002_31524252	CCDC129
CHR7_92692968_92700364	CCDC132
CHR7_128215233_128220084	CCDC136
CHR3_125156669_125166386	CCDC14
CHR2_222867609_222875444	CCDC140
CHR2_179457173_179461423	CCDC141
CHR17_18468820_18473155	CCDC144B
CHR10_106100011_106104309	CCDC147
CHR2_159018221_159024960	CCDC148
CHR11_118568631_118572881	CCDC153
CHR19_54586111_54590361	CCDC155
CHR1_3651912_3659576	CCDC27
CHR10_13082960_13087210	CCDC3
CHR15_72394452_72398713	CCDC33
CHR3_127592971_127598254	CCDC37
CHR12_94857701_94864059	CCDC38
CHR12_93376862_93381112	CCDC41
CHR17_8588080_8592379	CCDC42
CHR17_40121906_40126157	CCDC43
CHR3_114715893_114720193	CCDC52
CHR12_100979153_100983477	CCDC53
CHR3_108575377_108579728	CCDC54
CHR17_38200835_38207730	CCDC56
CHR12_118253399_118257649	CCDC60
CHR12_109771590_109775840	CCDC63
CHR12_118908530_118912780	CCDC64
CHR12_47580696_47584970	CCDC65
CHR3_56562730_56567005	CCDC66
CHR11_92752783_92757033	CCDC67
CHR18_50776885_50781189	CCDC68
CHR5_150583097_150587347	CCDC69
CHR10_32771546_32776070	CCDC7
CHR13_51330646_51335024	CCDC70
CHR11_32772013_32776263	CCDC73
CHR11_85258414_85262671	CCDC83
CHR2_56261267_56269047	CCDC85A
CHR11_63860770_63867528	CCDC88B
CHR2_118487349_118495288	CCDC93
CHR5_168939854_168944104	CCDC99
CHR3_42279693_42286166	CCK
CHR4_26100285_26104640	CCKAR
CHR11_6234041_6238481	CCKBR
CHR17_29713580_29717865	CCL1
CHR17_29633299_29637623	CCL11
CHR17_29704083_29708370	CCL13
CHR17_31352375_31356625	CCL14
CHR17_31352375_31356625	CCL15
CHR17_31331860_31336136	CCL16
CHR17_31412255_31416511	CCL18
CHR9_34680510_34684774	CCL19
CHR17_29602908_29607175	CCL2
CHR2_228383301_228387563	CCL20
CHR9_34699320_34703647	CCL21
CHR17_31368362_31372618	CCL23
CHR7_75280219_75284469	CCL24
CHR7_75256250_75260500	CCL26
CHR17_31440841_31445100	CCL3
CHR17_31880635_31885705	CCL3L1
CHR17_31880635_31885705	CCL3L3
CHR17_31451832_31456091	CCL4
CHR17_31880635_31885705	CCL4L1
CHR17_31230696_31234990	CCL5
CHR17_29617852_29622107	CCL7
CHR17_29666678_29670928	CCL8
CHR13_35901132_35905409	CCNA1
CHR14_19866623_19874797	CCNB1IP1
CHRX_50040775_50045025	CCNB3
CHR11_69161553_69165876	CCND1
CHR12_4249698_4253973	CCND2
CHR5_162793654_162797954	CCNG1
CHR5_132140067_132144466	CCNI2
CHR5_159671401_159675651	CCNJL
CHR5_54564432_54568765	CCNO
CHR3_46224042_46228336	CCR1
CHR3_46366863_46374771	CCR2
CHR3_46255191_46259716	CCR3
CHR3_32964569_32970640	CCR4
CHR3_46383136_46388201	CCR5
CHR6_167452746_167457342	CCR6
CHR17_35974478_35978750	CCR7
CHR3_39342718_39349565	CCR8
CHR3_45899522_45903804	CCR9
CHR3_46420224_46424868	CCRL2
CHR17_30300097_30304347	CCT6B
CHR6_74459047_74463345	CD109
CHR11_814117_823762	CD151
CHR12_7546863_7551139	CD163
CHR12_7483179_7491520	CD163L1
CHR6_109809590_109813853	CD164
CHR1_27581630_27585880	CD164L2
CHR19_48546171_48550456	CD177
CHR1_156487050_156491300	CD1A
CHR1_156567109_156571382	CD1B
CHR1_156522927_156527177	CD1C
CHR1_156412860_156417110	CD1D
CHR1_156586811_156591152	CD1E
CHR3_113531163_113535464	CD200
CHR3_114175675_114180127	CD200R1
CHR3_114046737_114050987	CD200R1L
CHR2_70915704_70919961	CD207
CHR19_7717647_7721906	CD209
CHR19_40508429_40516046	CD22
CHRY_19697940_19702190	CD24
CHR1_159098352_159102816	CD244
CHR1_165753637_165757950	CD247
CHR11_65840328_65844591	CD248
CHR9_5437058_5441310	CD274
CHR17_69970616_69974901	CD300A
CHR17_70053127_70057377	CD300C
CHR17_70130640_70134896	CD300E
CHR17_70038450_70042700	CD300LB
CHR17_70219938_70224212	CD300LF
CHR17_39276549_39280822	CD300LG
CHR19_56416674_56420931	CD33
CHR1_206150306_206154806	CD34
CHR7_80102392_80106642	CD36
CHR4_15385528_15389870	CD38
CHR11_117716810_117722169	CD3D
CHR11_117677161_117681442	CD3E
CHR19_50597806_50604910	CD3EAP
CHR11_117716810_117722169	CD3G
CHR20_44176812_44181095	CD40
CHRX_135554501_135558788	CD40LG
CHR11_35113492_35118054	CD44
CHR1_205988524_205992815	CD46
CHR3_109291777_109296125	CD47
CHR1_158947459_158951717	CD48
CHR11_60623042_60627292	CD5
CHR1_26513497_26520941	CD52
CHR1_111211843_111218064	CD53
CHR1_205557987_205562418	CD55
CHR1_116914376_116918684	CD58
CHR1_156077396_156081712	CD5L
CHR11_60492249_60496663	CD6
CHR12_9804014_9808264	CD69
CHR17_77867963_77872269	CD7
CHR9_35607615_35611908	CD72
CHR19_47069541_47073791	CD79A
CHR17_59362616_59366946	CD79B
CHR11_44540216_44544568	CD82
CHR6_14222214_14226731	CD83
CHR1_158815125_158819418	CD84
CHR3_123275939_123280189	CD86
CHR2_86870714_86875078	CD8A
CHR2_86941799_86946049	CD8B
CHR20_23014206_23018477	CD93
CHR3_112740045_112744436	CD96
CHR19_14349712_14356780	CD97
CHRY_2615727_2619977	CD99
CHR1_20784617_20788894	CDA
CHR13_48716577_48720863	CDADC1
CHR13_114014975_114019407	CDC16
CHR19_10374445_10378771	CDC37
CHR9_4653727_4660008	CDC37L1
CHR1_225571414_225575949	CDC42BPA
CHR22_36282945_36287196	CDC42EP1
CHR11_64835406_64839713	CDC42EP2
CHR2_37751524_37756330	CDC42EP3
CHR19_59675404_59679734	CDC42EP5
CHR1_191354283_191358623	CDC73
CHR8_25282572_25286822	CDCA2
CHR7_21951209_21955531	CDCA7L
CHR3_45162143_45166418	CDCP1
CHR16_67325195_67329505	CDH1
CHR5_24679918_24684168	CDH10
CHR16_63712670_63716931	CDH11
CHR16_81214578_81218857	CDH13
CHR16_87762163_87766438	CDH15
CHR16_65508732_65513821	CDH16
CHR5_20023314_20027564	CDH18
CHR18_62421446_62425889	CDH19
CHR18_57305254_57309504	CDH20
CHR20_44312991_44317241	CDH22
CHR10_73238145_73242395	CDH23
CHR20_58001311_58005573	CDH26
CHR3_49811522_49816440	CDH29
CHR16_67232739_67237026	CDH3
CHR20_59575085_59579335	CDH4
CHR16_64954563_64958870	CDH5
CHR18_61564967_61569886	CDH7
CHR16_60626787_60631037	CDH8
CHR5_27073658_27077931	CDH9
CHR11_67027666_67036178	CDK2AP2
CHR2_219529120_219533391	CDK5R2
CHR17_43399927_43404474	CDK5RAP3
CHR13_25723255_25727528	CDK8
CHR4_76773519_76778095	CDKL2
CHRX_18599400_18603650	CDKL5
CHR6_36750964_36755243	CDKN1A
CHR12_12758075_12762413	CDKN1B
CHR11_2862801_2867077	CDKN1C
CHR5_115179502_115183804	CDO1
CHR11_125437490_125441897	CDON
CHR4_85719580_85724279	CDS1
CHR6_31187086_31191811	CDSN
CHR16_87394186_87398480	CDT1
CHR13_27440567_27444817	CDX2
CHRX_72580314_72584564	CDX4
CHRY_26174151_26178401	CDY1
CHRY_26174151_26178401	CDY1B
CHR6_4718178_4722431	CDYL
CHR19_47723622_47727979	CEACAM1
CHR19_46770870_46775190	CEACAM21
CHR19_46988888_46993173	CEACAM3
CHR19_46824532_46828782	CEACAM4
CHR19_46900876_46905206	CEACAM5
CHR19_46947836_46952096	CEACAM6
CHR19_46883186_46887436	CEACAM7
CHR19_47790140_47794390	CEACAM8
CHR19_38484410_38488770	CEBPA
CHR14_22654989_22661814	CEBPE
CHR19_38552575_38557246	CEBPG
CHR22_16069864_16074279	CECR1
CHR22_15981393_15985643	CECR6
CHR9_134944246_134948496	CELP
CHR22_45310981_45315231	CELSR1
CHR4_104338265_104342515	CENPE
CHR13_24394196_24399364	CENPJ
CHR17_16192519_16196769	CENPV
CHR15_46889769_46894019	CEP152
CHR9_14711920_14716215	CER1
CHR2_182229228_182233496	CERKL
CHR16_54423740_54428076	CES1
CHR16_65522347_65529304	CES2
CHR16_54348511_54352761	CES4
CHR16_54466003_54470283	CES7
CHR18_566856_571116	CETN1
CHRX_151746666_151753457	CETN2
CHR16_55549762_55554142	CETP
CHR6_32018251_32022727	CFB
CHR2_131072629_131077052	CFC1
CHR19_807160_811414	CFD
CHR1_194884263_194888558	CFH
CHR1_195209826_195214080	CFHR5
CHR11_65354485_65358786	CFL1
CHR14_34251946_34257149	CFL2
CHR7_116903752_116908002	CFTR
CHR6_87860791_87865043	CGA
CHR19_54231148_54240020	CGB5
CHR19_54249703_54254343	CGB7
CHR19_54243066_54247675	CGB8
CHR3_88189988_88194336	CGGBP1
CHR15_55528236_55532486	CGNL1
CHR2_27194725_27200956	CGREF1
CHR14_54042836_54047123	CGRRF1
CHR10_90956281_90960551	CH25H
CHR15_39029471_39033732	CHAC1
CHR17_45900474_45904822	CHAD
CHR10_50483646_50492838	CHAT
CHR22_22439391_22445806	CHCHD10
CHR7_56140871_56145181	CHCHD2
CHR3_127902307_127909640	CHCHD6
CHR8_57283368_57289892	CHCHD7
CHR1_145177457_145181727	CHD1L
CHR17_7725348_7733583	CHD3
CHR1_6160345_6166270	CHD5
CHR20_39679797_39684047	CHD6
CHR14_92455744_92460147	CHGA
CHR20_5836667_5840925	CHGB
CHR1_111655183_111659433	CHIA
CHR3_332928_337178	CHL1
CHR18_11837925_11842216	CHMP1B
CHR3_87355786_87360036	CHMP2B
CHR8_82803742_82807992	CHMP4C
CHR17_76576789_76581039	CHMP6
CHR8_23153613_23160853	CHMP7
CHR2_175577450_175581861	CHN1
CHR7_29482510_29486760	CHN2
CHR21_18535520_18539800	CHODL
CHR15_39307228_39313687	CHP
CHR16_23669948_23674198	CHP2
CHRX_109924899_109929149	CHRDL1
CHR11_74119084_74123375	CHRDL2
CHR15_28472105_28476656	CHRFAM7A
CHR11_62444559_62449088	CHRM1
CHR7_136346652_136350902	CHRM2
CHR11_46363933_46368183	CHRM4
CHR15_32134217_32138467	CHRM5
CHR8_27391925_27396175	CHRNA2
CHR15_76699627_76704192	CHRNA3
CHR20_61458283_61466692	CHRNA4
CHR15_76641460_76645710	CHRNA5
CHR8_42742026_42746276	CHRNA6
CHR15_30106517_30110822	CHRNA7
CHR17_7285629_7289891	CHRNB1
CHR1_152803380_152807865	CHRNB2
CHR2_233095637_233099915	CHRND
CHR2_233109180_233113430	CHRNG
CHR11_45640102_45647248	CHST1
CHR2_100399753_100407664	CHST10
CHR3_144317362_144323079	CHST2
CHR16_70114059_70118590	CHST4
CHR19_38863773_38868023	CHST8
CHR18_23018427_23022779	CHST9
CHR15_99608899_99613149	CHSY1
CHR16_772177_781884	CHTF18
CHR14_64447392_64451644	CHURC1
CHR19_16144536_16148836	CIB3
CHR2_26716965_26721215	CIB4
CHR18_12240869_12245537	CIDEA
CHR14_23844500_23854495	CIDEB
CHR16_10875039_10879323	CIITA
CHR19_19503022_19510864	CILP2
CHR3_50623353_50630378	CISH
CHR12_118798725_118802978	CIT
CHRX_71442765_71447015	CITED1
CHR19_50517223_50521474	CKM
CHR19_44919758_44924008	CLC
CHR1_86703138_86707388	CLCA1
CHR1_86658912_86663205	CLCA2
CHR11_66896840_66901282	CLCF1
CHR4_170774796_170779468	CLCN3
CHRX_10081536_10087305	CLCN4
CHR1_16216372_16222446	CLCNKA
CHR1_16239358_16243688	CLCNKB
CHR3_191522137_191526409	CLDN1
CHR3_171615858_171620108	CLDN11
CHR7_89867197_89873517	CLDN12
CHR21_36773508_36777758	CLDN14
CHR3_191585034_191589284	CLDN16
CHR21_30460056_30464342	CLDN17
CHR3_139196847_139201097	CLDN18
CHRX_106122476_106126726	CLDN2
CHR8_8593575_8597825	CLDN23
CHR7_72821762_72826012	CLDN3
CHR16_3006842_3017788	CLDN6
CHR17_7105576_7110013	CLDN7
CHR16_2998706_3003879	CLDN9
CHR3_99723298_99727945	CLDND1
CHR17_6923521_6927824	CLEC10A
CHR19_55911257_55919202	CLEC11A
CHR12_9991681_9995931	CLEC12A
CHR12_10050997_10055247	CLEC12B
CHR19_14551395_14555645	CLEC17A
CHR12_10142087_10146372	CLEC1A
CHR12_10056540_10060790	CLEC1B
CHR12_9975463_9979713	CLEC2A
CHR12_9912469_9917225	CLEC2B
CHR16_76610454_76614741	CLEC3A
CHR3_45039273_45043551	CLEC3B
CHR12_7790505_7796836	CLEC4C
CHR12_8553902_8558152	CLEC4D
CHR12_8583993_8588311	CLEC4E
CHR2_70900490_70904740	CLEC4F
CHR19_7702256_7706508	CLEC4G
CHR19_7755763_7760013	CLEC4GP1
CHR19_7730580_7734902	CLEC4M
CHR7_141291832_141296752	CLEC5A
CHR12_8496357_8500607	CLEC6A
CHR12_10169958_10177603	CLEC7A
CHR12_10071042_10075292	CLEC9A
CHR12_9776377_9780662	CLECL1
CHR4_141567469_141571732	CLGN
CHR9_139010091_139014345	CLIC3
CHR6_46155294_46159544	CLIC5
CHR21_34960057_34964307	CLIC6
CHR9_19885223_19889473	CLK3
CHR5_177985886_177993722	CLK4
CHR14_94855194_94859455	CLMN
CHR16_28409831_28416905	CLN3
CHR13_76459295_76463545	CLN5
CHR19_6308962_6313212	CLPP
CHR6_35872328_35876580	CLPS
CHR5_1373695_1377945	CLPTM1L
CHR3_152143963_152148213	CLRN1
CHR10_129580451_129584701	CLRN3
CHR3_141133396_141137649	CLSTN2
CHR12_7196267_7200517	CLSTN3
CHR9_36177433_36181728	CLTA
CHR8_27521768_27531744	CLU
CHR16_3484672_3491767	CLUAP1
CHR18_603199_607449	CLUL1
CHR13_99053436_99057686	CLYBL
CHR14_24046561_24050811	CMA1
CHR6_25245261_25250036	CMAH
CHR16_80032894_80037144	CMIP
CHR12_107256288_107260712	CMKLR1
CHR2_6922739_6926989	CMPK2
CHR16_65192213_65196919	CMTM3
CHR16_65287243_65291611	CMTM4
CHR3_32404666_32409134	CMTM7
CHR3_32251674_32255969	CMTM8
CHR5_79065164_79069712	CMYA5
CHR18_70349171_70353585	CNDP1
CHR19_47585510_47589779	CNFN
CHR4_47677557_47681807	CNGA1
CHRX_150650373_150654623	CNGA2
CHR2_98356682_98360932	CNGA3
CHR11_6208021_6217659	CNGA4
CHR16_56561747_56568598	CNGB1
CHR14_53977148_53981399	CNIH
CHR1_222867301_222872063	CNIH3
CHRX_21298980_21303650	CNKSR2
CHR19_11507078_11511342	CNN1
CHR10_101076522_101080772	CNNM1
CHR10_104664564_104669603	CNNM2
CHR4_6761704_6769551	CNO
CHR6_88910962_88915275	CNR1
CHR1_24111596_24115904	CNR2
CHR2_68399597_68403847	CNRIP1
CHR17_38200835_38207730	CNTD1
CHR19_45423654_45427904	CNTD2
CHR9_34578942_34583222	CNTFR
CHR12_39504780_39509030	CNTN1
CHR1_203275462_203279712	CNTN2
CHR3_74652283_74656533	CNTN3
CHR3_3052807_3057057	CNTN4
CHR11_98393580_98397830	CNTN5
CHR3_1106128_1110456	CNTN6
CHR7_146098795_146103045	CNTNAP2
CHR16_74904077_74908327	CNTNAP4
CHR2_124495833_124500083	CNTNAP5
CHR2_165405424_165410396	COBLL1
CHR14_30415943_30420193	COCH
CHR1_228841360_228845685	COG2
CHR13_44933571_44937890	COG3
CHR13_39124313_39128623	COG6
CHR16_23371218_23375500	COG7
CHR17_52392653_52396910	COIL
CHR6_116553239_116557489	COL10A1
CHR1_103345890_103350140	COL11A1
CHR6_33267459_33271723	COL11A2
CHR6_75971540_75975790	COL12A1
CHR10_71228149_71232399	COL13A1
CHR8_121203032_121207282	COL14A1
CHR9_100742510_100746760	COL15A1
CHR10_105834878_105839128	COL17A1
CHR21_45696351_45700601	COL18A1
CHR6_70629668_70633918	COL19A1
CHR17_45633239_45637492	COL1A1
CHR7_93858308_93862929	COL1A2
CHR20_61425497_61429747	COL20A1
CHR6_56219542_56223801	COL21A1
CHR8_139994668_139998918	COL22A1
CHR5_177949412_177953662	COL23A1
CHR1_86393959_86398209	COL24A1
CHR4_110440139_110446748	COL25A1
CHR9_115954551_115958801	COL27A1
CHR3_131629945_131634195	COL29A1
CHR12_46683778_46688028	COL2A1
CHR2_189543843_189548106	COL3A1
CHR2_227734024_227741019	COL4A3
CHR2_227734024_227741019	COL4A4
CHRX_107566309_107572883	COL4A5
CHR9_136719107_136723357	COL5A1
CHR2_189751972_189756233	COL5A2
CHR19_9981397_9985674	COL5A3
CHR21_46338969_46343224	COL6A2
CHR2_237986809_237991059	COL6A3
CHR3_100836643_100840901	COL8A1
CHR6_71068744_71072994	COL9A1
CHR1_40554776_40559026	COL9A2
CHR8_120145126_120149410	COLEC10
CHR18_489935_494201	COLEC12
CHR3_15537416_15541762	COLQ
CHR3_150952188_150956468	COMMD2
CHR10_22641804_22646080	COMMD3
CHR19_18762350_18766614	COMP
CHR4_84171762_84176149	COPS4
CHR7_99521018_99525294	COPS6
CHR17_43469393_43473651	COPZ2
CHR4_84424198_84428591	COQ2
CHR4_47534066_47538316	CORIN
CHR9_99974245_99978495	CORO2A
CHR16_4405822_4410072	CORO7
CHR16_83208369_83212684	COTL1
CHR17_50329702_50333983	COX11
CHR20_29685851_29690126	COX4I2
CHR16_31346460_31350722	COX6A2
CHR19_60556970_60561376	COX6B2
CHR8_100972707_100978571	COX6C
CHR6_76006952_76013745	COX7A2
CHR4_46605231_46609495	COX7B2
CHR5_85946039_85950325	COX7C
CHR7_129690438_129694709	CPA2
CHR8_68820382_68824634	CPA6
CHR19_16997719_17002125	CPAMD8
CHR4_166516037_166520555	CPE
CHR15_81113033_81117283	CPEB1
CHR4_14611119_14616553	CPEB2
CHR10_94037399_94044324	CPEB3
CHR4_809195_813445	CPLX1
CHR5_175234813_175239063	CPLX2
CHR15_72902503_72906770	CPLX3
CHR18_55136104_55140361	CPLX4
CHR12_67612468_67616746	CPM
CHR10_101830834_101835124	CPN1
CHR3_195552556_195556844	CPN2
CHR3_133240390_133244640	CPNE4
CHR6_36914448_36918698	CPNE5
CHR14_23607089_23611345	CPNE6
CHR16_88166176_88170488	CPNE7
CHR12_37584928_37589187	CPNE8
CHR2_207509022_207513318	CPO
CHR2_211126070_211130332	CPS1
CHR8_145604761_145616581	CPSF1
CHR1_1239663_1243913	CPSF3L
CHR7_29151878_29156138	CPVL
CHR20_2728496_2732782	CPXM1
CHR10_125689019_125693269	CPXM2
CHR4_8641786_8646102	CPZ
CHR1_205732624_205736874	CR1
CHR1_205690792_205695082	CR2
CHR15_76416249_76424654	CRABP1
CHR1_154941235_154945499	CRABP2
CHR12_92591781_92596373	CRADD
CHR9_125167378_125171628	CRB2
CHR19_6409986_6416429	CRB3
CHR3_3195635_3199890	CRBN
CHR19_4101128_4105418	CREB3L3
CHR7_28301964_28306214	CREB5
CHR1_165788861_165793180	CREG1
CHR2_101369545_101373989	CREG2
CHR8_67252495_67256754	CRH
CHR5_76280935_76285378	CRHBP
CHR17_41213948_41218423	CRHR1
CHR7_30705494_30709744	CRHR2
CHR2_36433400_36437652	CRIM1
CHR14_105020198_105029498	CRIP1
CHR6_43383758_43388008	CRIP3
CHR6_49941427_49945677	CRISP1
CHR6_49788465_49792758	CRISP2
CHR6_49819265_49823515	CRISP3
CHR8_76055897_76060280	CRISPLD1
CHR16_83407597_83411873	CRISPLD2
CHR19_18577843_18585490	CRLF1
CHRX_1290780_1295030	CRLF2
CHR4_5944936_5949186	CRMP1
CHR1_150652602_150656863	CRNN
CHR1_17135620_17139870	CROCC
CHR1_157950253_157954503	CRP
CHR10_99779825_99784075	CRTAC1
CHR19_18718089_18722339	CRTC1
CHR19_53026012_53030262	CRX
CHR11_45822104_45826354	CRY2
CHR2_219565615_219569871	CRYBA2
CHR22_25343241_25348685	CRYBA4
CHR22_25343241_25348685	CRYBB1
CHR22_23943884_23948134	CRYBB2
CHR22_23922324_23926609	CRYBB3
CHR3_99122245_99126495	CRYBG3
CHR2_208735861_208740133	CRYGA
CHR7_150767277_150771532	CRYGN
CHR16_21216176_21225418	CRYM
CHR1_74967927_74974820	CRYZ
CHRX_151646527_151657328	CSAG1
CHRX_151627653_151637194	CSAG2
CHRX_151627653_151637194	CSAG3
CHR12_10766411_10770678	CSDA
CHR5_149445628_149449878	CSF1R
CHRY_1358070_1362320	CSF2RA
CHR22_35644622_35648917	CSF2RB
CHR1_36720337_36724596	CSF3R
CHR17_59326885_59331221	CSH1
CHR17_59326885_59331221	CSH2
CHR17_59341600_59345850	CSHL1
CHR8_4838986_4843236	CSMD1
CHR1_34401802_34407530	CSMD2
CHR8_114517668_114521918	CSMD3
CHR4_70827887_70832137	CSN1S1
CHR4_71139393_71143657	CSN3
CHR13_36577051_36581303	CSNK1A1L
CHR19_1926490_1930740	CSNK1G2
CHR20_471604_475982	CSNK2A1
CHR11_11599375_11603628	CSNK2A1P
CHR16_56788407_56792783	CSNK2A2
CHRY_26034942_26039192	CSPG4LYP1
CHRY_26034942_26039192	CSPG4LYP2
CHR20_18063026_18067341	CSRP2BP
CHR11_19187942_19192192	CSRP3
CHR20_23678822_23683074	CST1
CHR20_23380732_23384982	CST11
CHR20_23754562_23758868	CST2
CHR20_23565824_23570083	CST3
CHR20_23616885_23621177	CST4
CHR20_23807567_23811873	CST5
CHR11_65532537_65536816	CST6
CHR20_23416265_23420997	CST8
CHR20_23533763_23538013	CST9
CHR20_23496579_23500886	CST9L
CHR3_123523200_123527534	CSTA
CHRX_99958503_99962795	CSTF2
CHR10_53128595_53132861	CSTF2T
CHR20_23364821_23369071	CSTL1
CHRX_134763648_134767901	CT45-4
CHRX_134798160_134806745	CT45-6
CHRX_153534251_153538538	CTAG2
CHR18_18248078_18255376	CTAGE1
CHR10_126838269_126842519	CTBP2
CHR16_66150464_66154726	CTCF
CHR20_55532810_55537541	CTCFL
CHR2_218966032_218975358	CTDSP1
CHR16_30811928_30816624	CTF1
CHR6_132313379_132317687	CTGF
CHR10_51155580_51159830	CTGLF1
CHR2_80390514_80394764	CTNNA2
CHR10_69125183_69129433	CTNNA3
CHR3_41212503_41216765	CTNNB1
CHR20_35752347_35756616	CTNNBL1
CHR5_11956360_11960610	CTNND2
CHR16_73796843_73802082	CTRB2
CHR1_15634021_15638274	CTRC
CHR11_87709836_87714086	CTSC
CHR14_24114556_24118806	CTSG
CHR15_77023689_77027975	CTSH
CHR9_89527299_89531699	CTSL1
CHR9_98840532_98844860	CTSL2
CHR9_89574149_89578399	CTSL3
CHR4_157093701_157097998	CTSO
CHR7_117300014_117304297	CTTNBP2
CHR5_127009134_127017395	CTXN3
CHR10_104181569_104185843	CUEDC2
CHR10_11096432_11100684	CUGBP2
CHR7_148023365_148027615	CUL1
CHR2_225157547_225161858	CUL3
CHRX_119592927_119597177	CUL4B
CHR7_101242504_101248351	CUX1
CHR12_109952711_109956961	CUX2
CHR10_124599549_124603800	CUZD1
CHR3_39295765_39300031	CX3CR1
CHR4_74950472_74954734	CXCL1
CHR4_77162924_77167174	CXCL10
CHR10_44190191_44194441	CXCL12
CHR4_78742497_78746747	CXCL13
CHR5_134941690_134946368	CXCL14
CHR19_47638141_47642476	CXCL17
CHR4_75183015_75187276	CXCL2
CHR4_75122519_75126854	CXCL3
CHR4_75082511_75086780	CXCL5
CHR4_74917776_74922051	CXCL6
CHR4_77146915_77152226	CXCL9
CHRX_70754312_70758592	CXCR3
CHR2_136589533_136595695	CXCR4
CHR11_118256270_118260526	CXCR5
CHR3_46011554_46015804	CXCR6
CHR18_46067254_46071686	CXXC1
CHR4_105631166_105635416	CXXC4
CHRX_144713119_144717369	CXorf1
CHRX_30505085_30509382	CXorf21
CHRX_35844305_35848568	CXorf22
CHRX_148423101_148434207	CXorf40A
CHRX_106333017_106339819	CXorf41
CHRX_134132076_134136917	CXorf48
CHRX_105738357_105743292	CXorf57
CHRX_115507413_115511665	CXorf61
CHR18_70109340_70113701	CYB5A
CHR11_7650529_7654897	CYB5R2
CHRX_37520738_37525013	CYBB
CHR7_25130652_25134980	CYCS
CHR5_156622168_156629679	CYFIP2
CHR9_104793983_104798233	CYLC2
CHR16_49329985_49334305	CYLD
CHR15_72446270_72450523	CYP11A1
CHR8_143954015_143961738	CYP11B1
CHR8_143995511_143999761	CYP11B2
CHR10_104586382_104590668	CYP17A1
CHR15_49417334_49421918	CYP19A1
CHR15_72801741_72808430	CYP1A1
CHR15_72824736_72829006	CYP1A2
CHR2_38156030_38160296	CYP1B1
CHR6_32184381_32188631	CYP21A2
CHR20_52221149_52227431	CYP24A1
CHR10_94819721_94824406	CYP26A1
CHR2_72227721_72231971	CYP26B1
CHR12_56446395_56456022	CYP27B1
CHR2_127679063_127683313	CYP27C1
CHR19_46282707_46286957	CYP2A13
CHR19_46047430_46051680	CYP2A6
CHR19_46079747_46083997	CYP2A7
CHR19_46185543_46189793	CYP2B6
CHR19_46118509_46122759	CYP2B7P1
CHR10_96429867_96434271	CYP2C18
CHR10_96508947_96513202	CYP2C19
CHR10_96818400_96822744	CYP2C8
CHR10_96684904_96689179	CYP2C9
CHR10_135187356_135191638	CYP2E1
CHR19_46308692_46312949	CYP2F1
CHR1_60164261_60168550	CYP2J2
CHR19_46387454_46391759	CYP2S1
CHR4_109068665_109072939	CYP2U1
CHR7_985860_990269	CYP2W1
CHR6_46725137_46731982	CYP39A1
CHR7_99218939_99223244	CYP3A4
CHR7_99260071_99264424	CYP3A43
CHR7_99114792_99119057	CYP3A5
CHR7_99169987_99174257	CYP3A7
CHR14_99238586_99242836	CYP46A1
CHR1_47178973_47183504	CYP4A11
CHR1_47372193_47376443	CYP4A22
CHR1_47033804_47038090	CYP4B1
CHR19_15905469_15910176	CYP4F11
CHR19_15869121_15873384	CYP4F2
CHR19_15476836_15481086	CYP4F22
CHR19_15609206_15613456	CYP4F3
CHR1_47258326_47262576	CYP4X1
CHR1_47137943_47142196	CYP4Z2P
CHR7_91600986_91605446	CYP51A1
CHR8_65873152_65877402	CYP7B1
CHR3_42891595_42896137	CYP8B1
CHR1_85815540_85820021	CYR61
CHR2_10137233_10141489	CYS1
CHR13_48175339_48179701	CYSLTR2
CHR22_36023457_36027707	CYTH4
CHR2_158008058_158012350	CYTIP
CHR21_26866561_26870974	CYYR1
CHRY_9931375_9937055	CYorf16
CHR4_4435383_4440416	D4S234E
CHR6_39864636_39869520	DAAM2
CHR1_58488049_58492299	DAB1
CHR5_39459938_39464203	DAB2
CHR9_123555622_123559872	DAB2IP
CHR13_71338581_71342831	DACH1
CHRX_85286617_85291030	DACH2
CHR14_58167054_58175361	DACT1
CHR6_168462489_168466783	DACT2
CHR14_22127202_22131469	DAD1
CHR11_61200985_61205235	DAGLA
CHR12_107794495_107798863	DAO
CHR13_104955281_104959531	DAOA
CHR9_89448059_89452309	DAPK1
CHR15_62124813_62129074	DAPK2
CHR4_100953512_100957828	DAPP1
CHR1_157437633_157442422	DARC
CHRY_25385951_25390319	DAZ1
CHRY_23771509_23775933	DAZ2
CHRY_25385951_25390319	DAZ3
CHRY_25447607_25451857	DAZ4
CHR3_16620499_16628854	DAZL
CHR9_121170651_121175024	DBC1
CHR17_40138001_40142251	DBF4B
CHR9_135487805_135492074	DBH
CHR20_43464584_43469497	DBNDD2
CHR1_100487211_100491478	DBT
CHR11_20137696_20141946	DBX1
CHR12_43730399_43734649	DBX2
CHR3_100101974_100106723	DCBLD2
CHR18_48117655_48121905	DCC
CHR12_53327663_53331913	DCD
CHR11_31344462_31351433	DCDC1
CHR11_6632900_6637156	DCHS1
CHR4_155631186_155635818	DCHS2
CHR13_35602693_35606943	DCLK1
CHR12_90095710_90104437	DCN
CHR1_153269423_153276381	DCST1
CHR13_93929034_93933424	DCT
CHR4_184074749_184079124	DCTD
CHR2_74471752_74476002	DCTN1
CHR12_56226421_56231038	DCTN2
CHR9_34609721_34614015	DCTN3
CHR13_113189810_113196524	DCUN1D2
CHR11_102467329_102471579	DCUN1D5
CHR1_85815540_85820021	DDAH1
CHR6_31804513_31809518	DDAH2
CHR7_50595489_50599745	DDC
CHR11_103539349_103543817	DDI1
CHR4_101329886_101334136	DDIT4L
CHR6_110842696_110846946	DDO
CHR2_118285224_118294510	DDX18
CHR11_125276100_125281815	DDX25
CHR6_74157691_74162076	DDX43
CHR17_33076838_33081100	DDX52
CHR4_169475723_169479978	DDX60
CHR16_88539151_88543453	DEF8
CHR8_6862438_6866726	DEFA1
CHR8_6862438_6866726	DEFA3
CHR8_6781093_6786696	DEFA4
CHR8_6900912_6905169	DEFA5
CHR8_6770238_6774508	DEFA6
CHR8_6722099_6726439	DEFB1
CHR8_7329152_7334819	DEFB106A
CHR8_7329152_7334819	DEFB106B
CHR8_7337277_7341527	DEFB107A
CHR6_50096857_50101153	DEFB110
CHR6_50096857_50101153	DEFB111
CHR6_50123573_50127823	DEFB112
CHR6_50039027_50048797	DEFB114
CHR20_29416588_29420838	DEFB118
CHR20_29441197_29445567	DEFB119
CHR20_29456901_29461151	DEFB121
CHR20_29488571_29492877	DEFB123
CHR20_29523265_29527977	DEFB124
CHR20_12394_17112	DEFB125
CHR20_67751_72001	DEFB126
CHR20_82685_86935	DEFB127
CHR20_117514_121764	DEFB128
CHR20_152398_156674	DEFB129
CHR20_182876_187126	DEFB132
CHR8_11890419_11894669	DEFB134
CHR8_11873738_11877988	DEFB136
CHR8_11868767_11873017	DEFB137
CHR14_99694962_99699212	DEGS2
CHR1_40743519_40747783	DEM1
CHR9_125731328_125735738	DENND1A
CHR19_6432036_6436298	DENND1C
CHR1_114969759_114974009	DENND2C
CHR1_111544054_111552054	DENND2D
CHR8_142260268_142264518	DENND3
CHR1_68719875_68724125	DEPDC1
CHR5_60030963_60035213	DEPDC1B
CHR8_120951645_120955981	DEPDC6
CHR2_219987842_219992178	DES
CHR9_116306321_116311051	DFNB31
CHR11_75153936_75158205	DGAT2
CHRX_69367770_69372020	DGAT2L3
CHRX_69185763_69190013	DGAT2L4
CHR22_17511404_17515662	DGCR14
CHR22_17489153_17493462	DGCR2
CHR12_54614809_54619059	DGKA
CHR7_14846663_14850980	DGKB
CHR3_187561721_187566197	DGKG
CHR7_137181399_137185649	DGKI
CHRX_50229727_50233977	DGKK
CHR4_956594_960844	DGKQ
CHR11_46341954_46346204	DGKZ
CHR2_74003960_74008335	DGUOK
CHR1_26627859_26632718	DHDDS
CHR19_54122766_54129500	DHDH
CHR12_47774119_47778369	DHH
CHR16_70596643_70600913	DHODH
CHR14_23171921_23176171	DHRS2
CHR1_12599305_12603907	DHRS3
CHR17_20967349_20971609	DHRS7B
CHR2_169626044_169635172	DHRS9
CHRY_2428225_2432508	DHRSX
CHR3_155524193_155528471	DHX36
CHR17_38913359_38917662	DHX8
CHR14_79746846_79751778	DIO2
CHR14_101093940_101098342	DIO3
CHR10_724856_729108	DIP2C
CHR9_92444137_92448428	DIRAS2
CHR1_68288150_68292548	DIRAS3
CHR1_229825683_229829933	DISC1
CHR1_229825683_229829933	DISC2
CHR15_28333253_28337503	DKFZP434L187
CHR4_76073821_76078129	DKFZP564O0823
CHR11_35502997_35507252	DKFZP586H2123
CHR11_76857632_76866081	DKFZp434E1119
CHR7_53067342_53071592	DKFZp564N2472
CHR11_65303368_65311854	DKFZp761E198
CHR10_53740546_53744811	DKK1
CHR4_108175481_108180402	DKK2
CHR8_42353008_42357331	DKK4
CHR8_13415805_13420267	DLC1
CHR3_38052199_38056449	DLEC1
CHR3_198509094_198513344	DLG1
CHR11_84311336_84315586	DLG2
CHRX_69585379_69589629	DLG3
CHR10_79355634_79359884	DLG5
CHR8_1433475_1437725	DLGAP2
CHR20_34425357_34429607	DLGAP4
CHR14_100259481_100263788	DLK1
CHR6_43527344_43535264	DLK2
CHR6_170440648_170444898	DLL1
CHR19_44677926_44682197	DLL3
CHR15_39005338_39009772	DLL4
CHR2_172654222_172659326	DLX1
CHR2_172674762_172679220	DLX2
CHR17_45426816_45431087	DLX3
CHR17_45398050_45406056	DLX4
CHR7_96491315_96495579	DLX5
CHR7_96469725_96474329	DLX6
CHR10_124306670_124310920	DMBT1
CHR1_46741754_46746004	DMBX1
CHR22_37295385_37299635	DMC1
CHRX_33266729_33271147	DMD
CHR5_78397838_78404705	DMGDH
CHR19_40690549_40699900	DMKN
CHR9_828189_832552	DMRT1
[truncated: 6,216 more rows]
