# Supplementary material for: Differences among brain tumor stem cell types and fetal neural stem cells in focal regions of histone modifications and DNA methylation, broad regions of modifications, and bivalent promoters
Source: BMC Genomics. 2014 Aug 27;15(1):724. doi: 10.1186/1471-2164-15-724 (PMC4155105; doi:10.1186/1471-2164-15-724)
Supplement: Supplementary file 7 — Additional file 7: List of promoters and associated genes that have a H3K4me3 peak in at least one BTSC type (UNIVERSE set). (XLS 2 MB) [file 12864_2014_6396_MOESM7_ESM.xls]

## Sheet: promoters only
promo_20bit
CHR10_100017247_100021497
CHR10_100164181_100169161
CHR10_100195944_100200199
CHR10_100984799_100989109
CHR10_101076522_101080772
CHR10_101179586_101183840
CHR10_101279199_101283449
CHR10_101369340_101373651
CHR10_101405752_101410002
CHR10_101478479_101485390
CHR10_101529060_101533310
CHR10_101663078_101667328
CHR10_101758916_101763166
CHR10_101934643_101938893
CHR10_101978545_101982834
CHR10_102016578_102020869
CHR10_102035189_102039929
CHR10_102079180_102083733
CHR10_1020848_1027781
CHR10_102093261_102097824
CHR10_102268832_102273085
CHR10_102278861_102286452
CHR10_102491821_102499006
CHR10_102658815_102663492
CHR10_102715769_102723025
CHR10_102733801_102740762
CHR10_102743454_102753110
CHR10_102777485_102787888
CHR10_102808087_102812337
CHR10_102876751_102881001
CHR10_102977957_102982207
CHR10_103100314_103104640
CHR10_103332190_103341504
CHR10_103443750_103448233
CHR10_103524911_103529317
CHR10_103532391_103536648
CHR10_103567415_103571670
CHR10_103579435_103583685
CHR10_103588851_103597167
CHR10_103805121_103809371
CHR10_103811636_103815886
CHR10_103863603_103868192
CHR10_103879276_103883559
CHR10_103898606_103902900
CHR10_103990470_103996048
CHR10_104140819_104146202
CHR10_104166078_104172965
CHR10_104181569_104185843
CHR10_104200540_104204790
CHR10_104207659_104211909
CHR10_104217068_104221318
CHR10_104250232_104255952
CHR10_104390742_104395105
CHR10_104460787_104467680
CHR10_104522495_104526763
CHR10_104600508_104604758
CHR10_104615762_104620012
CHR10_104664564_104669603
CHR10_104942256_104946506
CHR10_105023409_105027659
CHR10_105100076_105104381
CHR10_105114213_105118463
CHR10_105142901_105149713
CHR10_105201263_105205565
CHR10_105240537_105244787
CHR10_105442621_105446871
CHR10_1055099_1059355
CHR10_105604404_105608654
CHR10_105667206_105671456
CHR10_105713959_105718212
CHR10_105868305_105873461
CHR10_105981303_105985610
CHR10_106001147_106005417
CHR10_106015120_106019370
CHR10_106082435_106087153
CHR10_106387348_106391598
CHR10_1084311_1088561
CHR10_1088843_1096144
CHR10_108913532_108917782
CHR10_11083789_11088039
CHR10_11096432_11100684
CHR10_111664038_111668288
CHR10_111672442_111676692
CHR10_111752215_111759288
CHR10_111953852_111960728
CHR10_111972251_111976501
CHR10_112053937_112058187
CHR10_112244114_112248454
CHR10_112313938_112318293
CHR10_11243557_11247896
CHR10_112618085_112622428
CHR10_112710402_112714652
CHR10_112823410_112828330
CHR10_113932735_113937008
CHR10_114193505_114200162
CHR10_114696700_114701170
CHR10_115425424_115430399
CHR10_115497702_115502180
CHR10_115600909_115607097
CHR10_115790295_115794545
CHR10_115923146_115929864
CHR10_116153463_116158005
CHR10_116275829_116280175
CHR10_116433654_116438252
CHR10_116567992_116572522
CHR10_116684441_116688691
CHR10_116839613_116844385
CHR10_11689808_11697164
CHR10_118020891_118026466
CHR10_11820888_11825189
CHR10_118336960_118341381
CHR10_118418721_118422971
CHR10_118491325_118496286
CHR10_118753886_118758366
CHR10_118886836_118891302
CHR10_118987093_118991458
CHR10_11901902_11906152
CHR10_119124177_119128427
CHR10_119288445_119295777
CHR10_119792824_119799604
CHR10_120091058_120095312
CHR10_120343996_120348371
CHR10_120503998_120508248
CHR10_120774953_120779967
CHR10_120829482_120833791
CHR10_120850100_120854383
CHR10_120914411_120918694
CHR10_120927548_120931835
CHR10_120953590_120960580
CHR10_12124064_12128529
CHR10_121291407_121295712
CHR10_121342265_121350031
CHR10_121397371_121401916
CHR10_121472098_121476413
CHR10_12147476_12151744
CHR10_121564717_121569525
CHR10_121621506_121625851
CHR10_121638712_121643002
CHR10_12208198_12212453
CHR10_122202955_122207205
CHR10_122597184_122601643
CHR10_12274470_12281649
CHR10_123347157_123351462
CHR10_123674322_123681036
CHR10_123723949_123728222
CHR10_123859043_123863293
CHR10_123872718_123876968
CHR10_123909430_123913844
CHR10_123956046_123960296
CHR10_124120709_124128313
CHR10_124207546_124211872
CHR10_12428088_12432480
CHR10_124628318_124634034
CHR10_124702988_124707263
CHR10_124726045_124730669
CHR10_124755023_124761811
CHR10_124894127_124898377
CHR10_124900359_124904678
CHR10_124936362_124940612
CHR10_125412360_125416625
CHR10_125640570_125644990
CHR10_125841123_125846593
CHR10_126096691_126100967
CHR10_126422078_126426420
CHR10_126469679_126473929
CHR10_126476881_126481131
CHR10_126683822_126688072
CHR10_126838269_126842519
CHR10_127394573_127401552
CHR10_127453630_127457880
CHR10_127498604_127505286
CHR10_127570860_127578517
CHR10_128066252_128070555
CHR10_128198668_128206882
CHR10_128883656_128887912
CHR10_129422441_129428750
CHR10_129580451_129584701
CHR10_129591814_129596156
CHR10_129732323_129736634
CHR10_129813171_129817958
CHR10_13082960_13087210
CHR10_131151955_131156259
CHR10_131472136_131476392
CHR10_131651258_131655581
CHR10_13178587_13182928
CHR10_131821152_131825421
CHR10_13238440_13244343
CHR10_132999070_133003476
CHR10_133600152_133604402
CHR10_133644667_133649887
CHR10_133801921_133807959
CHR10_13381002_13385607
CHR10_133846893_133851143
CHR10_133911852_133916102
CHR10_133969956_133974967
CHR10_133992147_133999351
CHR10_134057193_134061443
CHR10_134105182_134109432
CHR10_134197797_134202386
CHR10_13426274_13433786
CHR10_134448692_134453027
CHR10_134470526_134478274
CHR10_134605287_134609579
CHR10_134730922_134735172
CHR10_134820460_134824710
CHR10_134827177_134831625
CHR10_134857050_134861300
CHR10_134867269_134871519
CHR10_134890267_134894517
CHR10_134897897_134902147
CHR10_134929151_134933401
CHR10_134939612_134943862
CHR10_134950610_134954860
CHR10_134968912_134979331
CHR10_134999616_135003901
CHR10_135020769_135025019
CHR10_135036091_135043530
CHR10_135054134_135058456
CHR10_135113921_135121914
CHR10_135124225_135130375
CHR10_135228328_135236952
CHR10_13584201_13588482
CHR10_13665520_13669772
CHR10_14089788_14094038
CHR10_14685643_14689893
CHR10_14916730_14924083
CHR10_14956937_14961654
CHR10_15032745_15039600
CHR10_15175889_15182824
CHR10_15249869_15254163
CHR10_1543742_1547998
CHR10_15452314_15456564
CHR10_15801026_15805276
CHR10_15941753_15946025
CHR10_16515468_16519724
CHR10_16603260_16607510
CHR10_167142_172173
CHR10_16898638_16902959
CHR10_17282896_17287187
CHR10_17306975_17312758
CHR10_17535510_17539760
CHR10_1768920_1773170
CHR10_17698629_17702879
CHR10_17722629_17726936
CHR10_18466111_18470864
CHR10_18582402_18590945
CHR10_18979806_18984056
CHR10_18984818_18989089
CHR10_20141877_20146755
CHR10_21501992_21506622
CHR10_21825447_21829697
CHR10_21852074_21858117
CHR10_21859599_21864329
CHR10_22331726_22336156
CHR10_22641804_22646080
CHR10_22646645_22650895
CHR10_22669129_22675181
CHR10_23042740_23046990
CHR10_23253465_23257715
CHR10_23420936_23425230
CHR10_23517965_23522215
CHR10_23673028_23677278
CHR10_23764091_23768953
CHR10_24020180_24024430
CHR10_24534598_24538848
CHR10_25050219_25056050
CHR10_25280789_25285041
CHR10_25342092_25349412
CHR10_25500795_25505045
CHR10_26259701_26263958
CHR10_26542099_26546349
CHR10_26763771_26768439
CHR10_26968603_26972853
CHR10_27023100_27027380
CHR10_27189114_27193465
CHR10_27428661_27432911
CHR10_27480769_27486827
CHR10_27568968_27573218
CHR10_27578747_27582997
CHR10_27742471_27746727
CHR10_27829720_27834004
CHR10_28074003_28078253
CHR10_28327233_28331485
CHR10_28858205_28864950
CHR10_29002929_29007194
CHR10_29963157_29967407
CHR10_30063986_30068236
CHR10_30376027_30380277
CHR10_30677486_30681754
CHR10_30759363_30766876
CHR10_3095394_3101568
CHR10_31185933_31190183
CHR10_31258975_31263231
CHR10_31644646_31648903
CHR10_31928583_31932839
CHR10_3204218_3208503
CHR10_32137512_32141762
CHR10_32237034_32241284
CHR10_32256984_32261276
CHR10_32384471_32388721
CHR10_32675369_32679652
CHR10_32706800_32711050
CHR10_32771546_32776070
CHR10_33286078_33290704
CHR10_33662566_33667339
CHR10_35140837_35147717
CHR10_35418550_35423032
CHR10_35452306_35460231
CHR10_35520560_35525585
CHR10_35662461_35666736
CHR10_35969618_35973868
CHR10_37450136_37455540
CHR10_3816640_3820955
CHR10_38181792_38189992
CHR10_38304709_38309061
CHR10_38336119_38342025
CHR10_38419780_38427537
CHR10_42286938_42291741
CHR10_42367393_42371762
CHR10_42453217_42457498
CHR10_42594764_42599014
CHR10_42889032_42893282
CHR10_42950439_42954709
CHR10_43044443_43048693
CHR10_43081623_43085873
CHR10_43211207_43216184
CHR10_43222523_43228120
CHR10_43262736_43266986
CHR10_43389265_43393515
CHR10_43418360_43422630
CHR10_43460906_43467832
CHR10_43486496_43490752
CHR10_44199753_44204048
CHR10_44771724_44776002
CHR10_44793467_44797763
CHR10_44812427_44819842
CHR10_45186134_45190384
CHR10_45409610_45414856
CHR10_45486978_45491767
CHR10_45539172_45543422
CHR10_45662177_45666427
CHR10_46059910_46064519
CHR10_46177788_46186263
CHR10_46388710_46394906
CHR10_46410051_46414301
CHR10_47971594_47975844
CHR10_48058232_48062672
CHR10_4854925_4859246
CHR10_49129056_49133306
CHR10_49812498_49816748
CHR10_49992807_49997065
CHR10_50173692_50177942
CHR10_50201507_50205757
CHR10_50416328_50421090
CHR10_50483646_50492838
CHR10_50639600_50643875
CHR10_51037901_51044827
CHR10_51155580_51159830
CHR10_51231732_51235982
CHR10_51238872_51243182
CHR10_51289929_51296892
CHR10_51494189_51498476
CHR10_52052993_52058678
CHR10_52089284_52093534
CHR10_52417623_52421873
CHR10_52500798_52505084
CHR10_53128595_53132861
CHR10_53740546_53744811
CHR10_5436036_5440295
CHR10_5441061_5445311
CHR10_5530760_5535018
CHR10_56230204_56234557
CHR10_5747791_5752047
CHR10_5762885_5767562
CHR10_57790277_57794540
CHR10_5894561_5898879
CHR10_5968719_5977104
CHR10_59695391_59701200
CHR10_59761244_59765523
CHR10_59811681_59815931
CHR10_6058742_6063648
CHR10_60602852_60607264
CHR10_60791564_60795858
CHR10_61138578_61142829
CHR10_61335496_61339814
CHR10_6167512_6172064
CHR10_61818744_61822994
CHR10_62162504_62166754
CHR10_62202189_62210666
CHR10_6223386_6227671
CHR10_62373079_62377511
CHR10_62429985_62434704
CHR10_6281400_6285669
CHR10_62882181_62886714
CHR10_63089224_63093474
CHR10_63327948_63332198
CHR10_63697722_63701972
CHR10_63800456_63804883
CHR10_64231021_64235463
CHR10_64245371_64249633
CHR10_64559558_64563888
CHR10_64698238_64702488
CHR10_64891494_64896227
CHR10_64947628_64951878
CHR10_660262_664529
CHR10_6661494_6665744
CHR10_682387_686766
CHR10_68352318_68356595
CHR10_69310932_69315602
CHR10_69504269_69508546
CHR10_69661111_69665361
CHR10_69735892_69740142
CHR10_69758337_69767318
CHR10_69836202_69840540
CHR10_69901134_69905385
CHR10_69956487_69961109
CHR10_69986918_69991168
CHR10_70147476_70151726
CHR10_70253886_70258136
CHR10_70327539_70331789
CHR10_70382397_70386696
CHR10_70414998_70419335
CHR10_70550413_70554711
CHR10_70606498_70610748
CHR10_70742075_70749403
CHR10_70877731_70881987
CHR10_71002249_71006628
CHR10_71056519_71060769
CHR10_71228149_71232399
CHR10_71479106_71483372
CHR10_71575668_71579942
CHR10_71596368_71603775
CHR10_71662376_71666677
CHR10_71810604_71819881
CHR10_71830427_71834890
CHR10_71870679_71874972
CHR10_71905069_71912685
CHR10_72031770_72036020
CHR10_72099064_72105067
CHR10_72202977_72207227
CHR10_72242221_72246471
CHR10_72317564_72322047
CHR10_724856_729108
CHR10_72638852_72643439
CHR10_72745515_72749787
CHR10_72823196_72827474
CHR10_73138866_73143116
CHR10_73202465_73206843
CHR10_73238145_73242395
CHR10_73280234_73284536
CHR10_73390625_73394875
CHR10_73432057_73436307
CHR10_73517787_73522273
CHR10_73642311_73649539
CHR10_73700182_73704535
CHR10_73772457_73778225
CHR10_73783929_73788375
CHR10_74055080_74059367
CHR10_74118394_74122644
CHR10_74383736_74388016
CHR10_74525876_74530130
CHR10_74536715_74541043
CHR10_74597073_74601323
CHR10_74676281_74680531
CHR10_74681602_74685957
CHR10_74787868_74792118
CHR10_74843059_74847331
CHR10_74924975_74929265
CHR10_7492704_7496956
CHR10_75080043_75084293
CHR10_75170637_75174898
CHR10_75198554_75206126
CHR10_75208326_75216090
CHR10_75218994_75223244
CHR10_75237426_75246380
CHR10_75303594_75307849
CHR10_75337395_75345494
CHR10_75424377_75428640
CHR10_75577470_75584293
CHR10_75602949_75607287
CHR10_76537898_76542476
CHR10_76637068_76641361
CHR10_76664947_76669276
CHR10_76821929_76826179
CHR10_76828617_76835019
CHR10_7748170_7752440
CHR10_7866598_7873450
CHR10_79066547_79071083
CHR10_79293138_79297388
CHR10_79298209_79302459
CHR10_79355634_79359884
CHR10_79458515_79464396
CHR10_80588375_80592625
CHR10_80627336_80631586
CHR10_80773725_80777998
CHR10_80779294_80783544
CHR10_80874538_80878889
CHR10_81309351_81313601
CHR10_8133172_8138953
CHR10_81651133_81655395
CHR10_81824905_81829155
CHR10_81878737_81882987
CHR10_81954344_81958808
CHR10_82103037_82109991
CHR10_82154777_82159027
CHR10_82200517_82204821
CHR10_82284137_82291304
CHR10_83621576_83625826
CHR10_85885737_85890044
CHR10_85990447_85995571
CHR10_86074926_86079176
CHR10_88115480_88119730
CHR10_88270726_88275021
CHR10_88502875_88507136
CHR10_88714667_88724548
CHR10_88841432_88848103
CHR10_89251132_89255400
CHR10_89405955_89410357
CHR10_89563600_89571397
CHR10_89609674_89614119
CHR10_90332200_90337248
CHR10_90410694_90417773
CHR10_90600746_90604996
CHR10_90626102_90630755
CHR10_90736767_90741053
CHR10_90956281_90960551
CHR10_91000822_91005140
CHR10_91048282_91052532
CHR10_91074232_91078482
CHR10_91138857_91143107
CHR10_91160825_91167862
CHR10_91284543_91288793
CHR10_91392877_91398695
CHR10_91446915_91452123
CHR10_920952_925202
CHR10_92606901_92611151
CHR10_92902067_92906317
CHR10_92909254_92913523
CHR10_92967024_92971274
CHR10_93156580_93160831
CHR10_93382010_93386338
CHR10_93544548_93548798
CHR10_93658457_93662720
CHR10_93670215_93674481
CHR10_93992233_93996483
CHR10_94037399_94044324
CHR10_94323045_94327313
CHR10_94339470_94343720
CHR10_94434122_94440470
CHR10_94594721_94599006
CHR10_94807510_94813326
CHR10_94819721_94824406
CHR10_95231279_95235563
CHR10_95242898_95247148
CHR10_95312911_95317217
CHR10_95350233_95354483
CHR10_95451406_95455819
CHR10_95504131_95508417
CHR10_95640219_95644500
CHR10_95710537_95714787
CHR10_95740235_95744485
CHR10_96111923_96116173
CHR10_96148581_96153091
CHR10_96292032_96296418
CHR10_96329222_96333472
CHR10_96818400_96822744
CHR10_97039936_97044271
CHR10_97106243_97110493
CHR10_97134302_97138552
CHR10_97310370_97314661
CHR10_97405642_97410057
CHR10_97443140_97448202
CHR10_97458025_97462275
CHR10_97502405_97506675
CHR10_97789640_97794079
CHR10_97875993_97880400
CHR10_98301940_98306190
CHR10_98336049_98340299
CHR10_98469415_98473769
CHR10_98578565_98583476
CHR10_98818461_98822711
CHR10_98934903_98939167
CHR10_99019661_99023911
CHR10_99041634_99045903
CHR10_99065511_99069787
CHR10_99083673_99087948
CHR10_99150280_99154555
CHR10_99172505_99179385
CHR10_99192419_99202165
CHR10_99245257_99252003
CHR10_99330569_99334867
CHR10_99382477_99391210
CHR10_99435868_99440460
CHR10_99459968_99464220
CHR10_99483371_99489040
CHR10_99520953_99525260
CHR10_99596484_99600735
CHR10_99614378_99618628
CHR10_99685205_99689525
CHR10_99779825_99784075
CHR10_99880917_99885179
CHR11_100332290_100336553
CHR11_100504261_100509965
CHR11_1006241_1010779
CHR11_100958758_100963369
CHR11_101287462_101291712
CHR11_101482901_101487539
CHR11_101689903_101694153
CHR11_101696825_101701075
CHR11_101719675_101726517
CHR11_101827912_101832280
CHR11_102467329_102471579
CHR11_102481875_102486210
CHR11_102570409_102575942
CHR11_10271539_10275815
CHR11_10279707_10283967
CHR11_103539349_103543817
CHR11_10425299_10429549
CHR11_10429741_10434806
CHR11_104343719_104348035
CHR11_104982515_104987684
CHR11_10515894_10522850
CHR11_105397404_105401664
CHR11_105450001_105456896
CHR11_1061374_1065651
CHR11_106393631_106397881
CHR11_106829656_106833906
CHR11_106940887_106945171
CHR11_106963783_106968436
CHR11_107233980_107238364
CHR11_10725878_10730136
CHR11_107300986_107307729
CHR11_107381117_107385604
CHR11_107493967_107498270
CHR11_107595268_107602007
CHR11_10777549_10781799
CHR11_107842688_107846941
CHR11_10786292_10790549
CHR11_107866404_107870941
CHR11_107873573_107877823
CHR11_107968805_107973175
CHR11_108037513_108041807
CHR11_10835414_10839690
CHR11_108794584_108798834
CHR11_109668499_109676147
CHR11_109802303_109806670
CHR11_110087233_110092622
CHR11_110671016_110683186
CHR11_110887219_110891774
CHR11_110912942_110921162
CHR11_110974879_110979129
CHR11_111141556_111145879
CHR11_111246688_111251015
CHR11_111251938_111256224
CHR11_111282524_111291204
CHR11_111309820_111314070
CHR11_111349783_111354035
CHR11_111397880_111402137
CHR11_111446720_111454909
CHR11_111459306_111466200
CHR11_111598801_111603083
CHR11_111632697_111640287
CHR11_112333867_112338118
CHR11_112687014_112692942
CHR11_112760222_112764472
CHR11_112850302_112854591
CHR11_113148885_113156477
CHR11_113250689_113254966
CHR11_113432140_113437247
CHR11_113773047_113779943
CHR11_113811861_113816165
CHR11_113935040_113939290
CHR11_114748168_114752418
CHR11_114879572_114883951
CHR11_11599375_11603628
CHR11_116148163_116152414
CHR11_116163169_116171322
CHR11_116473453_116477703
CHR11_116516734_116520999
CHR11_116551606_116555898
CHR11_116605119_116611521
CHR11_116690971_116695682
CHR11_116700280_116704530
CHR11_117172436_117176686
CHR11_117199894_117207517
CHR11_117251816_117256077
CHR11_117358818_117363088
CHR11_117520608_117524858
CHR11_117527997_117532247
CHR11_117551774_117556046
CHR11_117573854_117578104
CHR11_117588102_117592784
CHR11_117627471_117631721
CHR11_117732011_117736278
CHR11_117773813_117778306
CHR11_117808914_117814630
CHR11_117899919_117907894
CHR11_117941089_117949137
CHR11_117978922_117984317
CHR11_118000015_118004265
CHR11_11816045_11820847
CHR11_118166048_118170582
CHR11_118277516_118281766
CHR11_118344126_118348376
CHR11_118370561_118374811
CHR11_118390950_118397767
CHR11_118404735_118410281
CHR11_118432283_118436622
CHR11_118440202_118444488
CHR11_118457296_118464656
CHR11_118470602_118474887
CHR11_118476993_118484153
CHR11_118493997_118500266
CHR11_118521459_118526636
CHR11_118541149_118545439
CHR11_118557893_118562168
CHR11_118578699_118582949
CHR11_118692290_118696550
CHR11_118706946_118711429
CHR11_118716041_118720303
CHR11_118721830_118726080
CHR11_118739352_118743602
CHR11_118756777_118761131
CHR11_118798314_118803548
CHR11_119103714_119108145
CHR11_11935452_11940073
CHR11_119513262_119517573
CHR11_119541394_119545644
CHR11_119583456_119587706
CHR11_119612677_119617005
CHR11_119697547_119701975
CHR11_119709655_119713905
CHR11_11986012_11990993
CHR11_120032737_120036987
CHR11_120396539_120400789
CHR11_120665136_120669568
CHR11_120824629_120828879
CHR11_12085213_12089463
CHR11_121491383_121495633
CHR11_122028139_122032403
CHR11_122210915_122215214
CHR11_122255182_122262616
CHR11_122434431_122441554
CHR11_122570119_122574717
CHR11_122898053_122902489
CHR11_122980226_122984476
CHR11_123029772_123034022
CHR11_123116823_123121073
CHR11_123278848_123283098
CHR11_123487820_123494170
CHR11_12352178_12356495
CHR11_123941674_123945924
CHR11_123994480_123998849
CHR11_124045449_124052473
CHR11_124111451_124115900
CHR11_124126569_124130819
CHR11_124131885_124140887
CHR11_124174745_124179009
CHR11_124236991_124241241
CHR11_124248993_124253243
CHR11_124310390_124314656
CHR11_124325726_124329976
CHR11_124434722_124439191
CHR11_124484766_124490308
CHR11_124536314_124540564
CHR11_124722919_124727169
CHR11_124866819_124874833
CHR11_124941007_124945376
CHR11_124964466_124968716
CHR11_124997578_125002296
CHR11_125255218_125263636
CHR11_125276100_125281815
CHR11_125437490_125441897
CHR11_125583361_125590258
CHR11_125640764_125647493
CHR11_125654691_125658972
CHR11_125675356_125679919
CHR11_125727264_125732055
CHR11_126374514_126379201
CHR11_127896619_127900871
CHR11_127961913_127966163
CHR11_128065692_128069990
CHR11_128216813_128221073
CHR11_128241728_128245978
CHR11_128263022_128267559
CHR11_128317282_128321532
CHR11_128398472_128402722
CHR11_1286635_1290928
CHR11_128747544_128751840
CHR11_12913852_12921564
CHR11_129267364_129274143
CHR11_129374228_129381440
CHR11_129441510_129445775
CHR11_129531432_129535717
CHR11_129686128_129693291
CHR11_129803348_129807598
CHR11_129820578_129828731
CHR11_130290804_130295072
CHR11_130742278_130746528
CHR11_131282421_131287321
CHR11_132317474_132321747
CHR11_13252400_13256768
CHR11_133219852_133224106
CHR11_133403876_133408126
CHR11_133440529_133444938
CHR11_133596208_133603637
CHR11_133625116_133631970
CHR11_133647984_133656029
CHR11_133703515_133707768
CHR11_133713444_133717694
CHR11_133786272_133790522
CHR11_13440632_13444902
CHR11_13473377_13477643
CHR11_1364204_1368456
CHR11_13643339_13647596
CHR11_1385457_1389707
CHR11_13937313_13941563
CHR11_1428143_1432393
CHR11_14336439_14340789
CHR11_14477224_14481474
CHR11_14497704_14502024
CHR11_1457941_1462191
CHR11_14618406_14625239
CHR11_14869577_14873874
CHR11_14949642_14953908
CHR11_15048221_15052471
CHR11_1532782_1537032
CHR11_1542883_1547133
CHR11_1547354_1553226
CHR11_16386252_16390502
CHR11_16713254_16717519
CHR11_1671500_1675750
CHR11_16803727_16807977
CHR11_16991785_16996035
CHR11_17055025_17059296
CHR11_17251387_17255637
CHR11_17326384_17330634
CHR11_17365564_17370282
CHR11_1740960_1745577
CHR11_17454275_17458525
CHR11_17521724_17526245
CHR11_17694234_17698550
CHR11_17710595_17714865
CHR11_179579_187544
CHR11_17990463_17994765
CHR11_1805392_1813031
CHR11_18083443_18087705
CHR11_18093505_18099827
CHR11_1813794_1818228
CHR11_18183764_18188158
CHR11_1827275_1831633
CHR11_18297218_18303797
CHR11_18369185_18373436
CHR11_1842978_1849479
CHR11_18430449_18434756
CHR11_18504273_18508565
CHR11_18566054_18570328
CHR11_18611720_18616096
CHR11_1865483_1869733
CHR11_18673426_18677676
CHR11_18768979_18773465
CHR11_1894011_1901418
CHR11_19091767_19096034
CHR11_1921613_1925912
CHR11_19218333_19222583
CHR11_1949571_1953821
CHR11_195029_200883
CHR11_19687956_19692237
CHR11_1974530_1978780
CHR11_20137696_20141946
CHR11_20362178_20366613
CHR11_20574021_20578465
CHR11_20644192_20648532
CHR11_2106239_2113041
CHR11_2114822_2120280
CHR11_2138250_2142515
CHR11_2148851_2153183
CHR11_22167797_22172047
CHR11_22312742_22317246
CHR11_223476_229861
CHR11_2248008_2252258
CHR11_22603185_22607463
CHR11_22642729_22646979
CHR11_2276318_2283366
CHR11_22806937_22811477
CHR11_2351622_2356065
CHR11_2374793_2380848
CHR11_2400098_2404351
CHR11_2419296_2423877
CHR11_24471591_24476010
CHR11_265069_269319
CHR11_26549515_26553883
CHR11_26968703_26973182
CHR11_27075215_27079471
CHR11_27340589_27344871
CHR11_27450119_27454398
CHR11_27484129_27488379
CHR11_27677006_27683229
CHR11_27698096_27703372
CHR11_277181_281443
CHR11_28075367_28079617
CHR11_28084913_28089723
CHR11_2844368_2848726
CHR11_2862801_2867077
CHR11_2874026_2885046
CHR11_288776_293026
CHR11_2906466_2910726
CHR11_2964168_2968418
CHR11_2969343_2973683
CHR11_29994314_29998564
CHR11_30297724_30301985
CHR11_3034470_3038747
CHR11_30557866_30562116
CHR11_30564363_30568613
CHR11_307893_314550
CHR11_31105038_31109288
CHR11_31344462_31351433
CHR11_3142318_3146616
CHR11_31484395_31491245
CHR11_31788611_31795375
CHR11_3192693_3200192
CHR11_3205855_3210136
CHR11_32065683_32070016
CHR11_32408185_32412435
CHR11_32412550_32417302
CHR11_32558464_32562716
CHR11_32632269_32636519
CHR11_32804556_32808814
CHR11_32909205_32913455
CHR11_32990485_32995053
CHR11_33014219_33018469
CHR11_33138837_33143113
CHR11_33232480_33236730
CHR11_33261030_33265280
CHR11_33516952_33521202
CHR11_3356141_3360447
CHR11_33713850_33718100
CHR11_33751883_33756147
CHR11_33846908_33851447
CHR11_33869662_33873912
CHR11_34026305_34030555
CHR11_34080224_34084502
CHR11_34334493_34338878
CHR11_34413553_34417848
CHR11_34489172_34495406
CHR11_34891240_34898001
CHR11_35113492_35118054
CHR11_35396622_35401600
CHR11_35593064_35597380
CHR11_356303_360553
CHR11_35637428_35641778
CHR11_35918687_35922937
CHR11_3619056_3623710
CHR11_36266800_36271055
CHR11_36350630_36354913
CHR11_363739_367989
CHR11_36429914_36434164
CHR11_36487632_36494339
CHR11_36542638_36546888
CHR11_36569144_36573418
CHR11_3771423_3778968
CHR11_3782859_3787109
CHR11_380716_384966
CHR11_3817964_3822260
CHR11_3830008_3834266
CHR11_40089975_40094225
CHR11_40270506_40275740
CHR11_404226_410897
CHR11_4069086_4073409
CHR11_431208_435458
CHR11_43286608_43290910
CHR11_43333566_43337819
CHR11_43655324_43659656
CHR11_436779_441029
CHR11_4370723_4375002
CHR11_43855470_43859944
CHR11_44040913_44045182
CHR11_44070174_44074592
CHR11_44287542_44291792
CHR11_44540216_44544568
CHR11_44911010_44915260
CHR11_44927537_44932510
CHR11_45068639_45072889
CHR11_45121269_45126219
CHR11_45640102_45647248
CHR11_45746058_45750314
CHR11_45779775_45787318
CHR11_45822104_45826354
CHR11_4582584_4589513
CHR11_45860277_45864527
CHR11_45895198_45905239
CHR11_46098502_46103061
CHR11_4614096_4622481
CHR11_461690_465940
CHR11_46252630_46256885
CHR11_46307814_46312064
CHR11_46320059_46326457
CHR11_46336220_46340470
CHR11_46341954_46346204
CHR11_46355693_46360628
CHR11_46568098_46575645
CHR11_46592160_46598853
CHR11_46675443_46682196
CHR11_46693830_46698100
CHR11_46823669_46827919
CHR11_46895902_46900249
CHR11_46911326_46915654
CHR11_47154245_47158495
CHR11_47163765_47168034
CHR11_47189588_47193990
CHR11_47223542_47230439
CHR11_47232624_47238058
CHR11_47244034_47249032
CHR11_47330056_47334306
CHR11_47381902_47387507
CHR11_47403742_47408065
CHR11_4746973_4751223
CHR11_47530495_47534764
CHR11_47540228_47544478
CHR11_47553699_47560601
CHR11_47619888_47624140
CHR11_47692128_47696988
CHR11_47744693_47749105
CHR11_47825712_47830133
CHR11_47955188_47959679
CHR11_48191437_48195687
CHR11_48299568_48303818
CHR11_4901395_4905645
CHR11_492433_500773
CHR11_4932769_4937019
CHR11_4962496_4966749
CHR11_5020831_5025081
CHR11_50213449_50217875
CHR11_523140_529050
CHR11_5363704_5367954
CHR11_544094_554279
CHR11_55158909_55163159
CHR11_55171455_55175705
CHR11_55185718_55189968
CHR11_55340181_55344431
CHR11_55491765_55496015
CHR11_562985_567235
CHR11_56509464_56513714
CHR11_56702296_56706546
CHR11_56845497_56852502
CHR11_56858469_56863427
CHR11_56950349_56955129
CHR11_56981414_56985664
CHR11_57038184_57043235
CHR11_57054021_57058290
CHR11_57091006_57095529
CHR11_5710753_5715072
CHR11_57118102_57123069
CHR11_57170876_57177493
CHR11_57177705_57182563
CHR11_57188549_57192882
CHR11_57233117_57239749
CHR11_57261797_57266310
CHR11_57282344_57286672
CHR11_57642742_57646992
CHR11_57711038_57715288
CHR11_57791558_57795808
CHR11_58031404_58035654
CHR11_58099138_58103974
CHR11_58627785_58632035
CHR11_58665327_58669861
CHR11_58963717_58967967
CHR11_59139031_59143693
CHR11_59275964_59280214
CHR11_59334037_59338421
CHR11_59389786_59394094
CHR11_59560823_59565207
CHR11_59976357_59980657
CHR11_60305896_60310146
CHR11_60362619_60366903
CHR11_60377024_60383520
CHR11_60388090_60395310
CHR11_60429882_60434132
CHR11_60434752_60439002
CHR11_60445021_60449273
CHR11_604900_609427
CHR11_60492249_60496663
CHR11_60654833_60659083
CHR11_60684742_60688992
CHR11_60818372_60822639
CHR11_60855225_60860653
CHR11_60882931_60889805
CHR11_60913154_60917404
CHR11_60950672_60957349
CHR11_61001667_61006578
CHR11_61104124_61108374
CHR11_61200985_61205235
CHR11_61275936_61280186
CHR11_61280947_61285197
CHR11_61285403_61289653
CHR11_61313225_61320161
CHR11_61336824_61344528
CHR11_61348788_61353098
CHR11_61378024_61382274
CHR11_61414832_61419082
CHR11_614174_620673
CHR11_61440823_61447817
CHR11_61488341_61495208
CHR11_61644520_61652959
CHR11_61858016_61862290
CHR11_6201219_6205469
CHR11_62067177_62074408
CHR11_6208021_6217659
CHR11_62094721_62101427
CHR11_62114824_62119092
CHR11_62124956_62129379
CHR11_62133698_62140097
CHR11_62145270_62149524
CHR11_62169900_62174180
CHR11_62176600_62180850
CHR11_62192233_62199317
CHR11_62202353_62206638
CHR11_62212900_62217276
CHR11_62228205_62237062
CHR11_62248659_62255029
CHR11_62277440_62281690
CHR11_62282090_62286397
CHR11_62291950_62296200
CHR11_62307974_62314867
CHR11_62328720_62333029
CHR11_6234041_6238481
CHR11_62355339_62359616
CHR11_62362879_62367704
CHR11_62376593_62380941
CHR11_623804_628054
CHR11_62401362_62405612
CHR11_62444559_62449088
CHR11_6297566_6301816
CHR11_63014465_63018742
CHR11_63137456_63141971
CHR11_63194909_63199520
CHR11_63201997_63206280
CHR11_63333998_63338413
CHR11_63359475_63364333
CHR11_63440142_63444392
CHR11_63459543_63463838
CHR11_63495154_63499404
CHR11_63506960_63511246
CHR11_6364730_6371820
CHR11_63689165_63693609
CHR11_63705819_63710997
CHR11_63727281_63731538
CHR11_63742711_63759591
CHR11_63761488_63766913
CHR11_63770091_63776447
CHR11_63805804_63817456
CHR11_63826119_63831965
CHR11_63838635_63845109
CHR11_63860770_63867528
CHR11_63873433_63878218
CHR11_63879695_63883971
CHR11_6396126_6400720
CHR11_64082629_64086879
CHR11_64166613_64170863
CHR11_64246486_64250736
CHR11_64267087_64273004
CHR11_64298986_64306317
CHR11_64326539_64330789
CHR11_64333856_64338842
CHR11_64367867_64372117
CHR11_64401813_64406267
CHR11_64440489_64444798
CHR11_64445255_64449505
CHR11_64459161_64463436
CHR11_64482703_64487685
CHR11_6451031_6455290
CHR11_64534728_64538994
CHR11_64547985_64552287
CHR11_6455765_6462671
CHR11_64561480_64565750
CHR11_64604769_64611600
CHR11_64616758_64621039
CHR11_64632431_64636723
CHR11_64640996_64649736
CHR11_64657770_64662079
CHR11_64699761_64706792
CHR11_64734384_64738634
CHR11_64782507_64786760
CHR11_64835406_64839713
CHR11_64841358_64845608
CHR11_64854421_64858678
CHR11_64875365_64880587
CHR11_64905248_64911453
CHR11_65019591_65023841
CHR11_65027170_65031420
CHR11_65045658_65049950
CHR11_65069067_65073317
CHR11_65081256_65085775
CHR11_65090575_65106113
CHR11_65119105_65123543
CHR11_65136325_65144660
CHR11_65147026_65153179
CHR11_65158670_65164917
CHR11_65186135_65190451
CHR11_65232564_65237058
CHR11_65244115_65251961
CHR11_65303368_65311854
CHR11_65354485_65358786
CHR11_65381024_65385880
CHR11_65396039_65400337
CHR11_65410950_65416086
CHR11_65423681_65428073
CHR11_65439803_65446607
CHR11_65466190_65470440
CHR11_65482275_65486536
CHR11_65522625_65529664
CHR11_65532537_65536816
CHR11_65572477_65577141
CHR11_65578600_65582850
CHR11_65590899_65595250
CHR11_65778323_65782574
CHR11_6578039_6584887
CHR11_65789180_65793451
CHR11_65798771_65803021
CHR11_65812398_65816696
CHR11_65840328_65844591
CHR11_65859716_65864076
CHR11_65868364_65875171
CHR11_6589258_6593521
CHR11_65894937_65899646
CHR11_65941550_65945887
CHR11_65962103_65966380
CHR11_6596469_6600736
CHR11_65987470_65991740
CHR11_66000970_66006986
CHR11_66029621_66035451
CHR11_66067466_66073747
CHR11_66091842_66096123
CHR11_66113765_66120630
CHR11_66137172_66141442
CHR11_66148476_66152726
CHR11_66155337_66163527
CHR11_66201101_66205410
CHR11_66265282_66273190
CHR11_6632900_6637156
CHR11_66363958_66368213
CHR11_66378048_66382298
CHR11_66477706_66485912
CHR11_66543966_66548216
CHR11_66577396_66581646
CHR11_6660359_6664650
CHR11_66639815_66644823
CHR11_66760560_66764810
CHR11_66787012_66791412
CHR11_66797083_66801333
CHR11_66809894_66814144
CHR11_66821322_66828422
CHR11_66876815_66881093
CHR11_66896840_66901282
CHR11_66912498_66916748
CHR11_66924476_66929452
CHR11_66943814_66948070
CHR11_66949010_66953304
CHR11_66960978_66965229
CHR11_66966759_66971339
CHR11_66972961_66980276
CHR11_66992534_66996784
CHR11_66998411_67002661
CHR11_67003596_67007923
CHR11_67027666_67036178
CHR11_67046693_67050943
CHR11_67104358_67108611
CHR11_67127482_67134253
CHR11_67138495_67142745
CHR11_67153218_67157477
CHR11_67162857_67167107
CHR11_67527365_67535162
CHR11_67551184_67555434
CHR11_67559558_67567772
CHR11_67644562_67648934
CHR11_6772840_6777215
CHR11_67736610_67740860
CHR11_67791539_67799497
CHR11_67833210_67837460
CHR11_67981274_67985563
CHR11_68205102_68209360
CHR11_682142_689240
CHR11_68274745_68279078
CHR11_68365100_68369350
CHR11_68424447_68431379
CHR11_68536494_68540811
CHR11_68569440_68573739
CHR11_68814697_68818972
CHR11_6900729_6904979
CHR11_69161553_69165876
CHR11_69181629_69185879
CHR11_69198513_69202846
CHR11_69227206_69231787
CHR11_692619_700117
CHR11_69298602_69302852
CHR11_69342379_69346629
CHR11_69598555_69603043
CHR11_69628605_69632855
CHR11_69723416_69727818
CHR11_69790970_69795240
CHR11_69918791_69923047
CHR11_70184770_70189020
CHR11_70383042_70387292
CHR11_7063358_7067660
CHR11_70836297_70842651
CHR11_70995385_70999635
CHR11_71172715_71176980
CHR11_71314230_71320636
CHR11_71384086_71388506
CHR11_71399484_71406978
CHR11_71466052_71472721
CHR11_71491193_71495470
CHR11_71500713_71504974
CHR11_71574749_71581605
CHR11_71609972_71616788
CHR11_71632100_71636352
CHR11_71822466_71826726
CHR11_72030373_72034623
CHR11_72062310_72066611
CHR11_72088309_72092559
CHR11_72101095_72105345
CHR11_72181189_72185844
CHR11_72199598_72203857
CHR11_7226256_7230506
CHR11_72528004_72534239
CHR11_72603491_72607899
CHR11_72693816_72698066
CHR11_72761552_72766110
CHR11_72985989_72990376
CHR11_73031370_73037107
CHR11_73148995_73153349
CHR11_73172508_73177325
CHR11_73262180_73269054
CHR11_73335511_73340468
CHR11_73370750_73375037
CHR11_733926_738181
CHR11_73397028_73401278
CHR11_73556504_73563026
CHR11_73623781_73628031
CHR11_73786372_73790650
CHR11_73849973_73854278
CHR11_73855436_73859686
CHR11_73878632_73886109
CHR11_73977776_73982047
CHR11_74119084_74123375
CHR11_74328821_74341309
CHR11_74373326_74377576
CHR11_74739626_74744021
CHR11_74784709_74788996
CHR11_74818005_74822381
CHR11_74840270_74844520
CHR11_7488125_7492378
CHR11_74913765_74918015
CHR11_74947317_74954537
CHR11_75056043_75060627
CHR11_75153936_75158205
CHR11_75200422_75204699
CHR11_75594391_75602951
CHR11_75766516_75773134
CHR11_75830216_75838471
CHR11_76057793_76062939
CHR11_76168432_76172804
CHR11_76246100_76250397
CHR11_76452139_76456437
CHR11_7650529_7654897
CHR11_76513457_76517713
CHR11_766721_771001
CHR11_76857632_76866081
CHR11_76974827_76979077
CHR11_77025745_77029995
CHR11_77202028_77206278
CHR11_77206344_77213028
CHR11_77382610_77386865
CHR11_77411184_77415434
CHR11_77467829_77472079
CHR11_77527580_77531843
CHR11_77574011_77580812
CHR11_77805664_77809914
CHR11_779363_783623
CHR11_77962617_77966867
CHR11_7803345_7807595
CHR11_785471_791735
CHR11_792000_800740
CHR11_7961969_7966219
CHR11_805401_809651
CHR11_8055984_8060234
CHR11_814117_823762
CHR11_8146362_8150648
CHR11_82120155_82126054
CHR11_82286887_82292705
CHR11_8237067_8245482
CHR11_82459782_82464061
CHR11_82542360_82546610
CHR11_82578928_82583948
CHR11_82673919_82678562
CHR11_829323_837947
CHR11_83705278_83709528
CHR11_84311336_84315586
CHR11_85013788_85019462
CHR11_85033192_85037442
CHR11_85052659_85057321
CHR11_85074114_85078468
CHR11_85102689_85111359
CHR11_85112654_85120219
CHR11_85240291_85247134
CHR11_85258414_85262671
CHR11_85456798_85461256
CHR11_855743_859993
CHR11_85629962_85634662
CHR11_85687435_85691777
CHR11_8571326_8575579
CHR11_86060138_86064575
CHR11_86185710_86189998
CHR11_86343198_86347581
CHR11_86423047_86427462
CHR11_8657414_8661664
CHR11_8663190_8667440
CHR11_87547497_87551749
CHR11_87709836_87714086
CHR11_8788050_8792958
CHR11_88420088_88424338
CHR11_8848719_8852993
CHR11_8885776_8892574
CHR11_8941773_8946078
CHR11_89503979_89508303
CHR11_89595079_89599375
CHR11_897909_904335
CHR11_8981358_8985624
CHR11_9068919_9073934
CHR11_912340_916630
CHR11_9242682_9246947
CHR11_92569993_92574256
CHR11_92699311_92703564
CHR11_92915444_92919694
CHR11_9291940_9296372
CHR11_93031024_93035274
CHR11_93107912_93120858
CHR11_93153595_93157862
CHR11_93498241_93502492
CHR11_9359279_9363529
CHR11_93773311_93777566
CHR11_93863300_93870188
CHR11_93913274_93917524
CHR11_94137655_94141934
CHR11_94342992_94349876
CHR11_9435588_9439838
CHR11_94436256_94440727
CHR11_94459139_94463420
CHR11_94603108_94607394
CHR11_95159789_95166102
CHR11_95296154_95300420
CHR11_9547415_9552755
CHR11_95715242_95719492
CHR11_95756824_95766209
CHR11_9635012_9642978
CHR11_9690170_9694426
CHR12_100127032_100131620
CHR12_100194547_100198797
CHR12_100324934_100329203
CHR12_100612047_100616350
CHR12_100747977_100752263
CHR12_100791759_100796009
CHR12_100815731_100819989
CHR12_100979153_100983477
CHR12_101034636_101042645
CHR12_101872093_101876365
CHR12_102413126_102417379
CHR12_10253255_10257508
CHR12_102758164_102762605
CHR12_102844818_102851431
CHR12_102874076_102878326
CHR12_102880246_102884519
CHR12_102978949_102983213
CHR12_103055319_103059670
CHR12_103201356_103207375
CHR12_103218178_103222428
CHR12_103371407_103375929
CHR12_103900744_103905003
CHR12_104001616_104005965
CHR12_104022121_104026429
CHR12_104153292_104157638
CHR12_104245269_104249519
CHR12_10450882_10457123
CHR12_10479109_10483383
CHR12_105053116_105061441
CHR12_105165056_105169414
CHR12_105217210_105221460
CHR12_105272118_105276448
CHR12_105497314_105501912
CHR12_105689078_105693371
CHR12_105870334_105874584
CHR12_105904276_105908559
CHR12_106010688_106014955
CHR12_106232826_106238608
CHR12_10642654_10646931
CHR12_10656685_10660950
CHR12_106600208_106604469
CHR12_106677900_106682651
CHR12_107044094_107048390
CHR12_10717156_10721406
CHR12_107256288_107260712
CHR12_107429680_107433972
CHR12_107477011_107482806
CHR12_107515163_107519434
CHR12_107648659_107653156
CHR12_10766411_10770678
CHR12_107774730_107778980
CHR12_107794495_107798863
CHR12_107942320_107946728
CHR12_107971273_107975523
CHR12_108014878_108021172
CHR12_108230658_108236078
CHR12_108396321_108403038
CHR12_108492499_108499185
CHR12_108662797_108667047
CHR12_108736234_108740484
CHR12_108754845_108759095
CHR12_108801926_108806176
CHR12_108818980_108823455
CHR12_108917727_108922526
CHR12_109043064_109050305
CHR12_109200314_109204626
CHR12_109325065_109329315
CHR12_109371732_109376041
CHR12_109387147_109393952
CHR12_109420887_109427813
CHR12_109504673_109508947
CHR12_109532813_109537113
CHR12_109610147_109618159
CHR12_109664300_109668559
CHR12_109841987_109846266
CHR12_109952711_109956961
CHR12_110285149_110294709
CHR12_110324634_110328884
CHR12_110521110_110525363
CHR12_110604754_110611622
CHR12_110685228_110689914
CHR12_11074451_11078701
CHR12_110760927_110768589
CHR12_110932034_110938818
CHR12_111030221_111034480
CHR12_111044263_111048513
CHR12_111049197_111053447
CHR12_111330095_111335326
CHR12_111337418_111341845
CHR12_111710555_111714874
CHR12_111825621_111829968
CHR12_111857131_111861395
CHR12_111897156_111901505
CHR12_111976544_111980852
CHR12_112009139_112013389
CHR12_112104271_112111167
CHR12_112140151_112146763
CHR12_11214689_11218965
CHR12_112256468_112260808
CHR12_112277260_112281510
CHR12_112341098_112345350
CHR12_112392980_112397760
CHR12_112887748_112891999
CHR12_113325336_113334130
CHR12_113605028_113609852
CHR12_115198776_115203026
CHR12_115452109_115456359
CHR12_115656998_115663726
CHR12_115802865_115807115
CHR12_115829643_115833893
CHR12_116020841_116025320
CHR12_116111746_116116183
CHR12_116283215_116287465
CHR12_11690554_11694804
CHR12_116935392_116939680
CHR12_116982539_116986834
CHR12_117025323_117030016
CHR12_117054752_117059061
CHR12_117294184_117299490
CHR12_117309884_117314134
CHR12_117900278_117904528
CHR12_118097477_118101759
CHR12_118586643_118590916
CHR12_118798725_118802978
CHR12_118908530_118912780
CHR12_119038191_119042482
CHR12_119116146_119126897
CHR12_119133602_119137852
CHR12_119140814_119145803
CHR12_119187142_119191392
CHR12_119211075_119215325
CHR12_119221045_119225295
CHR12_119290591_119294841
CHR12_119356786_119361060
CHR12_119365129_119372098
CHR12_119388542_119395441
CHR12_119414741_119419086
CHR12_119450586_119457674
CHR12_119502817_119507084
CHR12_119559304_119563554
CHR12_119605831_119610110
CHR12_119641881_119648799
CHR12_119732313_119736563
CHR12_119825383_119830034
CHR12_119893728_119901684
CHR12_119937912_119942183
CHR12_120051560_120055906
CHR12_120128546_120133076
CHR12_120218122_120223994
CHR12_120273831_120278085
CHR12_120318784_120323093
CHR12_120501997_120506772
CHR12_120545337_120549725
CHR12_120715205_120727776
CHR12_120780384_120784652
CHR12_120807520_120811840
CHR12_120940743_120945113
CHR12_121231519_121235769
CHR12_121250680_121254963
CHR12_121275787_121280052
CHR12_121316179_121320470
CHR12_121472319_121476569
CHR12_121550662_121554971
CHR12_121574261_121581000
CHR12_121799823_121804140
CHR12_121821525_121827807
CHR12_121882488_121886741
CHR12_121945853_121950165
CHR12_122002061_122006311
CHR12_122016210_122020485
CHR12_122021806_122035649
CHR12_122268166_122275894
CHR12_122279915_122284745
CHR12_122321389_122326140
CHR12_122430772_122435406
CHR12_122436055_122440305
CHR12_122453423_122457673
CHR12_122486256_122490717
CHR12_122505103_122511088
CHR12_122583270_122587953
CHR12_122631613_122635863
CHR12_122649124_122656606
CHR12_122680833_122687700
CHR12_122718143_122722393
CHR12_122759317_122766535
CHR12_122984728_122988984
CHR12_123020122_123026616
CHR12_12310263_12314513
CHR12_123386141_123390391
CHR12_123545001_123549251
CHR12_123568043_123572293
CHR12_123585352_123589602
CHR12_123913532_123917846
CHR12_12393686_12402368
CHR12_123962499_123968860
CHR12_124003183_124007433
CHR12_124038841_124045165
CHR12_124112377_124116709
CHR12_12605795_12610084
CHR12_12652592_12656939
CHR12_12758075_12762413
CHR12_127873744_127877994
CHR12_127900431_127904783
CHR12_12854046_12858339
CHR12_128953416_128957666
CHR12_129209456_129214169
CHR12_12931722_12936528
CHR12_129385066_129389353
CHR12_129766029_129770279
CHR12_129889011_129893264
CHR12_129919020_129923485
CHR12_130212008_130216258
CHR12_130342519_130346769
CHR12_13043595_13047988
CHR12_130758087_130762337
CHR12_13085081_13089342
CHR12_130875390_130879662
CHR12_130941731_130945981
CHR12_130976241_130980744
CHR12_130996960_131001210
CHR12_131007581_131011831
CHR12_131137648_131141898
CHR12_131191445_131198306
CHR12_131255776_131260026
CHR12_131358641_131365383
CHR12_131634426_131638676
CHR12_131653620_131657870
CHR12_131701975_131706225
CHR12_131725099_131729349
CHR12_131770764_131777518
CHR12_131794008_131798258
CHR12_131847124_131851990
CHR12_131914333_131918861
CHR12_131973245_131977767
CHR12_132042191_132046465
CHR12_132069628_132073878
CHR12_132120668_132124990
CHR12_132163609_132168304
CHR12_132213785_132218036
CHR12_132264567_132268967
CHR12_13237423_13241693
CHR12_14023569_14027819
CHR12_14406377_14410679
CHR12_14611175_14615558
CHR12_1467579_1472138
CHR12_14814582_14819365
CHR12_14844272_14851168
CHR12_14886600_14891180
CHR12_15363243_15367503
CHR12_1572842_1577092
CHR12_15832839_15837101
CHR12_15923099_15927513
CHR12_15951872_15956294
CHR12_1605172_1609422
CHR12_16387842_16392728
CHR12_16394117_16398367
CHR12_16648598_16655791
CHR12_1667007_1671257
CHR12_1790404_1794654
CHR12_1808701_1812957
CHR12_18763064_18767314
CHR12_1897343_1901631
CHR12_19170452_19174746
CHR12_19480399_19485531
CHR12_1983150_1987438
CHR12_2029224_2033739
CHR12_20409963_20414213
CHR12_21478377_21482657
CHR12_21542544_21549296
CHR12_21701238_21705543
CHR12_21818132_21822514
CHR12_21984853_21989103
CHR12_22086925_22091175
CHR12_22377689_22382415
CHR12_22587969_22592219
CHR12_22665775_22670140
CHR12_23993154_23997404
CHR12_241513_245763
CHR12_24605897_24610150
CHR12_24943009_24950089
CHR12_24992749_24996999
CHR12_25235965_25242861
CHR12_25294337_25298621
CHR12_25999728_26004014
CHR12_2602926_2607176
CHR12_26168363_26172770
CHR12_26236288_26240542
CHR12_2671073_2675323
CHR12_26876648_26880898
CHR12_26979082_26985710
CHR12_27057655_27062031
CHR12_27063249_27067499
CHR12_27284872_27289124
CHR12_27373553_27378004
CHR12_27564811_27569158
CHR12_2770913_2775218
CHR12_27751495_27755789
CHR12_27820953_27825244
CHR12_2788623_2792937
CHR12_28013411_28019683
CHR12_2813700_2817951
CHR12_2853149_2860064
CHR12_2866793_2871081
CHR12_29189998_29194248
CHR12_2935256_2939972
CHR12_29424594_29428910
CHR12_29541136_29545386
CHR12_29548966_29554491
CHR12_29826496_29832459
CHR12_3053317_3057616
CHR12_30739268_30743518
CHR12_30794575_30802215
CHR12_31114545_31118868
CHR12_31162742_31169167
CHR12_31364970_31369272
CHR12_31369556_31373888
CHR12_31633893_31638719
CHR12_31699887_31704638
CHR12_31772501_31776819
CHR12_31835692_31839942
CHR12_32000119_32007517
CHR12_32147951_32152201
CHR12_32542860_32547120
CHR12_3260767_3265017
CHR12_32719990_32724280
CHR12_32799327_32803580
CHR12_32940220_32944493
CHR12_33483098_33487521
CHR12_34062982_34067465
CHR12_3466659_3475746
CHR12_3590680_3594930
CHR12_367923_372478
CHR12_36993462_36997712
CHR12_3731774_3736024
CHR12_37584928_37589187
CHR12_38122305_38126685
CHR12_381438_385688
CHR12_38298960_38307036
CHR12_3852032_3856363
CHR12_38785178_38789656
CHR12_38901580_38908665
CHR12_39369124_39373374
CHR12_39504780_39509030
CHR12_40823988_40830022
CHR12_40917555_40921817
CHR12_41002713_41009699
CHR12_41268995_41273245
CHR12_42434582_42442356
CHR12_42485569_42489945
CHR12_4249698_4253973
CHR12_42512667_42516978
CHR12_4297131_4301410
CHR12_43555471_43559905
CHR12_436303_440553
CHR12_43730399_43734649
CHR12_43892669_43900771
CHR12_44406258_44411465
CHR12_44494248_44498498
CHR12_44948074_44952521
CHR12_45052064_45056321
CHR12_4514816_4521398
CHR12_45759165_45763501
CHR12_4623832_4629302
CHR12_46385286_46389541
CHR12_46438009_46442388
CHR12_46449757_46454037
CHR12_46499174_46503424
CHR12_46640156_46645008
CHR12_46683778_46688028
CHR12_46782472_46789542
CHR12_46795927_46803566
CHR12_46836802_46841144
CHR12_46860165_46864431
CHR12_46874910_46879166
CHR12_47005529_47009779
CHR12_47030094_47034441
CHR12_47358993_47365770
CHR12_47396298_47400548
CHR12_47463429_47467679
CHR12_47468337_47472646
CHR12_47495278_47499530
CHR12_47531433_47535724
CHR12_47545170_47549420
CHR12_47604799_47609060
CHR12_47636647_47641077
CHR12_47650798_47659414
CHR12_47678605_47682855
CHR12_47698070_47702359
CHR12_47734624_47738874
CHR12_47749292_47753573
CHR12_47774119_47778369
CHR12_47789929_47794415
CHR12_47810639_47815071
CHR12_4785102_4790121
CHR12_47868333_47872628
CHR12_47941631_47945920
CHR12_47971675_47975965
CHR12_47999828_48008126
CHR12_48016474_48020738
CHR12_48023807_48028057
CHR12_48044024_48048309
CHR12_48215706_48219956
CHR12_48245739_48251678
CHR12_48300119_48304419
CHR12_48307093_48311343
CHR12_48386512_48390964
CHR12_48418126_48422970
CHR12_48475877_48480127
CHR12_48522392_48526642
CHR12_48583175_48587487
CHR12_48636272_48642750
CHR12_48704738_48708993
CHR12_48734253_48738503
CHR12_48761778_48766211
CHR12_48788666_48792916
CHR12_48846616_48850870
CHR12_4887267_4891555
CHR12_48901943_48906193
CHR12_48962789_48967057
CHR12_49075916_49081728
CHR12_49181534_49185906
CHR12_49440627_49445091
CHR12_49519475_49523732
CHR12_49601535_49605833
CHR12_49705659_49711780
CHR12_49724850_49729152
CHR12_49762656_49767100
CHR12_49852084_49856431
CHR12_49876168_49880418
CHR12_49896994_49901244
CHR12_49915392_49919643
CHR12_49949499_49953969
CHR12_50068286_50074960
CHR12_50101360_50105773
CHR12_5019845_5024134
CHR12_50267786_50272036
CHR12_50564510_50569034
CHR12_50579835_50588218
CHR12_50628217_50632518
CHR12_50683514_50691321
CHR12_50714265_50718515
CHR12_50727957_50732257
CHR12_50746572_50750840
CHR12_50865050_50869300
CHR12_50871255_50875551
CHR12_50978415_50982667
CHR12_51000686_51004938
CHR12_51085693_51089943
CHR12_51513593_51517846
CHR12_51584000_51588627
CHR12_51683018_51687276
CHR12_51723576_51730864
CHR12_51758655_51762905
CHR12_51774202_51779582
CHR12_51857298_51864147
CHR12_51906870_51911120
CHR12_51911497_51915747
CHR12_51928203_51933625
CHR12_51944883_51949567
CHR12_51972083_51980778
CHR12_52000891_52005147
CHR12_52014980_52019304
CHR12_52056744_52060995
CHR12_52100407_52104657
CHR12_52118212_52122552
CHR12_52128652_52135585
CHR12_52177471_52183211
CHR12_52305295_52309903
CHR12_52351948_52360196
CHR12_52406729_52411008
CHR12_52615342_52620110
CHR12_52631480_52637334
CHR12_52661720_52665989
CHR12_52676643_52680919
CHR12_52685656_52689906
CHR12_52693439_52697927
CHR12_52704960_52709296
CHR12_52709598_52713848
CHR12_52730427_52734677
CHR12_528459_532709
CHR12_52868106_52872524
CHR12_52938835_52943085
CHR12_52957254_52966681
CHR12_53001677_53005948
CHR12_53070587_53074837
CHR12_53098552_53102817
CHR12_53238135_53242385
CHR12_53267957_53272210
CHR12_53302_57552
CHR12_5346451_5350701
CHR12_53696388_53700638
CHR12_53923838_53928088
CHR12_54102804_54107054
CHR12_54168913_54173163
CHR12_54358185_54362435
CHR12_54387002_54391449
CHR12_54392587_54396849
CHR12_54396963_54401237
CHR12_54407650_54412677
CHR12_54419830_54424080
CHR12_54495548_54501273
CHR12_54507436_54514952
CHR12_54606413_54612905
CHR12_54643325_54649593
CHR12_54650526_54654878
CHR12_54673809_54678414
CHR12_5470026_5474324
CHR12_54718452_54722945
CHR12_54756658_54761005
CHR12_54781155_54785466
CHR12_54793140_54799058
CHR12_54804820_54809245
CHR12_54828970_54834673
CHR12_54834912_54839193
CHR12_54868772_54873118
CHR12_54900917_54905523
CHR12_54907393_54911643
CHR12_54943492_54948482
CHR12_54979535_54983942
CHR12_54995280_54999887
CHR12_55013044_55019812
CHR12_55039374_55046350
CHR12_55128683_55132950
CHR12_55145128_55149378
CHR12_55167670_55171948
CHR12_55198492_55202816
CHR12_55315667_55319930
CHR12_55325274_55329619
CHR12_55367406_55371656
CHR12_55404460_55408850
CHR12_55431636_55435913
CHR12_55685747_55689997
CHR12_55729410_55733668
CHR12_55758063_55762319
CHR12_55765656_55769906
CHR12_55805042_55809709
CHR12_55893344_55897670
CHR12_55906260_55910568
CHR12_55919992_55924312
CHR12_56110305_56115559
CHR12_56131862_56136120
CHR12_56136700_56144464
CHR12_5613982_5618232
[truncated: 12,625 more rows]

## Sheet: promoters and genes
promo_20bit	symbol
CHR4_165523902_165528152	1-Mar
CHR4_78086418_78090790	11-Sep
CHR19_8380686_8384936	2-Mar
CHR2_241899364_241907408	2-Sep
CHR5_126393395_126397649	3-Mar
CHR22_40699441_40703733	3-Sep
CHR2_216942674_216948495	4-Mar
CHR17_53960912_53967910	4-Sep
CHR10_94037399_94044324	5-Mar
CHR22_18078486_18086730	5-Sep
CHRX_118710383_118714861	6-Sep
CHR7_35803689_35807939	7-Sep
CHR10_45409610_45414856	8-Mar
CHR12_56431594_56438483	9-Mar
CHR19_63555919_63562903	A1BG
CHR8_43263241_43267491	A26A1
CHR15_19335583_19340171	A26B1
CHR12_9159014_9163325	A2M
CHR22_41446054_41450320	A4GALT
CHR7_34660921_34665295	AAA1
CHR12_52000891_52005147	AAAS
CHR12_124112377_124116709	AACS
CHR3_173910950_173915202	AADACL1
CHR4_171245720_171251447	AADAT
CHR2_69722950_69727853	AAK1
CHR2_218839956_218846637	AAMP
CHR16_68880095_68884413	AARS
CHR6_44388291_44392541	AARS2
CHR17_38382607_38389046	AARSD1
CHR4_56947596_56951923	AASDH
CHR17_32376787_32381157	AATF
CHR16_8672445_8676773	ABAT
CHR16_69276445_69280695	ABBA-1
CHR9_106729491_106733757	ABCA1
CHR4_455695_461340	ABCA11P
CHR7_48461705_48465955	ABCA13
CHR9_139038236_139050783	ABCA2
CHR16_2329845_2334095	ABCA3
CHR17_64834085_64838385	ABCA5
CHR19_988744_994410	ABCA7
CHR17_64462337_64466628	ABCA8
CHR1_227760310_227764565	ABCB10
CHR7_86941974_86946491	ABCB4
CHR2_219788101_219795416	ABCB6
CHRX_74292082_74296357	ABCB7
CHR7_150351769_150357219	ABCB8
CHR12_122021806_122035649	ABCB9
CHR16_15947434_15951684	ABCC1
CHR6_43499769_43508216	ABCC10
CHR16_46832211_46842306	ABCC11
CHR10_101529060_101533310	ABCC2
CHR3_185214134_185221921	ABCC5
CHR11_17454275_17458525	ABCC8
CHR12_21984853_21989103	ABCC9
CHRX_152640016_152646581	ABCD1
CHR12_38298960_38307036	ABCD2
CHR1_94653059_94657348	ABCD3
CHR4_146235430_146242298	ABCE1
CHR6_30643648_30650320	ABCF1
CHR7_150554466_150562298	ABCF2
CHR3_185383079_185387432	ABCF3
CHR21_42515403_42519653	ABCG1
CHR4_89298285_89302535	ABCG2
CHR11_118521459_118526636	ABCG4
CHR2_43916106_43922962	ABCG8
CHR3_113177073_113181338	ABHD10
CHR20_25318599_25322967	ABHD12
CHR14_50405127_50409379	ABHD12B
CHR3_51975735_51986587	ABHD14A
CHR15_87429127_87433414	ABHD2
CHR18_17537974_17542224	ABHD3
CHR14_22133486_22141195	ABHD4
CHR3_43703878_43708200	ABHD5
CHR3_58194848_58199347	ABHD6
CHR1_92264645_92268895	ABHD7
CHR19_17273976_17282111	ABHD8
CHR19_15203481_15207731	ABHD9
CHR10_27189114_27193465	ABI1
CHR9_132697151_132701401	ABL1
CHR1_177464609_177468859	ABL2
CHR10_116433654_116438252	ABLIM1
CHR4_8210631_8214938	ABLIM2
CHR9_135139676_135143951	ABO
CHR17_958324_962574	ABR
CHR6_26701658_26705918	ABT1
CHR3_128870970_128875222	ABTB1
CHR11_34334493_34338878	ABTB2
CHR3_38151656_38157694	ACAA1
CHR18_45593121_45597400	ACAA2
CHR17_32837924_32846218	ACACA
CHR12_110604754_110611622	ACAD10
CHR3_133923198_133927493	ACAD11
CHR11_133625116_133631970	ACAD8
CHR3_130077643_130081918	ACAD9
CHR2_210797642_210801905	ACADL
CHR1_75959369_75963802	ACADM
CHR12_119641881_119648799	ACADS
CHR17_7060376_7067254	ACADVL
CHR15_87144214_87148743	ACAN
CHR17_7192704_7199970	ACAP1
CHR3_196644291_196648541	ACAP2
CHR1_1227753_1238352	ACAP3
CHR11_107493967_107498270	ACAT1
CHR1_224440279_224444546	ACBD3
CHR17_40560736_40569377	ACBD4
CHR10_27568968_27573218	ACBD5
CHR1_178737352_178741602	ACBD6
CHR17_28643369_28647619	ACCN1
CHR12_48734253_48738503	ACCN2
CHR7_150351769_150357219	ACCN3
CHR2_220083635_220088045	ACCN4
CHR11_44040913_44045182	ACCS
CHR16_66248851_66261629	ACD
CHR17_58912408_58916665	ACE
CHR7_100330668_100335151	ACHE
CHR14_22631055_22638163	ACIN1
CHR17_37328016_37332298	ACLY
CHR7_96581452_96585708	ACN9
CHR9_32371132_32375468	ACO1
CHR22_40269552_40273922	ACO2
CHR14_73069072_73074430	ACOT1
CHR5_80724955_80729244	ACOT12
CHR14_73124662_73128912	ACOT4
CHR1_6375258_6379913	ACOT7
CHR20_43916168_43922942	ACOT8
CHRX_23670545_23674828	ACOT9
CHR17_71483395_71490539	ACOX1
CHR4_8492578_8496838	ACOX3
CHR2_251395_258310	ACP1
CHR11_47223542_47230439	ACP2
CHR19_11548744_11554266	ACP5
CHR1_145608279_145612742	ACP6
CHR3_142429871_142434142	ACPL2
CHR19_55980567_55986233	ACPT
CHR12_6626088_6630341	ACRBP
CHRX_70711485_70715735	ACRC
CHR11_124997578_125002296	ACRV1
CHR15_76313153_76317454	ACSBG1
CHR17_45855097_45859354	ACSF2
CHR16_87684288_87688574	ACSF3
CHR4_185983459_185987709	ACSL1
CHR2_223430475_223434733	ACSL3
CHRX_108862387_108867302	ACSL4
CHR5_131374464_131379053	ACSL6
CHR16_20716816_20728799	ACSM3
CHR16_20322784_20329106	ACSM5
CHR20_24985993_24991116	ACSS1
CHR20_32923001_32928827	ACSS2
CHR12_79992439_79996716	ACSS3
CHR1_227635714_227639966	ACTA1
CHR10_90626102_90630755	ACTA2
CHR7_5535985_5540249	ACTB
CHR15_32874403_32878681	ACTC1
CHR17_77093626_77097922	ACTG1
CHR2_73970100_73974392	ACTG2
CHR3_180759901_180764270	ACTL6A
CHR9_110657281_110665173	ACTL7A
CHR1_17950930_17955180	ACTL8
CHR14_68514893_68519263	ACTN1
CHR1_234912921_234917194	ACTN2
CHR11_66067466_66073747	ACTN3
CHR19_43826666_43830983	ACTN4
CHR14_57733050_57737401	ACTR10
CHR10_104250232_104255952	ACTR1A
CHR2_97646066_97650393	ACTR1B
CHR2_65304905_65309563	ACTR2
CHR2_114360506_114364756	ACTR3
CHR7_152084311_152088604	ACTR3B
CHR20_36807010_36811260	ACTR5
CHR3_53890477_53894727	ACTR8
CHR2_158439119_158443369	ACVR1
CHR12_50628217_50632518	ACVR1B
CHR2_158192890_158197145	ACVR1C
CHR2_148315539_148319855	ACVR2A
CHR3_38467313_38471563	ACVR2B
CHR3_51989095_51993372	ACY1
CHR14_74599730_74606891	ACYP1
CHR2_54192413_54196894	ACYP2
CHR20_42713024_42717290	ADA
CHR16_82777366_82783035	ADAD2
CHR15_41406716_41413683	ADAL
CHR15_56828719_56832969	ADAM10
CHR17_40188593_40192843	ADAM11
CHR10_128066252_128070555	ADAM12
CHR1_153286885_153291165	ADAM15
CHR2_9612604_9616868	ADAM17
CHR5_156934596_156938846	ADAM19
CHR14_70070735_70074985	ADAM20
CHR7_87398001_87402420	ADAM22
CHR2_207013112_207017362	ADAM23
CHR4_176072633_176076883	ADAM29
CHR20_3609905_3614837	ADAM33
CHR10_134939612_134943862	ADAM8
CHR8_38970161_38976698	ADAM9
CHR21_27137217_27143099	ADAMTS1
CHR19_8580838_8585088	ADAMTS10
CHR5_33927131_33931381	ADAMTS12
CHR9_135265808_135270058	ADAMTS13
CHR10_72099064_72105067	ADAMTS14
CHR11_129820578_129828731	ADAMTS15
CHR5_5189942_5194330	ADAMTS16
CHR15_98696078_98703150	ADAMTS17
CHR16_76025762_76030012	ADAMTS18
CHR5_128820501_128824751	ADAMTS19
CHR5_178704185_178708435	ADAMTS2
CHR4_73652630_73656880	ADAMTS3
CHR1_159432228_159439548	ADAMTS4
CHR5_64812250_64816960	ADAMTS6
CHR15_76890078_76894328	ADAMTS7
CHR11_129803348_129807598	ADAMTS8
CHR3_64647655_64651905	ADAMTS9
CHR9_135386295_135390545	ADAMTSL2
CHR15_82110341_82114600	ADAMTSL3
CHR1_148790009_148795316	ADAMTSL4
CHR19_1463269_1467519	ADAMTSL5
CHR7_959896_964292	ADAP1
CHR17_26269558_26273825	ADAP2
CHR1_152866311_152870561	ADAR
CHR21_45315416_45321172	ADARB1
CHR10_1768920_1773170	ADARB2
CHR16_74213905_74218168	ADAT1
CHR1_33315800_33320104	ADC
CHR14_77332726_77336984	ADCK1
CHR7_140015921_140020174	ADCK2
CHR19_45911347_45918130	ADCK4
CHR8_145565038_145569321	ADCK5
CHR7_45577145_45581395	ADCY1
CHR5_7445844_7450154	ADCY2
CHR2_24994757_24999007	ADCY3
CHR14_23868904_23877617	ADCY4
CHR3_124649332_124653582	ADCY5
CHR12_47468337_47472646	ADCY6
CHR8_132123104_132127354	ADCY8
CHR16_4105437_4109687	ADCY9
CHR18_891816_896136	ADCYAP1
CHR7_31055166_31059416	ADCYAP1R1
CHR4_2811881_2816425	ADD1
CHR2_70844314_70852337	ADD2
CHR10_111752215_111759288	ADD3
CHR9_19116720_19121073	ADFP
CHR4_100228126_100232454	ADH5
CHR8_67500316_67508039	ADHFE1
CHR2_3501545_3505806	ADI1
CHR1_201190119_201197540	ADIPOR1
CHR12_1667007_1671257	ADIPOR2
CHR10_75602949_75607287	ADK
CHR11_10279707_10283967	ADM
CHR22_49259555_49267823	ADM2
CHR20_48980184_48984657	ADNP
CHR18_75964402_75968652	ADNP2
CHR10_64231021_64235463	ADO
CHR1_201359983_201364233	ADORA1
CHR17_15785455_15789950	ADORA2B
CHR15_70862356_70866625	ADPGK
CHR1_36323572_36327827	ADPRHL2
CHR8_26777660_26782339	ADRA1A
CHR5_159272817_159277067	ADRA1B
CHR20_4176909_4181159	ADRA1D
CHR10_112823410_112828330	ADRA2A
CHR2_96144865_96149115	ADRA2B
CHR4_3734593_3738843	ADRA2C
CHR10_115790295_115794545	ADRB1
CHR5_148181500_148187147	ADRB2
CHR11_66797083_66801333	ADRBK1
CHR22_24287360_24291695	ADRBK2
CHR20_60307921_60312196	ADRM1
CHR22_39068979_39073259	ADSL
CHR1_242681094_242685536	ADSS
CHR14_104263772_104268022	ADSSL1
CHR7_44113354_44117604	AEBP1
CHR12_19480399_19485531	AEBP2
CHR15_86966884_86971508	AEN
CHR19_3012524_3017464	AES
CHR4_7988127_7995986	AFAP1
CHR10_116153463_116158005	AFAP1L2
CHR1_113299389_113303840	AFARP1
CHR2_100087727_100091977	AFF3
CHR5_132324427_132330701	AFF4
CHR16_88563001_88573794	AFG3L1
CHR18_12366444_12370697	AFG3L2
CHR2_64601468_64605718	AFTPH
CHR2_236063974_236068258	AGAP1
CHR12_56417546_56425851	AGAP2
CHR7_150439197_150450083	AGAP3
CHR11_47692128_47696988	AGBL2
CHR2_27124524_27128802	AGBL5
CHR7_99971317_99975567	AGFG2
CHR5_76358486_76362737	AGGF1
CHR7_140894190_140902471	AGK
CHR1_100084727_100089868	AGL
CHR1_15783442_15787692	AGMAT
CHR6_32250649_32257320	AGPAT1
CHR9_138700916_138705232	AGPAT2
CHR21_44187738_44195333	AGPAT3
CHR8_6549785_6554371	AGPAT5
CHR8_41551375_41555625	AGPAT6
CHR4_84673087_84677426	AGPAT9
CHR1_973728_977978	AGRN
CHR16_66071811_66078717	AGRP
CHR1_228915729_228920064	AGT
CHR9_87545959_87550229	AGTPBP1
CHR3_149894854_149899129	AGTR1
CHR1_11715290_11719548	AGTRAP
CHR2_241461502_241465752	AGXT
CHR4_109902863_109907158	AGXT2L1
CHR5_177591642_177595901	AGXT2L2
CHR1_245160596_245164846	AHCTF1
CHR20_32354034_32358311	AHCY
CHR1_110325330_110329580	AHCYL1
CHR7_128648599_128652901	AHCYL2
CHR1_27801941_27806191	AHDC1
CHR11_62067177_62074408	AHNAK
CHR7_17301270_17306093	AHR
CHR14_76990654_76997157	AHSA1
CHR2_61254824_61262755	AHSA2
CHR9_132958232_132962508	AIF1L
CHRX_129126735_129134203	AIFM1
CHR22_19657661_19667414	AIFM3
CHR6_143420215_143424490	AIG1
CHR6_107062922_107067172	AIM1
CHR1_26552419_26556708	AIM1L
CHR1_157312519_157316771	AIM2
CHR11_67003596_67007923	AIP
CHR21_44526690_44530940	AIRE
CHR1_4611151_4615714	AJAP1
CHR9_129679011_129683290	AK1
CHR1_33274277_33278579	AK2
CHR9_4730393_4734727	AK3
CHR17_26442742_26447138	AK3L1
CHR14_95924700_95928961	AK7
CHR17_19820967_19825221	AKAP10
CHR6_151701013_151705263	AKAP12
CHR15_84082784_84087034	AKAP13
CHR9_111847296_111851546	AKAP2
CHR12_4623832_4629302	AKAP3
CHRX_49850994_49855904	AKAP4
CHR14_64000077_64004327	AKAP5
CHR6_131609696_131613946	AKAP7
CHR19_15350850_15355103	AKAP8
CHR19_15390034_15394333	AKAP8L
CHR7_91404627_91408925	AKAP9
CHR1_39226003_39230253	AKIRIN1
CHR6_88467632_88472145	AKIRIN2
CHR9_116195756_116204073	AKNA
CHR1_45785584_45790075	AKR1A1
CHR7_133793640_133797928	AKR1B1
CHR1_19507906_19514727	AKR7A2
CHR14_104330233_104336625	AKT1
CHR19_55069140_55075848	AKT1S1
CHR19_45482286_45486536	AKT2
CHR16_52093886_52098171	AKTIP
CHR9_115202613_115206891	ALAD
CHR3_52203655_52207990	ALAS1
CHR4_74493132_74498926	ALB
CHR3_106564902_106569207	ALCAM
CHR19_54644824_54650379	ALDH16A1
CHR10_97405642_97410057	ALDH18A1
CHR15_56144419_56149408	ALDH1A2
CHR15_99234066_99238333	ALDH1A3
CHR9_38379201_38383473	ALDH1B1
CHR3_127381358_127386219	ALDH1L1
CHR12_104001616_104005965	ALDH1L2
CHR12_110685228_110689914	ALDH2
CHR17_19489155_19493585	ALDH3A2
CHR11_67527365_67535162	ALDH3B1
CHR1_19100860_19105159	ALDH4A1
CHR6_24597028_24603925	ALDH5A1
CHR14_73617751_73624449	ALDH6A1
CHR5_125958017_125965281	ALDH7A1
CHR1_163931110_163938224	ALDH9A1
CHR16_29979531_29985414	ALDOA
CHR16_5055223_5062593	ALG1
CHR12_34062982_34067465	ALG10
CHR12_36993462_36997712	ALG10B
CHR22_48694847_48701610	ALG12
CHRX_110807568_110811818	ALG13
CHR1_95310321_95314571	ALG14
CHR9_101020890_101027557	ALG2
CHR13_36469416_36474977	ALG5
CHR1_63602385_63606666	ALG6
CHR11_77527580_77531843	ALG8
CHR11_111246688_111251015	ALG9
CHR2_29997186_30001436	ALK
CHR14_77240687_77247609	ALKBH1
CHR12_108014878_108021172	ALKBH2
CHR11_43855470_43859944	ALKBH3
CHR7_101888894_101895793	ALKBH4
CHR17_18024513_18029033	ALKBH5
CHR19_41196231_41200481	ALKBH6
CHR19_6319943_6324538	ALKBH7
CHR11_106940887_106945171	ALKBH8
CHR2_73462893_73467143	ALMS1
CHR17_6836627_6840878	ALOX12
CHR17_7930996_7935247	ALOX12B
CHR17_4490959_4495209	ALOX15
CHR17_7879582_7883948	ALOX15B
CHR10_45186134_45190384	ALOX5
CHR17_7961505_7966032	ALOXE3
CHR2_233025608_233029858	ALPI
CHR18_54396797_54401881	ALPK2
CHR15_83157414_83161664	ALPK3
CHR2_232948126_232952454	ALPP
CHR2_232976296_232980560	ALPPL2
CHR2_202353152_202357483	ALS2
CHR3_46709425_46713695	ALS2CL
CHR2_202214905_202219412	ALS2CR4
CHR2_203480915_203491593	ALS2CR8
CHR1_110414007_110418345	ALX3
CHR11_44287542_44291792	ALX4
CHR8_11222404_11226654	AMAC1L2
CHR5_34043140_34047463	AMACR
CHR11_46568098_46575645	AMBRA1
CHR6_111299179_111303656	AMD1
CHR12_94857701_94864059	AMDHD1
CHR16_2500453_2511177	AMDHD2
CHRY_6801279_6805568	AMELY
CHR16_55016054_55020451	AMFR
CHR19_2196621_2201059	AMH
CHR12_52100407_52104657	AMHR2
CHR11_117588102_117592784	AMICA1
CHR1_109853077_109857327	AMIGO1
CHR12_45759165_45763501	AMIGO2
CHR3_49731313_49739888	AMIGO3
CHRX_109447218_109451536	AMMECR1
CHR2_128355847_128363466	AMMECR1L
CHR14_102455256_102459506	AMN
CHR12_31772501_31776819	AMN1
CHRX_111969949_111974199	AMOT
CHR11_94137655_94141934	AMOTL1
CHR3_135575227_135579596	AMOTL2
CHR1_109966071_109970321	AMPD2
CHR11_10429741_10434806	AMPD3
CHR7_38636733_38641045	AMPH
CHR3_49432832_49438516	AMT
CHR4_71415386_71419636	AMTN
CHR1_104039034_104043912	AMY1A
CHR17_63752239_63757129	AMZ2
CHR2_112357264_112361712	ANAPC1
CHR4_146235430_146242298	ANAPC10
CHR17_77439394_77446258	ANAPC11
CHR9_139199419_139206378	ANAPC2
CHR4_24984445_24988722	ANAPC4
CHR12_120273831_120278085	ANAPC5
CHR12_109325065_109329315	ANAPC7
CHR14_20218711_20227525	ANG
CHR14_76348233_76352483	ANGEL1
CHR1_211255006_211259291	ANGEL2
CHR8_108578680_108582930	ANGPT1
CHR8_6407133_6411672	ANGPT2
CHR1_177106030_177110338	ANGPTL1
CHR9_128923988_128928365	ANGPTL2
CHR1_62925807_62930057	ANGPTL3
CHR19_8331510_8335816	ANGPTL4
CHR8_41773547_41777797	ANK1
CHR4_114186818_114191068	ANK2
CHR10_62162504_62166754	ANK3
CHR2_190243760_190250658	ANKAR
CHR15_62987653_62991903	ANKDD1A
CHR17_51582334_51586584	ANKFN1
CHR17_4113250_4117500	ANKFY1
CHR5_14923862_14928376	ANKH
CHR5_139758112_139762426	ANKHD1
CHR11_112760222_112764472	ANKK1
CHR19_17250180_17256078	ANKLE1
CHR2_241144643_241153035	ANKMY1
CHR7_16648783_16655423	ANKMY2
CHR5_72893853_72902937	ANKRA2
CHR13_110364604_110368917	ANKRD10
CHR16_88083720_88087970	ANKRD11
CHR18_9123300_9128310	ANKRD12
CHR12_108917727_108922526	ANKRD13A
CHR17_24959249_24963499	ANKRD13B
CHR1_70589580_70596505	ANKRD13C
CHR11_66809894_66814144	ANKRD13D
CHR10_5968719_5977104	ANKRD16
CHR4_74342598_74346866	ANKRD17
CHR9_68667325_68672550	ANKRD20A2
CHR9_68667325_68672550	ANKRD20A3
CHR10_90600746_90604996	ANKRD22
CHR10_27428661_27432911	ANKRD26
CHR3_15875183_15879557	ANKRD28
CHR18_19496027_19500349	ANKRD29
CHR5_94036359_94041079	ANKRD32
CHR12_50564510_50569034	ANKRD33
CHR1_144178364_144189191	ANKRD34A
CHR1_144257100_144261368	ANKRD35
CHR4_186551333_186555637	ANKRD37
CHR2_96886725_96890975	ANKRD39
CHR17_46139512_46143762	ANKRD40
CHR5_132173677_132178535	ANKRD43
CHR2_197882957_197887240	ANKRD44
CHR1_171904874_171909124	ANKRD45
CHR8_101640396_101644688	ANKRD46
CHR11_93863300_93870188	ANKRD49
CHR20_9960196_9964486	ANKRD5
CHR4_125850255_125854882	ANKRD50
CHR2_71055582_71060019	ANKRD53
CHR22_36569499_36576136	ANKRD54
CHR5_55447785_55452068	ANKRD55
CHR4_78037276_78041526	ANKRD56
CHR6_90196150_90200538	ANKRD6
CHR14_102043875_102049381	ANKRD9
CHR6_34961518_34967297	ANKS1A
CHR12_98901430_98906063	ANKS1B
CHR9_100597865_100602115	ANKS6
CHR2_219799285_219806095	ANKZF1
CHR7_36392454_36399721	ANLN
CHR11_69628605_69632855	ANO1
CHR3_43637711_43641961	ANO10
CHR12_5613982_5618232	ANO2
CHR11_22167797_22172047	ANO5
CHR12_43892669_43900771	ANO6
CHR2_241773096_241777346	ANO7
CHR19_17305863_17310143	ANO8
CHR11_431208_435458	ANO9
CHR15_66899394_66903777	ANP32A
CHR9_99781961_99786227	ANP32B
CHR4_165523902_165528152	ANP32C
CHR1_148474132_148478582	ANP32E
CHR15_88150161_88154438	ANPEP
CHR2_69090492_69094773	ANTXR1
CHR4_81211048_81221735	ANTXR2
CHR10_45486978_45491767	ANUBL1
CHR9_74953100_74957372	ANXA1
CHR10_81954344_81958808	ANXA11
CHR15_58476707_58480979	ANXA2
CHR4_154290219_154294469	ANXA2P1
CHR4_79688433_79695363	ANXA3
CHR4_122836514_122841126	ANXA5
CHR5_150516707_150521060	ANXA6
CHR10_74843059_74847331	ANXA7
CHR1_23215032_23219358	AOF2
CHR2_201155475_201159725	AOX1
CHR22_28113819_28118072	AP1B1
CHR16_70399692_70403977	AP1G1
CHR14_23102931_23110619	AP1G2
CHR17_33042800_33047059	AP1GBP1
CHR19_16166230_16170494	AP1M1
CHR7_100580986_100587343	AP1S1
CHRX_15782055_15786521	AP1S2
CHR11_912340_916630	AP2A2
CHR17_30934894_30939237	AP2B1
CHR3_185371827_185376159	AP2M1
CHR19_52045151_52049543	AP2S1
CHR5_77625522_77629784	AP3B1
CHR15_81174835_81179189	AP3B2
CHR19_2101596_2106054	AP3D1
CHR10_75577470_75584293	AP3M1
CHR8_42126248_42130510	AP3M2
CHR5_115202017_115208898	AP3S1
CHR15_88237456_88241733	AP3S2
CHR1_114246060_114252715	AP4B1
CHR15_48984737_48989033	AP4E1
CHR7_99533615_99540863	AP4M1
CHR14_30561124_30568840	AP4S1
CHR12_97559708_97566220	APAF1
CHR11_6396126_6400720	APBB1
CHR10_26763771_26768439	APBB1IP
CHR4_40910482_40914745	APBB2
CHR5_112097982_112102232	APC
CHR19_1397647_1401897	APC2
CHR18_10441042_10445374	APCDD1
CHR20_56522502_56526855	APCDD1L
CHR1_157820739_157824989	APCS
CHR3_49682938_49687188	APEH
CHR14_19989629_19996538	APEX1
CHRX_55036485_55044292	APEX2
CHR1_148507185_148512571	APH1A
CHR15_61353343_61357611	APH1B
CHR11_43286608_43290910	API5
CHR11_34891240_34898001	APIP
CHR1_10409245_10414136	APITD1
CHR2_68544745_68551394	APLF
CHRX_128615845_128620095	APLN
CHR19_41054103_41058353	APLP1
CHR11_129441510_129445775	APLP2
CHR1_154824681_154828943	APOA1BP
CHR1_159458973_159463542	APOA2
CHR11_116163169_116171322	APOA5
CHR16_28409831_28416905	APOB48R
CHR22_37704850_37709104	APOBEC3B
CHR22_37799581_37804020	APOBEC3G
CHR19_50105918_50110716	APOC1
CHR3_196791330_196795778	APOD
CHR19_50097378_50102447	APOE
CHR12_55039374_55046350	APOF
CHR22_34964753_34969446	APOL2
CHR22_34929985_34934325	APOL4
CHR22_34370869_34375189	APOL6
CHR6_31727624_31732420	APOM
CHRX_23832543_23839458	APOO
CHRX_84142060_84146310	APOOL
CHR21_26464186_26468503	APP
CHR17_55957536_55961862	APPBP2
CHR12_104153292_104157638	APPL2
CHR16_87405082_87409343	APRT
CHR9_32986579_32995139	APTX
CHR7_30914492_30918745	AQP1
CHR11_76974827_76979077	AQP11
CHR2_241276434_241280684	AQP12A
CHR9_33436815_33441090	AQP3
CHR18_22695769_22703214	AQP4
CHR12_48636272_48642750	AQP5
CHR9_68937827_68944634	AQP7P2
CHR15_33048537_33052787	AQR
CHRX_66701907_66706157	AR
CHRX_47301950_47306314	ARAF
CHR11_72101095_72105345	ARAP1
CHR4_35921624_35925874	ARAP2
CHR5_141041234_141045484	ARAP3
CHR8_143692076_143696335	ARC
CHR11_117941089_117949137	ARCN1
CHRX_152852906_152857162	ARD1A
CHR4_75526216_75530466	AREG
CHR1_226330124_226338223	ARF1
CHR12_47636647_47641077	ARF3
CHR3_57557352_57561651	ARF4
CHR7_127012092_127016502	ARF5
CHR14_49426070_49430338	ARF6
CHR20_61371109_61375411	ARFGAP1
CHR11_47154245_47158495	ARFGAP2
CHR22_41582411_41586744	ARFGAP3
CHR8_68417716_68421966	ARFGEF1
CHR20_46968333_46972583	ARFGEF2
CHR4_153916277_153923843	ARFIP1
CHR20_61806334_61813309	ARFRP1
CHR6_131990266_131994556	ARG1
CHR14_67152831_67157180	ARG2
CHR3_122765967_122770217	ARGFX
CHR17_27490085_27494511	ARGFXP2
CHR13_106017712_106021986	ARGLU1
CHR11_46675443_46682196	ARHGAP1
CHR4_148869402_148877069	ARHGAP10
CHR10_32256984_32261276	ARHGAP12
CHR16_24933333_24937676	ARHGAP17
CHR10_99041634_99045903	ARHGAP19
CHR11_110087233_110092622	ARHGAP20
CHR4_86915382_86919632	ARHGAP24
CHR5_142126655_142131225	ARHGAP26
CHR17_40858030_40862280	ARHGAP27
CHR18_6859952_6864202	ARHGAP28
CHR1_94474959_94479277	ARHGAP29
CHRX_152844142_152848408	ARHGAP4
CHR14_31612533_31619019	ARHGAP5
CHRX_11592992_11597242	ARHGAP6
CHR22_43523601_43527851	ARHGAP8
CHR12_56157245_56163400	ARHGAP9
CHR17_77420353_77426030	ARHGDIA
CHR16_262111_271431	ARHGDIG
CHR19_47075606_47081117	ARHGEF1
CHR8_1756048_1760339	ARHGEF10
CHR1_17821588_17825838	ARHGEF10L
CHR1_155281036_155285286	ARHGEF11
CHR11_119709655_119713905	ARHGEF12
CHR17_8150814_8155075	ARHGEF15
CHR1_3366481_3373178	ARHGEF16
CHR11_72693816_72698066	ARHGEF17
CHR19_7443505_7447755	ARHGEF18
CHR1_16410941_16415227	ARHGEF19
CHR1_154213825_154218442	ARHGEF2
CHR3_56810238_56814493	ARHGEF3
CHR2_131387193_131392223	ARHGEF4
CHR7_143679865_143686665	ARHGEF5
CHRX_135690419_135694669	ARHGEF6
CHR13_110600585_110604835	ARHGEF7
CHRX_62921388_62925638	ARHGEF9
CHR1_26891610_26897089	ARID1A
CHR6_157508236_157512486	ARID1B
CHR12_44494248_44498498	ARID2
CHR19_873536_881078	ARID3A
CHR15_72617136_72621407	ARID3B
CHR9_34617261_34621511	ARID3C
CHR14_57831615_57835865	ARID4A
CHR1_233553787_233561655	ARID4B
CHR2_96562690_96567558	ARID5A
CHR10_63327948_63332198	ARID5B
CHR15_70550220_70554535	ARIH1
CHR12_100324934_100329203	ARL1
CHR3_95174645_95182432	ARL13B
CHR5_53641410_53645660	ARL15
CHR17_77257924_77264859	ARL16
CHR17_42512547_42516797	ARL17
CHR17_42512547_42516797	ARL17P1
CHR11_64534728_64538994	ARL2
CHR16_55833038_55837416	ARL2BP
CHR7_12689505_12694235	ARL4A
CHR2_235069233_235073936	ARL4C
CHR17_38828384_38832648	ARL4D
CHR2_152392422_152396755	ARL5A
CHR10_18984818_18989089	ARL5B
CHR3_98962784_98967034	ARL6
CHR16_18719608_18723858	ARL6IP1
CHR12_122021806_122035649	ARL6IP4
CHR2_153279872_153285924	ARL6IP6
CHR1_200379675_200383989	ARL8A
CHR3_5135429_5139731	ARL8B
CHR4_57062631_57066881	ARL9
CHR8_66708236_66712486	ARMC1
CHR7_102499063_102506022	ARMC10
CHR6_109272817_109277067	ARMC2
CHR10_28327233_28331485	ARMC4
CHR16_31374317_31379516	ARMC5
CHR17_70614176_70618426	ARMC7
CHR3_139385337_139389850	ARMC8
CHR2_231768122_231775434	ARMC9
CHRX_100688669_100692980	ARMCX1
CHRX_100799541_100804991	ARMCX2
CHRX_100758897_100769308	ARMCX3
CHRX_100623575_100627867	ARMCX4
CHRX_101737313_101741876	ARMCX5
CHRX_100758897_100769308	ARMCX6
CHR3_51394242_51398563	ARMET
CHR10_14916730_14924083	ARMETL1
CHR1_149114929_149119310	ARNT
CHR15_78480246_78484638	ARNT2
CHR11_13252400_13256768	ARNTL
CHR12_27373553_27378004	ARNTL2
CHR7_98757945_98762249	ARPC1A
CHR7_98806764_98811052	ARPC1B
CHR2_218786618_218791114	ARPC2
CHR12_109371732_109376041	ARPC3
CHR3_9805726_9812920	ARPC4
CHR9_126667804_126672086	ARPC5L
CHR15_50647755_50652143	ARPP-19
CHR3_35654013_35659602	ARPP-21
CHR11_74739626_74744021	ARRB1
CHR17_4553405_4561459	ARRB2
CHR19_17976476_17980728	ARRDC2
CHR5_90714122_90718377	ARRDC3
CHR15_96301446_96305706	ARRDC4
CHR7_100307170_100311492	ARS2
CHR22_49412687_49416942	ARSA
CHR5_78316772_78321613	ARSB
CHRX_2856594_2860892	ARSD
CHR5_149661379_149666141	ARSI
CHR4_115118689_115124026	ARSJ
CHR5_94913120_94919938	ARSK
CHR11_3619056_3623710	ART1
CHR12_14886600_14891180	ART4
CHR11_3619056_3623710	ART5
CHR1_44168078_44174990	ARTN
CHR22_18383559_18389386	ARVCF
CHRX_24943025_24947275	ARX
CHR10_104615762_104620012	AS3MT
CHR8_17985132_17990274	ASAH1
CHR9_19395424_19399759	ASAH3L
CHR11_122570119_122574717	ASAM
CHR8_131134916_131139166	ASAP1
CHR2_9260844_9265141	ASAP2
CHR1_23682508_23687144	ASAP3
CHR7_150514661_150519352	ASB10
CHRX_15241840_15247167	ASB11
CHR10_5747791_5752047	ASB13
CHR3_57233304_57237643	ASB14
CHR17_39600099_39604433	ASB16
CHR14_93492403_93497020	ASB2
CHR2_53864220_53871083	ASB3
CHR4_177426519_177430771	ASB5
CHR9_131443422_131447765	ASB6
CHR15_98956836_98963402	ASB7
CHR12_46836802_46841144	ASB8
CHR10_73642311_73649539	ASCC1
CHR22_28563478_28567754	ASCC2
CHR6_101435195_101439461	ASCC3
CHR12_101872093_101876365	ASCL1
CHR11_2248008_2252258	ASCL2
CHR19_14107614_14111940	ASF1B
CHR1_153794316_153802277	ASH1L
CHR8_38078722_38083364	ASH2L
CHR7_65174710_65181037	ASL
CHRY_1530983_1535233	ASMTL
CHR19_12705724_12710068	ASNA1
CHR7_97338631_97343232	ASNS
CHR2_190230890_190235214	ASNSD1
CHR17_3321040_3326863	ASPA
CHR8_62788745_62793181	ASPH
CHR16_29816147_29821574	ASPHD1
CHR22_25151801_25156051	ASPHD2
CHR1_195381440_195385690	ASPM
CHR2_70041177_70046401	ASPRV1
CHR17_77560898_77565148	ASPSCR1
CHR11_61858016_61862290	ASRGL1
CHR9_132311978_132316229	ASS1
CHR3_132092211_132096924	ASTE1
CHR1_175399876_175408005	ASTN1
CHR9_119216388_119220638	ASTN2
CHR20_30406313_30411960	ASXL1
CHR2_25954110_25958360	ASXL2
CHR10_89563600_89571397	ATAD1
CHR8_124494645_124501271	ATAD2
CHR1_1433895_1438177	ATAD3A
CHR17_26179645_26187102	ATAD5
CHR19_3828175_3832425	ATCAY
CHR10_123674322_123681036	ATE1
CHR12_49440627_49445091	ATF1
CHR2_175740393_175744649	ATF2
CHR1_210845116_210849484	ATF3
CHR22_38243014_38247317	ATF4
CHR12_52305295_52309903	ATF7
CHR12_14406377_14410679	ATF7IP
CHR16_10426725_10432779	ATF7IP2
CHR5_81300129_81304379	ATG10
CHR2_233821538_233825835	ATG16L1
CHR11_72199598_72203857	ATG16L2
CHR11_64440489_64444798	ATG2A
CHR3_113760084_113766953	ATG3
CHR2_242220702_242228828	ATG4B
CHR1_63018890_63023169	ATG4C
CHR19_10512092_10516396	ATG4D
CHR6_106879234_106883861	ATG5
CHR3_11311659_11315909	ATG7
CHR2_219799285_219806095	ATG9A
CHR7_150351769_150357219	ATG9B
CHR11_277181_281443	ATHL1
CHR2_215881580_215885830	ATIC
CHR14_50092999_50097339	ATL1
CHR2_38457158_38461419	ATL2
CHR16_79623458_79627891	ATMIN
CHR12_6909852_6914102	ATN1
CHR4_94965599_94969850	ATOH1
CHR10_69661111_69665361	ATOH7
CHR2_85831030_85835499	ATOH8
CHR5_151117653_151121985	ATOX1
CHR4_47178572_47182916	ATP10D
CHR13_112389143_112393393	ATP11A
CHR3_183990484_183994734	ATP11B
CHRX_138741363_138745613	ATP11C
CHR13_24149194_24153465	ATP12A
CHR19_19633175_19641412	ATP13A1
CHR1_17210104_17214497	ATP13A2
CHR3_194754626_194758890	ATP13A4
CHR1_116713858_116718156	ATP1A1
CHR19_47189434_47193722	ATP1A3
CHR1_167339070_167343355	ATP1B1
CHR17_7491478_7495728	ATP1B2
CHR3_143074659_143078932	ATP1B3
CHR16_28843206_28851590	ATP2A1
CHR12_109200314_109204626	ATP2A2
CHR17_3813712_3817985	ATP2A3
CHR12_88573225_88577475	ATP2B1
CHRX_152451273_152455523	ATP2B3
CHR1_201859050_201863300	ATP2B4
CHR3_132092211_132096924	ATP2C1
CHR16_82956133_82960408	ATP2C2
CHR18_41931485_41941697	ATP5A1
CHR12_55325274_55329619	ATP5B
CHR10_7866598_7873450	ATP5C1
CHR19_1188091_1193598	ATP5D
CHR20_57039999_57044317	ATP5E
CHR1_111789788_111796893	ATP5F1
CHR17_44321646_44326518	ATP5G1
CHR12_52351948_52360196	ATP5G2
CHR17_70551373_70558175	ATP5H
CHR21_26026065_26033355	ATP5J
CHR7_98900973_98909238	ATP5J2
CHR11_117773813_117778306	ATP5L
CHR21_34209191_34213528	ATP5O
CHR14_49845296_49852197	ATP5S
CHR19_46636900_46641155	ATP5SL
CHRX_153306714_153320295	ATP6AP1
CHRX_40321659_40325929	ATP6AP2
CHR17_37860887_37865205	ATP6V0A1
CHR1_44209688_44219519	ATP6V0B
CHR16_66071811_66078717	ATP6V0D1
CHR5_172339868_172344118	ATP6V0E1
CHR7_149197489_149207490	ATP6V0E2
CHR2_71013027_71017306	ATP6V1B1
CHR8_20095483_20099931	ATP6V1B2
CHR8_104098944_104106326	ATP6V1C1
CHR2_10869622_10873911	ATP6V1C2
CHR22_16490740_16495088	ATP6V1E1
CHR7_128307463_128311713	ATP6V1F
CHR9_116386346_116390638	ATP6V1G1
CHR8_54917350_54921903	ATP6V1H
CHR13_51481050_51487131	ATP7B
CHR4_42352891_42357364	ATP8A1
CHR13_24937442_24941864	ATP8A2
CHR1_152561159_152567649	ATP8B2
CHR19_1762520_1766775	ATP8B3
CHR18_75209945_75214702	ATP9B
CHR1_46905865_46910781	ATPAF1
CHR17_17879830_17886705	ATPAF2
CHR19_56298909_56303159	ATPBD3
CHR15_33624893_33629156	ATPBD4
CHR1_28431364_28436055	ATPIF1
CHR3_143779591_143783841	ATR
CHR3_48477948_48483426	ATRIP
CHR20_3396175_3400464	ATRN
CHR10_116839613_116844385	ATRNL1
CHR6_16868950_16873200	ATXN1
CHR22_44442850_44447169	ATXN10
CHR16_28738414_28742823	ATXN2L
CHR14_91641900_91646207	ATXN3
CHR7_105303430_105307764	ATXN7L1
CHR1_109830195_109834445	ATXN7L2
CHR13_69579118_69583960	ATXN8OS
CHR9_93163246_93167516	AUH
CHR20_54397333_54404258	AURKA
CHR1_218511625_218515875	AURKAPS1
CHR17_8053838_8058125	AURKB
CHR19_62430688_62434989	AURKC
CHR7_68698341_68705120	AUTS2
CHR15_32117829_32122095	AVEN
CHR7_32495752_32502460	AVL9
CHR10_99435868_99440460	AVPI1
CHR12_61830156_61836357	AVPR1A
CHRX_152820063_152824515	AVPR2
CHR16_341700_345965	AXIN1
CHR17_60984519_60991727	AXIN2
CHR19_46413162_46417729	AXL
CHR3_39169293_39173605	AXUD1
CHR8_103944793_103949073	AZIN1
CHR19_772201_779580	AZU1
CHR15_42787476_42791770	B2M
CHR3_162304570_162309354	B3GALNT1
CHR1_233733595_233737904	B3GALNT2
CHR1_191421597_191425863	B3GALT2
CHR13_30668631_30672881	B3GALTL
CHR11_133786272_133790522	B3GAT1
CHR6_71722103_71726962	B3GAT2
CHR11_62145270_62149524	B3GAT3
CHR11_65868364_65875171	B3GNT1
CHR2_62270757_62280699	B3GNT2
CHR19_17763448_17767715	B3GNT3
CHR12_121250680_121254963	B3GNT4
CHR3_184627799_184632083	B3GNT5
CHR2_231965078_231969328	B3GNT7
CHR19_46625725_46629975	B3GNT8
CHR16_65741642_65745892	B3GNT9
CHR17_78602225_78606475	B3GNTL1
CHR12_56308665_56316752	B4GALNT1
CHR17_44561640_44566077	B4GALNT2
CHR12_528459_532709	B4GALNT3
CHR11_363739_367989	B4GALNT4
CHR9_33156486_33160854	B4GALT1
CHR1_44209688_44219519	B4GALT2
CHR1_159413135_159417438	B4GALT3
CHR3_120437662_120445942	B4GALT4
CHR20_47762917_47767245	B4GALT5
CHR5_176956224_176960527	B4GALT7
CHR17_19205825_19210075	B9D1
CHR19_46561127_46565377	B9D2
CHR8_104376775_104383679	BAALC
CHR11_116690971_116695682	BACE1
CHR21_41458097_41462719	BACE2
CHR21_29595930_29600180	BACH1
CHR11_63805804_63817456	BAD
CHR10_121397371_121401916	BAG3
CHR8_38149762_38156683	BAG4
CHR14_103095583_103102404	BAG5
CHR15_38515711_38521452	BAHD1
CHR8_143538878_143543128	BAI1
CHR1_32001473_32005723	BAI2
CHR6_69400657_69404913	BAI3
CHR17_76619160_76624316	BAIAP2
CHR7_97867566_97871816	BAIAP2L1
CHR22_36835828_36840122	BAIAP2L2
CHR10_29002929_29007194	BAMBI
CHR11_65522625_65529664	BANF1
CHR4_102927418_102931668	BANK1
CHR16_86658679_86662929	BANP
CHR3_52416066_52422558	BAP1
CHR2_215381861_215386111	BARD1
CHR9_134444313_134448563	BARHL1
CHR1_90954632_90958882	BARHL2
CHR9_95756679_95760974	BARX1
CHR11_128747544_128751840	BARX2
CHR6_31693004_31697325	BAT2
CHR1_169717789_169722039	BAT2D1
CHR14_75055036_75059289	BATF
CHR1_210939200_210943450	BATF3
CHR19_54146428_54150695	BAX
CHR14_34413854_34418104	BAZ1A
CHR12_55315667_55319930	BAZ2A
CHR2_160180576_160184826	BAZ2B
CHR19_52425541_52431363	BBC3
CHR11_66029621_66035451	BBS1
CHR12_75263821_75269838	BBS10
CHR4_123869806_123874058	BBS12
CHR16_55110649_55115196	BBS2
CHR15_70762087_70769043	BBS4
CHR2_170040738_170045004	BBS5
CHR4_123010269_123014592	BBS7
CHR7_33132176_33136806	BBS9
CHR3_108971118_108975368	BBX
CHR19_50000677_50004966	BCAM
CHR1_154871030_154879347	BCAN
CHR7_107004445_107011852	BCAP29
CHRX_152640016_152646581	BCAP31
CHR16_73856656_73860906	BCAR1
CHR1_93919114_93923473	BCAR3
CHR1_115013428_115018067	BCAS2
CHR17_56106514_56110787	BCAS3
CHR20_48841373_48845737	BCAS4
CHR12_24992749_24996999	BCAT1
CHR19_54005339_54009613	BCAT2
CHR12_48522392_48526642	BCDIN3D
CHR3_167037144_167041444	BCHE
CHR19_46592043_46598713	BCKDHA
CHR6_80869582_80873874	BCKDHB
CHR16_31021112_31028002	BCKDK
CHR1_85511210_85519671	BCL10
CHR2_60633268_60637637	BCL11A
CHR14_98806825_98811075	BCL11B
CHR18_59136739_59141093	BCL2
CHR20_29773567_29777817	BCL2L1
CHR15_50191507_50195764	BCL2L10
CHR2_111587483_111598543	BCL2L11
CHR19_54856710_54864426	BCL2L12
CHR22_16497984_16502340	BCL2L13
CHR12_12310263_12314513	BCL2L14
CHR19_49940319_49944620	BCL3
CHR3_188945419_188949669	BCL6
CHR17_6863592_6867842	BCL6B
CHR12_120940743_120945113	BCL7A
CHR7_72609117_72613460	BCL7B
CHR16_30811928_30816624	BCL7C
CHR1_145476305_145480555	BCL9
CHR11_118277516_118281766	BCL9L
CHR6_136651932_136656182	BCLAF1
CHRX_39920776_39925026	BCOR
CHRX_128940849_128945099	BCORL1
CHR22_21848902_21853474	BCR
CHR2_219229201_219237195	BCS1L
CHR3_198766454_198770752	BDH1
CHR4_104239685_104243973	BDH2
CHR14_95795244_95799494	BDKRB1
CHR11_27698096_27703372	BDNF
CHR5_70783760_70788121	BDP1
CHR17_38229057_38233307	BECN1
CHR14_100105134_100109384	BEGAIN
CHR4_41848701_41853152	BEND4
CHR1_49014244_49018677	BEND5
CHR6_56924382_56928796	BEND6
CHR10_13584201_13588482	BEND7
CHR19_12720906_12725221	BEST2
CHR1_45025214_45029513	BEST4
CHR7_93470769_93475126	BET1
CHR11_195029_200883	BET1L
CHRX_102205074_102209324	BEX1
CHRX_102451758_102456101	BEX2
CHRX_102353220_102357470	BEX4
CHRX_101296812_101301185	BEX5
CHR16_14630790_14635087	BFAR
CHR20_17459224_17463474	BFSP1
CHR1_154445907_154450189	BGLAP
CHRX_152410104_152417672	BGN
CHR3_4992707_4996972	BHLHB2
CHR12_26168363_26172770	BHLHB3
CHR20_61108037_61112287	BHLHB4
CHR8_65651867_65656117	BHLHB5
CHR7_97676039_97680289	BHLHB8
CHRX_101858809_101863059	BHLHB9
CHR12_32147951_32152201	BICD1
CHR9_94566154_94570419	BICD2
CHR22_41833200_41837467	BIK
CHR2_127580299_127584834	BIN1
CHR8_22581790_22586040	BIN3
CHR11_101719675_101726517	BIRC2
CHR11_101696825_101701075	BIRC3
CHR17_73718371_73722742	BIRC5
CHR2_32431733_32435983	BIRC6
CHR20_61334220_61338643	BIRC7
CHR13_102254091_102258341	BIVM
CHR20_35588760_35593217	BLCAP
CHR11_121491383_121495633	BLID
CHR8_11458862_11463112	BLK
CHR15_89058105_89062390	BLM
CHR17_25642312_25646700	BLMH
CHR12_54392587_54396849	BLOC1S1
CHR10_102035189_102039929	BLOC1S2
CHR7_43761296_43765553	BLVRA
CHR19_45660487_45671118	BLVRB
CHR15_38184829_38191867	BMF
CHR10_22646645_22650895	BMI1
CHR8_22069538_22079613	BMP1
CHR20_6693706_6697956	BMP2
CHR4_79913055_79917344	BMP2K
CHR4_82167642_82171941	BMP3
CHR14_53490270_53496862	BMP4
CHR6_7668508_7672758	BMP6
CHR20_55273876_55278592	BMP7
CHR1_39761417_39767444	BMP8A
CHR1_39973616_39977909	BMP8B
CHR10_88502875_88507136	BMPR1A
CHR4_95894650_95898900	BMPR1B
CHR2_202946403_202951151	BMPR2
CHR10_42594764_42599014	BMS1
CHRX_15425372_15429622	BMX
CHR15_81743722_81747972	BNC1
CHR9_16717245_16721495	BNC2
CHR5_172500629_172504904	BNIP1
CHR15_57768028_57772310	BNIP2
CHR8_26292939_26297289	BNIP3L
CHR3_114410564_114418637	BOC
CHR2_242143364_242147744	BOK
CHR2_74227793_74232047	BOLA3
CHR2_198357229_198364450	BOLL
CHR8_145482587_145489428	BOP1
CHR7_133978594_133982860	BPGM
CHR6_3060108_3065308	BPHL
CHR1_218329007_218335094	BPNT1
CHR17_63248741_63252992	BPTF
CHRY_25606889_25611139	BPY2
CHRY_25606889_25611139	BPY2B
CHRY_25606889_25611139	BPY2C
CHR7_140270244_140274533	BRAF
CHR12_110604754_110611622	BRAP
CHR17_38527628_38534494	BRCA1
CHRX_153949403_153956330	BRCC3
CHR22_48603706_48610838	BRD1
CHR6_33040914_33049234	BRD2
CHR9_135922163_135926954	BRD3
CHR19_15303592_15307842	BRD4
CHR16_48959441_48963862	BRD7
CHR6_119078997_119083876	BRD7P3
CHR5_137539277_137545757	BRD8
CHR5_942411_949415	BRD9
CHR2_27963485_27971655	BRE
CHR14_104837357_104841874	BRF1
CHR8_37825792_37830069	BRF2
CHR7_97745422_97749700	BRI3
CHR12_124038841_124045165	BRI3BP
CHR17_57294702_57299037	BRIP1
CHR11_65868364_65875171	BRMS1
CHR14_35361847_35366117	BRMS1L
CHR1_166169031_166175357	BRP44
CHR6_166715629_166719976	BRP44L
CHR3_9744933_9749353	BRPF1
CHR6_36269027_36273277	BRPF3
CHR19_60501913_60506163	BRSK1
CHR11_1385457_1389707	BRSK2
CHR18_33398921_33403441	BRUNOL4
CHR19_3172200_3176484	BRUNOL5
CHR15_70398532_70403079	BRUNOL6
CHR21_39606636_39612256	BRWD1
CHR10_122597184_122601643	BRWD2
CHRX_79951139_79955389	BRWD3
CHR11_62228205_62237062	BSCL2
CHR1_32631864_32636128	BSDC1
CHR19_518824_524340	BSG
CHR3_49563425_49567675	BSN
CHR1_55233704_55237975	BSND
CHR4_15310238_15314545	BST1
CHR10_93670215_93674481	BTAF1
CHR15_81526260_81530610	BTBD1
CHR11_13440632_13444902	BTBD10
CHR12_106232826_106238608	BTBD11
CHR16_3600836_3605086	BTBD12
CHR17_69868803_69875989	BTBD17
CHR20_11843064_11847329	BTBD3
CHR14_104782552_104789313	BTBD6
CHR14_92865817_92872638	BTBD7
CHR1_92312857_92319230	BTBD8
CHR6_38714818_38719068	BTBD9
CHR4_75937961_75942353	BTC
CHR3_15614758_15621581	BTD
CHR5_72826505_72830865	BTF3
CHR1_52291054_52297135	BTF3L4
CHR12_91062996_91067251	BTG1
CHR1_201537786_201542062	BTG2
CHR21_17906283_17910636	BTG3
CHR11_110887219_110891774	BTG4
CHRX_100527050_100533408	BTK
CHR6_26562628_26566917	BTN2A1
CHR6_26487832_26492191	BTN2A2
CHR6_26526117_26531075	BTN2A3
CHR6_26506964_26511310	BTN3A1
CHR6_26469876_26474224	BTN3A2
CHR6_26545241_26549491	BTN3A3
CHR10_103100314_103104640	BTRC
CHR2_111151326_111155635	BUB1
CHR15_38237029_38241329	BUB1B
CHR10_124900359_124904678	BUB3
CHR11_116148163_116152414	BUD13
CHR7_98841027_98847728	BUD31
CHR6_105688754_105695242	BVES
CHR6_111406483_111410733	BXDC1
CHR5_34947737_34957639	BXDC2
CHR1_84714045_84718295	BXDC5
CHR6_41993442_42003960	BYSL
CHR2_201381391_201385654	BZW1
CHR7_16648783_16655423	BZW2
CHR10_44793467_44797763	C10orf10
CHR10_63089224_63093474	C10orf107
CHR10_15175889_15182824	C10orf111
CHR10_21501992_21506622	C10orf113
CHR10_21825447_21829697	C10orf114
CHR10_88714667_88724548	C10orf116
CHR10_121621506_121625851	C10orf119
CHR10_135020769_135025019	C10orf125
CHR10_127394573_127401552	C10orf137
CHR10_21852074_21858117	C10orf140
CHR10_102733801_102740762	C10orf2
CHR10_44812427_44819842	C10orf25
CHR10_104522495_104526763	C10orf26
CHR10_72202977_72207227	C10orf27
CHR10_99880917_99885179	C10orf28
CHR10_104600508_104604758	C10orf32
CHR10_100164181_100169161	C10orf33
CHR10_71056519_71060769	C10orf35
CHR10_95451406_95455819	C10orf4
CHR10_120503998_120508248	C10orf46
CHR10_11901902_11906152	C10orf47
CHR10_73202465_73206843	C10orf54
CHR10_75337395_75345494	C10orf55
CHR10_81824905_81829155	C10orf57
CHR10_82154777_82159027	C10orf58
CHR10_90332200_90337248	C10orf59
CHR10_99330569_99334867	C10orf62
CHR10_25342092_25349412	C10orf63
CHR10_99330569_99334867	C10orf65
CHR10_23673028_23677278	C10orf67
CHR10_50201507_50205757	C10orf71
CHR10_49992807_49997065	C10orf72
CHR10_103805121_103809371	C10orf76
CHR10_105868305_105873461	C10orf78
CHR10_105981303_105985610	C10orf79
CHR10_115497702_115502180	C10orf81
CHR10_118418721_118422971	C10orf82
CHR10_120091058_120095312	C10orf84
CHR10_124702988_124707263	C10orf88
CHR10_128198668_128206882	C10orf90
CHR10_134105182_134109432	C10orf91
CHR10_134605287_134609579	C10orf93
CHR10_104200540_104204790	C10orf95
CHR10_15941753_15946025	C10orf97
CHR11_111251938_111256224	C11orf1
CHR11_61313225_61320161	C11orf10
CHR11_8885776_8892574	C11orf17
CHR11_64616758_64621039	C11orf2
CHR11_67791539_67799497	C11orf24
CHR11_57261797_57266310	C11orf31
CHR11_111632697_111640287	C11orf34
CHR11_544094_554279	C11orf35
CHR11_128263022_128267559	C11orf45
CHR11_30297724_30301985	C11orf46
CHR11_62192233_62199317	C11orf48
CHR11_46911326_46915654	C11orf49
CHR11_71500713_71504974	C11orf51
CHR11_93107912_93120858	C11orf54
CHR11_111446720_111454909	C11orf57
CHR11_16713254_16717519	C11orf58
CHR11_71491193_71495470	C11orf59
CHR11_117899919_117907894	C11orf60
CHR11_124174745_124179009	C11orf61
CHR11_122255182_122262616	C11orf63
CHR11_107842688_107846941	C11orf65
CHR11_61001667_61006578	C11orf66
CHR11_77206344_77213028	C11orf67
CHR11_65439803_65446607	C11orf68
CHR11_85687435_85691777	C11orf73
CHR11_36569144_36573418	C11orf74
CHR11_92915444_92919694	C11orf75
CHR11_82286887_82292705	C11orf82
CHR11_63333998_63338413	C11orf84
CHR11_108794584_108798834	C11orf87
CHR11_110887219_110891774	C11orf88
CHR11_61275936_61280186	C11orf9
CHR12_51972083_51980778	C12orf10
CHR12_26979082_26985710	C12orf11
CHR12_105870334_105874584	C12orf23
CHR12_81272954_81279803	C12orf26
CHR12_87056731_87063624	C12orf29
CHR12_111030221_111034480	C12orf30
CHR12_108662797_108667047	C12orf34
CHR12_32000119_32007517	C12orf35
CHR12_38298960_38307036	C12orf40
CHR12_47358993_47365770	C12orf41
CHR12_102413126_102417379	C12orf42
CHR12_119937912_119942183	C12orf43
CHR12_50746572_50750840	C12orf44
CHR12_103900744_103905003	C12orf45
CHR12_4297131_4301410	C12orf5
CHR12_86944229_86954206	C12orf50
CHR12_6679320_6683573	C12orf53
CHR12_6919963_6926764	C12orf57
CHR12_14844272_14851168	C12orf60
CHR12_61282731_61286981	C12orf61
CHR12_48788666_48792916	C12orf62
CHR12_122279915_122284745	C12orf65
CHR12_62901550_62905819	C12orf66
CHR12_46860165_46864431	C12orf68
CHR12_31699887_31704638	C12orf72
CHR13_49407691_49411977	C13orf1
CHR13_40926185_40930461	C13orf15
CHR13_45858567_45862885	C13orf18
CHR13_102223393_102227643	C13orf27
CHR13_20644871_20652210	C13orf3
CHR13_30374827_30379323	C13orf33
CHR13_72196542_72203423	C13orf34
CHR13_112345858_112350108	C13orf35
CHR13_36142548_36146798	C13orf36
CHR13_72196542_72203423	C13orf37
CHR14_75193819_75200458	C14orf1
CHR14_59016327_59024339	C14orf100
CHR14_56112763_56117045	C14orf101
CHR14_89867262_89871532	C14orf102
CHR14_49169658_49173985	C14orf104
CHR14_57029573_57033823	C14orf105
CHR14_44791396_44795646	C14orf106
CHR14_56801879_56808876	C14orf108
CHR14_75684511_75688767	C14orf118
CHR14_22631055_22638163	C14orf119
CHR14_30995632_30999918	C14orf126
CHR14_76990654_76997157	C14orf133
CHR14_49652276_49656568	C14orf138
CHR14_92739669_92746692	C14orf142
CHR14_89488498_89494296	C14orf143
CHR14_80474887_80481284	C14orf145
CHR14_34000447_34004813	C14orf147
CHR14_59016327_59024339	C14orf149
CHR14_103095583_103102404	C14orf153
CHR14_77240687_77247609	C14orf156
CHR14_90646681_90651546	C14orf159
CHR14_51522442_51526775	C14orf166
CHR14_73023921_73028194	C14orf169
CHR14_77293145_77300750	C14orf178
CHR14_104113600_104117912	C14orf180
CHR14_68328780_68336443	C14orf181
CHR14_103456841_103461119	C14orf2
CHR14_23835424_23842285	C14orf21
CHR14_44432756_44437013	C14orf28
CHR14_57687850_57692154	C14orf37
CHR14_76564037_76568287	C14orf4
CHR14_73295995_73300245	C14orf43
CHR14_93529894_93534149	C14orf48
CHR14_95011041_95015426	C14orf49
CHR14_99047676_99056703	C14orf65
CHR14_99855927_99860197	C14orf68
CHR14_100189857_100194107	C14orf70
CHR14_104522824_104527287	C14orf79
CHR14_105020198_105029498	C14orf80
CHR14_67051205_67055455	C14orf83
CHR14_92651151_92655480	C14orf85
CHR14_22546535_22552692	C14orf93
CHR14_22495372_22499680	C14orf94
CHR15_53275640_53280023	C15orf15
CHR15_72985482_72989732	C15orf17
CHR15_43601544_43605794	C15orf21
CHR15_38458815_38463065	C15orf23
CHR15_32178065_32184923	C15orf24
CHR15_74135853_74140103	C15orf27
CHR15_32288731_32293050	C15orf29
CHR15_90812410_90816906	C15orf32
CHR15_88256149_88260663	C15orf38
CHR15_73284616_73288866	C15orf39
CHR15_81470612_81474862	C15orf40
CHR15_34716597_34720847	C15orf41
CHR15_43506554_43510850	C15orf48
CHR15_38416876_38423953	C15orf52
CHR15_38329176_38336220	C15orf56
CHR15_38641769_38649578	C15orf57
CHR15_88574244_88581668	C15orf58
CHR15_71830119_71835577	C15orf59
CHR16_625561_632679	C16orf13
CHR16_625561_632679	C16orf14
CHR16_88612538_88617273	C16orf3
CHR16_127634_132359	C16orf35
CHR16_1477719_1484346	C16orf38
CHR16_1320154_1325413	C16orf42
CHR16_15432325_15436645	C16orf45
CHR16_4528013_4532263	C16orf5
CHR16_21923530_21927780	C16orf52
CHR16_88248210_88255254	C16orf55
CHR16_31426451_31430707	C16orf58
CHR16_2446581_2451688	C16orf59
CHR16_79594103_79601497	C16orf61
CHR16_19471040_19475292	C16orf62
CHR16_15889198_15893458	C16orf63
CHR16_21919179_21923429	C16orf65
CHR16_8619548_8623798	C16orf68
CHR16_88311433_88317116	C16orf7
CHR16_65697915_65702165	C16orf70
CHR16_4720789_4727751	C16orf71
CHR16_9089537_9093787	C16orf72
CHR16_84341440_84345690	C16orf74
CHR16_2191705_2196780	C16orf79
CHR16_56720016_56724297	C16orf80
CHR16_87293759_87303801	C16orf84
CHR16_87160842_87167549	C16orf85
CHR16_45421825_45426075	C16orf87
CHR16_19802865_19807152	C16orf88
CHR16_5055223_5062593	C16orf89
CHR17_70479661_70483977	C17orf28
CHR17_35139531_35143814	C17orf37
CHR17_26254688_26260879	C17orf42
CHR17_16279580_16283846	C17orf45
CHR17_6853177_6859597	C17orf49
CHR17_39571351_39575665	C17orf53
CHR17_76896841_76901143	C17orf55
CHR17_76824139_76830950	C17orf56
CHR17_42752845_42759338	C17orf57
CHR17_63419296_63423664	C17orf58
CHR17_8029475_8037686	C17orf59
CHR17_7247392_7252975	C17orf61
CHR17_78001130_78005441	C17orf62
CHR17_55851154_55855404	C17orf64
CHR17_39616405_39623108	C17orf65
CHR17_8089861_8095587	C17orf68
CHR17_77129071_77133344	C17orf70
CHR17_54638673_54643734	C17orf71
CHR17_27692525_27696802	C17orf75
CHR17_16335139_16339389	C17orf76
CHR17_32837924_32846218	C17orf78
CHR17_27209619_27213869	C17orf79
CHR17_68736870_68745086	C17orf80
CHR17_7091669_7099483	C17orf81
CHR17_56840393_56844643	C17orf82
CHR17_77238976_77247523	C17orf90
CHR17_44154129_44158381	C17orf92
CHR17_256933_261183	C17orf97
CHR17_73650528_73654778	C17orf99
CHR18_13607366_13611616	C18orf1
CHR18_32659577_32666656	C18orf10
CHR18_31803085_31807495	C18orf21
CHR18_75891845_75896221	C18orf22
CHR18_46151889_46156150	C18orf24
CHR18_42004518_42008770	C18orf25
CHR18_45266812_45271111	C18orf32
CHR18_29273905_29278183	C18orf34
CHR18_19271117_19275423	C18orf45
CHR18_50134191_50141645	C18orf54
CHR18_69963265_69969429	C18orf55
CHR18_583497_588423	C18orf56
CHR18_19333970_19338256	C18orf8
CHR19_4620603_4624915	C19orf10
CHR19_34897202_34901471	C19orf12
CHR19_43543869_43548119	C19orf15
CHR19_35121758_35126014	C19orf2
CHR19_454996_459249	C19orf20
CHR19_698625_702895	C19orf21
CHR19_863450_869107	C19orf22
CHR19_1216831_1227300	C19orf24
CHR19_1429443_1433698	C19orf25
CHR19_3507811_3512071	C19orf28
CHR19_43483143_43491000	C19orf33
CHR19_1904796_1909048	C19orf34
CHR19_2232425_2236675	C19orf35
CHR19_2044367_2050769	C19orf36
CHR19_38151517_38158209	C19orf40
CHR19_55357600_55361850	C19orf41
CHR19_12705724_12710068	C19orf43
CHR19_45538882_45549774	C19orf47
CHR19_55993656_56003286	C19orf48
CHR19_18526103_18530353	C19orf50
CHR19_10896923_10903857	C19orf52
CHR19_13742781_13747034	C19orf53
CHR19_45945118_45951748	C19orf54
CHR19_40937383_40943270	C19orf55
CHR19_12637747_12644949	C19orf56
CHR19_13874551_13881409	C19orf57
CHR19_7644013_7652510	C19orf59
CHR19_48950144_48954454	C19orf61
CHR19_17235731_17240044	C19orf62
CHR19_55666904_55675322	C19orf63
CHR19_10054472_10064015	C19orf66
CHR19_14056689_14064674	C19orf67
CHR19_5628534_5635411	C19orf70
CHR2_68142869_68147134	C1D
CHRX_119647102_119651533	C1GALT1C1
CHR1_22832234_22837436	C1QA
CHR1_22848826_22853076	C1QB
CHR17_5282388_5286695	C1QBP
CHR1_22839233_22843489	C1QC
CHR17_40400420_40404670	C1QL1
CHR2_119632191_119636441	C1QL2
CHR10_16603260_16607510	C1QL3
CHR12_48016474_48020738	C1QL4
CHR17_74528345_74534106	C1QTNF1
CHR5_159729450_159733707	C1QTNF2
CHR5_34078324_34083194	C1QTNF3
CHR11_118716041_118720303	C1QTNF5
CHR22_35923537_35927787	C1QTNF6
CHR4_14947209_14951459	C1QTNF7
CHR16_1085495_1089745	C1QTNF8
CHR1_242687812_242692073	C1orf101
CHR1_36687889_36692139	C1orf102
CHR1_111307297_111311589	C1orf103
CHR1_153553810_153564062	C1orf104
CHR1_199123775_199128041	C1orf106
CHR1_208064455_208068748	C1orf107
CHR1_37927245_37933975	C1orf109
CHR1_168027350_168034155	C1orf112
CHR1_167662544_167666836	C1orf114
CHR1_218926784_218931034	C1orf115
CHR1_38041737_38049954	C1orf122
CHR1_53458127_53462377	C1orf123
CHR1_229536804_229543701	C1orf124
CHR1_177810941_177815210	C1orf125
CHR1_23973969_23978251	C1orf128
CHR1_229440098_229447056	C1orf131
CHR1_26057685_26061990	C1orf135
CHR1_181188031_181192783	C1orf14
CHR1_16635725_16640589	C1orf144
CHR1_37751704_37756463	C1orf149
CHR1_19792553_19796803	C1orf151
CHR1_1040574_1044838	C1orf159
CHR1_52935842_52940126	C1orf163
CHR1_11745885_11750135	C1orf167
CHR1_27158734_27162984	C1orf172
CHR1_55038709_55045112	C1orf177
CHR1_154570226_154578319	C1orf182
CHR1_112096241_112103442	C1orf183
CHR1_11670865_11675122	C1orf187
CHR1_152444683_152448933	C1orf189
CHR1_46435935_46442349	C1orf190
CHR1_229070150_229075185	C1orf198
CHR1_153487473_153495398	C1orf2
CHR1_182619272_182623564	C1orf21
CHR1_43523076_43527326	C1orf210
CHR1_23564546_23570966	C1orf213
CHR1_46905865_46910781	C1orf223
CHR1_27189284_27193534	C1orf225
CHR1_183388089_183396206	C1orf25
CHR1_183388089_183396206	C1orf26
CHR1_184608092_184614580	C1orf27
CHR1_232572551_232576819	C1orf31
CHR1_165210435_165214685	C1orf32
CHR1_226356892_226367127	C1orf35
CHR1_28068141_28072422	C1orf38
CHR1_43002026_43008781	C1orf50
CHR1_148518076_148522632	C1orf51
CHR1_85497163_85501443	C1orf52
CHR1_196134899_196139149	C1orf53
CHR1_148507185_148512571	C1orf54
CHR1_224252896_224257164	C1orf55
CHR1_149283382_149287632	C1orf56
CHR1_231149492_231153758	C1orf57
CHR1_109004437_109009171	C1orf59
CHR1_154665058_154669308	C1orf61
CHR1_109197861_109205873	C1orf62
CHR1_25533897_25540743	C1orf63
CHR1_154961357_154968335	C1orf66
CHR1_226416638_226420888	C1orf69
CHR1_244792870_244799686	C1orf71
CHR1_208023763_208028013	C1orf74
CHR1_151863996_151876692	C1orf77
CHR1_54288347_54295199	C1orf83
CHR1_43624642_43631570	C1orf84
CHR1_154531323_154539214	C1orf85
CHR1_2133269_2138980	C1orf86
CHR1_111687217_111691534	C1orf88
CHR1_16435283_16439533	C1orf89
CHR1_170764611_170769729	C1orf9
CHR1_32457112_32464036	C1orf91
CHR1_155153565_155158073	C1orf92
CHR1_34412357_34416607	C1orf94
CHR1_224799623_224803873	C1orf95
CHR1_227542253_227549164	C1orf96
CHR6_31970042_31976943	C2
CHR20_9439770_9444051	C20orf103
CHR20_54363928_54368182	C20orf108
CHR20_61034426_61043219	C20orf11
CHR20_42272059_42276345	C20orf111
CHR20_30587111_30591361	C20orf112
CHR20_31331101_31335437	C20orf114
CHR20_34920940_34928151	C20orf117
CHR20_35012738_35017090	C20orf118
CHR20_35237387_35244905	C20orf132
CHR20_31725130_31729423	C20orf134
CHR20_61959509_61967889	C20orf135
CHR20_42372473_42376797	C20orf142
CHR20_31725130_31729423	C20orf144
CHR20_61619076_61623328	C20orf149
CHR20_60435234_60439484	C20orf151
CHR20_43948895_43956808	C20orf165
CHR20_60553577_60562676	C20orf166
CHR20_57945450_57952247	C20orf177
CHR20_61648551_61655566	C20orf195
CHR20_60894777_60899032	C20orf20
CHR20_62178431_62189656	C20orf201
CHR20_34664080_34668383	C20orf24
CHR20_20147083_20154924	C20orf26
CHR20_3745677_3749983	C20orf29
CHR20_24920599_24924925	C20orf3
CHR20_5040914_5045233	C20orf30
CHR20_24394334_24399085	C20orf39
CHR20_34284325_34288610	C20orf4
CHR20_54473591_54477870	C20orf43
CHR20_1112367_1116617	C20orf46
CHR20_61062535_61066785	C20orf59
CHR20_13710181_13717032	C20orf7
CHR20_17894261_17900990	C20orf72
CHR20_218329_226963	C20orf96
CHR21_45668633_45672913	C21orf123
CHR21_43575557_43579807	C21orf136
CHR21_44582824_44587204	C21orf2
CHR21_44700741_44704991	C21orf30
CHR21_44374423_44378740	C21orf33
CHR21_16485069_16489319	C21orf34
CHR21_30233403_30237653	C21orf41
CHR21_32572473_32576747	C21orf45
CHR21_46427979_46432273	C21orf56
CHR21_46527194_46533204	C21orf57
CHR21_46561749_46571713	C21orf58
CHR21_33107064_33111368	C21orf62
CHR21_32703122_32707630	C21orf63
CHR21_45177947_45187688	C21orf70
CHR21_18111763_18117053	C21orf91
CHR22_23278117_23284775	C22orf13
CHR22_22431707_22435957	C22orf15
CHR22_18400940_18405190	C22orf25
CHR22_31137462_31141735	C22orf28
CHR22_18219052_18225962	C22orf29
CHR22_40795578_40806394	C22orf32
CHR22_35733035_35737289	C22orf33
CHR22_23318276_23322540	C22orf36
CHR22_17814470_17818720	C22orf39
CHR22_45024107_45028357	C22orf40
CHR22_44014564_44018814	C22orf9
CHR21_42219097_42223350	C2CD2
CHR11_118476993_118484153	C2CD2L
CHR11_73556504_73563026	C2CD3
CHR2_161057509_161062051	C2orf12
CHR2_99120879_99127969	C2orf15
CHR2_27649392_27653642	C2orf16
CHR2_26837151_26841409	C2orf18
CHR2_238728624_238732874	C2orf19
CHR2_210341461_210345711	C2orf21
CHR2_219747697_219753431	C2orf24
CHR2_150148623_150156038	C2orf25
CHR2_27283329_27294511	C2orf28
CHR2_101232309_101236559	C2orf29
CHR2_75790766_75795330	C2orf3
CHR2_44439094_44444817	C2orf34
CHR2_171995573_172002365	C2orf37
CHR2_26531453_26535703	C2orf39
CHR2_70270894_70275155	C2orf42
CHR2_20885558_20889828	C2orf43
CHR2_24122631_24127235	C2orf44
CHR2_200524784_200531968	C2orf47
CHR2_105316944_105321194	C2orf49
CHR2_11187129_11193298	C2orf50
CHR2_232086544_232090794	C2orf52
CHR2_98918360_98922610	C2orf55
CHR2_37308793_37315748	C2orf56
CHR2_98587973_98594887	C2orf64
CHR2_74727922_74735711	C2orf65
CHR2_197382495_197386745	C2orf66
CHR2_210743546_210747796	C2orf67
CHR2_85691913_85697555	C2orf68
CHR2_200480773_200485023	C2orf69
CHR2_73311412_73317364	C2orf7
CHR2_119837542_119844374	C2orf76
CHR2_73859960_73865579	C2orf78
CHR2_74497293_74503150	C2orf81
CHR3_120696557_120700913	C3orf1
CHR3_10128832_10133115	C3orf10
CHR3_62276935_62281185	C3orf14
CHR3_120901058_120905312	C3orf15
CHR3_114220455_114224770	C3orf17
CHR3_50578412_50584124	C3orf18
CHR3_14664772_14669041	C3orf19
CHR3_196472343_196476666	C3orf21
CHR3_44351136_44356021	C3orf23
CHR3_130629434_130633684	C3orf25
CHR3_101015870_101020120	C3orf26
CHR3_129776869_129781119	C3orf27
CHR3_11862602_11866852	C3orf31
CHR3_8667987_8672247	C3orf32
CHR3_197920181_197926991	C3orf34
CHR3_135129772_135134846	C3orf36
CHR3_130476873_130481351	C3orf37
CHR3_88278298_88282548	C3orf38
CHR3_43121819_43126069	C3orf39
CHR3_151903678_151907932	C3orf44
CHR3_113284428_113288688	C3orf52
CHR3_145170102_145174352	C3orf58
CHR3_194117572_194122144	C3orf59
CHR3_49029411_49036971	C3orf60
CHR3_49288706_49293846	C3orf62
CHR3_56691423_56695673	C3orf63
CHR3_69143534_69149009	C3orf64
CHR3_187024756_187029021	C3orf65
CHR3_186352746_186356996	C3orf70
CHR4_57536304_57542083	C4orf14
CHR4_2211494_2217189	C4orf15
CHR4_113368929_113373187	C4orf16
CHR4_100647691_100653972	C4orf17
CHR4_159310568_159317152	C4orf18
CHR4_37128494_37132744	C4orf19
CHR4_113774230_113781005	C4orf21
CHR4_8503542_8507792	C4orf23
CHR4_170914873_170919133	C4orf27
CHR4_17414183_17424979	C4orf30
CHR4_122212269_122216519	C4orf31
CHR4_130230855_130237712	C4orf33
CHR4_39316126_39320376	C4orf34
CHR4_88031821_88036072	C4orf36
CHR4_99282664_99286914	C4orf37
CHR4_184256596_184260846	C4orf38
CHR4_166117518_166121768	C4orf39
CHR4_184813939_184820825	C4orf41
CHR4_164631791_164636064	C4orf43
CHR4_3217064_3221314	C4orf44
CHR4_159809408_159816148	C4orf46
CHR4_71122903_71127179	C4orf7
CHR5_111120030_111126953	C5orf13
CHR5_133331446_133335877	C5orf15
CHR5_31564650_31571441	C5orf22
CHR5_134205768_134210434	C5orf24
CHR5_43511610_43519347	C5orf28
CHR5_102618840_102623090	C5orf30
CHR5_139531419_139535676	C5orf32
CHR5_36277251_36281501	C5orf33
CHR5_43550142_43554444	C5orf34
CHR5_56237356_56241609	C5orf35
CHR5_93979290_93983540	C5orf36
CHR5_2801761_2808276	C5orf38
CHR5_43074451_43079598	C5orf39
CHR5_156622168_156629679	C5orf40
CHR5_172412460_172416725	C5orf41
CHR5_60493296_60497549	C5orf43
CHR5_179217649_179221946	C5orf45
CHR5_41936726_41940976	C5orf51
CHR6_34323994_34328382	C6orf1
CHR6_34771769_34776103	C6orf106
CHR6_43304433_43308689	C6orf108
CHR6_105733813_105738063	C6orf112
CHR6_13593644_13599266	C6orf114
CHR6_165642338_165646588	C6orf118
CHR6_169865159_169869502	C6orf120
CHR6_33786732_33790982	C6orf125
CHR6_35848869_35853119	C6orf126
CHR6_37574901_37579176	C6orf129
CHR6_41145187_41151666	C6orf130
CHR6_30699099_30703437	C6orf134
CHR6_30719328_30723936	C6orf136
CHR6_53988247_53992497	C6orf142
CHR6_3696185_3700435	C6orf145
CHR6_74217970_74222223	C6orf150
CHR6_43093862_43098112	C6orf153
CHR6_43585309_43596180	C6orf154
CHR6_88085542_88089792	C6orf162
CHR6_88170939_88175199	C6orf165
CHR6_97837023_97841273	C6orf167
CHR6_99903502_99907752	C6orf168
CHR6_121696573_121700825	C6orf170
CHR6_126699462_126703749	C6orf173
CHR6_127878790_127883040	C6orf174
CHR6_128280685_128284935	C6orf190
CHR6_133160608_133164940	C6orf192
CHR6_110115660_110122613	C6orf199
CHR6_107452609_107456859	C6orf203
CHR6_119078997_119083876	C6orf204
CHR6_43717287_43721554	C6orf206
CHR6_151807905_151818471	C6orf211
CHR6_44072814_44077081	C6orf223
CHR6_112511866_112518895	C6orf225
CHR6_31851785_31856035	C6orf27
CHR6_31907123_31911439	C6orf48
CHR6_168139287_168144106	C6orf54
CHR6_24826323_24830882	C6orf62
CHR6_39190074_39194362	C6orf64
CHR6_97451717_97455976	C6orf66
CHR6_149925716_149929970	C6orf72
CHR6_35809336_35816196	C6orf81
CHR6_36958205_36962461	C6orf89
CHR6_151853418_151857669	C6orf97
CHR7_40137599_40144241	C7orf10
CHR7_40137599_40144241	C7orf11
CHR7_879216_883576	C7orf20
CHR7_42917284_42921682	C7orf25
CHR7_6592800_6597189	C7orf26
CHR7_2544540_2548790	C7orf27
CHR7_5901358_5905673	C7orf28B
CHR7_149648037_149659083	C7orf29
CHR7_23301964_23306214	C7orf30
CHR7_25185505_25189944	C7orf31
CHR7_39569033_39573283	C7orf36
CHR7_30137633_30141892	C7orf41
CHR7_66020146_66024433	C7orf42
CHR7_99591948_99597738	C7orf43
CHR7_43734822_43739134	C7orf44
CHR7_23682810_23687096	C7orf46
CHR7_99871280_99875530	C7orf47
CHR7_134502625_134509487	C7orf49
CHR7_99913941_99920235	C7orf51
CHR7_127075937_127080231	C7orf54
CHR7_120412531_120417638	C7orf58
CHR7_99580977_99585227	C7orf59
CHR7_99899080_99903330	C7orf61
CHR7_88223188_88227438	C7orf62
CHR8_11095508_11099785	C8orf16
CHR8_141009097_141013347	C8orf17
CHR8_144188552_144192803	C8orf31
CHR8_146245129_146249417	C8orf33
CHR8_69402010_69406763	C8orf34
CHR8_96349863_96354113	C8orf37
CHR8_96102897_96107147	C8orf38
CHR8_40126643_40130907	C8orf4
CHR8_42512412_42519725	C8orf40
CHR8_33489345_33493698	C8orf41
CHR8_484581_488831	C8orf42
CHR8_67738906_67745506	C8orf44
CHR8_67942037_67949633	C8orf45
CHR8_67564820_67569070	C8orf46
CHR8_99142425_99146731	C8orf47
CHR8_143802122_143806440	C8orf55
CHR8_22509566_22519245	C8orf58
CHR8_10563186_10568306	C8orf74
CHR8_145720479_145728784	C8orf82
CHR9_97810922_97815172	C9orf102
CHR9_85424285_85428642	C9orf103
CHR9_131119615_131123865	C9orf106
CHR9_130631133_130635406	C9orf114
CHR9_137528861_137536901	C9orf116
CHR9_7789017_7793299	C9orf123
CHR9_103332453_103339051	C9orf125
CHR9_126944837_126949096	C9orf126
CHR9_35815728_35825778	C9orf127
CHR9_35815728_35825778	C9orf128
CHR9_139038236_139050783	C9orf139
CHR9_139084099_139088349	C9orf140
CHR9_139003190_139007440	C9orf142
CHR9_123894634_123899206	C9orf148
CHR9_12761511_12765795	C9orf150
CHR9_99723903_99728173	C9orf156
CHR9_129958955_129963205	C9orf16
CHR9_138494267_138500828	C9orf163
CHR9_91168636_91172886	C9orf164
CHR9_34512277_34516537	C9orf165
CHR9_139288598_139292848	C9orf167
CHR9_139234508_139245955	C9orf169
CHR9_98456670_98460920	C9orf21
CHR9_34601326_34605601	C9orf23
CHR9_34387077_34391349	C9orf24
CHR9_34445310_34452068	C9orf25
CHR9_117726557_117730807	C9orf27
CHR9_96525314_96529564	C9orf3
CHR9_102225962_102230212	C9orf30
CHR9_139629764_139636570	C9orf37
CHR9_6399650_6403900	C9orf38
CHR9_76756806_76761122	C9orf40
CHR9_76832380_76836630	C9orf41
CHR9_115209286_115216273	C9orf43
CHR9_5427097_5431360	C9orf46
CHR9_90792097_90796931	C9orf47
CHR9_110921296_110925546	C9orf5
CHR9_131422126_131429048	C9orf50
CHR9_110732781_110739717	C9orf6
CHR9_71177018_71181268	C9orf61
CHR9_85760702_85765221	C9orf64
CHR9_4476939_4481193	C9orf68
CHR9_135311441_135315701	C9orf7
CHR9_70344853_70349103	C9orf71
CHR9_27562726_27567342	C9orf72
CHR9_139213363_139223422	C9orf75
CHR9_114519456_114523708	C9orf80
CHR9_26881975_26886302	C9orf82
CHR9_73712742_73719468	C9orf85
CHR9_138832101_138843548	C9orf86
CHR9_94894820_94899132	C9orf89
CHR9_134740070_134747519	C9orf9
CHR9_116409960_116414339	C9orf91
CHR9_15539394_15546982	C9orf93
CHR9_76889778_76896453	C9orf95
CHR9_135229604_135236291	C9orf96
CHR9_99428757_99438920	C9orf97
CHR17_47589672_47595192	CA10
CHR19_53840046_53844763	CA11
CHR15_61460334_61464628	CA12
CHR8_86341507_86346008	CA13
CHR1_148493407_148497657	CA14
CHR8_86559997_86564247	CA2
CHR17_55578578_55582904	CA4
CHRX_15662812_15667095	CA5B
CHR16_65432282_65437087	CA7
CHR8_61355711_61360008	CA8
CHR2_231282408_231286658	CAB39
CHR1_225191111_225195361	CABC1
CHR18_18986286_18990536	CABLES1
CHR12_119559304_119563554	CABP1
CHR11_67046693_67050943	CABP2
CHR11_66972961_66980276	CABP4
CHR22_28489857_28496469	CABP7
CHR18_19969452_19974195	CABYR
CHR1_64740685_64744938	CACHD1
CHR19_13477567_13481817	CACNA1A
CHR9_139888561_139892811	CACNA1B
CHR3_53500222_53504865	CACNA1D
CHR1_179715838_179720253	CACNA1E
CHRX_48975423_48980277	CACNA1F
CHR17_45989927_45994355	CACNA1G
CHR16_1139741_1144488	CACNA1H
CHR22_38293203_38297453	CACNA1I
CHR1_199347567_199355328	CACNA1S
CHR7_81910217_81914467	CACNA2D1
CHR3_50515146_50519532	CACNA2D2
CHR3_54128232_54133277	CACNA2D3
CHR12_1897343_1901631	CACNA2D4
CHR17_34606561_34610927	CACNB1
CHR10_18582402_18590945	CACNB2
CHR12_47495278_47499530	CACNB3
CHR2_152662715_152667290	CACNB4
CHR16_24170874_24175976	CACNG3
CHR17_62387974_62392237	CACNG4
CHR19_59183853_59188103	CACNG6
CHR19_59104302_59108632	CACNG7
CHR19_59154605_59158855	CACNG8
CHR1_173231693_173236599	CACYBP
CHR2_27283329_27294511	CAD
CHR3_85087322_85091602	CADM2
CHR1_157404543_157408839	CADM3
CHR19_48835081_48839331	CADM4
CHR7_122312971_122317250	CADPS2
CHR8_91163523_91167783	CALB1
CHR16_69946626_69950891	CALB2
CHR11_14949642_14953908	CALCA
CHR11_15048221_15052471	CALCB
CHR12_52406729_52411008	CALCOCO1
CHR17_44259870_44264159	CALCOCO2
CHR2_188020473_188024723	CALCRL
CHR7_134223198_134227448	CALD1
CHR10_105201263_105205565	CALHM2
CHR14_89929625_89935111	CALM1
CHR2_47254100_47260659	CALM2
CHR19_51792746_51799566	CALM3
CHR10_5530760_5535018	CALML5
CHR7_71439146_71443416	CALN1
CHR19_12904763_12911210	CALR
CHR19_16464723_16471503	CALR3
CHR7_128163171_128167432	CALU
CHR10_134999616_135003901	CALY
CHR3_9785879_9790161	CAMK1
CHR10_12428088_12432480	CAMK1D
CHR1_207831443_207835693	CAMK1G
CHR7_44330999_44335249	CAMK2B
CHR4_114900985_114905677	CAMK2D
CHR10_75303594_75307849	CAMK2G
CHR1_20682049_20688359	CAMK2N1
CHR3_185461107_185465445	CAMK2N2
CHR5_110584480_110588741	CAMK4
CHR17_3740036_3746586	CAMKK1
CHR12_120218122_120223994	CAMKK2
CHR3_49881573_49885843	CAMKV
CHR5_134098604_134102854	CAMLG
CHR1_198971808_198976058	CAMSAP1L1
CHR1_6764470_6768906	CAMTA1
CHR17_4830639_4835169	CAMTA2
CHR12_65945915_65950381	CAND1
CHR17_74516657_74520949	CANT1
CHR5_179055035_179059351	CANX
CHR1_40275501_40279774	CAP1
CHR6_17498214_17502671	CAP2
CHR2_85490235_85494687	CAPG
CHR11_64699761_64706792	CAPN1
CHR2_241171324_241175710	CAPN10
CHR1_221963323_221967597	CAPN2
CHR11_76452139_76456437	CAPN5
CHR3_15219236_15226016	CAPN7
CHR19_41319257_41323625	CAPNS1
CHR16_54096954_54101204	CAPNS2
CHR11_34026305_34030555	CAPRIN1
CHR12_30794575_30802215	CAPRIN2
CHR19_5861718_5866142	CAPS
CHR12_74067655_74074469	CAPS2
CHR1_112960472_112968470	CAPZA1
CHR7_116286298_116290594	CAPZA2
CHR1_19683818_19688094	CAPZB
CHR22_36244406_36248656	CARD10
CHR7_3049254_3053605	CARD11
CHR17_75763375_75767642	CARD14
CHR5_40870317_40877969	CARD6
CHR19_53450205_53454455	CARD8
CHR9_138387167_138395184	CARD9
CHR16_8865897_8873867	CARHSP1
CHR13_110062438_110070201	CARKD
CHR19_10839752_10844002	CARM1
CHR11_3034470_3038747	CARS
CHR13_110155689_110166534	CARS2
CHR12_25235965_25242861	CASC1
CHR17_35546599_35550902	CASC3
CHR15_42364720_42368996	CASC4
CHR15_38670238_38674504	CASC5
CHR7_93973619_93978062	CASD1
CHRX_41666450_41670712	CASK
CHR16_2185716_2189966	CASKIN1
CHR17_71020734_71026722	CASKIN2
CHR7_142688684_142697561	CASP2
CHR4_185804372_185811123	CASP3
CHR11_104343719_104348035	CASP4
CHR4_110843276_110847578	CASP6
CHR10_115425424_115430399	CASP7
CHR2_201827523_201834236	CASP8
CHR6_90592878_90599614	CASP8AP2
CHR3_123381719_123386620	CASR
CHR5_96164654_96172898	CAST
CHR1_10675799_10680049	CASZ1
CHR11_34413553_34417848	CAT
CHR15_41727581_41731835	CATSPER2
CHR15_41822381_41829289	CATSPER2P1
CHR7_115923179_115927640	CAV2
CHR10_74055080_74059367	CBARA1
CHR20_31610300_31614596	CBFA2T2
CHR16_87570124_87574489	CBFA2T3
CHR16_65617050_65621300	CBFB
CHR11_118578699_118582949	CBL
[truncated: 11,378 more rows]
