# Supplementary material for: Differences among brain tumor stem cell types and fetal neural stem cells in focal regions of histone modifications and DNA methylation, broad regions of modifications, and bivalent promoters
Source: BMC Genomics. 2014 Aug 27;15(1):724. doi: 10.1186/1471-2164-15-724 (PMC4155105; doi:10.1186/1471-2164-15-724)
Supplement: Supplementary file 8 — Additional file 8: List of promoters and associated genes that have a H3K9me3 peak in at least one BTSC type (UNIVERSE set). (XLS 1 MB) [file 12864_2014_6396_MOESM8_ESM.xls]

## Sheet: promoters only
promo_20bit
CHR10_100017247_100021497
CHR10_100164181_100169161
CHR10_100195944_100200199
CHR10_100984799_100989109
CHR10_101076522_101080772
CHR10_101279199_101283449
CHR10_101369340_101373651
CHR10_101478479_101485390
CHR10_101529060_101533310
CHR10_101758916_101763166
CHR10_101919262_101923512
CHR10_101978545_101982834
CHR10_102035189_102039929
CHR10_102079180_102083733
CHR10_1020848_1027781
CHR10_102093261_102097824
CHR10_102278861_102286452
CHR10_102491821_102499006
CHR10_102743454_102753110
CHR10_102777485_102787888
CHR10_102808087_102812337
CHR10_102876751_102881001
CHR10_102977957_102982207
CHR10_103100314_103104640
CHR10_103332190_103341504
CHR10_103443750_103448233
CHR10_103524911_103529317
CHR10_103567415_103571670
CHR10_103579435_103583685
CHR10_103588851_103597167
CHR10_103805121_103809371
CHR10_103811636_103815886
CHR10_103863603_103868192
CHR10_103879276_103883559
CHR10_103990470_103996048
CHR10_104166078_104172965
CHR10_104207659_104211909
CHR10_104250232_104255952
CHR10_104390742_104395105
CHR10_104460787_104467680
CHR10_104586382_104590668
CHR10_104664564_104669603
CHR10_104942256_104946506
CHR10_105023409_105027659
CHR10_105114213_105118463
CHR10_105201263_105205565
CHR10_105228237_105232487
CHR10_105240537_105244787
CHR10_105442621_105446871
CHR10_105604404_105608654
CHR10_105713959_105718212
CHR10_105981303_105985610
CHR10_106001147_106005417
CHR10_106063405_106067655
CHR10_106387348_106391598
CHR10_1084311_1088561
CHR10_1088843_1096144
CHR10_108913532_108917782
CHR10_11096432_11100684
CHR10_111664038_111668288
CHR10_111752215_111759288
CHR10_111953852_111960728
CHR10_111972251_111976501
CHR10_112244114_112248454
CHR10_112313938_112318293
CHR10_11243557_11247896
CHR10_112618085_112622428
CHR10_112823410_112828330
CHR10_113932735_113937008
CHR10_114029982_114034232
CHR10_114120405_114126717
CHR10_114600816_114605066
CHR10_114696700_114701170
CHR10_115383177_115387427
CHR10_115399121_115403371
CHR10_115425424_115430399
CHR10_115511067_115515317
CHR10_115600909_115607097
CHR10_115622826_115627076
CHR10_115630596_115634846
CHR10_115790295_115794545
CHR10_115923146_115929864
CHR10_116407298_116411548
CHR10_116567992_116572522
CHR10_116839613_116844385
CHR10_11689808_11697164
CHR10_118020891_118026466
CHR10_11820888_11825189
CHR10_118291917_118296344
CHR10_118336960_118341381
CHR10_118418721_118422971
CHR10_118491325_118496286
CHR10_118670219_118674469
CHR10_118753886_118758366
CHR10_118886836_118891302
CHR10_118987093_118991458
CHR10_11901902_11906152
CHR10_119124177_119128427
CHR10_1192260_1196510
CHR10_119288445_119295777
CHR10_119792824_119799604
CHR10_120343996_120348371
CHR10_120503998_120508248
CHR10_120774953_120779967
CHR10_120829482_120833791
CHR10_120850100_120854383
CHR10_120914411_120918694
CHR10_120953590_120960580
CHR10_121198529_121202779
CHR10_121342265_121350031
CHR10_121397371_121401916
CHR10_121472098_121476413
CHR10_12147476_12151744
CHR10_121564717_121569525
CHR10_1215834_1220084
CHR10_121621506_121625851
CHR10_121638712_121643002
CHR10_12208198_12212453
CHR10_1221756_1226006
CHR10_122597184_122601643
CHR10_123347157_123351462
CHR10_123723949_123728222
CHR10_123735178_123739448
CHR10_123859043_123863293
CHR10_123872718_123876968
CHR10_124017310_124021579
CHR10_124120709_124128313
CHR10_124132614_124136864
CHR10_124138332_124142582
CHR10_124207546_124211872
CHR10_12428088_12432480
CHR10_124502699_124506949
CHR10_124599549_124603800
CHR10_124628318_124634034
CHR10_124702988_124707263
CHR10_124726045_124730669
CHR10_124755023_124761811
CHR10_124894127_124898377
CHR10_124936362_124940612
CHR10_125412360_125416625
CHR10_125640570_125644990
CHR10_125795275_125799731
CHR10_125841123_125846593
CHR10_126096691_126100967
CHR10_126136878_126141151
CHR10_126164842_126169092
CHR10_126422078_126426420
CHR10_126469679_126473929
CHR10_126476881_126481131
CHR10_126838269_126842519
CHR10_126905724_126910765
CHR10_127394573_127401552
CHR10_127453630_127457880
CHR10_127498604_127505286
CHR10_127570860_127578517
CHR10_127655221_127659471
CHR10_128066252_128070555
CHR10_128100988_128105238
CHR10_128198668_128206882
CHR10_128883656_128887912
CHR10_129422441_129428750
CHR10_129591814_129596156
CHR10_129813171_129817958
CHR10_13082960_13087210
CHR10_131151955_131156259
CHR10_131472136_131476392
CHR10_131651258_131655581
CHR10_13178587_13182928
CHR10_131821152_131825421
CHR10_13238440_13244343
CHR10_1324455_1328736
CHR10_132999070_133003476
CHR10_133471775_133476025
CHR10_133644667_133649887
CHR10_133801921_133807959
CHR10_13381002_13385607
CHR10_133846893_133851143
CHR10_133911852_133916102
CHR10_133969956_133974967
CHR10_133992147_133999351
CHR10_134057193_134061443
CHR10_134105182_134109432
CHR10_134197797_134202386
CHR10_13426274_13433786
CHR10_134448692_134453027
CHR10_134470526_134478274
CHR10_134520476_134524726
CHR10_134605287_134609579
CHR10_134730922_134735172
CHR10_134820460_134824710
CHR10_134827177_134831625
CHR10_134857050_134861300
CHR10_134867269_134871519
CHR10_134890267_134894517
CHR10_134897897_134902147
CHR10_134929151_134933401
CHR10_134939612_134943862
CHR10_134968912_134979331
CHR10_134999616_135003901
CHR10_135007361_135011650
CHR10_135020769_135025019
CHR10_135036091_135043530
CHR10_135054134_135058456
CHR10_135085239_135091566
CHR10_135113921_135121914
CHR10_135124225_135130375
CHR10_135187356_135191638
CHR10_135222838_135227088
CHR10_135228328_135236952
CHR10_13584201_13588482
CHR10_13665520_13669772
CHR10_1371766_1376021
CHR10_14648088_14652581
CHR10_14685643_14689893
CHR10_14956937_14961654
CHR10_15032745_15039600
CHR10_15122433_15126717
CHR10_15175889_15182824
CHR10_15249869_15254163
CHR10_1543742_1547998
CHR10_15452314_15456564
CHR10_15801026_15805276
CHR10_15941753_15946025
CHR10_16515468_16519724
CHR10_16603260_16607510
CHR10_167142_172173
CHR10_16898638_16902959
CHR10_17306975_17312758
CHR10_17465455_17469705
CHR10_17535510_17539760
CHR10_1768920_1773170
CHR10_17698629_17702879
CHR10_17722629_17726936
CHR10_18466111_18470864
CHR10_21501992_21506622
CHR10_21825447_21829697
CHR10_21852074_21858117
CHR10_21859599_21864329
CHR10_22238987_22243237
CHR10_22331726_22336156
CHR10_22641804_22646080
CHR10_22646645_22650895
CHR10_22669129_22675181
CHR10_23042740_23046990
CHR10_23253465_23257715
CHR10_23420936_23425230
CHR10_23517965_23522215
CHR10_23673028_23677278
CHR10_23764091_23768953
CHR10_24020180_24024430
CHR10_24775099_24779349
CHR10_24791965_24796235
CHR10_25050219_25056050
CHR10_25280789_25285041
CHR10_25342092_25349412
CHR10_25500795_25505045
CHR10_26259701_26263958
CHR10_26542099_26546349
CHR10_26763771_26768439
CHR10_26968603_26972853
CHR10_27023100_27027380
CHR10_27189114_27193465
CHR10_27480769_27486827
CHR10_27568968_27573218
CHR10_27578747_27582997
CHR10_27742471_27746727
CHR10_27829720_27834004
CHR10_28074003_28078253
CHR10_28327233_28331485
CHR10_28858205_28864950
CHR10_29002929_29007194
CHR10_29171842_29176092
CHR10_29614495_29618779
CHR10_29790490_29794740
CHR10_29963157_29967407
CHR10_30063986_30068236
CHR10_30376027_30380277
CHR10_30759363_30766876
CHR10_3095394_3101568
CHR10_30957882_30962153
CHR10_31237146_31241396
CHR10_31258975_31263231
CHR10_31312611_31316861
CHR10_31351008_31355258
CHR10_31644646_31648903
CHR10_31727934_31732190
CHR10_31928583_31932839
CHR10_3204218_3208503
CHR10_32237034_32241284
CHR10_32256984_32261276
CHR10_32384471_32388721
CHR10_32675369_32679652
CHR10_32771546_32776070
CHR10_32893156_32897406
CHR10_33286078_33290704
CHR10_33662566_33667339
CHR10_35140837_35147717
CHR10_35418550_35423032
CHR10_35452306_35460231
CHR10_35492972_35497222
CHR10_35520560_35525585
CHR10_35572458_35580274
CHR10_35662461_35666736
CHR10_35969618_35973868
CHR10_37450136_37455540
CHR10_3816640_3820955
CHR10_38181792_38189992
CHR10_38304709_38309061
CHR10_38336119_38342025
CHR10_38419780_38427537
CHR10_38773777_38778027
CHR10_39026533_39033702
CHR10_42182749_42186999
CHR10_42286938_42291741
CHR10_42367393_42371762
CHR10_42594764_42599014
CHR10_42889032_42893282
CHR10_43044443_43048693
CHR10_43081623_43085873
CHR10_43183595_43187847
CHR10_43211207_43216184
CHR10_43222523_43228120
CHR10_43262736_43266986
CHR10_43383163_43387413
CHR10_43389265_43393515
CHR10_43418360_43422630
CHR10_43460906_43467832
CHR10_43486496_43490752
CHR10_44199753_44204048
CHR10_44771724_44776002
CHR10_44812427_44819842
CHR10_45130312_45134562
CHR10_45186134_45190384
CHR10_45350075_45354325
CHR10_45409610_45414856
CHR10_45539172_45543422
CHR10_46059910_46064519
CHR10_46177788_46186263
CHR10_46388710_46394906
CHR10_46410051_46414301
CHR10_46500039_46507479
CHR10_47971594_47975844
CHR10_48010130_48014497
CHR10_48058232_48062672
CHR10_48446837_48451440
CHR10_4854925_4859246
CHR10_49129056_49133306
CHR10_49151973_49156419
CHR10_49559426_49564270
CHR10_49791533_49795786
CHR10_4991953_4996381
CHR10_50201507_50205757
CHR10_50416328_50421090
CHR10_50483646_50492838
CHR10_5049442_5053707
CHR10_50554237_50558487
CHR10_50639600_50643875
CHR10_51155580_51159830
CHR10_5123067_5127363
CHR10_51414855_51419105
CHR10_52052993_52058678
CHR10_52417623_52421873
CHR10_52500798_52505084
CHR10_53740546_53744811
CHR10_5393475_5397804
CHR10_5402183_5406433
CHR10_5436036_5440295
CHR10_5441061_5445311
CHR10_5530760_5535018
CHR10_5553423_5558640
CHR10_5894561_5898879
CHR10_5968719_5977104
CHR10_59695391_59701200
CHR10_6058742_6063648
CHR10_60602852_60607264
CHR10_61138578_61142829
CHR10_61335496_61339814
CHR10_6167512_6172064
CHR10_62162504_62166754
CHR10_6223386_6227671
CHR10_62373079_62377511
CHR10_62429985_62434704
CHR10_6281400_6285669
CHR10_6356155_6360405
CHR10_63665134_63669384
CHR10_63800456_63804883
CHR10_63946712_63950962
CHR10_64231021_64235463
CHR10_64245371_64249633
CHR10_64891494_64896227
CHR10_64947628_64951878
CHR10_682387_686766
CHR10_68352318_68356595
CHR10_69125183_69129433
CHR10_69267129_69271443
CHR10_69310932_69315602
CHR10_69758337_69767318
CHR10_69836202_69840540
CHR10_69901134_69905385
CHR10_69986918_69991168
CHR10_70147476_70151726
CHR10_70253886_70258136
CHR10_70327539_70331789
CHR10_70550413_70554711
CHR10_70666911_70671161
CHR10_70742075_70749403
CHR10_70877731_70881987
CHR10_71002249_71006628
CHR10_71056519_71060769
CHR10_71228149_71232399
CHR10_71479106_71483372
CHR10_71575668_71579942
CHR10_71596368_71603775
CHR10_71662376_71666677
CHR10_71706977_71711227
CHR10_71870679_71874972
CHR10_71905069_71912685
CHR10_72099064_72105067
CHR10_72214413_72218663
CHR10_72242221_72246471
CHR10_72317564_72322047
CHR10_724856_729108
CHR10_72638852_72643439
CHR10_72745515_72749787
CHR10_72823196_72827474
CHR10_73222033_73227368
CHR10_73238145_73242395
CHR10_73280234_73284536
CHR10_73390625_73394875
CHR10_73517787_73522273
CHR10_73700182_73704535
CHR10_73772457_73778225
CHR10_74525876_74530130
CHR10_74536715_74541043
CHR10_74681602_74685957
CHR10_74787868_74792118
CHR10_74843059_74847331
CHR10_74924975_74929265
CHR10_7492704_7496956
CHR10_75004672_75008922
CHR10_75080043_75084293
CHR10_75198554_75206126
CHR10_75208326_75216090
CHR10_75237426_75246380
CHR10_75303594_75307849
CHR10_75337395_75345494
CHR10_75424377_75428640
CHR10_75577470_75584293
CHR10_76264963_76273371
CHR10_76487528_76491778
CHR10_76664947_76669276
CHR10_76821929_76826179
CHR10_76828617_76835019
CHR10_7721998_7726248
CHR10_79066547_79071083
CHR10_79293138_79297388
CHR10_79355634_79359884
CHR10_79458515_79464396
CHR10_80588375_80592625
CHR10_80773725_80777998
CHR10_80874538_80878889
CHR10_8133172_8138953
CHR10_81698091_81702341
CHR10_81824905_81829155
CHR10_81878737_81882987
CHR10_81954344_81958808
CHR10_82103037_82109991
CHR10_82154777_82159027
CHR10_82200517_82204821
CHR10_82284137_82291304
CHR10_82389231_82393481
CHR10_83621576_83625826
CHR10_84428_88678
CHR10_85990447_85995571
CHR10_86074926_86079176
CHR10_88115480_88119730
CHR10_88270726_88275021
CHR10_88414907_88419157
CHR10_88502875_88507136
CHR10_88704864_88710852
CHR10_88714667_88724548
CHR10_88739668_88743918
CHR10_88841432_88848103
CHR10_89405955_89410357
CHR10_89609674_89614119
CHR10_90332200_90337248
CHR10_90410694_90417773
CHR10_90626102_90630755
CHR10_90736767_90741053
CHR10_90956281_90960551
CHR10_91000822_91005140
CHR10_91048282_91052532
CHR10_91074232_91078482
CHR10_91160825_91167862
CHR10_91190122_91194372
CHR10_91392877_91398695
CHR10_92446643_92450893
CHR10_92606901_92611151
CHR10_92617754_92622004
CHR10_92909254_92913523
CHR10_92967024_92971274
CHR10_93156580_93160831
CHR10_93382010_93386338
CHR10_93544548_93548798
CHR10_93670215_93674481
CHR10_94037399_94044324
CHR10_94323045_94327313
CHR10_94339470_94343720
CHR10_94434122_94440470
CHR10_94594721_94599006
CHR10_94674610_94678860
CHR10_94807510_94813326
CHR10_94819721_94824406
CHR10_9485529_9489779
CHR10_95242898_95247148
CHR10_95312911_95317217
CHR10_95504131_95508417
CHR10_95640219_95644500
CHR10_95740235_95744485
CHR10_95777058_95781308
CHR10_96148581_96153091
CHR10_96429867_96434271
CHR10_96434400_96438650
CHR10_96940446_96944696
CHR10_96953537_96957787
CHR10_97231668_97235918
CHR10_97405642_97410057
CHR10_97443140_97448202
CHR10_97789640_97794079
CHR10_97875993_97880400
CHR10_98107979_98112582
CHR10_98262806_98267158
CHR10_98469415_98473769
CHR10_98578565_98583476
CHR10_98675668_98679918
CHR10_98727530_98731780
CHR10_98818461_98822711
CHR10_98934903_98939167
CHR10_99019661_99023911
CHR10_99065511_99069787
CHR10_99192419_99202165
CHR10_99233119_99237369
CHR10_99245257_99252003
CHR10_99318745_99323275
CHR10_99330569_99334867
CHR10_99382477_99391210
CHR10_99435868_99440460
CHR10_99459968_99464220
CHR10_99520953_99525260
CHR10_99596484_99600735
CHR10_99779825_99784075
CHR10_99880917_99885179
CHR11_100504261_100509965
CHR11_1006241_1010779
CHR11_100958758_100963369
CHR11_101287462_101291712
CHR11_101419908_101424158
CHR11_101482901_101487539
CHR11_101719675_101726517
CHR11_101827912_101832280
CHR11_101905922_101910188
CHR11_102481875_102486210
CHR11_10271539_10275815
CHR11_10279707_10283967
CHR11_103539349_103543817
CHR11_10425299_10429549
CHR11_104273620_104277870
CHR11_104343719_104348035
CHR11_104410317_104414567
CHR11_104420491_104424761
CHR11_104474606_104480868
CHR11_10515894_10522850
CHR11_105450001_105456896
CHR11_1061374_1065651
CHR11_106393631_106397881
CHR11_106963783_106968436
CHR11_107233980_107238364
CHR11_10725878_10730136
CHR11_107300986_107307729
CHR11_107381117_107385604
CHR11_10786292_10790549
CHR11_107873573_107877823
CHR11_107968805_107973175
CHR11_10835414_10839690
CHR11_109668499_109676147
CHR11_109802303_109806670
CHR11_110087233_110092622
CHR11_110671016_110683186
CHR11_110754433_110759126
CHR11_110887219_110891774
CHR11_110912942_110921162
CHR11_110974879_110979129
CHR11_111349783_111354035
CHR11_111397880_111402137
CHR11_111446720_111454909
CHR11_111539257_111544054
CHR11_111598801_111603083
CHR11_111632697_111640287
CHR11_112333867_112338118
CHR11_112687014_112692942
CHR11_112730277_112734527
CHR11_112760222_112764472
CHR11_112850302_112854591
CHR11_113081555_113085805
CHR11_113196599_113201362
CHR11_113250689_113254966
CHR11_113277298_113281548
CHR11_113432140_113437247
CHR11_113668244_113672494
CHR11_113773047_113779943
CHR11_113811861_113816165
CHR11_113935040_113939290
CHR11_113970858_113975182
CHR11_114050966_114055216
CHR11_114879572_114883951
CHR11_11599375_11603628
CHR11_116148163_116152414
CHR11_116163169_116171322
CHR11_116473453_116477703
CHR11_116516734_116520999
CHR11_116551606_116555898
CHR11_116571749_116579565
CHR11_116605119_116611521
CHR11_116690971_116695682
CHR11_117251816_117256077
CHR11_117358818_117363088
CHR11_117520608_117524858
CHR11_117527997_117532247
CHR11_117537693_117541943
CHR11_117573854_117578104
CHR11_117627471_117631721
CHR11_117639469_117643719
CHR11_117808914_117814630
CHR11_117899919_117907894
CHR11_117941089_117949137
CHR11_117978922_117984317
CHR11_118000015_118004265
CHR11_118066303_118070553
CHR11_118166048_118170582
CHR11_118265810_118270060
CHR11_118277516_118281766
CHR11_118285108_118290323
CHR11_118344126_118348376
CHR11_118370561_118374811
CHR11_118390950_118397767
CHR11_118432283_118436622
CHR11_118470602_118474887
CHR11_118521459_118526636
CHR11_118541149_118545439
CHR11_118578699_118582949
CHR11_118692290_118696550
CHR11_118706946_118711429
CHR11_118739352_118743602
CHR11_118756777_118761131
CHR11_118798314_118803548
CHR11_119103714_119108145
CHR11_119513262_119517573
CHR11_119541394_119545644
CHR11_119583456_119587706
CHR11_119612677_119617005
CHR11_119709655_119713905
CHR11_11986012_11990993
CHR11_120396539_120400789
CHR11_120665136_120669568
CHR11_120824629_120828879
CHR11_12085213_12089463
CHR11_122028139_122032403
CHR11_122210915_122215214
CHR11_122255182_122262616
CHR11_122434431_122441554
CHR11_122570119_122574717
CHR11_12268445_12272695
CHR11_122898053_122902489
CHR11_123029772_123034022
CHR11_123116823_123121073
CHR11_123352858_123357108
CHR11_12352178_12356495
CHR11_123757699_123761949
CHR11_123799227_123803477
CHR11_123994480_123998849
CHR11_124045449_124052473
CHR11_124111451_124115900
CHR11_124126569_124130819
CHR11_124131885_124140887
CHR11_124174745_124179009
CHR11_124236991_124241241
CHR11_124248993_124253243
CHR11_124272179_124276450
CHR11_124290855_124295105
CHR11_124310390_124314656
CHR11_124325726_124329976
CHR11_124434722_124439191
CHR11_124484766_124490308
CHR11_124536314_124540564
CHR11_124866819_124874833
CHR11_124941007_124945376
CHR11_124964466_124968716
CHR11_125153174_125157424
CHR11_125255218_125263636
CHR11_125276100_125281815
CHR11_125600829_125605079
CHR11_125654691_125658972
CHR11_125727264_125732055
CHR11_125775020_125786532
CHR11_126374514_126379201
CHR11_127896619_127900871
CHR11_127961913_127966163
CHR11_128065692_128069990
CHR11_128263022_128267559
CHR11_128280052_128284302
CHR11_128312249_128316499
CHR11_128317282_128321532
CHR11_128372813_128377063
CHR11_1286635_1290928
CHR11_128747544_128751840
CHR11_129187450_129191700
CHR11_129267364_129274143
CHR11_129374228_129381440
CHR11_129441510_129445775
CHR11_129531432_129535717
CHR11_129636244_129640494
CHR11_129686128_129693291
CHR11_129820578_129828731
CHR11_130290804_130295072
CHR11_132317474_132321747
CHR11_13252400_13256768
CHR11_133219852_133224106
CHR11_133440529_133444938
CHR11_133625116_133631970
CHR11_133647984_133656029
CHR11_133678785_133683035
CHR11_133703515_133707768
CHR11_133713444_133717694
CHR11_133786272_133790522
CHR11_13440632_13444902
CHR11_13473377_13477643
CHR11_1364204_1368456
CHR11_13643339_13647596
CHR11_1385457_1389707
CHR11_1428143_1432393
CHR11_14336439_14340789
CHR11_1457941_1462191
CHR11_14618406_14625239
CHR11_14869577_14873874
CHR11_14949642_14953908
CHR11_15048221_15052471
CHR11_15162809_15167059
CHR11_1532782_1537032
CHR11_1542883_1547133
CHR11_1547354_1553226
CHR11_1562339_1566589
CHR11_1575350_1579600
CHR11_16451602_16457994
CHR11_1662391_1666641
CHR11_16713254_16717519
CHR11_1671500_1675750
CHR11_16991785_16996035
CHR11_17251387_17255637
CHR11_17326384_17330634
CHR11_1740960_1745577
CHR11_17454275_17458525
CHR11_17552886_17557136
CHR11_17694234_17698550
CHR11_17710595_17714865
CHR11_179579_187544
CHR11_1805392_1813031
CHR11_18083443_18087705
CHR11_18093505_18099827
CHR11_1813794_1818228
CHR11_18214142_18218410
CHR11_1827275_1831633
CHR11_18369185_18373436
CHR11_1842978_1849479
CHR11_18430449_18434756
CHR11_18504273_18508565
CHR11_1865483_1869733
CHR11_18768979_18773465
CHR11_1894011_1901418
CHR11_19091767_19096034
CHR11_19179356_19183677
CHR11_19187942_19192192
CHR11_1921613_1925912
CHR11_19218333_19222583
CHR11_1949571_1953821
CHR11_195029_200883
CHR11_19687956_19692237
CHR11_1974530_1978780
CHR11_20137696_20141946
CHR11_20338423_20343044
CHR11_20362178_20366613
CHR11_20574021_20578465
CHR11_20644192_20648532
CHR11_2106239_2113041
CHR11_2114822_2120280
CHR11_21258282_21262646
CHR11_2138250_2142515
CHR11_2148851_2153183
CHR11_22167797_22172047
CHR11_22312742_22317246
CHR11_2248008_2252258
CHR11_22603185_22607463
CHR11_2276318_2283366
CHR11_2351622_2356065
CHR11_2374793_2380848
CHR11_2400098_2404351
CHR11_2419296_2423877
CHR11_2435759_2440009
CHR11_265069_269319
CHR11_26968703_26973182
CHR11_27016073_27020323
CHR11_27030000_27034250
CHR11_27075215_27079471
CHR11_27450119_27454398
CHR11_27636499_27640749
CHR11_27677006_27683229
CHR11_27698096_27703372
CHR11_277181_281443
CHR11_28084913_28089723
CHR11_2844368_2848726
CHR11_2862801_2867077
CHR11_2874026_2885046
CHR11_288776_293026
CHR11_2906466_2910726
CHR11_294414_298912
CHR11_2964168_2968418
CHR11_2969343_2973683
CHR11_29994314_29998564
CHR11_30205638_30209888
CHR11_3034470_3038747
CHR11_30564363_30568613
CHR11_3142318_3146616
CHR11_31484395_31491245
CHR11_31788611_31795375
CHR11_3192693_3200192
CHR11_3205855_3210136
CHR11_32065683_32070016
CHR11_32408185_32412435
CHR11_32412550_32417302
CHR11_32558464_32562716
CHR11_32804556_32808814
CHR11_32900593_32904843
CHR11_32909205_32913455
CHR11_32990485_32995053
CHR11_33014219_33018469
CHR11_33232480_33236730
CHR11_33699839_33704089
CHR11_33713850_33718100
CHR11_33751883_33756147
CHR11_33846908_33851447
CHR11_34026305_34030555
CHR11_34334493_34338878
CHR11_34413553_34417848
CHR11_34891240_34898001
CHR11_35113492_35118054
CHR11_35396622_35401600
CHR11_35502997_35507252
CHR11_35593064_35597380
CHR11_356303_360553
CHR11_35637428_35641778
CHR11_35717816_35722066
CHR11_35918687_35922937
CHR11_36152390_36156640
CHR11_3619056_3623710
CHR11_36250735_36254985
CHR11_36350630_36354913
CHR11_363739_367989
CHR11_36429914_36434164
CHR11_36487632_36494339
CHR11_380716_384966
CHR11_3817964_3822260
CHR11_3830008_3834266
CHR11_399227_403529
CHR11_40089975_40094225
CHR11_404226_410897
CHR11_4069086_4073409
CHR11_41283202_41287452
CHR11_431208_435458
CHR11_43286608_43290910
CHR11_43655324_43659656
CHR11_436779_441029
CHR11_4370723_4375002
CHR11_43855470_43859944
CHR11_44070174_44074592
CHR11_44287542_44291792
CHR11_44540216_44544568
CHR11_44911010_44915260
CHR11_44927537_44932510
CHR11_45121269_45126219
CHR11_451322_455572
CHR11_45263630_45267883
CHR11_45640102_45647248
CHR11_45779775_45787318
CHR11_45787681_45791931
CHR11_45822104_45826354
CHR11_4582584_4589513
CHR11_45860277_45864527
CHR11_45895198_45905239
CHR11_46098502_46103061
CHR11_461690_465940
CHR11_46252630_46256885
CHR11_46307814_46312064
CHR11_46320059_46326457
CHR11_46341954_46346204
CHR11_46355693_46360628
CHR11_46363933_46368183
CHR11_46568098_46575645
CHR11_46592160_46598853
CHR11_46693830_46698100
CHR11_46823669_46827919
CHR11_46895902_46900249
CHR11_47154245_47158495
CHR11_47163765_47168034
CHR11_47232624_47238058
CHR11_47244034_47249032
CHR11_47330056_47334306
CHR11_47355768_47360174
CHR11_47381902_47387507
CHR11_47530495_47534764
CHR11_47540228_47544478
CHR11_47553699_47560601
CHR11_47571570_47575820
CHR11_47619888_47624140
CHR11_47825712_47830133
CHR11_47955188_47959679
CHR11_48191437_48195687
CHR11_48219731_48223981
CHR11_48238488_48242738
CHR11_48463420_48467670
CHR11_492433_500773
CHR11_49927050_49931300
CHR11_49959863_49964113
CHR11_50213449_50217875
CHR11_50328318_50332568
CHR11_51268221_51272471
CHR11_51368357_51372607
CHR11_523140_529050
CHR11_5231837_5236117
CHR11_5396506_5400756
CHR11_544094_554279
CHR11_54782733_54786983
CHR11_54863752_54868002
CHR11_54888435_54892685
CHR11_55074858_55079108
CHR11_55092679_55096929
CHR11_55127675_55131925
CHR11_55158909_55163159
CHR11_55171455_55175705
CHR11_55178819_55183069
CHR11_55185718_55189968
CHR11_55293989_55298239
CHR11_55316107_55320357
CHR11_55332018_55336268
CHR11_55340181_55344431
CHR11_55347770_55352020
CHR11_55359303_55363553
CHR11_55550970_55555220
CHR11_55697169_55701419
CHR11_55756487_55760737
CHR11_55814364_55818614
CHR11_55866590_55870840
CHR11_5606586_5610836
CHR11_56066559_56070809
CHR11_56165741_56169991
CHR11_56267113_56271363
CHR11_562985_567235
CHR11_5657288_5661538
CHR11_5662098_5668413
CHR11_56702296_56706546
CHR11_56760535_56764864
CHR11_56845497_56852502
CHR11_56858469_56863427
CHR11_56950349_56955129
CHR11_56981414_56985664
CHR11_57038184_57043235
CHR11_57091006_57095529
CHR11_57118102_57123069
CHR11_57170876_57177493
CHR11_57188549_57192882
CHR11_57233117_57239749
CHR11_57261797_57266310
CHR11_57551500_57555750
CHR11_57926708_57930958
CHR11_58099138_58103974
CHR11_58367806_58372333
CHR11_58463797_58468047
CHR11_58627785_58632035
CHR11_58665327_58669861
CHR11_58963717_58967967
CHR11_59139031_59143693
CHR11_59275964_59280214
CHR11_59334037_59338421
CHR11_59368800_59373050
CHR11_59389786_59394094
CHR11_59577176_59581481
CHR11_59706366_59711967
CHR11_59855370_59859680
CHR11_59976357_59980657
CHR11_60035961_60040211
CHR11_60136321_60140571
CHR11_60220122_60224450
CHR11_60277551_60281801
CHR11_60305896_60310146
CHR11_60362619_60366903
CHR11_60377024_60383520
CHR11_60388090_60395310
CHR11_60429882_60434132
CHR11_60434752_60439002
CHR11_60445021_60449273
CHR11_60474943_60479333
CHR11_604900_609427
CHR11_60492249_60496663
CHR11_60623042_60627292
CHR11_60654833_60659083
CHR11_60684742_60688992
CHR11_60818372_60822639
CHR11_60913154_60917404
CHR11_60950672_60957349
CHR11_61001667_61006578
CHR11_61104124_61108374
CHR11_61200985_61205235
CHR11_61275936_61280186
CHR11_61280947_61285197
CHR11_61285403_61289653
CHR11_61313225_61320161
CHR11_61336824_61344528
CHR11_61348788_61353098
CHR11_61378024_61382274
CHR11_61414832_61419082
CHR11_614174_620673
CHR11_61440823_61447817
CHR11_61488341_61495208
CHR11_61644520_61652959
CHR11_61710763_61715035
CHR11_61822362_61826612
CHR11_61858016_61862290
CHR11_62067177_62074408
CHR11_6208021_6217659
CHR11_62124956_62129379
CHR11_62133698_62140097
CHR11_62145270_62149524
CHR11_62169900_62174180
CHR11_62202353_62206638
CHR11_62291950_62296200
CHR11_62307974_62314867
CHR11_6234041_6238481
CHR11_62355339_62359616
CHR11_62362879_62367704
CHR11_623804_628054
CHR11_62401362_62405612
CHR11_62444559_62449088
CHR11_62752825_62757200
CHR11_62810494_62814761
CHR11_62890336_62894586
CHR11_6297566_6301816
CHR11_63014465_63018742
CHR11_63026631_63033185
CHR11_63137456_63141971
CHR11_63194909_63199520
CHR11_63201997_63206280
CHR11_63333998_63338413
CHR11_63359475_63364333
CHR11_63415706_63419956
CHR11_63440142_63444392
CHR11_63459543_63463838
CHR11_63506960_63511246
CHR11_6364730_6371820
CHR11_63689165_63693609
CHR11_63705819_63710997
CHR11_63742711_63759591
CHR11_63761488_63766913
CHR11_63770091_63776447
CHR11_63805804_63817456
CHR11_63826119_63831965
CHR11_63860770_63867528
CHR11_63873433_63878218
CHR11_63879695_63883971
CHR11_6396126_6400720
CHR11_63969621_63973871
CHR11_64076173_64080487
CHR11_64082629_64086879
CHR11_64111357_64116074
CHR11_64166613_64170863
CHR11_64246486_64250736
CHR11_64267087_64273004
CHR11_64298986_64306317
CHR11_64326539_64330789
CHR11_64333856_64338842
CHR11_64367867_64372117
CHR11_64401813_64406267
CHR11_64445255_64449505
CHR11_64534728_64538994
CHR11_64547985_64552287
CHR11_6455765_6462671
CHR11_64561480_64565750
CHR11_64604769_64611600
CHR11_64616758_64621039
CHR11_64632431_64636723
CHR11_64640996_64649736
CHR11_64690782_64695032
CHR11_64699761_64706792
CHR11_64734384_64738634
CHR11_64782507_64786760
CHR11_64841358_64845608
CHR11_64854421_64858678
CHR11_64875365_64880587
CHR11_64905248_64911453
CHR11_65045658_65049950
CHR11_65069067_65073317
CHR11_65081256_65085775
CHR11_65090575_65106113
CHR11_65119105_65123543
CHR11_65136325_65144660
CHR11_65147026_65153179
CHR11_65158670_65164917
CHR11_65186135_65190451
CHR11_65232564_65237058
CHR11_65244115_65251961
CHR11_65303368_65311854
CHR11_65381024_65385880
CHR11_65396039_65400337
CHR11_65410950_65416086
CHR11_65423681_65428073
CHR11_65439803_65446607
CHR11_65466190_65470440
CHR11_65482275_65486536
CHR11_65522625_65529664
CHR11_65532537_65536816
CHR11_65559485_65563735
CHR11_65572477_65577141
CHR11_65585187_65589437
CHR11_65590899_65595250
CHR11_65778323_65782574
CHR11_6578039_6584887
CHR11_65789180_65793451
CHR11_65798771_65803021
CHR11_65812398_65816696
CHR11_65840328_65844591
CHR11_65868364_65875171
CHR11_6589258_6593521
CHR11_65894937_65899646
CHR11_65941550_65945887
CHR11_65987470_65991740
CHR11_66029621_66035451
CHR11_66067466_66073747
CHR11_66091842_66096123
CHR11_66113765_66120630
CHR11_66137172_66141442
CHR11_66201101_66205410
CHR11_66265282_66273190
CHR11_6632900_6637156
CHR11_66363958_66368213
CHR11_66378048_66382298
CHR11_66477706_66485912
CHR11_66543966_66548216
CHR11_66577396_66581646
CHR11_66639815_66644823
CHR11_66797083_66801333
CHR11_66809894_66814144
CHR11_66821322_66828422
CHR11_66896840_66901282
CHR11_66912498_66916748
CHR11_66924476_66929452
CHR11_66943814_66948070
CHR11_6695038_6703187
CHR11_66960978_66965229
CHR11_66966759_66971339
CHR11_66972961_66980276
CHR11_66992534_66996784
CHR11_67027666_67036178
CHR11_67046693_67050943
CHR11_67104358_67108611
CHR11_67138495_67142745
CHR11_67153218_67157477
CHR11_67162857_67167107
CHR11_67173956_67178206
CHR11_67197928_67202178
CHR11_67527365_67535162
CHR11_67551184_67555434
CHR11_67559558_67567772
CHR11_67644562_67648934
CHR11_67736610_67740860
CHR11_67833210_67837460
CHR11_67981274_67985563
CHR11_68040066_68044316
CHR11_6819958_6824239
CHR11_68205102_68209360
CHR11_682142_689240
CHR11_68274745_68279078
CHR11_68365100_68369350
CHR11_68504281_68508531
CHR11_6850954_6855204
CHR11_68536494_68540811
CHR11_68569440_68573739
CHR11_68814697_68818972
CHR11_6895308_6899558
CHR11_69161553_69165876
CHR11_69198513_69202846
CHR11_69227206_69231787
CHR11_692619_700117
CHR11_69298602_69302852
CHR11_69342379_69346629
CHR11_69723416_69727818
CHR11_69790970_69795240
CHR11_69918791_69923047
CHR11_6997367_7001617
CHR11_70184770_70189020
CHR11_7063358_7067660
CHR11_70912460_70916710
CHR11_70933613_70938101
CHR11_70950756_70955006
CHR11_70995385_70999635
CHR11_71172715_71176980
CHR11_71466052_71472721
CHR11_71491193_71495470
CHR11_71601985_71606240
CHR11_71609972_71616788
CHR11_71632100_71636352
CHR11_71638816_71643066
CHR11_71822466_71826726
CHR11_72030373_72034623
CHR11_72057006_72061256
CHR11_72062310_72066611
CHR11_72101095_72105345
CHR11_72199598_72203857
CHR11_7226256_7230506
CHR11_72344407_72348657
CHR11_72528004_72534239
CHR11_72603491_72607899
CHR11_72655086_72661703
CHR11_72693816_72698066
CHR11_72761552_72766110
CHR11_73031370_73037107
CHR11_73148995_73153349
CHR11_73335511_73340468
CHR11_73370750_73375037
CHR11_733926_738181
CHR11_73572920_73577170
CHR11_73699574_73703847
CHR11_73786372_73790650
CHR11_73855436_73859686
CHR11_73878632_73886109
CHR11_74119084_74123375
CHR11_74294284_74303041
CHR11_74373326_74377576
CHR11_74477656_74481906
CHR11_74544991_74549241
CHR11_74739626_74744021
CHR11_74818005_74822381
CHR11_74840270_74844520
CHR11_7488125_7492378
CHR11_74913765_74918015
CHR11_74947317_74954537
CHR11_75056043_75060627
CHR11_75200422_75204699
CHR11_75594391_75602951
CHR11_75766516_75773134
CHR11_75830216_75838471
CHR11_76057793_76062939
CHR11_76168432_76172804
CHR11_76452139_76456437
CHR11_7650529_7654897
CHR11_76513457_76517713
CHR11_766721_771001
CHR11_76857632_76866081
CHR11_76974827_76979077
CHR11_77025745_77029995
CHR11_77202028_77206278
CHR11_77206344_77213028
CHR11_77574011_77580812
CHR11_7774315_7778596
CHR11_77805664_77809914
CHR11_779363_783623
CHR11_77962617_77966867
CHR11_78174946_78179196
CHR11_78478491_78482741
CHR11_785471_791735
CHR11_7916893_7921143
CHR11_792000_800740
CHR11_8013255_8021290
CHR11_805401_809651
CHR11_8055984_8060234
CHR11_8116012_8120262
CHR11_814117_823762
CHR11_82120155_82126054
CHR11_82207556_82211806
CHR11_82286887_82292705
CHR11_8237067_8245482
CHR11_82459782_82464061
CHR11_82542360_82546610
CHR11_82578928_82583948
CHR11_82673919_82678562
CHR11_829323_837947
CHR11_84311336_84315586
CHR11_85013788_85019462
CHR11_85052659_85057321
CHR11_85112654_85120219
CHR11_85240291_85247134
CHR11_85456798_85461256
CHR11_855743_859993
CHR11_85629962_85634662
CHR11_8571326_8575579
CHR11_85759925_85764175
CHR11_86060138_86064575
CHR11_86185710_86189998
CHR11_87547497_87551749
CHR11_88420088_88424338
CHR11_8848719_8852993
CHR11_8885776_8892574
CHR11_8920406_8924656
CHR11_8941773_8946078
CHR11_89595079_89599375
CHR11_897909_904335
CHR11_8981358_8985624
CHR11_9068919_9073934
CHR11_912340_916630
CHR11_92338936_92343186
CHR11_9242682_9246947
CHR11_92699311_92703564
CHR11_92752783_92757033
CHR11_93031024_93035274
CHR11_93107912_93120858
CHR11_93153595_93157862
CHR11_93498241_93502492
CHR11_9359279_9363529
CHR11_93773311_93777566
CHR11_93913274_93917524
CHR11_93936681_93941079
CHR11_94137655_94141934
CHR11_94436256_94440727
CHR11_94603108_94607394
CHR11_95159789_95166102
CHR11_9547415_9552755
CHR11_95715242_95719492
CHR11_95756824_95766209
CHR11_9635012_9642978
CHR11_9690170_9694426
CHR11_98393580_98397830
CHR12_100127032_100131620
CHR12_1003674_1007924
CHR12_100612047_100616350
CHR12_10071042_10075292
CHR12_100791759_100796009
CHR12_101395809_101401971
CHR12_101872093_101876365
CHR12_102413126_102417379
CHR12_10253255_10257508
CHR12_102758164_102762605
CHR12_102844818_102851431
CHR12_102880246_102884519
CHR12_102978949_102983213
CHR12_103055319_103059670
CHR12_103201356_103207375
CHR12_103218178_103222428
CHR12_103367113_103371363
CHR12_103371407_103375929
CHR12_103466480_103470730
CHR12_104001616_104005965
CHR12_104022121_104026429
CHR12_104245269_104249519
CHR12_10496446_10501982
CHR12_105053116_105061441
CHR12_105165056_105169414
CHR12_105272118_105276448
CHR12_105497314_105501912
CHR12_105689078_105693371
CHR12_105870334_105874584
CHR12_105904276_105908559
CHR12_106010688_106014955
CHR12_106232826_106238608
CHR12_106549238_106553488
CHR12_106600208_106604469
CHR12_106677900_106682651
CHR12_106688791_106693041
CHR12_107044094_107048390
CHR12_107139241_107143491
CHR12_10717156_10721406
CHR12_107256288_107260712
CHR12_107515163_107519434
CHR12_107648659_107653156
CHR12_10766411_10770678
CHR12_107774730_107778980
CHR12_108058093_108062343
CHR12_108230658_108236078
CHR12_108396321_108403038
CHR12_108492499_108499185
CHR12_108662797_108667047
CHR12_108694925_108699175
CHR12_108736234_108740484
CHR12_108754845_108759095
CHR12_108801926_108806176
CHR12_108818980_108823455
CHR12_108917727_108922526
CHR12_10892569_10897942
CHR12_109200314_109204626
CHR12_109325065_109329315
CHR12_109420887_109427813
CHR12_109504673_109508947
CHR12_10952414_10956928
CHR12_109610147_109618159
CHR12_109664300_109668559
CHR12_10969600_10973851
CHR12_109765693_109769943
CHR12_10982323_10986573
CHR12_109855277_109859538
CHR12_109952711_109956961
CHR12_110285149_110294709
CHR12_11029976_11034278
CHR12_110324634_110328884
CHR12_11040991_11045241
CHR12_110521110_110525363
CHR12_110604754_110611622
CHR12_11065687_11069986
CHR12_110685228_110689914
CHR12_11074451_11078701
CHR12_110760927_110768589
CHR12_110932034_110938818
CHR12_111030221_111034480
CHR12_111044263_111048513
CHR12_11105410_11109660
CHR12_11122287_11126537
CHR12_11134925_11139595
CHR12_111426808_111431058
CHR12_111825621_111829968
CHR12_111857131_111861395
CHR12_111976544_111980852
CHR12_112009139_112013389
CHR12_112056942_112061912
CHR12_112104271_112111167
CHR12_112140151_112146763
CHR12_11214689_11218965
CHR12_112195690_112199940
CHR12_112256468_112260808
CHR12_112277260_112281510
CHR12_112392980_112397760
CHR12_113325336_113334130
CHR12_113605028_113609852
CHR12_115198776_115203026
CHR12_115656998_115663726
CHR12_115802865_115807115
CHR12_115829643_115833893
CHR12_116020841_116025320
CHR12_116111746_116116183
CHR12_116283215_116287465
CHR12_116776974_116781224
CHR12_11690554_11694804
CHR12_116958878_116963128
CHR12_116982539_116986834
CHR12_117025323_117030016
CHR12_117034013_117038263
CHR12_117054752_117059061
CHR12_117294184_117299490
CHR12_117900278_117904528
CHR12_118078516_118082766
CHR12_118097477_118101759
CHR12_118253399_118257649
CHR12_118908530_118912780
CHR12_119038191_119042482
CHR12_119116146_119126897
CHR12_119133602_119137852
CHR12_119187142_119191392
CHR12_119200567_119204817
CHR12_119211075_119215325
CHR12_119290591_119294841
CHR12_119388542_119395441
CHR12_119414741_119419086
CHR12_119450586_119457674
CHR12_119502817_119507084
CHR12_119559304_119563554
CHR12_119605831_119610110
CHR12_119825383_119830034
CHR12_119893728_119901684
CHR12_119937912_119942183
CHR12_120218122_120223994
CHR12_120318784_120323093
CHR12_120501997_120506772
CHR12_120545337_120549725
CHR12_120715205_120727776
CHR12_120837365_120844446
CHR12_120940743_120945113
CHR12_121231519_121235769
CHR12_121250680_121254963
CHR12_121275787_121280052
CHR12_121316179_121320470
CHR12_121472319_121476569
CHR12_121821525_121827807
CHR12_121882488_121886741
CHR12_121945853_121950165
CHR12_122010010_122014260
CHR12_122016210_122020485
CHR12_122021806_122035649
CHR12_122321389_122326140
CHR12_122400191_122404441
CHR12_122430772_122435406
CHR12_122436055_122440305
CHR12_122453423_122457673
CHR12_122583270_122587953
CHR12_122631613_122635863
CHR12_122718143_122722393
CHR12_122759317_122766535
CHR12_122828103_122832353
CHR12_122882438_122886688
CHR12_122984728_122988984
CHR12_123020122_123026616
CHR12_12310263_12314513
CHR12_123336162_123340412
CHR12_123386141_123390391
CHR12_123545001_123549251
CHR12_123568043_123572293
CHR12_123585352_123589602
CHR12_123913532_123917846
CHR12_123962499_123968860
CHR12_124003183_124007433
CHR12_124038841_124045165
CHR12_124185243_124189493
CHR12_124669494_124673744
CHR12_12605795_12610084
CHR12_12705921_12710171
CHR12_12758075_12762413
CHR12_127864498_127868748
CHR12_127873744_127877994
CHR12_127900431_127904783
CHR12_128953416_128957666
CHR12_129094805_129099055
CHR12_129209456_129214169
CHR12_129385066_129389353
CHR12_129567613_129571863
CHR12_129766029_129770279
CHR12_129889011_129893264
CHR12_129919020_129923485
CHR12_13014105_13018355
CHR12_130212008_130216258
CHR12_130342519_130346769
CHR12_130413016_130417266
CHR12_13043595_13047988
CHR12_130758087_130762337
CHR12_13085081_13089342
CHR12_130875390_130879662
CHR12_130941731_130945981
CHR12_130976241_130980744
CHR12_131131280_131135567
CHR12_131191445_131198306
CHR12_131255776_131260026
CHR12_131358641_131365383
CHR12_13147090_13151346
CHR12_131634426_131638676
CHR12_131653620_131657870
CHR12_131701975_131706225
CHR12_131770764_131777518
CHR12_131794008_131798258
CHR12_131847124_131851990
CHR12_131914333_131918861
CHR12_131973245_131977767
CHR12_132042191_132046465
CHR12_132069628_132073878
CHR12_132120668_132124990
CHR12_132163609_132168304
CHR12_132213785_132218036
CHR12_132264567_132268967
CHR12_13420013_13424412
CHR12_14023569_14027819
CHR12_14406377_14410679
CHR12_14426040_14430290
CHR12_14465705_14469955
CHR12_14611175_14615558
CHR12_14739946_14744196
CHR12_14814582_14819365
CHR12_14857633_14861883
CHR12_14929278_14933595
CHR12_15013744_15017994
CHR12_15363243_15367503
CHR12_1572842_1577092
CHR12_15832839_15837101
CHR12_1605172_1609422
CHR12_1667007_1671257
CHR12_1796436_1800878
CHR12_18758222_18762472
CHR12_18778807_18785716
CHR12_1897343_1901631
CHR12_19170452_19174746
CHR12_19480399_19485531
CHR12_1983150_1987438
CHR12_2029224_2033739
CHR12_2091179_2095429
CHR12_21368106_21372382
CHR12_21378349_21382599
CHR12_21413584_21417834
CHR12_21542544_21549296
CHR12_21567022_21571272
CHR12_21818132_21822514
CHR12_21984853_21989103
CHR12_22086925_22091175
CHR12_22587969_22592219
CHR12_22991826_22996076
CHR12_23993154_23997404
CHR12_24627599_24631869
CHR12_24943009_24950089
CHR12_25093007_25097257
CHR12_25294337_25298621
CHR12_25999728_26004014
CHR12_26236288_26240542
CHR12_26876648_26880898
CHR12_26979082_26985710
CHR12_27063249_27067499
CHR12_27373553_27378004
CHR12_27564811_27569158
CHR12_2770913_2775218
CHR12_27820953_27825244
CHR12_2788623_2792937
CHR12_28013411_28019683
CHR12_28297899_28302149
CHR12_28309302_28313552
CHR12_2853149_2860064
CHR12_2866793_2871081
CHR12_29189998_29194248
CHR12_29229343_29233593
CHR12_29264364_29268614
CHR12_2935256_2939972
CHR12_29826496_29832459
CHR12_3053317_3057616
CHR12_30739268_30743518
CHR12_30794575_30802215
CHR12_31162742_31169167
CHR12_31364970_31369272
CHR12_31503733_31507983
CHR12_31539353_31543603
CHR12_31633893_31638719
CHR12_31772501_31776819
CHR12_31835692_31839942
CHR12_32000119_32007517
CHR12_32025758_32030008
CHR12_3260767_3265017
CHR12_32719990_32724280
CHR12_32940220_32944493
CHR12_33483098_33487521
CHR12_34062982_34067465
CHR12_3466659_3475746
CHR12_3590680_3594930
CHR12_37400286_37404536
CHR12_37584928_37589187
CHR12_38122305_38126685
CHR12_38785178_38789656
CHR12_38901580_38908665
CHR12_38928081_38932331
CHR12_39219128_39223384
CHR12_39369124_39373374
CHR12_40917555_40921817
CHR12_41122192_41126442
CHR12_41268995_41273245
CHR12_42231241_42235491
CHR12_42434582_42442356
CHR12_42485569_42489945
CHR12_4249698_4253973
CHR12_4297131_4301410
CHR12_43555471_43559905
CHR12_436303_440553
CHR12_43730399_43734649
CHR12_43892669_43900771
CHR12_44406258_44411465
CHR12_44513310_44517744
CHR12_44948074_44952521
CHR12_45052064_45056321
CHR12_4514816_4521398
CHR12_45201821_45206071
CHR12_45472414_45476666
CHR12_45483050_45487300
CHR12_45505256_45509535
CHR12_45759165_45763501
CHR12_4623832_4629302
CHR12_46385286_46389541
CHR12_46438009_46442388
CHR12_46449757_46454037
CHR12_46499174_46503424
CHR12_46584303_46588581
CHR12_46640156_46645008
CHR12_46683778_46688028
CHR12_46782472_46789542
CHR12_46795927_46803566
CHR12_46882592_46886842
CHR12_47005529_47009779
CHR12_47030094_47034441
CHR12_47149214_47153464
CHR12_47159789_47164060
CHR12_47358993_47365770
CHR12_47396298_47400548
CHR12_47468337_47472646
CHR12_47495278_47499530
CHR12_47593589_47597839
CHR12_47604799_47609060
CHR12_47636647_47641077
CHR12_47650798_47659414
CHR12_47678605_47682855
CHR12_47774119_47778369
CHR12_47789929_47794415
CHR12_4785102_4790121
CHR12_47868333_47872628
CHR12_47941631_47945920
CHR12_47971675_47975965
CHR12_48023807_48028057
CHR12_48044024_48048309
CHR12_48215706_48219956
CHR12_48284871_48289158
CHR12_48300119_48304419
CHR12_48386512_48390964
CHR12_48583175_48587487
CHR12_48636272_48642750
CHR12_48643743_48647993
CHR12_48704738_48708993
CHR12_48734253_48738503
CHR12_48788666_48792916
CHR12_48846616_48850870
CHR12_4887267_4891555
CHR12_49075916_49081728
CHR12_49181534_49185906
CHR12_49440627_49445091
CHR12_49519475_49523732
CHR12_49705659_49711780
CHR12_49762656_49767100
CHR12_49804685_49808935
CHR12_49876168_49880418
CHR12_49896994_49901244
CHR12_49949499_49953969
CHR12_50068286_50074960
CHR12_50101360_50105773
CHR12_5019845_5024134
CHR12_50267786_50272036
CHR12_50511218_50515468
CHR12_50564510_50569034
CHR12_50579835_50588218
CHR12_50628217_50632518
CHR12_50683514_50691321
CHR12_50714265_50718515
CHR12_50720262_50724512
CHR12_50727957_50732257
CHR12_50746572_50750840
CHR12_50865050_50869300
CHR12_50871255_50875551
CHR12_50909720_50914055
CHR12_51085693_51089943
CHR12_51153076_51157336
CHR12_51297850_51302110
CHR12_51331465_51335726
CHR12_51584000_51588627
CHR12_51625421_51629948
CHR12_51723576_51730864
CHR12_51758655_51762905
CHR12_51857298_51864147
CHR12_51886517_51890767
CHR12_51928203_51933625
CHR12_51944883_51949567
CHR12_52000891_52005147
CHR12_52056744_52060995
CHR12_52118212_52122552
CHR12_52177471_52183211
CHR12_52305295_52309903
CHR12_52351948_52360196
CHR12_52615342_52620110
CHR12_52631480_52637334
CHR12_52661720_52665989
CHR12_52676643_52680919
CHR12_52685656_52689906
CHR12_52693439_52697927
CHR12_52709598_52713848
CHR12_52730427_52734677
CHR12_52938835_52943085
CHR12_52980308_52984558
CHR12_53098552_53102817
CHR12_53152864_53157118
CHR12_53174279_53178558
CHR12_53302_57552
CHR12_53314180_53318446
CHR12_5346451_5350701
CHR12_53531087_53535337
CHR12_53802550_53810569
CHR12_53923838_53928088
CHR12_54041661_54045911
CHR12_54168913_54173163
CHR12_54227777_54232027
CHR12_54387002_54391449
CHR12_54396963_54401237
CHR12_54407650_54412677
CHR12_54419830_54424080
CHR12_54507436_54514952
CHR12_54606413_54612905
CHR12_54756658_54761005
CHR12_54781155_54785466
CHR12_54804820_54809245
CHR12_54868772_54873118
CHR12_55013044_55019812
CHR12_55167670_55171948
CHR12_55367406_55371656
CHR12_55439874_55444124
CHR12_55637620_55641870
CHR12_55685747_55689997
CHR12_55765656_55769906
CHR12_55805042_55809709
CHR12_55893344_55897670
CHR12_55906260_55910568
CHR12_55919992_55924312
CHR12_56110305_56115559
CHR12_56136700_56144464
CHR12_56157245_56163400
CHR12_56226421_56231038
CHR12_56267823_56272073
CHR12_56281370_56285633
CHR12_56286867_56292712
CHR12_56296459_56301148
CHR12_56308665_56316752
CHR12_56370652_56374959
CHR12_56417546_56425851
CHR12_56431594_56438483
CHR12_56446395_56456022
CHR12_56525979_56530289
CHR12_56618113_56622461
CHR12_57598844_57604029
CHR12_58289189_58293439
CHR12_5924909_5929159
CHR12_60871076_60876318
CHR12_60936904_60941204
CHR12_61143366_61147645
CHR12_61282731_61286981
CHR12_61613350_61618696
CHR12_6176315_6180625
CHR12_61830156_61836357
CHR12_62347792_62352121
CHR12_6286362_6292827
CHR12_63080999_63085249
CHR12_63128666_63136442
CHR12_63287059_63291309
CHR12_6360088_6364367
CHR12_63800606_63804856
CHR12_6449342_6453604
CHR12_64501006_64505256
CHR12_64810042_64814300
CHR12_64823282_64827532
CHR12_64849281_64853574
CHR12_64865769_64870046
CHR12_6510444_6514985
CHR12_6527790_6538998
CHR12_6586037_6590312
CHR12_65945915_65950381
CHR12_6614599_6619048
CHR12_66325324_66329770
CHR12_6667336_6672430
CHR12_6679320_6683573
CHR12_67287418_67291740
CHR12_6731720_6736030
CHR12_67422702_67427011
CHR12_6742301_6746551
CHR12_67484734_67490023
CHR12_67612468_67616746
CHR12_67642537_67646787
CHR12_67916146_67920416
CHR12_6803964_6809198
CHR12_68146952_68151202
CHR12_68415004_68420204
CHR12_6843455_6847722
CHR12_68919988_68924246
CHR12_6900386_6908492
CHR12_69042828_69047439
CHR12_6919963_6926764
CHR12_69289140_69293391
CHR12_70116579_70120831
CHR12_7034777_7039050
CHR12_70431420_70435674
CHR12_70516305_70520555
CHR12_70949229_70955982
CHR12_7148679_7156630
CHR12_7230043_7234974
CHR12_728985_733742
CHR12_73887301_73893278
CHR12_74067655_74074469
CHR12_74710875_74715284
CHR12_74763964_74768217
CHR12_7483179_7491520
CHR12_75403269_75409029
CHR12_7546863_7551139
CHR12_75476864_75481220
CHR12_75677998_75682914
CHR12_75796149_75800430
CHR12_75982728_75986978
CHR12_7738877_7743138
CHR12_77779471_77783721
CHR12_7790505_7796836
CHR12_7805578_7809828
CHR12_78607537_78612421
CHR12_78852092_78856866
CHR12_79622076_79626360
CHR12_7979282_7983638
CHR12_79855075_79859325
CHR12_80675651_80680740
CHR12_81601564_81606158
CHR12_83829955_83834205
CHR12_84194515_84198914
CHR12_8439916_8444166
CHR12_84906712_84910962
CHR12_86944229_86954206
CHR12_8705217_8710200
CHR12_87056731_87063624
CHR12_87451920_87456170
CHR12_87497476_87501869
CHR12_88265422_88273927
CHR12_88441916_88447432
CHR12_88573225_88577475
CHR12_89872332_89876584
CHR12_8992757_8997019
CHR12_91062996_91067251
CHR12_9108183_9112433
CHR12_91345305_91349555
CHR12_91617470_91621720
CHR12_91846388_91850638
CHR12_92292332_92299131
CHR12_92359068_92363657
CHR12_92484228_92493169
CHR12_9251478_9255733
CHR12_92591781_92596373
CHR12_928374_932624
CHR12_93063129_93067379
CHR12_93376862_93381112
CHR12_93567705_93571955
CHR12_93920859_93925142
CHR12_93990589_93994987
CHR12_94132206_94138871
CHR12_94465980_94472858
CHR12_94707766_94712167
CHR12_94773369_94777619
CHR12_94857701_94864059
CHR12_94952726_94956996
CHR12_95108837_95113162
CHR12_95317231_95321854
CHR12_95562383_95566633
CHR12_9650999_9655264
CHR12_967164_975045
CHR12_9735757_9740007
CHR12_97430035_97434322
CHR12_97559708_97566220
CHR12_98071853_98076276
CHR12_9867843_9872133
CHR12_98901430_98906063
CHR12_99060023_99064273
CHR12_99115204_99121186
CHR12_99816069_99820319
CHR12_9991681_9995931
CHR13_100124300_100128550
CHR13_100865957_100870344
CHR13_101366246_101370496
CHR13_102043853_102048133
CHR13_102144105_102148355
CHR13_102245899_102252858
CHR13_102254091_102258341
CHR13_102516447_102520697
CHR13_104912716_104918208
CHR13_105984566_105988838
CHR13_106017712_106021986
CHR13_107316334_107322554
CHR13_107664381_107669600
CHR13_109236165_109240415
CHR13_109754131_109760959
CHR13_110011322_110015581
CHR13_110062438_110070201
CHR13_110155689_110166534
CHR13_110319413_110324099
CHR13_110364604_110368917
CHR13_110562124_110566532
CHR13_110600585_110604835
CHR13_111766413_111770663
CHR13_112075169_112079419
CHR13_112289690_112293982
CHR13_112345858_112350108
CHR13_112389143_112393393
CHR13_112435562_112439812
CHR13_112667314_112671564
CHR13_112700138_112704818
CHR13_112792415_112798286
CHR13_112804605_112808855
CHR13_112857468_112861722
CHR13_112907556_112914484
CHR13_112996101_113000444
CHR13_113189810_113196524
CHR13_113283556_113287806
CHR13_113359752_113364002
CHR13_113366094_113370344
CHR13_113526577_113530833
CHR13_113543412_113547668
CHR13_113567900_113572150
CHR13_113915438_113919697
CHR13_114014975_114019407
CHR13_114061679_114065954
CHR13_114094616_114098866
CHR13_18653185_18658199
CHR13_19102379_19106629
CHR13_19331650_19339273
CHR13_19427309_19431569
CHR13_19614677_19618927
CHR13_19664287_19668543
CHR13_19702317_19708646
CHR13_19997193_20001512
CHR13_20035707_20040026
CHR13_20171981_20176231
CHR13_20245307_20249557
[truncated: 11,161 more rows]

## Sheet: promoters and genes
promo_20bit	symbol
CHR4_165523902_165528152	1-Mar
CHR17_58236996_58242937	10-Mar
CHR4_78086418_78090790	11-Sep
CHR7_55868986_55873236	14-Sep
CHR2_241899364_241907408	2-Sep
CHR5_126393395_126397649	3-Mar
CHR22_40699441_40703733	3-Sep
CHR2_216942674_216948495	4-Mar
CHR17_53960912_53967910	4-Sep
CHR10_94037399_94044324	5-Mar
CHR22_18078486_18086730	5-Sep
CHRX_118710383_118714861	6-Sep
CHR7_35866165_35870415	7-Sep
CHR10_45409610_45414856	8-Mar
CHR12_56431594_56438483	9-Mar
CHR19_63555919_63562903	A1BG
CHR8_43263241_43267491	A26A1
CHR15_19335583_19340171	A26B1
CHR22_41446054_41450320	A4GALT
CHR7_34876969_34881219	AAA1
CHR12_52000891_52005147	AAAS
CHR3_153011050_153015365	AADAC
CHR4_171245720_171251447	AADAT
CHR2_69722950_69727853	AAK1
CHR2_218839956_218846637	AAMP
CHR17_38382607_38389046	AARSD1
CHR17_32376787_32381157	AATF
CHR16_8724187_8728437	ABAT
CHR16_69276445_69280695	ABBA-1
CHR9_106729491_106733757	ABCA1
CHR17_64735641_64739891	ABCA10
CHR4_455695_461340	ABCA11P
CHR2_215710646_215714896	ABCA12
CHR7_48461705_48465955	ABCA13
CHR9_139038236_139050783	ABCA2
CHR16_2329845_2334095	ABCA3
CHR17_64834085_64838385	ABCA5
CHR17_64567892_64572231	ABCA9
CHR7_87179750_87184000	ABCB1
CHR1_227760310_227764565	ABCB10
CHR2_169595329_169599579	ABCB11
CHR7_86941974_86946491	ABCB4
CHR2_219788101_219795416	ABCB6
CHR7_150351769_150357219	ABCB8
CHR12_122021806_122035649	ABCB9
CHR16_15947434_15951684	ABCC1
CHR6_43499769_43508216	ABCC10
CHR16_46832211_46842306	ABCC11
CHR10_101529060_101533310	ABCC2
CHR3_185214134_185221921	ABCC5
CHR11_17454275_17458525	ABCC8
CHR12_21984853_21989103	ABCC9
CHRX_152640016_152646581	ABCD1
CHR1_94653059_94657348	ABCD3
CHR4_146235430_146242298	ABCE1
CHR7_150554466_150562298	ABCF2
CHR3_185383079_185387432	ABCF3
CHR21_42505755_42513826	ABCG1
CHR4_89370748_89374998	ABCG2
CHR11_118521459_118526636	ABCG4
CHR20_25318599_25322967	ABHD12
CHR14_50405127_50409379	ABHD12B
CHR3_51975735_51986587	ABHD14A
CHR15_87429127_87433414	ABHD2
CHR18_17537974_17542224	ABHD3
CHR3_43703878_43708200	ABHD5
CHR3_58194848_58199347	ABHD6
CHR1_92264645_92268895	ABHD7
CHR19_15203481_15207731	ABHD9
CHR10_27189114_27193465	ABI1
CHR9_132697151_132701401	ABL1
CHR1_177378058_177382347	ABL2
CHR10_116407298_116411548	ABLIM1
CHR4_8210631_8214938	ABLIM2
CHR9_135139676_135143951	ABO
CHR17_958324_962574	ABR
CHR8_107850886_107855149	ABRA
CHR3_128870970_128875222	ABTB1
CHR11_34334493_34338878	ABTB2
CHR3_38151656_38157694	ACAA1
CHR18_45593121_45597400	ACAA2
CHR17_32837924_32846218	ACACA
CHR12_108058093_108062343	ACACB
CHR12_110604754_110611622	ACAD10
CHR3_133923198_133927493	ACAD11
CHR11_133625116_133631970	ACAD8
CHR2_210797642_210801905	ACADL
CHR1_75959369_75963802	ACADM
CHR17_7060376_7067254	ACADVL
CHR15_87144214_87148743	ACAN
CHR17_7192704_7199970	ACAP1
CHR3_196644291_196648541	ACAP2
CHR1_1227753_1238352	ACAP3
CHR17_40560736_40569377	ACBD4
CHR10_27568968_27573218	ACBD5
CHR1_178737352_178741602	ACBD6
CHR17_28643369_28647619	ACCN1
CHR12_48734253_48738503	ACCN2
CHR7_150351769_150357219	ACCN3
CHR2_220083635_220088045	ACCN4
CHR4_157006125_157010375	ACCN5
CHR16_66248851_66261629	ACD
CHR17_58912408_58916665	ACE
CHRX_15528223_15532558	ACE2
CHR7_100330668_100335151	ACHE
CHR17_37328016_37332298	ACLY
CHR2_135309155_135313468	ACMSD
CHR9_32371132_32375468	ACO1
CHR22_40191573_40198154	ACO2
CHR14_73094654_73098904	ACOT1
CHR1_54779941_54787278	ACOT11
CHR5_80724955_80729244	ACOT12
CHR14_73102015_73106281	ACOT2
CHR14_73149800_73154050	ACOT6
CHR1_6375258_6379913	ACOT7
CHR17_71483395_71490539	ACOX1
CHR4_8492578_8496838	ACOX3
CHR2_251395_258310	ACP1
CHR1_145608279_145612742	ACP6
CHR3_142429871_142434142	ACPL2
CHR3_133515440_133519740	ACPP
CHRX_70711485_70715735	ACRC
CHR19_6083177_6087477	ACSBG2
CHR17_45855097_45859354	ACSF2
CHR16_87684288_87688574	ACSF3
CHR4_185983459_185987709	ACSL1
CHR2_223430475_223434733	ACSL3
CHRX_108862387_108867302	ACSL4
CHR10_114120405_114126717	ACSL5
CHR5_131374464_131379053	ACSL6
CHR16_20716816_20728799	ACSM3
CHR20_24985993_24991116	ACSS1
CHR20_32923001_32928827	ACSS2
CHR10_90626102_90630755	ACTA2
CHR7_5535985_5540249	ACTB
CHR5_56813643_56817893	ACTBL2
CHR15_32874403_32878681	ACTC1
CHR17_77093626_77097922	ACTG1
CHR3_180759901_180764270	ACTL6A
CHR7_100091236_100095507	ACTL6B
CHR1_17950930_17955180	ACTL8
CHR14_68514893_68519263	ACTN1
CHR1_234912921_234917194	ACTN2
CHR11_66067466_66073747	ACTN3
CHR14_57733050_57737401	ACTR10
CHR10_104250232_104255952	ACTR1A
CHR2_97646066_97650393	ACTR1B
CHR2_65304905_65309563	ACTR2
CHR2_114360506_114364756	ACTR3
CHR7_152084311_152088604	ACTR3B
CHR20_36807010_36811260	ACTR5
CHR3_53890477_53894727	ACTR8
CHRX_127013308_127017558	ACTRT1
CHR2_158439119_158443369	ACVR1
CHR12_50628217_50632518	ACVR1B
CHR2_148315539_148319855	ACVR2A
CHR3_38467313_38471563	ACVR2B
CHR3_51989095_51993372	ACY1
CHR11_67173956_67178206	ACY3
CHR14_74599730_74606891	ACYP1
CHR20_42713024_42717290	ADA
CHR4_123516117_123520870	ADAD1
CHR15_56828719_56832969	ADAM10
CHR17_40188593_40192843	ADAM11
CHR10_128066252_128070555	ADAM12
CHR1_153286885_153291165	ADAM15
CHR2_9612604_9616868	ADAM17
CHR8_39557756_39562048	ADAM18
CHR8_39814135_39818436	ADAM2
CHR14_70070735_70074985	ADAM20
CHR7_87398001_87402420	ADAM22
CHR2_207013112_207017362	ADAM23
CHR8_24204064_24208318	ADAM28
CHR8_39194110_39198360	ADAM32
CHR8_39287766_39292057	ADAM5P
CHR14_105948385_105952637	ADAM6
CHR10_134939612_134943862	ADAM8
CHR8_38970161_38976698	ADAM9
CHR8_24294415_24298691	ADAMDEC1
CHR19_8580838_8585088	ADAMTS10
CHR5_33927131_33931381	ADAMTS12
CHR9_135280071_135284321	ADAMTS13
CHR10_72099064_72105067	ADAMTS14
CHR11_129820578_129828731	ADAMTS15
CHR15_98696078_98703150	ADAMTS17
CHR16_76025762_76030012	ADAMTS18
CHR5_128820501_128824751	ADAMTS19
CHR5_178704185_178708435	ADAMTS2
CHR12_42231241_42235491	ADAMTS20
CHR4_73652630_73656880	ADAMTS3
CHR15_76890078_76894328	ADAMTS7
CHR9_135386295_135390545	ADAMTSL2
CHR15_82110341_82114600	ADAMTSL3
CHR1_148790009_148795316	ADAMTSL4
CHR7_959896_964292	ADAP1
CHR17_26269558_26273825	ADAP2
CHR1_152866311_152870561	ADAR
CHR21_45315416_45321172	ADARB1
CHR10_1768920_1773170	ADARB2
CHR6_143804057_143808307	ADAT2
CHR19_45911347_45918130	ADCK4
CHR8_145565038_145569321	ADCK5
CHR7_45577145_45581395	ADCY1
CHR5_7445844_7450154	ADCY2
CHR2_24994757_24999007	ADCY3
CHR14_23868904_23877617	ADCY4
CHR3_124649332_124653582	ADCY5
CHR12_47468337_47472646	ADCY6
CHR16_48875822_48880072	ADCY7
CHR16_4105437_4109687	ADCY9
CHR18_891816_896136	ADCYAP1
CHR7_31055166_31059416	ADCYAP1R1
CHR4_2811881_2816425	ADD1
CHR2_70844314_70852337	ADD2
CHR10_111752215_111759288	ADD3
CHR9_19116720_19121073	ADFP
CHR4_100430372_100434665	ADH1A
CHR4_100492132_100496440	ADH1C
CHR4_100358665_100362924	ADH6
CHR8_67500316_67508039	ADHFE1
CHR2_3501545_3505806	ADI1
CHR12_1667007_1671257	ADIPOR2
CHR10_75577470_75584293	ADK
CHR11_10279707_10283967	ADM
CHR22_49259555_49267823	ADM2
CHR20_48980184_48984657	ADNP
CHR18_75964402_75968652	ADNP2
CHR10_64231021_64235463	ADO
CHR1_201321039_201327154	ADORA1
CHR17_15785455_15789950	ADORA2B
CHR1_36323572_36327827	ADPRHL2
CHR8_26777660_26782339	ADRA1A
CHR20_4176909_4181159	ADRA1D
CHR10_112823410_112828330	ADRA2A
CHR2_96144865_96149115	ADRA2B
CHR4_3734593_3738843	ADRA2C
CHR10_115790295_115794545	ADRB1
CHR5_148181500_148187147	ADRB2
CHR8_37942433_37946841	ADRB3
CHR11_66797083_66801333	ADRBK1
CHR22_24287360_24291695	ADRBK2
CHR20_60307921_60312196	ADRM1
CHR22_39068979_39073259	ADSL
CHR1_242681094_242685536	ADSS
CHR14_104254326_104262328	ADSSL1
CHR7_44113354_44117604	AEBP1
CHR12_19480399_19485531	AEBP2
CHR15_86966884_86971508	AEN
CHR19_3012524_3017464	AES
CHR4_7988127_7995986	AFAP1
CHR1_19472272_19476522	AFAR3
CHR1_113299389_113303840	AFARP1
CHRX_147386330_147391059	AFF2
CHR2_100124719_100128969	AFF3
CHR5_132324427_132330701	AFF4
CHR16_88590382_88594632	AFG3L1
CHR18_12366444_12370697	AFG3L2
CHR2_64601468_64605718	AFTPH
CHR2_236063974_236068258	AGAP1
CHR12_56417546_56425851	AGAP2
CHR7_150459067_150463317	AGAP3
CHR2_27124524_27128802	AGBL5
CHR7_99971317_99975567	AGFG2
CHR5_76358486_76362737	AGGF1
CHR7_140894190_140902471	AGK
CHR1_15783442_15787692	AGMAT
CHR6_32250649_32257320	AGPAT1
CHR9_138700916_138705232	AGPAT2
CHR21_44187738_44195333	AGPAT3
CHR8_6549785_6554371	AGPAT5
CHR8_41551375_41555625	AGPAT6
CHR4_84673087_84677426	AGPAT9
CHR1_973728_977978	AGRN
CHR1_228915729_228920064	AGT
CHR9_87545959_87550229	AGTPBP1
CHRX_115212530_115217843	AGTR2
CHR1_11715290_11719548	AGTRAP
CHR2_241461502_241465752	AGXT
CHR4_109902863_109907158	AGXT2L1
CHR1_245160596_245164846	AHCTF1
CHR20_32354034_32358311	AHCY
CHR1_110325330_110329580	AHCYL1
CHR1_27801941_27806191	AHDC1
CHR11_62067177_62074408	AHNAK
CHR7_17301270_17306093	AHR
CHR14_76990654_76997157	AHSA1
CHR2_61254824_61262755	AHSA2
CHR9_132958232_132962508	AIF1L
CHRX_129126735_129134203	AIFM1
CHR22_19657661_19667414	AIFM3
CHR6_143420215_143424490	AIG1
CHR6_107062922_107067172	AIM1
CHR1_26542179_26546656	AIM1L
CHR21_44526690_44530940	AIRE
CHR1_4611151_4615714	AJAP1
CHR9_129679011_129683290	AK1
CHR9_4730393_4734727	AK3
CHR17_26442742_26447138	AK3L1
CHR14_95924700_95928961	AK7
CHR17_19820967_19825221	AKAP10
CHR6_151701013_151705263	AKAP12
CHR15_83721374_83725701	AKAP13
CHR9_111847296_111851546	AKAP2
CHR12_4623832_4629302	AKAP3
CHR14_64000077_64004327	AKAP5
CHR14_31864773_31869023	AKAP6
CHR19_15350850_15355103	AKAP8
CHR7_91404627_91408925	AKAP9
CHR1_39226003_39230253	AKIRIN1
CHR6_88467632_88472145	AKIRIN2
CHR9_116195756_116204073	AKNA
CHR7_133793640_133797928	AKR1B1
CHR10_4991953_4996381	AKR1C1
CHR10_5049442_5053707	AKR1C2
CHR10_5123067_5127363	AKR1C3
CHR7_137408235_137412485	AKR1D1
CHR1_19507906_19514727	AKR7A2
CHR1_19487059_19491367	AKR7A3
CHR14_104330233_104336625	AKT1
CHR1_242072426_242076676	AKT3
CHR16_52093886_52098171	AKTIP
CHR3_52203655_52207990	ALAS1
CHR3_106564902_106569207	ALCAM
CHR10_97405642_97410057	ALDH18A1
CHR15_56144419_56149408	ALDH1A2
CHR15_99234066_99238333	ALDH1A3
CHR3_127381358_127386219	ALDH1L1
CHR12_104001616_104005965	ALDH1L2
CHR12_110685228_110689914	ALDH2
CHR17_19489155_19493585	ALDH3A2
CHR11_67527365_67535162	ALDH3B1
CHR11_67197928_67202178	ALDH3B2
CHR1_19100860_19105159	ALDH4A1
CHR6_24597028_24603925	ALDH5A1
CHR5_125958017_125965281	ALDH7A1
CHR1_163931110_163938224	ALDH9A1
CHR16_29979531_29985414	ALDOA
CHR12_34062982_34067465	ALG10
CHR22_48694847_48701610	ALG12
CHR9_101020890_101027557	ALG2
CHR2_29997186_30001436	ALK
CHR11_43855470_43859944	ALKBH3
CHR17_18024513_18029033	ALKBH5
CHR19_6319943_6324538	ALKBH7
CHR2_3716585_3720835	ALLC
CHR17_6836627_6840878	ALOX12
CHR17_7930996_7935247	ALOX12B
CHR17_4490959_4495209	ALOX15
CHR17_7879582_7883948	ALOX15B
CHR10_45186134_45190384	ALOX5
CHR17_7961505_7966032	ALOXE3
CHR2_233025608_233029858	ALPI
CHR4_113514800_113519050	ALPK1
CHR18_54396797_54401881	ALPK2
CHR15_83157414_83161664	ALPK3
CHR3_46709425_46713695	ALS2CL
CHR2_202191393_202195643	ALS2CR11
CHR2_202214905_202219412	ALS2CR4
CHR2_203480915_203491593	ALS2CR8
CHR12_84194515_84198914	ALX1
CHR1_110414007_110418345	ALX3
CHR11_44287542_44291792	ALX4
CHR17_30544740_30548990	AMAC1
CHR8_11222404_11226654	AMAC1L2
CHR5_34043140_34047463	AMACR
CHR11_46568098_46575645	AMBRA1
CHR6_111299179_111303656	AMD1
CHR12_94857701_94864059	AMDHD1
CHR16_2500453_2511177	AMDHD2
CHR16_55016054_55020451	AMFR
CHR11_117573854_117578104	AMICA1
CHR1_109853077_109857327	AMIGO1
CHR12_45759165_45763501	AMIGO2
CHR3_49731313_49739888	AMIGO3
CHRX_109447218_109451536	AMMECR1
CHR14_102455256_102459506	AMN
CHR12_31772501_31776819	AMN1
CHRX_111969949_111974199	AMOT
CHR11_94137655_94141934	AMOTL1
CHR3_135575227_135579596	AMOTL2
CHR1_109966071_109970321	AMPD2
CHR11_10425299_10429549	AMPD3
CHR7_38636733_38641045	AMPH
CHR3_49432832_49438516	AMT
CHR1_104090463_104095364	AMY1A
CHR1_104090463_104095364	AMY1B
CHR1_104090463_104095364	AMY1C
CHR17_63752239_63757129	AMZ2
CHR2_112357264_112361712	ANAPC1
CHR4_146235430_146242298	ANAPC10
CHR9_139199419_139206378	ANAPC2
CHR4_24984445_24988722	ANAPC4
CHR12_109325065_109329315	ANAPC7
CHR14_20218711_20227525	ANG
CHR8_108402647_108406897	ANGPT1
CHR8_6248029_6252280	ANGPT2
CHR20_844202_848460	ANGPT4
CHR1_176957422_176965795	ANGPTL1
CHR9_128923988_128928365	ANGPTL2
CHR1_62925807_62930057	ANGPTL3
CHR19_8331510_8335816	ANGPTL4
CHR8_41773547_41777797	ANK1
CHR10_62162504_62166754	ANK3
CHR2_190243760_190250658	ANKAR
CHR15_62987653_62991903	ANKDD1A
CHR17_4113250_4117500	ANKFY1
CHR5_14923862_14928376	ANKH
CHR5_139758112_139762426	ANKHD1
CHR11_112760222_112764472	ANKK1
CHR2_241144643_241153035	ANKMY1
CHR7_16648783_16655423	ANKMY2
CHR13_110364604_110368917	ANKRD10
CHR16_88083720_88087970	ANKRD11
CHR18_9123300_9128310	ANKRD12
CHR12_108917727_108922526	ANKRD13A
CHR17_24959249_24963499	ANKRD13B
CHR11_66809894_66814144	ANKRD13D
CHR10_5968719_5977104	ANKRD16
CHR4_74342598_74346866	ANKRD17
CHR10_99318745_99323275	ANKRD2
CHR9_68667325_68672550	ANKRD20A2
CHR9_68710375_68714625	ANKRD20A3
CHR3_15875183_15879557	ANKRD28
CHR12_50564510_50569034	ANKRD33
CHR1_144178364_144189191	ANKRD34A
CHR5_79901104_79905354	ANKRD34B
CHR1_144257100_144261368	ANKRD35
CHR2_97493394_97497761	ANKRD36B
CHR4_186551333_186555637	ANKRD37
CHR2_96886725_96890975	ANKRD39
CHR17_46139512_46143762	ANKRD40
CHR5_132173677_132178535	ANKRD43
CHR2_197882957_197887240	ANKRD44
CHR8_101640396_101644688	ANKRD46
CHR20_9960196_9964486	ANKRD5
CHR4_125850255_125854882	ANKRD50
CHR2_71055582_71060019	ANKRD53
CHR22_36569499_36576136	ANKRD54
CHR5_55447785_55452068	ANKRD55
CHR4_78037276_78041526	ANKRD56
CHR6_90196150_90200538	ANKRD6
CHR14_102043875_102049381	ANKRD9
CHR6_34961518_34967297	ANKS1A
CHR12_98901430_98906063	ANKS1B
CHR16_21149016_21153266	ANKS4B
CHR9_100597865_100602115	ANKS6
CHR2_219799285_219806095	ANKZF1
CHR3_43637711_43641961	ANO10
CHR12_5924909_5929159	ANO2
CHR12_99816069_99820319	ANO4
CHR11_22167797_22172047	ANO5
CHR12_43892669_43900771	ANO6
CHR2_241773096_241777346	ANO7
CHR19_17305863_17310143	ANO8
CHR11_431208_435458	ANO9
CHR9_99781961_99786227	ANP32B
CHR4_165523902_165528152	ANP32C
CHR12_47149214_47153464	ANP32D
CHR15_88150161_88154438	ANPEP
CHR2_69090492_69094773	ANTXR1
CHR4_81211048_81221735	ANTXR2
CHR4_169246781_169251031	ANXA10
CHR10_81954344_81958808	ANXA11
CHR15_58464827_58469077	ANXA2
CHR4_154290219_154294469	ANXA2P1
CHR4_122836514_122841126	ANXA5
CHR10_74843059_74847331	ANXA7
CHR1_23215032_23219358	AOF2
CHR2_201155475_201159725	AOX1
CHR17_33042800_33047059	AP1GBP1
CHR7_100580986_100587343	AP1S1
CHRX_15782055_15786521	AP1S2
CHR11_912340_916630	AP2A2
CHR17_30934894_30939237	AP2B1
CHR5_77625522_77629784	AP3B1
CHR15_81174835_81179189	AP3B2
CHR19_2101596_2106054	AP3D1
CHR10_75577470_75584293	AP3M1
CHR8_42126248_42130510	AP3M2
CHR15_48984737_48989033	AP4E1
CHR7_99533615_99540863	AP4M1
CHR14_30561124_30568840	AP4S1
CHR12_97559708_97566220	APAF1
CHR15_26997644_27001902	APBA2
CHR11_6396126_6400720	APBB1
CHR10_26763771_26768439	APBB1IP
CHR4_40910482_40914745	APBB2
CHR18_10441042_10445374	APCDD1
CHR3_49682938_49687188	APEH
CHR14_19989629_19996538	APEX1
CHR1_148507185_148512571	APH1A
CHR15_61353343_61357611	APH1B
CHR11_43286608_43290910	API5
CHR11_34891240_34898001	APIP
CHR1_10409245_10414136	APITD1
CHR2_68544745_68551394	APLF
CHRX_128615845_128620095	APLN
CHR11_56760535_56764864	APLNR
CHR11_129441510_129445775	APLP2
CHR11_116163169_116171322	APOA5
CHR2_21119589_21123950	APOB
CHR22_37680068_37684318	APOBEC3A
CHR22_37799581_37804020	APOBEC3G
CHR19_50105918_50110716	APOC1
CHR3_196791330_196795778	APOD
CHR22_34975569_34979821	APOL1
CHR22_34964753_34969446	APOL2
CHR22_34891421_34895671	APOL3
CHR22_34388651_34392901	APOL6
CHR6_31727624_31732420	APOM
CHRX_23832543_23839458	APOO
CHRX_84142060_84146310	APOOL
CHR21_26464186_26468503	APP
CHR17_55957536_55961862	APPBP2
CHR3_57287270_57291520	APPL1
CHR16_87405082_87409343	APRT
CHR1_152556715_152560969	AQP10
CHR11_76974827_76979077	AQP11
CHR2_241276434_241280684	AQP12A
CHR12_48636272_48642750	AQP5
CHR12_48643743_48647993	AQP6
CHR9_33391756_33396017	AQP7
CHRX_66677098_66682415	AR
CHRX_47301950_47306314	ARAF
CHR11_72101095_72105345	ARAP1
CHR4_35837008_35841258	ARAP2
CHR5_141041234_141045484	ARAP3
CHR8_143692076_143696335	ARC
CHR11_117941089_117949137	ARCN1
CHR4_75526216_75530466	AREG
CHR1_226330124_226338223	ARF1
CHR12_47636647_47641077	ARF3
CHR7_127012092_127016502	ARF5
CHR14_49426070_49430338	ARF6
CHR20_61371109_61375411	ARFGAP1
CHR11_47154245_47158495	ARFGAP2
CHR22_41582411_41586744	ARFGAP3
CHR8_68417716_68421966	ARFGEF1
CHR4_153916277_153923843	ARFIP1
CHR20_61806334_61813309	ARFRP1
CHR14_67152831_67157180	ARG2
CHR17_27490085_27494511	ARGFXP2
CHR13_106017712_106021986	ARGLU1
CHR10_32256984_32261276	ARHGAP12
CHR2_143599932_143604224	ARHGAP15
CHR16_24933333_24937676	ARHGAP17
CHR10_99019661_99023911	ARHGAP19
CHR11_110087233_110092622	ARHGAP20
CHR2_68811971_68816221	ARHGAP25
CHR5_142126655_142131225	ARHGAP26
CHR17_40858030_40862280	ARHGAP27
CHR18_6837289_6841539	ARHGAP28
CHR1_94474959_94479277	ARHGAP29
CHR1_159305330_159312580	ARHGAP30
CHRX_152844142_152848408	ARHGAP4
CHRX_11592992_11597242	ARHGAP6
CHR22_43557571_43561821	ARHGAP8
CHR12_56157245_56163400	ARHGAP9
CHR17_77420353_77426030	ARHGDIA
CHR16_262111_271431	ARHGDIG
CHR19_47075606_47081117	ARHGEF1
CHR8_1756048_1760339	ARHGEF10
CHR1_17821588_17825838	ARHGEF10L
CHR1_155281036_155285286	ARHGEF11
CHR11_119709655_119713905	ARHGEF12
CHR17_8150814_8155075	ARHGEF15
CHR1_3366481_3373178	ARHGEF16
CHR11_72693816_72698066	ARHGEF17
CHR1_16410941_16415227	ARHGEF19
CHR1_154213825_154218442	ARHGEF2
CHR3_56810238_56814493	ARHGEF3
CHR2_131387193_131392223	ARHGEF4
CHR7_143679865_143686665	ARHGEF5
CHR13_110600585_110604835	ARHGEF7
CHRX_62921388_62925638	ARHGEF9
CHR1_26891610_26897089	ARID1A
CHR6_157137277_157142975	ARID1B
CHR12_44513310_44517744	ARID2
CHR19_873536_881078	ARID3A
CHR15_72617136_72621407	ARID3B
CHR9_34617261_34621511	ARID3C
CHR2_96562690_96567558	ARID5A
CHR15_70550220_70554535	ARIH1
CHRX_100107868_100112118	ARL13A
CHR3_95174645_95182432	ARL13B
CHR5_53641410_53645660	ARL15
CHR17_77257924_77264859	ARL16
CHR17_41794060_41798365	ARL17
CHR17_41941891_41947721	ARL17P1
CHR11_64534728_64538994	ARL2
CHR7_12689505_12694235	ARL4A
CHR2_235069233_235073936	ARL4C
CHR17_38828384_38832648	ARL4D
CHR16_18719608_18723858	ARL6IP1
CHR12_122021806_122035649	ARL6IP4
CHR2_153279872_153285924	ARL6IP6
CHR1_200379675_200383989	ARL8A
CHR3_5135429_5139731	ARL8B
CHR10_28327233_28331485	ARMC4
CHR16_31374317_31379516	ARMC5
CHR17_70614176_70618426	ARMC7
CHR3_139385337_139389850	ARMC8
CHR2_231768122_231775434	ARMC9
CHRX_100688669_100692980	ARMCX1
CHRX_100758897_100769308	ARMCX3
CHRX_100623575_100627867	ARMCX4
CHRX_101737313_101741876	ARMCX5
CHRX_100758897_100769308	ARMCX6
CHR3_51394242_51398563	ARMET
CHR1_149114929_149119310	ARNT
CHR15_78480246_78484638	ARNT2
CHR11_13252400_13256768	ARNTL
CHR12_27373553_27378004	ARNTL2
CHR7_98806764_98811052	ARPC1B
CHR9_126667804_126672086	ARPC5L
CHR3_35654013_35659602	ARPP-21
CHR11_74739626_74744021	ARRB1
CHR17_4553405_4561459	ARRB2
CHR19_17976476_17980728	ARRDC2
CHR5_90714122_90718377	ARRDC3
CHR15_96301446_96305706	ARRDC4
CHR7_100307170_100311492	ARS2
CHR22_49412687_49416942	ARSA
CHR5_78316772_78321613	ARSB
CHRX_2856594_2860892	ARSD
CHRX_2991352_2995602	ARSF
CHR17_63811690_63815940	ARSG
CHRX_2931153_2935403	ARSH
CHR4_115118689_115124026	ARSJ
CHR11_3619056_3623710	ART1
CHR11_3619056_3623710	ART5
CHR1_44168078_44174990	ARTN
CHR22_18383559_18389386	ARVCF
CHRX_24943025_24947275	ARX
CHR8_17985132_17990274	ASAH1
CHR9_19395424_19399759	ASAH3L
CHR11_122570119_122574717	ASAM
CHR8_131482649_131486899	ASAP1
CHR2_9260844_9265141	ASAP2
CHR1_23635007_23641792	ASAP3
CHRX_63361478_63365789	ASB12
CHR3_57287270_57291520	ASB14
CHR2_53864220_53871083	ASB3
CHR4_177399071_177403321	ASB5
CHR9_131443422_131447765	ASB6
CHR15_98956836_98963402	ASB7
CHRX_15197344_15201654	ASB9
CHR12_101872093_101876365	ASCL1
CHR11_2248008_2252258	ASCL2
CHR11_8920406_8924656	ASCL3
CHR12_106688791_106693041	ASCL4
CHR19_14107614_14111940	ASF1B
CHR17_6957603_6962303	ASGR2
CHR1_153794316_153802277	ASH1L
CHR8_38078722_38083364	ASH2L
CHR7_65174710_65181037	ASL
CHRX_1690567_1694817	ASMT
CHRY_1530983_1535233	ASMTL
CHR19_12705724_12710068	ASNA1
CHR7_97338631_97343232	ASNS
CHR17_3321040_3326863	ASPA
CHR8_62788745_62793181	ASPH
CHR16_29816147_29821574	ASPHD1
CHR22_25151801_25156051	ASPHD2
CHR17_77560898_77565148	ASPSCR1
CHR11_61858016_61862290	ASRGL1
CHR9_132311978_132316229	ASS1
CHR3_132092211_132096924	ASTE1
CHR9_119216388_119220638	ASTN2
CHR20_30406313_30411960	ASXL1
CHR2_25921190_25925440	ASXL2
CHR8_124494645_124501271	ATAD2
CHR1_1433895_1438177	ATAD3A
CHR17_26179645_26187102	ATAD5
CHR12_49440627_49445091	ATF1
CHR1_210845116_210849484	ATF3
CHR22_38243014_38247317	ATF4
CHR12_52305295_52309903	ATF7
CHR12_14465705_14469955	ATF7IP
CHR16_10383912_10388168	ATF7IP2
CHR2_233821538_233825835	ATG16L1
CHR11_72199598_72203857	ATG16L2
CHR14_95852504_95856754	ATG2B
CHR3_113760084_113766953	ATG3
CHR2_242220702_242228828	ATG4B
CHR6_106879234_106883861	ATG5
CHR2_219799285_219806095	ATG9A
CHR7_150351769_150357219	ATG9B
CHR11_277181_281443	ATHL1
CHR2_215881580_215885830	ATIC
CHR14_50092999_50097339	ATL1
CHR2_38457158_38461419	ATL2
CHR16_79623458_79627891	ATMIN
CHR12_6900386_6908492	ATN1
CHR4_94965599_94969850	ATOH1
CHR2_85831030_85835499	ATOH8
CHR13_112389143_112393393	ATP11A
CHR3_183990484_183994734	ATP11B
CHRX_138741363_138745613	ATP11C
CHR13_24149194_24153465	ATP12A
CHR19_19633175_19641412	ATP13A1
CHR1_17210104_17214497	ATP13A2
CHR3_194618716_194622966	ATP13A4
CHR3_194484681_194488931	ATP13A5
CHR1_116713858_116718156	ATP1A1
CHR19_47189434_47193722	ATP1A3
CHR1_167339070_167343355	ATP1B1
CHR17_7491478_7495728	ATP1B2
CHR3_143074659_143078932	ATP1B3
CHR16_28843206_28851590	ATP2A1
CHR12_109200314_109204626	ATP2A2
CHR17_3813712_3817985	ATP2A3
CHR12_88573225_88577475	ATP2B1
CHRX_152451273_152455523	ATP2B3
CHR3_132092211_132096924	ATP2C1
CHR18_41931485_41941697	ATP5A1
CHR19_1188091_1193598	ATP5D
CHR1_111789788_111796893	ATP5F1
CHR17_44321646_44326518	ATP5G1
CHR12_52351948_52360196	ATP5G2
CHR21_26026065_26033355	ATP5J
CHR7_98900973_98909238	ATP5J2
CHR14_49845296_49852197	ATP5S
CHRX_153306714_153320295	ATP6AP1
CHR7_138129736_138136966	ATP6V0A4
CHR1_44209688_44219519	ATP6V0B
CHR7_149197489_149207490	ATP6V0E2
CHR2_71013027_71017306	ATP6V1B1
CHR8_104098944_104106326	ATP6V1C1
CHR2_10869622_10873911	ATP6V1C2
CHR2_46599111_46604100	ATP6V1E2
CHR7_128307463_128311713	ATP6V1F
CHR1_196548075_196552325	ATP6V1G3
CHR13_51481050_51487131	ATP7B
CHR13_24937442_24941864	ATP8A2
CHR18_53549287_53553537	ATP8B1
CHR1_152561159_152567649	ATP8B2
CHR19_1762520_1766775	ATP8B3
CHR15_48197961_48202211	ATP8B4
CHR18_75209945_75214702	ATP9B
CHR17_17879830_17886705	ATPAF2
CHR19_56298909_56303159	ATPBD3
CHR15_33624893_33629156	ATPBD4
CHR1_28431364_28436055	ATPIF1
CHR3_143670209_143674459	ATR
CHR3_48477948_48483426	ATRIP
CHR10_116839613_116844385	ATRNL1
CHR6_16868950_16873200	ATXN1
CHR22_44442850_44447169	ATXN10
CHR16_28738414_28742823	ATXN2L
CHR14_91641900_91646207	ATXN3
CHR7_105303430_105307764	ATXN7L1
CHR1_109830195_109834445	ATXN7L2
CHR9_93163246_93167516	AUH
CHR20_54397333_54404258	AURKA
CHR19_62430688_62434989	AURKC
CHR7_68698341_68705120	AUTS2
CHR15_32117829_32122095	AVEN
CHR7_32495752_32502460	AVL9
CHR20_3012620_3016870	AVP
CHR10_99435868_99440460	AVPI1
CHR12_61830156_61836357	AVPR1A
CHR1_204387066_204391316	AVPR1B
CHRX_152820063_152824515	AVPR2
CHR16_341700_345965	AXIN1
CHR17_60984519_60991727	AXIN2
CHR3_39169293_39173605	AXUD1
CHR17_76810596_76814894	AZI1
CHR8_103944793_103949073	AZIN1
CHR19_772201_779580	AZU1
CHR1_233733595_233737904	B3GALNT2
CHR2_168430244_168434494	B3GALT1
CHR1_191421597_191425863	B3GALT2
CHR21_39947623_39955015	B3GALT5
CHR13_30668631_30672881	B3GALTL
CHR11_133786272_133790522	B3GAT1
CHR11_62145270_62149524	B3GAT3
CHR11_65868364_65875171	B3GNT1
CHR2_62292659_62296909	B3GNT2
CHR19_17763448_17767715	B3GNT3
CHR12_121250680_121254963	B3GNT4
CHR3_184627799_184632083	B3GNT5
CHR2_231965078_231969328	B3GNT7
CHR19_46625725_46629975	B3GNT8
CHR16_65741642_65745892	B3GNT9
CHR17_78602225_78606475	B3GNTL1
CHR12_56308665_56316752	B4GALNT1
CHR17_44561640_44566077	B4GALNT2
CHR12_436303_440553	B4GALNT3
CHR11_363739_367989	B4GALNT4
CHR9_33156486_33160854	B4GALT1
CHR1_44209688_44219519	B4GALT2
CHR1_159413135_159417438	B4GALT3
CHR3_120437662_120445942	B4GALT4
CHR20_47762917_47767245	B4GALT5
CHR17_19205825_19210075	B9D1
CHR8_104376775_104383679	BAALC
CHR9_103186358_103190611	BAAT
CHR11_116690971_116695682	BACE1
CHR21_41458097_41462719	BACE2
CHR21_29589590_29594357	BACH1
CHR11_63805804_63817456	BAD
CHR10_121397371_121401916	BAG3
CHR8_38149762_38156683	BAG4
CHR14_103095583_103102404	BAG5
CHR21_10120046_10124308	BAGE5
CHR15_38515711_38521452	BAHD1
CHR8_143538878_143543128	BAI1
CHR1_32001473_32005723	BAI2
CHR6_69400657_69404913	BAI3
CHR17_76619160_76624316	BAIAP2
CHR7_97867566_97871816	BAIAP2L1
CHR22_36835828_36840122	BAIAP2L2
CHR6_33655209_33659459	BAK1
CHR10_29002929_29007194	BAMBI
CHR11_65522625_65529664	BANF1
CHR20_17625092_17629354	BANF2
CHR4_102927418_102931668	BANK1
CHR16_86539038_86543343	BANP
CHR3_52416066_52422558	BAP1
CHR2_215381861_215386111	BARD1
CHR9_134444313_134448563	BARHL1
CHR1_90954632_90958882	BARHL2
CHR9_95756679_95760974	BARX1
CHR11_128747544_128751840	BARX2
CHR6_31693004_31697325	BAT2
CHR14_75055036_75059289	BATF
CHR1_210939200_210943450	BATF3
CHR2_160180576_160184826	BAZ2B
CHR19_52425541_52431363	BBC3
CHR11_27030000_27034250	BBOX1
CHR11_66029621_66035451	BBS1
CHR16_55110649_55115196	BBS2
CHR2_170040738_170045004	BBS5
CHR7_33148944_33153215	BBS9
CHR3_108720979_108725229	BBX
CHR1_154871030_154879347	BCAN
CHR7_107004445_107011852	BCAP29
CHRX_152640016_152646581	BCAP31
CHR16_73856656_73860906	BCAR1
CHR1_93919114_93923473	BCAR3
CHR1_115013428_115018067	BCAS2
CHR17_56106514_56110787	BCAS3
CHR20_48841373_48845737	BCAS4
CHR12_24943009_24950089	BCAT1
CHR19_46592043_46598713	BCKDHA
CHR16_31021112_31028002	BCKDK
CHR1_85511210_85519671	BCL10
CHR2_60633268_60637637	BCL11A
CHR14_98806825_98811075	BCL11B
CHR18_59136739_59141093	BCL2
CHR20_29773567_29777817	BCL2L1
CHR15_50191507_50195764	BCL2L10
CHR2_111587483_111598543	BCL2L11
CHR12_12310263_12314513	BCL2L14
CHR17_6863592_6867842	BCL6B
CHR12_120940743_120945113	BCL7A
CHR7_72609117_72613460	BCL7B
CHR16_30811928_30816624	BCL7C
CHR1_145476305_145480555	BCL9
CHR11_118285108_118290323	BCL9L
CHR6_136651932_136656182	BCLAF1
CHRX_39920776_39925026	BCOR
CHRX_128940849_128945099	BCORL1
CHR22_21951895_21956145	BCR
CHR2_219229201_219237195	BCS1L
CHR3_198783841_198788091	BDH1
CHR14_95795244_95799494	BDKRB1
CHR11_27698096_27703372	BDNF
CHR17_38229057_38233307	BECN1
CHR14_100105134_100109384	BEGAIN
CHRX_18148127_18152424	BEND2
CHR4_41848701_41853152	BEND4
CHR1_49014244_49018677	BEND5
CHR6_56924382_56928796	BEND6
CHR10_13584201_13588482	BEND7
CHR1_45025214_45029513	BEST4
CHR7_93470769_93475126	BET1
CHR11_195029_200883	BET1L
CHRX_102205074_102209324	BEX1
CHRX_102353220_102357470	BEX4
CHRX_101296812_101301185	BEX5
CHR16_14630790_14635087	BFAR
CHR20_17459224_17463474	BFSP1
CHRX_152410104_152417672	BGN
CHR3_4992707_4996972	BHLHB2
CHR20_61108037_61112287	BHLHB4
CHR8_65651867_65656117	BHLHB5
CHR7_97676039_97680289	BHLHB8
CHR9_94566154_94570419	BICD2
CHR22_41833200_41837467	BIK
CHR2_127580299_127584834	BIN1
CHR11_101719675_101726517	BIRC2
CHR2_32431733_32435983	BIRC6
CHR19_58485485_58490187	BIRC8
CHR13_102254091_102258341	BIVM
CHR8_11458862_11463112	BLK
CHR15_89058105_89062390	BLM
CHR10_102035189_102039929	BLOC1S2
CHR19_45660487_45671118	BLVRB
CHR15_38184829_38191867	BMF
CHR10_22646645_22650895	BMI1
CHR8_22069538_22079613	BMP1
CHR20_6693706_6697956	BMP2
CHR4_79913055_79917344	BMP2K
CHR4_82167642_82171941	BMP3
CHR14_53490270_53496862	BMP4
CHR6_7668508_7672758	BMP6
CHR20_55273876_55278592	BMP7
CHR10_88502875_88507136	BMPR1A
CHR4_96241028_96245278	BMPR1B
CHR2_202946403_202951151	BMPR2
CHR10_42594764_42599014	BMS1
CHRX_15431861_15436111	BMX
CHR15_81743722_81747972	BNC1
CHR15_57768028_57772310	BNIP2
CHR8_26292939_26297289	BNIP3L
CHR3_114410564_114418637	BOC
CHR2_242143364_242147744	BOK
CHR1_148134298_148138574	BOLA1
CHR2_198357229_198364450	BOLL
CHR8_145482587_145489428	BOP1
CHR7_133978594_133982860	BPGM
CHR6_3060108_3065308	BPHL
CHR20_31055143_31059940	BPIL1
CHR20_31079614_31083864	BPIL3
CHR1_218329007_218335094	BPNT1
CHR7_140270244_140274533	BRAF
CHR12_110604754_110611622	BRAP
CHR17_38527628_38534494	BRCA1
CHRX_153949403_153956330	BRCC3
CHR22_48603706_48610838	BRD1
CHR6_33040914_33049234	BRD2
CHR9_135922163_135926954	BRD3
CHR16_48959441_48963862	BRD7
CHR6_119078997_119083876	BRD7P3
CHR5_942411_949415	BRD9
CHR1_92184219_92191083	BRDT
CHR14_104837357_104841874	BRF1
CHR7_97745422_97749700	BRI3
CHR12_124038841_124045165	BRI3BP
CHR17_57294702_57299037	BRIP1
CHR11_65868364_65875171	BRMS1
CHR14_35361847_35366117	BRMS1L
CHR1_166169031_166175357	BRP44
CHR6_166715629_166719976	BRP44L
CHR3_9744933_9749353	BRPF1
CHR6_36269027_36273277	BRPF3
CHRX_135394290_135398540	BRS3
CHR19_60501913_60506163	BRSK1
CHR11_1385457_1389707	BRSK2
CHR18_33398921_33403441	BRUNOL4
CHR19_3172200_3176484	BRUNOL5
CHR15_70398532_70403079	BRUNOL6
CHR21_39606636_39612256	BRWD1
CHR10_122597184_122601643	BRWD2
CHRX_79951139_79955389	BRWD3
CHR1_32631864_32636128	BSDC1
CHR1_55233704_55237975	BSND
CHR4_15310238_15314545	BST1
CHR10_93670215_93674481	BTAF1
CHR15_81526260_81530610	BTBD1
CHR11_13440632_13444902	BTBD10
CHR12_106232826_106238608	BTBD11
CHR16_3600836_3605086	BTBD12
CHR10_124017310_124021579	BTBD16
CHR17_69868803_69875989	BTBD17
CHR20_11815976_11820226	BTBD3
CHR14_104782552_104789313	BTBD6
CHR14_92865817_92872638	BTBD7
CHR6_38714818_38719068	BTBD9
CHR4_75937961_75942353	BTC
CHR3_15614758_15621581	BTD
CHR12_91062996_91067251	BTG1
CHR1_201537786_201542062	BTG2
CHR11_110887219_110891774	BTG4
CHR3_113700145_113704566	BTLA
CHR6_26526117_26531075	BTN2A3
CHR5_180255234_180259514	BTNL8
CHR5_180392332_180400721	BTNL9
CHR10_103100314_103104640	BTRC
CHR2_111151326_111155635	BUB1
CHR15_38237029_38241329	BUB1B
CHR11_116148163_116152414	BUD13
CHR7_98841027_98847728	BUD31
CHR6_105688754_105695242	BVES
CHR6_111406483_111410733	BXDC1
CHR1_84714045_84718295	BXDC5
CHR6_41993442_42003960	BYSL
CHR6_41114156_41119037	BZRPL1
CHR2_201381391_201385654	BZW1
CHR7_16648783_16655423	BZW2
CHR10_44771724_44776002	C10orf10
CHR10_15175889_15182824	C10orf111
CHR10_21501992_21506622	C10orf113
CHR10_21825447_21829697	C10orf114
CHR10_88714667_88724548	C10orf116
CHR10_121621506_121625851	C10orf119
CHR10_98727530_98731780	C10orf12
CHR10_135020769_135025019	C10orf125
CHR10_96953537_96957787	C10orf129
CHR10_127394573_127401552	C10orf137
CHR10_21852074_21858117	C10orf140
CHR10_44812427_44819842	C10orf25
CHR10_72214413_72218663	C10orf27
CHR10_99880917_99885179	C10orf28
CHR10_100164181_100169161	C10orf33
CHR10_71056519_71060769	C10orf35
CHR10_120503998_120508248	C10orf46
CHR10_11901902_11906152	C10orf47
CHR10_50554237_50558487	C10orf53
CHR10_75337395_75345494	C10orf55
CHR10_81824905_81829155	C10orf57
CHR10_82154777_82159027	C10orf58
CHR10_90332200_90337248	C10orf59
CHR10_99330569_99334867	C10orf62
CHR10_25342092_25349412	C10orf63
CHR10_99330569_99334867	C10orf65
CHR10_23673028_23677278	C10orf67
CHR10_32893156_32897406	C10orf68
CHR10_50201507_50205757	C10orf71
CHR10_103805121_103809371	C10orf76
CHR10_105981303_105985610	C10orf79
CHR10_115511067_115515317	C10orf81
CHR10_118418721_118422971	C10orf82
CHR10_124702988_124707263	C10orf88
CHR10_128198668_128206882	C10orf90
CHR10_134105182_134109432	C10orf91
CHR10_134520476_134524726	C10orf92
CHR10_134605287_134609579	C10orf93
CHR10_15941753_15946025	C10orf97
CHR11_61313225_61320161	C11orf10
CHR11_8885776_8892574	C11orf17
CHR11_64616758_64621039	C11orf2
CHR11_57261797_57266310	C11orf31
CHR11_111632697_111640287	C11orf34
CHR11_544094_554279	C11orf35
CHR11_125153174_125157424	C11orf38
CHR11_128280052_128284302	C11orf45
CHR11_93107912_93120858	C11orf54
CHR11_36250735_36254985	C11orf55
CHR11_111446720_111454909	C11orf57
CHR11_16713254_16717519	C11orf58
CHR11_71491193_71495470	C11orf59
CHR11_117899919_117907894	C11orf60
CHR11_124174745_124179009	C11orf61
CHR11_122255182_122262616	C11orf63
CHR11_61001667_61006578	C11orf66
CHR11_77206344_77213028	C11orf67
CHR11_65439803_65446607	C11orf68
CHR11_101419908_101424158	C11orf70
CHR11_82286887_82292705	C11orf82
CHR11_63333998_63338413	C11orf84
CHR11_110887219_110891774	C11orf88
CHR11_61275936_61280186	C11orf9
CHR12_26979082_26985710	C12orf11
CHR12_89872332_89876584	C12orf12
CHR12_105870334_105874584	C12orf23
CHR12_87056731_87063624	C12orf29
CHR12_111030221_111034480	C12orf30
CHR12_108662797_108667047	C12orf34
CHR12_32025758_32030008	C12orf35
CHR12_13420013_13424412	C12orf36
CHR12_21567022_21571272	C12orf39
CHR12_47358993_47365770	C12orf41
CHR12_102413126_102417379	C12orf42
CHR12_119937912_119942183	C12orf43
CHR12_50746572_50750840	C12orf44
CHR12_4297131_4301410	C12orf5
CHR12_86944229_86954206	C12orf50
CHR12_6679320_6683573	C12orf53
CHR12_47159789_47164060	C12orf54
CHR12_6919963_6926764	C12orf57
CHR12_61282731_61286981	C12orf61
CHR12_48788666_48792916	C12orf62
CHR12_95562383_95566633	C12orf63
CHR12_24627599_24631869	C12orf67
CHR12_14857633_14861883	C12orf69
CHR13_49407691_49411977	C13orf1
CHR13_40926185_40930461	C13orf15
CHR13_45909576_45913826	C13orf18
CHR13_20644871_20652210	C13orf3
CHR13_42250250_42254514	C13orf30
CHR13_30374827_30379323	C13orf33
CHR13_72196542_72203423	C13orf34
CHR13_112345858_112350108	C13orf35
CHR13_36142548_36146798	C13orf36
CHR13_72196542_72203423	C13orf37
CHR13_102144105_102148355	C13orf39
CHR14_59016327_59024339	C14orf100
CHR14_56112763_56117045	C14orf101
CHR14_44791396_44795646	C14orf106
CHR14_73881447_73885714	C14orf115
CHR14_75684511_75688767	C14orf118
CHR14_76990654_76997157	C14orf133
CHR14_59657348_59661598	C14orf135
CHR14_89488498_89494296	C14orf143
CHR14_80474887_80481284	C14orf145
CHR14_59016327_59024339	C14orf149
CHR14_103095583_103102404	C14orf153
CHR14_90646681_90651546	C14orf159
CHR14_76358979_76363238	C14orf166B
CHR14_73094654_73098904	C14orf169
CHR14_77293145_77300750	C14orf178
CHR14_104113600_104117912	C14orf180
CHR14_68328780_68336443	C14orf181
CHR14_23835424_23842285	C14orf21
CHR14_44432756_44437013	C14orf28
CHR14_57687850_57692154	C14orf37
CHR14_60021752_60026002	C14orf39
CHR14_76564037_76568287	C14orf4
CHR14_73295995_73300245	C14orf43
CHR14_93529894_93534149	C14orf48
CHR14_95011041_95015426	C14orf49
CHR14_64082872_64087157	C14orf50
CHR14_99047676_99056703	C14orf65
CHR14_100189857_100194107	C14orf70
CHR14_104522824_104527287	C14orf79
CHR14_105020198_105029498	C14orf80
CHR14_92651151_92655480	C14orf85
CHR14_22546535_22552692	C14orf93
CHR14_22495372_22499680	C14orf94
CHR15_53275640_53280023	C15orf15
CHR15_72985482_72989732	C15orf17
CHR15_22468607_22472857	C15orf2
CHR15_32178065_32184923	C15orf24
CHR15_79210198_79214448	C15orf26
CHR15_74135853_74140103	C15orf27
CHR15_32288731_32293050	C15orf29
CHR15_90812410_90816906	C15orf32
CHR15_88256149_88260663	C15orf38
CHR15_73284616_73288866	C15orf39
CHR15_81470612_81474862	C15orf40
CHR15_34716597_34720847	C15orf41
CHR15_43506554_43510850	C15orf48
CHR15_38416876_38423953	C15orf52
CHR15_36772590_36776840	C15orf53
CHR15_38329176_38336220	C15orf56
CHR15_88574244_88581668	C15orf58
CHR15_71830119_71835577	C15orf59
CHR16_625561_632679	C16orf13
CHR16_625561_632679	C16orf14
CHR16_88612538_88617273	C16orf3
CHR16_1477719_1484346	C16orf38
CHR16_1320154_1325413	C16orf42
CHR16_15432325_15436645	C16orf45
CHR16_71735097_71739347	C16orf47
CHR16_4528013_4532263	C16orf5
CHR16_21923530_21927780	C16orf52
CHR16_88248210_88255254	C16orf55
CHR16_31411810_31418365	C16orf58
CHR16_2446581_2451688	C16orf59
CHR16_79594103_79601497	C16orf61
CHR16_8619548_8623798	C16orf68
CHR16_88311433_88317116	C16orf7
CHR16_65697915_65702165	C16orf70
CHR16_9089537_9093787	C16orf72
CHR16_84341440_84345690	C16orf74
CHR16_2191705_2196780	C16orf79
CHR16_56720016_56724297	C16orf80
CHR16_87293759_87303801	C16orf84
CHR16_87160842_87167549	C16orf85
CHR16_45421825_45426075	C16orf87
CHR16_19802865_19807152	C16orf88
CHR17_70479661_70483977	C17orf28
CHR17_6853177_6859597	C17orf49
CHR17_31108545_31112823	C17orf50
CHR17_39571351_39575665	C17orf53
CHR17_76896841_76901143	C17orf55
CHR17_76824139_76830950	C17orf56
CHR17_42752845_42759338	C17orf57
CHR17_63419296_63423664	C17orf58
CHR17_8029475_8037686	C17orf59
CHR17_7247392_7252975	C17orf61
CHR17_78001130_78005441	C17orf62
CHR17_55851154_55855404	C17orf64
CHR17_39609265_39614031	C17orf65
CHR17_77129071_77133344	C17orf70
CHR17_27692525_27696802	C17orf75
CHR17_16335139_16339389	C17orf76
CHR17_70089151_70093401	C17orf77
CHR17_32837924_32846218	C17orf78
CHR17_27209619_27213869	C17orf79
CHR17_68736870_68745086	C17orf80
CHR17_7091669_7099483	C17orf81
CHR17_56840393_56844643	C17orf82
CHR17_77238976_77247523	C17orf90
CHR17_44154129_44158381	C17orf92
CHR17_256933_261183	C17orf97
CHR17_73650528_73654778	C17orf99
CHR18_13607366_13611616	C18orf1
CHR18_32659577_32666656	C18orf10
CHR18_13671356_13675606	C18orf19
CHR18_31803085_31807495	C18orf21
CHR18_75891845_75896221	C18orf22
CHR18_46151889_46156150	C18orf24
CHR18_42004518_42008770	C18orf25
CHR18_29273905_29278183	C18orf34
CHR18_19271117_19275423	C18orf45
CHR18_50134191_50141645	C18orf54
CHR18_69963265_69969429	C18orf55
CHR18_583497_588423	C18orf56
CHR18_71267827_71272140	C18orf62
CHR18_19333970_19338256	C18orf8
CHR19_4620603_4624915	C19orf10
CHR19_34897202_34901471	C19orf12
CHR19_43543869_43548119	C19orf15
CHR19_63176964_63181216	C19orf18
CHR19_35121758_35126014	C19orf2
CHR19_454996_459249	C19orf20
CHR19_698625_702895	C19orf21
CHR19_863450_869107	C19orf22
CHR19_1216831_1227300	C19orf24
CHR19_1429443_1433698	C19orf25
CHR19_3490291_3494541	C19orf28
CHR19_1904796_1909048	C19orf34
CHR19_2232425_2236675	C19orf35
CHR19_2044367_2050769	C19orf36
CHR19_55357600_55361850	C19orf41
CHR19_12705724_12710068	C19orf43
CHR19_18526103_18530353	C19orf50
CHR19_10896923_10903857	C19orf52
CHR19_13742781_13747034	C19orf53
CHR19_45945118_45951748	C19orf54
CHR19_40937383_40943270	C19orf55
CHR19_13874551_13881409	C19orf57
CHR19_55666904_55675322	C19orf63
CHR19_10054472_10064015	C19orf66
CHR19_14056689_14064674	C19orf67
CHR7_7236913_7241163	C1GALT1
CHRX_119647102_119651533	C1GALT1C1
CHR1_22832234_22837436	C1QA
CHR1_22848826_22853076	C1QB
CHR1_22839233_22843489	C1QC
CHR17_40400420_40404670	C1QL1
CHR2_119632191_119636441	C1QL2
CHR10_16603260_16607510	C1QL3
CHR17_74528345_74534106	C1QTNF1
CHR11_47571570_47575820	C1QTNF4
CHR22_35923537_35927787	C1QTNF6
CHR4_14947209_14951459	C1QTNF7
CHR16_1085495_1089745	C1QTNF8
CHR12_7034777_7039050	C1S
CHR1_242687812_242692073	C1orf101
CHR1_36687889_36692139	C1orf102
CHR1_111307297_111311589	C1orf103
CHR1_153553810_153564062	C1orf104
CHR1_208064455_208068748	C1orf107
CHR1_37927245_37933975	C1orf109
CHR1_161104425_161108729	C1orf110
CHR1_167662544_167666836	C1orf114
CHR1_218926784_218931034	C1orf115
CHR1_180639878_180644128	C1orf120
CHR1_38041737_38049954	C1orf122
CHR1_229536804_229543701	C1orf124
CHR1_177810941_177815210	C1orf125
CHR1_15297183_15301466	C1orf126
CHR1_229440098_229447056	C1orf131
CHR1_181188031_181192783	C1orf14
CHR1_16635725_16640589	C1orf144
CHR1_92452660_92456910	C1orf146
CHR1_37751704_37756463	C1orf149
CHR1_245775571_245779823	C1orf150
CHR1_19792553_19796803	C1orf151
CHR1_12725249_12729499	C1orf158
CHR1_1040574_1044838	C1orf159
CHR1_11745885_11750135	C1orf167
CHR1_27158734_27162984	C1orf172
CHR1_74817285_74821535	C1orf173
CHR1_55038709_55045112	C1orf177
CHR1_84872541_84876791	C1orf180
CHR1_154570226_154578319	C1orf182
CHR1_112096241_112103442	C1orf183
CHR1_11670865_11675122	C1orf187
CHR1_153487473_153495398	C1orf2
CHR1_24599770_24604036	C1orf201
CHR1_182619272_182623564	C1orf21
CHR1_23564546_23570966	C1orf213
CHR1_27189284_27193534	C1orf225
CHR1_183388089_183396206	C1orf25
CHR1_183388089_183396206	C1orf26
CHR1_184608092_184614580	C1orf27
CHR1_232572551_232576819	C1orf31
CHR1_165210435_165214685	C1orf32
CHR1_226356892_226367127	C1orf35
CHR1_85497163_85501443	C1orf52
CHR1_148507185_148512571	C1orf54
CHR1_109004437_109009171	C1orf59
CHR1_154665058_154669308	C1orf61
CHR1_25533897_25540743	C1orf63
CHR1_221629890_221634141	C1orf65
CHR1_154961357_154968335	C1orf66
CHR1_208023763_208028013	C1orf74
CHR1_151863996_151876692	C1orf77
CHR1_54288347_54295199	C1orf83
CHR1_2133269_2138980	C1orf86
CHR1_60311264_60315514	C1orf87
CHR1_16435283_16439533	C1orf89
CHR1_170764611_170769729	C1orf9
CHR1_155153565_155158073	C1orf92
CHR1_34412357_34416607	C1orf94
CHR1_224799623_224803873	C1orf95
CHR1_227542253_227549164	C1orf96
CHR1_185873480_185877730	C1orf99
CHR6_31999958_32004247	C2
CHR20_54529454_54533970	C20orf106
CHR20_54363928_54368182	C20orf108
CHR20_61034426_61043219	C20orf11
CHR20_42272059_42276345	C20orf111
CHR20_30587111_30591361	C20orf112
CHR20_34920940_34928151	C20orf117
CHR20_35012738_35017090	C20orf118
CHR20_35237387_35244905	C20orf132
CHR20_31725130_31729423	C20orf134
CHR20_61959509_61967889	C20orf135
CHR20_2740113_2745728	C20orf141
CHR20_42372473_42376797	C20orf142
CHR20_31725130_31729423	C20orf144
CHR20_61619076_61623328	C20orf149
CHR20_60435234_60439484	C20orf151
CHR20_43948895_43956808	C20orf165
CHR20_60553577_60562676	C20orf166
CHR20_57945450_57952247	C20orf177
CHR20_61648551_61655566	C20orf195
CHR20_60894777_60899032	C20orf20
CHR20_62178431_62189656	C20orf201
CHR20_34664080_34668383	C20orf24
CHR20_20147083_20154924	C20orf26
CHR20_3745677_3749983	C20orf29
CHR20_5040914_5045233	C20orf30
CHR20_24394334_24399085	C20orf39
CHR20_54473591_54477870	C20orf43
CHR20_1112367_1116617	C20orf46
CHR20_696378_700631	C20orf54
CHR20_61062535_61066785	C20orf59
CHR20_31224471_31228721	C20orf70
CHR20_17894261_17900990	C20orf72
CHR20_18758058_18762308	C20orf79
CHR20_56155888_56160149	C20orf85
CHR20_218329_226963	C20orf96
CHR21_45646024_45650288	C21orf123
CHR21_44582824_44587204	C21orf2
CHR21_44700741_44704991	C21orf30
CHR21_44374423_44378740	C21orf33
CHR21_16485069_16489319	C21orf34
CHR21_30233403_30237653	C21orf41
CHR21_46561749_46571713	C21orf58
CHR21_33107064_33111368	C21orf62
CHR21_29421176_29425618	C21orf7
CHR21_18111763_18117053	C21orf91
CHR22_23278117_23284775	C22orf13
CHR22_22431707_22435957	C22orf15
CHR22_18383559_18389386	C22orf25
CHR22_18219052_18225962	C22orf29
CHR22_40795578_40806394	C22orf32
CHR22_35733035_35737289	C22orf33
CHR22_23318276_23322540	C22orf36
CHR22_17814470_17818720	C22orf39
CHR22_45024107_45028357	C22orf40
CHR22_44014564_44018814	C22orf9
CHR2_161057509_161062051	C2orf12
CHR2_99120879_99127969	C2orf15
CHR2_27649392_27653642	C2orf16
CHR2_238728624_238732874	C2orf19
CHR2_219747697_219753431	C2orf24
CHR2_132193033_132197283	C2orf27
CHR2_27283329_27294511	C2orf28
CHR2_101232309_101236559	C2orf29
CHR2_75790766_75795330	C2orf3
CHR2_171995573_172002365	C2orf37
CHR2_26531453_26535703	C2orf39
CHR2_24122631_24127235	C2orf44
CHR2_11187129_11193298	C2orf50
CHR2_232086544_232090794	C2orf52
CHR2_27215032_27219282	C2orf53
CHR2_98918360_98922610	C2orf55
CHR2_37308793_37315748	C2orf56
CHR2_98587973_98594887	C2orf64
CHR2_74727922_74735711	C2orf65
CHR2_197382495_197386745	C2orf66
CHR2_210743546_210747796	C2orf67
CHR2_85691913_85697555	C2orf68
CHR2_73311412_73317364	C2orf7
CHR2_29149881_29154131	C2orf71
CHR2_74497293_74503150	C2orf81
CHR3_62276935_62281185	C3orf14
CHR3_120901058_120905312	C3orf15
CHR3_50578412_50584124	C3orf18
CHR3_196472343_196476666	C3orf21
CHR3_127759698_127763948	C3orf22
CHR3_44370790_44375040	C3orf23
CHR3_129776869_129781119	C3orf27
CHR3_11862602_11866852	C3orf31
CHR3_8667987_8672247	C3orf32
CHR3_197920181_197926991	C3orf34
CHR3_37412156_37416815	C3orf35
CHR3_130476873_130481351	C3orf37
CHR3_43121819_43126069	C3orf39
CHR3_151903678_151907932	C3orf44
CHR3_113284428_113288688	C3orf52
CHR3_128391163_128395413	C3orf56
CHR3_145170102_145174352	C3orf58
CHR3_49029411_49036971	C3orf60
CHR3_49288706_49293846	C3orf62
CHR3_56691423_56695673	C3orf63
CHR3_69143534_69149009	C3orf64
CHR3_187024756_187029021	C3orf65
CHR3_59010005_59014255	C3orf67
CHR3_186352746_186356996	C3orf70
CHR4_57536304_57542083	C4orf14
CHR4_113368929_113373187	C4orf16
CHR4_100647691_100653972	C4orf17
CHR4_37258749_37262999	C4orf19
CHR4_81472397_81476695	C4orf22
CHR4_170914873_170919133	C4orf27
CHR4_122212269_122216519	C4orf31
CHR4_130230855_130237712	C4orf33
CHR4_71231797_71236047	C4orf35
CHR4_88031821_88036072	C4orf36
CHR4_99282664_99286914	C4orf37
CHR4_184256596_184260846	C4orf38
CHR4_166117518_166121768	C4orf39
CHR4_184813939_184820825	C4orf41
CHR4_164631791_164636064	C4orf43
CHR4_3217064_3221314	C4orf44
CHR4_159809408_159816148	C4orf46
CHR4_5574283_5578533	C4orf6
CHR5_134205768_134210434	C5orf24
CHR5_43511610_43519347	C5orf28
CHR5_102618840_102623090	C5orf30
CHR5_36277251_36281501	C5orf33
CHR5_56237356_56241609	C5orf35
CHR5_2801761_2808276	C5orf38
CHR5_43074451_43079598	C5orf39
CHR5_156622168_156629679	C5orf40
CHR5_172412460_172416725	C5orf41
CHR5_60493296_60497549	C5orf43
CHR5_179217649_179221946	C5orf45
CHR6_32446884_32451134	C6orf10
CHR6_11886302_11890552	C6orf105
CHR6_34771769_34776103	C6orf106
CHR6_43304433_43308689	C6orf108
CHR6_105733813_105738063	C6orf112
CHR6_13593644_13599266	C6orf114
CHR6_165642338_165646588	C6orf118
CHR6_169865159_169869502	C6orf120
CHR6_33786732_33790982	C6orf125
CHR6_37574901_37579176	C6orf129
CHR6_41145187_41151666	C6orf130
CHR6_30699099_30703437	C6orf134
CHR6_30719328_30723936	C6orf136
CHR6_47954780_47959030	C6orf138
CHR6_3696185_3700435	C6orf145
CHR6_31187086_31191811	C6orf15
CHR6_74217970_74222223	C6orf150
CHR6_43585309_43596180	C6orf154
CHR6_84616203_84620453	C6orf159
CHR6_88085542_88089792	C6orf162
CHR6_99903502_99907752	C6orf168
CHR6_121654288_121658538	C6orf170
CHR6_109553699_109557949	C6orf182
CHR6_128280685_128284935	C6orf190
CHR6_130223359_130227609	C6orf191
CHR6_133160608_133164940	C6orf192
CHR6_2568602_2572852	C6orf195
CHR6_110115660_110122613	C6orf199
CHR6_107452609_107456859	C6orf203
CHR6_119078997_119083876	C6orf204
CHR6_43717287_43721554	C6orf206
CHR6_151807905_151818471	C6orf211
CHR6_10542010_10546260	C6orf218
CHR6_44072814_44077081	C6orf223
CHR6_31851785_31856035	C6orf27
CHR6_31907123_31911439	C6orf48
CHR6_168139287_168144106	C6orf54
CHR6_24826323_24830882	C6orf62
CHR6_149925716_149929970	C6orf72
CHR6_36958205_36962461	C6orf89
CHR6_151853418_151857669	C6orf97
CHR7_40137599_40144241	C7orf10
CHR7_40137599_40144241	C7orf11
CHR7_879216_883576	C7orf20
CHR7_2544540_2548790	C7orf27
CHR7_6767034_6771284	C7orf28B
CHR7_25185505_25189944	C7orf31
CHR7_142340192_142347474	C7orf34
CHR7_39569033_39573283	C7orf36
CHR7_30137633_30141892	C7orf41
CHR7_66020146_66024433	C7orf42
CHR7_99591948_99597738	C7orf43
CHR7_23682810_23687096	C7orf46
CHR7_99871280_99875530	C7orf47
CHR7_99913941_99920235	C7orf51
CHR7_127075937_127080231	C7orf54
CHR7_99580977_99585227	C7orf59
CHR7_99899080_99903330	C7orf61
CHR7_88223188_88227438	C7orf62
CHR1_57203526_57207776	C8B
CHR8_11095508_11099785	C8orf16
CHR8_141009097_141013347	C8orf17
CHR8_144188552_144192803	C8orf31
CHR8_146245129_146249417	C8orf33
CHR8_69402010_69406763	C8orf34
CHR8_96102897_96107147	C8orf38
CHR8_33489345_33493698	C8orf41
CHR8_484581_488831	C8orf42
CHR8_67942037_67949633	C8orf45
CHR8_143802122_143806440	C8orf55
CHR8_22509566_22519245	C8orf58
CHR8_10563186_10568306	C8orf74
CHR8_145720479_145728784	C8orf82
CHR9_97810922_97815172	C9orf102
CHR9_85424285_85428642	C9orf103
CHR9_27286384_27290637	C9orf11
CHR9_130617073_130621474	C9orf114
CHR9_137528861_137536901	C9orf116
CHR9_7789017_7793299	C9orf123
CHR9_103288546_103292796	C9orf125
CHR9_35815728_35825778	C9orf127
CHR9_35815728_35825778	C9orf128
CHR9_139038236_139050783	C9orf139
CHR9_139084099_139088349	C9orf140
CHR9_139003190_139007440	C9orf142
CHR9_123894634_123899206	C9orf148
CHR9_112008875_112013235	C9orf152
CHR9_129958955_129963205	C9orf16
CHR9_138494267_138500828	C9orf163
CHR9_34512277_34516537	C9orf165
CHR9_139288598_139292848	C9orf167
CHR9_139234508_139245955	C9orf169
CHR9_98456670_98460920	C9orf21
CHR9_34601326_34605601	C9orf23
CHR9_34370837_34375098	C9orf24
CHR9_34445310_34452068	C9orf25
CHR9_96525314_96529564	C9orf3
CHR9_102225962_102230212	C9orf30
CHR9_139629764_139636570	C9orf37
CHR9_6399650_6403900	C9orf38
CHR9_110968642_110972892	C9orf4
CHR9_76756806_76761122	C9orf40
CHR9_76832380_76836630	C9orf41
CHR9_90792097_90796931	C9orf47
CHR9_131422126_131429048	C9orf50
CHR9_71171571_71176751	C9orf61
CHR9_135311441_135315701	C9orf7
CHR9_27562726_27567342	C9orf72
CHR9_139213363_139223422	C9orf75
CHR9_114519456_114523708	C9orf80
CHR9_26881975_26886302	C9orf82
CHR9_113596359_113600609	C9orf84
CHR9_73712742_73719468	C9orf85
CHR9_138832101_138843548	C9orf86
CHR9_94894820_94899132	C9orf89
CHR9_134740070_134747519	C9orf9
CHR9_116409960_116414339	C9orf91
CHR9_15730972_15735222	C9orf93
CHR9_76889778_76896453	C9orf95
CHR9_135229604_135236291	C9orf96
CHR9_99428757_99438920	C9orf97
CHR17_47589672_47595192	CA10
CHR15_61460334_61464628	CA12
CHR8_86559997_86564247	CA2
CHR8_86534209_86539102	CA3
CHRX_15674513_15678763	CA5B
CHR16_65432282_65437087	CA7
CHR2_231282408_231286658	CAB39
CHR13_48854279_48858529	CAB39L
CHR1_225191111_225195361	CABC1
CHR12_119559304_119563554	CABP1
CHR11_67046693_67050943	CABP2
CHR11_66972961_66980276	CABP4
CHR19_53238366_53242616	CABP5
CHR22_28442843_28447093	CABP7
CHR18_19969452_19974195	CABYR
CHR1_64798447_64802703	CACHD1
CHR19_13477567_13481817	CACNA1A
CHR9_139888561_139892811	CACNA1B
CHR3_53500222_53504865	CACNA1D
CHR1_179715838_179720253	CACNA1E
CHR17_45989927_45994355	CACNA1G
CHR16_1139741_1144488	CACNA1H
CHR1_199347567_199355328	CACNA1S
CHR7_81910217_81914467	CACNA2D1
CHR3_50515146_50519532	CACNA2D2
CHR3_54128232_54133277	CACNA2D3
CHR12_1897343_1901631	CACNA2D4
CHR17_34606561_34610927	CACNB1
CHR10_18466111_18470864	CACNB2
CHR12_47495278_47499530	CACNB3
CHR2_152662715_152667290	CACNB4
CHR22_35427877_35432349	CACNG2
CHR16_24170874_24175976	CACNG3
CHR17_62387974_62392237	CACNG4
CHR17_62300352_62304662	CACNG5
CHR19_59183853_59188103	CACNG6
CHR19_59104302_59108632	CACNG7
CHR19_59154605_59158855	CACNG8
CHR1_173231693_173236599	CACYBP
CHR2_27283329_27294511	CAD
CHR3_85087322_85091602	CADM2
CHR1_157404543_157408839	CADM3
CHR19_48835081_48839331	CADM4
CHR3_62835344_62839594	CADPS
CHR7_122312971_122317250	CADPS2
CHR11_14949642_14953908	CALCA
CHR11_15048221_15052471	CALCB
CHR7_93040936_93045186	CALCR
CHR10_105201263_105205565	CALHM2
CHR14_89929625_89935111	CALM1
CHR2_47254100_47260659	CALM2
CHR19_51792746_51799566	CALM3
CHR10_5553423_5558640	CALML3
CHR10_5530760_5535018	CALML5
CHR1_1832625_1836875	CALML6
CHR7_71514489_71518739	CALN1
CHR19_12904763_12911210	CALR
CHR19_16464723_16471503	CALR3
CHR7_128163171_128167432	CALU
CHR10_134999616_135003901	CALY
CHR3_9785879_9790161	CAMK1
CHR10_12428088_12432480	CAMK1D
CHR7_44330999_44335249	CAMK2B
CHR4_114900985_114905677	CAMK2D
CHR10_75303594_75307849	CAMK2G
CHR1_20682049_20688359	CAMK2N1
CHR3_185461107_185465445	CAMK2N2
CHR5_110584480_110588741	CAMK4
CHR17_3740036_3746586	CAMKK1
CHR12_120218122_120223994	CAMKK2
CHR3_49881573_49885843	CAMKV
CHR1_198971808_198976058	CAMSAP1L1
CHR1_6764470_6768906	CAMTA1
CHR17_4830639_4835169	CAMTA2
CHR12_65945915_65950381	CAND1
CHR17_74516657_74520949	CANT1
CHR6_17498214_17502671	CAP2
CHR2_85490235_85494687	CAPG
CHR11_64699761_64706792	CAPN1
CHR2_241171324_241175710	CAPN10
CHR11_76452139_76456437	CAPN5
CHR3_15219236_15226016	CAPN7
CHR1_228946252_228950551	CAPN9
CHR16_54096954_54101204	CAPNS2
CHR11_34026305_34030555	CAPRIN1
CHR12_30794575_30802215	CAPRIN2
CHR12_74067655_74074469	CAPS2
CHR12_18778807_18785716	CAPZA3
CHR1_19683818_19688094	CAPZB
CHR22_36244406_36248656	CARD10
CHR7_3049254_3053605	CARD11
CHR11_104420491_104424761	CARD16
CHR11_104474606_104480868	CARD17
CHR5_40870317_40877969	CARD6
CHR9_138387167_138395184	CARD9
CHR16_8865897_8873867	CARHSP1
CHR13_110062438_110070201	CARKD
CHR19_10839752_10844002	CARM1
CHR11_3034470_3038747	CARS
CHR13_110155689_110166534	CARS2
CHR15_42364720_42368996	CASC4
CHR7_93973619_93978062	CASD1
CHRX_41666450_41670712	CASK
CHR16_2185716_2189966	CASKIN1
CHR17_71020734_71026722	CASKIN2
CHR11_104420491_104424761	CASP1
CHR2_201752599_201759495	CASP10
CHR11_104273620_104277870	CASP12
CHR19_15020514_15024764	CASP14
CHR4_185804372_185811123	CASP3
CHR11_104343719_104348035	CASP4
CHR10_115425424_115430399	CASP7
CHR6_90592878_90599614	CASP8AP2
CHR3_123381719_123386620	CASR
CHR5_96164654_96172898	CAST
CHR1_10675799_10680049	CASZ1
CHR11_34413553_34417848	CAT
CHR15_41727581_41731835	CATSPER2
CHR1_26386205_26390455	CATSPER4
CHR7_115923179_115927640	CAV2
CHR3_8746995_8751315	CAV3
CHR20_31538088_31542338	CBFA2T2
CHR16_87570124_87574489	CBFA2T3
CHR16_65617050_65621300	CBFB
CHR11_118578699_118582949	CBL
CHR3_107069768_107074077	CBLB
CHR16_47883279_47887529	CBLN1
CHR18_68361009_68366042	CBLN2
CHR20_54011884_54017435	CBLN4
CHR21_36425632_36430022	CBR3
CHR21_43368234_43373041	CBS
CHR17_43532610_43543811	CBX1
CHR17_75363087_75367337	CBX2
CHR17_75426914_75431308	CBX4
CHR12_52938835_52943085	CBX5
CHR22_37597402_37601704	CBX6
CHR22_37877685_37881984	CBX7
CHR17_75384657_75388985	CBX8
CHR22_37401674_37408674	CBY1
CHR19_13891640_13895890	CC2D1A
CHR10_70147476_70151726	CCAR1
CHR18_55514820_55519070	CCBE1
CHR9_130648992_130653242	CCBL1
CHR1_89230125_89234604	CCBL2
CHR3_42817258_42826729	CCBP2
CHR16_28469257_28473507	CCDC101
CHR16_56127207_56134851	CCDC102A
CHR18_64652074_64656324	CCDC102B
CHR19_14979055_14983305	CCDC105
CHR9_35665113_35669363	CCDC107
CHR2_219599977_219606267	CCDC108
CHR4_110697365_110704006	CCDC109B
CHR18_46046113_46050363	CCDC11
CHR4_186629092_186633376	CCDC110
CHR4_185804372_185811123	CCDC111
CHR5_114659114_114663754	CCDC112
CHR16_56885632_56889944	CCDC113
CHR2_130813458_130819892	CCDC115
CHR22_20313553_20317840	CCDC116
CHR22_27495199_27499561	CCDC117
CHRX_48799959_48804209	CCDC120
CHR13_43348468_43355327	CCDC122
CHR7_23600055_23605054	CCDC126
CHR5_267900_274797	CCDC127
CHR7_31520002_31524252	CCDC129
CHR7_128215233_128220084	CCDC136
CHR2_108766144_108770400	CCDC138
CHR2_222867609_222875444	CCDC140
CHR2_179417964_179422214	CCDC141
CHR2_74560221_74567131	CCDC142
CHR17_18468820_18473155	CCDC144B
CHR2_159018221_159024960	CCDC148
CHR4_24522919_24527169	CCDC149
CHR11_124325726_124329976	CCDC15
CHR2_197282672_197286931	CCDC150
CHR19_54579867_54584117	CCDC155
CHR1_45861566_45865816	CCDC17
CHR1_93436601_93440851	CCDC18
CHR1_44226366_44230616	CCDC24
CHR8_130655693_130659943	CCDC26
CHR1_3651912_3659576	CCDC27
CHR10_13082960_13087210	CCDC3
CHR15_72394452_72398713	CCDC33
CHR3_49203364_49211976	CCDC36
CHR12_94857701_94864059	CCDC38
CHR12_93376862_93381112	CCDC41
CHR17_8588080_8592379	CCDC42
CHR17_59028472_59032900	CCDC44
CHR17_59930119_59936369	CCDC45
CHR17_61488905_61493165	CCDC46
CHR17_34234365_34238615	CCDC49
CHR18_41931485_41941697	CCDC5
CHR3_192526067_192530820	CCDC50
CHR3_48453187_48464250	CCDC51
CHR3_114715893_114720193	CCDC52
CHR3_108575377_108579728	CCDC54
CHR17_25464459_25468720	CCDC55
CHR17_77763228_77767478	CCDC57
CHR10_61335496_61339814	CCDC6
CHR12_118253399_118257649	CCDC60
CHR12_121821525_121827807	CCDC62
CHR12_109765693_109769943	CCDC63
CHR12_118908530_118912780	CCDC64
CHR12_47593589_47597839	CCDC65
CHR11_92752783_92757033	CCDC67
CHR18_50776885_50781189	CCDC68
CHR5_150583097_150587347	CCDC69
CHR10_32771546_32776070	CCDC7
CHR13_51330646_51335024	CCDC70
CHR3_48453187_48464250	CCDC72
CHR2_131998439_132004456	CCDC74A
CHR16_713436_719960	CCDC78
CHR11_85759925_85764175	CCDC81
CHR11_95756824_95766209	CCDC82
CHR11_85240291_85247134	CCDC83
CHR11_118370561_118374811	CCDC84
CHR2_56261267_56269047	CCDC85A
CHR11_65410950_65416086	CCDC85B
CHR11_60362619_60366903	CCDC86
CHR11_66113765_66120630	CCDC87
CHR11_63860770_63867528	CCDC88B
CHR19_52448131_52452424	CCDC9
CHR11_82673919_82678562	CCDC90B
CHR12_28309302_28313552	CCDC91
CHR12_123020122_123026616	CCDC92
CHR2_118487349_118495288	CCDC93
CHR4_7094817_7102359	CCDC96
CHR9_36155890_36160170	CCIN
CHR3_42279693_42286166	CCK
CHR11_6234041_6238481	CCKBR
CHR17_29633299_29637623	CCL11
CHR17_29704083_29708370	CCL13
CHR17_31337092_31341407	CCL14
CHR17_31337092_31341407	CCL15
CHR9_34680510_34684774	CCL19
CHR9_34699320_34703647	CCL21
CHR16_55946718_55950968	CCL22
CHR9_34651939_34656189	CCL27
CHR17_31660643_31664896	CCL4L1
CHR17_29617852_29622107	CCL7
CHR7_45030009_45034259	CCM2
CHR13_35901132_35905409	CCNA1
CHR4_122963580_122967842	CCNA2
CHR6_100122475_100126911	CCNC
CHR11_69161553_69165876	CCND1
CHR12_4249698_4253973	CCND2
CHR6_42016372_42021030	CCND3
CHR15_41261331_41268691	CCNDBP1
CHR19_34991240_34996150	CCNE1
CHR8_95975855_95980160	CCNE2
CHR4_78293901_78298300	CCNG2
CHR4_78215398_78219649	CCNI
CHR5_132140067_132144466	CCNI2
CHR10_97789640_97794079	CCNJ
CHR5_159671401_159675651	CCNJL
CHR14_99013991_99020479	CCNK
CHR3_158359827_158364676	CCNL1
CHR5_54564432_54568765	CCNO
CHR12_47396298_47400548	CCNT1
CHR2_135389362_135393625	CCNT2
CHR10_35662461_35666736	CCNY
CHR2_208281008_208285469	CCNYL1
CHR15_53487004_53491366	CCPG1
CHR17_38081427_38090871	CCR10
CHR3_46366863_46374771	CCR2
CHR3_46255191_46259716	CCR3
CHR6_167452746_167457342	CCR6
CHR17_35974478_35978750	CCR7
CHR3_46420224_46424868	CCRL2
CHR4_140152892_140157149	CCRN4L
CHR11_66113765_66120630	CCS
CHR1_154570226_154578319	CCT3
CHR2_73311412_73317364	CCT7
CHR21_29367060_29375493	CCT8
CHR6_74459047_74463345	CD109
CHR5_139992183_140003167	CD14
CHR11_814117_823762	CD151
CHR12_7546863_7551139	CD163
CHR12_7483179_7491520	CD163L1
CHR6_109809590_109813853	CD164
CHR19_48546171_48550456	CD177
CHR5_66527581_66531868	CD180
CHR16_28843206_28851590	CD19
CHR1_156437341_156441591	CD1A
CHR3_113531163_113535464	CD200
CHR3_114046737_114050987	CD200R1L
CHR19_7717647_7721906	CD209
CHR18_65764901_65769151	CD226
CHRY_19697940_19702190	CD24
CHR1_165753637_165757950	CD247
CHR11_65840328_65844591	CD248
CHR15_71760174_71764534	CD276
CHR2_204275942_204280374	CD28
CHR6_47550398_47554649	CD2AP
CHR16_30273332_30277628	CD2BP2
CHR17_69970616_69974901	CD300A
CHR17_70130640_70134896	CD300E
CHR17_70038450_70042700	CD300LB
CHR17_70175364_70179617	CD300LF
CHR17_39276549_39280822	CD300LG
CHR7_80102392_80106642	CD36
CHR20_44176812_44181095	CD40
CHRX_135554501_135558788	CD40LG
CHR11_35113492_35118054	CD44
CHR1_205988524_205992815	CD46
CHR3_109291777_109296125	CD47
CHR11_60623042_60627292	CD5
CHR1_111211843_111218064	CD53
CHR1_205557987_205562418	CD55
CHR1_116914376_116918684	CD58
CHR11_33713850_33718100	CD59
CHR11_60492249_60496663	CD6
CHR12_54407650_54412677	CD63
CHR17_77867963_77872269	CD7
CHR11_2351622_2356065	CD81
CHR11_44540216_44544568	CD82
CHR6_14222214_14226731	CD83
CHR1_158815125_158819418	CD84
CHR2_86870714_86875078	CD8A
CHR12_6176315_6180625	CD9
CHR20_23014206_23018477	CD93
CHRY_2615727_2619977	CD99
CHRX_149817011_149821337	CD99L2
CHR1_20784617_20788894	CDA
CHR15_40815847_40820209	CDAN1
CHR13_114014975_114019407	CDC16
CHR1_43593712_43598180	CDC20
CHR3_48204055_48208305	CDC25A
CHR20_3720885_3725854	CDC25B
CHR7_128836697_128841129	CDC26
CHR7_39990459_39994709	CDC2L5
CHR6_111242352_111246605	CDC2L6
CHR1_22248206_22256035	CDC42
CHR1_225571414_225575949	CDC42BPA
CHR14_102592802_102597052	CDC42BPB
CHR11_64367867_64372117	CDC42BPG
CHR22_36282945_36287196	CDC42EP1
CHR11_64841358_64845608	CDC42EP2
CHR2_37751524_37756330	CDC42EP3
CHR17_68818964_68823238	CDC42EP4
CHR1_149294258_149302249	CDC42SE1
CHR5_130624100_130628350	CDC42SE2
CHR1_91735511_91739784	CDC7
CHR8_25368927_25376335	CDCA2
CHR14_104557692_104562038	CDCA4
CHR11_64604769_64611600	CDCA5
CHR2_173924293_173928590	CDCA7
CHR7_21951209_21955531	CDCA7L
CHR1_37927245_37933975	CDCA8
CHR3_45162143_45166418	CDCP1
CHR3_120492409_120497164	CDGAP
CHR16_67325195_67329505	CDH1
CHR16_63712670_63716931	CDH11
CHR5_69621012_69625262	CDH12P
CHR16_81214578_81218857	CDH13
CHR16_87762163_87766438	CDH15
CHR16_65508732_65513821	CDH16
CHR18_62421446_62425889	CDH19
CHR18_24010342_24014689	CDH2
CHR20_44312991_44317241	CDH22
CHR10_73238145_73242395	CDH23
CHR14_22588438_22600058	CDH24
CHR20_58001311_58005573	CDH26
CHR3_49811522_49816440	CDH29
CHR16_67232739_67237026	CDH3
CHR20_59257376_59261701	CDH4
CHR5_31226052_31230363	CDH6
CHR18_61564967_61569886	CDH7
CHR16_60626787_60631037	CDH8
CHR16_88277078_88281363	CDK10
CHR11_67027666_67036178	CDK2AP2
CHR17_71505513_71509763	CDK3
CHR12_56431594_56438483	CDK4
CHR7_150380650_150391421	CDK5
CHR17_27834717_27839431	CDK5R1
CHR2_219529120_219533391	CDK5R2
CHR20_31452215_31456498	CDK5RAP1
CHR9_122381469_122385758	CDK5RAP2
CHR9_129584651_129588938	CDK9
CHR14_49931617_49935867	CDKL1
CHR4_76773519_76778095	CDKL2
CHRX_18350177_18354427	CDKL5
CHR6_36750964_36755243	CDKN1A
CHR12_12758075_12762413	CDKN1B
CHR11_2862801_2867077	CDKN1C
CHR9_21983607_21987990	CDKN2A
CHR4_184599282_184603650	CDKN2AIP
CHR5_133774710_133778988	CDKN2AIPNL
CHR9_21998530_22002812	CDKN2B
CHR1_51202648_51208953	CDKN2C
CHR19_10536946_10544155	CDKN2D
CHR14_53929962_53934225	CDKN3
CHR16_22292671_22296939	CDR2
CHR17_70491821_70496071	CDR2L
CHR17_15310900_15316248	CDRT4
CHR4_85719580_85724279	CDS1
CHR6_31187086_31191811	CDSN
CHR16_87394186_87398480	CDT1
CHR3_134771763_134776259	CDV3
CHR5_149523051_149527303	CDX1
CHR13_27440567_27444817	CDX2
CHRX_72580314_72584564	CDX4
CHRY_26174151_26178401	CDY1
CHRY_26174151_26178401	CDY1B
CHRY_18643560_18647811	CDY2A
CHR6_4718178_4722431	CDYL
CHR19_46824532_46828782	CEACAM4
CHR19_46883186_46887436	CEACAM7
CHR19_47790140_47794390	CEACAM8
CHR20_48237282_48241547	CEBPB
CHR14_22654989_22661814	CEBPE
CHR19_38552575_38557246	CEBPG
CHR2_37308793_37315748	CEBPZ
CHR22_16019403_16023669	CECR5
CHR22_15981393_15985643	CECR6
CHR22_45310981_45315231	CELSR1
CHR1_109590663_109594913	CELSR2
CHR3_48674602_48678852	CELSR3
CHR2_26858924_26863264	CENPA
CHR20_3714587_3718837	CENPB
CHR5_68517630_68521904	CENPH
CHR13_24394196_24399364	CENPJ
CHR5_64891390_64898251	CENPK
CHR16_79594103_79601497	CENPN
CHR2_24994757_24999007	CENPO
CHR17_16196787_16201038	CENPV
CHR4_56506293_56510543	CEP135
CHR15_46889769_46894019	CEP152
CHR1_241454496_241458746	CEP170
CHR18_13035557_13039807	CEP192
CHR1_178187246_178191496	CEP350
CHR10_95242898_95247148	CEP55
CHR11_95159789_95166102	CEP57
CHR3_135683774_135691019	CEP63
CHR2_65133498_65137852	CEP68
CHR3_139773721_139777971	CEP70
CHR5_661965_666228	CEP72
CHR18_12689563_12696203	CEP76
CHR9_130219437_130225754	CERCAM
CHR22_45512066_45516319	CERK
[truncated: 9,448 more rows]
