# Supplementary material for: Differences among brain tumor stem cell types and fetal neural stem cells in focal regions of histone modifications and DNA methylation, broad regions of modifications, and bivalent promoters
Source: BMC Genomics. 2014 Aug 27;15(1):724. doi: 10.1186/1471-2164-15-724 (PMC4155105; doi:10.1186/1471-2164-15-724)
Supplement: Supplementary file 9 — Additional file 9: List of promoters and associated genes that have DNA methylation in at least one BTSC type (UNIVERSE set). (XLS 2 MB) [file 12864_2014_6396_MOESM9_ESM.xls]

## Sheet: promoters only
promo_20bit
CHR10_100017247_100021497
CHR10_100135093_100139343
CHR10_100164181_100169161
CHR10_100195944_100200199
CHR10_100984799_100989109
CHR10_101076522_101080772
CHR10_101279199_101283449
CHR10_101360632_101364882
CHR10_101405752_101410002
CHR10_101478479_101485390
CHR10_101830834_101835124
CHR10_101919262_101923512
CHR10_101934643_101938893
CHR10_101978545_101982834
CHR10_102016578_102020869
CHR10_102035189_102039929
CHR10_1020848_1027781
CHR10_102093261_102097824
CHR10_102278861_102286452
CHR10_102292231_102296481
CHR10_102491821_102499006
CHR10_102658815_102663492
CHR10_102715769_102723025
CHR10_102733801_102740762
CHR10_102743454_102753110
CHR10_102777485_102787888
CHR10_102808087_102812337
CHR10_102977957_102982207
CHR10_103100314_103104640
CHR10_103332190_103341504
CHR10_103443750_103448233
CHR10_103524911_103529317
CHR10_103532391_103536648
CHR10_103567415_103571670
CHR10_103579435_103583685
CHR10_103588851_103597167
CHR10_103741036_103746790
CHR10_103811636_103815886
CHR10_103863603_103868192
CHR10_103879276_103883559
CHR10_103898606_103902900
CHR10_103972632_103976882
CHR10_104140819_104146202
CHR10_104166078_104172965
CHR10_104207659_104211909
CHR10_104217068_104221318
CHR10_104250232_104255952
CHR10_104460787_104467680
CHR10_104522495_104526763
CHR10_104558924_104563174
CHR10_104586382_104590668
CHR10_104615762_104620012
CHR10_104664564_104669603
CHR10_104942256_104946506
CHR10_105023409_105027659
CHR10_105142901_105149713
CHR10_105207885_105212135
CHR10_105228237_105232487
CHR10_105347811_105352061
CHR10_1055099_1059355
CHR10_105516167_105520417
CHR10_105604404_105608654
CHR10_105667206_105671456
CHR10_105713959_105718212
CHR10_105834878_105839128
CHR10_106001147_106005417
CHR10_106015120_106019370
CHR10_106063405_106067655
CHR10_106082435_106087153
CHR10_106100011_106104309
CHR10_1061048_1065299
CHR10_106387348_106391598
CHR10_1088843_1096144
CHR10_108913532_108917782
CHR10_11083789_11088039
CHR10_111664038_111668288
CHR10_111672442_111676692
CHR10_111752215_111759288
CHR10_111953852_111960728
CHR10_111972251_111976501
CHR10_112244114_112248454
CHR10_112313938_112318293
CHR10_11243557_11247896
CHR10_112618085_112622428
CHR10_11401103_11405353
CHR10_114120405_114126717
CHR10_114193505_114200162
CHR10_114600816_114605066
CHR10_114696700_114701170
CHR10_115299274_115303540
CHR10_115383177_115387427
CHR10_115425424_115430399
CHR10_115497702_115502180
CHR10_115517501_115521751
CHR10_115600909_115607097
CHR10_115622826_115627076
CHR10_115659972_115664222
CHR10_115790295_115794545
CHR10_115923146_115929864
CHR10_115949747_115953997
CHR10_115985507_115989990
CHR10_116153463_116158005
CHR10_116407298_116411548
CHR10_116567992_116572522
CHR10_11689808_11697164
CHR10_118070429_118074679
CHR10_11820888_11825189
CHR10_118291917_118296344
CHR10_118336960_118341381
CHR10_118367307_118371557
CHR10_118418721_118422971
CHR10_118441904_118446154
CHR10_118491325_118496286
CHR10_118670219_118674469
CHR10_118753886_118758366
CHR10_118886836_118891302
CHR10_118921098_118925348
CHR10_11901902_11906152
CHR10_119124177_119128427
CHR10_1192260_1196510
CHR10_119288445_119295777
CHR10_119792824_119799604
CHR10_120091058_120095312
CHR10_120774953_120779967
CHR10_120829482_120833791
CHR10_120850100_120854383
CHR10_120914411_120918694
CHR10_121198529_121202779
CHR10_121203120_121207370
CHR10_12124064_12128529
CHR10_121285285_121289535
CHR10_121291407_121295712
CHR10_121397371_121401916
CHR10_121472098_121476413
CHR10_12147476_12151744
CHR10_121564717_121569525
CHR10_1215834_1220084
CHR10_121621506_121625851
CHR10_121638712_121643002
CHR10_12208198_12212453
CHR10_1221756_1226006
CHR10_122202955_122207205
CHR10_122625006_122629256
CHR10_12274470_12281649
CHR10_123347157_123351462
CHR10_1235550_1239800
CHR10_123723949_123728222
CHR10_123859043_123863293
CHR10_123872718_123876968
CHR10_123909430_123913844
CHR10_123956046_123960296
CHR10_124017310_124021579
CHR10_124132614_124136864
CHR10_124207546_124211872
CHR10_12428088_12432480
CHR10_124628318_124634034
CHR10_124702988_124707263
CHR10_124726045_124730669
CHR10_124755023_124761811
CHR10_124894127_124898377
CHR10_124900359_124904678
CHR10_124936362_124940612
CHR10_125412360_125416625
CHR10_125640570_125644990
CHR10_125795275_125799731
CHR10_126096691_126100967
CHR10_126136878_126141151
CHR10_126164842_126169092
CHR10_126302685_126306935
CHR10_126469679_126473929
CHR10_126617181_126621431
CHR10_126659502_126663752
CHR10_126683822_126688072
CHR10_126709529_126713779
CHR10_126838269_126842519
CHR10_126905724_126910765
CHR10_127360909_127365203
CHR10_127394573_127401552
CHR10_127410942_127415192
CHR10_127453630_127457880
CHR10_127498604_127505286
CHR10_127532668_127536918
CHR10_127559124_127563374
CHR10_127570860_127578517
CHR10_127655221_127659471
CHR10_128066252_128070555
CHR10_128100988_128105238
CHR10_128142673_128146923
CHR10_128198668_128206882
CHR10_128655454_128659704
CHR10_128707556_128711806
CHR10_129422441_129428750
CHR10_129591814_129596156
CHR10_129732323_129736634
CHR10_129813171_129817958
CHR10_131151955_131156259
CHR10_131472136_131476392
CHR10_131651258_131655581
CHR10_13178587_13182928
CHR10_131790762_131795012
CHR10_131821152_131825421
CHR10_13238440_13244343
CHR10_1324455_1328736
CHR10_13254077_13258327
CHR10_132999070_133003476
CHR10_13315584_13319837
CHR10_133594449_133598699
CHR10_133600152_133604402
CHR10_133644667_133649887
CHR10_133801921_133807959
CHR10_133846893_133851143
CHR10_133911852_133916102
CHR10_133969956_133974967
CHR10_133992147_133999351
CHR10_134105182_134109432
CHR10_134197797_134202386
CHR10_13426274_13433786
CHR10_134520476_134524726
CHR10_134605287_134609579
CHR10_134625527_134629783
CHR10_134730922_134735172
CHR10_134820460_134824710
CHR10_134827177_134831625
CHR10_134857050_134861300
CHR10_134867269_134871519
CHR10_134890267_134894517
CHR10_134897897_134902147
CHR10_134929151_134933401
CHR10_134939612_134943862
CHR10_134950610_134954860
CHR10_134968912_134979331
CHR10_134999616_135003901
CHR10_135007361_135011650
CHR10_135054134_135058456
CHR10_135085239_135091566
CHR10_135113921_135121914
CHR10_135124225_135130375
CHR10_135228328_135236952
CHR10_13584201_13588482
CHR10_13665520_13669772
CHR10_1371766_1376021
CHR10_14412139_14416389
CHR10_14648088_14652581
CHR10_14685643_14689893
CHR10_14856152_14860402
CHR10_14916730_14924083
CHR10_14956937_14961654
CHR10_15032745_15039600
CHR10_15122433_15126717
CHR10_15170025_15174281
CHR10_15175889_15182824
CHR10_15249869_15254163
CHR10_1543742_1547998
CHR10_15452314_15456564
CHR10_15801026_15805276
CHR10_16515468_16519724
CHR10_16603260_16607510
CHR10_167142_172173
CHR10_16898638_16902959
CHR10_17282896_17287187
CHR10_17306975_17312758
CHR10_17535510_17539760
CHR10_1768920_1773170
CHR10_17722629_17726936
CHR10_17887867_17892117
CHR10_18077723_18081973
CHR10_18134857_18139107
CHR10_18277326_18281647
CHR10_18466111_18470864
CHR10_18582402_18590945
CHR10_18726466_18730716
CHR10_20141877_20146755
CHR10_212452_216702
CHR10_21474683_21478933
CHR10_21501992_21506622
CHR10_21825447_21829697
CHR10_21852074_21858117
CHR10_22238987_22243237
CHR10_22646645_22650895
CHR10_22669129_22675181
CHR10_23042740_23046990
CHR10_23253465_23257715
CHR10_23764091_23768953
CHR10_24020180_24024430
CHR10_24534598_24538848
CHR10_24775099_24779349
CHR10_24791965_24796235
CHR10_25280789_25285041
CHR10_26259701_26263958
CHR10_26542099_26546349
CHR10_26968603_26972853
CHR10_27023100_27027380
CHR10_27189114_27193465
CHR10_27578747_27582997
CHR10_27742471_27746727
CHR10_28074003_28078253
CHR10_28858205_28864950
CHR10_28915253_28919503
CHR10_29002929_29007194
CHR10_29171842_29176092
CHR10_29614495_29618779
CHR10_29779776_29784026
CHR10_29790490_29794740
CHR10_29963157_29967407
CHR10_30063986_30068236
CHR10_30376027_30380277
CHR10_30759363_30766876
CHR10_3095394_3101568
CHR10_30957882_30962153
CHR10_31237146_31241396
CHR10_31351008_31355258
CHR10_31928583_31932839
CHR10_3195326_3199576
CHR10_3204218_3208503
CHR10_32137512_32141762
CHR10_32237034_32241284
CHR10_32384471_32388721
CHR10_32675369_32679652
CHR10_32706800_32711050
CHR10_33263742_33267992
CHR10_33286078_33290704
CHR10_34754915_34759165
CHR10_35140837_35147717
CHR10_35418550_35423032
CHR10_35452306_35460231
CHR10_35463215_35467465
CHR10_35501029_35505292
CHR10_35520560_35525585
CHR10_35572458_35580274
CHR10_35662461_35666736
CHR10_35930843_35935093
CHR10_35969618_35973868
CHR10_3816640_3820955
CHR10_38304709_38309061
CHR10_38336119_38342025
CHR10_38419780_38427537
CHR10_38773777_38778027
CHR10_42286938_42291741
CHR10_42594764_42599014
CHR10_42912477_42916727
CHR10_42950439_42954709
CHR10_43044443_43048693
CHR10_43211207_43216184
CHR10_43222523_43228120
CHR10_43262736_43266986
CHR10_43383163_43387413
CHR10_43389265_43393515
CHR10_43418360_43422630
CHR10_43460906_43467832
CHR10_44190191_44194441
CHR10_44812427_44819842
CHR10_45409610_45414856
CHR10_45486978_45491767
CHR10_45539172_45543422
CHR10_45662177_45666427
CHR10_45679407_45683657
CHR10_46059910_46064519
CHR10_46177788_46186263
CHR10_46388710_46394906
CHR10_46500039_46507479
CHR10_46593296_46597628
CHR10_47871730_47876062
CHR10_48446837_48451440
CHR10_48542228_48548485
CHR10_4854925_4859246
CHR10_49151973_49156419
CHR10_49276192_49280442
CHR10_49370948_49375198
CHR10_49559426_49564270
CHR10_49677288_49681538
CHR10_50173692_50177942
CHR10_50401399_50405833
CHR10_50416328_50421090
CHR10_50483646_50492838
CHR10_50915791_50920041
CHR10_51037901_51044827
CHR10_51054845_51059095
CHR10_51155580_51159830
CHR10_51238872_51243182
CHR10_51275667_51279917
CHR10_51289929_51296892
CHR10_51398435_51402685
CHR10_51414855_51419105
CHR10_51494189_51498476
CHR10_51760803_51765053
CHR10_51773345_51777595
CHR10_5393475_5397804
CHR10_5402183_5406433
CHR10_54200682_54204966
CHR10_5436036_5440295
CHR10_5475082_5479332
CHR10_5530760_5535018
CHR10_5553423_5558640
CHR10_5762885_5767562
CHR10_5824963_5832473
CHR10_5968719_5977104
CHR10_59761244_59765523
CHR10_5987411_5991661
CHR10_6058742_6063648
CHR10_60602852_60607264
CHR10_61335496_61339814
CHR10_6143528_6147778
CHR10_6167512_6172064
CHR10_61818744_61822994
CHR10_62162504_62166754
CHR10_62202189_62210666
CHR10_6223386_6227671
CHR10_62429985_62434704
CHR10_6250240_6254496
CHR10_6281400_6285669
CHR10_62882181_62886714
CHR10_63327948_63332198
CHR10_63800456_63804883
CHR10_64231021_64235463
CHR10_64245371_64249633
CHR10_64559558_64563888
CHR10_64891494_64896227
CHR10_64947628_64951878
CHR10_6596367_6600617
CHR10_660262_664529
CHR10_6608422_6612678
CHR10_6661494_6665744
CHR10_682387_686766
CHR10_69125183_69129433
CHR10_69310932_69315602
CHR10_69661111_69665361
CHR10_69735892_69740142
CHR10_69758337_69767318
CHR10_69901134_69905385
CHR10_69956487_69961109
CHR10_70253886_70258136
CHR10_70327539_70331789
CHR10_70514333_70518629
CHR10_70606498_70610748
CHR10_70646564_70650818
CHR10_70666911_70671161
CHR10_70742075_70749403
CHR10_70845335_70850107
CHR10_70877731_70881987
CHR10_71056519_71060769
CHR10_71553112_71557362
CHR10_71575668_71579942
CHR10_71596368_71603775
CHR10_71706977_71711227
CHR10_71810604_71819881
CHR10_71861090_71865340
CHR10_71870679_71874972
CHR10_71905069_71912685
CHR10_72031770_72036020
CHR10_72099064_72105067
CHR10_72160219_72164469
CHR10_72202977_72207227
CHR10_72242221_72246471
CHR10_72317564_72322047
CHR10_724856_729108
CHR10_72745515_72749787
CHR10_72823196_72827474
CHR10_73138866_73143116
CHR10_73202465_73206843
CHR10_73238145_73242395
CHR10_73280234_73284536
CHR10_73390625_73394875
CHR10_73432057_73436307
CHR10_73517787_73522273
CHR10_73642311_73649539
CHR10_73700182_73704535
CHR10_73772457_73778225
CHR10_74055080_74059367
CHR10_74118394_74122644
CHR10_74383736_74388016
CHR10_74530311_74534561
CHR10_74536715_74541043
CHR10_74676281_74680531
CHR10_74681602_74685957
CHR10_74843059_74847331
CHR10_74924975_74929265
CHR10_7492704_7496956
CHR10_74959845_74964102
CHR10_74982354_74986604
CHR10_75070771_75075021
CHR10_75080043_75084293
CHR10_75085088_75089338
CHR10_75198554_75206126
CHR10_75208326_75216090
CHR10_75218994_75223244
CHR10_75237426_75246380
CHR10_75337395_75345494
CHR10_75351791_75356041
CHR10_75424377_75428640
CHR10_75577470_75584293
CHR10_76264963_76273371
CHR10_76487528_76491778
CHR10_76537898_76542476
CHR10_76664947_76669276
CHR10_76821929_76826179
CHR10_76828617_76835019
CHR10_7700870_7705120
CHR10_77209024_77213274
CHR10_7748170_7752440
CHR10_7866598_7873450
CHR10_79066547_79071083
CHR10_79293138_79297388
CHR10_79298209_79302459
CHR10_79355634_79359884
CHR10_79414334_79418584
CHR10_79458515_79464396
CHR10_80588375_80592625
CHR10_80627336_80631586
CHR10_80779294_80783544
CHR10_80874538_80878889
CHR10_81309351_81313601
CHR10_8133172_8138953
CHR10_81357163_81361413
CHR10_81651133_81655395
CHR10_81824905_81829155
CHR10_81878737_81882987
CHR10_81954344_81958808
CHR10_82103037_82109991
CHR10_82154777_82159027
CHR10_82160092_82164342
CHR10_82200517_82204821
CHR10_82284137_82291304
CHR10_845306_849556
CHR10_85885737_85890044
CHR10_85920046_85925306
CHR10_85990447_85995571
CHR10_86117539_86121789
CHR10_88115480_88119730
CHR10_88270726_88275021
CHR10_88400853_88405103
CHR10_88414907_88419157
CHR10_88502875_88507136
CHR10_88704864_88710852
CHR10_88714667_88724548
CHR10_89563600_89571397
CHR10_89609674_89614119
CHR10_90332200_90337248
CHR10_90688369_90692619
CHR10_90956281_90960551
CHR10_91124292_91128542
CHR10_91138857_91143107
CHR10_91160825_91167862
CHR10_91284543_91288793
CHR10_920952_925202
CHR10_92617754_92622004
CHR10_92902067_92906317
CHR10_92909254_92913523
CHR10_92967024_92971274
CHR10_93670215_93674481
CHR10_94323045_94327313
CHR10_94339470_94343720
CHR10_94434122_94440470
CHR10_94580949_94585199
CHR10_94594721_94599006
CHR10_94757655_94761905
CHR10_94807510_94813326
CHR10_94819721_94824406
CHR10_9485529_9489779
CHR10_95231279_95235563
CHR10_95242898_95247148
CHR10_95312911_95317217
CHR10_95640219_95644500
CHR10_95710537_95714787
CHR10_95740235_95744485
CHR10_96111923_96116173
CHR10_96148581_96153091
CHR10_97039936_97044271
CHR10_97106243_97110493
CHR10_97134302_97138552
CHR10_97190132_97194427
CHR10_97310370_97314661
CHR10_97358769_97363019
CHR10_97458025_97462275
CHR10_97789640_97794079
CHR10_97803045_97807295
CHR10_98107979_98112582
CHR10_98262806_98267158
CHR10_98301940_98306190
CHR10_98311064_98318591
CHR10_98325814_98330064
CHR10_98336049_98340299
CHR10_98469415_98473769
CHR10_98578565_98583476
CHR10_98727530_98731780
CHR10_98818461_98822711
CHR10_98934903_98939167
CHR10_99041634_99045903
CHR10_99065511_99069787
CHR10_99150280_99154555
CHR10_99172505_99179385
CHR10_99192419_99202165
CHR10_99245257_99252003
CHR10_99318745_99323275
CHR10_99330569_99334867
CHR10_99335493_99340223
CHR10_99382477_99391210
CHR10_99435868_99440460
CHR10_99459968_99464220
CHR10_99483371_99489040
CHR10_99614378_99618628
CHR10_99779825_99784075
CHR10_99880917_99885179
CHR11_1006241_1010779
CHR11_100958758_100963369
CHR11_101287462_101291712
CHR11_101419908_101424158
CHR11_101689903_101694153
CHR11_101696825_101701075
CHR11_101827912_101832280
CHR11_102570409_102575942
CHR11_10271539_10275815
CHR11_10279707_10283967
CHR11_103539349_103543817
CHR11_10425299_10429549
CHR11_10429741_10434806
CHR11_104420491_104424761
CHR11_104474606_104480868
CHR11_105397404_105401664
CHR11_10545950_10550355
CHR11_1061374_1065651
CHR11_106829656_106833906
CHR11_106963783_106968436
CHR11_107087198_107091492
CHR11_107233980_107238364
CHR11_107300986_107307729
CHR11_107381117_107385604
CHR11_107493967_107498270
CHR11_10777549_10781799
CHR11_107873573_107877823
CHR11_107968805_107973175
CHR11_108794584_108798834
CHR11_109668499_109676147
CHR11_110087233_110092622
CHR11_110628416_110632666
CHR11_110671016_110683186
CHR11_110754433_110759126
CHR11_110887219_110891774
CHR11_110974879_110979129
CHR11_111141556_111145879
CHR11_111246688_111251015
CHR11_111251938_111256224
CHR11_111282524_111291204
CHR11_111291346_111295596
CHR11_111349783_111354035
CHR11_111446720_111454909
CHR11_111459306_111466200
CHR11_111539257_111544054
CHR11_111632697_111640287
CHR11_112333867_112338118
CHR11_112619859_112624115
CHR11_112687014_112692942
CHR11_112760222_112764472
CHR11_112799842_112804116
CHR11_112850302_112854591
CHR11_113071801_113076051
CHR11_113148885_113156477
CHR11_113196599_113201362
CHR11_113250689_113254966
CHR11_11330730_11334980
CHR11_113432140_113437247
CHR11_113630262_113634512
CHR11_113773047_113779943
CHR11_114548382_114552632
CHR11_114748168_114752418
CHR11_114879572_114883951
CHR11_116148163_116152414
CHR11_116163169_116171322
CHR11_116473453_116477703
CHR11_116571749_116579565
CHR11_116579697_116583947
CHR11_116605119_116611521
CHR11_116663977_116668227
CHR11_117199894_117207517
CHR11_117251816_117256077
CHR11_117304552_117308820
CHR11_117358818_117363088
CHR11_117520608_117524858
CHR11_117527997_117532247
CHR11_117551774_117556046
CHR11_117573854_117578104
CHR11_117588102_117592784
CHR11_117600169_117604420
CHR11_117627471_117631721
CHR11_117677161_117681442
CHR11_117716810_117722169
CHR11_117808914_117814630
CHR11_117899919_117907894
CHR11_117941089_117949137
CHR11_117978922_117984317
CHR11_118066303_118070553
CHR11_11816045_11820847
CHR11_118166048_118170582
CHR11_118256270_118260526
CHR11_118265810_118270060
CHR11_118344126_118348376
CHR11_118351198_118355448
CHR11_118370561_118374811
CHR11_118390950_118397767
CHR11_118404735_118410281
CHR11_118440202_118444488
CHR11_118457296_118464656
CHR11_118470602_118474887
CHR11_118493997_118500266
CHR11_118557893_118562168
CHR11_118578699_118582949
CHR11_118676433_118680683
CHR11_118706946_118711429
CHR11_118716041_118720303
CHR11_118739352_118743602
CHR11_118756777_118761131
CHR11_118798314_118803548
CHR11_118980844_118985094
CHR11_119103714_119108145
CHR11_11935452_11940073
CHR11_119541394_119545644
CHR11_119583456_119587706
CHR11_119612677_119617005
CHR11_119697547_119701975
CHR11_11986012_11990993
CHR11_120396539_120400789
CHR11_120475084_120479334
CHR11_120824629_120828879
CHR11_121491383_121495633
CHR11_122210915_122215214
CHR11_122255182_122262616
CHR11_12233873_12238123
CHR11_122434431_122441554
CHR11_122570119_122574717
CHR11_12268445_12272695
CHR11_122980226_122984476
CHR11_123116823_123121073
CHR11_123487820_123494170
CHR11_12352178_12356495
CHR11_123983162_123987412
CHR11_124045449_124052473
CHR11_124111451_124115900
CHR11_124126569_124130819
CHR11_124174745_124179009
CHR11_124248993_124253243
CHR11_124310390_124314656
CHR11_124325726_124329976
CHR11_124455453_124459703
CHR11_124703462_124707712
CHR11_124722919_124727169
CHR11_124817066_124821316
CHR11_125255218_125263636
CHR11_125276100_125281815
CHR11_125397863_125402113
CHR11_125437490_125441897
CHR11_125583361_125590258
CHR11_125640764_125647493
CHR11_125654691_125658972
CHR11_125675356_125679919
CHR11_125775020_125786532
CHR11_126374514_126379201
CHR11_12738800_12743050
CHR11_127961913_127966163
CHR11_128065692_128069990
CHR11_128263022_128267559
CHR11_128312249_128316499
CHR11_128317282_128321532
CHR11_128398472_128402722
CHR11_128657519_128661769
CHR11_1286635_1290928
CHR11_128747544_128751840
CHR11_12913852_12921564
CHR11_129187450_129191700
CHR11_129221777_129226027
CHR11_129267364_129274143
CHR11_129321977_129326227
CHR11_129374228_129381440
CHR11_129441510_129445775
CHR11_129531432_129535717
CHR11_129636244_129640494
CHR11_129686128_129693291
CHR11_129820578_129828731
CHR11_130044560_130048810
CHR11_130290804_130295072
CHR11_131037310_131041560
CHR11_131282421_131287321
CHR11_132317474_132321747
CHR11_13252400_13256768
CHR11_132906863_132911113
CHR11_133219852_133224106
CHR11_133274975_133280206
CHR11_133301319_133305569
CHR11_133403876_133408126
CHR11_133440529_133444938
CHR11_13350301_13354551
CHR11_133647984_133656029
CHR11_133658720_133662970
CHR11_133678785_133683035
CHR11_133703515_133707768
CHR11_133713444_133717694
CHR11_133786272_133790522
CHR11_1364204_1368456
CHR11_13643339_13647596
CHR11_1385457_1389707
CHR11_13937313_13941563
CHR11_1428143_1432393
CHR11_14336439_14340789
CHR11_1450512_1454762
CHR11_14618406_14625239
CHR11_14949642_14953908
CHR11_15048221_15052471
CHR11_1532782_1537032
CHR11_1542883_1547133
CHR11_1562339_1566589
CHR11_1585441_1589769
CHR11_1599194_1603444
CHR11_1639902_1644422
CHR11_1671500_1675750
CHR11_16803727_16807977
CHR11_16991785_16996035
CHR11_17055025_17059296
CHR11_17147114_17151364
CHR11_17326384_17330634
CHR11_1740960_1745577
CHR11_17454275_17458525
CHR11_17521724_17526245
CHR11_17694234_17698550
CHR11_17710595_17714865
CHR11_179579_187544
CHR11_17990463_17994765
CHR11_1805392_1813031
CHR11_18083443_18087705
CHR11_18147459_18152129
CHR11_18183764_18188158
CHR11_18236531_18240781
CHR11_1827275_1831633
CHR11_18297218_18303797
CHR11_18386928_18391232
CHR11_1842978_1849479
CHR11_18430449_18434756
CHR11_18566054_18570328
CHR11_18593256_18597506
CHR11_18611720_18616096
CHR11_18673426_18677676
CHR11_18703603_18707853
CHR11_18768979_18773465
CHR11_1894011_1901418
CHR11_19091767_19096034
CHR11_19179356_19183677
CHR11_19187942_19192192
CHR11_19208185_19212435
CHR11_1921613_1925912
CHR11_19325346_19329596
CHR11_1949571_1953821
CHR11_195029_200883
CHR11_19687956_19692237
CHR11_1974530_1978780
CHR11_20030391_20034641
CHR11_20137696_20141946
CHR11_20362178_20366613
CHR11_20574021_20578465
CHR11_2106239_2113041
CHR11_2114822_2120280
CHR11_2138250_2142515
CHR11_2148851_2153183
CHR11_223476_229861
CHR11_2248008_2252258
CHR11_22642729_22646979
CHR11_2276318_2283366
CHR11_2351622_2356065
CHR11_2374793_2380848
CHR11_2400098_2404351
CHR11_2419296_2423877
CHR11_2435759_2440009
CHR11_24471591_24476010
CHR11_26306046_26310296
CHR11_265069_269319
CHR11_26549515_26553883
CHR11_27075215_27079471
CHR11_27340589_27344871
CHR11_27450119_27454398
CHR11_27636499_27640749
CHR11_27698096_27703372
CHR11_277181_281443
CHR11_28075367_28079617
CHR11_28084913_28089723
CHR11_2844368_2848726
CHR11_2862801_2867077
CHR11_2874026_2885046
CHR11_2906466_2910726
CHR11_294414_298912
CHR11_2985953_2990203
CHR11_29994314_29998564
CHR11_300352_304790
CHR11_307893_314550
CHR11_31484395_31491245
CHR11_31788611_31795375
CHR11_3192693_3200192
CHR11_32065683_32070016
CHR11_32408185_32412435
CHR11_32412550_32417302
CHR11_32632269_32636519
CHR11_32804556_32808814
CHR11_32900593_32904843
CHR11_32909205_32913455
CHR11_32990485_32995053
CHR11_33014219_33018469
CHR11_33232480_33236730
CHR11_33261030_33265280
CHR11_33647052_33651302
CHR11_33699839_33704089
CHR11_33713850_33718100
CHR11_33855264_33859514
CHR11_33869662_33873912
CHR11_3389227_3393477
CHR11_34080224_34084502
CHR11_34334493_34338878
CHR11_34489172_34495406
CHR11_34595743_34600925
CHR11_34891240_34898001
CHR11_35113492_35118054
CHR11_35396622_35401600
CHR11_35502997_35507252
CHR11_356303_360553
CHR11_35637428_35641778
CHR11_35918687_35922937
CHR11_36152390_36156640
CHR11_3619056_3623710
CHR11_36250735_36254985
CHR11_363739_367989
CHR11_36429914_36434164
CHR11_3648410_3652690
CHR11_36487632_36494339
CHR11_3771423_3778968
CHR11_3782859_3787109
CHR11_380716_384966
CHR11_3817964_3822260
CHR11_3830008_3834266
CHR11_399227_403529
CHR11_40089975_40094225
CHR11_40270506_40275740
CHR11_404226_410897
CHR11_4069086_4073409
CHR11_431208_435458
CHR11_43286608_43290910
CHR11_43333566_43337819
CHR11_436779_441029
CHR11_44040913_44045182
CHR11_44287542_44291792
CHR11_44540216_44544568
CHR11_44834127_44838377
CHR11_44911010_44915260
CHR11_44927537_44932510
CHR11_45029244_45033494
CHR11_45121269_45126219
CHR11_451322_455572
CHR11_45346023_45350273
CHR11_45640102_45647248
CHR11_45746058_45750314
CHR11_45860277_45864527
CHR11_45895198_45905239
CHR11_4614096_4622481
CHR11_461690_465940
CHR11_46252630_46256885
CHR11_46307814_46312064
CHR11_46320059_46326457
CHR11_46341954_46346204
CHR11_46363933_46368183
CHR11_46520005_46524255
CHR11_46568098_46575645
CHR11_46592160_46598853
CHR11_46675443_46682196
CHR11_46693830_46698100
CHR11_46747569_46751819
CHR11_46823669_46827919
CHR11_46895902_46900249
CHR11_46911326_46915654
CHR11_47154245_47158495
CHR11_47163765_47168034
CHR11_47202405_47206655
CHR11_47223542_47230439
CHR11_47232624_47238058
CHR11_47244034_47249032
CHR11_47330056_47334306
CHR11_47355768_47360174
CHR11_47381902_47387507
CHR11_47403742_47408065
CHR11_47426521_47430806
CHR11_4746973_4751223
CHR11_47571570_47575820
CHR11_47579766_47584016
CHR11_47619888_47624140
CHR11_47667748_47671998
CHR11_47692128_47696988
CHR11_47825712_47830133
CHR11_47955188_47959679
CHR11_492433_500773
CHR11_523140_529050
CHR11_544094_554279
CHR11_5555182_5559432
CHR11_5606586_5610836
CHR11_5657288_5661538
CHR11_5662098_5668413
CHR11_56702296_56706546
CHR11_56845497_56852502
CHR11_56858469_56863427
CHR11_56931548_56935798
CHR11_56950349_56955129
CHR11_57118102_57123069
CHR11_57261797_57266310
CHR11_57273837_57278736
CHR11_57282344_57286672
CHR11_57711038_57715288
CHR11_57752173_57756423
CHR11_58143220_58147517
CHR11_58627785_58632035
CHR11_58997978_59002228
CHR11_59275964_59280214
CHR11_59334037_59338421
CHR11_60136321_60140571
CHR11_60277551_60281801
CHR11_60305896_60310146
CHR11_60377024_60383520
CHR11_60388090_60395310
CHR11_60452308_60456558
CHR11_60474943_60479333
CHR11_604900_609427
CHR11_60623042_60627292
CHR11_60654833_60659083
CHR11_60684742_60688992
CHR11_60818372_60822639
CHR11_60855225_60860653
CHR11_60882931_60889805
CHR11_60950672_60957349
CHR11_61001667_61006578
CHR11_61104124_61108374
CHR11_61200985_61205235
CHR11_61275936_61280186
CHR11_61307043_61311293
CHR11_61313225_61320161
CHR11_61336824_61344528
CHR11_61348788_61353098
CHR11_61378024_61382274
CHR11_614174_620673
CHR11_61440823_61447817
CHR11_61488341_61495208
CHR11_61644520_61652959
CHR11_61729215_61733470
CHR11_6173529_6177779
CHR11_61858016_61862290
CHR11_61877532_61881782
CHR11_61939598_61943848
CHR11_6201219_6205469
CHR11_62067177_62074408
CHR11_6208021_6217659
CHR11_62094721_62101427
CHR11_62114824_62119092
CHR11_62124956_62129379
CHR11_62133698_62140097
CHR11_62176600_62180850
CHR11_62192233_62199317
CHR11_62212900_62217276
CHR11_62228205_62237062
CHR11_62248659_62255029
CHR11_62277440_62281690
CHR11_62291950_62296200
CHR11_62307974_62314867
CHR11_6234041_6238481
CHR11_62355339_62359616
CHR11_62401362_62405612
CHR11_62444559_62449088
CHR11_62508281_62512545
CHR11_62539137_62543387
CHR11_6297566_6301816
CHR11_63014465_63018742
CHR11_63026631_63033185
CHR11_63086681_63090931
CHR11_63194909_63199520
CHR11_63201997_63206280
CHR11_63333998_63338413
CHR11_63359475_63364333
CHR11_63415706_63419956
CHR11_63440142_63444392
CHR11_63459543_63463838
CHR11_63506960_63511246
CHR11_63624437_63628687
CHR11_6364730_6371820
CHR11_63689165_63693609
CHR11_63705819_63710997
CHR11_63727281_63731538
CHR11_63742711_63759591
CHR11_63761488_63766913
CHR11_63770091_63776447
CHR11_63805804_63817456
CHR11_63826119_63831965
CHR11_63860770_63867528
CHR11_63873433_63878218
CHR11_63969621_63973871
CHR11_64076173_64080487
CHR11_64082629_64086879
CHR11_64111357_64116074
CHR11_6418019_6422330
CHR11_64246486_64250736
CHR11_64267087_64273004
CHR11_64298986_64306317
CHR11_64326539_64330789
CHR11_64333856_64338842
CHR11_64367867_64372117
CHR11_64401813_64406267
CHR11_6442751_6447001
CHR11_64459161_64463436
CHR11_6451031_6455290
CHR11_64513552_64518062
CHR11_64534728_64538994
CHR11_6455765_6462671
CHR11_64581835_64586085
CHR11_64604769_64611600
CHR11_64640996_64649736
CHR11_64657770_64662079
CHR11_64690782_64695032
CHR11_6471606_6476354
CHR11_64734384_64738634
CHR11_64782507_64786760
CHR11_64841358_64845608
CHR11_64854421_64858678
CHR11_64875365_64880587
CHR11_64905248_64911453
CHR11_65069067_65073317
CHR11_65081256_65085775
CHR11_65090575_65106113
CHR11_65119105_65123543
CHR11_65136325_65144660
CHR11_65147026_65153179
CHR11_65158670_65164917
CHR11_65232564_65237058
CHR11_65303368_65311854
CHR11_65354485_65358786
CHR11_65381024_65385880
CHR11_65396039_65400337
CHR11_6540410_6546781
CHR11_65410950_65416086
CHR11_65423681_65428073
CHR11_65439803_65446607
CHR11_65466190_65470440
CHR11_65482275_65486536
CHR11_65522625_65529664
CHR11_65549776_65554064
CHR11_65572477_65577141
CHR11_65578600_65582850
CHR11_65585187_65589437
CHR11_65590899_65595250
CHR11_65778323_65782574
CHR11_6578039_6584887
CHR11_65789180_65793451
CHR11_65840328_65844591
CHR11_65868364_65875171
CHR11_6589258_6593521
CHR11_65941550_65945887
CHR11_65962103_65966380
CHR11_66000970_66006986
CHR11_66029621_66035451
CHR11_66061233_66065483
CHR11_66067466_66073747
CHR11_66113765_66120630
CHR11_66137172_66141442
CHR11_66148476_66152726
CHR11_66155337_66163527
CHR11_66201101_66205410
CHR11_66244696_66248946
CHR11_66265282_66273190
CHR11_6632900_6637156
CHR11_66363958_66368213
CHR11_66378048_66382298
CHR11_66431248_66435498
CHR11_66477706_66485912
CHR11_66543966_66548216
CHR11_66577396_66581646
CHR11_66639815_66644823
CHR11_66728148_66732398
CHR11_66768859_66773109
CHR11_66787012_66791412
CHR11_66809894_66814144
CHR11_66821322_66828422
CHR11_66912498_66916748
CHR11_66924476_66929452
CHR11_66943814_66948070
CHR11_66949010_66953304
CHR11_66966759_66971339
CHR11_66972961_66980276
CHR11_66992534_66996784
CHR11_66998411_67002661
CHR11_67003596_67007923
CHR11_67027666_67036178
CHR11_67046693_67050943
CHR11_67127482_67134253
CHR11_67153218_67157477
CHR11_67162857_67167107
CHR11_67173956_67178206
CHR11_67527365_67535162
CHR11_67551184_67555434
CHR11_67559558_67567772
CHR11_67713367_67717624
CHR11_67736610_67740860
CHR11_67791539_67799497
CHR11_67833210_67837460
CHR11_68025688_68029938
CHR11_68040066_68044316
CHR11_682142_689240
CHR11_68263690_68267940
CHR11_68274745_68279078
CHR11_68338781_68343031
CHR11_68424447_68431379
CHR11_68536494_68540811
CHR11_68814697_68818972
CHR11_6900729_6904979
CHR11_69181629_69185879
CHR11_69198513_69202846
CHR11_692619_700117
CHR11_69342379_69346629
CHR11_69628605_69632855
CHR11_69723416_69727818
CHR11_69790970_69795240
CHR11_69918791_69923047
CHR11_70383042_70387292
CHR11_70669356_70673606
CHR11_70836297_70842651
CHR11_70923218_70927468
CHR11_70933613_70938101
CHR11_70970819_70975069
CHR11_71314230_71320636
CHR11_71384086_71388506
CHR11_71399484_71406978
CHR11_71466052_71472721
CHR11_71491193_71495470
CHR11_71500713_71504974
CHR11_71609972_71616788
CHR11_71632100_71636352
CHR11_71696526_71700776
CHR11_71822466_71826726
CHR11_72030373_72034623
CHR11_72057006_72061256
CHR11_72062310_72066611
CHR11_72088309_72092559
CHR11_72101095_72105345
CHR11_72110278_72114528
CHR11_72181189_72185844
CHR11_72228450_72232700
CHR11_7226256_7230506
CHR11_72344407_72348657
CHR11_72649717_72653967
CHR11_72655086_72661703
CHR11_72693816_72698066
CHR11_72985989_72990376
CHR11_73031370_73037107
CHR11_73148995_73153349
CHR11_73172508_73177325
CHR11_73335511_73340468
CHR11_73370750_73375037
CHR11_73397028_73401278
CHR11_73491541_73495791
CHR11_73556504_73563026
CHR11_73623781_73628031
CHR11_73699574_73703847
CHR11_73849973_73854278
CHR11_73855436_73859686
CHR11_73977776_73982047
CHR11_74087601_74091851
CHR11_74107246_74111496
CHR11_74119084_74123375
CHR11_74294284_74303041
CHR11_74328821_74341309
CHR11_74536310_74540560
CHR11_74544991_74549241
CHR11_74739626_74744021
CHR11_74784709_74788996
CHR11_74818005_74822381
CHR11_74840270_74844520
CHR11_74913765_74918015
CHR11_74947317_74954537
CHR11_74989999_74994249
CHR11_75103081_75108816
CHR11_75153936_75158205
CHR11_75594391_75602951
CHR11_75766516_75773134
CHR11_76057793_76062939
CHR11_76246100_76250397
CHR11_7625059_7629309
CHR11_76473121_76477371
CHR11_76488033_76492283
CHR11_7650529_7654897
CHR11_76513457_76517713
CHR11_766721_771001
CHR11_76780474_76784724
CHR11_76857632_76866081
CHR11_77025745_77029995
CHR11_77206344_77213028
CHR11_77382610_77386865
CHR11_77467829_77472079
CHR11_77527580_77531843
CHR11_77558968_77563218
CHR11_77574011_77580812
CHR11_77729824_77734074
CHR11_77805664_77809914
CHR11_779363_783623
CHR11_78174946_78179196
CHR11_78478491_78482741
CHR11_8013255_8021290
CHR11_805401_809651
CHR11_8055984_8060234
CHR11_814117_823762
CHR11_82207556_82211806
CHR11_8237067_8245482
CHR11_82578928_82583948
CHR11_829323_837947
CHR11_83070335_83074585
CHR11_85074114_85078468
CHR11_85240291_85247134
CHR11_855743_859993
CHR11_8571326_8575579
CHR11_85759925_85764175
CHR11_86060138_86064575
CHR11_86423047_86427462
CHR11_8657414_8661664
CHR11_87547497_87551749
CHR11_87709836_87714086
CHR11_8788050_8792958
CHR11_8885776_8892574
CHR11_8910348_8914611
CHR11_897909_904335
CHR11_8981358_8985624
CHR11_9068919_9073934
CHR11_912340_916630
CHR11_92338936_92343186
CHR11_9242682_9246947
CHR11_92915444_92919694
CHR11_92924687_92928937
CHR11_93031024_93035274
CHR11_93107912_93120858
CHR11_93153595_93157862
CHR11_9359279_9363529
CHR11_93773311_93777566
CHR11_93913274_93917524
CHR11_93936681_93941079
CHR11_94137655_94141934
CHR11_94342992_94349876
CHR11_94459139_94463420
CHR11_95159789_95166102
CHR11_95296154_95300420
CHR11_9547415_9552755
CHR11_95628017_95634036
CHR11_95756824_95766209
CHR11_958591_962841
CHR11_9635012_9642978
CHR11_9690170_9694426
CHR12_100127032_100131620
CHR12_1003674_1007924
CHR12_100656621_100660878
CHR12_100979153_100983477
CHR12_101114991_101119244
CHR12_101872093_101876365
CHR12_102413126_102417379
CHR12_10253255_10257508
CHR12_10266434_10270684
CHR12_102758164_102762605
CHR12_102844818_102851431
CHR12_103055319_103059670
CHR12_103218178_103222428
CHR12_103367113_103371363
CHR12_103466480_103470730
CHR12_10348183_10352665
CHR12_103900744_103905003
CHR12_104001616_104005965
CHR12_104153292_104157638
CHR12_104245269_104249519
CHR12_10450882_10457123
CHR12_105053116_105061441
CHR12_105165056_105169414
CHR12_105245099_105249349
CHR12_105272118_105276448
CHR12_105375112_105379368
CHR12_105497314_105501912
CHR12_105515549_105519829
CHR12_105599106_105603387
CHR12_105870334_105874584
CHR12_105904276_105908559
CHR12_10642654_10646931
CHR12_106549238_106553488
CHR12_106600208_106604469
CHR12_106688791_106693041
CHR12_107429680_107433972
CHR12_107515163_107519434
CHR12_107774730_107778980
CHR12_107794495_107798863
CHR12_107971273_107975523
CHR12_108014878_108021172
CHR12_108058093_108062343
CHR12_108359254_108363504
CHR12_108396321_108403038
CHR12_108492499_108499185
CHR12_108653454_108657704
CHR12_108662797_108667047
CHR12_108694925_108699175
CHR12_108736234_108740484
CHR12_108801926_108806176
CHR12_108917727_108922526
CHR12_10892569_10897942
CHR12_108989133_108993383
CHR12_109043064_109050305
CHR12_109200314_109204626
CHR12_10927369_10931619
CHR12_109325065_109329315
CHR12_109371732_109376041
CHR12_109387147_109393952
CHR12_109420887_109427813
CHR12_109532813_109537113
CHR12_109562043_109566293
CHR12_109610147_109618159
CHR12_109664300_109668559
CHR12_10969600_10973851
CHR12_10982323_10986573
CHR12_109841987_109846266
CHR12_109855277_109859538
CHR12_109952711_109956961
CHR12_110285149_110294709
CHR12_110324634_110328884
CHR12_110368566_110372816
CHR12_110604754_110611622
CHR12_110685228_110689914
CHR12_110760927_110768589
CHR12_110932034_110938818
CHR12_111049197_111053447
CHR12_111195106_111199440
CHR12_11122287_11126537
CHR12_111330095_111335326
CHR12_111337418_111341845
CHR12_111426808_111431058
CHR12_111897156_111901505
CHR12_111976544_111980852
CHR12_112009139_112013389
CHR12_112104271_112111167
CHR12_112140151_112146763
CHR12_112195690_112199940
CHR12_112222652_112226902
CHR12_112256468_112260808
CHR12_112392980_112397760
CHR12_112887748_112891999
CHR12_113325336_113334130
CHR12_113605028_113609852
CHR12_114930583_114934833
CHR12_115198776_115203026
CHR12_115656998_115663726
CHR12_115769789_115774039
CHR12_115802865_115807115
CHR12_115829643_115833893
CHR12_116283215_116287465
CHR12_116776974_116781224
CHR12_11690554_11694804
CHR12_116958878_116963128
CHR12_116982539_116986834
CHR12_117025323_117030016
CHR12_117294184_117299490
CHR12_117309884_117314134
CHR12_118078516_118082766
CHR12_118097477_118101759
CHR12_118586643_118590916
CHR12_119116146_119126897
CHR12_119133602_119137852
CHR12_119140814_119145803
CHR12_119145813_119150063
CHR12_119171590_119175840
CHR12_119200567_119204817
CHR12_119221045_119225295
CHR12_119290591_119294841
CHR12_119414741_119419086
CHR12_119450586_119457674
CHR12_119502817_119507084
CHR12_119569253_119573503
CHR12_119573984_119578234
CHR12_119605831_119610110
CHR12_119641881_119648799
CHR12_119732313_119736563
CHR12_119825383_119830034
CHR12_119893728_119901684
CHR12_120128546_120133076
CHR12_120257044_120261294
CHR12_120267667_120271917
CHR12_120501997_120506772
CHR12_120715205_120727776
CHR12_120807520_120811840
CHR12_120837365_120844446
CHR12_120940743_120945113
CHR12_12111644_12116418
CHR12_121174243_121179138
CHR12_121180282_121184532
CHR12_12119999_12124249
CHR12_121214718_121218968
CHR12_121223949_121228199
CHR12_121250680_121254963
CHR12_121275787_121280052
CHR12_121316179_121320470
CHR12_121430256_121434559
CHR12_121526109_121530359
CHR12_121550662_121554971
CHR12_121574261_121581000
CHR12_121753093_121757357
CHR12_121766547_121770797
CHR12_121780201_121784582
CHR12_121799823_121804140
CHR12_121821525_121827807
CHR12_121945853_121950165
CHR12_122002061_122006311
CHR12_122010010_122014260
CHR12_122021806_122035649
CHR12_122084401_122088651
CHR12_122142250_122146500
CHR12_122268166_122275894
CHR12_122321389_122326140
CHR12_122365195_122369445
CHR12_122370506_122374756
CHR12_122400191_122404441
CHR12_122430772_122435406
CHR12_122436055_122440305
CHR12_122486256_122490717
CHR12_122505103_122511088
CHR12_122569976_122574226
CHR12_122631613_122635863
CHR12_122649124_122656606
CHR12_122680833_122687700
CHR12_122759317_122766535
CHR12_122984728_122988984
CHR12_123020122_123026616
CHR12_123059104_123063354
CHR12_12310263_12314513
CHR12_123336162_123340412
CHR12_123386141_123390391
CHR12_123545001_123549251
CHR12_123568043_123572293
CHR12_123585352_123589602
CHR12_123913532_123917846
CHR12_12393686_12402368
CHR12_123962499_123968860
CHR12_124003183_124007433
CHR12_124123495_124127745
CHR12_124169923_124174173
CHR12_124185243_124189493
CHR12_12605795_12610084
CHR12_12652592_12656939
CHR12_12705921_12710171
CHR12_127864498_127868748
CHR12_127873744_127877994
CHR12_127900431_127904783
CHR12_12854046_12858339
CHR12_129094805_129099055
CHR12_12931722_12936528
CHR12_129385066_129389353
CHR12_129889011_129893264
CHR12_129919020_129923485
CHR12_12993835_12998085
CHR12_130001289_130005683
CHR12_130074489_130078739
CHR12_130212008_130216258
CHR12_130342519_130346769
CHR12_130413016_130417266
CHR12_13043595_13047988
CHR12_130941731_130945981
CHR12_131007581_131011831
CHR12_131121786_131126036
CHR12_131131280_131135567
CHR12_131137648_131141898
CHR12_131191445_131198306
CHR12_131255776_131260026
CHR12_131358641_131365383
CHR12_13139099_13143452
CHR12_13147090_13151346
CHR12_131634426_131638676
CHR12_131701975_131706225
CHR12_131725099_131729349
CHR12_131770764_131777518
CHR12_131794008_131798258
CHR12_131847124_131851990
CHR12_131908040_131912290
CHR12_131914333_131918861
CHR12_131973245_131977767
CHR12_132042191_132046465
CHR12_132120668_132124990
CHR12_132163609_132168304
CHR12_132213785_132218036
CHR12_132264567_132268967
CHR12_13237423_13241693
CHR12_14023569_14027819
CHR12_14611175_14615558
CHR12_1467579_1472138
CHR12_14814582_14819365
CHR12_15005025_15009329
CHR12_1572842_1577092
CHR12_15832839_15837101
CHR12_15923099_15927513
CHR12_1592982_1597232
CHR12_15951872_15956294
CHR12_1605172_1609422
CHR12_16648598_16655791
CHR12_1667007_1671257
CHR12_1790404_1794654
CHR12_1796436_1800878
CHR12_1808701_1812957
CHR12_18919_23169
CHR12_1897343_1901631
CHR12_192005_196255
CHR12_19480399_19485531
CHR12_1983150_1987438
CHR12_2029224_2033739
CHR12_2091179_2095429
CHR12_21542544_21549296
CHR12_21701238_21705543
CHR12_21818132_21822514
CHR12_21984853_21989103
CHR12_22086925_22091175
CHR12_22587969_22592219
CHR12_23628025_23632275
CHR12_241513_245763
CHR12_24605897_24610150
CHR12_24627599_24631869
CHR12_24943009_24950089
CHR12_25093007_25097257
CHR12_25294337_25298621
CHR12_2533301_2537551
CHR12_2602926_2607176
CHR12_2671073_2675323
CHR12_26876648_26880898
CHR12_26979082_26985710
CHR12_27373553_27378004
CHR12_27408994_27413285
CHR12_27564811_27569158
CHR12_2770913_2775218
CHR12_27737194_27741444
CHR12_27751495_27755789
CHR12_27820953_27825244
CHR12_28013411_28019683
CHR12_2813700_2817951
CHR12_2853149_2860064
CHR12_2866793_2871081
CHR12_29189998_29194248
CHR12_2935256_2939972
CHR12_29541136_29545386
CHR12_29562904_29567154
CHR12_29709737_29713987
CHR12_3053317_3057616
CHR12_30739268_30743518
CHR12_30794575_30802215
CHR12_31114545_31118868
CHR12_31162742_31169167
CHR12_31364970_31369272
CHR12_31369556_31373888
CHR12_31699887_31704638
CHR12_31772501_31776819
CHR12_31835692_31839942
CHR12_32000119_32007517
CHR12_32025758_32030008
CHR12_32147951_32152201
CHR12_3260767_3265017
CHR12_32719990_32724280
CHR12_32940220_32944493
CHR12_33483098_33487521
CHR12_3514140_3518390
CHR12_3590680_3594930
CHR12_367923_372478
CHR12_3731774_3736024
CHR12_37584928_37589187
CHR12_38122305_38126685
CHR12_381438_385688
CHR12_38298960_38307036
CHR12_38785178_38789656
CHR12_40823988_40830022
CHR12_40917555_40921817
CHR12_41122192_41126442
CHR12_41268995_41273245
CHR12_42231241_42235491
CHR12_42434582_42442356
CHR12_4249698_4253973
CHR12_42512667_42516978
CHR12_4297131_4301410
CHR12_4358298_4362655
CHR12_436303_440553
CHR12_4424291_4428541
CHR12_44406258_44411465
CHR12_44609265_44613515
CHR12_45052064_45056321
CHR12_4514816_4521398
CHR12_45505256_45509535
CHR12_4566004_4570572
CHR12_45759165_45763501
CHR12_45892818_45897386
CHR12_4623832_4629302
CHR12_46404751_46409117
CHR12_46438009_46442388
CHR12_46449757_46454037
CHR12_46461472_46468508
CHR12_46478440_46482690
CHR12_46499174_46503424
CHR12_46584303_46588581
CHR12_46667771_46672021
CHR12_46782472_46789542
CHR12_46795927_46803566
CHR12_46874910_46879166
CHR12_4696512_4700762
CHR12_47005529_47009779
CHR12_47030094_47034441
CHR12_47149214_47153464
CHR12_47202181_47206431
CHR12_47358993_47365770
CHR12_47396298_47400548
CHR12_47463429_47467679
CHR12_47495278_47499530
CHR12_47531433_47535724
CHR12_47545170_47549420
CHR12_47580696_47584970
CHR12_47604799_47609060
CHR12_47650798_47659414
CHR12_47678605_47682855
CHR12_47698070_47702359
CHR12_47734624_47738874
CHR12_47749292_47753573
CHR12_47774119_47778369
CHR12_4785102_4790121
CHR12_47941631_47945920
CHR12_47971675_47975965
CHR12_47999828_48008126
CHR12_48016474_48020738
CHR12_48023807_48028057
CHR12_48044024_48048309
CHR12_48215706_48219956
CHR12_48245739_48251678
CHR12_48307093_48311343
CHR12_48329993_48334243
CHR12_48386512_48390964
CHR12_48418126_48422970
CHR12_48475877_48480127
CHR12_48484690_48488940
CHR12_48522392_48526642
CHR12_48583175_48587487
CHR12_48627295_48631545
CHR12_48636272_48642750
CHR12_48643743_48647993
CHR12_48649391_48653641
CHR12_48704738_48708993
CHR12_48734253_48738503
CHR12_48761778_48766211
CHR12_48780567_48784817
CHR12_48788666_48792916
CHR12_48846616_48850870
CHR12_4887267_4891555
CHR12_48901943_48906193
CHR12_48962789_48967057
CHR12_49075916_49081728
CHR12_49181534_49185906
CHR12_49359711_49363961
CHR12_49519475_49523732
CHR12_49705659_49711780
CHR12_49762656_49767100
CHR12_49804685_49808935
CHR12_49852084_49856431
CHR12_49876168_49880418
CHR12_49896994_49901244
CHR12_49949499_49953969
CHR12_50003455_50007715
CHR12_50025961_50030230
CHR12_50068286_50074960
CHR12_50267786_50272036
CHR12_50486555_50490805
CHR12_50511218_50515468
CHR12_50564510_50569034
CHR12_50579835_50588218
CHR12_50683514_50691321
CHR12_50720262_50724512
CHR12_50727957_50732257
CHR12_50746572_50750840
CHR12_50865050_50869300
CHR12_50871255_50875551
CHR12_50909720_50914055
CHR12_50967014_50975066
CHR12_50978415_50982667
CHR12_51000686_51004938
CHR12_51046826_51051076
CHR12_51113623_51117873
CHR12_51131380_51135677
CHR12_51199679_51204010
CHR12_51253126_51257376
CHR12_51280743_51285059
CHR12_51331465_51335726
CHR12_51359690_51363946
CHR12_51493380_51498102
CHR12_51513593_51517846
CHR12_51625421_51629948
CHR12_51683018_51687276
CHR12_51723576_51730864
CHR12_51758655_51762905
CHR12_51774202_51779582
CHR12_51780081_51784331
CHR12_51857298_51864147
CHR12_51886517_51890767
CHR12_51906870_51911120
CHR12_51911497_51915747
CHR12_51944883_51949567
CHR12_51972083_51980778
CHR12_52000891_52005147
CHR12_52014980_52019304
CHR12_52088476_52092726
CHR12_52177471_52183211
CHR12_52186889_52191189
CHR12_52305295_52309903
CHR12_52351948_52360196
CHR12_52406729_52411008
CHR12_52615342_52620110
CHR12_52631480_52637334
CHR12_52649695_52653945
CHR12_52661720_52665989
CHR12_52676643_52680919
CHR12_52685656_52689906
CHR12_52704960_52709296
CHR12_52709598_52713848
CHR12_52730427_52734677
CHR12_528459_532709
CHR12_52868106_52872524
CHR12_53001677_53005948
CHR12_53043775_53048035
CHR12_53063998_53068248
CHR12_53070587_53074837
CHR12_53098552_53102817
CHR12_53152864_53157118
CHR12_53226170_53230420
CHR12_53267957_53272210
CHR12_54041661_54045911
CHR12_54313442_54317692
CHR12_54358185_54362435
CHR12_54407650_54412677
CHR12_54419830_54424080
CHR12_54507436_54514952
CHR12_54606413_54612905
CHR12_54614809_54619059
CHR12_54643325_54649593
CHR12_54650526_54654878
CHR12_54695870_54700120
CHR12_5470026_5474324
CHR12_54700293_54705540
CHR12_54718452_54722945
CHR12_54756658_54761005
CHR12_54781155_54785466
CHR12_54804820_54809245
CHR12_54828970_54834673
CHR12_54834912_54839193
CHR12_54868772_54873118
CHR12_54900917_54905523
CHR12_54907393_54911643
CHR12_54918283_54922533
CHR12_54931380_54935630
CHR12_54943492_54948482
CHR12_54979535_54983942
CHR12_54995280_54999887
CHR12_55013044_55019812
CHR12_55039374_55046350
CHR12_55128683_55132950
CHR12_55133943_55138196
CHR12_55145128_55149378
CHR12_55167670_55171948
CHR12_55198492_55202816
CHR12_55268580_55273785
CHR12_55315667_55319930
CHR12_55325274_55329619
CHR12_55404460_55408850
CHR12_55439874_55444124
CHR12_55670996_55677761
CHR12_55685747_55689997
CHR12_55695821_55700092
CHR12_55840977_55845227
CHR12_55893344_55897670
CHR12_55919992_55924312
CHR12_55930473_55934736
CHR12_55976333_55980583
CHR12_56092214_56096464
CHR12_56110305_56115559
CHR12_56136700_56144464
CHR12_5613982_5618232
CHR12_56157245_56163400
CHR12_56164617_56172364
CHR12_56199425_56206649
CHR12_56226421_56231038
CHR12_56267823_56272073
CHR12_56286867_56292712
CHR12_56296459_56301148
CHR12_56308665_56316752
CHR12_56370652_56374959
CHR12_56417546_56425851
CHR12_56431594_56438483
CHR12_56446395_56456022
CHR12_56459325_56463589
CHR12_56495358_56502922
CHR12_56525979_56530289
CHR12_56618113_56622461
CHR12_57598844_57604029
CHR12_6103196_6107597
CHR12_61613350_61618696
CHR12_6176315_6180625
CHR12_61830156_61836357
CHR12_62521307_62525557
CHR12_6286362_6292827
CHR12_6295392_6299642
CHR12_6301098_6305348
CHR12_63080999_63085249
CHR12_63128666_63136442
CHR12_6320681_6325022
CHR12_63432168_63436418
CHR12_63438704_63442979
CHR12_6353516_6358476
CHR12_6360088_6364367
CHR12_63800606_63804856
CHR12_63846137_63850387
CHR12_63955254_63959538
CHR12_6420826_6425076
CHR12_642086_646516
CHR12_6428010_6432260
CHR12_6449342_6453604
CHR12_64501006_64505256
CHR12_6470019_6476218
CHR12_64810042_64814300
CHR12_64823282_64827532
CHR12_64849281_64853574
CHR12_64865769_64870046
CHR12_6510444_6514985
CHR12_6527790_6538998
CHR12_6546930_6551241
CHR12_6586037_6590312
CHR12_65945915_65950381
CHR12_6614599_6619048
CHR12_6626088_6630341
CHR12_66325324_66329770
CHR12_6641781_6646065
CHR12_6667336_6672430
CHR12_6679320_6683573
CHR12_66932791_66937152
CHR12_67011594_67015879
CHR12_67287418_67291740
CHR12_6742301_6746551
CHR12_6748430_6752695
CHR12_67484734_67490023
CHR12_67612468_67616746
CHR12_67642537_67646787
CHR12_6765504_6769754
CHR12_6797630_6801993
CHR12_68036298_68040645
CHR12_6803964_6809198
CHR12_68146952_68151202
CHR12_6816135_6821149
CHR12_6827798_6834991
CHR12_68415004_68420204
CHR12_6843455_6847722
CHR12_68495011_68499261
CHR12_6851960_6856213
CHR12_6880712_6885808
CHR12_6890374_6894770
CHR12_69003571_69007821
CHR12_6900386_6908492
CHR12_69010981_69015231
CHR12_6909852_6914102
CHR12_6919963_6926764
CHR12_6927262_6931512
CHR12_69289140_69293391
CHR12_6946753_6953677
CHR12_6995284_6999603
CHR12_70340550_70347405
CHR12_7034777_7039050
CHR12_70431420_70435674
CHR12_70516305_70520555
CHR12_70949229_70955982
CHR12_7132159_7139838
CHR12_7148679_7156630
CHR12_7170736_7176998
CHR12_7196267_7200517
CHR12_7230043_7234974
CHR12_73887301_73893278
CHR12_74005758_74015479
CHR12_74190905_74195168
CHR12_7483179_7491520
CHR12_75263821_75269838
CHR12_75677998_75682914
CHR12_7751855_7756105
CHR12_7790505_7796836
CHR12_7805578_7809828
CHR12_78607537_78612421
CHR12_7913300_7920262
CHR12_79622076_79626360
CHR12_79631431_79635681
CHR12_7979282_7983638
CHR12_79855075_79859325
CHR12_8104436_8108686
CHR12_81272954_81279803
CHR12_81601564_81606158
CHR12_8163994_8168469
CHR12_83829955_83834205
CHR12_84194515_84198914
CHR12_843756_848006
CHR12_8655956_8660206
CHR12_86700614_86704864
CHR12_86944229_86954206
CHR12_8705217_8710200
CHR12_87056731_87063624
[truncated: 12,813 more rows]

## Sheet: promoters and genes
promo_20bit	symbol
CHR17_58236996_58242937	10-Mar
CHR4_78086418_78090790	11-Sep
CHR16_4774904_4781848	12-Sep
CHR19_8380686_8384936	2-Mar
CHR2_241899364_241907408	2-Sep
CHR22_40699441_40703733	3-Sep
CHR2_216942674_216948495	4-Mar
CHR22_18078486_18086730	5-Sep
CHRX_118710383_118714861	6-Sep
CHR7_35803689_35807939	7-Sep
CHR10_45409610_45414856	8-Mar
CHR12_56431594_56438483	9-Mar
CHR19_63555919_63562903	A1BG
CHR8_43263241_43267491	A26A1
CHR21_13900868_13905118	A26B3
CHR12_8908354_8912604	A2ML1
CHR22_41446054_41450320	A4GALT
CHR7_34660921_34665295	AAA1
CHR12_52000891_52005147	AAAS
CHR12_124169923_124174173	AACS
CHR3_153011050_153015365	AADAC
CHR3_173910950_173915202	AADACL1
CHR4_171245720_171251447	AADAT
CHR2_218839956_218846637	AAMP
CHR17_71971745_71976031	AANAT
CHR16_68880095_68884413	AARS
CHR17_38382607_38389046	AARSD1
CHR7_121560362_121564612	AASS
CHR16_8781169_8785419	ABAT
CHR4_455695_461340	ABCA11P
CHR7_48461705_48465955	ABCA13
CHR9_139038236_139050783	ABCA2
CHR16_2329845_2334095	ABCA3
CHR1_94358517_94362779	ABCA4
CHR17_64834085_64838385	ABCA5
CHR19_988744_994410	ABCA7
CHR17_64567892_64572231	ABCA9
CHR7_87067369_87071619	ABCB1
CHR1_227760310_227764565	ABCB10
CHR2_169595329_169599579	ABCB11
CHR7_86946934_86951184	ABCB4
CHR2_219788101_219795416	ABCB6
CHR7_150362207_150366457	ABCB8
CHR12_122021806_122035649	ABCB9
CHR16_15947434_15951684	ABCC1
CHR6_43499769_43508216	ABCC10
CHR16_46832211_46842306	ABCC11
CHR3_185214134_185221921	ABCC5
CHR11_17454275_17458525	ABCC8
CHR12_21984853_21989103	ABCC9
CHRX_152640016_152646581	ABCD1
CHR12_38298960_38307036	ABCD2
CHR4_146235430_146242298	ABCE1
CHR6_30643648_30650320	ABCF1
CHR7_150554466_150562298	ABCF2
CHR3_185383079_185387432	ABCF3
CHR21_42545762_42550012	ABCG1
CHR4_89298285_89302535	ABCG2
CHR2_43916106_43922962	ABCG8
CHR20_25318599_25322967	ABHD12
CHR14_50405127_50409379	ABHD12B
CHR13_107676345_107680595	ABHD13
CHR3_51975735_51986587	ABHD14A
CHR18_17537974_17542224	ABHD3
CHR14_22133486_22141195	ABHD4
CHR3_43703878_43708200	ABHD5
CHR3_58194848_58199347	ABHD6
CHR1_92264645_92268895	ABHD7
CHR19_17273976_17282111	ABHD8
CHR19_15203481_15207731	ABHD9
CHR10_27189114_27193465	ABI1
CHR17_44639087_44645242	ABI3
CHR9_132697151_132701401	ABL1
CHR1_177464609_177468859	ABL2
CHR10_116407298_116411548	ABLIM1
CHR5_148497825_148502326	ABLIM3
CHR7_150177005_150181294	ABP1
CHR17_958324_962574	ABR
CHR8_107850886_107855149	ABRA
CHR6_26701658_26705918	ABT1
CHR3_128870970_128875222	ABTB1
CHR11_34334493_34338878	ABTB2
CHR18_45593121_45597400	ACAA2
CHR17_32837924_32846218	ACACA
CHR12_108058093_108062343	ACACB
CHR12_110604754_110611622	ACAD10
CHR3_133923198_133927493	ACAD11
CHR1_75959369_75963802	ACADM
CHR12_119641881_119648799	ACADS
CHR17_7060376_7067254	ACADVL
CHR17_7192704_7199970	ACAP1
CHR1_1227753_1238352	ACAP3
CHR11_107493967_107498270	ACAT1
CHR1_224440279_224444546	ACBD3
CHR17_40560736_40569377	ACBD4
CHR10_15170025_15174281	ACBD7
CHR17_28643369_28647619	ACCN1
CHR12_48734253_48738503	ACCN2
CHR7_150373037_150377634	ACCN3
CHR2_220083635_220088045	ACCN4
CHR11_44040913_44045182	ACCS
CHR16_66248851_66261629	ACD
CHR17_58912408_58916665	ACE
CHR7_100330668_100335151	ACHE
CHR14_22631055_22638163	ACIN1
CHR17_37313796_37318046	ACLY
CHR7_96581452_96585708	ACN9
CHR9_32371132_32375468	ACO1
CHR22_40269552_40273922	ACO2
CHR14_73069072_73074430	ACOT1
CHR1_54779941_54787278	ACOT11
CHR5_80724955_80729244	ACOT12
CHR14_73102015_73106281	ACOT2
CHR14_73124662_73128912	ACOT4
CHR14_73149800_73154050	ACOT6
CHR1_6367720_6371970	ACOT7
CHR20_43916168_43922942	ACOT8
CHRX_23670545_23674828	ACOT9
CHR17_71483395_71490539	ACOX1
CHR3_58497198_58501456	ACOX2
CHR4_8492578_8496838	ACOX3
CHR2_251395_258310	ACP1
CHR11_47223542_47230439	ACP2
CHR19_11548744_11554266	ACP5
CHR1_145608279_145612742	ACP6
CHR3_142470696_142474946	ACPL2
CHR19_55980567_55986233	ACPT
CHR22_49520012_49524262	ACR
CHR12_6626088_6630341	ACRBP
CHRX_70711485_70715735	ACRC
CHR15_76313153_76317454	ACSBG1
CHR19_6083177_6087477	ACSBG2
CHR17_45855097_45859354	ACSF2
CHR16_87684288_87688574	ACSF3
CHR4_185983459_185987709	ACSL1
CHR10_114120405_114126717	ACSL5
CHR5_131374464_131379053	ACSL6
CHR16_20322784_20329106	ACSM5
CHR20_24985993_24991116	ACSS1
CHR20_32930863_32935113	ACSS2
CHR1_227635714_227639966	ACTA1
CHR7_5535985_5540249	ACTB
CHR5_56813643_56817893	ACTBL2
CHR15_32874403_32878681	ACTC1
CHR17_77093626_77097922	ACTG1
CHR2_73970100_73974392	ACTG2
CHR3_180759901_180764270	ACTL6A
CHR9_110657281_110665173	ACTL7A
CHR14_68514893_68519263	ACTN1
CHR1_234912921_234917194	ACTN2
CHR11_66067466_66073747	ACTN3
CHR19_43826666_43830983	ACTN4
CHR10_104250232_104255952	ACTR1A
CHR2_65304905_65309563	ACTR2
CHR2_114360506_114364756	ACTR3
CHR7_152084311_152088604	ACTR3B
CHR20_36807010_36811260	ACTR5
CHR3_53890477_53894727	ACTR8
CHR2_158402286_158406536	ACVR1
CHR2_158192890_158197145	ACVR1C
CHR2_148315539_148319855	ACVR2A
CHR3_51989095_51993372	ACY1
CHR11_67173956_67178206	ACY3
CHR14_74599730_74606891	ACYP1
CHR2_54192413_54196894	ACYP2
CHR20_42713024_42717290	ADA
CHR4_123516117_123520870	ADAD1
CHR16_82777366_82783035	ADAD2
CHR15_41406716_41413683	ADAL
CHR10_128066252_128070555	ADAM12
CHR1_153286885_153291165	ADAM15
CHR2_9612604_9616868	ADAM17
CHR5_156934596_156938846	ADAM19
CHR8_39814135_39818436	ADAM2
CHR14_70070735_70074985	ADAM20
CHR1_120239886_120244141	ADAM30
CHR20_3609905_3614837	ADAM33
CHR14_105851266_105855516	ADAM6
CHR10_134939612_134943862	ADAM8
CHR21_27137217_27143099	ADAMTS1
CHR19_8580838_8585088	ADAMTS10
CHR9_135280071_135284321	ADAMTS13
CHR10_72160219_72164469	ADAMTS14
CHR11_129820578_129828731	ADAMTS15
CHR5_5189942_5194330	ADAMTS16
CHR15_98696078_98703150	ADAMTS17
CHR16_76025762_76030012	ADAMTS18
CHR5_128820501_128824751	ADAMTS19
CHR5_178704185_178708435	ADAMTS2
CHR12_42231241_42235491	ADAMTS20
CHR4_73652630_73656880	ADAMTS3
CHR1_159432228_159439548	ADAMTS4
CHR5_64804525_64808775	ADAMTS6
CHR15_76890078_76894328	ADAMTS7
CHR3_64647655_64651905	ADAMTS9
CHR9_18460666_18464916	ADAMTSL1
CHR9_135386295_135390545	ADAMTSL2
CHR15_82110341_82114600	ADAMTSL3
CHR1_148790009_148795316	ADAMTSL4
CHR7_959896_964292	ADAP1
CHR17_26269558_26273825	ADAP2
CHR1_152846514_152850806	ADAR
CHR21_45315416_45321172	ADARB1
CHR10_1768920_1773170	ADARB2
CHR16_74213905_74218168	ADAT1
CHR6_143804057_143808307	ADAT2
CHR1_33315800_33320104	ADC
CHR7_140015921_140020174	ADCK2
CHR19_45911347_45918130	ADCK4
CHR7_45577145_45581395	ADCY1
CHR1_166089478_166093728	ADCY10
CHR2_24994757_24999007	ADCY3
CHR14_23868904_23877617	ADCY4
CHR12_47463429_47467679	ADCY6
CHR16_48875822_48880072	ADCY7
CHR16_4105437_4109687	ADCY9
CHR18_891816_896136	ADCYAP1
CHR7_31055166_31059416	ADCYAP1R1
CHR4_2811881_2816425	ADD1
CHR2_70844314_70852337	ADD2
CHR10_111752215_111759288	ADD3
CHR9_19116720_19121073	ADFP
CHR8_67500316_67508039	ADHFE1
CHR2_3501545_3505806	ADI1
CHR20_36639751_36644001	ADIG
CHR3_188039656_188043965	ADIPOQ
CHR12_1667007_1671257	ADIPOR2
CHR10_75577470_75584293	ADK
CHR11_10279707_10283967	ADM
CHR22_49259555_49267823	ADM2
CHR20_48958985_48963235	ADNP
CHR18_75964402_75968652	ADNP2
CHR10_64231021_64235463	ADO
CHR1_201359983_201364233	ADORA1
CHR17_15785455_15789950	ADORA2B
CHR1_111907336_111911586	ADORA3
CHR15_70834911_70839161	ADPGK
CHR3_120777712_120784417	ADPRH
CHR13_113150708_113159340	ADPRHL1
CHR1_36323572_36327827	ADPRHL2
CHR8_26777660_26782339	ADRA1A
CHR5_159272817_159277067	ADRA1B
CHR20_4176909_4181159	ADRA1D
CHR2_96144865_96149115	ADRA2B
CHR4_3734593_3738843	ADRA2C
CHR10_115790295_115794545	ADRB1
CHR5_148181500_148187147	ADRB2
CHR11_66787012_66791412	ADRBK1
CHR22_24287360_24291695	ADRBK2
CHR20_60307921_60312196	ADRM1
CHR22_39068979_39073259	ADSL
CHR1_242681094_242685536	ADSS
CHR14_104254326_104262328	ADSSL1
CHR7_44113354_44117604	AEBP1
CHR12_19480399_19485531	AEBP2
CHR15_86966884_86971508	AEN
CHR19_3012524_3017464	AES
CHR4_7988127_7995986	AFAP1
CHR10_116153463_116158005	AFAP1L2
CHR1_19472272_19476522	AFAR3
CHR1_113299389_113303840	AFARP1
CHR2_100124719_100128969	AFF3
CHR16_88590382_88594632	AFG3L1
CHR18_12366444_12370697	AFG3L2
CHR2_236478747_236482997	AGAP1
CHR12_56417546_56425851	AGAP2
CHR7_150459067_150463317	AGAP3
CHR11_47692128_47696988	AGBL2
CHR2_27124524_27128802	AGBL5
CHR6_32259237_32263501	AGER
CHR7_99971317_99975567	AGFG2
CHR7_140894190_140902471	AGK
CHR1_100084727_100089868	AGL
CHR1_15783442_15787692	AGMAT
CHR6_32250649_32257320	AGPAT1
CHR9_138700916_138705232	AGPAT2
CHR21_44187738_44195333	AGPAT3
CHR8_41572196_41576446	AGPAT6
CHR4_84673087_84677426	AGPAT9
CHR1_973728_977978	AGRN
CHR16_66071811_66078717	AGRP
CHR9_87545959_87550229	AGTPBP1
CHR3_149927203_149931453	AGTR1
CHR2_241461502_241465752	AGXT
CHR4_109902863_109907158	AGXT2L1
CHR1_245160596_245164846	AHCTF1
CHR20_32354034_32358311	AHCY
CHR1_110359424_110363674	AHCYL1
CHR7_128648599_128652901	AHCYL2
CHR1_27801941_27806191	AHDC1
CHR11_62067177_62074408	AHNAK
CHR7_17301270_17306093	AHR
CHR5_353790_364321	AHRR
CHR14_76990654_76997157	AHSA1
CHR2_61254824_61262755	AHSA2
CHR3_187810062_187814330	AHSG
CHR12_8655956_8660206	AICDA
CHR6_31687489_31692517	AIF1
CHR9_132958232_132962508	AIF1L
CHRX_129126735_129134203	AIFM1
CHR22_19657661_19667414	AIFM3
CHR6_107062922_107067172	AIM1
CHR11_67003596_67007923	AIP
CHR17_6278406_6282743	AIPL1
CHR21_44526690_44530940	AIRE
CHR9_129679011_129683290	AK1
CHR1_33274277_33278579	AK2
CHR1_65382319_65387428	AK3L1
CHR1_77516829_77521624	AK5
CHR17_52525585_52529835	AKAP1
CHR17_19820967_19825221	AKAP10
CHR6_151701013_151705263	AKAP12
CHR15_84082784_84087034	AKAP13
CHR9_111847296_111851546	AKAP2
CHR12_4623832_4629302	AKAP3
CHR19_15350850_15355103	AKAP8
CHR19_15390034_15394333	AKAP8L
CHR7_91404627_91408925	AKAP9
CHR9_116195756_116204073	AKNA
CHR7_133859438_133863688	AKR1B10
CHR1_19507906_19514727	AKR7A2
CHR14_104330233_104336625	AKT1
CHR19_55069140_55075848	AKT1S1
CHR19_45482286_45486536	AKT2
CHR1_242072426_242076676	AKT3
CHR9_115202613_115206891	ALAD
CHR3_52203655_52207990	ALAS1
CHR4_74493132_74498926	ALB
CHR3_106731635_106735885	ALCAM
CHR19_54644824_54650379	ALDH16A1
CHR10_97358769_97363019	ALDH18A1
CHR15_56144419_56149408	ALDH1A2
CHR15_99234066_99238333	ALDH1A3
CHR9_38379201_38383473	ALDH1B1
CHR3_127357466_127361716	ALDH1L1
CHR12_104001616_104005965	ALDH1L2
CHR12_110685228_110689914	ALDH2
CHR17_19591429_19595703	ALDH3A1
CHR11_67527365_67535162	ALDH3B1
CHR1_19100860_19105159	ALDH4A1
CHR6_24597028_24603925	ALDH5A1
CHR5_125958017_125965281	ALDH7A1
CHR1_163931110_163938224	ALDH9A1
CHR16_29968491_29972741	ALDOA
CHR16_5055223_5062593	ALG1
CHR22_48694847_48701610	ALG12
CHR9_101020890_101027557	ALG2
CHR1_63602385_63606666	ALG6
CHR11_77527580_77531843	ALG8
CHR11_111246688_111251015	ALG9
CHR14_77240687_77247609	ALKBH1
CHR12_108014878_108021172	ALKBH2
CHR7_101888894_101895793	ALKBH4
CHR19_41196231_41200481	ALKBH6
CHR19_6319943_6324538	ALKBH7
CHR2_3716585_3720835	ALLC
CHR17_6836627_6840878	ALOX12
CHR17_7930996_7935247	ALOX12B
CHR17_4490959_4495209	ALOX15
CHR17_7879582_7883948	ALOX15B
CHR13_30204168_30208441	ALOX5AP
CHR17_7961505_7966032	ALOXE3
CHR2_233025608_233029858	ALPI
CHR18_54446419_54450669	ALPK2
CHR15_83157414_83161664	ALPK3
CHR2_232948126_232952454	ALPP
CHR2_232976296_232980560	ALPPL2
CHR2_202353152_202357483	ALS2
CHR3_46692938_46697449	ALS2CL
CHR2_202191393_202195643	ALS2CR11
CHR2_201929596_201933846	ALS2CR12
CHR2_202214905_202219412	ALS2CR4
CHR2_203480915_203491593	ALS2CR8
CHR12_84194515_84198914	ALX1
CHR11_44287542_44291792	ALX4
CHR8_11222404_11226654	AMAC1L2
CHR5_34043140_34047463	AMACR
CHR9_115879786_115884036	AMBP
CHR11_46568098_46575645	AMBRA1
CHR6_111299179_111303656	AMD1
CHR16_2500453_2511177	AMDHD2
CHRX_11217769_11222224	AMELX
CHR16_55016054_55020451	AMFR
CHR19_2196621_2201059	AMH
CHR11_117600169_117604420	AMICA1
CHR1_109853077_109857327	AMIGO1
CHR12_45759165_45763501	AMIGO2
CHR3_49731313_49739888	AMIGO3
CHRX_109569364_109573614	AMMECR1
CHR2_128355847_128363466	AMMECR1L
CHR14_102455256_102459506	AMN
CHR12_31772501_31776819	AMN1
CHRX_111969949_111974199	AMOT
CHR11_94137655_94141934	AMOTL1
CHR3_135575227_135579596	AMOTL2
CHR1_109966071_109970321	AMPD2
CHR11_10429741_10434806	AMPD3
CHR7_38636733_38641045	AMPH
CHR3_49432832_49438516	AMT
CHR4_71415386_71419636	AMTN
CHR1_104090463_104095364	AMY1A
CHR1_104090463_104095364	AMY1B
CHR1_104090463_104095364	AMY1C
CHR7_2682188_2686438	AMZ1
CHR17_63752239_63757129	AMZ2
CHR4_146235430_146242298	ANAPC10
CHR17_77439394_77446258	ANAPC11
CHR9_139199419_139206378	ANAPC2
CHR4_24984445_24988722	ANAPC4
CHR12_120267667_120271917	ANAPC5
CHR12_109325065_109329315	ANAPC7
CHR14_20218711_20227525	ANG
CHR14_76348233_76352483	ANGEL1
CHR1_211255006_211259291	ANGEL2
CHR8_108578680_108582930	ANGPT1
CHR8_6407133_6411672	ANGPT2
CHR20_844202_848460	ANGPT4
CHR1_176957422_176965795	ANGPTL1
CHR9_128923988_128928365	ANGPTL2
CHR19_10073675_10078776	ANGPTL6
CHR1_11168484_11172734	ANGPTL7
CHR8_41773547_41777797	ANK1
CHR10_62162504_62166754	ANK3
CHR2_190243760_190250658	ANKAR
CHR15_62997678_63001928	ANKDD1A
CHR17_4113250_4117500	ANKFY1
CHR5_139758112_139762426	ANKHD1
CHR11_112760222_112764472	ANKK1
CHR2_241144643_241153035	ANKMY1
CHR7_16648783_16655423	ANKMY2
CHR5_72893853_72902937	ANKRA2
CHR13_110364604_110368917	ANKRD10
CHR16_88083720_88087970	ANKRD11
CHR12_108917727_108922526	ANKRD13A
CHR17_24959249_24963499	ANKRD13B
CHR1_70589580_70596505	ANKRD13C
CHR11_66809894_66814144	ANKRD13D
CHR10_5968719_5977104	ANKRD16
CHR10_99318745_99323275	ANKRD2
CHR9_68667325_68672550	ANKRD20A2
CHR9_68667325_68672550	ANKRD20A3
CHR2_96872730_96876985	ANKRD23
CHR18_19496027_19500349	ANKRD29
CHR12_50564510_50569034	ANKRD33
CHR1_144257100_144261368	ANKRD35
CHR4_186551333_186555637	ANKRD37
CHR2_96886725_96890975	ANKRD39
CHR5_132173677_132178535	ANKRD43
CHR2_197882957_197887240	ANKRD44
CHR8_101640396_101644688	ANKRD46
CHR20_9960196_9964486	ANKRD5
CHR4_125811193_125815443	ANKRD50
CHR22_36569499_36576136	ANKRD54
CHR5_55447785_55452068	ANKRD55
CHR4_78037276_78041526	ANKRD56
CHR6_90196150_90200538	ANKRD6
CHR7_117648686_117652944	ANKRD7
CHR14_102043875_102049381	ANKRD9
CHR6_34961518_34967297	ANKS1A
CHR12_98901430_98906063	ANKS1B
CHR9_100585455_100589705	ANKS6
CHR2_219799285_219806095	ANKZF1
CHR7_36392454_36399721	ANLN
CHR11_69628605_69632855	ANO1
CHR3_43637711_43641961	ANO10
CHR12_5613982_5618232	ANO2
CHR11_431208_435458	ANO9
CHR15_66870891_66875141	ANP32A
CHR4_165337563_165341813	ANP32C
CHR12_47149214_47153464	ANP32D
CHR1_148474132_148478582	ANP32E
CHR15_88150161_88154438	ANPEP
CHR2_69090492_69094773	ANTXR1
CHR4_81211048_81221735	ANTXR2
CHR10_45486978_45491767	ANUBL1
CHR10_81954344_81958808	ANXA11
CHR15_58476707_58480979	ANXA2
CHR4_154341567_154345817	ANXA2P1
CHR4_79688433_79695363	ANXA3
CHR5_150516707_150521060	ANXA6
CHR10_74843059_74847331	ANXA7
CHR10_47871730_47876062	ANXA8
CHR10_47871730_47876062	ANXA8L2
CHR7_36729800_36734084	AOAH
CHR17_38246634_38250884	AOC2
CHR2_201155475_201159725	AOX1
CHR22_28113819_28118072	AP1B1
CHR16_70399692_70403977	AP1G1
CHR14_23102931_23110619	AP1G2
CHR19_10558178_10562491	AP1M2
CHR7_100580986_100587343	AP1S1
CHR19_54991617_54995867	AP2A1
CHR11_958591_962841	AP2A2
CHR17_30934894_30939237	AP2B1
CHR3_185371827_185376159	AP2M1
CHR19_52045151_52049543	AP2S1
CHR5_77625522_77629784	AP3B1
CHR19_2101596_2106054	AP3D1
CHR10_75577470_75584293	AP3M1
CHR8_42126248_42130510	AP3M2
CHR5_115202017_115208898	AP3S1
CHR1_114246060_114252715	AP4B1
CHR15_48984737_48989033	AP4E1
CHR7_99533615_99540863	AP4M1
CHR15_26997644_27001902	APBA2
CHR4_40910482_40914745	APBB2
CHR5_112097982_112102232	APC
CHR19_1397647_1401897	APC2
CHR18_10441042_10445374	APCDD1
CHR20_56522502_56526855	APCDD1L
CHR3_49682938_49687188	APEH
CHR14_19989629_19996538	APEX1
CHRX_55036485_55044292	APEX2
CHR1_148507185_148512571	APH1A
CHR15_61353343_61357611	APH1B
CHR11_43286608_43290910	API5
CHR11_34891240_34898001	APIP
CHR2_68544745_68551394	APLF
CHR19_41054103_41058353	APLP1
CHR11_129441510_129445775	APLP2
CHR1_154824681_154828943	APOA1BP
CHR1_159458973_159463542	APOA2
CHR11_116163169_116171322	APOA5
CHR2_21119589_21123950	APOB
CHR16_28409831_28416905	APOB48R
CHR6_41125490_41129770	APOBEC2
CHR22_37736710_37740960	APOBEC3C
CHR22_37743672_37748152	APOBEC3D
CHR22_37763118_37767583	APOBEC3F
CHR22_37799581_37804020	APOBEC3G
CHR1_181888321_181892571	APOBEC4
CHR19_50105918_50110716	APOC1
CHR19_50133834_50144312	APOC2
CHR19_50133834_50144312	APOC4
CHR3_196791330_196795778	APOD
CHR19_50097378_50102447	APOE
CHR12_55039374_55046350	APOF
CHR22_34975569_34979821	APOL1
CHR22_34891421_34895671	APOL3
CHR22_34929985_34934325	APOL4
CHR6_31727624_31732420	APOM
CHRX_23832543_23839458	APOO
CHRX_84142060_84146310	APOOL
CHR21_26464186_26468503	APP
CHR17_55957536_55961862	APPBP2
CHR12_104153292_104157638	APPL2
CHR16_87405082_87409343	APRT
CHR9_32986579_32995139	APTX
CHR7_30914492_30918745	AQP1
CHR12_48627295_48631545	AQP2
CHR9_33436815_33441090	AQP3
CHR18_22695769_22703214	AQP4
CHR12_48636272_48642750	AQP5
CHR12_48649391_48653641	AQP6
CHR9_33391756_33396017	AQP7
CHR9_68937827_68944634	AQP7P2
CHR16_25131052_25136535	AQP8
CHR15_56214270_56218621	AQP9
CHRX_66701907_66706157	AR
CHR11_72110278_72114528	ARAP1
CHR4_35921624_35925874	ARAP2
CHR5_141041234_141045484	ARAP3
CHR11_117941089_117949137	ARCN1
CHRX_152852906_152857162	ARD1A
CHR4_75696152_75700402	AREG
CHR1_226330124_226338223	ARF1
CHR7_127012092_127016502	ARF5
CHR14_49426070_49430338	ARF6
CHR20_61371109_61375411	ARFGAP1
CHR11_47154245_47158495	ARFGAP2
CHR22_41525158_41529408	ARFGAP3
CHR8_68417716_68421966	ARFGEF1
CHR20_46968333_46972583	ARFGEF2
CHR20_61806334_61813309	ARFRP1
CHR17_27490085_27494511	ARGFXP2
CHR13_106017712_106021986	ARGLU1
CHR11_46675443_46682196	ARHGAP1
CHR4_149160347_149164597	ARHGAP10
CHR10_32237034_32241284	ARHGAP12
CHR16_24888619_24892869	ARHGAP17
CHR10_99041634_99045903	ARHGAP19
CHR11_110087233_110092622	ARHGAP20
CHR10_49370948_49375198	ARHGAP22
CHR4_86611827_86616164	ARHGAP24
CHR2_68851936_68856325	ARHGAP25
CHR17_40858030_40862280	ARHGAP27
CHR1_94474959_94479277	ARHGAP29
CHR1_159305330_159312580	ARHGAP30
CHRX_152844142_152848408	ARHGAP4
CHR22_43557571_43561821	ARHGAP8
CHR12_56157245_56163400	ARHGAP9
CHR17_77420353_77426030	ARHGDIA
CHR12_15005025_15009329	ARHGDIB
CHR16_262111_271431	ARHGDIG
CHR19_47090166_47094416	ARHGEF1
CHR8_1756048_1760339	ARHGEF10
CHR1_17821588_17825838	ARHGEF10L
CHR1_155281036_155285286	ARHGEF11
CHR17_8150814_8155075	ARHGEF15
CHR1_3366481_3373178	ARHGEF16
CHR11_72693816_72698066	ARHGEF17
CHR19_7443505_7447755	ARHGEF18
CHR3_56810238_56814493	ARHGEF3
CHR2_131387193_131392223	ARHGEF4
CHR7_143679865_143686665	ARHGEF5
CHR13_110600585_110604835	ARHGEF7
CHRX_62890968_62895218	ARHGEF9
CHR6_157508236_157512486	ARID1B
CHR19_873536_881078	ARID3A
CHR15_72617136_72621407	ARID3B
CHR9_34617261_34621511	ARID3C
CHR1_233553787_233561655	ARID4B
CHR10_63327948_63332198	ARID5B
CHR15_70550220_70554535	ARIH1
CHRX_100107868_100112118	ARL13A
CHR3_95174645_95182432	ARL13B
CHR17_77257924_77264859	ARL16
CHR17_41802403_41806653	ARL17
CHR17_42008275_42015864	ARL17P1
CHR11_64534728_64538994	ARL2
CHR7_12689505_12694235	ARL4A
CHR2_235069233_235073936	ARL4C
CHR17_38828384_38832648	ARL4D
CHR2_152392422_152396755	ARL5A
CHR3_98962784_98967034	ARL6
CHR16_18719608_18723858	ARL6IP1
CHR12_122021806_122035649	ARL6IP4
CHR4_57062631_57066881	ARL9
CHR8_66708236_66712486	ARMC1
CHR7_102499063_102506022	ARMC10
CHR16_31374317_31379516	ARMC5
CHR17_70614176_70618426	ARMC7
CHR3_139490737_139495057	ARMC8
CHR2_231775669_231779919	ARMC9
CHRX_100688669_100692980	ARMCX1
CHRX_100799541_100804991	ARMCX2
CHRX_100758897_100769308	ARMCX3
CHRX_100623575_100627867	ARMCX4
CHRX_100758897_100769308	ARMCX6
CHR10_14916730_14924083	ARMETL1
CHR15_78480246_78484638	ARNT2
CHR11_13350301_13354551	ARNTL
CHR12_27408994_27413285	ARNTL2
CHR7_98757945_98762249	ARPC1A
CHR7_98806764_98811052	ARPC1B
CHR2_218786618_218791114	ARPC2
CHR12_109371732_109376041	ARPC3
CHR3_9805726_9812920	ARPC4
CHR9_126667804_126672086	ARPC5L
CHR15_50647755_50652143	ARPP-19
CHR3_35654013_35659602	ARPP-21
CHR11_74739626_74744021	ARRB1
CHR17_4553405_4561459	ARRB2
CHR19_17969443_17973693	ARRDC2
CHR7_100307170_100311492	ARS2
CHR22_49412687_49416942	ARSA
CHR5_78316772_78321613	ARSB
CHRX_2856594_2860892	ARSD
CHR17_63811690_63815940	ARSG
CHRX_2931153_2935403	ARSH
CHR5_149661379_149666141	ARSI
CHR4_115118689_115124026	ARSJ
CHR5_94913120_94919938	ARSK
CHR11_3619056_3623710	ART1
CHR4_77211386_77216807	ART3
CHR11_3619056_3623710	ART5
CHR1_44168078_44174990	ARTN
CHR22_18383559_18389386	ARVCF
CHRX_24943025_24947275	ARX
CHR10_104615762_104620012	AS3MT
CHR8_17966280_17970530	ASAH1
CHR19_6283812_6288140	ASAH3
CHR9_19395424_19399759	ASAH3L
CHR11_122570119_122574717	ASAM
CHR8_131482649_131486899	ASAP1
CHR2_9260844_9265141	ASAP2
CHR1_23682508_23687144	ASAP3
CHR3_57233304_57237643	ASB14
CHR17_39600099_39604433	ASB16
CHR14_93492403_93497020	ASB2
CHR2_53864220_53871083	ASB3
CHR4_177399071_177403321	ASB5
CHR9_131443422_131447765	ASB6
CHR15_98956836_98963402	ASB7
CHRX_15197344_15201654	ASB9
CHR10_73642311_73649539	ASCC1
CHR22_28563478_28567754	ASCC2
CHR12_101872093_101876365	ASCL1
CHR11_2248008_2252258	ASCL2
CHR12_106688791_106693041	ASCL4
CHR19_14107614_14111940	ASF1B
CHR17_6957603_6962303	ASGR2
CHR1_153794316_153802277	ASH1L
CHR20_32308331_32312589	ASIP
CHR7_65174710_65181037	ASL
CHRX_1690567_1694817	ASMT
CHRY_1530983_1535233	ASMTL
CHR19_12705724_12710068	ASNA1
CHR7_97338631_97343232	ASNS
CHR17_3321040_3326863	ASPA
CHR8_62788745_62793181	ASPH
CHR16_29816147_29821574	ASPHD1
CHR22_25151801_25156051	ASPHD2
CHR1_195381440_195385690	ASPM
CHR2_70041177_70046401	ASPRV1
CHR17_77560898_77565148	ASPSCR1
CHR11_61877532_61881782	ASRGL1
CHR9_132311978_132316229	ASS1
CHR2_96167152_96171402	ASTL
CHR1_175399876_175408005	ASTN1
CHR9_118485929_118492834	ASTN2
CHR20_30406313_30411960	ASXL1
CHR2_25954110_25958360	ASXL2
CHR7_116854029_116858283	ASZ1
CHR10_89563600_89571397	ATAD1
CHR8_124494645_124501271	ATAD2
CHR1_1433895_1438177	ATAD3A
CHR17_43389359_43393609	ATAD4
CHR17_26179645_26187102	ATAD5
CHR1_210851486_210855736	ATF3
CHR12_52305295_52309903	ATF7
CHR16_10383912_10388168	ATF7IP2
CHR14_95852504_95856754	ATG2B
CHR2_242220702_242228828	ATG4B
CHR1_63018890_63023169	ATG4C
CHR19_10512092_10516396	ATG4D
CHR6_106879234_106883861	ATG5
CHR3_11311659_11315909	ATG7
CHR2_219799285_219806095	ATG9A
CHR7_150351769_150357219	ATG9B
CHR11_277181_281443	ATHL1
CHR2_38457158_38461419	ATL2
CHR12_6909852_6914102	ATN1
CHR10_69661111_69665361	ATOH7
CHR2_85831030_85835499	ATOH8
CHR5_151117653_151121985	ATOX1
CHR13_112484005_112488255	ATP11A
CHR3_183990484_183994734	ATP11B
CHR13_24149194_24153465	ATP12A
CHR19_19633175_19641412	ATP13A1
CHR1_17210104_17214497	ATP13A2
CHR3_194754626_194758890	ATP13A4
CHR1_116713858_116718156	ATP1A1
CHR1_158348671_158352942	ATP1A2
CHR19_47189434_47193722	ATP1A3
CHR1_158410324_158414574	ATP1A4
CHR1_167339070_167343355	ATP1B1
CHR17_7491478_7495728	ATP1B2
CHR16_28843206_28851590	ATP2A1
CHR12_109200314_109204626	ATP2A2
CHR17_3813712_3817985	ATP2A3
CHR12_88573225_88577475	ATP2B1
CHR3_10465796_10470046	ATP2B2
CHRX_152481566_152485816	ATP2B3
CHR1_201859050_201863300	ATP2B4
CHR16_82992033_82996283	ATP2C2
CHR18_41931485_41941697	ATP5A1
CHR12_55325274_55329619	ATP5B
CHR10_7866598_7873450	ATP5C1
CHR19_1188091_1193598	ATP5D
CHR20_57039999_57044317	ATP5E
CHR1_111789788_111796893	ATP5F1
CHR12_52351948_52360196	ATP5G2
CHR17_70551373_70558175	ATP5H
CHR21_26026065_26033355	ATP5J
CHR7_98900973_98909238	ATP5J2
CHR21_34209191_34213528	ATP5O
CHR14_49845296_49852197	ATP5S
CHR19_46636900_46641155	ATP5SL
CHRX_153306714_153320295	ATP6AP1
CHRX_40321659_40325929	ATP6AP2
CHR17_37860887_37865205	ATP6V0A1
CHR7_138129736_138136966	ATP6V0A4
CHR1_44209688_44219519	ATP6V0B
CHR16_66071811_66078717	ATP6V0D1
CHR8_87176748_87181004	ATP6V0D2
CHR7_149197489_149207490	ATP6V0E2
CHR2_71013027_71017306	ATP6V1B1
CHR8_104098944_104106326	ATP6V1C1
CHR2_10889312_10893562	ATP6V1C2
CHR22_16490740_16495088	ATP6V1E1
CHR2_46599111_46604100	ATP6V1E2
CHR7_128307463_128311713	ATP6V1F
CHR1_196548075_196552325	ATP6V1G3
CHR13_51481050_51487131	ATP7B
CHR13_24840708_24844958	ATP8A2
CHR18_53549287_53553537	ATP8B1
CHR19_1762520_1766775	ATP8B3
CHR20_49775072_49779322	ATP9A
CHR18_75209945_75214702	ATP9B
CHR1_46905865_46910781	ATPAF1
CHR17_17879830_17886705	ATPAF2
CHR19_56298909_56303159	ATPBD3
CHR15_33624893_33629156	ATPBD4
CHR1_28431364_28436055	ATPIF1
CHR3_143779591_143783841	ATR
CHR3_48477948_48483426	ATRIP
CHR20_3396175_3400464	ATRN
CHR6_16868950_16873200	ATXN1
CHR22_44442850_44447169	ATXN10
CHR16_28738414_28742823	ATXN2L
CHR14_91641900_91646207	ATXN3
CHR7_105303430_105307764	ATXN7L1
CHR1_109830195_109834445	ATXN7L2
CHR9_93163246_93167516	AUH
CHR20_54397333_54404258	AURKA
CHR17_8053838_8058125	AURKB
CHR19_62430688_62434989	AURKC
CHR7_68698341_68705120	AUTS2
CHR12_56495358_56502922	AVIL
CHR10_99435868_99440460	AVPI1
CHR12_61830156_61836357	AVPR1A
CHR1_204387066_204391316	AVPR1B
CHRX_152820063_152824515	AVPR2
CHR16_341700_345965	AXIN1
CHR17_60984519_60991727	AXIN2
CHR19_46413162_46417729	AXL
CHR3_39169293_39173605	AXUD1
CHR7_99410840_99415123	AZGP1
CHR17_76810596_76814894	AZI1
CHR19_772201_779580	AZU1
CHR3_162304570_162309354	B3GALNT1
CHR2_168430244_168434494	B3GALT1
CHR21_39947623_39955015	B3GALT5
CHR11_133786272_133790522	B3GAT1
CHR6_71722103_71726962	B3GAT2
CHR11_65868364_65875171	B3GNT1
CHR2_62292659_62296909	B3GNT2
CHR19_17763448_17767715	B3GNT3
CHR12_121250680_121254963	B3GNT4
CHR3_184627799_184632083	B3GNT5
CHR2_231965078_231969328	B3GNT7
CHR19_46625725_46629975	B3GNT8
CHR16_65741642_65745892	B3GNT9
CHR17_78602225_78606475	B3GNTL1
CHR12_56308665_56316752	B4GALNT1
CHR17_44561640_44566077	B4GALNT2
CHR12_528459_532709	B4GALNT3
CHR11_363739_367989	B4GALNT4
CHR9_33156486_33160854	B4GALT1
CHR1_44209688_44219519	B4GALT2
CHR3_120437662_120445942	B4GALT4
CHR20_47762917_47767245	B4GALT5
CHR5_176956224_176960527	B4GALT7
CHR17_19210801_19215051	B9D1
CHR19_46561127_46565377	B9D2
CHR8_104376775_104383679	BAALC
CHR11_116663977_116668227	BACE1
CHR21_29595930_29600180	BACH1
CHR11_63805804_63817456	BAD
CHR10_121397371_121401916	BAG3
CHR8_38149762_38156683	BAG4
CHR14_103095583_103102404	BAG5
CHR21_10120046_10124308	BAGE5
CHR15_38515711_38521452	BAHD1
CHR17_76619160_76624316	BAIAP2
CHR7_97867566_97871816	BAIAP2L1
CHR22_36835828_36840122	BAIAP2L2
CHR6_33655209_33659459	BAK1
CHR10_29002929_29007194	BAMBI
CHR11_65522625_65529664	BANF1
CHR20_17625092_17629354	BANF2
CHR16_86658679_86662929	BANP
CHR3_52416066_52422558	BAP1
CHR2_215381861_215386111	BARD1
CHR9_134444313_134448563	BARHL1
CHR1_90954632_90958882	BARHL2
CHR9_95756679_95760974	BARX1
CHR11_128747544_128751840	BARX2
CHR6_31693004_31697325	BAT2
CHR14_75055036_75059289	BATF
CHR11_64513552_64518062	BATF2
CHR19_54146428_54150695	BAX
CHR12_55315667_55319930	BAZ2A
CHR19_52425541_52431363	BBC3
CHR11_66029621_66035451	BBS1
CHR12_75263821_75269838	BBS10
CHR16_55110649_55115196	BBS2
CHR15_70762087_70769043	BBS4
CHR2_170040738_170045004	BBS5
CHR7_33148944_33153215	BBS9
CHR3_108971118_108975368	BBX
CHR19_50000677_50004966	BCAM
CHR1_154871030_154879347	BCAN
CHRX_152640016_152646581	BCAP31
CHR16_73833739_73837989	BCAR1
CHR1_93919114_93923473	BCAR3
CHR20_52119740_52123990	BCAS1
CHR1_115013428_115018067	BCAS2
CHR17_56106514_56110787	BCAS3
CHR20_48841373_48845737	BCAS4
CHR12_24943009_24950089	BCAT1
CHR12_48522392_48526642	BCDIN3D
CHR3_167037144_167041444	BCHE
CHR19_46592043_46598713	BCKDHA
CHR16_31021112_31028002	BCKDK
CHR1_85511210_85519671	BCL10
CHR14_98806825_98811075	BCL11B
CHR18_59136739_59141093	BCL2
CHR15_78049774_78054198	BCL2A1
CHR20_29773567_29777817	BCL2L1
CHR15_50191507_50195764	BCL2L10
CHR2_111620496_111624746	BCL2L11
CHR19_54856710_54864426	BCL2L12
CHR22_16514977_16519227	BCL2L13
CHR12_12310263_12314513	BCL2L14
CHR1_114230770_114235192	BCL2L15
CHR19_49940319_49944620	BCL3
CHR3_188936192_188940442	BCL6
CHR17_6863592_6867842	BCL6B
CHR12_120940743_120945113	BCL7A
CHR7_72609117_72613460	BCL7B
CHR16_30811928_30816624	BCL7C
CHRX_39846248_39850498	BCOR
CHRX_128983249_128987499	BCORL1
CHR22_21951895_21956145	BCR
CHR2_219229201_219237195	BCS1L
CHR3_198766454_198770752	BDH1
CHR14_95769676_95773926	BDKRB2
CHR11_27698096_27703372	BDNF
CHR17_38229057_38233307	BECN1
CHR14_100105134_100109384	BEGAIN
CHR4_41848701_41853152	BEND4
CHR6_56983065_56987315	BEND6
CHR10_13584201_13588482	BEND7
CHR19_12720906_12725221	BEST2
CHR1_45025214_45029513	BEST4
CHR11_195029_200883	BET1L
CHRX_102451758_102456101	BEX2
CHRX_101296812_101301185	BEX5
CHR20_17459224_17463474	BFSP1
CHR3_134597979_134602229	BFSP2
CHR1_154475128_154479378	BGLAP
CHR3_4992707_4996972	BHLHB2
CHR20_61108037_61112287	BHLHB4
CHR8_65651867_65656117	BHLHB5
CHR7_97676039_97680289	BHLHB8
CHR5_78439887_78444188	BHMT
CHR12_32147951_32152201	BICD1
CHR9_94566154_94570419	BICD2
CHR22_41833200_41837467	BIK
CHR2_127580299_127584834	BIN1
CHR12_50003455_50007715	BIN2
CHR11_101696825_101701075	BIRC3
CHR17_73718371_73722742	BIRC5
CHR2_32599828_32604078	BIRC6
CHR20_61334220_61338643	BIRC7
CHR19_58485485_58490187	BIRC8
CHR13_102254091_102258341	BIVM
CHR20_35588760_35593217	BLCAP
CHR11_121491383_121495633	BLID
CHR8_11458862_11463112	BLK
CHR17_25642312_25646700	BLMH
CHR10_102035189_102039929	BLOC1S2
CHR7_43761296_43765553	BLVRA
CHR19_45660487_45671118	BLVRB
CHR15_38184829_38191867	BMF
CHR10_22646645_22650895	BMI1
CHR8_22069538_22079613	BMP1
CHR2_68951257_68955653	BMP10
CHR20_6693706_6697956	BMP2
CHR4_79913055_79917344	BMP2K
CHR4_82167642_82171941	BMP3
CHR14_53490270_53496862	BMP4
CHR20_55273876_55278592	BMP7
CHR1_39761417_39767444	BMP8A
CHR1_39973616_39977909	BMP8B
CHR10_88502875_88507136	BMPR1A
CHR4_95894650_95898900	BMPR1B
CHR2_202946403_202951151	BMPR2
CHR10_42594764_42599014	BMS1
CHRX_15425372_15429622	BMX
CHR15_81743722_81747972	BNC1
CHR9_16717245_16721495	BNC2
CHR5_172500629_172504904	BNIP1
CHR8_26292939_26297289	BNIP3L
CHR1_149272175_149278689	BNIPL
CHR3_114410564_114418637	BOC
CHR2_242143364_242147744	BOK
CHR16_29166829_29171079	BOLA2
CHR2_74227793_74232047	BOLA3
CHR8_145482587_145489428	BOP1
CHR20_36362490_36366765	BPI
CHR20_31055143_31059940	BPIL1
CHR22_31182623_31186873	BPIL2
CHR20_31079614_31083864	BPIL3
CHR1_218329007_218335094	BPNT1
CHR17_63248741_63252992	BPTF
CHR12_110604754_110611622	BRAP
CHRX_153949403_153956330	BRCC3
CHR22_48603706_48610838	BRD1
CHR19_15303592_15307842	BRD4
CHR16_48959441_48963862	BRD7
CHR6_119137174_119141424	BRD7P3
CHR5_942411_949415	BRD9
CHR1_92184219_92191083	BRDT
CHR2_27963485_27971655	BRE
CHR8_37825792_37830069	BRF2
CHR7_97745422_97749700	BRI3
CHR11_65868364_65875171	BRMS1
CHR6_166715629_166719976	BRP44L
CHR3_9744933_9749353	BRPF1
CHR6_36282752_36287002	BRPF3
CHR19_60501913_60506163	BRSK1
CHR11_1385457_1389707	BRSK2
CHR18_33398921_33403441	BRUNOL4
CHR19_3172200_3176484	BRUNOL5
CHR15_70398532_70403079	BRUNOL6
CHR21_39606636_39612256	BRWD1
CHR10_122625006_122629256	BRWD2
CHR11_62228205_62237062	BSCL2
CHR1_32631864_32636128	BSDC1
CHR19_518824_524340	BSG
CHR3_49563425_49567675	BSN
CHR1_55233704_55237975	BSND
CHR4_15310238_15314545	BST1
CHR19_17376634_17380957	BST2
CHR10_93670215_93674481	BTAF1
CHR15_81526260_81530610	BTBD1
CHR16_3600836_3605086	BTBD12
CHR10_124017310_124021579	BTBD16
CHR17_69868803_69875989	BTBD17
CHR20_11815976_11820226	BTBD3
CHR14_104782552_104789313	BTBD6
CHR14_92865817_92872638	BTBD7
CHR6_38714818_38719068	BTBD9
CHR3_15614758_15621581	BTD
CHR12_91062996_91067251	BTG1
CHR1_201537786_201542062	BTG2
CHR11_110887219_110891774	BTG4
CHRX_100527050_100533408	BTK
CHR3_113700145_113704566	BTLA
CHR6_26605049_26610223	BTN1A1
CHR6_26487832_26492191	BTN2A2
CHR6_26526117_26531075	BTN2A3
CHR6_26481150_26485400	BTN3A2
CHR6_26545241_26549491	BTN3A3
CHR5_180392332_180400721	BTNL9
CHR10_103100314_103104640	BTRC
CHR2_111151326_111155635	BUB1
CHR15_38237029_38241329	BUB1B
CHR10_124900359_124904678	BUB3
CHR11_116148163_116152414	BUD13
CHR7_98841027_98847728	BUD31
CHR6_105688754_105695242	BVES
CHR5_34947737_34957639	BXDC2
CHR6_41993442_42003960	BYSL
CHR17_53759727_53764620	BZRAP1
CHR7_16648783_16655423	BZW2
CHR10_77209024_77213274	C10orf11
CHR10_15175889_15182824	C10orf111
CHR10_21501992_21506622	C10orf113
CHR10_21825447_21829697	C10orf114
CHR10_88714667_88724548	C10orf116
CHR10_121621506_121625851	C10orf119
CHR10_98727530_98731780	C10orf12
CHR10_127360909_127365203	C10orf122
CHR10_127410942_127415192	C10orf137
CHR10_21852074_21858117	C10orf140
CHR10_128655454_128659704	C10orf141
CHR10_102733801_102740762	C10orf2
CHR10_44812427_44819842	C10orf25
CHR10_104558924_104563174	C10orf26
CHR10_72202977_72207227	C10orf27
CHR10_99880917_99885179	C10orf28
CHR10_100164181_100169161	C10orf33
CHR10_71056519_71060769	C10orf35
CHR10_11901902_11906152	C10orf47
CHR10_13315584_13319837	C10orf49
CHR10_73202465_73206843	C10orf54
CHR10_75351791_75356041	C10orf55
CHR10_81824905_81829155	C10orf57
CHR10_82160092_82164342	C10orf58
CHR10_90332200_90337248	C10orf59
CHR10_99335493_99340223	C10orf62
CHR10_99330569_99334867	C10orf65
CHR10_50173692_50177942	C10orf71
CHR10_103741036_103746790	C10orf76
CHR10_115517501_115521751	C10orf81
CHR10_118418721_118422971	C10orf82
CHR10_120091058_120095312	C10orf84
CHR10_124702988_124707263	C10orf88
CHR10_128198668_128206882	C10orf90
CHR10_134105182_134109432	C10orf91
CHR10_134520476_134524726	C10orf92
CHR10_134605287_134609579	C10orf93
CHR10_118070429_118074679	C10orf96
CHR11_111251938_111256224	C11orf1
CHR11_61313225_61320161	C11orf10
CHR11_8910348_8914611	C11orf16
CHR11_8885776_8892574	C11orf17
CHR11_67791539_67799497	C11orf24
CHR11_57261797_57266310	C11orf31
CHR11_111632697_111640287	C11orf34
CHR11_544094_554279	C11orf35
CHR11_128263022_128267559	C11orf45
CHR11_6471606_6476354	C11orf47
CHR11_62192233_62199317	C11orf48
CHR11_46911326_46915654	C11orf49
CHR11_71500713_71504974	C11orf51
CHR11_111291346_111295596	C11orf52
CHR11_110628416_110632666	C11orf53
CHR11_93107912_93120858	C11orf54
CHR11_36250735_36254985	C11orf55
CHR11_111446720_111454909	C11orf57
CHR11_71491193_71495470	C11orf59
CHR11_117899919_117907894	C11orf60
CHR11_124174745_124179009	C11orf61
CHR11_122255182_122262616	C11orf63
CHR11_61001667_61006578	C11orf66
CHR11_77206344_77213028	C11orf67
CHR11_65439803_65446607	C11orf68
CHR11_101419908_101424158	C11orf70
CHR11_92924687_92928937	C11orf75
CHR11_63333998_63338413	C11orf84
CHR11_108794584_108798834	C11orf87
CHR11_110887219_110891774	C11orf88
CHR11_61307043_61311293	C11orf9
CHR12_51972083_51980778	C12orf10
CHR12_26979082_26985710	C12orf11
CHR12_89872332_89876584	C12orf12
CHR12_105870334_105874584	C12orf23
CHR12_81272954_81279803	C12orf26
CHR12_87056731_87063624	C12orf29
CHR12_108662797_108667047	C12orf34
CHR12_32025758_32030008	C12orf35
CHR12_38298960_38307036	C12orf40
CHR12_47358993_47365770	C12orf41
CHR12_102413126_102417379	C12orf42
CHR12_50746572_50750840	C12orf44
CHR12_103900744_103905003	C12orf45
CHR12_4297131_4301410	C12orf5
CHR12_86944229_86954206	C12orf50
CHR12_6679320_6683573	C12orf53
CHR12_6919963_6926764	C12orf57
CHR12_48788666_48792916	C12orf62
CHR12_24627599_24631869	C12orf67
CHR12_31699887_31704638	C12orf72
CHR13_40926185_40930461	C13orf15
CHR13_45858567_45862885	C13orf18
CHR13_38495933_38500183	C13orf23
CHR13_102223393_102227643	C13orf27
CHR13_20644871_20652210	C13orf3
CHR13_30374827_30379323	C13orf33
CHR13_112345858_112350108	C13orf35
CHR13_36142548_36146798	C13orf36
CHR13_102144105_102148355	C13orf39
CHR14_89867262_89871532	C14orf102
CHR14_44791396_44795646	C14orf106
CHR14_22631055_22638163	C14orf119
CHR14_30995632_30999918	C14orf126
CHR14_95912274_95916524	C14orf129
CHR14_76990654_76997157	C14orf133
CHR14_59657348_59661598	C14orf135
CHR14_92739669_92746692	C14orf142
CHR14_89488498_89494296	C14orf143
CHR14_34000447_34004813	C14orf147
CHR14_76958235_76962630	C14orf148
CHR14_103095583_103102404	C14orf153
CHR14_77240687_77247609	C14orf156
CHR14_90646681_90651546	C14orf159
CHR14_76358979_76363238	C14orf166B
CHR14_73023921_73028194	C14orf169
CHR14_98244202_98248452	C14orf177
CHR14_77293145_77300750	C14orf178
CHR14_68328780_68336443	C14orf181
CHR14_23835424_23842285	C14orf21
CHR14_44432756_44437013	C14orf28
CHR14_60021752_60026002	C14orf39
CHR14_76564037_76568287	C14orf4
CHR14_93529894_93534149	C14orf48
CHR14_95011041_95015426	C14orf49
CHR14_64082872_64087157	C14orf50
CHR14_99047676_99056703	C14orf65
CHR14_99855927_99860197	C14orf68
CHR14_100189857_100194107	C14orf70
CHR14_104522824_104527287	C14orf79
CHR14_105020198_105029498	C14orf80
CHR14_67022847_67027097	C14orf83
CHR14_92651151_92655480	C14orf85
CHR14_22546535_22552692	C14orf93
CHR14_22495372_22499680	C14orf94
CHR15_53275640_53280023	C15orf15
CHR15_72985482_72989732	C15orf17
CHR15_43601544_43605794	C15orf21
CHR15_38458815_38463065	C15orf23
CHR15_32178065_32184923	C15orf24
CHR15_79210198_79214448	C15orf26
CHR15_74246893_74251143	C15orf27
CHR15_90812410_90816906	C15orf32
CHR15_88256149_88260663	C15orf38
CHR15_73284616_73288866	C15orf39
CHR15_81470612_81474862	C15orf40
CHR15_34716597_34720847	C15orf41
CHR15_87964553_87969253	C15orf42
CHR15_43032691_43036944	C15orf43
CHR15_43506554_43510850	C15orf48
CHR15_37326710_37330960	C15orf54
CHR15_38329176_38336220	C15orf56
CHR15_38641769_38649578	C15orf57
CHR15_88574244_88581668	C15orf58
CHR15_71830119_71835577	C15orf59
CHR16_625561_632679	C16orf13
CHR16_625561_632679	C16orf14
CHR16_88619949_88627310	C16orf3
CHR16_127634_132359	C16orf35
CHR16_1477719_1484346	C16orf38
CHR16_1320154_1325413	C16orf42
CHR16_15500123_15504373	C16orf45
CHR16_71735097_71739347	C16orf47
CHR16_21923530_21927780	C16orf52
CHR16_29664060_29668328	C16orf54
CHR16_88248210_88255254	C16orf55
CHR16_56603017_56607267	C16orf57
CHR16_31426451_31430707	C16orf58
CHR16_2446581_2451688	C16orf59
CHR16_79594103_79601497	C16orf61
CHR16_19471040_19475292	C16orf62
CHR16_8619548_8623798	C16orf68
CHR16_88311433_88317116	C16orf7
CHR16_65707998_65712248	C16orf70
CHR16_4720789_4727751	C16orf71
CHR16_9089537_9093787	C16orf72
CHR16_84341440_84345690	C16orf74
CHR16_2191705_2196780	C16orf79
CHR16_56720016_56724297	C16orf80
CHR16_87293759_87303801	C16orf84
CHR16_87160842_87167549	C16orf85
CHR16_19802865_19807152	C16orf88
CHR16_5055223_5062593	C16orf89
CHR17_35139531_35143814	C17orf37
CHR17_26254688_26260879	C17orf42
CHR17_16279580_16283846	C17orf45
CHR17_53975932_53980228	C17orf47
CHR17_6853177_6859597	C17orf49
CHR17_76896841_76901143	C17orf55
CHR17_76824139_76830950	C17orf56
CHR17_42752845_42759338	C17orf57
CHR17_8029475_8037686	C17orf59
CHR17_7247392_7252975	C17orf61
CHR17_55851154_55855404	C17orf64
CHR17_39616405_39623108	C17orf65
CHR17_31219206_31223508	C17orf66
CHR17_8089861_8095587	C17orf68
CHR17_77123955_77128205	C17orf70
CHR17_7266158_7270408	C17orf74
CHR17_16335139_16339389	C17orf76
CHR17_70089151_70093401	C17orf77
CHR17_32837924_32846218	C17orf78
CHR17_68736870_68745086	C17orf80
CHR17_7091669_7099483	C17orf81
CHR17_77238976_77247523	C17orf90
CHR17_44154129_44158381	C17orf92
CHR17_256933_261183	C17orf97
CHR17_73650528_73654778	C17orf99
CHR18_13607366_13611616	C18orf1
CHR18_13671356_13675606	C18orf19
CHR18_31803085_31807495	C18orf21
CHR18_75891845_75896221	C18orf22
CHR18_42046292_42050542	C18orf25
CHR18_45266812_45271111	C18orf32
CHR18_19271117_19275423	C18orf45
CHR18_69963265_69969429	C18orf55
CHR18_583497_588423	C18orf56
CHR18_71267827_71272140	C18orf62
CHR18_19333970_19338256	C18orf8
CHR19_4620603_4624915	C19orf10
CHR19_34897202_34901471	C19orf12
CHR19_43543869_43548119	C19orf15
CHR19_63176964_63181216	C19orf18
CHR19_35121758_35126014	C19orf2
CHR19_454996_459249	C19orf20
CHR19_863450_869107	C19orf22
CHR19_1216831_1227300	C19orf24
CHR19_3507811_3512071	C19orf28
CHR19_43483143_43491000	C19orf33
CHR19_1904796_1909048	C19orf34
CHR19_2232425_2236675	C19orf35
CHR19_2044367_2050769	C19orf36
CHR19_38151517_38158209	C19orf40
CHR19_16625126_16629376	C19orf42
CHR19_12705724_12710068	C19orf43
CHR19_7464961_7469245	C19orf45
CHR19_45538882_45549774	C19orf47
CHR19_55993656_56003286	C19orf48
CHR19_18526103_18530353	C19orf50
CHR19_13742781_13747034	C19orf53
CHR19_45945118_45951748	C19orf54
CHR19_40937383_40943270	C19orf55
CHR19_12637747_12644949	C19orf56
CHR19_13874551_13881409	C19orf57
CHR19_7644013_7652510	C19orf59
CHR19_48950144_48954454	C19orf61
CHR19_17235731_17240044	C19orf62
CHR19_55666904_55675322	C19orf63
CHR19_10054472_10064015	C19orf66
CHR19_14056689_14064674	C19orf67
CHR19_5628534_5635411	C19orf70
CHR1_22832234_22837436	C1QA
CHR1_22854973_22859223	C1QB
CHR17_5282388_5286695	C1QBP
CHR1_22839233_22843489	C1QC
CHR17_40400420_40404670	C1QL1
CHR2_119632191_119636441	C1QL2
CHR10_16603260_16607510	C1QL3
CHR12_48016474_48020738	C1QL4
CHR17_74538566_74542919	C1QTNF1
CHR5_159729450_159733707	C1QTNF2
CHR5_34078324_34083194	C1QTNF3
CHR11_47579766_47584016	C1QTNF4
CHR11_118716041_118720303	C1QTNF5
CHR4_14947209_14951459	C1QTNF7
CHR16_1085495_1089745	C1QTNF8
CHR12_7034777_7039050	C1S
CHR1_242579059_242583309	C1orf100
CHR1_36687889_36692139	C1orf102
CHR1_111307297_111311589	C1orf103
CHR1_153553810_153564062	C1orf104
CHR1_199123775_199128041	C1orf106
CHR1_208064455_208068748	C1orf107
CHR1_37927245_37933975	C1orf109
CHR1_160611761_160618899	C1orf111
CHR1_168027350_168034155	C1orf112
CHR1_218926784_218931034	C1orf115
CHR1_205271870_205276215	C1orf116
CHR1_38041737_38049954	C1orf122
CHR1_177810941_177815210	C1orf125
CHR1_15297183_15301466	C1orf126
CHR1_10946095_10950345	C1orf127
CHR1_229426775_229431025	C1orf131
CHR1_26057685_26061990	C1orf135
CHR1_181188031_181192783	C1orf14
CHR1_92452660_92456910	C1orf146
CHR1_37751704_37756463	C1orf149
CHR1_245775571_245779823	C1orf150
CHR1_19792553_19796803	C1orf151
CHR1_142854589_142858839	C1orf152
CHR1_202276265_202280516	C1orf157
CHR1_1040574_1044838	C1orf159
CHR1_116452398_116456648	C1orf161
CHR1_111814626_111818876	C1orf162
CHR1_52935842_52940126	C1orf163
CHR1_11745885_11750135	C1orf167
CHR1_57056882_57061457	C1orf168
CHR1_27150632_27158668	C1orf172
CHR1_84872541_84876791	C1orf180
CHR1_154570226_154578319	C1orf182
CHR1_112096241_112103442	C1orf183
CHR1_204454084_204458770	C1orf186
CHR1_11670865_11675122	C1orf187
CHR1_152444683_152448933	C1orf189
CHR1_46435935_46442349	C1orf190
CHR1_109454555_109461496	C1orf194
CHR1_229070150_229075185	C1orf198
CHR1_153487473_153495398	C1orf2
CHR1_24599770_24604036	C1orf201
CHR1_43523076_43527326	C1orf210
CHR1_23564546_23570966	C1orf213
CHR1_176745332_176749651	C1orf220
CHR1_46905865_46910781	C1orf223
CHR1_27189284_27193534	C1orf225
CHR1_232572551_232576819	C1orf31
CHR1_165210435_165214685	C1orf32
CHR1_226356892_226367127	C1orf35
CHR1_28075265_28083245	C1orf38
CHR1_148518076_148522632	C1orf51
CHR1_196134899_196139149	C1orf53
CHR1_148507185_148512571	C1orf54
CHR1_224252896_224257164	C1orf55
CHR1_149283382_149287632	C1orf56
CHR1_109004437_109009171	C1orf59
CHR1_109197861_109205873	C1orf62
CHR1_25533897_25540743	C1orf63
CHR1_16199817_16204067	C1orf64
CHR1_154961357_154968335	C1orf66
CHR1_226416638_226420888	C1orf69
CHR1_244792870_244799686	C1orf71
CHR1_151863996_151876692	C1orf77
CHR1_54288347_54295199	C1orf83
CHR1_43624642_43631570	C1orf84
CHR1_154531323_154539214	C1orf85
CHR1_2128282_2132532	C1orf86
CHR1_60311264_60315514	C1orf87
CHR1_111687217_111691534	C1orf88
CHR1_32457112_32464036	C1orf91
CHR1_155153565_155158073	C1orf92
CHR1_34412357_34416607	C1orf94
CHR1_227542253_227549164	C1orf96
CHR6_31999958_32004247	C2
CHR20_9439770_9444051	C20orf103
CHR20_54529454_54533970	C20orf106
CHR20_54363928_54368182	C20orf108
CHR20_61034426_61043219	C20orf11
CHR20_30587111_30591361	C20orf112
CHR20_31331101_31335437	C20orf114
CHR20_34920940_34928151	C20orf117
CHR20_35012738_35017090	C20orf118
CHR20_35237387_35244905	C20orf132
CHR20_31725130_31729423	C20orf134
CHR20_2740113_2745728	C20orf141
CHR20_42372473_42376797	C20orf142
CHR20_31725130_31729423	C20orf144
CHR20_61619076_61623328	C20orf149
CHR20_60435234_60439484	C20orf151
CHR20_34016442_34020696	C20orf152
CHR20_43948895_43956808	C20orf165
CHR20_60553577_60562676	C20orf166
CHR20_31103390_31107640	C20orf185
CHR20_31130915_31135165	C20orf186
CHR20_61648551_61655566	C20orf195
CHR20_58060874_58068156	C20orf197
CHR20_60894777_60899032	C20orf20
CHR20_62178431_62189656	C20orf201
CHR20_34664080_34668383	C20orf24
CHR20_19977695_19988190	C20orf26
CHR20_3745677_3749983	C20orf29
CHR20_24920599_24924925	C20orf3
CHR20_24394334_24399085	C20orf39
CHR20_34284325_34288610	C20orf4
CHR20_54473591_54477870	C20orf43
CHR20_1112367_1116617	C20orf46
CHR20_61051003_61055342	C20orf59
CHR20_42524012_42530898	C20orf62
CHR20_13710181_13717032	C20orf7
CHR20_17894261_17900990	C20orf72
CHR20_18758058_18762308	C20orf79
CHR20_56155888_56160149	C20orf85
CHR20_218329_226963	C20orf96
CHR21_45668633_45672913	C21orf123
CHR21_43575557_43579807	C21orf136
CHR21_44582824_44587204	C21orf2
CHR21_44700741_44704991	C21orf30
CHR21_44374423_44378740	C21orf33
CHR21_16485069_16489319	C21orf34
CHR21_17729578_17733828	C21orf37
CHR21_29886730_29890980	C21orf41
CHR21_32572473_32576747	C21orf45
CHR21_46527194_46533204	C21orf57
CHR21_46561749_46571713	C21orf58
CHR21_33062781_33069540	C21orf62
CHR21_32703122_32707630	C21orf63
CHR21_45177947_45187688	C21orf70
CHR22_23278117_23284775	C22orf13
CHR22_22431707_22435957	C22orf15
CHR22_36665502_36669752	C22orf23
CHR22_18400940_18405190	C22orf25
CHR22_31137462_31141735	C22orf28
CHR22_18219052_18225962	C22orf29
CHR22_27787075_27791407	C22orf31
CHR22_40795578_40806394	C22orf32
CHR22_35733035_35737289	C22orf33
CHR22_23318276_23322540	C22orf36
CHR22_17814470_17818720	C22orf39
CHR22_45024107_45028357	C22orf40
CHR22_44014564_44018814	C22orf9
CHR21_42219097_42223350	C2CD2
CHR11_73556504_73563026	C2CD3
CHR2_160972616_160976866	C2orf12
CHR2_99120879_99127969	C2orf15
CHR2_26852774_26857024	C2orf18
CHR2_219747697_219753431	C2orf24
CHR2_132193033_132197283	C2orf27
CHR2_27283329_27294511	C2orf28
CHR2_101232309_101236559	C2orf29
CHR2_75790766_75795330	C2orf3
CHR2_44439094_44444817	C2orf34
CHR2_26531453_26535703	C2orf39
CHR2_106045043_106049294	C2orf40
CHR2_70270894_70275155	C2orf42
CHR2_24122631_24127235	C2orf44
CHR2_200524784_200531968	C2orf47
CHR2_10195459_10200180	C2orf48
CHR2_11187129_11193298	C2orf50
CHR2_27215032_27219282	C2orf53
CHR2_98918360_98922610	C2orf55
CHR2_37308793_37315748	C2orf56
CHR2_232162318_232166605	C2orf57
CHR2_47235180_47239430	C2orf61
CHR2_218926322_218930572	C2orf62
CHR2_98587973_98594887	C2orf64
CHR2_74727922_74735711	C2orf65
CHR2_197382495_197386745	C2orf66
CHR2_210743546_210747796	C2orf67
CHR2_85691913_85697555	C2orf68
CHR2_200480773_200485023	C2orf69
CHR2_73311412_73317364	C2orf7
CHR2_29149881_29154131	C2orf71
CHR2_119837542_119844374	C2orf76
CHR2_74497293_74503150	C2orf81
CHR2_233439737_233443987	C2orf82
CHR2_228205382_228209632	C2orf83
CHR19_6670910_6675160	C3
CHR3_62276935_62281185	C3orf14
CHR3_120901058_120905312	C3orf15
CHR3_114220455_114224770	C3orf17
CHR3_50578412_50584124	C3orf18
CHR3_14664772_14669041	C3orf19
CHR3_14688151_14692439	C3orf20
CHR3_196472343_196476666	C3orf21
CHR3_44370790_44375040	C3orf23
CHR3_10124165_10128415	C3orf24
CHR3_130629434_130633684	C3orf25
CHR3_101015870_101020120	C3orf26
CHR3_129776869_129781119	C3orf27
CHR3_11862602_11866852	C3orf31
CHR3_8667987_8672247	C3orf32
CHR3_37412156_37416815	C3orf35
CHR3_135129772_135134846	C3orf36
CHR3_130476873_130481351	C3orf37
CHR3_88278298_88282548	C3orf38
CHR3_151903678_151907932	C3orf44
CHR3_50288021_50292271	C3orf45
CHR3_113309490_113313740	C3orf52
CHR3_128391163_128395413	C3orf56
CHR3_194117572_194122144	C3orf59
CHR3_49029411_49036971	C3orf60
CHR3_49288706_49293846	C3orf62
CHR3_56691423_56695673	C3orf63
CHR3_69143534_69149009	C3orf64
CHR3_187024756_187029021	C3orf65
CHR3_59010005_59014255	C3orf67
CHR3_186352746_186356996	C3orf70
CHR6_32054279_32058562	C4A
CHR6_32054279_32058562	C4B
CHR1_205325334_205330000	C4BPB
CHR4_83760864_83765114	C4orf11
CHR4_2211494_2217189	C4orf15
CHR4_113368929_113373187	C4orf16
CHR4_159310568_159317152	C4orf18
CHR4_37258749_37262999	C4orf19
CHR4_113774230_113781005	C4orf21
CHR4_8503542_8507792	C4orf23
CHR4_170914873_170919133	C4orf27
CHR4_17414183_17424979	C4orf30
CHR4_122212269_122216519	C4orf31
CHR4_130230855_130237712	C4orf33
CHR4_88031821_88036072	C4orf36
CHR4_99282664_99286914	C4orf37
CHR4_184256596_184260846	C4orf38
CHR4_166117518_166121768	C4orf39
CHR4_184813939_184820825	C4orf41
CHR4_159809408_159816148	C4orf46
CHR4_2593456_2597706	C4orf8
CHR5_111120030_111126953	C5orf13
CHR5_133331446_133335877	C5orf15
CHR5_134809973_134814437	C5orf20
CHR5_31578034_31582284	C5orf22
CHR5_134205768_134210434	C5orf24
CHR5_43511610_43519347	C5orf28
CHR5_102618840_102623090	C5orf30
CHR5_139531419_139535676	C5orf32
CHR5_36277251_36281501	C5orf33
CHR5_56237356_56241609	C5orf35
CHR5_93979290_93983540	C5orf36
CHR5_2801761_2808276	C5orf38
CHR5_43074451_43079598	C5orf39
CHR5_156704507_156708757	C5orf40
CHR5_172412460_172416725	C5orf41
CHR5_60493296_60497549	C5orf43
CHR5_179217649_179221946	C5orf45
CHR5_41936726_41940976	C5orf51
CHR6_11886302_11890552	C6orf105
CHR6_34771769_34776103	C6orf106
CHR6_43304433_43308689	C6orf108
CHR6_105733813_105738063	C6orf112
CHR6_13593644_13599266	C6orf114
CHR6_165642338_165646588	C6orf118
CHR6_169840681_169847174	C6orf120
CHR6_37714828_37719078	C6orf129
CHR6_41145187_41151666	C6orf130
CHR6_30699099_30703437	C6orf134
CHR6_30719328_30723936	C6orf136
CHR6_54052794_54057044	C6orf142
CHR6_3696185_3700435	C6orf145
CHR6_31187086_31191811	C6orf15
CHR6_43093862_43098112	C6orf153
CHR6_43585309_43596180	C6orf154
CHR6_88099945_88104195	C6orf162
CHR6_99896847_99901097	C6orf168
CHR6_121696573_121700825	C6orf170
CHR6_126699462_126703749	C6orf173
CHR6_109553699_109557949	C6orf182
CHR6_128280685_128284935	C6orf190
CHR6_2579086_2583336	C6orf195
CHR6_107464143_107468393	C6orf203
CHR6_119137174_119141424	C6orf204
CHR6_43717287_43721554	C6orf206
CHR6_151807905_151818471	C6orf211
CHR6_36411890_36416140	C6orf222
CHR6_44072814_44077081	C6orf223
CHR6_112511866_112518895	C6orf225
CHR6_31795639_31800989	C6orf25
CHR6_31835251_31839501	C6orf26
CHR6_31851785_31856035	C6orf27
CHR6_168139287_168144106	C6orf54
CHR6_71329845_71334100	C6orf57
CHR6_35809336_35816196	C6orf81
CHR6_151853418_151857669	C6orf97
CHR7_31689871_31694121	C7orf16
CHR7_879216_883576	C7orf20
CHR7_42917284_42921682	C7orf25
CHR7_6592800_6597189	C7orf26
CHR7_2544540_2548790	C7orf27
CHR7_6767034_6771284	C7orf28B
CHR7_149648037_149659083	C7orf29
CHR7_23301964_23306214	C7orf30
CHR7_25185505_25189944	C7orf31
CHR7_30148441_30152735	C7orf41
CHR7_66020146_66024433	C7orf42
CHR7_99591948_99597738	C7orf43
CHR7_43734822_43739134	C7orf44
CHR7_23682810_23687096	C7orf46
CHR7_134502625_134509487	C7orf49
CHR7_99913941_99920235	C7orf51
CHR7_127421297_127425663	C7orf54
CHR7_99580977_99585227	C7orf59
CHR7_99899080_99903330	C7orf61
CHR1_57089564_57093814	C8A
CHR1_57203526_57207776	C8B
CHR8_141009097_141013347	C8orf17
CHR8_50143959_50148219	C8orf22
CHR8_144188552_144192803	C8orf31
CHR8_146245129_146249417	C8orf33
CHR8_96102897_96107147	C8orf38
CHR8_40126643_40130907	C8orf4
CHR8_42512412_42519725	C8orf40
CHR8_33489345_33493698	C8orf41
CHR8_484581_488831	C8orf42
CHR8_67747507_67751757	C8orf44
CHR8_67942037_67949633	C8orf45
CHR8_67564820_67569070	C8orf46
CHR8_99142425_99146731	C8orf47
CHR8_22509566_22519245	C8orf58
CHR8_10563186_10568306	C8orf74
CHR8_125252135_125256444	C8orf78
CHR8_12910643_12915314	C8orf79
CHR8_145720479_145728784	C8orf82
CHR9_97771469_97775754	C9orf102
CHR9_85424285_85428642	C9orf103
CHR9_131119615_131123865	C9orf106
CHR9_27286384_27290637	C9orf11
CHR9_130631133_130635406	C9orf114
CHR9_137528861_137536901	C9orf116
CHR9_7789017_7793299	C9orf123
CHR9_103332453_103339051	C9orf125
CHR9_126944837_126949096	C9orf126
CHR9_35828887_35833137	C9orf127
CHR9_35815728_35825778	C9orf128
CHR9_35028725_35032975	C9orf131
CHR9_71622050_71626300	C9orf135
CHR9_139038236_139050783	C9orf139
CHR9_139084099_139088349	C9orf140
CHR9_139003190_139007440	C9orf142
CHR9_123894634_123899206	C9orf148
CHR9_112008875_112013235	C9orf152
CHR9_88063589_88067870	C9orf153
CHR9_99723903_99728173	C9orf156
CHR9_138494267_138500828	C9orf163
CHR9_34512277_34516537	C9orf165
CHR9_139288598_139292848	C9orf167
CHR9_98456670_98460920	C9orf21
CHR9_34601326_34605601	C9orf23
CHR9_34387077_34391349	C9orf24
CHR9_34445310_34452068	C9orf25
CHR9_117726557_117730807	C9orf27
CHR9_96559040_96563290	C9orf3
CHR9_102240873_102245123	C9orf30
CHR9_139629764_139636570	C9orf37
CHR9_6399650_6403900	C9orf38
CHR9_76756806_76761122	C9orf40
CHR9_5427097_5431360	C9orf46
CHR9_110921296_110925546	C9orf5
CHR9_131422126_131429048	C9orf50
CHR9_110732781_110739717	C9orf6
CHR9_71177018_71181268	C9orf61
CHR9_85760702_85765221	C9orf64
CHR9_4476939_4481193	C9orf68
CHR9_135311441_135315701	C9orf7
CHR9_70337125_70341375	C9orf71
CHR9_27562726_27567342	C9orf72
CHR9_89684091_89690839	C9orf79
CHR9_113596359_113600609	C9orf84
CHR9_73712742_73719468	C9orf85
CHR9_138832101_138843548	C9orf86
CHR9_134603404_134607654	C9orf9
CHR9_116409960_116414339	C9orf91
CHR9_15539394_15546982	C9orf93
CHR9_76889778_76896453	C9orf95
CHR9_135229604_135236291	C9orf96
CHR9_99404508_99408758	C9orf97
CHR8_86476836_86481094	CA1
CHR17_47589672_47595192	CA10
CHR19_53840046_53844763	CA11
CHR15_61460334_61464628	CA12
CHR1_148484546_148488796	CA14
CHR17_55578578_55582904	CA4
CHR16_86526863_86531113	CA5A
CHRX_15662812_15667095	CA5B
CHR1_8925008_8929277	CA6
CHR16_65432282_65437087	CA7
CHR2_231282408_231286658	CAB39
CHR1_225191111_225195361	CABC1
CHR18_18986286_18990536	CABLES1
CHR12_119573984_119578234	CABP1
CHR11_67046693_67050943	CABP2
CHR11_66972961_66980276	CABP4
CHR19_53238366_53242616	CABP5
CHR22_28489857_28496469	CABP7
CHR18_19969452_19974195	CABYR
CHR1_64740685_64744938	CACHD1
CHR19_13477567_13481817	CACNA1A
CHR9_139888561_139892811	CACNA1B
CHR3_53500222_53504865	CACNA1D
CHR1_179715838_179720253	CACNA1E
CHRX_48975423_48980277	CACNA1F
CHR17_45989927_45994355	CACNA1G
CHR22_38293203_38297453	CACNA1I
CHR1_199347567_199355328	CACNA1S
CHR7_81910217_81914467	CACNA2D1
CHR3_54128232_54133277	CACNA2D3
CHR12_1897343_1901631	CACNA2D4
CHR17_34606561_34610927	CACNB1
CHR10_18726466_18730716	CACNB2
CHR12_47495278_47499530	CACNB3
CHR2_152662715_152667290	CACNB4
CHR17_62467667_62471940	CACNG1
CHR22_35427877_35432349	CACNG2
CHR17_62387974_62392237	CACNG4
CHR17_62300352_62304662	CACNG5
CHR19_59104302_59108632	CACNG7
CHR19_59154605_59158855	CACNG8
CHR1_173231693_173236599	CACYBP
CHR2_27283329_27294511	CAD
CHR1_157404543_157408839	CADM3
CHR19_48835081_48839331	CADM4
CHR3_62835344_62839594	CADPS
CHR8_91163523_91167783	CALB1
CHR11_14949642_14953908	CALCA
CHR11_15048221_15052471	CALCB
CHR12_52406729_52411008	CALCOCO1
CHR17_44270558_44274808	CALCOCO2
CHR7_93040936_93045186	CALCR
CHR7_134223198_134227448	CALD1
CHR10_105207885_105212135	CALHM1
CHR2_47254100_47260659	CALM2
CHR19_51792746_51799566	CALM3
CHR10_5553423_5558640	CALML3
CHR15_66283959_66289002	CALML4
CHR10_5530760_5535018	CALML5
CHR1_1832625_1836875	CALML6
CHR7_71514489_71518739	CALN1
CHR19_12904763_12911210	CALR
CHR19_16464723_16471503	CALR3
CHR7_128163171_128167432	CALU
CHR10_134999616_135003901	CALY
CHR3_9785879_9790161	CAMK1
CHR10_12428088_12432480	CAMK1D
CHR1_207831443_207835693	CAMK1G
CHR5_149648635_149653029	CAMK2A
CHR7_44330999_44335249	CAMK2B
CHR10_75237426_75246380	CAMK2G
CHR1_20682049_20688359	CAMK2N1
CHR3_185461107_185465445	CAMK2N2
CHR17_3740036_3746586	CAMKK1
CHR5_134098604_134102854	CAMLG
CHR3_48236365_48240715	CAMP
CHR9_137913814_137918070	CAMSAP1
CHR1_7724060_7728310	CAMTA1
CHR17_4830639_4835169	CAMTA2
CHR12_65945915_65950381	CAND1
CHR17_74516657_74520949	CANT1
CHR2_85490235_85494687	CAPG
CHR6_44231025_44235304	CAPN11
CHR19_43926204_43930454	CAPN12
CHR1_221963323_221967597	CAPN2
CHR15_40478379_40488294	CAPN3
CHR11_76473121_76477371	CAPN5
CHR1_228946252_228950551	CAPN9
CHR16_54154584_54158846	CAPNS2
CHR12_30794575_30802215	CAPRIN2
CHR19_5861718_5866142	CAPS
CHR12_74005758_74015479	CAPS2
CHR1_112960472_112968470	CAPZA1
CHR7_116286298_116290594	CAPZA2
CHR1_19683818_19688094	CAPZB
CHR22_36244406_36248656	CARD10
CHR7_3049254_3053605	CARD11
CHR17_75772693_75776943	CARD14
CHR11_104420491_104424761	CARD16
CHR11_104474606_104480868	CARD17
CHR5_40870317_40877969	CARD6
CHR19_53450205_53454455	CARD8
CHR9_138387167_138395184	CARD9
CHR16_8865897_8873867	CARHSP1
CHR13_110084177_110088427	CARKD
CHR19_10839752_10844002	CARM1
CHR11_2985953_2990203	CARS
CHR13_110155689_110166534	CARS2
CHR5_71047249_71051499	CARTPT
CHR15_38670238_38674504	CASC5
CHR7_93973619_93978062	CASD1
CHR16_2185716_2189966	CASKIN1
CHR17_71020734_71026722	CASKIN2
CHR11_104420491_104424761	CASP1
CHR19_15020514_15024764	CASP14
CHR7_142688684_142697561	CASP2
CHR4_185804372_185811123	CASP3
CHR10_115425424_115430399	CASP7
CHR2_201827523_201834236	CASP8
CHR6_90592878_90599614	CASP8AP2
CHR1_158423519_158427772	CASQ1
CHR1_116112043_116116358	CASQ2
CHR3_123381719_123386620	CASR
CHR20_54417223_54421520	CASS4
CHR5_96164654_96172898	CAST
CHR1_10675799_10680049	CASZ1
CHR11_65549776_65554064	CATSPER1
CHR15_41727581_41731835	CATSPER2
CHR15_41822381_41829289	CATSPER2P1
CHR5_134328012_134332284	CATSPER3
CHR1_26386205_26390455	CATSPER4
CHR7_115923179_115927640	CAV2
CHR3_8746995_8751315	CAV3
CHR10_74055080_74059367	CBARA1
CHR20_31610300_31614596	CBFA2T2
CHR16_87570124_87574489	CBFA2T3
CHR16_65617050_65621300	CBFB
CHR11_118676433_118680683	CBL
CHR19_49969487_49973757	CBLC
CHR16_47872224_47876474	CBLN1
CHR18_68361009_68366042	CBLN2
CHR21_36372807_36377057	CBR1
CHR21_36425632_36430022	CBR3
CHR4_170167213_170171497	CBR4
CHR21_43368234_43373041	CBS
CHR17_43532610_43543811	CBX1
CHR17_75363087_75367337	CBX2
CHR17_75426914_75431308	CBX4
CHR22_37597402_37601704	CBX6
CHR22_37877685_37881984	CBX7
CHR17_75384657_75388985	CBX8
CHR22_37401674_37408674	CBY1
CHR19_13891640_13895890	CC2D1A
CHR4_15086444_15090695	CC2D2A
CHR18_55514820_55519070	CCBE1
CHR9_130648992_130653242	CCBL1
CHR1_89230125_89234604	CCBL2
CHR3_42817258_42826729	CCBP2
CHR16_28469257_28473507	CCDC101
CHR16_56127207_56134851	CCDC102A
CHR17_40329179_40335818	CCDC103
CHR2_55596743_55601077	CCDC104
CHR19_14979055_14983305	CCDC105
CHR9_35665113_35669363	CCDC107
CHR2_219613732_219617993	CCDC108
CHR10_74118394_74122644	CCDC109A
CHR4_110697365_110704006	CCDC109B
CHR18_46046113_46050363	CCDC11
CHR4_185804372_185811123	CCDC111
CHR5_114659114_114663754	CCDC112
CHR16_56885632_56889944	CCDC113
CHR19_53514906_53521383	CCDC114
CHR2_130813458_130819892	CCDC115
CHR22_20313553_20317840	CCDC116
CHR22_27495199_27499561	CCDC117
CHR3_46992404_46997086	CCDC12
CHR13_43348468_43355327	CCDC122
CHR19_38151517_38158209	CCDC123
CHR19_17903404_17907654	CCDC124
CHR5_267900_274797	CCDC127
CHR7_31520002_31524252	CCDC129
CHR3_42793908_42798158	CCDC13
CHR19_13716252_13720502	CCDC130
CHR22_40523123_40527396	CCDC134
CHR7_128215233_128220084	CCDC136
CHR3_125156669_125166386	CCDC14
CHR2_222867609_222875444	CCDC140
CHR2_179417964_179422214	CCDC141
CHR2_74560221_74567131	CCDC142
CHR17_18468820_18473155	CCDC144B
CHR10_106100011_106104309	CCDC147
CHR4_24590174_24594424	CCDC149
CHR11_124325726_124329976	CCDC15
CHR2_197282672_197286931	CCDC150
CHR19_11403768_11410440	CCDC151
CHR19_54579867_54584117	CCDC155
CHR1_45861566_45865816	CCDC17
CHR1_93436601_93440851	CCDC18
CHR1_26453250_26457500	CCDC21
CHRX_48975423_48980277	CCDC22
CHR1_44226366_44230616	CCDC24
CHR8_27684476_27689589	CCDC25
CHR8_130760917_130765167	CCDC26
CHR1_3651912_3659576	CCDC27
CHR15_72394452_72398713	CCDC33
CHR11_27340589_27344871	CCDC34
CHR3_49203364_49211976	CCDC36
CHR3_127592971_127598254	CCDC37
CHR17_40121906_40126157	CCDC43
CHR17_59028472_59032900	CCDC44
CHR17_59957095_59961345	CCDC45
CHR17_61488905_61493165	CCDC46
CHR17_34234365_34238615	CCDC49
CHR18_41931485_41941697	CCDC5
CHR3_192526067_192530820	CCDC50
CHR3_48453187_48464250	CCDC51
CHR12_100979153_100983477	CCDC53
CHR17_38200835_38207730	CCDC56
CHR17_77763228_77767478	CCDC57
CHR12_81272954_81279803	CCDC59
CHR10_61335496_61339814	CCDC6
CHR12_121821525_121827807	CCDC62
CHR12_47580696_47584970	CCDC65
CHR18_50776885_50781189	CCDC68
CHR13_51330646_51335024	CCDC70
CHR3_48453187_48464250	CCDC72
CHR11_32632269_32636519	CCDC73
CHR2_131998439_132004456	CCDC74A
CHR2_130618351_130622622	CCDC74B
CHR1_100367796_100374599	CCDC76
CHR12_381438_385688	CCDC77
CHR16_713436_719960	CCDC78
CHR19_51607380_51612181	CCDC8
CHR11_85759925_85764175	CCDC81
CHR11_95756824_95766209	CCDC82
CHR11_85240291_85247134	CCDC83
CHR11_118370561_118374811	CCDC84
CHR2_56261267_56269047	CCDC85A
CHR11_65410950_65416086	CCDC85B
CHR11_66113765_66120630	CCDC87
CHR2_55499503_55503967	CCDC88A
CHR11_63860770_63867528	CCDC88B
CHR11_85074114_85078468	CCDC89
CHR12_123020122_123026616	CCDC92
CHR4_7094817_7102359	CCDC96
CHR6_31230810_31237019	CCHCR1
CHR9_36155890_36160170	CCIN
CHR3_42279693_42286166	CCK
CHR4_26100285_26104640	CCKAR
CHR11_6234041_6238481	CCKBR
CHR17_31331860_31336136	CCL16
CHR9_34680510_34684774	CCL19
CHR2_228383301_228387563	CCL20
CHR16_55946718_55950968	CCL22
CHR19_8020433_8024683	CCL25
CHR7_75256250_75260500	CCL26
CHR17_31880635_31885705	CCL3L1
CHR17_31880635_31885705	CCL3L3
CHR17_31880635_31885705	CCL4L1
CHR17_31230696_31234990	CCL5
CHR7_45030009_45034259	CCM2
CHR13_35901132_35905409	CCNA1
CHR5_68495168_68499500	CCNB1
CHR14_19866623_19874797	CCNB1IP1
CHRX_50040775_50045025	CCNB3
CHR6_100122475_100126911	CCNC
CHR12_4249698_4253973	CCND2
CHR6_42016372_42021030	CCND3
CHR19_34991240_34996150	CCNE1
CHR5_162793654_162797954	CCNG1
CHR4_78215398_78219649	CCNI
CHR5_132140067_132144466	CCNI2
CHR10_97803045_97807295	CCNJ
CHR5_159671401_159675651	CCNJL
CHR14_99013991_99020479	CCNK
CHR3_158359827_158364676	CCNL1
CHR12_47396298_47400548	CCNT1
CHR10_35662461_35666736	CCNY
CHR2_208281008_208285469	CCNYL1
CHR15_53487004_53491366	CCPG1
CHR17_38081427_38090871	CCR10
CHR3_46366863_46374771	CCR2
CHR3_32964569_32970640	CCR4
CHR3_46383136_46388201	CCR5
CHR6_167452746_167457342	CCR6
CHR3_45899522_45903804	CCR9
CHR9_89778490_89782987	CCRK
CHR3_46420224_46424868	CCRL2
CHR4_140152892_140157149	CCRN4L
CHR11_66113765_66120630	CCS
CHR1_154570226_154578319	CCT3
CHR2_61968493_61972795	CCT4
CHR7_56083371_56090262	CCT6A
CHR17_30309188_30316119	CCT6B
CHR2_73311412_73317364	CCT7
CHR21_29367060_29375493	CCT8
CHR6_74459047_74463345	CD109
CHR5_139992183_140003167	CD14
CHR11_814117_823762	CD151
CHR12_7483179_7491520	CD163L1
CHR1_27581630_27585880	CD164L2
CHR19_48546171_48550456	CD177
CHR16_28843206_28851590	CD19
CHR1_156487050_156491300	CD1A
CHR1_156412860_156417110	CD1D
CHR3_114175675_114180127	CD200R1
CHR3_114046737_114050987	CD200R1L
CHR19_40508429_40516046	CD22
CHR18_65774389_65778639	CD226
[truncated: 9,969 more rows]
