# Supplementary material for: Differences among brain tumor stem cell types and fetal neural stem cells in focal regions of histone modifications and DNA methylation, broad regions of modifications, and bivalent promoters
Source: BMC Genomics. 2014 Aug 27;15(1):724. doi: 10.1186/1471-2164-15-724 (PMC4155105; doi:10.1186/1471-2164-15-724)
Supplement: Supplementary file 10 — Additional file 10: Output of DAVID gene classification tool for genes that have H3K27me3 in their promoters and associated genes in every BTSC type. (XLS 802 KB) [file 12864_2014_6396_MOESM10_ESM.xls]

## Sheet: DAVIDchart_NG2henny_commonK27_B
Category	Term	Count	%	PValue	Genes	List Total	Pop Hits	Pop Total	Fold Enrichment	Bonferroni	Benjamini	FDR
SP_PIR_KEYWORDS	glycoprotein	1042	39.4398	3.27237e-107	SCN3B, BTC, GRIN3B, GRIN3A, BPIL2, LPHN2, CDH22, GRIN2B, OR51L1, CDH23, VNN3, OLFML2B, SERPING1, PKHD1L1, TMEM130, HLA-DQA2, SSTR2, CD163L1, EGFLAM, F5, SSTR1, IGHD, MGAM, HSD11B1, RYR1, RYR2, ROR2, AMTN, PPYR1, IL17A, VWA5B1, KAL1, IL17F, HLA-DOA, OR5P3, NTF4, NTF3, HBA1, UPK3A, EMILIN2, GAS6, GUCY2D, BTBD17, OR51I2, COL14A1, APCDD1L, IGFL1, TREML2, OR2AT4, FGF5, FGF9, MMP27, CUZD1, OR51Q1, LY9,…	2592	4318	19235	1.79078	2.35938e-104	2.35938e-104	4.95446e-104
SP_PIR_KEYWORDS	disulfide bond	790	29.9016	7.0738e-102	SCN3B, BTC, LPHN2, OR51L1, OLFML2B, SERPING1, HLA-DQA2, RETN, SSTR2, EGFLAM, CD163L1, F5, SSTR1, IGHD, MGAM, ROR2, PPYR1, IL17A, IL17F, HLA-DOA, OR5P3, NTF4, NTF3, EMILIN2, GAS6, GUCY2D, COL14A1, OR51I2, TREML3, TREML2, OR51I1, OR2AT4, MMP27, CUZD1, OR51Q1, LY9, MMP28, MMP25, SIRPB1, INSRR, MMP24, ST6GALNAC5, ST6GALNAC3, IL4R, CEACAM8, DPEP3, CEACAM7, CEACAM6, PRSS33, PRSS35, GHR, CEACAM21, APCS,…	2592	2924	19235	2.00497	5.10021e-99	2.55011e-99	1.07099e-98
UP_SEQ_FEATURE	glycosylation site:N-linked (GlcNAc...)	988	37.3959	2.8076e-96	SCN3B, BTC, GRIN3B, GRIN3A, BPIL2, LPHN2, CDH22, GRIN2B, OR51L1, CDH23, VNN3, OLFML2B, SERPING1, TMEM130, HLA-DQA2, SSTR2, CD163L1, EGFLAM, F5, SSTR1, IGHD, MGAM, HSD11B1, RYR1, RYR2, ROR2, PPYR1, IL17A, VWA5B1, KAL1, IL17F, HLA-DOA, OR5P3, NTF4, NTF3, UPK3A, EMILIN2, GAS6, GUCY2D, BTBD17, OR51I2, COL14A1, APCDD1L, IGFL1, TREML2, OR2AT4, FGF5, FGF9, MMP27, CUZD1, OR51Q1, LY9, MMP28, SIRPB1, INSRR…	2587	4129	19113	1.76785	1.48691e-92	1.48691e-92	5.37538e-93
UP_SEQ_FEATURE	disulfide bond	760	28.7661	8.82771e-96	SCN3B, BTC, LPHN2, OR51L1, OLFML2B, SERPING1, HLA-DQA2, RETN, SSTR2, EGFLAM, CD163L1, F5, SSTR1, IGHD, MGAM, ROR2, PPYR1, IL17A, IL17F, HLA-DOA, OR5P3, NTF4, NTF3, EMILIN2, GAS6, GUCY2D, OR51I2, TREML3, TREML2, OR51I1, OR2AT4, MMP27, CUZD1, OR51Q1, LY9, MMP28, SIRPB1, MMP25, INSRR, MMP24, ST6GALNAC5, ST6GALNAC3, IL4R, CEACAM8, CEACAM7, DPEP3, CEACAM6, PRSS33, PRSS35, GHR, CEACAM21, APCS, EGFL6, G…	2587	2819	19113	1.99182	4.67516e-92	2.33758e-92	1.69014e-92
SP_PIR_KEYWORDS	signal	799	30.2422	1.87146e-80	SCN3B, BTC, GRIN3B, GRIN3A, BPIL2, LPHN2, CDH22, FAM150A, GRIN2B, SBSN, FAM150B, CDH23, VNN3, OLFML2B, PKHD1L1, SERPING1, TMEM130, HLA-DQA2, RETN, EGFLAM, CD163L1, F5, ROR2, PLAC1L, AMTN, FAM19A2, FAM19A1, FAM19A4, IL17A, VWA5B1, KAL1, IL17F, HLA-DOA, NTF4, NTF3, UPK3A, EMILIN2, GAS6, GUCY2D, BTBD17, COL14A1, APCDD1L, IGFL1, TREML3, IGFL2, TREML2, IGFL3, FGF5, MMP27, CUZD1, LY9, MMP28, MMP25, SIR…	2592	3250	19235	1.8244	1.34932e-77	4.49775e-78	2.83345e-77
UP_SEQ_FEATURE	signal peptide	799	30.2422	1.52597e-79	SCN3B, BTC, GRIN3B, GRIN3A, BPIL2, LPHN2, CDH22, FAM150A, GRIN2B, SBSN, FAM150B, CDH23, VNN3, OLFML2B, PKHD1L1, SERPING1, TMEM130, HLA-DQA2, RETN, EGFLAM, CD163L1, F5, ROR2, PLAC1L, AMTN, FAM19A2, FAM19A1, FAM19A4, IL17A, VWA5B1, KAL1, IL17F, HLA-DOA, NTF4, NTF3, UPK3A, EMILIN2, GAS6, GUCY2D, BTBD17, COL14A1, APCDD1L, IGFL1, TREML3, IGFL2, TREML2, IGFL3, FGF5, MMP27, CUZD1, LY9, MMP28, MMP25, SIR…	2587	3250	19113	1.81633	8.08153e-76	2.69384e-76	2.92159e-76
UP_SEQ_FEATURE	topological domain:Cytoplasmic	779	29.4852	1.07631e-63	SCN3B, BTC, GRIN3B, GRIN3A, LPHN2, CDH22, GRIN2B, OR51L1, HIGD1A, CDH23, PKHD1L1, TMEM130, HLA-DQA2, SSTR2, CD163L1, SSTR1, MGAM, RYR1, HSD11B1, RYR2, ROR2, SLC30A10, PPYR1, ATP12A, HLA-DOA, OR5P3, UPK3A, GUCY2D, OR51I2, TREML3, TREML2, OR51I1, OR2AT4, CUZD1, OR51Q1, LY9, SIRPB1, INSRR, ASAH2, MMP24, ST6GALNAC5, ST6GALNAC3, IL4R, SLC22A6, CEACAM4, CEACAM3, SLC22A2, GHR, CEACAM21, SLC22A8, CFTR, L…	2587	3374	19113	1.70579	5.70012e-60	1.42503e-60	2.06067e-60
UP_SEQ_FEATURE	topological domain:Extracellular	667	25.246	1.14697e-63	SCN3B, SLC9A3, SLC9A2, BTC, GRIN3B, GRIN3A, OR6S1, LPHN2, CDH22, HTR1B, GRIN2B, ADAM2, OR51L1, HIGD1A, HTR1E, CDH23, PTPRR, PTPRT, COLEC12, PKHD1L1, PTPRU, YIF1B, PTPRN, TMEM130, PTPRO, HLA-DQA2, SSTR2, SIRPG, CD163L1, OR52K2, OR52K1, SSTR1, ST14, ROR2, SLC30A10, EMCN, ERBB4, PCDH20, OR2T4, PPYR1, NPY6R, KCNJ3, KCNJ1, HCRTR1, DAGLA, OR52N4, OR56B1, HLA-DOA, OR5P3, PTH2R, TGFBR2, PCDH10, CD300E, C…	2587	2719	19113	1.81238	6.07433e-60	1.21487e-60	2.19596e-60
SP_PIR_KEYWORDS	Secreted	456	17.2597	2.77696e-54	PGC, BTC, FSTL3, FSTL4, BPIL2, FAM150A, SBSN, FSTL5, FAM150B, GUCA2B, WNT10B, CLCA1, CRTAC1, OLFML2B, SERPING1, WFDC8, RETN, WFDC9, WFDC6, EGFLAM, ADAMTS8, CD163L1, F5, IGHD, ADAMTS2, PLAC1L, ODAM, EMCN, SERPINA10, AMTN, SERPINA11, ESM1, FAM19A1, PF4V1, FAM19A4, OTOS, IFNA2, IL17A, IL23A, VWA5B1, IFNA6, IFNA5, IL17F, PIP, NTF4, NTF3, IL1RN, C16ORF89, EMILIN2, GAS6, BTBD17, COL14A1, PI3, IGFL1, IG…	2592	1689	19235	2.00351	2.00219e-51	5.00548e-52	4.2044e-51
SP_PIR_KEYWORDS	receptor	432	16.3512	1.41043e-52	RORB, GRIN3B, GRIN3A, OR6S1, PGR, LPHN2, HTR1B, GRIN2B, OR51L1, HTR1E, PTPRR, PTPRT, PKHD1L1, COLEC12, PTPRU, PTPRN, PTPRO, SSTR2, CD163L1, HNF4A, OR52K2, OR52K1, SSTR1, RYR1, ROR2, RYR2, ERBB4, OR2T4, PPYR1, NPY6R, SORCS3, HCRTR1, OR52N4, OR56B1, OR5P3, PTH2R, ESRRB, TGFBR2, IL1RN, CD300E, ESRRG, CD300C, OR6T1, NPY5R, OR56A3, OR56A4, OR56A1, OR51I2, OR52M1, CD300A, AVPR1B, AVPR1A, TREML2, OR51I1…	2592	1583	19235	2.02516	1.01692e-49	2.03384e-50	2.13543e-49
SP_PIR_KEYWORDS	cell membrane	510	19.3036	2.18514e-40	BTC, GRIN3B, GRIN3A, OR6S1, LPHN2, CDH22, HTR1B, DIRAS2, GRIN2B, OR51L1, VNN3, CDH23, HTR1E, CLCA1, PTPRR, PTPRU, CTNNA2, SSTR2, CD163L1, OR52K2, OR52K1, SSTR1, IGHD, MGAM, SLC30A10, EMCN, PCDH20, OR2T4, PPYR1, HCRTR1, DAGLA, OR52N4, OR56B1, OR5P3, PTH2R, PCDH10, CD300E, CD300C, OR6T1, NPY5R, OR56A3, OR56A4, GNGT2, OR56A1, OR52M1, OR51I2, ADAP2, CD300A, RGS3, AVPR1B, AVPR1A, MAP7, TREML2, OR51I1,…	2592	2194	19235	1.72501	1.57549e-37	2.62581e-38	3.30837e-37
SP_PIR_KEYWORDS	keratin	84	3.17941	9.04969e-36	KRTAP24-1, KRTAP4-4, KRTAP13-4, KRTAP13-3, KRTAP4-2, KRTAP5-2, KRT33A, KRTAP13-2, KRT33B, KRTAP13-1, KRTAP12-1, KRTAP12-3, KRTAP12-2, KRTAP11-1, KRTAP12-4, KRT40, KRTAP21-1, KRT86, KRTAP2-4, KRTAP10-3, KRT12, KRT13, KRTAP10-2, KRTAP10-5, KRTAP10-4, KRTAP10-7, KRTAP10-6, KRTAP10-9, KRTAP10-8, KRTAP5-4, KRT19, KRT18, KRTAP5-6, KRTAP4-5, KRTAP5-9, KRT17, KRTAP25-1, KRTAP5-8, KRT16, KRTAP3-2, KRTAP3-…	2592	144	19235	4.32886	6.52483e-33	9.32118e-34	1.37015e-32
UP_SEQ_FEATURE	transmembrane region	928	35.1249	1.73793e-35	SCN3B, BTC, GRIN3B, GRIN3A, LPHN2, CDH22, GRIN2B, OR51L1, HIGD1A, CDH23, PKHD1L1, TMEM130, HLA-DQA2, SSTR2, CD163L1, SSTR1, MGAM, HSD11B1, RYR1, RYR2, ROR2, SLC30A10, PPYR1, ATP12A, TMEM125, HLA-DOA, OR5P3, UPK3A, GUCY2D, OR51I2, APCDD1L, TREML3, TREML2, OR51I1, OR2AT4, BTBD11, CUZD1, OR51Q1, LY9, RNF183, SIRPB1, MMP24, INSRR, ASAH2, ST6GALNAC5, TMEM109, ST6GALNAC3, IL4R, SLC22A3, SLC22A6, CEACAM…	2587	4911	19113	1.39608	9.2041e-32	1.53402e-32	3.32741e-32
SP_PIR_KEYWORDS	transmembrane	934	35.352	1.96399e-35	SCN3B, BTC, GRIN3B, GRIN3A, LPHN2, CDH22, GRIN2B, OR51L1, HIGD1A, CDH23, PKHD1L1, TMEM130, HLA-DQA2, SSTR2, CD163L1, SSTR1, IGHD, MGAM, HSD11B1, RYR1, RYR2, ROR2, SLC30A10, PPYR1, ATP12A, TMEM125, HLA-DOA, OR5P3, UPK3A, GUCY2D, OR51I2, APCDD1L, TREML3, TREML2, OR51I1, OR2AT4, BTBD11, CUZD1, OR51Q1, LY9, RNF183, SIRPB1, MMP24, INSRR, ASAH2, ST6GALNAC5, TMEM109, ST6GALNAC3, IL4R, SLC22A3, SLC22A6, …	2592	4973	19235	1.39375	1.41604e-32	1.77005e-33	2.97354e-32
GOTERM_CC_FAT	GO:0005576~extracellular region	512	19.3793	2.7313e-35	STRC, PGC, BTC, FSTL3, FSTL4, BPIL2, FAM150A, GRIN2B, ADAM2, SBSN, FSTL5, FAM150B, GUCA2B, VNN3, WNT10B, CLCA1, CRTAC1, OLFML2B, SERPING1, WFDC8, RETN, WFDC9, WFDC6, EGFLAM, ADAMTS8, CD163L1, F5, IGHD, ST14, ADAMTS2, PLAC1L, ODAM, EMCN, SERPINA10, AMTN, SERPINA11, ESM1, FAM19A1, FAM19A4, PF4V1, OTOS, IFNA2, IL17A, IL23A, VWA5B1, IFNA6, KAL1, IFNA5, IL17F, PIP, NTF4, NTF3, IL1RN, C16ORF89, EMILIN2…	2012	2010	12782	1.61825	1.5268e-32	1.5268e-32	3.99484e-32
GOTERM_BP_FAT	GO:0007166~cell surface receptor linked signal transduction	447	16.919	1.06452e-33	GRIN3B, GRIN3A, OR6S1, LPHN2, HTR1B, GRIN2B, OR51L1, HTR1E, PIK3CG, WNT10B, PTPRT, PTPRU, SSTR2, OR52K2, OR52K1, SSTR1, NLE1, ROR2, ERBB4, OR2T4, PPYR1, NPY6R, CACNB4, SORCS2, SORCS3, ADAP1, HCRTR1, IFNA2, OR52N4, OR56B1, OR5P3, PTH2R, TGFBR2, DUSP22, OR6T1, NPY5R, GUCY2D, OR56A3, OR56A4, GNGT2, OR56A1, OR51I2, OR52M1, AVPR1B, AVPR1A, RGS7, OR51I1, OR2AT4, GPR83, FGF5, GPR85, FGF9, OR2A42, OR51Q1…	1944	1856	13528	1.67597	4.44012e-30	4.44012e-30	1.98718e-30
SP_PIR_KEYWORDS	transducer	251	9.50038	1.06762e-33	GPR120, OR6S1, OR4D1, LPHN2, OR4D2, HTR1B, S1PR1, OR7C1, OR51L1, OR8A1, HTR1E, C5AR1, GPR139, GPR133, HTR4, OR4D9, OR4D6, CRHR1, CCR9, CCR8, CRHR2, CCR7, OR4E2, SSTR2, OR52K2, CCR5, OR52K1, SSTR1, CCR3, HTR7, CX3CR1, CCR2, HTR6, OR8B8, OR2D3, OR8B4, PLCXD3, PRLHR, GPR149, OR2T4, PPYR1, BDKRB1, NPY6R, OR6W1P, BDKRB2, OR1G1, HCRTR1, OR52N4, OR6A2, OR56B1, OR2C3, OR2AG1, GPR158, OR5P3, OR7G1, OR2AG2…	2592	874	19235	2.13118	7.69751e-31	8.55279e-32	1.6164e-30
SP_PIR_KEYWORDS	g-protein coupled receptor	239	9.04618	1.64045e-33	GPR120, OR6S1, OR4D1, LPHN2, OR4D2, HTR1B, S1PR1, OR7C1, OR51L1, OR8A1, HTR1E, C5AR1, GPR139, GPR133, HTR4, OR4D9, OR4D6, CRHR1, CCR9, CCR8, CRHR2, CCR7, OR4E2, SSTR2, OR52K2, CCR5, OR52K1, SSTR1, CCR3, HTR7, CCR2, HTR6, OR8B8, CX3CR1, OR2D3, OR8B4, PRLHR, OR2T4, GPR149, PPYR1, BDKRB1, NPY6R, OR6W1P, BDKRB2, OR1G1, HCRTR1, OR52N4, OR6A2, OR56B1, OR2C3, GPR158, OR5P3, OR2AG1, OR7G1, OR2AG2, OR2A7,…	2592	816	19235	2.17353	1.18276e-30	1.18276e-31	2.48369e-30
GOTERM_BP_FAT	GO:0007186~G-protein coupled receptor protein signaling pathway	306	11.5821	3.65237e-32	CGA, ADCY4, ADCY8, GPR120, OR6S1, LPHN2, OR4D1, OR4D2, HTR1B, S1PR1, OR7C1, OR51L1, OR8A1, PRLH, HTR1E, PIK3CG, C5AR1, GPR139, CD3E, GPR133, HTR4, OR4D9, PDYN, OR4D6, CRHR1, CCR9, CCR8, CRHR2, CCR7, OR4E2, SSTR2, OR52K2, CCR5, PPBP, OR52K1, SSTR1, CCR3, HTR7, CX3CR1, OR8B8, HTR6, CCR2, OR2D3, OR8B4, CALY, PRLHR, ENPP2, GPR149, OR2T4, PPYR1, BDKRB1, NPY6R, OR6W1P, CACNB4, BDKRB2, POMC, SORCS2, SOR…	1944	1123	13528	1.89618	1.5234e-28	7.61702e-29	6.818e-29
SP_PIR_KEYWORDS	membrane	1107	41.9001	5.64178e-32	SCN3B, BTC, GRIN3B, GRIN3A, LPHN2, CDH22, DIRAS2, GRIN2B, OR51L1, HIGD1A, CDH23, VNN3, SH3GL3, PKHD1L1, H2BFWT, TMEM130, HLA-DQA2, SSTR2, CD163L1, SSTR1, IGHD, MGAM, HSD11B1, RYR1, ROR2, RYR2, SLC30A10, SH3GL2, PPYR1, ATP12A, TMEM125, HLA-DOA, OR5P3, UPK3A, GUCY2D, GNGT2, OR51I2, RGS3, APCDD1L, RGS7, TREML3, TREML2, OR51I1, OR2AT4, BTBD11, CUZD1, OR51Q1, LY9, RNF183, MMP25, SIRPB1, MMP24, INSRR, …	2592	6256	19235	1.31313	4.06772e-29	3.69793e-30	8.54181e-29
GOTERM_BP_FAT	GO:0007267~cell-cell signaling	194	7.34292	3.91677e-30	CGA, EDN3, SYT1, SYT5, EFNA3, SNCA, S100A9, GPR120, SHH, PGR, CTTNBP2, HTR1B, BDNF, GRIN2B, GRID2, CHRNA4, CHRNA3, HTR1E, GJD2, EFNB1, PDYN, CTNNA2, C1QA, LILRB2, SSTR2, SIRPG, CCR5, SSTR1, CD33, HTR7, HTR6, GRAP2, MME, CACNB4, POMC, RIMS1, IFNA2, HCRTR1, IL17A, GAD2, LHX1, NKX2-1, LHX5, HAP1, BMP4, FCER1A, BMP3, MLN, NTF3, KCNK3, NPY5R, TMOD2, CHRNB2, PYY, GHSR, FGF5, HNF1B, FGF9, FAM3B, FCRL2, …	1944	600	13528	2.25003	1.63369e-26	5.44562e-27	7.31158e-27
GOTERM_CC_FAT	GO:0005886~plasma membrane	811	30.6964	8.83329e-30	SCN3B, BTC, GRIN3B, GRIN3A, LPHN2, CDH22, DIRAS2, GRIN2B, OR51L1, LRRC7, VNN3, CDH23, MYH1, MYH2, HLA-DQA2, SSTR2, EGFLAM, CD163L1, F5, SSTR1, IGHD, MGAM, RYR1, RYR2, ROR2, SLC30A10, SH3GL2, AMTN, PPYR1, CACNB4, ATP12A, HLA-DOA, OR5P3, NTF3, UPK3A, GUCY2D, GNGT2, OR51I2, PKP2, RGS3, RGS7, TREML2, OR51I1, OR2AT4, OR51Q1, MMP25, SIRPB1, INSRR, ASAH2, MMP24, IL4R, CEACAM8, CEACAM7, SLC22A3, CEACAM6,…	2012	3777	12782	1.3641	4.93781e-27	2.4689e-27	1.29197e-26
GOTERM_BP_FAT	GO:0050877~neurological system process	315	11.9228	2.99143e-29	SYT1, SYT5, ADCY8, STRC, SNCA, RORB, GRIN3A, OR6S1, OR4D1, CTTNBP2, OR4D2, BDNF, HTR1B, S1PR1, GRIN2B, ADAM2, OR7C1, GRID2, OR51L1, CHRNA4, CHRNA7, OR8A1, CHRNA3, CDH23, HTR1E, GJD2, C5AR1, BARHL1, TRPA1, KRT12, OR4D9, PDYN, OR4D6, CTNNA2, OR4E2, PITPNM3, OR52K2, OR52K1, HTR7, HTR6, OR8B8, OR2D3, OR8B4, GJA10, RBP4, RBP3, OR2T4, BDKRB1, OR6W1P, CACNB4, OTOS, RIMS1, EPHB2, OR1G1, HCRTR1, GAD2, OR5…	1944	1210	13528	1.8116	1.24772e-25	3.11931e-26	5.5842e-26
INTERPRO	IPR000276:7TM GPCR, rhodopsin-like	210	7.94852	1.12604e-25	GPR120, OR6S1, OR4D1, OR4D2, HTR1B, S1PR1, OR7C1, OR51L1, OR8A1, HTR1E, GPR139, C5AR1, HTR4, OR4D9, OR4D6, CCR9, CCR8, SSTR2, OR4E2, CCR7, OR52K2, CCR5, HAS1, SSTR1, OR52K1, CCR3, HTR7, CCR2, HTR6, OR8B8, CX3CR1, OR2D3, OR8B4, PRLHR, OR2T4, GPR149, PPYR1, BDKRB1, NPY6R, OR6W1P, BDKRB2, OR1G1, HCRTR1, OR52N4, OR6A2, OR56B1, OR2C3, OR5P3, OR2AG1, OR7G1, OR2AG2, OR2A7, OR6T1, OR1F1, NPY5R, OR56A3, O…	2367	727	16659	2.03299	2.39734e-22	2.39734e-22	1.95016e-22
INTERPRO	IPR017452:GPCR, rhodopsin-like superfamily	209	7.91067	2.39008e-25	GPR120, OR6S1, OR4D1, OR4D2, HTR1B, S1PR1, OR7C1, OR51L1, OR8A1, HTR1E, GPR139, C5AR1, HTR4, OR4D9, OR4D6, CCR9, CCR8, SSTR2, OR4E2, CCR7, OR52K2, CCR5, SSTR1, OR52K1, CCR3, HTR7, CCR2, HTR6, OR8B8, CX3CR1, OR2D3, OR8B4, PRLHR, OR2T4, GPR149, PPYR1, BDKRB1, NPY6R, OR6W1P, BDKRB2, OR1G1, HCRTR1, OR52N4, OR6A2, OR56B1, OR2C3, OR5P3, OR2AG1, OR7G1, OR2AG2, OR2A7, OR6T1, OR1F1, NPY5R, OR56A3, OR56A4,…	2367	726	16659	2.0261	5.08848e-22	2.54424e-22	4.13931e-22
GOTERM_CC_FAT	GO:0005882~intermediate filament	88	3.33081	2.05687e-24	KRTAP24-1, KRTAP4-4, KRTAP13-4, KRTAP13-3, KRTAP4-2, KRTAP5-2, KRT33A, KRTAP13-2, KRT33B, KRTAP13-1, KRTAP12-1, KRTAP12-3, KRTAP12-2, KRTAP11-1, KRTAP12-4, KRT40, KRTAP21-1, KRT86, KRTAP2-4, KRTAP10-3, KRT12, KRT13, KRTAP10-2, KRTAP10-5, KRTAP10-4, KRTAP10-7, KRTAP10-6, KRTAP10-9, KRTAP10-8, KRTAP5-4, KRT19, KRT18, KRTAP5-6, KRTAP4-5, KRTAP5-9, KRT17, KRTAP25-1, KRTAP5-8, KRT16, KRTAP3-2, KRT14, …	2012	183	12782	3.05494	1.14979e-21	3.83264e-22	3.00841e-21
GOTERM_CC_FAT	GO:0045111~intermediate filament cytoskeleton	89	3.36866	2.73202e-24	KRTAP24-1, KRTAP4-4, KRTAP13-4, KRTAP13-3, KRTAP4-2, KRTAP5-2, KRT33A, KRTAP13-2, KRT33B, KRTAP13-1, KRTAP12-1, KRTAP12-3, KRTAP12-2, KRTAP11-1, KRTAP12-4, KRT40, KRTAP21-1, KRT86, KRTAP2-4, KRTAP10-3, KRT12, KRT13, KRTAP10-2, KRTAP10-5, KRTAP10-4, KRTAP10-7, KRTAP10-6, KRTAP10-9, KRTAP10-8, KRTAP5-4, KRT19, KRT18, KRTAP5-6, KRTAP4-5, KRTAP5-9, KRT17, KRTAP25-1, KRTAP5-8, KRT16, KRTAP3-2, KRT14, …	2012	187	12782	3.02356	1.5272e-21	3.818e-22	3.9959e-21
GOTERM_CC_FAT	GO:0005887~integral to plasma membrane	316	11.9606	3.91384e-24	EFNA3, CD52, GRIN3B, GRIN3A, CD48, HTR1B, GRIN2B, KCNK6, ADAM2, GRID2, CHRNA4, CHRNA7, CHRNA3, CHRNA2, HTR1E, C5AR1, CD3G, CLCA1, CD3E, NCF4, EFNB1, TRPA1, HTR4, PTPRU, CD40, PTPRN, HLA-DQA2, PTPRO, CCR9, CRHR1, CCR8, LILRB2, CRHR2, VSIG2, CCR7, SSTR2, CCR5, HAS1, SSTR1, CCR3, HTR7, CD33, LILRB3, CX3CR1, ST14, HTR6, CCR2, RYR1, ROR2, HS3ST3B1, CALY, PRLHR, ENPP2, KEL, PPYR1, MMD, MME, BDKRB1, NPY…	2012	1188	12782	1.68982	2.18784e-21	4.37567e-22	5.72444e-21
GOTERM_CC_FAT	GO:0031226~intrinsic to plasma membrane	321	12.1499	5.31965e-24	EFNA3, CD52, GRIN3B, GRIN3A, CD48, HTR1B, GRIN2B, KCNK6, ADAM2, GRID2, CHRNA4, CHRNA7, CHRNA3, CHRNA2, HTR1E, C5AR1, CD3G, CLCA1, CD3E, NCF4, EFNB1, TRPA1, HTR4, PTPRU, CD40, PTPRN, HLA-DQA2, PTPRO, CCR9, CRHR1, CCR8, LILRB2, CRHR2, VSIG2, CCR7, SSTR2, CCR5, HAS1, SSTR1, CCR3, HTR7, CD33, LILRB3, CX3CR1, ST14, HTR6, CCR2, RYR1, ROR2, HS3ST3B1, CALY, PRLHR, ENPP2, KEL, PPYR1, MMD, MME, BDKRB1, NPY…	2012	1215	12782	1.67842	2.97368e-21	4.95614e-22	7.78059e-21
GOTERM_CC_FAT	GO:0044421~extracellular region part	268	10.1438	1.2428e-23	EDN3, NOG, GDF2, GDF7, PGC, GDF6, BTC, FSTL3, SHH, APOB, GRIN2B, COL12A1, CFD, VNN3, CRISP3, WNT10B, CLCA1, CRTAC1, CRISP2, SERPING1, C1QA, WFDC12, RETN, C1QB, VEGFC, SCGB1D1, ADAMTS8, EGFLAM, F5, PPBP, SCGB1D2, ADAMTS2, RBP4, ODAM, OLFM4, AMTN, RBP3, ADA, IFNA2, IL17A, IL23A, IFNA6, KAL1, IFNA5, IL17F, OLFM3, OLFM1, BMP4, BMP3, BMP1, IL1F10, IL1RN, CD5L, EMILIN2, COL14A1, SFRP1, PI3, NOTCH4, IL5…	2012	960	12782	1.77351	6.94727e-21	9.92467e-22	1.81774e-20
GOTERM_BP_FAT	GO:0007610~behavior	149	5.63967	2.36012e-22	EDN3, CASR, ADCY8, WFS1, SLC6A3, S100A9, SNCA, OBP2B, FGF10, CXCL12, CALB1, IL10, HTR1B, BDNF, GRIN2B, MCOLN3, MRGPRX2, ADAM2, GALR2, CHRNA4, CHRNA7, ROBO2, ROBO3, PRLH, CHAT, CHRNA3, CDH23, C5AR1, CCL4L1, NTSR1, CCR9, CCR8, CCR7, PPBP, CCR5, CCR3, CCR2, CX3CR1, CARTPT, RELN, DEFA1, LOC653882, GLP1R, NGF, CCL1, CCL3, DRD1, PRLHR, ENPP2, PPYR1, ASTN1, CCL8, ITGB2, CACNB4, TRH, CCL4, ITGAM, CCL7, A…	1944	469	13528	2.21081	9.84407e-19	1.96881e-19	4.40572e-19
GOTERM_BP_FAT	GO:0050890~cognition	238	9.00833	2.72436e-22	ADCY8, STRC, RORB, OR6S1, OR4D1, OR4D2, BDNF, GRIN2B, ADAM2, OR7C1, CHRNA4, OR51L1, CHRNA7, OR8A1, CDH23, GJD2, C5AR1, BARHL1, TRPA1, KRT12, OR4D9, OR4D6, OR4E2, PITPNM3, OR52K2, OR52K1, OR8B8, OR2D3, OR8B4, GJA10, RBP4, OR2T4, RBP3, BDKRB1, OR6W1P, RIMS1, OTOS, OR1G1, EPHB2, OR52N4, OR6A2, OR56B1, LHX8, OR2C3, OR5P3, OR2AG1, OR7G1, OR2AG2, OR2A7, ALMS1, OR6T1, OR1F1, GUCY2D, OR56A3, OR56A4, OR6B…	1944	909	13528	1.82201	1.13633e-18	1.89389e-19	5.08567e-19
SP_PIR_KEYWORDS	ionic channel	111	4.20136	2.85816e-22	KCNC2, KCNC3, SCN3B, GABRB1, GRIK5, GRIN3B, GRIN3A, MCOLN3, GRIN2B, KCNK6, GRID2, CHRNA4, CHRNA7, CHRNA3, CHRNA2, KCND2, CNGA4, PKD2L1, CNGA1, CNGA2, KCNT1, RYR1, RYR2, FXYD1, KCNA2, KCNA1, KCNA4, KCNA3, KCNA6, CACNB4, KCNA5, FXYD5, KCNJ3, KCNA7, FXYD7, KCNJ1, KCNS3, KCNS2, HCN4, GABRD, TRPC4, GABRA2, GABRA1, GABRA4, KCNB2, TRPC5, KCNB1, GRIN1, TRPC7, CACNA2D3, KCNK1, CACNA2D2, KCNK3, CACNA2D4, K…	2592	318	19235	2.59032	2.06074e-19	1.71728e-20	4.32734e-19
GOTERM_CC_FAT	GO:0045095~keratin filament	54	2.04391	1.81293e-21	KRTAP4-4, KRTAP4-2, KRTAP5-2, KRTAP12-1, KRTAP12-3, KRTAP12-2, KRTAP11-1, KRTAP12-4, KRT86, KRTAP2-4, KRTAP10-3, KRTAP10-2, KRTAP10-5, KRTAP10-4, KRTAP10-7, KRTAP10-6, KRTAP10-9, KRTAP10-8, KRTAP5-4, KRTAP5-6, KRT18, KRTAP5-9, KRTAP4-5, KRTAP5-8, KRTAP3-2, KRTAP3-3, KRT14, KRTAP5-10, KRTAP1-3, KRTAP5-11, KRT6C, KRT6A, KRT6B, KRTAP10-11, KRTAP10-12, KRTAP10-10, KRT9, KRTAP10-1, KRT5, FCN2, KRT7, K…	2012	88	12782	3.89836	1.01343e-18	1.26678e-19	2.65161e-18
GOTERM_CC_FAT	GO:0005615~extracellular space	203	7.68357	3.93963e-21	EDN3, NOG, GDF2, GDF7, PGC, GDF6, BTC, FSTL3, SHH, APOB, CFD, VNN3, CLCA1, CRISP2, SERPING1, C1QA, WFDC12, SCGB1D1, VEGFC, C1QB, RETN, F5, PPBP, SCGB1D2, RBP4, OLFM4, ADA, IFNA2, IL17A, IL23A, IFNA6, IFNA5, KAL1, IL17F, OLFM3, OLFM1, BMP4, BMP3, BMP1, IL1F10, IL1RN, CD5L, SFRP1, NOTCH4, IL5RA, BMP5, BMP6, FGF5, FGF9, FAM3B, SAA2, CCL3L1, SERPINA6, DMKN, SEMA3F, CCL3L3, CEACAM8, GHR, IHH, ANGPT4, …	2012	685	12782	1.88268	2.20225e-18	2.44695e-19	5.76215e-18
SP_PIR_KEYWORDS	Immunoglobulin domain	141	5.33687	5.27273e-21	MPZL3, CADM3, MPZL2, CADM2, SCN3B, FGFRL1, FSTL4, CCDC141, CD48, LILRA1, LILRA2, UNC5B, LILRA3, UNC5A, LILRA4, LILRA5, FSTL5, CSF3R, ROBO2, ROBO3, NEGR1, F11R, CD3G, CD3E, LOC652694, PTPRT, PTPRU, LILRB1, SIRPD, LILRB2, NCAM2, VSIG2, SIRPG, VSIG1, LILRB5, IGSF1, IGHD, CD33, PDGFRL, CD300LF, ROR2, KIR2DL1, LOC653882, IGSF9, KIR2DL2, CD300LB, DSCAML1, LRFN5, LRFN2, FCER1A, HAVCR1, SLAMF9, IL1RL1, C…	2592	470	19235	2.22627	3.80164e-18	2.92434e-19	7.98306e-18
GOTERM_BP_FAT	GO:0007600~sensory perception	213	8.06207	3.36179e-20	STRC, RORB, OR6S1, OR4D1, OR4D2, GRIN2B, OR7C1, CHRNA4, OR51L1, OR8A1, CDH23, GJD2, C5AR1, BARHL1, TRPA1, KRT12, OR4D9, OR4D6, OR4E2, PITPNM3, OR52K2, OR52K1, OR8B8, OR2D3, OR8B4, GJA10, RBP4, OR2T4, RBP3, BDKRB1, OR6W1P, RIMS1, OTOS, OR1G1, OR52N4, OR6A2, OR56B1, OR2C3, OR5P3, OR2AG1, OR7G1, OR2AG2, OR2A7, ALMS1, OR6T1, OR1F1, GUCY2D, OR56A3, OR56A4, OR56A1, OR6B1, OR6B2, OR51I2, OR52M1, OR8D1, …	1944	810	13528	1.82992	1.4022e-16	2.00314e-17	6.27556e-17
SP_PIR_KEYWORDS	transmembrane protein	171	6.47237	2.27341e-19	CYP3A4, SYT1, CASR, ADCY8, SLC6A2, SLC6A3, GABRB1, ENPEP, CD53, VIPR1, VIPR2, GHRHR, HTR1B, S1PR1, GRIN2B, ADAM2, MS4A2, CSF3R, CHRNA4, CHRNA7, SLC4A1, CHRNA3, HTR1E, RET, C5AR1, CD3G, CD3D, CD3E, PTPRN2, HTR4, HLA-C, COLEC12, CYP2E1, HLA-B, CD40, PTPRN, NTSR1, TRA@, HLA-DQA2, PTPRO, HLA-G, CNGA1, CRHR1, CCR8, CD38, CCR7, SSTR2, THBD, CCR5, CD34, SSTR1, CCR3, CD33, HTR7, CCR2, CX3CR1, HTR6, HSD11…	2592	642	19235	1.9766	1.63913e-16	1.17081e-17	3.44201e-16
GOTERM_MF_FAT	GO:0022803~passive transmembrane transporter activity	130	4.92051	3.13161e-19	KCNC2, KCNC3, SCN3B, GABRB1, GRIK5, GRIN3B, GRIN3A, GRIN2B, MCOLN3, KCNK6, GRID2, MS4A2, CHRNA4, CHRNA7, CHRNA3, CHRNA2, GJD2, CLCA1, KCND2, TRPA1, CNGA4, PKD2L1, CNGA1, CNGA2, KCNT1, RYR1, RYR2, TNFAIP1, FXYD1, GJA10, KCNA2, KCNA1, KCNA4, KCNA3, KCNA6, CACNB4, KCNA5, FXYD5, KCNA7, KCNJ3, FXYD7, KCNJ1, KCNS3, KCNS2, HCN4, GABRD, TRPC4, GABRA2, GABRA1, GABRA4, KCNB2, TRPC5, KCNB1, GRIN1, TRPC7, CA…	1866	413	12983	2.19006	3.98654e-16	3.98654e-16	5.09997e-16
PIR_SUPERFAMILY	PIRSF800006:rhodopsin-like G protein-coupled receptors	204	7.72142	4.08987e-19	GPR120, OR6S1, OR4D1, OR4D2, HTR1B, S1PR1, OR7C1, OR51L1, OR8A1, HTR1E, GPR139, C5AR1, HTR4, OR4D9, OR4D6, CCR9, CCR8, SSTR2, OR4E2, CCR7, CCR5, OR52K2, SSTR1, OR52K1, CCR3, HTR7, CCR2, HTR6, OR8B8, CX3CR1, OR2D3, OR8B4, PRLHR, OR2T4, GPR149, PPYR1, BDKRB1, BDKRB2, OR6W1P, OR1G1, HCRTR1, OR52N4, OR6A2, OR56B1, OR2C3, OR5P3, OR2AG1, OR7G1, OR2AG2, OR2A7, OR6T1, OR1F1, OR56A3, OR56A4, OR56A1, OR6B1…	1238	686	7396	1.77657	3.64408e-16	3.64408e-16	6.36679e-16
GOTERM_MF_FAT	GO:0015267~channel activity	129	4.88266	7.07908e-19	KCNC2, KCNC3, SCN3B, GABRB1, GRIK5, GRIN3B, GRIN3A, GRIN2B, MCOLN3, KCNK6, GRID2, MS4A2, CHRNA4, CHRNA7, CHRNA3, CHRNA2, GJD2, CLCA1, KCND2, TRPA1, CNGA4, PKD2L1, CNGA1, CNGA2, KCNT1, RYR1, RYR2, TNFAIP1, FXYD1, GJA10, KCNA2, KCNA1, KCNA4, KCNA3, KCNA6, CACNB4, KCNA5, FXYD5, KCNA7, KCNJ3, FXYD7, KCNJ1, KCNS3, KCNS2, HCN4, GABRD, TRPC4, GABRA2, GABRA1, GABRA4, KCNB2, TRPC5, KCNB1, GRIN1, TRPC7, CA…	1866	412	12983	2.17849	9.01167e-16	4.50584e-16	1.15286e-15
GOTERM_BP_FAT	GO:0006952~defense response	171	6.47237	7.5481e-19	DEFB106A, S100A8, S100A7, SNCA, S100A9, DEFB106B, TLR5, C1QC, IL10, CD48, LILRA1, LILRA2, GRIN2B, PGLYRP4, LILRA3, GATA3, PGLYRP3, MS4A2, CSF3R, CFD, F11R, CRISP3, C5AR1, PLUNC, IL29, IL27, SCUBE1, CCL4L1, HLA-C, SERPING1, COLEC12, HLA-B, CD40, IL22, TRA@, HLA-G, CCR9, C1QA, WFDC12, C1QB, LILRB2, CCR7, PPBP, CCR5, LILRB5, DARC, DEFA6, CCR3, LILRB3, DEFA5, CCR2, CX3CR1, DEFA4, DEFA3, DEFA1, NGF, D…	1944	615	13528	1.9349	3.14831e-15	3.93539e-16	1.40903e-15
GOTERM_MF_FAT	GO:0005216~ion channel activity	123	4.65556	1.04853e-18	KCNC2, KCNC3, SCN3B, GABRB1, GRIK5, GRIN3B, GRIN3A, GRIN2B, MCOLN3, KCNK6, GRID2, MS4A2, CHRNA4, CHRNA7, CHRNA3, CHRNA2, CLCA1, KCND2, TRPA1, CNGA4, PKD2L1, CNGA1, CNGA2, KCNT1, RYR1, RYR2, TNFAIP1, FXYD1, KCNA2, KCNA1, KCNA4, KCNA3, KCNA6, CACNB4, KCNA5, FXYD5, KCNJ3, KCNA7, FXYD7, KCNJ1, KCNS3, KCNS2, HCN4, GABRD, TRPC4, GABRA2, GABRA1, GABRA4, KCNB2, TRPC5, KCNB1, GRIN1, TRPC7, CACNA2D3, KCNK1…	1866	386	12983	2.21708	1.33478e-15	4.44928e-16	1.70759e-15
GOTERM_MF_FAT	GO:0005261~cation channel activity	98	3.70931	1.10671e-18	KCNC2, KCNC3, SCN3B, GRIN3B, GRIN3A, GRIN2B, KCNK6, CHRNA4, MS4A2, CHRNA7, CHRNA3, CHRNA2, KCND2, TRPA1, CNGA4, PKD2L1, CNGA1, CNGA2, KCNT1, RYR1, RYR2, TNFAIP1, KCNA2, KCNA1, KCNA4, KCNA3, KCNA6, KCNA5, CACNB4, KCNJ3, KCNA7, KCNJ1, KCNS3, KCNS2, HCN4, TRPC4, KCNB2, TRPC5, KCNB1, GRIN1, TRPC7, CACNA2D3, KCNK1, CACNA2D2, KCNK3, KCNK4, CACNA2D4, KCNJ5, KCTD8, KCNJ8, P2RX2, KCTD18, CACNA1E, CHRNB2, …	1866	275	12983	2.47946	1.40884e-15	3.52211e-16	1.80233e-15
INTERPRO	IPR003599:Immunoglobulin subtype	110	4.16351	1.19903e-18	CADM3, CADM2, SCN3B, FGFRL1, CD48, LILRA1, LILRA2, LILRA3, UNC5A, LILRA4, NEGR1, F11R, PTPRT, PTPRU, TRA@, LILRB1, LILRB2, SIRPD, SIRPG, VSIG2, VSIG1, LILRB5, IGSF1, CD33, PDGFRL, CD300LF, LOC653882, KIR2DL1, CD300LB, KIR2DL2, IGSF9, DSCAML1, TRD@, FCER1A, HAVCR1, SLAMF9, IL1RL1, CD300E, CD300C, SLAMF7, KDR, CD300A, TREML2, OPCML, CD8A, CD8B, FCRL2, FCRL1, LY9, FCRL6, FCRL5, LSR, SIRPB1, FCRL4, F…	2367	330	16659	2.34601	2.55273e-15	8.50909e-16	2.07656e-15
GOTERM_CC_FAT	GO:0044459~plasma membrane part	483	18.2816	1.09333e-17	SLC9A3, GRIN3B, GRIN3A, CTTNBP2, HTR1B, DIRAS2, GRIN2B, ADAM2, KCNK6, LRRC7, HTR1E, CLCA1, MYH1, NCF4, MYH2, PTPRU, PTPRN, HLA-DQA2, PTPRO, CTNNA2, SSTR2, EGFLAM, SSTR1, ST14, RYR1, ROR2, EMCN, AMTN, ERBB4, PPYR1, NPY6R, CACNB4, ATP12A, KCNJ3, KCNJ1, HCRTR1, HLA-DOA, PTH2R, TGFBR2, CD300C, UPK3A, KCNK1, KCNK3, NPY5R, GUCY2D, KCNJ5, GNGT2, SYNE1, PKP2, KCNJ8, AVPR1B, AVPR1A, RGS7, MAP7, SIRPB1, MM…	2012	2203	12782	1.39285	6.11169e-15	6.11169e-16	1.59911e-14
UP_SEQ_FEATURE	region of interest:Linker 12	39	1.47615	1.11131e-17	KRT6C, KRT6A, KRT6B, KRT20, KRT23, KRT33A, KRT24, KRT33B, KRT26, KRT9, KRT25, KRT28, KRT27, KRT5, KRT7, KRT40, KRT1, KRT2, NEFH, KRT3, KRT4, KRT86, KRT12, KRT13, KRT34, KRT72, KRT75, KRT37, KRT19, KRT74, KRT36, KRT18, KRT17, KRT77, KRT76, KRT16, KRT79, KRT78, KRT14	2587	64	19113	4.50212	5.88551e-14	8.40788e-15	2.1277e-14
GOTERM_MF_FAT	GO:0022836~gated channel activity	104	3.93641	1.16858e-17	KCNC2, KCNC3, SCN3B, GABRB1, GRIK5, GRIN3B, GRIN3A, GRIN2B, KCNK6, GRID2, CHRNA4, CHRNA7, CHRNA3, CHRNA2, KCND2, CNGA4, CNGA1, CNGA2, KCNT1, RYR1, RYR2, TNFAIP1, KCNA2, KCNA1, KCNA4, KCNA3, KCNA6, CACNB4, KCNA5, KCNJ3, KCNA7, KCNJ1, KCNS3, KCNS2, HCN4, GABRD, TRPC4, GABRA2, GABRA1, GABRA4, KCNB2, TRPC5, KCNB1, GRIN1, CACNA2D3, KCNK1, CACNA2D2, KCNK3, KCNK4, CACNA2D4, KCNJ5, KCTD8, KCNJ8, P2RX2, K…	1866	310	12983	2.33418	1.48761e-14	2.97521e-15	1.90309e-14
SMART	SM00409:IG	110	4.16351	1.26014e-17	CADM3, CADM2, SCN3B, FGFRL1, CD48, LILRA1, LILRA2, LILRA3, UNC5A, LILRA4, NEGR1, F11R, PTPRT, PTPRU, TRA@, LILRB1, LILRB2, SIRPD, SIRPG, VSIG2, VSIG1, LILRB5, IGSF1, CD33, PDGFRL, CD300LF, LOC653882, KIR2DL1, CD300LB, KIR2DL2, IGSF9, DSCAML1, TRD@, FCER1A, HAVCR1, SLAMF9, IL1RL1, CD300E, CD300C, SLAMF7, KDR, CD300A, TREML2, OPCML, CD8A, CD8B, FCRL2, FCRL1, LY9, FCRL6, FCRL5, LSR, SIRPB1, FCRL4, F…	1346	330	9079	2.24839	4.36009e-15	4.36009e-15	1.72053e-14
GOTERM_MF_FAT	GO:0022838~substrate specific channel activity	123	4.65556	1.52891e-17	KCNC2, KCNC3, SCN3B, GABRB1, GRIK5, GRIN3B, GRIN3A, GRIN2B, MCOLN3, KCNK6, GRID2, MS4A2, CHRNA4, CHRNA7, CHRNA3, CHRNA2, CLCA1, KCND2, TRPA1, CNGA4, PKD2L1, CNGA1, CNGA2, KCNT1, RYR1, RYR2, TNFAIP1, FXYD1, KCNA2, KCNA1, KCNA4, KCNA3, KCNA6, CACNB4, KCNA5, FXYD5, KCNJ3, KCNA7, FXYD7, KCNJ1, KCNS3, KCNS2, HCN4, GABRD, TRPC4, GABRA2, GABRA1, GABRA4, KCNB2, TRPC5, KCNB1, GRIN1, TRPC7, CACNA2D3, KCNK1…	1866	398	12983	2.15023	1.9463e-14	3.24383e-15	2.4899e-14
GOTERM_MF_FAT	GO:0001653~peptide receptor activity	55	2.08176	2.43115e-17	GPR83, TACR3, OPCML, TACR1, CCRL2, EDNRA, GALR2, CXCR6, XCR1, C5AR1, GPR139, CCKBR, RXFP3, PROKR2, PROKR1, NTSR1, CCR9, CCR8, SSTR2, CCR7, CCR5, DARC, SSTR1, CCR3, HTR7, CCR2, CX3CR1, GPR17, GLP1R, PRLHR, NPY2R, OPRK1, PPYR1, FPR1, BDKRB1, NPY6R, BDKRB2, FPR2, SORCS2, SORCS3, HCRTR1, NPFFR2, MAS1, CCBP2, NPFFR1, MC3R, BRS3, NPY1R, NPR3, NPY5R, GPR32, AVPR1B, MC4R, AVPR1A, OPRD1	1866	114	12983	3.35677	3.09485e-14	4.42121e-15	3.95923e-14
GOTERM_MF_FAT	GO:0008528~peptide receptor activity, G-protein coupled	55	2.08176	2.43115e-17	GPR83, TACR3, OPCML, TACR1, CCRL2, EDNRA, GALR2, CXCR6, XCR1, C5AR1, GPR139, CCKBR, RXFP3, PROKR2, PROKR1, NTSR1, CCR9, CCR8, SSTR2, CCR7, CCR5, DARC, SSTR1, CCR3, HTR7, CCR2, CX3CR1, GPR17, GLP1R, PRLHR, NPY2R, OPRK1, PPYR1, FPR1, BDKRB1, NPY6R, BDKRB2, FPR2, SORCS2, SORCS3, HCRTR1, NPFFR2, MAS1, CCBP2, NPFFR1, MC3R, BRS3, NPY1R, NPR3, NPY5R, GPR32, AVPR1B, MC4R, AVPR1A, OPRD1	1866	114	12983	3.35677	3.09485e-14	4.42121e-15	3.95923e-14
GOTERM_BP_FAT	GO:0007606~sensory perception of chemical stimulus	139	5.26117	3.36182e-17	OR7A17, OR51D1, OR1J2, OR4F21, SLC6A3, OR10T2, OBP2A, OR1J1, OBP2B, OR2J2, OR1J4, OR4D11, OR4D10, OR6S1, OR6C65, OR4F29, OR52D1, OR4D1, OR4D2, OR51T1, OR7C1, OR51L1, OR8A1, OR5B21, OR7A10, C5AR1, TRPA1, OR4D9, CNGA4, OR4D6, CNGA2, OR6M1, NCAM2, OR4E2, OR52K2, OR52K1, OR8B8, OR2D3, OR8B4, OR51B2, OR2T4, OR11G2, OR6W1P, OR1G1, OR52N4, OR6A2, OR56B1, OR51B5, OR51B6, OR10C1, OR2T35, OR51B4, OR2C3, OR…	1944	478	13528	2.0236	1.40222e-13	1.55802e-14	6.27563e-14
KEGG_PATHWAY	hsa04080:Neuroactive ligand-receptor interaction	94	3.55791	8.42942e-17	GPR83, CGA, TACR3, GABRB1, TACR1, GRIK5, GRIN3B, GRIN3A, GABBR2, VIPR1, VIPR2, GHRHR, EDNRA, TAAR9, HTR1B, TAAR6, S1PR1, GRIN2B, GALR2, GRID2, HTR1E, GHR, GABRG1, PTGER2, PTGER3, C5AR1, PTGER4, CCKBR, RXFP2, TRY6, HTR4, NTSR1, GRM1, CRHR1, GRM4, CRHR2, GRM3, ADRB2, SSTR2, SSTR1, GRM8, CHRM2, GRM7, HTR7, PTGDR, HTR6, CTSG, GLP1R, CALCR, DRD1, PRLHR, OPRK1, NPY2R, PPYR1, PRSS1, FPR1, BDKRB1, FPR2, …	804	256	5085	2.32232	1.90958e-14	1.90958e-14	1.33227e-13
SP_PIR_KEYWORDS	olfaction	119	4.50416	9.01131e-17	OR7A17, OR51D1, OR1J2, OR4F21, OR10T2, OBP2A, OR1J1, OBP2B, OR2J2, OR4D11, OR1J4, OR4D10, OR6S1, OR6C65, OR4F29, OR52D1, OR4D1, OR4D2, OR51T1, OR7C1, OR51L1, OR8A1, OR5B21, OR7A10, OR4D9, CNGA4, OR4D6, CNGA2, OR6M1, OR4E2, OR52K2, OR52K1, OR8B8, OR2D3, OR8B4, OR51B2, OR2T4, OR11G2, OR1G1, OR52N4, OR6A2, OR56B1, OR51B5, OR10C1, OR51B6, OR2T35, OR51B4, OR2C3, OR1I1, OR5P3, OR2AG1, OR7G1, OR2AG2, OR…	2592	409	19235	2.15914	8.00471e-14	5.32907e-15	1.66533e-13
UP_SEQ_FEATURE	region of interest:Coil 2	38	1.4383	1.0125e-16	KRT6C, KRT6A, KRT6B, KRT20, KRT23, KRT33A, KRT24, KRT33B, KRT26, KRT9, KRT25, KRT28, KRT27, KRT5, KRT7, KRT40, KRT1, KRT2, KRT3, KRT4, KRT86, KRT12, KRT13, KRT34, KRT72, KRT75, KRT37, KRT19, KRT74, KRT36, KRT18, KRT17, KRT77, KRT76, KRT16, KRT79, KRT78, KRT14	2587	64	19113	4.38668	5.87974e-13	7.34968e-14	2.10942e-13
GOTERM_MF_FAT	GO:0046873~metal ion transmembrane transporter activity	105	3.97426	4.15784e-16	KCNC2, KCNC3, SCN3B, SNCA, GRIN3B, GRIN3A, GRIN2B, KCNK6, CHRNA4, MS4A2, CHRNA7, CHRNA3, CHRNA2, KCND2, TRPA1, CNGA4, PKD2L1, CNGA1, CNGA2, KCNT1, RYR1, RYR2, TNFAIP1, KCNA2, KCNA1, KCNA4, KCNA3, KCNA6, CACNB4, KCNA5, KCNJ3, KCNA7, KCNJ1, KCNS3, KCNS2, SLC30A2, SLC30A3, SLC31A2, SLC30A8, HCN4, TRPC4, KCNB2, TRPC5, KCNB1, GRIN1, TRPC7, CACNA2D3, KCNK1, CACNA2D2, KCNK3, KCNK4, CACNA2D4, KCNJ5, KCTD…	1866	328	12983	2.2273	5.65326e-13	7.06102e-14	7.21645e-13
SP_PIR_KEYWORDS	sensory transduction	154	5.82892	4.59163e-16	OR7A17, OR51D1, OR1J2, OR4F21, OR10T2, OBP2A, OR1J1, OBP2B, OR2J2, OR1J4, OR4D11, RORB, OR4D10, OR6C65, OR6S1, OR4F29, OR52D1, OR4D1, OR4D2, OR51T1, ELOVL4, OR7C1, OR51L1, OR8A1, OR5B21, OR7A10, CDH23, OR4D9, CNGA4, OR4D6, CNGA1, CNGA2, OR6M1, OR4E2, PITPNM3, OR52K2, OR52K1, OR8B8, OR2D3, OR8B4, RBP4, OR51B2, OR2T4, OR11G2, RIMS1, TIMP3, OR1G1, PDE6C, OR52N4, OR6A2, OR56B1, OR51B5, OR51B6, OR10C1…	2592	595	19235	1.92071	3.20188e-13	1.9984e-14	6.77236e-13
GOTERM_BP_FAT	GO:0007608~sensory perception of smell	127	4.80696	5.07435e-16	OR7A17, OR51D1, OR1J2, OR4F21, SLC6A3, OR10T2, OBP2A, OR1J1, OBP2B, OR2J2, OR4D11, OR1J4, OR4D10, OR6S1, OR6C65, OR4F29, OR52D1, OR4D1, OR4D2, OR51T1, OR7C1, OR51L1, OR8A1, OR5B21, OR7A10, OR4D9, CNGA4, OR4D6, CNGA2, OR6M1, NCAM2, OR4E2, OR52K2, OR52K1, OR8B8, OR2D3, OR8B4, OR51B2, OR2T4, OR11G2, OR6W1P, OR1G1, OR52N4, OR6A2, OR56B1, OR51B5, OR10C1, OR51B6, OR2T35, OR51B4, OR2C3, OR1I1, OR5P3, OR…	1944	431	13528	2.05052	2.31537e-12	2.31482e-13	1.03251e-12
UP_SEQ_FEATURE	region of interest:Head	40	1.514	6.92648e-16	KRT6C, CGNL1, KRT6A, KRT6B, KRT20, KRT23, KRT33A, KRT24, KRT33B, KRT26, KRT9, KRT25, KRT28, KRT27, KRT5, KRT7, KRT40, KRT1, KRT2, NEFH, KRT3, KRT4, KRT86, KRT12, KRT13, KRT34, KRT72, KRT75, KRT37, KRT19, KRT74, KRT36, KRT18, KRT17, KRT77, KRT76, KRT16, KRT79, KRT78, KRT14	2587	73	19113	4.04827	3.52784e-12	3.9202e-13	1.27676e-12
UP_SEQ_FEATURE	region of interest:Coil 1A	39	1.47615	7.903e-16	KRT6C, KRT6A, KRT6B, KRT20, KRT23, KRT33A, KRT24, KRT33B, KRT26, KRT9, KRT25, KRT28, KRT27, KRT5, KRT7, KRT40, KRT1, KRT2, NEFH, KRT3, KRT4, KRT86, KRT12, KRT13, KRT34, KRT72, KRT75, KRT37, KRT19, KRT74, KRT36, KRT18, KRT17, KRT77, KRT76, KRT16, KRT79, KRT78, KRT14	2587	70	19113	4.11622	4.11582e-12	4.1156e-13	1.4877e-12
UP_SEQ_FEATURE	region of interest:Linker 1	39	1.47615	7.903e-16	KRT6C, KRT6A, KRT6B, KRT20, KRT23, KRT33A, KRT24, KRT33B, KRT26, KRT9, KRT25, KRT28, KRT27, KRT5, KRT7, KRT40, KRT1, KRT2, NEFH, KRT3, KRT4, KRT86, KRT12, KRT13, KRT34, KRT72, KRT75, KRT37, KRT19, KRT74, KRT36, KRT18, KRT17, KRT77, KRT76, KRT16, KRT79, KRT78, KRT14	2587	70	19113	4.11622	4.11582e-12	4.1156e-13	1.4877e-12
UP_SEQ_FEATURE	region of interest:Coil 1B	39	1.47615	7.903e-16	KRT6C, KRT6A, KRT6B, KRT20, KRT23, KRT33A, KRT24, KRT33B, KRT26, KRT9, KRT25, KRT28, KRT27, KRT5, KRT7, KRT40, KRT1, KRT2, NEFH, KRT3, KRT4, KRT86, KRT12, KRT13, KRT34, KRT72, KRT75, KRT37, KRT19, KRT74, KRT36, KRT18, KRT17, KRT77, KRT76, KRT16, KRT79, KRT78, KRT14	2587	70	19113	4.11622	4.11582e-12	4.1156e-13	1.4877e-12
UP_SEQ_FEATURE	region of interest:Rod	39	1.47615	1.48797e-15	KRT6C, KRT6A, KRT6B, KRT20, KRT23, KRT33A, KRT24, KRT33B, KRT26, KRT9, KRT25, KRT28, KRT27, KRT5, KRT7, KRT40, KRT1, KRT2, NEFH, KRT3, KRT4, KRT86, KRT12, KRT13, KRT34, KRT72, KRT75, KRT37, KRT19, KRT74, KRT36, KRT18, KRT17, KRT77, KRT76, KRT16, KRT79, KRT78, KRT14	2587	71	19113	4.05825	7.64366e-12	6.94889e-13	2.76446e-12
SP_PIR_KEYWORDS	Intermediate filament	41	1.55185	1.56874e-15	KRT6C, KRT6A, KRT6B, KRT20, KRT23, KRT33A, KRT24, KRT33B, KRT26, KRT9, KRT25, KRT28, KRT27, KRT5, FCN2, KRT7, KRT40, KRT1, KRT2, NEFH, KRT3, KRT4, KRT86, KRT12, KRT13, KRT34, KRT72, KRT75, KRT37, KRT19, KRT74, KRT36, KRT18, KRT17, KRT77, FLJ40504, KRT76, KRT16, KRT79, KRT78, KRT14	2592	78	19235	3.90074	1.12066e-12	6.59472e-14	2.35367e-12
UP_SEQ_FEATURE	DNA-binding region:Homeobox	70	2.64951	1.66124e-15	ISX, HMX2, CDX2, EVX1, POU6F2, PAX4, PDX1, CRX, BARX1, PROP1, BARX2, PAX7, HLX, POU4F3, POU4F2, POU4F1, ALX4, PITX2, ALX1, PHOX2A, SATB1, LBX1, RAX, EMX1, BARHL1, EMX2, NKX2-8, SIX3, SIX2, HOXC12, HOXC13, CUX1, ONECUT1, HOXB13, MSX2, DBX2, LHX1, POU2F3, LHX3, POU2F2, NKX2-1, LHX5, NKX3-1, LHX6, TLX3, LHX8, TLX2, TLX1, NKX2-3, DMBX1, LMX1B, GSX2, GSX1, LMX1A, ESX1, EN2, VSX2, ISL1, VSX1, HOXB3, DL…	2587	190	19113	2.72193	8.81961e-12	7.34968e-13	3.18634e-12
SP_PIR_KEYWORDS	ion transport	149	5.63967	1.84671e-15	KCNC2, SLC8A3, KCNC3, SCN3B, SLC22A12, SLC9A3, GABRB1, SLC9A2, GRIK5, GRIN3B, GRIN3A, GRIN2B, MCOLN3, KCNK6, GRID2, CHRNA4, CHRNA7, SLC4A1, CHRNA3, CHRNA2, CLCA1, KCND2, SLC34A1, CNGA4, PKD2L1, CNGA1, CNGA2, KCNT1, RYR1, RYR2, SLC30A10, FXYD1, SLC38A4, KCNA2, KCNA1, KCNA4, KCNA3, KCNA6, CACNB4, KCNA5, FXYD5, ATP12A, KCNA7, KCNJ3, FXYD7, KCNJ1, KCNS3, KCNS2, SLC30A2, SLC30A3, SLC31A2, HCN4, SLC30A…	2592	578	19235	1.913	1.3608e-12	7.56062e-14	2.85327e-12
GOTERM_BP_FAT	GO:0006955~immune response	176	6.66162	3.62335e-15	S100A7, IL19, SNCA, TNFSF15, VTN, TLR5, VIPR1, CXCL12, C1QC, IL10, CTNNBL1, LILRA1, LILRA2, PGLYRP4, LILRA3, LILRA4, LILRA5, PGLYRP3, MS4A2, CLEC4D, CFD, CRISP3, C5AR1, PLUNC, IL29, IL27, NCF4, LOC652694, EOMES, CCL4L1, HLA-C, SERPING1, COLEC12, HLA-B, HLA-DQA2, HLA-G, CNGA1, CRHR1, CCR9, LILRB1, C1QA, CCR8, C1QB, LILRB2, CCR7, PPBP, CCR5, LILRB5, IGHD, LILRB3, CCR2, CD300LF, KIR2DL1, DEFA1, GBP4…	1944	690	13528	1.77501	1.52814e-11	1.38922e-12	6.83897e-12
GOTERM_BP_FAT	GO:0007626~locomotory behavior	91	3.44436	4.40586e-15	EDN3, SLC6A3, SNCA, S100A9, FGF10, CXCL12, CALB1, IL10, CCRL2, SAA2, MCOLN3, CCL3L1, SEMA3F, CCL3L3, CHRNA4, ROBO2, ROBO3, XCR1, CHRNA3, CHAT, CDH23, C5AR1, CCL4L1, NTSR1, GRM1, SLIT2, CCR9, CCR8, PROK2, CCR7, PPBP, CCR5, CCR3, CX3CR1, CCR2, DEFA1, RELN, NGF, CCL1, CXCL1, DRD1, CCL3, CXCL5, ENPP2, CXCL3, NPY2R, CXCL2, FPR1, ASTN1, CCL8, ITGB2, CACNB4, FPR2, CXCL6, TRH, CCL4, ITGAM, CCL7, DOCK2, R…	1944	274	13528	2.31115	1.8523e-11	1.54354e-12	8.29337e-12
INTERPRO	IPR007110:Immunoglobulin-like	137	5.18547	1.11928e-14	MPZL3, CADM3, MPZL2, CADM2, SCN3B, FGFRL1, FSTL4, CCDC141, CD48, LILRA1, LILRA2, UNC5B, LILRA3, UNC5A, LILRA4, FSTL5, ROBO2, ROBO3, NEGR1, F11R, LOC652694, PTPRT, HLA-C, HLA-B, TRA@, HLA-DQA2, HLA-G, LILRB1, SIRPD, LILRB2, NCAM2, VSIG2, SIRPG, VSIG1, LILRB5, IGSF1, IGHD, CD33, PDGFRL, CD300LF, ROR2, LOC653882, IGSF9, CD300LB, DSCAML1, TRD@, LRFN5, HLA-DOA, LRFN2, FCER1A, HAVCR1, SLAMF9, IL1RL1, C…	2367	501	16659	1.92457	2.3873e-11	5.96823e-12	1.94178e-11
INTERPRO	IPR016044:Filament	39	1.47615	1.2901e-14	KRT6C, KRT6A, KRT20, KRT23, KRT33A, KRT24, KRT33B, KRT26, KRT9, KRT25, KRT28, KRT27, KRT5, FCN2, KRT7, KRT40, KRT2, NEFH, KRT3, KRT4, KRT86, KRT12, KRT13, KRT34, KRT72, KRT75, KRT37, KRT19, KRT74, KRT36, KRT18, KRT17, KRT77, FLJ40504, KRT76, KRT16, KRT79, KRT78, KRT14	2367	72	16659	3.81226	2.74185e-11	5.48372e-12	2.23044e-11
SP_PIR_KEYWORDS	potassium transport	50	1.89251	1.34382e-14	KCNK17, KCNC2, KCNK16, KCNK15, KCNC3, KCNAB1, KCNK18, KCNK13, KCNK12, KCNIP4, KCNK10, KCNQ4, KCNQ3, SLC24A4, SLC24A3, KCNK6, SLC24A2, KCNQ1, KCNG1, KCND2, ATP4A, TMEM38B, KCNA10, KCNT1, KCNH6, KCNH7, KCNH5, KCNA2, KCNA1, KCNA4, KCNA3, KCNA6, KCNA5, ATP12A, KCNJ3, KCNA7, KCNJ1, KCNS3, KCNS2, HCN4, KCNB2, KCNB1, SLC12A5, ATP1A3, KCNK1, KCNK3, KCNV1, KCNK4, KCNJ5, KCNJ8	2592	115	19235	3.22648	9.6857e-12	5.09814e-13	2.03393e-11
UP_SEQ_FEATURE	region of interest:Tail	39	1.47615	1.53345e-14	KRT6C, CGNL1, KRT6A, KRT6B, KRT20, KRT33A, KRT24, KRT33B, KRT26, KRT9, KRT25, KRT28, KRT27, KRT5, KRT7, KRT40, KRT1, KRT2, NEFH, KRT3, KRT4, KRT86, KRT12, KRT13, KRT34, KRT72, KRT75, KRT37, MYO18B, KRT74, KRT36, KRT18, KRT77, KRT17, KRT76, KRT16, KRT79, KRT78, KRT14	2587	75	19113	3.84181	8.11404e-11	6.24156e-12	2.93321e-11
SP_PIR_KEYWORDS	developmental protein	182	6.88872	3.10692e-14	MYOD1, NOG, HMX2, CDX2, PRR15, WNT3A, RORB, EDIL3, PDX1, SOHLH1, SHH, WNT2, WNT4, DAB1, UNC5B, UNC5A, CCBE1, ROBO2, ROBO3, WNT6, EDARADD, TWIST1, PITX2, WNT10B, LBX1, EMX1, EFNB1, NKX2-8, EMX2, SIX3, EOMES, SIX2, DLL1, CFC1, CTNNA2, ASCL2, VEGFC, DLL4, ROR2, RELN, BIN1, EDA, IGSF9, WNT5A, BEX1, FIGLA, HOXB13, MYT1, PAQR5, T, TAL1, B3GNT5, NDRG4, LHX1, LHX6, STRBP, OLFM1, UNC45B, DMBX1, BMP4, BMP3…	2592	779	19235	1.73377	2.24132e-11	1.12066e-12	4.70624e-11
INTERPRO	IPR002494:Keratin, high sulphur B2 protein	30	1.1355	7.48842e-14	KRTAP4-4, KRTAP4-2, KRTAP5-2, KRTAP10-11, KRTAP10-12, KRTAP10-10, KRTAP12-1, KRTAP10-1, KRTAP12-3, KRTAP12-2, KRTAP12-4, KRTAP9-4, KRTAP2-4, KRTAP9-3, KRTAP10-3, KRTAP10-2, KRTAP10-5, KRTAP10-4, KRTAP10-7, KRTAP10-6, KRTAP10-9, KRTAP10-8, KRTAP5-4, KRTAP5-6, KRTAP5-9, KRTAP4-5, KRTAP5-8, KRTAP5-10, KRTAP1-3, KRTAP5-11	2367	47	16659	4.49235	1.59311e-10	2.65519e-11	1.29596e-10
KEGG_PATHWAY	hsa04740:Olfactory transduction	116	4.39061	8.8757e-14	OR7A17, OR51D1, OR1J2, OR10T2, OR1J1, OR2J2, OR4D11, OR1J4, OR4D10, OR6S1, OR6C65, OR4F29, OR52D1, OR4D1, OR4D2, OR51T1, OR7C1, OR51L1, OR8A1, OR5B21, OR7A10, CLCA1, OR4D9, CNGA4, OR4D6, OR6M1, OR4E2, OR52K2, OR52K1, OR8B8, OR2D3, OR8B4, OR51B2, OR2T4, ADRBK2, OR11G2, OR1G1, OR52N4, OR6A2, OR56B1, OR51B5, OR10C1, OR51B6, OR51B4, OR2C3, OR1I1, OR5P3, OR2AG1, OR7G1, OR2AG2, OR2A7, OR6C74, OR52E2, O…	804	379	5085	1.93577	1.52576e-11	7.62879e-12	1.08435e-10
GOTERM_CC_FAT	GO:0031224~intrinsic to membrane	1015	38.4179	9.01105e-14	SCN3B, BTC, GRIN3B, GRIN3A, LPHN2, CDH22, GRIN2B, OR51L1, HIGD1A, CDH23, VNN3, PKHD1L1, TMEM130, HLA-DQA2, SSTR2, CD163L1, SSTR1, IGHD, MGAM, HSD11B1, RYR1, RYR2, ROR2, SLC30A10, PPYR1, CACNB4, ATP12A, TMEM125, HLA-DOA, OR5P3, UPK3A, GUCY2D, OR51I2, PKP2, APCDD1L, TREML3, TREML2, OR51I1, OR2AT4, BTBD11, KCNAB1, CUZD1, OR51Q1, LY9, RNF183, MMP25, SIRPB1, MMP24, INSRR, ASAH2, ST6GALNAC5, TMEM109, S…	2012	5485	12782	1.1756	5.03939e-11	4.58122e-12	1.3185e-10
UP_SEQ_FEATURE	sequence variant	1790	67.7517	1.03911e-13	SCN3B, BTC, BPIL2, LRRC7, VNN3, EOMES, PKHD1L1, CD163L1, EGFLAM, HSD11B1, ROR2, HSD11B2, AMTN, DNAH17, CACNB4, ATP12A, T, KAL1, KBTBD8, HLA-DOA, OR5P3, DUSP23, ESRRG, DUSP22, UPK3A, HBA1, GAS6, GUCY2D, GNGT2, COL14A1, RGS3, PKP2, RGS4, HPCA, RGS7, TREML3, IGFL3, TREML2, KIAA1751, FOXA2, FOXA3, MMP27, LRRC18, RNF183, SIRPB1, KRT33A, MMP24, KISS1, DMKN, IL4R, SLC22A3, SPIB, SLC22A6, SLC22A2, GHR, G…	2587	11992	19113	1.10279	5.50344e-10	3.93102e-11	1.98952e-10
SP_PIR_KEYWORDS	voltage-gated channel	57	2.15746	1.62513e-13	KCNC2, KCNK17, KCNK16, KCNK15, KCNC3, KCNAB1, SCN3B, KCNK13, KCNK12, KCNIP4, KCNK10, KCNQ4, KCNQ3, KCNK6, KCNQ1, KCNG1, SCN10A, KCND2, CACNG3, CACNG2, KCNA10, CLIC5, KCNH6, KCNH7, KCNH5, KCNA2, KCNA1, KCNA4, CLCNKB, KCNA3, KCNA6, CACNB4, KCNA5, KCNJ3, KCNA7, KCNJ1, KCNS3, KCNS2, HCN4, SCN5A, KCNB2, KCNB1, NOX1, CACNA2D3, KCNK1, CACNA2D2, KCNK3, KCNV1, KCNK4, CACNA2D4, KCNJ5, KCNJ8, SCN4B, CACNA1E…	2592	150	19235	2.81995	1.17189e-10	5.58043e-12	2.46081e-10
SP_PIR_KEYWORDS	potassium	51	1.93036	2.08268e-13	KCNK17, KCNC2, KCNK16, KCNK15, KCNC3, KCNAB1, KCNK18, KCNK13, KCNK12, KCNIP4, KCNK10, KCNQ4, KCNQ3, SLC24A4, MAT1A, SLC24A3, KCNK6, SLC24A2, KCNQ1, KCNG1, KCND2, ATP4A, TMEM38B, KCNA10, KCNT1, KCNH6, KCNH7, KCNH5, KCNA2, KCNA1, KCNA4, KCNA3, KCNA6, KCNA5, ATP12A, KCNJ3, KCNA7, KCNJ1, KCNS3, KCNS2, HCN4, KCNB2, KCNB1, SLC12A5, ATP1A3, KCNK1, KCNK3, KCNV1, KCNK4, KCNJ5, KCNJ8	2592	126	19235	3.0037	1.50168e-10	6.82587e-12	3.15337e-10
SP_PIR_KEYWORDS	cytokine	64	2.42241	2.13655e-13	GDF2, SLURP1, S100A8, GDF7, FAM3B, GDF6, IL19, TNFSF15, CXCL12, IL10, IL11, CCL3L1, CCL3L3, IL29, IL27, IL26, CCL4L1, IL24, IL22, PPBP, IL12B, SCGB3A1, CCL1, CXCL1, IL1F8, IL1F9, CCL3, TNF, CXCL5, CXCL3, CXCL2, CCL8, CXCL6, GREM2, CCL4, CCL7, IFNA2, IL17A, IL23A, CCL21, IFNA6, IFNA5, IL17F, BMP4, BMP3, BMP1, IL1F10, IL9, CCL16, CCL15, CCL18, TNFSF8, CCL11, TSLP, CCL13, CCL14, TNFSF11, CXCL14, CXC…	2592	181	19235	2.62397	1.54011e-10	6.69609e-12	3.23408e-10
GOTERM_BP_FAT	GO:0007398~ectoderm development	70	2.64951	3.91153e-13	LOR, FOXA2, S100A7, FGF10, SHH, GLI1, ACVR1B, BARX2, LCE2D, ALOX12B, KRTAP21-1, KLK14, EDARADD, LEF1, KRT13, GRHL3, EDAR, KRTAP5-9, KRT17, EREG, HOXC13, KRT16, KRT14, DSP, SPRR4, COL1A1, EDA, ADAMTS2, FRAS1, KRT6A, KRT6B, LCE5A, HOXB13, SPRR2G, SPRR2F, LCE1A, SPRR2E, KRT9, KRT25, FOXQ1, KRT27, KRT5, LHX1, SPRR2D, SPRR2A, POU2F3, OVOL1, SPRR2B, KRT1, KRT2, TGM5, CALML5, IVL, RUNX3, KLK7, NTF3, KLK…	1944	199	13528	2.44784	1.63141e-09	1.25493e-10	7.30138e-10
SP_PIR_KEYWORDS	potassium channel	38	1.4383	4.10928e-13	KCNC2, KCNK17, KCNK16, KCNK15, KCNC3, KCNA2, KCNA1, KCNK18, KCNA4, KCNA3, KCNA6, KCNA5, KCNK13, KCNK12, KCNA7, KCNIP4, KCNK10, KCNS3, KCNQ4, KCNS2, KCNQ3, KCNK6, HCN4, KCNQ1, KCNG1, KCND2, KCNB2, KCNB1, KCNK1, KCNK3, KCNV1, TMEM38B, KCNK4, KCNA10, KCNT1, KCNH6, KCNH7, KCNH5	2592	78	19235	3.61532	2.96254e-10	1.23439e-11	6.22102e-10
INTERPRO	IPR018039:Intermediate filament protein, conserved site	37	1.40045	5.52006e-13	KRT6C, KRT6A, KRT20, KRT23, KRT33A, KRT24, KRT33B, KRT26, KRT9, KRT25, KRT28, KRT27, KRT5, KRT7, KRT40, KRT2, NEFH, KRT3, KRT4, KRT86, KRT12, KRT13, KRT34, KRT72, KRT75, KRT37, KRT19, KRT74, KRT36, KRT18, KRT17, KRT77, KRT76, KRT16, KRT79, KRT78, KRT14	2367	72	16659	3.61676	1.17521e-09	1.67888e-10	9.55991e-10
PIR_SUPERFAMILY	PIRSF002282:cytoskeletal keratin	36	1.3626	5.97735e-13	KRT6C, KRT6A, KRT6B, KRT20, KRT23, KRT24, KRT26, KRT9, KRT25, KRT28, KRT27, KRT5, KRT7, KRT40, KRT1, KRT2, KRT3, KRT4, KRT86, KRT12, KRT13, KRT34, KRT72, KRT75, KRT37, KRT19, KRT74, KRT36, KRT18, KRT17, KRT77, KRT76, KRT16, KRT79, KRT78, KRT14	1238	61	7396	3.52573	5.3259e-10	2.66295e-10	9.30522e-10
GOTERM_BP_FAT	GO:0008544~epidermis development	66	2.49811	7.10899e-13	LOR, S100A7, FGF10, SHH, GLI1, ACVR1B, BARX2, LCE2D, ALOX12B, KRTAP21-1, KLK14, EDARADD, LEF1, KRT13, GRHL3, EDAR, KRTAP5-9, KRT17, EREG, HOXC13, KRT16, KRT14, DSP, SPRR4, COL1A1, EDA, ADAMTS2, FRAS1, LCE5A, HOXB13, SPRR2G, SPRR2F, LCE1A, SPRR2E, KRT9, KRT25, FOXQ1, KRT27, KRT5, SPRR2D, SPRR2A, POU2F3, OVOL1, SPRR2B, KRT1, KRT2, TGM5, CALML5, IVL, RUNX3, KLK7, NTF3, KLK5, GJB3, LCE2C, LCE2B, LCE2…	1944	184	13528	2.49611	2.96506e-09	2.1179e-10	1.32702e-09
INTERPRO	IPR001664:Intermediate filament protein	37	1.40045	9.40899e-13	KRT6C, KRT6A, KRT20, KRT23, KRT33A, KRT24, KRT33B, KRT26, KRT9, KRT25, KRT28, KRT27, KRT5, FCN2, KRT7, KRT40, KRT2, KRT3, KRT4, KRT86, KRT12, KRT13, KRT34, KRT72, KRT75, KRT37, KRT19, KRT18, KRT36, KRT17, KRT77, FLJ40504, KRT76, KRT16, KRT79, KRT78, KRT14	2367	73	16659	3.56722	2.00321e-09	2.50401e-10	1.62954e-09
INTERPRO	IPR013106:Immunoglobulin V-set	80	3.02801	1.01537e-12	MPZL3, IGHG1, CADM3, MPZL2, CD8A, SCN3B, CADM2, CD8B, FCRL2, FCRL1, FCRL5, SIRPB1, FCRL3, CD96, CEACAM8, SEMA3D, CEACAM7, CEACAM6, CEACAM5, ESAM, CEACAM4, CEACAM3, KIRREL2, NEGR1, KIRREL3, F11R, CEACAM21, BTNL9, CNTN5, LOC652694, BTNL2, BTNL3, SIGLEC12, PIGR, HEPACAM2, NCR2, FCAMR, TRA@, SIRPD, SIRPG, VSIG2, CD86, VSIG1, SIGLEC6, PSG7, SIGLEC5, SIGLEC8, CD33, SIGLEC7, CNTN1, CD300LF, CNTN4, TREM2…	2367	249	16659	2.26121	2.16181e-09	2.40201e-10	1.75856e-09
INTERPRO	IPR013783:Immunoglobulin-like fold	141	5.33687	1.56018e-12	MPZL3, CADM3, MPZL2, CADM2, SCN3B, F13A1, FGFRL1, FSTL4, CCDC141, CD48, LILRA1, LILRA2, UNC5B, LILRA3, UNC5A, LILRA4, FSTL5, ROBO2, ROBO3, NEGR1, F11R, CD3G, CD3D, CD3E, LOC652694, HLA-C, PTPRU, HLA-B, TRA@, HLA-DQA2, HLA-G, LILRB1, SIRPD, LILRB2, NCAM2, VSIG2, SIRPG, VSIG1, LILRB5, IGSF1, CD33, IGHD, PDGFRL, CD300LF, ROR2, KIR2DL1, LOC653882, IGSF9, KIR2DL2, CD300LB, FAM55A, DSCAML1, TRD@, LRFN5…	2367	553	16659	1.7945	3.32166e-09	3.32166e-10	2.70205e-09
GOTERM_MF_FAT	GO:0042165~neurotransmitter binding	45	1.70326	2.33636e-12	GPR83, PRLHR, TACR3, TACR1, GABRB1, NPY2R, PPYR1, GRIN3B, GRIN3A, NPY6R, SORCS2, SORCS3, HTR3E, GRIN2B, GALR2, NPFFR2, CHRNA4, CHRNA7, NPFFR1, CHRFAM7A, HTR3A, HTR3B, HTR3C, CHRNA3, CHRNA2, HTR3D, GABRD, GABRG1, GABRA2, GPR139, GABRA1, CCKBR, GABRA4, SLC6A11, PROKR2, PROKR1, BRS3, NPY1R, NTSR1, NPY5R, SSTR2, ZACN, SSTR1, CHRM2, HTR7, CHRNB2	1866	103	12983	3.03976	2.97418e-09	3.30464e-10	3.80486e-09
UP_SEQ_FEATURE	site:Stutter	23	0.870553	3.05966e-12	KRT6C, KRT6A, KRT6B, KRT34, KRT33A, KRT33B, KRT72, KRT19, KRT37, KRT75, KRT18, KRT36, KRT74, KRT77, KRT5, KRT79, KRT7, KRT40, KRT78, KRT14, KRT1, KRT2, KRT4	2587	33	19113	5.14928	1.6204e-08	1.08027e-09	5.85797e-09
GOTERM_BP_FAT	GO:0006811~ion transport	181	6.85087	3.19618e-12	KCNC2, SLC8A3, SLC36A2, KCNC3, SCN3B, SLC22A12, SLC9A3, GABRB1, SLC9A2, GRIK5, GRIN3B, GRIN3A, WNT2, MARCO, CTTNBP2, GRIN2B, MCOLN3, KCNK6, GRID2, CHRNA4, CHRNA7, SLC4A1, CHRNA3, CHRNA2, KCND2, CLCA1, TRPA1, SLC34A1, CNGA4, PKD2L1, CNGA1, CNGA2, KCNT1, RYR1, RYR2, SLC30A10, TNFAIP1, FXYD1, SLC38A4, KCNA2, KCNA1, KCNA4, KCNA3, CCL8, KCNA6, CACNB4, KCNA5, FXYD5, ATP12A, KCNA7, KCNJ3, FXYD7, KCNJ1, …	1944	768	13528	1.64004	1.33314e-08	8.88763e-10	5.96649e-09
SP_PIR_KEYWORDS	polymorphism	1715	64.9129	3.54137e-12	SCN3B, BTC, BPIL2, LRRC7, VNN3, EOMES, PKHD1L1, CD163L1, EGFLAM, HSD11B1, HSD11B2, ROR2, AMTN, DNAH17, ATP12A, T, KAL1, KBTBD8, HLA-DOA, OR5P3, DUSP23, ESRRG, DUSP22, UPK3A, HBA1, GAS6, GUCY2D, GNGT2, COL14A1, RGS3, RGS4, HPCA, RGS7, TREML3, IGFL3, TREML2, KIAA1751, FOXA2, FOXA3, MMP27, LRRC18, RNF183, SIRPB1, KRT33A, MMP24, KISS1, DMKN, IL4R, SLC22A3, SPIB, SLC22A6, SLC22A2, GHR, GAPT, APCS, GIP…	2592	11550	19235	1.10189	2.55334e-09	1.02134e-10	5.36177e-09
GOTERM_MF_FAT	GO:0030955~potassium ion binding	51	1.93036	4.4948e-12	KCNK17, KCNC2, KCNK16, KCNK15, KCNC3, KCNAB1, KCNK18, KCNK13, KCNK12, KCNIP4, KCNK10, KCNQ4, KCNQ3, SLC24A4, MAT1A, SLC24A3, KCNK6, SLC24A2, KCNQ1, KCNG1, KCND2, ATP4A, TMEM38B, KCNA10, KCNT1, KCNH6, KCNH7, KCNH5, KCNA2, KCNA1, KCNA4, KCNA3, KCNA6, KCNA5, ATP12A, KCNJ3, KCNA7, KCNJ1, KCNS3, KCNS2, HCN4, KCNB2, KCNB1, SLC12A5, ATP1A3, KCNK1, KCNK3, KCNV1, KCNK4, KCNJ5, KCNJ8	1866	128	12983	2.77219	5.72194e-09	5.72194e-10	7.32008e-09
GOTERM_CC_FAT	GO:0016021~integral to membrane	973	36.8282	6.18344e-12	SCN3B, BTC, GRIN3B, GRIN3A, LPHN2, CDH22, GRIN2B, OR51L1, HIGD1A, CDH23, PKHD1L1, TMEM130, HLA-DQA2, SSTR2, CD163L1, SSTR1, IGHD, MGAM, HSD11B1, RYR1, RYR2, ROR2, SLC30A10, PPYR1, CACNB4, ATP12A, TMEM125, HLA-DOA, OR5P3, UPK3A, GUCY2D, OR51I2, PKP2, APCDD1L, TREML3, TREML2, OR51I1, OR2AT4, BTBD11, KCNAB1, CUZD1, OR51Q1, LY9, RNF183, SIRPB1, MMP24, INSRR, ASAH2, ST6GALNAC5, TMEM109, ST6GALNAC3, IL…	2012	5297	12782	1.16695	3.45651e-09	2.88043e-10	9.04391e-09
GOTERM_MF_FAT	GO:0031420~alkali metal ion binding	74	2.80091	6.97981e-12	KCNC2, KCNK17, SLC8A3, KCNK16, SLC5A5, KCNK15, KCNC3, KCNAB1, SCN3B, SLC9A3, SLC9A2, KCNK18, KCNK13, KCNK12, KCNIP4, KCNK10, KCNQ4, KCNQ3, SLC24A4, MAT1A, SLC24A3, SLC24A2, KCNK6, KCNQ1, KCNG1, SCN10A, KCND2, ATP4A, SLC34A1, TMEM38B, KCNA10, KCNT1, KCNH6, KCNH7, KCNH5, SLC38A4, KCNA2, KCNA1, KCNA4, KCNA3, KCNA6, KCNA5, ATP12A, KCNJ3, KCNA7, KCNJ1, KCNS3, KCNS2, SCNN1G, SCNN1B, HCN4, SCN5A, SLC8A1…	1866	228	12983	2.25819	8.88536e-09	8.0776e-10	1.1367e-08
GOTERM_MF_FAT	GO:0030594~neurotransmitter receptor activity	42	1.5897	8.76103e-12	GPR83, PRLHR, TACR3, TACR1, GABRB1, NPY2R, PPYR1, GRIN3B, NPY6R, SORCS2, SORCS3, HTR3E, GALR2, NPFFR2, CHRNA4, CHRNA7, NPFFR1, CHRFAM7A, HTR3A, HTR3B, HTR3C, CHRNA3, CHRNA2, HTR3D, GABRG1, GABRD, GABRA2, GPR139, GABRA1, CCKBR, GABRA4, PROKR2, PROKR1, BRS3, NPY1R, NTSR1, NPY5R, SSTR2, ZACN, SSTR1, CHRM2, HTR7, CHRNB2	1866	95	12983	3.07602	1.11527e-08	9.29395e-10	1.42677e-08
SP_PIR_KEYWORDS	Homeobox	74	2.80091	8.88896e-12	ISX, HMX2, HNF1B, CDX2, EVX1, POU6F2, PAX4, PDX1, CRX, BARX1, PROP1, BARX2, PAX7, HLX, POU4F3, POU4F2, POU4F1, MKX, ALX4, PITX2, ALX1, PHOX2A, SATB1, LBX1, RAX, EMX1, BARHL1, EMX2, NKX2-8, SIX3, SIX2, HOXC12, HOXC13, CUX1, IRX6, ONECUT1, HOXB13, MSX2, DBX2, MEIS3, LHX1, POU2F3, LHX3, POU2F2, NKX3-1, NKX2-1, LHX5, LHX6, TLX3, LHX8, TLX2, TLX1, NKX2-3, DMBX1, LMX1B, GSX2, GSX1, LMX1A, EN2, ESX1, VS…	2592	242	19235	2.2692	6.40897e-09	2.46499e-10	1.34582e-08
GOTERM_MF_FAT	GO:0042277~peptide binding	68	2.57381	1.11155e-11	GPR83, TACR3, OPCML, TACR1, SLC7A8, GHRHR, CCRL2, EDNRA, MRGPRX2, CXCR6, GALR2, XCR1, GHR, GPR139, C5AR1, CCKBR, RXFP3, RXFP2, PROKR2, PROKR1, NTSR1, TRA@, CCR9, CCR8, SSTR2, CCR7, CCR5, SSTR1, DARC, CCR3, HTR7, CX3CR1, CCR2, GPR17, GLP1R, CALCR, PRLHR, NPY2R, OPRK1, PPYR1, FPR1, MME, BDKRB1, FPR2, NPY6R, BDKRB2, TRD@, SORCS2, SORCS3, PCSK1, HCRTR1, MAS1, NPFFR2, CCBP2, MC3R, NPFFR1, PCSK5, NR1H4…	1866	203	12983	2.33065	1.415e-08	1.08846e-09	1.8102e-08
INTERPRO	IPR017970:Homeobox, conserved site	74	2.80091	1.14674e-11	ISX, HMX2, HNF1B, CDX2, EVX1, POU6F2, PAX4, PDX1, CRX, BARX1, PROP1, BARX2, PAX7, HLX, POU4F3, POU4F2, POU4F1, MKX, ALX4, PITX2, ALX1, PHOX2A, SATB1, LBX1, RAX, EMX1, BARHL1, EMX2, NKX2-8, SIX3, SIX2, HOXC12, HOXC13, CUX1, IRX6, ONECUT1, HOXB13, MSX2, DBX2, MEIS3, LHX1, POU2F3, LHX3, POU2F2, NKX3-1, NKX2-1, LHX5, LHX6, TLX3, LHX8, TLX2, TLX1, NKX2-3, DMBX1, LMX1B, GSX2, GSX1, LMX1A, EN2, ESX1, VS…	2367	232	16659	2.24489	2.44141e-08	2.21946e-09	1.986e-08
GOTERM_BP_FAT	GO:0042330~taxis	58	2.19531	1.24996e-11	EDN3, S100A9, FGF10, CXCL12, IL10, CCRL2, SAA2, CCL3L1, SEMA3F, CCL3L3, ROBO2, ROBO3, XCR1, C5AR1, CCL4L1, SLIT2, CCR9, PROK2, CCR8, CCR7, PPBP, CCR5, CCR3, CCR2, CX3CR1, DEFA1, CXCL1, CCL1, CCL3, CXCL5, ENPP2, CXCL3, CXCL2, FPR1, CCL8, ITGB2, FPR2, CXCL6, CCL4, CCL7, ITGAM, DOCK2, RAC2, CCL21, KAL1, SFTPD, CCBP2, LECT2, DEFB1, RNASE2, CCL16, CCL15, CCL18, CCL11, CCL13, CCL14, CXCL14, CXCL13, CMT…	1944	160	13528	2.52258	5.21357e-08	3.25848e-09	2.33334e-08
GOTERM_BP_FAT	GO:0006935~chemotaxis	58	2.19531	1.24996e-11	EDN3, S100A9, FGF10, CXCL12, IL10, CCRL2, SAA2, CCL3L1, SEMA3F, CCL3L3, ROBO2, ROBO3, XCR1, C5AR1, CCL4L1, SLIT2, CCR9, PROK2, CCR8, CCR7, PPBP, CCR5, CCR3, CCR2, CX3CR1, DEFA1, CXCL1, CCL1, CCL3, CXCL5, ENPP2, CXCL3, CXCL2, FPR1, CCL8, ITGB2, FPR2, CXCL6, CCL4, CCL7, ITGAM, DOCK2, RAC2, CCL21, KAL1, SFTPD, CCBP2, LECT2, DEFB1, RNASE2, CCL16, CCL15, CCL18, CCL11, CCL13, CCL14, CXCL14, CXCL13, CMT…	1944	160	13528	2.52258	5.21357e-08	3.25848e-09	2.33334e-08
GOTERM_BP_FAT	GO:0030001~metal ion transport	122	4.61771	1.33993e-11	KCNC2, SLC8A3, KCNC3, SCN3B, SLC9A3, SLC9A2, GRIN3A, GRIN2B, KCNK6, CHRNA4, CHRNA7, CLCA1, KCND2, TRPA1, SLC34A1, CNGA1, KCNT1, RYR1, RYR2, SLC30A10, TNFAIP1, SLC38A4, KCNA2, KCNA1, KCNA4, CCL8, KCNA3, KCNA6, CACNB4, KCNA5, ATP12A, KCNJ3, KCNA7, KCNJ1, KCNS3, VDR, KCNS2, SLC30A2, SLC30A3, SLC31A2, SLC30A8, HCN4, TRPC4, KCNB2, TRPC5, KCNB1, GRIN1, TRPC7, CACNA2D3, KCNK1, CACNA2D2, KCNK3, CACNA2D4,…	1944	465	13528	1.82576	5.58889e-08	3.28758e-09	2.50131e-08
INTERPRO	IPR000725:Olfactory receptor	114	4.31491	1.43274e-11	OR7A17, OR51D1, OR1J2, OR4F21, OR10T2, OR1J1, OR2J2, OR4D11, OR1J4, OR4D10, OR6S1, OR6C65, OR4F29, OR52D1, OR4D1, OR4D2, OR51T1, OR7C1, OR51L1, OR8A1, OR5B21, OR7A10, OR4D9, OR4D6, OR6M1, OR4E2, OR52K2, OR52K1, OR8B8, OR2D3, OR8B4, OR51B2, OR2T4, OR11G2, OR6W1P, OR1G1, OR52N4, OR6A2, OR56B1, OR51B5, OR10C1, OR51B6, OR2T35, OR51B4, OR2C3, OR1I1, OR5P3, OR2AG1, OR7G1, OR2AG2, OR2A7, OR6C74, OR52E2,…	2367	428	16659	1.87461	3.05029e-08	2.5419e-09	2.4813e-08
GOTERM_MF_FAT	GO:0005267~potassium channel activity	51	1.93036	2.37448e-11	KCNK17, KCNC2, KCNK16, KCNK15, KCNC3, KCNAB1, KCNK18, KCNK13, KCNK12, KCNIP4, KCNK10, KCNQ4, KCNQ3, KCNK6, KCNQ1, KCNG1, KCND2, CNGA1, TMEM38B, KCNA10, KCNT1, KCNH6, KCNH7, TNFAIP1, KCNH5, KCNA2, KCNA1, KCNA4, KCNA3, KCNA6, KCNA5, KCNJ3, KCNA7, KCNJ1, KCNS3, KCNS2, HCN4, MTMR6, KCNB2, KCNB1, KCNK1, KCNK3, KCNV1, KCNK4, KCNJ5, KCTD8, ABCC9, KCNN1, KCNJ8, KCTD18, KCTD16	1866	133	12983	2.66798	3.02271e-08	2.15908e-09	3.86695e-08
GOTERM_MF_FAT	GO:0004984~olfactory receptor activity	114	4.31491	3.90224e-11	OR7A17, OR51D1, OR1J2, OR4F21, OR10T2, OR1J1, OR2J2, OR4D11, OR1J4, OR4D10, OR6S1, OR6C65, OR4F29, OR52D1, OR4D1, OR4D2, OR51T1, OR7C1, OR51L1, OR8A1, OR5B21, OR7A10, OR4D9, OR4D6, OR6M1, OR4E2, OR52K2, OR52K1, OR8B8, OR2D3, OR8B4, OR51B2, OR2T4, OR11G2, OR6W1P, OR1G1, OR52N4, OR6A2, OR56B1, OR51B5, OR10C1, OR51B6, OR2T35, OR51B4, OR2C3, OR1I1, OR5P3, OR2AG1, OR7G1, OR2AG2, OR2A7, OR6C74, OR52E2,…	1866	431	12983	1.84031	4.96756e-08	3.31171e-09	6.35499e-08
GOTERM_BP_FAT	GO:0006813~potassium ion transport	57	2.15746	4.21564e-11	KCNC2, KCNK17, KCNK16, KCNK15, KCNC3, KCNAB1, KCNK18, KCNK13, KCNK12, KCNIP4, KCNK10, KCNQ4, KCNQ3, SLC24A4, SLC24A3, SLC24A2, KCNK6, KCNQ1, KCNG1, KCND2, ATP4A, CNGA1, TMEM38B, KCNA10, KCNT1, KCNH6, KCNH7, TNFAIP1, KCNH5, KCNA2, KCNA1, KCNA4, KCNA3, KCNA6, KCNA5, ATP12A, KCNJ3, KCNA7, KCNJ1, KCNS3, KCNS2, HCN4, KCNB2, KCNB1, SLC12A5, ATP1A3, KCNK1, KCNK3, KCNV1, KCNK4, KCNJ5, KCTD8, ABCC9, KCNN1…	1944	160	13528	2.47909	1.75834e-07	9.76857e-09	7.86948e-08
GOTERM_MF_FAT	GO:0005125~cytokine activity	65	2.46026	4.22613e-11	GDF2, SLURP1, GDF7, FAM3B, GDF6, IL19, TNFSF15, CXCL12, IL10, IL11, CCL3L1, CCL3L3, IL29, IL27, IL26, CCL4L1, IL24, IL22, PPBP, IL12B, SCGB3A1, CXCL1, IL1F8, CCL1, IL1F9, CCL3, TNF, CXCL5, CXCL3, CXCL2, CCL8, CXCL6, PF4V1, GREM2, CCL4, CCL7, IFNA2, IL17A, IL23A, CCL21, IFNA6, IFNA5, IL17F, BMP4, BMP3, BMP1, IL1F10, IL1RN, IL9, CCL16, CCL15, CCL18, TNFSF8, CCL11, TSLP, CCL13, CCL14, TNFSF11, CXCL1…	1866	195	12983	2.31922	5.37986e-08	3.36242e-09	6.88245e-08
GOTERM_BP_FAT	GO:0055065~metal ion homeostasis	67	2.53596	5.49822e-11	CASR, JPH3, WFS1, TACR1, CYP11B2, SLC7A8, CD52, CXCL12, EDNRA, S1PR1, SAA2, SLC24A3, SLC24A2, GALR2, CHRNA7, CHRFAM7A, XCR1, PTGER3, C5AR1, CCKBR, RXFP3, PRKCB, CCR9, CCR8, CD38, PROK2, CCR7, CCR5, GHRH, CCR3, LCK, CCR2, RYR1, RYR2, GLP1R, CCL1, CALCR, FXYD1, C7, DRD1, CCL3, NR3C2, FKBP1A, BDKRB1, CACNB4, BDKRB2, KCNA5, ATP12A, CCL7, CALCA, VDR, HRH3, CD24, SLC8A1, GRIN1, NPY1R, UPK3A, CCL15, TMP…	1944	205	13528	2.27436	2.29331e-07	1.207e-08	1.02637e-07
INTERPRO	IPR001356:Homeobox	73	2.76306	6.31753e-11	ISX, HMX2, HNF1B, CDX2, EVX1, POU6F2, PAX4, PDX1, CRX, BARX1, PROP1, BARX2, PAX7, HLX, POU4F3, POU4F2, POU4F1, MKX, ALX4, PITX2, ALX1, PHOX2A, SATB1, LBX1, RAX, EMX1, BARHL1, EMX2, NKX2-8, SIX3, SIX2, HOXC12, HOXC13, CUX1, IRX6, ONECUT1, HOXB13, MSX2, DBX2, MEIS3, LHX1, POU2F3, LHX3, POU2F2, NKX3-1, NKX2-1, LHX6, TLX3, LHX8, TLX2, TLX1, NKX2-3, DMBX1, LMX1B, GSX2, GSX1, LMX1A, EN2, ESX1, VSX2, IS…	2367	235	16659	2.18628	1.345e-07	1.03462e-08	1.09411e-07
INTERPRO	IPR002957:Keratin, type I	22	0.832702	9.22009e-11	KRT12, KRT13, KRT20, KRT34, KRT23, KRT33A, KRT33B, KRT24, KRT26, KRT9, KRT25, KRT19, KRT28, KRT37, KRT27, KRT18, KRT36, FLJ40504, KRT17, KRT16, KRT40, KRT14	2367	33	16659	4.69202	1.96296e-07	1.40211e-08	1.5968e-07
INTERPRO	IPR003598:Immunoglobulin subtype 2	66	2.49811	1.06071e-10	LRIT2, CADM3, OPCML, CADM2, FGFRL1, FCRL2, FSTL4, FCRL6, FCRL5, FCRL4, FCRL3, UNC5B, FSTL5, LILRA5, CEACAM6, CEACAM5, ROBO2, ESAM, ROBO3, KIRREL2, NEGR1, KIRREL3, F11R, CEACAM21, CD3G, CNTN5, CD3E, CNTN6, SIGLEC12, HEPACAM2, NCAM2, IGFN1, VSIG2, VSIG1, PSG7, SIGLEC6, SIGLEC5, IGSF1, SIGLEC8, SIGLEC7, CNTN2, CNTN1, ROR2, LOC653882, KIR2DL1, CNTN4, IL12B, IGSF9, JAM3, KIR2DL2, DCC, DSCAML1, KIT, MY…	2367	205	16659	2.2659	2.25826e-07	1.50551e-08	1.83702e-07
INTERPRO	IPR012287:Homeodomain-related	73	2.76306	1.2045e-10	ISX, HMX2, HNF1B, CDX2, EVX1, POU6F2, PAX4, PDX1, CRX, BARX1, PROP1, BARX2, PAX7, HLX, POU4F3, POU4F2, POU4F1, MKX, ALX4, PITX2, ALX1, PHOX2A, LBX1, RAX, EMX1, POGZ, BARHL1, EMX2, NKX2-8, SIX3, SIX2, HOXC12, HOXC13, CUX1, IRX6, ONECUT1, HOXB13, MSX2, DBX2, MEIS3, LHX1, POU2F3, LHX3, POU2F2, NKX2-1, NKX3-1, LHX6, TLX3, TLX2, TLX1, TERF1, NKX2-3, DMBX1, LMX1B, GSX2, GSX1, LMX1A, EN2, ESX1, VSX2, IS…	2367	238	16659	2.15872	2.56438e-07	1.60274e-08	2.08604e-07
GOTERM_MF_FAT	GO:0005244~voltage-gated ion channel activity	64	2.42241	1.26377e-10	KCNC2, KCNK17, KCNK16, KCNK15, KCNC3, KCNAB1, SCN3B, KCNK13, KCNK12, KCNIP4, KCNK10, KCNQ4, KCNQ3, KCNK6, KCNQ1, KCNG1, SCN10A, KCND2, CACNG3, CACNG2, CNGA1, KCNA10, GRM7, CLIC5, RYR1, KCNH6, KCNH7, TNFAIP1, KCNH5, KCNA2, KCNA1, KCNA4, CLCNKB, KCNA3, KCNA6, CACNB4, KCNA5, KCNJ3, KCNA7, KCNJ1, KCNS3, KCNS2, HCN4, SCN5A, KCNB2, KCNB1, NOX1, CACNA2D3, KCNK1, CACNA2D2, KCNK3, KCNV1, KCNK4, CACNA2D4, …	1866	195	12983	2.28354	1.60878e-07	9.46341e-09	2.05811e-07
GOTERM_MF_FAT	GO:0022832~voltage-gated channel activity	64	2.42241	1.26377e-10	KCNC2, KCNK17, KCNK16, KCNK15, KCNC3, KCNAB1, SCN3B, KCNK13, KCNK12, KCNIP4, KCNK10, KCNQ4, KCNQ3, KCNK6, KCNQ1, KCNG1, SCN10A, KCND2, CACNG3, CACNG2, CNGA1, KCNA10, GRM7, CLIC5, RYR1, KCNH6, KCNH7, TNFAIP1, KCNH5, KCNA2, KCNA1, KCNA4, CLCNKB, KCNA3, KCNA6, CACNB4, KCNA5, KCNJ3, KCNA7, KCNJ1, KCNS3, KCNS2, HCN4, SCN5A, KCNB2, KCNB1, NOX1, CACNA2D3, KCNK1, CACNA2D2, KCNK3, KCNV1, KCNK4, CACNA2D4, …	1866	195	12983	2.28354	1.60878e-07	9.46341e-09	2.05811e-07
UP_SEQ_FEATURE	domain:Ig-like C2-type 4	34	1.2869	1.65626e-10	DCC, FCRL2, DSCAML1, KIT, FCRL5, FCRL4, FCRL3, LILRA1, LILRA2, MYOM2, KIRREL, LILRA3, LILRA4, CD22, ROBO2, ROBO3, KIRREL2, KIRREL3, MAG, FLT1, CNTN5, CNTN6, FLT4, KDR, LILRB1, NCAM2, LILRB2, LILRB5, IGSF1, CDON, NPHS1, CNTN2, CNTN1, LOC653882, CNTN4	2587	76	19113	3.3052	8.77156e-07	5.48223e-08	3.17105e-07
GOTERM_BP_FAT	GO:0007631~feeding behavior	33	1.24905	1.74362e-10	DRD1, CCK, PRLHR, HELT, TACR1, PPYR1, TRH, HCRTR1, HTR1B, BDNF, GRIN2B, HRH3, REN, GALR2, NKX2-1, POU4F1, PRLH, DMBX1, CCKBR, GRIN1, BRS3, NPY1R, NPY5R, LEP, GRM7, CRH, MC4R, CARTPT, CHRNB2, PYY, GHSR, HTR2C, TCF15	1944	69	13528	3.32814	7.27264e-07	3.63632e-08	3.25488e-07
SP_PIR_KEYWORDS	palmitate	65	2.46026	2.01654e-10	DNAJC5B, SYT1, TACR3, TACR1, WNT3A, SHH, TSPAN12, APOB, HTR1B, S1PR1, SLC4A1, DLG2, IHH, GABRG1, PTGER3, MPP1, CCKBR, HTR4, NTSR1, KCNA10, GNAL, SSTR2, ADRB2, CCR5, SSTR1, HTR7, LCK, GNAS, DNAJC5G, WNT5A, DRD1, KCNA2, NPY2R, OPRK1, PPYR1, KCNA1, KCNA3, BDKRB1, KCNA6, KCNA5, BDKRB2, KCNA7, GAD2, HRH2, ADRA2A, SFTPC, MC3R, ADRA2B, MAG, GNAO1, HCK, BRS3, NPY1R, NPY5R, OPN5, GOLGA7B, RGS4, NPHS2, MC4…	2592	213	19235	2.2646	1.45392e-07	5.3849e-09	3.05309e-07
GOTERM_BP_FAT	GO:0048878~chemical homeostasis	127	4.80696	2.69849e-10	CASR, WFS1, SLC9A3, SLC9A2, SNCA, SLC7A8, CD52, PDX1, CXCL12, GHRHR, APOB, S1PR1, GRIN2B, GALR2, GRID2, CHRNA4, CHRNA7, SLC4A1, CHRNA3, GJD2, KCND2, C5AR1, SLC34A1, CCR9, CCR8, CD38, CCR7, CCR5, HNF4A, CCR3, CCR2, RYR1, RYR2, CARTPT, GLP1R, CCL1, FXYD1, RBP4, CCL3, DRD1, ERBB4, BDKRB1, CACNB4, BDKRB2, KCNA5, ATP12A, CCL7, VDR, GCKR, SFTPD, SLC30A8, NTF3, EPB42, GRIN1, ALMS1, UPK3A, ABCG1, KDR, CD…	1944	512	13528	1.72612	1.12554e-06	5.35971e-08	5.03736e-07
GOTERM_BP_FAT	GO:0007268~synaptic transmission	85	3.21726	3.05024e-10	SYT1, SYT5, SLC6A2, SNCA, GRIK5, GABBR2, VIPR1, WNT2, DFNB31, CTTNBP2, HTR1B, KCNQ3, GRIN2B, SLC1A6, GALR2, GRID2, CHRNA4, SLC22A3, CHRNA3, CHAT, HTR1E, GJD2, GABRG1, KCND2, NRXN3, NRXN1, NTSR1, PDYN, GRM1, CTNNA2, GRM4, NAALAD2, GRM3, CBLN1, GRM8, GRM7, HTR7, HTR6, CARTPT, CPLX3, DRD1, CPLX1, OPRK1, KCNA1, CACNB4, RIMS1, HCRTR1, GAD2, HRH3, SYN1, SYN2, CD24, HTR3A, HTR3B, HAP1, GABRD, COL4A4, KL…	1944	298	13528	1.98491	1.27226e-06	5.78299e-08	5.694e-07
SMART	SM00389:HOX	73	2.76306	3.29265e-10	ISX, HMX2, HNF1B, CDX2, EVX1, POU6F2, PAX4, PDX1, CRX, BARX1, PROP1, BARX2, PAX7, HLX, POU4F3, POU4F2, POU4F1, MKX, ALX4, PITX2, ALX1, PHOX2A, SATB1, LBX1, RAX, EMX1, BARHL1, EMX2, NKX2-8, SIX3, SIX2, HOXC12, HOXC13, CUX1, IRX6, ONECUT1, HOXB13, MSX2, DBX2, MEIS3, LHX1, POU2F3, LHX3, POU2F2, NKX3-1, NKX2-1, LHX6, TLX3, LHX8, TLX2, TLX1, NKX2-3, DMBX1, LMX1B, GSX2, GSX1, LMX1A, EN2, ESX1, VSX2, IS…	1346	235	9079	2.09531	1.13926e-07	5.69629e-08	4.4956e-07
GOTERM_BP_FAT	GO:0009611~response to wounding	130	4.92051	3.54488e-10	NOG, S100A8, F13A1, S100A9, FGF10, TLR5, C1QC, IL10, SHH, IL11, LPA, DYSF, MS4A2, CFD, TFPI2, F11R, IL27, SCUBE1, MYH2, CCL4L1, GRHL3, SERPING1, CD40, IL22, C1QA, C1QB, CCR7, THBD, CCR5, F5, HNF4A, DARC, CCR3, CX3CR1, CCR2, DSP, NGF, CCL3, SERPINA10, HOXB13, CCL8, ITGB2, BDKRB1, BDKRB2, LMAN1, TRIM72, CCL4, TIMP3, CCL7, IFNA2, IL17A, IL23A, FGA, FGB, IL17F, CFB, TGFBR2, IL1RN, S100A12, CD55, CXCL…	1944	530	13528	1.70689	1.47857e-06	6.42855e-08	6.61734e-07
INTERPRO	IPR013151:Immunoglobulin	64	2.42241	4.37588e-10	IGHG1, CADM3, OPCML, CADM2, FCRL2, FCRL1, FSTL4, FCRL6, FCRL5, FCRL4, FCRL3, LILRA1, LILRA2, LILRA3, LILRA4, SEMA3F, FSTL5, CEACAM8, LILRA5, CEACAM6, CEACAM5, NEGR1, CEACAM21, F11R, CNTN5, SIGLEC12, HEPACAM2, LILRB1, NCAM2, LILRB2, AMIGO2, VSIG2, VSIG1, LILRB5, PSG7, SIGLEC6, SIGLEC5, IGSF1, SIGLEC8, CD33, IGHD, PDGFRL, SIGLEC7, CNTN2, CNTN1, FAIM3, LOC653882, KIR2DL1, CNTN4, JAM3, KIR2DL2, IGSF9…	2367	202	16659	2.22987	9.31625e-07	5.48015e-08	7.57845e-07
GOTERM_BP_FAT	GO:0006954~inflammatory response	90	3.40651	4.61984e-10	S100A8, TACR1, CRP, S100A9, TLR5, C1QC, MMP25, IL10, SAA2, CCL3L1, CCL3L3, MS4A2, CFD, XCR1, F11R, IL18RAP, PTGER3, APCS, IL27, SCUBE1, SAA4, CCL4L1, SERPING1, CD40, NLRP3, IL22, CD163, CHST1, C8A, C1QA, PROK2, C1QB, ALOX15, CCR7, CCR5, DARC, CCR3, CCR2, PLA2G7, NGF, CXCL1, C7, CCL3, TNF, C6, CXCL3, CXCL2, CCL8, BDKRB1, ITGB2, FPR2, C1S, BDKRB2, CXCL6, GPR68, CCL4, CCL7, IFNA2, IL17A, IL23A, MEFV…	1944	325	13528	1.92707	1.92694e-06	8.0289e-08	8.62402e-07
UP_SEQ_FEATURE	domain:Ig-like V-type	45	1.70326	4.93317e-10	MPZL3, CADM3, MPZL2, CD8A, CD8B, CADM2, VPREB1, LSR, SIGLEC9, SIRPB1, CEACAM8, CEACAM7, ACAN, CD22, CEACAM6, ESAM, CEACAM4, CEACAM3, MAG, VSTM2A, HAVCR1, BTNL9, CD300E, BTNL3, CD300C, FCAMR, SLAMF1, SIRPD, SIRPG, CD86, VSIG2, PSG7, SIGLEC6, SIGLEC5, CD300A, CD33, SIGLEC8, SIGLEC7, CD300LF, TREML3, TREML2, TREM2, CD300LB, JAM3, ICOSLG	2587	124	19113	2.68116	2.6126e-06	1.53683e-07	9.44494e-07
SMART	SM00408:IGc2	66	2.49811	5.00425e-10	LRIT2, CADM3, OPCML, CADM2, FGFRL1, FCRL2, FSTL4, FCRL6, FCRL5, FCRL4, FCRL3, UNC5B, FSTL5, LILRA5, CEACAM6, CEACAM5, ROBO2, ESAM, ROBO3, KIRREL2, NEGR1, KIRREL3, F11R, CEACAM21, CD3G, CNTN5, CD3E, CNTN6, SIGLEC12, HEPACAM2, NCAM2, IGFN1, VSIG2, VSIG1, PSG7, SIGLEC6, SIGLEC5, IGSF1, SIGLEC8, SIGLEC7, CNTN2, CNTN1, ROR2, LOC653882, KIR2DL1, CNTN4, IL12B, IGSF9, JAM3, KIR2DL2, DCC, DSCAML1, KIT, MY…	1346	205	9079	2.17162	1.73147e-07	5.77156e-08	6.83251e-07
GOTERM_BP_FAT	GO:0030182~neuron differentiation	112	4.23921	5.25678e-10	EDN3, GDF7, WNT3A, RORB, GRIN3A, CXCL12, SHH, GATA2, BDNF, ATOH1, S1PR1, MCOLN3, UNC5B, ANK3, UNC5A, GALR2, ROBO2, ROBO3, CHAT, CDH23, PHOX2A, RET, LBX1, EMX1, STMN2, EFNB1, EMX2, NKX2-8, PTPRR, FGF20, CTNNA2, FOXN4, SLITRK1, NCAM2, RND1, RELN, SLITRK5, IGSF9, NGF, DRD1, DSCAML1, EPHB2, LHX1, KAL1, LHX5, NKX2-1, LHX6, OLFM3, LHX8, RUNX3, BMP4, GSX2, NTF3, GSX1, NTN4, ALMS1, NEUROG2, EN2, FEZF1, F…	1944	438	13528	1.77943	2.1926e-06	8.77041e-08	9.81301e-07
SP_PIR_KEYWORDS	chemotaxis	32	1.2112	6.828e-10	CCL1, CCL3, S100A8, ENPP2, CXCL3, S100A9, CXCL2, FPR1, CCL8, CXCL6, FPR2, CCL4, CXCL12, CCL7, CCL3L1, CCL21, CCL3L3, ROBO2, ROBO3, LECT2, RNASE2, C5AR1, CCL4L1, CCL16, CCL15, SLIT2, CCL18, CCL11, CCL13, CCL14, PPBP, CXCL13, CMTM8, CMTM4	2592	72	19235	3.29818	4.92298e-07	1.75821e-08	1.03378e-06
UP_SEQ_FEATURE	domain:Ig-like C2-type 2	59	2.23316	1.06447e-09	CADM3, OPCML, CADM2, FGFRL1, FCRL2, FCRL1, LY9, FCRL6, FCRL5, FCRL4, FCRL3, CD48, LILRA1, LILRA2, LILRA3, LILRA4, CEACAM8, LILRA5, CEACAM6, ROBO2, ROBO3, KIRREL2, NEGR1, KIRREL3, IL18RAP, CNTN5, CNTN6, SIGLEC12, HEPACAM2, LILRB1, NCAM2, LILRB2, VSIG1, LILRB5, PSG7, SIGLEC6, SIGLEC5, IGSF1, SIGLEC8, PDGFRL, SIGLEC7, CNTN2, CNTN1, LOC653882, KIR2DL1, CNTN4, KIR2DL2, DCC, DSCAML1, KIT, SIGLEC9, MYOM…	2587	191	19113	2.28219	5.63744e-06	3.13192e-07	2.03802e-06
GOTERM_BP_FAT	GO:0006875~cellular metal ion homeostasis	62	2.34671	1.32934e-09	CASR, JPH3, WFS1, TACR1, CD52, CXCL12, EDNRA, S1PR1, SAA2, SLC24A3, SLC24A2, GALR2, CHRNA7, CHRFAM7A, XCR1, PTGER3, C5AR1, CCKBR, RXFP3, PRKCB, CCR9, CCR8, CD38, PROK2, CCR7, CCR5, GHRH, CCR3, CCR2, LCK, RYR1, RYR2, GLP1R, CCL1, CALCR, FXYD1, C7, DRD1, CCL3, NR3C2, FKBP1A, BDKRB1, CACNB4, BDKRB2, KCNA5, CCL7, CALCA, VDR, HRH3, CD24, SLC8A1, GRIN1, NPY1R, CCL15, TMPRSS3, CCL11, CD55, CCL13, CCL14,…	1944	196	13528	2.20127	5.54466e-06	2.13257e-07	2.48153e-06
GOTERM_MF_FAT	GO:0022843~voltage-gated cation channel activity	51	1.93036	1.4264e-09	KCNC2, KCNC3, KCNAB1, SCN3B, KCNQ4, KCNQ3, KCNK6, KCNQ1, KCNG1, SCN10A, KCND2, CACNG3, CACNG2, CNGA1, KCNA10, GRM7, RYR1, KCNH6, KCNH7, TNFAIP1, KCNH5, KCNA2, KCNA1, KCNA4, KCNA3, KCNA6, KCNA5, CACNB4, KCNJ3, KCNA7, KCNJ1, KCNS3, KCNS2, HCN4, SCN5A, KCNB2, KCNB1, NOX1, KCNK1, CACNA2D3, KCNV1, KCNJ5, KCTD8, KCNJ8, SCN4B, KCTD18, CACNA1E, KCTD16, CACNA1D, CACNA1A, CACNA1B	1866	147	12983	2.41388	1.8158e-06	1.00878e-07	2.32295e-06
KEGG_PATHWAY	hsa04060:Cytokine-cytokine receptor interaction	80	3.02801	1.42769e-09	IL21R, IL19, TNFSF15, CXCL12, IL10, IL11, ACVR1B, TNFRSF11A, CCL3L1, IL4R, CXCR6, CCL3L3, CSF2RB, CSF3R, XCR1, GHR, IL18RAP, IL29, IL26, CCL4L1, EDAR, CD40, IL24, IL22, CCR9, CCR8, VEGFC, CCR7, PPBP, CCR5, CCR3, CX3CR1, CCR2, LOC653882, IL12B, EDA, CCL1, CXCL1, TNFRSF21, CCL3, TNF, CXCL5, CXCL3, CXCL2, TNFRSF8, CCL8, KITLG, KIT, CXCL6, PF4V1, CCL4, CCL7, IL12RB2, IFNA2, IL17A, IL23A, IFNA6, CCL21…	804	262	5085	1.93118	2.45562e-07	8.1854e-08	1.74519e-06
GOTERM_BP_FAT	GO:0006874~cellular calcium ion homeostasis	59	2.23316	1.56784e-09	CASR, JPH3, WFS1, TACR1, CD52, CXCL12, EDNRA, S1PR1, SAA2, SLC24A3, SLC24A2, GALR2, CHRNA7, CHRFAM7A, XCR1, C5AR1, PTGER3, CCKBR, RXFP3, PRKCB, CCR9, CCR8, PROK2, CD38, CCR7, CCR5, GHRH, CCR3, CCR2, LCK, RYR1, RYR2, GLP1R, CCL1, CALCR, FXYD1, DRD1, CCL3, BDKRB1, FKBP1A, CACNB4, BDKRB2, KCNA5, CCL7, CALCA, VDR, HRH3, CD24, SLC8A1, GRIN1, NPY1R, CCL15, CCL11, CD55, CCL13, CCL14, CXCL13, PLCG2, AVPR…	1944	183	13528	2.24356	6.53943e-06	2.42202e-07	2.92674e-06
GOTERM_BP_FAT	GO:0055074~calcium ion homeostasis	60	2.27101	1.73328e-09	CASR, JPH3, WFS1, TACR1, CD52, CXCL12, EDNRA, S1PR1, SAA2, SLC24A3, SLC24A2, GALR2, CHRNA7, CHRFAM7A, XCR1, C5AR1, PTGER3, CCKBR, RXFP3, PRKCB, CCR9, CCR8, PROK2, CD38, CCR7, CCR5, GHRH, CCR3, CCR2, LCK, RYR1, RYR2, GLP1R, CCL1, CALCR, FXYD1, DRD1, CCL3, BDKRB1, FKBP1A, CACNB4, BDKRB2, KCNA5, CCL7, CALCA, VDR, HRH3, CD24, SLC8A1, GRIN1, NPY1R, CCL15, KDR, CCL11, CD55, CCL13, CCL14, CXCL13, PLCG2,…	1944	188	13528	2.22091	7.22951e-06	2.58198e-07	3.23558e-06
GOTERM_MF_FAT	GO:0015276~ligand-gated ion channel activity	46	1.74111	2.16296e-09	GABRB1, GRIK5, FKBP1A, GRIN3B, GRIN3A, KCNJ3, KCNJ1, HTR3E, GRIN2B, KCNK6, GRID2, CHRNA4, CHRNA7, SCNN1G, CHRFAM7A, HCN4, SCNN1B, HTR3A, HTR3B, HTR3C, CHRNA3, CHRNA2, HTR3D, GABRD, GABRG1, TRPC4, GABRA2, GABRA1, GABRA4, TRPC5, GRIN1, CFTR, KCNK1, CNGA4, CNGA2, KCNJ5, KCNA10, ACCN1, ACCN3, ZACN, KCNJ8, P2RX2, RYR1, KCNH6, KCNH7, RYR2, CHRNB2	1866	127	12983	2.5201	2.75345e-06	1.44918e-07	3.52249e-06
GOTERM_MF_FAT	GO:0022834~ligand-gated channel activity	46	1.74111	2.16296e-09	GABRB1, GRIK5, FKBP1A, GRIN3B, GRIN3A, KCNJ3, KCNJ1, HTR3E, GRIN2B, KCNK6, GRID2, CHRNA4, CHRNA7, SCNN1G, CHRFAM7A, HCN4, SCNN1B, HTR3A, HTR3B, HTR3C, CHRNA3, CHRNA2, HTR3D, GABRD, GABRG1, TRPC4, GABRA2, GABRA1, GABRA4, TRPC5, GRIN1, CFTR, KCNK1, CNGA4, CNGA2, KCNJ5, KCNA10, ACCN1, ACCN3, ZACN, KCNJ8, P2RX2, RYR1, KCNH6, KCNH7, RYR2, CHRNB2	1866	127	12983	2.5201	2.75345e-06	1.44918e-07	3.52249e-06
UP_SEQ_FEATURE	repeat:3	63	2.38456	2.28231e-09	SMCP, KRTAP24-1, KRTAP4-4, KRTAP13-4, KRTAP13-3, KRTAP4-2, KRTAP5-2, KRTAP13-2, KRTAP13-1, KRTAP12-1, KRTAP12-3, KRTAP12-2, KRTAP11-1, KRTAP12-4, KRTAP10-3, KRTAP10-2, KRTAP10-5, SERPING1, KRTAP10-4, KRTAP10-7, KRTAP10-6, KRTAP10-9, KRTAP10-8, VEGFC, KRTAP5-4, KRTAP5-6, KRTAP4-5, KRTAP5-9, KRTAP5-8, IGF2R, KRTAP3-2, KRTAP3-3, RYR2, KRTAP5-10, KRTAP5-11, RBP3, SPRR2G, SPRR2F, SPRR2E, KRTAP10-11, K…	2587	214	19113	2.175	1.2087e-05	6.36163e-07	4.36966e-06
UP_SEQ_FEATURE	domain:Ig-like C2-type 1	58	2.19531	2.44055e-09	CADM3, OPCML, CADM2, FGFRL1, FCRL2, FCRL1, LY9, FCRL6, FCRL5, FCRL4, FCRL3, CD48, LILRA1, LILRA2, LILRA3, LILRA4, CEACAM8, LILRA5, CEACAM6, ROBO2, ROBO3, KIRREL2, NEGR1, KIRREL3, IL18RAP, CNTN5, CNTN6, SIGLEC12, HEPACAM2, LILRB1, NCAM2, LILRB2, LILRB5, PSG7, SIGLEC6, SIGLEC5, IGSF1, SIGLEC8, PDGFRL, SIGLEC7, CNTN2, CNTN1, LOC653882, KIR2DL1, CNTN4, KIR2DL2, DCC, DSCAML1, KIT, SIGLEC9, MYOM2, KIRR…	2587	190	19113	2.25531	1.29251e-05	6.46258e-07	4.67263e-06
SP_PIR_KEYWORDS	cleavage on pair of basic residues	74	2.80091	2.58202e-09	EDN3, GDF2, INSL4, GDF7, GDF6, MMP28, MMP25, MMP24, INSRR, KISS1, BDNF, PRLH, GIP, ZP2, PDYN, GRP, C8A, VEGFC, ADAMTS8, PPBP, CPE, GHRH, NPPC, CARTPT, GNAS, EDA, CHGB, NGF, ADAMTS18, ADAMTS17, CCK, ADAMTS19, ENPP2, DEFB126, PTH2, DEFB127, TRH, POMC, TAC3, PCSK2, CALCA, CDH8, CDH7, PCSK1, ALB, REN, GALP, ADAMTS12, PCSK5, UPK2, KLK6, BMP4, MLN, BMP3, NTF4, BMP1, NTF3, CFB, ADAM23, IGF2, PLG, CDH13,…	2592	271	19235	2.02637	1.86163e-06	6.41943e-08	3.90925e-06
GOTERM_CC_FAT	GO:0034702~ion channel complex	67	2.53596	2.70937e-09	KCNC2, KCNC3, GABRB1, ANO1, KCNQ4, KCNQ3, KCNK6, CHRNA4, ANO2, CHRNA7, ANO4, CHRFAM7A, KCNQ1, KCNG1, CHRNA3, CHRNA2, SCN10A, GABRG1, KCND2, CFTR, CACNG3, CACNG2, CNGA4, CNGA1, CNGA2, KCNA10, CLIC5, RYR2, TNFAIP1, FXYD1, KCNA2, KCNA1, KCNA4, CLCNKB, KCNA3, KCNA6, CACNB4, KCNA5, KCNJ3, KCNA7, KCNJ1, BEST2, KCNS3, KCNS2, SCNN1G, SCNN1B, SCN5A, GABRD, GABRA2, GABRA1, GABRA4, KCNB2, KCNB1, KCNK1, KCNV…	2012	205	12782	2.07631	1.51454e-06	1.16503e-07	3.96276e-06
UP_SEQ_FEATURE	lipid moiety-binding region:S-palmitoyl cysteine	56	2.11961	2.77486e-09	SYT1, TACR3, TACR1, WNT3A, TSPAN12, APOB, HTR1B, S1PR1, SLC4A1, DLG2, CCKBR, HTR4, NTSR1, KCNA10, GNAL, SSTR2, ADRB2, CCR5, SSTR1, HTR7, LCK, GNAS, WNT5A, DRD1, NPY2R, OPRK1, KCNA2, PPYR1, KCNA1, KCNA3, BDKRB1, KCNA6, BDKRB2, KCNA5, KCNA7, GAD2, HRH2, ADRA2A, SFTPC, ADRA2B, MC3R, MAG, GNAO1, BRS3, NPY1R, NPY5R, OPN5, GOLGA7B, RGS4, NPHS2, MC4R, AVPR1A, ADRA1B, ADRA1A, MAP6, OPRD1	2587	181	19113	2.28582	1.46955e-05	6.99793e-07	5.31269e-06
UP_SEQ_FEATURE	short sequence motif:Selectivity filter	27	1.02195	3.95309e-09	KCNC3, KCNA2, KCNA1, KCNA4, KCNA3, KCNA6, KCNA5, KCNJ3, KCNA7, KCNJ1, KCNS3, KCNQ4, KCNQ3, KCNS2, TRPV6, KCNQ1, KCNG1, KCND2, KCNB2, KCNB1, KCNV1, KCNA10, KCNJ5, KCNJ8, KCNH6, KCNH7, KCNH5	2587	57	19113	3.49962	2.09354e-05	9.51616e-07	7.56851e-06
GOTERM_MF_FAT	GO:0042923~neuropeptide binding	23	0.870553	3.97652e-09	GPR83, PRLHR, GPR139, TACR3, CCKBR, TACR1, NPY2R, PPYR1, PROKR2, BRS3, PROKR1, NPY1R, NPY6R, NTSR1, SORCS2, NPY5R, SORCS3, SSTR2, SSTR1, MRGPRX2, GALR2, NPFFR2, NPFFR1	1866	41	12983	3.90308	5.0621e-06	2.53106e-07	6.47596e-06
SP_PIR_KEYWORDS	lipoprotein	140	5.29902	4.97817e-09	DNAJC5B, TEX101, SYT1, LYPD4, WNT3A, EFNA3, CD52, SHH, CD48, HTR1B, APOB, LPA, S1PR1, DIRAS2, GP2, SLC4A1, NEGR1, VNN3, CHP2, HTR4, NTSR1, SSTR2, LYNX1, RND1, CCR5, SSTR1, HTR7, VSNL1, DSP, DNAJC5G, WNT5A, DRD1, KCNA2, RBP3, BLK, KCNA1, PPYR1, KCNA3, BDKRB1, UMOD, KCNA6, BDKRB2, KCNA5, KCNA7, GAD2, PDE6C, FOLR2, RAC2, ADRA2A, SFTPC, ADRA2B, GML, IVL, RAB6C, SFTPB, EPB42, HPCAL4, NPY5R, CD55, GNGT…	2592	642	19235	1.61827	3.58925e-06	1.19642e-07	7.53709e-06
INTERPRO	IPR005821:Ion transport	41	1.55185	5.34188e-09	KCNC2, KCNC3, KCNA2, KCNA1, KCNA4, KCNA3, KCNA6, KCNA5, KCNA7, KCNS3, KCNQ4, KCNS2, KCNQ3, MCOLN3, TRPV6, HCN4, KCNQ1, SCN5A, KCNG1, SCN10A, TRPM3, TRPC4, KCND2, TRPC5, KCNB2, KCNB1, TRPC7, CNGA4, CNGA1, KCNV1, CNGA2, KCNA10, RYR1, KCNH6, KCNH7, RYR2, CACNA1E, CACNA1D, CACNA1A, KCNH5, CACNA1B	2367	110	16659	2.62326	1.13728e-05	6.31825e-07	9.25143e-06
GOTERM_BP_FAT	GO:0006812~cation transport	130	4.92051	6.07783e-09	KCNC2, SLC8A3, SLC36A2, KCNC3, SCN3B, SLC9A3, SLC9A2, GRIN3A, GRIN2B, KCNK6, CHRNA4, CHRNA7, CLCA1, KCND2, TRPA1, SLC34A1, PKD2L1, CNGA1, KCNT1, RYR1, RYR2, SLC30A10, TNFAIP1, SLC38A4, KCNA2, KCNA1, KCNA4, KCNA3, CCL8, KCNA6, CACNB4, KCNA5, ATP12A, KCNA7, KCNJ3, KCNJ1, KCNS3, VDR, KCNS2, SLC30A2, SLC30A3, SLC31A2, SLC30A8, HCN4, TRPC4, KCNB2, TRPC5, KCNB1, GRIN1, TRPC7, UCP1, CACNA2D3, KCNK1, CAC…	1944	553	13528	1.6359	2.53503e-05	8.74159e-07	1.13457e-05
INTERPRO	IPR003091:Voltage-dependent potassium channel	20	0.757002	8.10173e-09	KCNC2, KCNC3, KCND2, KCNB2, KCNB1, KCNA2, KCNA1, KCNA4, KCNA3, KCNA6, KCNA5, KCNA7, KCNV1, KCNA10, KCNS3, KCNQ4, KCNS2, KCNQ3, KCNQ1, KCNG1	2367	33	16659	4.26547	1.72484e-05	9.0782e-07	1.40311e-05
UP_SEQ_FEATURE	repeat:2	68	2.57381	8.50417e-09	SNCB, SMCP, KRTAP24-1, SNCA, KRTAP4-4, KRTAP13-4, KRTAP13-3, KRTAP4-2, KRTAP5-2, KRTAP13-2, KRTAP13-1, KRTAP12-1, KRTAP12-3, KRTAP12-2, KRTAP11-1, KRTAP12-4, KRTAP10-3, KRTAP10-2, KRTAP10-5, SERPING1, KRTAP10-4, KRTAP10-7, KRTAP10-6, KRTAP10-9, GLTP, KRTAP10-8, VEGFC, KRTAP5-4, KRTAP5-6, KRTAP4-5, KRTAP5-9, KRTAP5-8, IGF2R, KRTAP3-2, KRTAP3-3, RYR1, KRTAP5-10, RYR2, KRTAP5-11, RBP3, SPRR2G, SPRR2…	2587	246	19113	2.04224	4.50371e-05	1.95818e-06	1.62819e-05
GOTERM_BP_FAT	GO:0008015~blood circulation	58	2.19531	8.60669e-09	EDN3, TACR3, CYP11B1, CYP11B2, TACR1, PPARG, TBX20, CXCL12, WNT2, EDNRA, CTTNBP2, LPA, FLI1, GUCY1A3, GUCA2B, KCNQ1, SERPING1, CFTR, ADRB2, F5, HTR7, DLL4, PDE5A, NPPC, FOXC2, HSD11B2, CARTPT, NPPB, RYR2, MYL2, KEL, MYL1, PPYR1, BDKRB1, BDKRB2, POMC, CALCA, HRH3, REN, NKX2-1, HCN4, PCSK5, SCN5A, EPO, COL4A3, ACTC1, NFE2, OLR1, NOX1, BRS3, NPY1R, NPR3, ACSM3, HOXB2, KCNJ8, AVPR1B, AVPR1A, ADRA1B	1944	186	13528	2.16996	3.58979e-05	1.19662e-06	1.60664e-05
GOTERM_BP_FAT	GO:0003013~circulatory system process	58	2.19531	8.60669e-09	EDN3, TACR3, CYP11B1, CYP11B2, TACR1, PPARG, TBX20, CXCL12, WNT2, EDNRA, CTTNBP2, LPA, FLI1, GUCY1A3, GUCA2B, KCNQ1, SERPING1, CFTR, ADRB2, F5, HTR7, DLL4, PDE5A, NPPC, FOXC2, HSD11B2, CARTPT, NPPB, RYR2, MYL2, KEL, MYL1, PPYR1, BDKRB1, BDKRB2, POMC, CALCA, HRH3, REN, NKX2-1, HCN4, PCSK5, SCN5A, EPO, COL4A3, ACTC1, NFE2, OLR1, NOX1, BRS3, NPY1R, NPR3, ACSM3, HOXB2, KCNJ8, AVPR1B, AVPR1A, ADRA1B	1944	186	13528	2.16996	3.58979e-05	1.19662e-06	1.60664e-05
GOTERM_MF_FAT	GO:0043565~sequence-specific DNA binding	139	5.26117	9.9492e-09	MYOD1, HMX2, CDX2, RORB, PDX1, PGR, GATA1, GATA2, ATOH1, FLI1, PROP1, GATA5, GATA3, FOXF2, GATA4, PITX2, PHOX2A, SATB1, LBX1, EMX1, BARHL1, EMX2, NKX2-8, SIX3, SIX2, FOXN4, HNF4A, ONECUT1, FIGLA, HOXB13, T, TAL1, VDR, DBX2, FOXQ1, MEIS3, OVOL2, LHX1, LHX3, NKX3-1, LHX5, NKX2-1, LHX6, LHX8, NR1H4, DBX1, NKX2-3, DMBX1, NFE2, IKZF1, GSX2, ESRRB, MAFB, GSX1, ESRRG, NEUROG2, EN2, ESX1, FOXP1, FOXP2, D…	1866	607	12983	1.59327	1.26653e-05	6.03111e-07	1.62027e-05
UP_SEQ_FEATURE	domain:Ig-like C2-type 3	42	1.5897	1.18005e-08	DCC, OPCML, FGFRL1, FCRL2, FCRL1, DSCAML1, KIT, FCRL6, FCRL5, FCRL4, FCRL3, LILRA1, LILRA2, MYOM2, KIRREL, LILRA3, LILRA4, CD22, ROBO2, ROBO3, KIRREL2, NEGR1, KIRREL3, MAG, FLT1, CNTN5, CNTN6, IL1RL1, FLT4, KDR, LILRB1, NCAM2, LILRB2, LILRB5, PSG7, IGSF1, CDON, NPHS1, CNTN2, CNTN1, KIR2DL1, CNTN4, LOC653882, KIR2DL2	2587	122	19113	2.54344	6.24935e-05	2.60397e-06	2.2593e-05
UP_SEQ_FEATURE	repeat:1	67	2.53596	1.23417e-08	SNCB, SMCP, KRTAP24-1, SNCA, KRTAP4-4, KRTAP13-4, KRTAP13-3, KRTAP4-2, KRTAP5-2, KRTAP13-2, KRTAP13-1, KRTAP12-1, KRTAP12-3, KRTAP12-2, KRTAP11-1, KRTAP12-4, KRTAP10-3, KRTAP10-2, KRTAP10-5, SERPING1, KRTAP10-4, KRTAP10-7, KRTAP10-6, KRTAP10-9, GLTP, KRTAP10-8, VEGFC, KRTAP5-4, KRTAP5-6, KRTAP4-5, KRTAP5-9, KRTAP5-8, IGF2R, KRTAP3-2, KRTAP3-3, RYR1, KRTAP5-10, RYR2, KRTAP5-11, RBP3, SPRR2G, SPRR2…	2587	243	19113	2.03705	6.53593e-05	2.61445e-06	2.36291e-05
GOTERM_BP_FAT	GO:0050801~ion homeostasis	102	3.86071	1.38013e-08	CASR, WFS1, SLC9A3, SNCA, SLC9A2, SLC7A8, CD52, CXCL12, S1PR1, GRIN2B, GALR2, GRID2, CHRNA4, CHRNA7, SLC4A1, CHRNA3, GJD2, KCND2, C5AR1, SLC34A1, CCR9, CD38, CCR8, CCR7, CCR5, CCR3, CCR2, RYR1, RYR2, GLP1R, FXYD1, CCL1, CCL3, DRD1, BDKRB1, BDKRB2, KCNA5, CACNB4, ATP12A, CCL7, VDR, SLC30A8, NTF3, EPB42, GRIN1, UPK3A, KDR, CD55, CXCL13, AVPR1B, PLCG2, AVPR1A, CHRNB2, CACNA1A, JPH3, TACR1, CYP11B2, …	1944	409	13528	1.73546	5.75634e-05	1.85693e-06	2.57633e-05
GOTERM_MF_FAT	GO:0008188~neuropeptide receptor activity	22	0.832702	1.50828e-08	GPR83, PRLHR, GPR139, TACR3, CCKBR, TACR1, NPY2R, PPYR1, PROKR2, BRS3, PROKR1, NPY1R, NPY6R, NTSR1, SORCS2, NPY5R, SORCS3, SSTR2, SSTR1, GALR2, NPFFR2, NPFFR1	1866	40	12983	3.82671	1.92002e-05	8.72745e-07	2.4563e-05
GOTERM_BP_FAT	GO:0055080~cation homeostasis	78	2.95231	1.55424e-08	CASR, JPH3, WFS1, SLC9A3, TACR1, CYP11B2, SLC9A2, SLC7A8, CD52, CXCL12, EDNRA, S1PR1, SAA2, SLC24A3, SLC24A2, GALR2, LTF, CHRNA7, CHRFAM7A, XCR1, PTGER3, C5AR1, ATP4A, CCKBR, ACO1, RXFP3, PRKCB, CCR9, CCR8, CD38, PROK2, CCR7, CCR5, GHRH, CCR3, LCK, CCR2, RYR1, RYR2, GLP1R, CCL1, FXYD1, CALCR, C7, CCL3, DRD1, TFR2, NR3C2, FKBP1A, BDKRB1, CACNB4, BDKRB2, KCNA5, ATP12A, CCL7, CALCA, VDR, HRH3, CD24,…	1944	286	13528	1.89787	6.48252e-05	2.02585e-06	2.90135e-05
SP_PIR_KEYWORDS	calcium	165	6.24527	1.67063e-08	SLC8A3, SYT1, CADM3, S100A8, SYT5, S100A7, MMP9, SYT2, F13A1, S100A9, SYT3, SYT9, FSTL4, SYT6, GRIN3B, GRIN3A, ENPEP, MMP3, DNASE1L3, CALB1, MMP1, CALB2, CDH22, APOB, CIB4, GRIN2B, PVALB, CCBE1, FSTL5, CDH23, RET, CLCA1, SCUBE3, SCUBE1, CHP2, COLEC12, ACTN3, PKD2L1, PITPNM1, KCNT1, PITPNM3, F5, VSNL1, RYR1, RYR2, RELN, FRAS1, MYL2, PCDH20, EFCAB3, CACNB4, ITGAM, PCDHAC1, DAGLA, ITGAX, SFTPD, TRPC…	2592	803	19235	1.52484	1.20452e-05	3.88556e-07	2.52938e-05
GOTERM_BP_FAT	GO:0015672~monovalent inorganic cation transport	84	3.17941	2.01171e-08	KCNC2, KCNK17, SLC8A3, KCNK16, SLC36A2, SLC5A5, KCNK15, KCNC3, KCNAB1, SCN3B, SLC9A3, SLC9A2, KCNK18, KCNK13, KCNK12, KCNIP4, KCNK10, KCNQ4, KCNQ3, SLC24A4, SLC24A3, SLC24A2, KCNK6, KCNQ1, KCNG1, SCN10A, KCND2, ATP4A, SLC34A1, CNGA1, TMEM38B, KCNA10, ATP6V1C2, KCNT1, KCNH6, KCNH7, TNFAIP1, KCNH5, SLC38A4, KCNA2, KCNA1, KCNA4, KCNA3, KCNA6, KCNA5, ATP12A, KCNJ3, KCNA7, KCNJ1, KCNS3, KCNS2, SCNN1G,…	1944	318	13528	1.83819	8.39051e-05	2.54268e-06	3.75534e-05
GOTERM_BP_FAT	GO:0051480~cytosolic calcium ion homeostasis	42	1.5897	2.1273e-08	CALCR, DRD1, JPH3, TACR1, BDKRB1, CD52, FKBP1A, KCNA5, BDKRB2, CALCA, EDNRA, S1PR1, SAA2, HRH3, GALR2, CD24, XCR1, SLC8A1, C5AR1, PTGER3, CCKBR, RXFP3, NPY1R, CCR9, PROK2, CD38, CCR8, CD55, CCR7, CCR5, GHRH, CXCL13, CCR3, CCR2, PLCG2, AVPR1B, LCK, AVPR1A, RYR1, RYR2, GLP1R, CACNA1A	1944	118	13528	2.47688	8.87256e-05	2.60969e-06	3.9711e-05
INTERPRO	IPR001811:Small chemokine, interleukin-8-like	22	0.832702	2.21397e-08	CCL1, CXCL1, CCL3, CXCL5, CXCL3, CXCL2, CCL4L1, CCL8, CXCL6, PF4V1, CCL16, CCL15, CXCL12, CCL4, CCL7, CCL18, CCL11, CCL13, CCL14, PPBP, CXCL13, CCL3L1, CCL21, CCL3L3	2367	41	16659	3.7765	4.71343e-05	2.35677e-06	3.8343e-05
SP_PIR_KEYWORDS	G protein-coupled receptor	40	1.514	2.32333e-08	CALCR, GPR85, DRD1, TACR3, TACR1, OPRK1, FPR1, BDKRB1, BDKRB2, GPR68, FPR2, GPR4, GHRHR, HTR1B, S1PR1, HRH2, MAS1, ADRA2A, ADRA2B, HTR1E, C5AR1, CCKBR, PTGER4, HTR4, BRS3, NTSR1, CCR8, ADRB2, CCR7, SSTR2, CCR5, SSTR1, CHRM2, CCR3, HTR7, CCR2, HTR6, CX3CR1, ADRA1B, HTR2C	2592	116	19235	2.55893	1.67511e-05	5.23475e-07	3.51758e-05
GOTERM_BP_FAT	GO:0019226~transmission of nerve impulse	90	3.40651	2.37404e-08	SYT1, SYT5, SLC6A2, SNCA, GRIK5, GABBR2, VIPR1, WNT2, DFNB31, CTTNBP2, HTR1B, KCNQ3, S1PR1, GRIN2B, SLC1A6, GALR2, GRID2, CNTNAP2, CHRNA4, SLC22A3, CHRNA3, CHAT, HTR1E, GJD2, GABRG1, KCND2, NRXN3, CACNG2, NRXN1, NTSR1, PDYN, GRM1, CTNNA2, GRM4, NAALAD2, GRM3, CBLN1, GRM8, GRM7, HTR7, HTR6, CARTPT, CPLX3, DRD1, CPLX1, OPRK1, KCNA1, CACNB4, RIMS1, HCRTR1, GAD2, HRH3, SYN1, SYN2, CD24, HTR3A, HTR3B,…	1944	350	13528	1.78942	9.90162e-05	2.82917e-06	4.4317e-05
GOTERM_BP_FAT	GO:0007204~elevation of cytosolic calcium ion concentration	40	1.514	2.47796e-08	CALCR, JPH3, DRD1, TACR1, BDKRB1, CD52, FKBP1A, BDKRB2, CALCA, EDNRA, S1PR1, SAA2, HRH3, GALR2, CD24, XCR1, SLC8A1, C5AR1, PTGER3, CCKBR, RXFP3, CCR9, PROK2, CD38, CCR8, CD55, CCR7, CCR5, GHRH, CXCL13, CCR3, CCR2, PLCG2, AVPR1B, LCK, AVPR1A, RYR1, RYR2, GLP1R, CACNA1A	1944	110	13528	2.53049	0.00010335	2.87099e-06	4.6257e-05
GOTERM_BP_FAT	GO:0007187~G-protein signaling, coupled to cyclic nucleotide second messenger	41	1.55185	3.04732e-08	CALCR, ADCY4, DRD1, ADCY8, NPY2R, OPRK1, FPR1, VIPR1, GHRHR, HTR1B, S1PR1, HRH3, HRH2, GALR2, MC3R, XCR1, HTR1E, PTGER3, PTGER4, RXFP2, HTR4, NPY1R, NPR3, CRHR1, P2RY12, GNAL, CRHR2, GRM4, UCN3, ADRB2, SSTR2, SSTR1, CHRM2, GHRH, CCR3, HTR7, HTR6, ADRA1B, MC4R, GNAS, OPRD1	1944	115	13528	2.48098	0.000127096	3.43523e-06	5.68853e-05
COG_ONTOLOGY	Secondary metabolites biosynthesis, transport, and catabolism	22	0.832702	3.51389e-08	CYP3A4, CYP24A1, CYP2F1, CYP11A1, CYP2B6, CYP11B1, CYP2S1, CYP11B2, CYP4F22, CYP26A1, CYP4F11, CYP2E1, CYP3A43, CYP4X1, CYP2A13, PTGIS, F5, CYP26B1, CYP2A6, CYP2A7, CYP4F2, CYP8B1	171	65	1950	3.85965	9.13612e-07	9.13612e-07	2.88167e-05
GOTERM_BP_FAT	GO:0010817~regulation of hormone levels	49	1.85466	3.5702e-08	CGA, EDN3, HNF1B, CYP11B1, CYP11B2, FAM3B, DUOX2, DUOX1, GPR120, PDX1, VGF, GHRHR, SHH, RDH8, WNT4, SERPINA6, SRD5A2, CYP11A1, CYP26A1, CPE, GHRH, CHST8, HSD11B2, RELN, GLP1R, NGF, RBP4, CPLX3, PRLHR, FFAR1, PCSK2, PCSK1, ALDH1A2, REN, CYP26B1, SLC30A8, PCSK5, KLK6, TBX3, LEP, RDH12, AFP, FOXE1, MC4R, CRH, GHSR, LRP2, CACNA1A, CRYM	1944	151	13528	2.25817	0.000148902	3.91876e-06	6.66461e-05
GOTERM_BP_FAT	GO:0006140~regulation of nucleotide metabolic process	41	1.55185	4.01376e-08	ACR, CALCR, ADCY4, DRD1, ADCY8, NPY2R, OPRK1, PGAM1, GABBR2, GHRHR, CALCA, EDNRA, HTR1B, S1PR1, HRH3, GALR2, ADRA2A, GUCY1A3, CDA, GUCA2B, GUCA1A, RXFP2, NPY1R, NPR3, CRHR1, GNAL, GRM4, GRM3, UCN3, ADRB2, SSTR2, GHRH, GRM8, HTR7, GRM7, CCR2, NPPC, GNAS, PDZD3, GLP1R, OPRD1	1944	116	13528	2.45959	0.0001674	4.29265e-06	7.49262e-05
SP_PIR_KEYWORDS	neurotransmitter transport	20	0.757002	4.17588e-08	CPLX4, CPLX3, CPLX2, CPLX1, SLC6A2, SLC6A11, SLC6A12, SLC6A3, SLC6A15, SLC6A17, RIMS1, RIMS4, SLC17A7, SLC32A1, SLC17A8, SLC17A6, SLC6A7, SLC6A5, SLC18A2, SV2B	2592	37	19235	4.0113	3.01076e-05	9.12366e-07	6.3224e-05
GOTERM_BP_FAT	GO:0007389~pattern specification process	73	2.76306	4.22974e-08	BMI1, NOG, HNF1B, CDX2, EVX1, FOXA2, WNT3A, TBX20, FGF10, CXCL12, PAX1, SHH, GLI1, EDNRA, BARX1, PROP1, PAX7, GATA4, HHIP, ALX4, PITX2, ALX1, IHH, RAX, EMX1, EFNB1, EMX2, SIX3, LEF1, CYP26A1, DLL1, GRHL3, CFC1, HOXC13, ROR2, FOXC2, RELN, DSCAML1, CXXC4, ZBTB16, T, ALDH1A2, OVOL2, LHX1, LOC653631, CYP26B1, NKX3-1, NKX2-1, PCSK5, MYF6, BMP4, FLT1, LMX1B, TBX3, GSX2, MAFB, MYF5, TGFBR2, TBX1, HOXB3,…	1944	267	13528	1.90261	0.000176407	4.41055e-06	7.8958e-05
SMART	SM00199:SCY	22	0.832702	4.51305e-08	CCL1, CXCL1, CCL3, CXCL5, CXCL3, CXCL2, CCL4L1, CCL8, CXCL6, PF4V1, CCL16, CCL15, CXCL12, CCL4, CCL7, CCL18, CCL11, CCL13, CCL14, PPBP, CXCL13, CCL3L1, CCL21, CCL3L3	1346	41	9079	3.61936	1.5615e-05	3.90378e-06	6.16185e-05
GOTERM_BP_FAT	GO:0006836~neurotransmitter transport	33	1.24905	4.55974e-08	CPLX4, CPLX3, SYT1, CPLX2, CPLX1, SLC6A2, SLC6A20, SLC6A3, RIMS1, RIMS4, SLC32A1, SYN1, HRH3, SYN2, SLC22A3, SV2B, GABRA2, SLC6A11, NRXN3, SLC6A12, SLC6A15, SLC6A17, SLC6A19, LIN7A, SLC17A7, GRM4, SLC17A8, SLC17A6, SLC6A7, SLC6A5, SLC18A2, WNT7A, CACNA1A	1944	83	13528	2.76677	0.000190169	4.63869e-06	8.51182e-05
SP_PIR_KEYWORDS	Antimicrobial	29	1.09765	4.62246e-08	DCD, S100A8, DEFB106A, S100A9, DEFB128, DEFB126, DEFB127, DEFB106B, CST11, DEFB114, PGLYRP4, SPAG11B, PGLYRP3, SPAG11A, LTF, DEFB1, DEFB132, DEFB107A, RNASE3, DEFB134, PRG2, DEFB136, S100A12, WFDC12, PPBP, DEFA6, DEFA5, DEFA4, DEFA3, DEFA1, CTSG	2592	71	19235	3.03108	3.33274e-05	9.80233e-07	6.99853e-05
GOTERM_CC_FAT	GO:0034703~cation channel complex	47	1.77896	4.78749e-08	KCNC2, KCNC3, KCNA2, KCNA1, KCNA4, KCNA3, KCNA6, CACNB4, KCNA5, KCNA7, KCNJ3, KCNJ1, KCNS3, KCNQ4, KCNS2, KCNQ3, KCNK6, SCNN1G, SCNN1B, KCNQ1, SCN5A, KCNG1, SCN10A, KCND2, KCNB2, KCNB1, CACNG3, CACNG2, KCNK1, CNGA4, CNGA1, KCNV1, CNGA2, KCNJ5, KCTD8, KCNA10, KCNN1, KCNJ8, KCTD18, SCN4B, RYR2, CACNA1E, KCTD16, CACNA1D, CACNA1A, TNFAIP1, CACNA1B	2012	132	12782	2.26201	2.67617e-05	1.91157e-06	7.00224e-05
GOTERM_MF_FAT	GO:0042379~chemokine receptor binding	24	0.908403	4.84221e-08	CCL1, CXCL1, CCL3, CXCL5, CXCL3, CXCL2, CCL8, CXCL6, PF4V1, CCL4, CXCL12, CCL7, CCL21, CCL3L1, CCL3L3, CCL4L1, CCL16, CCL15, CCL18, CCL11, CCL13, CCL14, CXCL14, PPBP, CXCL13, CCR2	1866	49	12983	3.40784	6.16394e-05	2.68005e-06	7.88576e-05
GOTERM_MF_FAT	GO:0008009~chemokine activity	23	0.870553	6.20122e-08	CXCL1, CCL1, CCL3, CXCL5, CXCL3, CXCL2, CCL8, CXCL6, PF4V1, CCL4, CXCL12, CCL7, CCL21, CCL3L1, CCL3L3, CCL4L1, CCL16, CCL15, CCL18, CCL11, CCL13, CCL14, CXCL14, PPBP, CXCL13	1866	46	12983	3.47883	7.89385e-05	3.28923e-06	0.00010099
GOTERM_MF_FAT	GO:0005509~calcium ion binding	190	7.19152	7.04508e-08	SYT1, CADM3, S100A8, S100A7, SYT5, NELL1, SYT2, SYT3, SNCA, NELL2, S100A9, FSTL4, SYT9, GRIN3B, SYT6, EDIL3, GRIN3A, DNASE1L3, CDH22, GRIN2B, FSTL5, CCBE1, CDH23, CLCA1, CRTAC1, COLEC12, PITPNM1, PITPNM3, F5, RYR1, RYR2, PCDH20, CACNB4, DAGLA, CD69, TRPC4, BMP1, TRPC5, HPCAL4, TRPC7, PCDH10, S100A11, S100A10, GAS6, S100A12, HPCA, NOTCH4, TLL1, NPNT, MMP27, MMP28, MMP25, KCNIP4, MMP24, CGREF1, SLC…	1866	919	12983	1.43847	8.96798e-05	3.58735e-06	0.000114732
INTERPRO	IPR003968:Potassium channel, voltage dependent, Kv	17	0.643452	7.15716e-08	KCNC2, KCNC3, KCND2, KCNB2, KCNB1, KCNA2, KCNA1, KCNA4, KCNA3, KCNA6, KCNA5, KCNA7, KCNV1, KCNS3, KCNA10, KCNS2, KCNG1	2367	27	16659	4.43135	0.000152364	7.25597e-06	0.000123952
UP_SEQ_FEATURE	repeat:4	53	2.00606	7.18999e-08	SNCB, SMCP, KRTAP24-1, SNCA, KRTAP4-4, KRTAP13-4, KRTAP13-3, KRTAP4-2, KRTAP5-2, KRTAP13-2, KRTAP13-1, KRTAP12-1, KRTAP12-3, KRTAP12-2, KRTAP11-1, KRTAP12-4, KRTAP10-3, KRTAP10-2, KRTAP10-5, SERPING1, KRTAP10-4, KRTAP10-7, KRTAP10-6, KRTAP10-9, KRTAP10-8, VEGFC, KRTAP5-4, KRTAP5-6, KRTAP5-9, KRTAP4-5, KRTAP5-8, IGF2R, RYR2, KRTAP5-10, KRTAP5-11, RBP3, KRTAP10-11, KRTAP10-12, KRTAP10-10, KRTAP10-1…	2587	182	19113	2.15148	0.000380709	1.46454e-05	0.000137658
GOTERM_BP_FAT	GO:0003002~regionalization	58	2.19531	8.1487e-08	BMI1, NOG, HNF1B, EVX1, FOXA2, WNT3A, TBX20, PAX1, SHH, GLI1, BARX1, PROP1, PAX7, GATA4, HHIP, ALX4, ALX1, EMX1, EMX2, SIX3, LEF1, CYP26A1, DLL1, HOXC13, ROR2, RELN, DSCAML1, CXXC4, ZBTB16, T, ALDH1A2, OVOL2, LHX1, LOC653631, CYP26B1, NKX2-1, NKX3-1, PCSK5, BMP4, MYF6, GSX2, TBX3, LMX1B, MAFB, MYF5, TBX1, HOXB3, HOXB4, HOXB1, HOXB2, SFRP1, HOXB8, SFRP2, HOXB5, HOXB6, HOXB9, WNT7A, TCF15	1944	197	13528	2.0488	0.000339824	8.0924e-06	0.000152114
GOTERM_BP_FAT	GO:0030802~regulation of cyclic nucleotide biosynthetic process	39	1.47615	8.24561e-08	ACR, CALCR, ADCY4, DRD1, ADCY8, NPY2R, OPRK1, GABBR2, GHRHR, CALCA, EDNRA, HTR1B, S1PR1, HRH3, GALR2, ADRA2A, GUCY1A3, GUCA2B, GUCA1A, RXFP2, NPY1R, NPR3, CRHR1, GNAL, GRM4, GRM3, UCN3, ADRB2, SSTR2, GHRH, GRM8, HTR7, GRM7, CCR2, NPPC, GNAS, PDZD3, GLP1R, OPRD1	1944	110	13528	2.46723	0.000343865	7.99821e-06	0.000153923
GOTERM_BP_FAT	GO:0030808~regulation of nucleotide biosynthetic process	39	1.47615	8.24561e-08	ACR, CALCR, ADCY4, DRD1, ADCY8, NPY2R, OPRK1, GABBR2, GHRHR, CALCA, EDNRA, HTR1B, S1PR1, HRH3, GALR2, ADRA2A, GUCY1A3, GUCA2B, GUCA1A, RXFP2, NPY1R, NPR3, CRHR1, GNAL, GRM4, GRM3, UCN3, ADRB2, SSTR2, GHRH, GRM8, HTR7, GRM7, CCR2, NPPC, GNAS, PDZD3, GLP1R, OPRD1	1944	110	13528	2.46723	0.000343865	7.99821e-06	0.000153923
GOTERM_BP_FAT	GO:0030855~epithelial cell differentiation	45	1.70326	9.38578e-08	LOR, FOXA2, ONECUT1, S100A7, LCE5A, PPARG, HOXB13, SPRR2G, SPRR2F, SPRR2E, LCE1A, PAX2, PGR, BARX1, S1PR1, KRT5, SPRR2D, SPRR2A, POU2F3, SPRR2B, MSI1, NKX2-1, LCE2D, KRT2, KRT3, KRT4, IVL, UPK2, F11R, SCUBE1, LCE2C, LCE2B, LCE2A, NEUROG3, UPK3A, KDR, EREG, SPRR1A, HOXB5, CNFN, NOTCH4, KRT14, DSP, SPRR4, DMBT1	1944	137	13528	2.28575	0.000391404	8.89726e-06	0.000175208
GOTERM_BP_FAT	GO:0030005~cellular di-, tri-valent inorganic cation homeostasis	64	2.42241	9.45184e-08	CASR, JPH3, WFS1, TACR1, CD52, CXCL12, EDNRA, S1PR1, SAA2, SLC24A3, SLC24A2, GALR2, LTF, CHRNA7, CHRFAM7A, XCR1, PTGER3, C5AR1, CCKBR, ACO1, RXFP3, PRKCB, CCR9, CCR8, CD38, PROK2, CCR7, CCR5, GHRH, CCR3, LCK, CCR2, RYR1, RYR2, GLP1R, CCL1, CALCR, FXYD1, DRD1, CCL3, TFR2, FKBP1A, BDKRB1, CACNB4, BDKRB2, KCNA5, CCL7, CALCA, VDR, HRH3, CD24, SLC30A8, MT1H, SLC8A1, GRIN1, NPY1R, CCL15, CCL11, CD55, C…	1944	227	13528	1.96197	0.000394159	8.76077e-06	0.000176441
SP_PIR_KEYWORDS	zymogen	57	2.15746	1.2759e-07	F13A1, PGC, MMP9, MMP27, MMP28, MMP3, MMP25, MMP1, MMP24, PAPPA, KLK11, CFD, KLK15, KLK14, TRY6, MMP13, GZMK, ADAMTS8, CPE, F5, CTSH, ADAMTS2, CTSG, ADAMTS18, ACR, ADAMTS17, ADAMTS19, PRSS1, TPSG1, PCSK2, PCSK1, PRSS2, REN, PRSS3, PCSK9, ADAM30, ADAMTS12, PCSK5, KLK6, KLK7, TMPRSS2, KLK8, BMP1, KLK2, KLK3, CFB, KLK4, KLK1, PLG, TMPRSS3, GGT6, CASP14, MEP1A, ADAM21, PAPPA2, CMA1, ADAMDEC1, TLL1	2592	206	19235	2.05336	9.19879e-05	2.62834e-06	0.000193174
GOTERM_BP_FAT	GO:0030003~cellular cation homeostasis	69	2.61166	1.35096e-07	CASR, JPH3, WFS1, TACR1, CD52, CXCL12, EDNRA, S1PR1, SAA2, SLC24A3, SLC24A2, GALR2, LTF, CHRNA7, CHRFAM7A, XCR1, PTGER3, C5AR1, CCKBR, ACO1, RXFP3, PRKCB, CCR9, CCR8, CD38, PROK2, CCR7, CCR5, GHRH, CCR3, LCK, CCR2, RYR1, RYR2, GLP1R, CCL1, CALCR, FXYD1, C7, DRD1, CCL3, TFR2, NR3C2, FKBP1A, BDKRB1, CACNB4, BDKRB2, KCNA5, CCL7, CALCA, VDR, HRH3, CD24, SLC30A8, MT1H, SLC8A1, NOX1, GRIN1, SLC12A5, NP…	1944	254	13528	1.8904	0.000563329	1.22497e-05	0.000252189
GOTERM_BP_FAT	GO:0055066~di-, tri-valent inorganic cation homeostasis	66	2.49811	1.35537e-07	CASR, JPH3, WFS1, TACR1, CD52, CXCL12, EDNRA, S1PR1, SAA2, SLC24A3, SLC24A2, GALR2, LTF, CHRNA7, CHRFAM7A, XCR1, PTGER3, C5AR1, CCKBR, ACO1, RXFP3, PRKCB, CCR9, CCR8, CD38, PROK2, CCR7, CCR5, GHRH, CCR3, LCK, CCR2, RYR1, RYR2, GLP1R, CCL1, CALCR, FXYD1, DRD1, CCL3, TFR2, FKBP1A, BDKRB1, CACNB4, BDKRB2, KCNA5, CCL7, CALCA, VDR, HRH3, CD24, SLC30A8, MT1H, SLC8A1, EPB42, GRIN1, NPY1R, CCL15, KDR, CC…	1944	239	13528	1.92169	0.000565166	1.20281e-05	0.000253012
GOTERM_BP_FAT	GO:0019935~cyclic-nucleotide-mediated signaling	43	1.62755	1.51756e-07	CALCR, ADCY4, DRD1, ADCY8, NPY2R, OPRK1, FPR1, VIPR1, GHRHR, HTR1B, S1PR1, HRH3, HRH2, GALR2, MC3R, XCR1, HTR1E, PTGER3, PTGER4, RXFP2, HTR4, NPY1R, NPR3, CRHR1, P2RY12, GNAL, CRHR2, GRM4, UCN3, ADRB2, SSTR2, SSTR1, CHRM2, GHRH, CCR3, HTR7, HTR6, ADRA1B, MC4R, GNAS, PDZD3, GLP1R, OPRD1	1944	130	13528	2.30177	0.000632772	1.31868e-05	0.000283287
GOTERM_BP_FAT	GO:0055082~cellular chemical homeostasis	93	3.52006	1.62715e-07	CASR, JPH3, FOXA3, WFS1, TACR1, SNCA, CD52, CXCL12, EDNRA, S1PR1, GRIN2B, SAA2, SLC24A3, SLC24A2, SLC1A6, GALR2, GRID2, LTF, CHRNA4, CHRNA7, SLC4A1, XCR1, CHRFAM7A, KCNQ1, CHRNA3, GJD2, KCND2, PTGER3, C5AR1, CCKBR, ACO1, RXFP3, CACNG2, PRKCB, CCR9, CCR8, CD38, PROK2, CCR7, CCR5, GHRH, CCR3, LCK, CCR2, RYR1, RYR2, CARTPT, GLP1R, CCL1, FXYD1, CALCR, C7, PRKCZ, CCL3, DRD1, CCK, TFR2, NR3C2, FKBP1A, …	1944	380	13528	1.70309	0.000678453	1.38506e-05	0.000303745
GOTERM_BP_FAT	GO:0048568~embryonic organ development	52	1.96821	1.6652e-07	HMX2, NOG, FGF9, WNT3A, FGF10, PAX2, SHH, GLI1, GATA2, KCNQ4, ATOH1, HLX, GATA4, FOXF2, POU4F3, ALX4, CDH23, ALX1, EOMES, SPINT1, SIX2, CLIC5, ROR2, FOXC2, ZFPM2, GNAS, RBP4, DSCAML1, ADA, T, ALDH1A2, HAND1, OVOL2, GFI1, PCSK5, OTOP1, FOXL2, MAFB, ESRRB, MYF5, TGFBR2, TBX1, GJB6, HOXB3, HOXB4, HOXB1, HOXB2, HOXB8, ITGA8, HOXB5, HOXB6, FOXE1	1944	172	13528	2.10384	0.000694315	1.3891e-05	0.000310849
GOTERM_MF_FAT	GO:0005249~voltage-gated potassium channel activity	36	1.3626	1.83528e-07	KCNC2, KCNC3, KCNAB1, KCNA2, KCNA1, KCNA4, KCNA3, KCNA6, KCNA5, KCNA7, KCNJ3, KCNJ1, KCNS3, KCNQ4, KCNS2, KCNQ3, KCNK6, HCN4, KCNQ1, KCNG1, KCND2, KCNB2, KCNB1, KCNK1, CNGA1, KCNV1, KCNJ5, KCNA10, KCTD8, KCNJ8, KCNH6, KCTD18, KCNH7, KCTD16, TNFAIP1, KCNH5	1866	100	12983	2.50476	0.000233605	8.9858e-06	0.000298884
GOTERM_BP_FAT	GO:0030799~regulation of cyclic nucleotide metabolic process	39	1.47615	1.83853e-07	ACR, CALCR, ADCY4, DRD1, ADCY8, NPY2R, OPRK1, GABBR2, GHRHR, CALCA, EDNRA, HTR1B, S1PR1, HRH3, GALR2, ADRA2A, GUCY1A3, GUCA2B, GUCA1A, RXFP2, NPY1R, NPR3, CRHR1, GNAL, GRM4, GRM3, UCN3, ADRB2, SSTR2, GHRH, GRM8, HTR7, GRM7, CCR2, NPPC, GNAS, PDZD3, GLP1R, OPRD1	1944	113	13528	2.40173	0.000766555	1.50361e-05	0.000343203
UP_SEQ_FEATURE	domain:Peptidase S1	36	1.3626	2.21036e-07	ACR, PRSS1, C1S, TPSG1, LPA, PRSS2, PRSS3, KLK12, KLK11, KLK10, PRSS33, CFD, PRSS35, KLK15, KLK14, KLK13, KLK6, KLK7, TMPRSS2, KLK8, KLK9, KLK2, CFB, KLK3, KLK4, KLK5, TRY6, KLK1, TMPRSS6, PLG, TMPRSS3, TMPRSS4, GZMK, ST14, CMA1, PRSS22, CTSG	2587	106	19113	2.50916	0.00116992	4.33549e-05	0.00042319
GOTERM_BP_FAT	GO:0006928~cell motion	110	4.16351	2.29331e-07	FGF19, EDN3, GDF7, S100A9, ENPEP, CXCL12, IL10, SHH, WNT2, CTTNBP2, BDNF, ATOH1, APOB, DAB1, UNC5B, ANK3, UNC5A, ROBO2, ROBO3, TWIST1, RET, EFNB1, BARHL1, EMX2, CCL4L1, CTNNA2, VEGFC, CD34, RELN, LOC653882, CCL3, DRD1, ENPP2, DNAH17, ASTN1, ITGB2, CCL4, ITGAM, EPHB2, DOCK2, OVOL2, KAL1, SFTPD, ADRA2A, NKX2-1, LHX6, STRBP, RUNX3, NKX2-3, NTF3, MET, NEUROG2, KDR, FEZF1, FEZF2, EPHA7, ITGA5, PYY, SM…	1944	475	13528	1.61152	0.000956084	1.83949e-05	0.0004281
SP_PIR_KEYWORDS	antibiotic	27	1.02195	2.86542e-07	DCD, DEFB106A, DEFB128, DEFB126, DEFB127, DEFB106B, CST11, DEFB114, PGLYRP4, SPAG11B, PGLYRP3, SPAG11A, LTF, DEFB1, DEFB132, DEFB107A, RNASE3, DEFB134, PRG2, DEFB136, S100A12, WFDC12, PPBP, DEFA6, DEFA5, DEFA4, DEFA3, DEFA1, CTSG	2592	68	19235	2.94654	0.000206575	5.73878e-06	0.000433831
SP_PIR_KEYWORDS	Serine protease	42	1.5897	3.12602e-07	ACR, PRSS1, C1S, TPSG1, PCSK2, PCSK1, LPA, PRSS2, PRSS3, KLK12, PCSK9, LTF, KLK11, KLK10, PRSS16, PRSS33, CFD, PCSK5, KLK15, KLK14, KLK13, KLK6, KLK7, TMPRSS2, KLK8, KLK9, KLK2, KLK3, CFB, KLK4, KLK5, TRY6, KLK1, TMPRSS6, PLG, TMPRSS3, TMPRSS4, GZMK, ST14, RELN, CMA1, PRSS22, CTSG	2592	136	19235	2.29175	0.000225361	6.0915e-06	0.000473287
SP_PIR_KEYWORDS	disease mutation	283	10.7116	3.16052e-07	EDN3, NOG, SCN3B, SNCA, C1QC, SHH, BDNF, APOB, MAT1A, CHRNA4, CFD, CHRNA2, TWIST1, CDH23, PITX2, PHOX2A, WNT10B, EFNB1, MYH2, MECP2, KRT12, KRT13, SERPING1, CD40, MYH8, C1QB, MYO18B, RPS19, PITPNM3, KRT18, KRT17, HNF4A, F5, KRT16, KRT14, ST14, PDGFRL, RYR1, HSD11B2, ROR2, RYR2, BIN1, EXT2, RBP4, CACNB4, RIMS1, ADA, KCNJ1, EPHB2, RAC2, KAL1, LHX3, NKX2-1, MOCS1, FH, BMP4, TGFBR2, HBA1, UPK3A, GUCY…	2592	1591	19235	1.32	0.000227848	5.99666e-06	0.000478511
GOTERM_BP_FAT	GO:0007188~G-protein signaling, coupled to cAMP nucleotide second messenger	32	1.2112	3.20513e-07	CALCR, ADCY4, DRD1, ADCY8, NPY2R, OPRK1, FPR1, GHRHR, S1PR1, GALR2, MC3R, PTGER3, PTGER4, RXFP2, NPY1R, NPR3, CRHR1, P2RY12, GNAL, CRHR2, GRM4, UCN3, ADRB2, SSTR2, GHRH, CHRM2, CCR3, HTR7, ADRA1B, MC4R, GNAS, OPRD1	1944	85	13528	2.6198	0.00133597	2.52235e-05	0.000598312
GOTERM_BP_FAT	GO:0007155~cell adhesion	149	5.63967	3.77105e-07	MPZL3, CADM3, MPZL2, NELL1, NELL2, VTN, EDIL3, CXCL12, CDH22, DAB1, S1PR1, ADAM2, CSF3R, COL12A1, ROBO2, NEGR1, SPON1, CDH23, F11R, RET, EFNB1, CCL4L1, PTPRT, ACTN3, PTPRU, BCL2L11, CTNNA2, CCR8, NCAM2, PODXL2, SIRPG, F5, HAS1, CD34, CCR3, CD33, CX3CR1, ROR2, RELN, COL24A1, EDA, PLXNC1, OLFM4, EMCN, AMTN, PCDH20, ASTN1, ITGB4, DSCAML1, ITGB2, CCL4, ITGAM, PCDHAC1, ITGAX, KAL1, BMP1, ADAM23, PCDH1…	1944	700	13528	1.48124	0.00157167	2.91274e-05	0.000703952
GOTERM_BP_FAT	GO:0022610~biological adhesion	149	5.63967	4.13062e-07	MPZL3, CADM3, MPZL2, NELL1, NELL2, VTN, EDIL3, CXCL12, CDH22, DAB1, S1PR1, ADAM2, CSF3R, COL12A1, ROBO2, NEGR1, SPON1, CDH23, F11R, RET, EFNB1, CCL4L1, PTPRT, ACTN3, PTPRU, BCL2L11, CTNNA2, CCR8, NCAM2, PODXL2, SIRPG, F5, HAS1, CD34, CCR3, CD33, CX3CR1, ROR2, RELN, COL24A1, EDA, PLXNC1, OLFM4, EMCN, AMTN, PCDH20, ASTN1, ITGB4, DSCAML1, ITGB2, CCL4, ITGAM, PCDHAC1, ITGAX, KAL1, BMP1, ADAM23, PCDH1…	1944	701	13528	1.47913	0.0017214	3.13247e-05	0.000771075
SP_PIR_KEYWORDS	synapse	57	2.15746	4.24205e-07	SYT1, SYT5, SYT2, GABRB1, SYT3, GRIK5, SYT9, GRIN3B, SYT6, GRIN3A, GABBR2, GRIN2B, GRID2, CHRNA4, LGI3, CHRNA7, SV2B, CHRFAM7A, DLG2, CHRNA3, CHRNA2, GABRG1, ANKS1B, SVOP, RIMBP2, CBLN4, CBLN1, EGFLAM, CHRM2, ERC2, IGSF9, CPLX4, CPLX3, CABP1, RIMS1, RIMS4, SYNPR, GAD2, SYN1, SYN2, SLC30A3, HTR3A, GABRD, PHACTR1, GABRA2, GABRA1, GABRA4, SYT10, DLGAP2, GRIN1, SHANK2, LIN7A, CADPS, SLC17A7, SLC17A8,…	2592	213	19235	1.98588	0.000305805	7.84232e-06	0.000642256
UP_SEQ_FEATURE	repeat:5	46	1.74111	4.8133e-07	SMCP, KRTAP24-1, KRTAP4-4, KRTAP13-3, KRTAP4-2, KRTAP10-11, KRTAP5-2, KRTAP10-12, KRTAP13-2, KRTAP13-1, KRTAP10-10, KRTAP12-1, KRTAP10-1, SYNPR, KRTAP12-3, KRTAP12-2, KRTAP12-4, NEFH, ADAM30, IVL, KRTAP9-4, HAVCR1, RRBP1, KRTAP9-3, KRTAP10-3, DGKK, KRTAP10-2, ALMS1, KRTAP10-5, SERPING1, KRTAP10-4, ESX1, KRTAP10-7, KRTAP10-6, KRTAP10-9, KRTAP10-8, KRTAP5-4, KRTAP5-6, KRTAP4-5, KRTAP5-9, SPRR1A, KR…	2587	157	19113	2.16466	0.00254588	9.10359e-05	0.00092154
GOTERM_BP_FAT	GO:0060429~epithelium development	62	2.34671	5.12892e-07	LOR, FOXA2, S100A7, PPARG, PDX1, PAX2, SHH, PGR, WNT4, BARX1, S1PR1, GPC3, LCE2D, TWIST1, ALX1, F11R, RET, SCUBE1, VEGFC, EREG, KRT14, SPRR4, DSP, FRAS1, ONECUT1, LCE5A, HOXB13, SPRR2G, SPRR2F, LCE1A, SPRR2E, T, ALDH1A2, KRT5, OVOL2, SPRR2D, SPRR2A, POU2F3, SPRR2B, MSI1, NKX2-1, KRT2, KRT3, KRT4, IVL, UPK2, NKX2-3, BMP4, LCE2C, LCE2B, LCE2A, NEUROG3, UPK3A, KDR, HOXB4, HOXB2, SPRR1A, HOXB5, CNFN,…	1944	227	13528	1.90065	0.00213699	3.82006e-05	0.000957429
INTERPRO	IPR018114:Peptidase S1/S6, chymotrypsin/Hap, active site	36	1.3626	5.49214e-07	ACR, PRSS1, C1S, TPSG1, LPA, PRSS2, PRSS3, KLK12, KLK11, KLK10, PRSS33, CFD, PRSS35, KLK15, KLK14, KLK13, KLK6, KLK7, TMPRSS2, KLK8, KLK9, KLK2, CFB, KLK3, KLK4, KLK5, TRY6, KLK1, TMPRSS6, PLG, TMPRSS3, TMPRSS4, GZMK, ST14, CMA1, PRSS22, CTSG	2367	105	16659	2.41304	0.00116859	5.31476e-05	0.000951162
UP_SEQ_FEATURE	repeat:14	28	1.0598	5.62182e-07	KRTAP4-4, KRTAP4-2, KRTAP10-11, KRTAP10-12, KRTAP10-10, KRTAP12-1, KRTAP10-1, KRTAP12-3, KRTAP12-2, KRTAP12-4, NEFH, IVL, KRTAP9-4, RRBP1, KRTAP9-3, KRTAP10-3, DGKK, KRTAP10-2, ALMS1, KRTAP10-5, KRTAP10-4, ESX1, KRTAP10-7, KRTAP10-6, KRTAP10-9, KRTAP10-8, KRTAP4-5, IGF2R	2587	74	19113	2.7955	0.00297289	0.000102661	0.00107634
GOTERM_BP_FAT	GO:0006873~cellular ion homeostasis	90	3.40651	5.77731e-07	CASR, JPH3, WFS1, TACR1, SNCA, CD52, CXCL12, EDNRA, S1PR1, GRIN2B, SAA2, SLC24A3, SLC24A2, SLC1A6, GALR2, GRID2, LTF, CHRNA4, CHRNA7, SLC4A1, XCR1, CHRFAM7A, KCNQ1, CHRNA3, GJD2, KCND2, PTGER3, C5AR1, CCKBR, ACO1, RXFP3, CACNG2, PRKCB, CCR9, CCR8, CD38, PROK2, CCR7, CCR5, GHRH, CCR3, LCK, CCR2, RYR1, RYR2, GLP1R, CCL1, FXYD1, CALCR, C7, PRKCZ, CCL3, DRD1, CCK, TFR2, NR3C2, FKBP1A, BDKRB1, CACNB4,…	1944	374	13528	1.67459	0.00240682	4.22748e-05	0.00107847
SP_PIR_KEYWORDS	palmoplantar keratoderma	13	0.492051	6.98832e-07	KRT6A, KRT6B, SLURP1, GJB3, GJB6, TAT, GJB2, KRT9, KRT17, KRT16, KRT14, KRT1, DSP	2592	19	19235	5.07747	0.000503731	1.25964e-05	0.00105805
UP_SEQ_FEATURE	domain:DAPIN	14	0.529902	7.43941e-07	NLRP7, NLRP4, NLRP9, NLRP3, PYDC1, NLRP2, AIM2, PYHIN1, MEFV, PYCARD, NLRP11, NLRP14, NLRP13, NLRP10	2587	22	19113	4.70151	0.00393216	0.000131322	0.00142432
SP_PIR_KEYWORDS	cell adhesion	94	3.55791	7.72761e-07	MPZL3, CADM3, MPZL2, CLSTN2, OPCML, CLSTN3, NPNT, CUZD1, VTN, EDIL3, LY9, CDH22, CD96, CGREF1, PCDH1, ADAM2, COL12A1, CNTNAP2, CSF3R, ESAM, NEGR1, SPON1, CDH23, PARVG, SYMPK, CNTNAP4, CNTN5, NRXN2, EGFL6, NRXN3, CNTNAP5, CNTN6, SIGLEC12, PTPRU, NRXN1, CTNNA2, NCAM2, AMIGO2, SIRPG, PODXL2, SIGLEC6, CD34, SIGLEC5, SIGLEC8, CD33, SIGLEC7, CNTN2, CNTN1, CNTN4, RELN, DCHS2, OLFM4, AMTN, PCDH20, ITGB4,…	2592	422	19235	1.653	0.000557006	1.35892e-05	0.00116998
SP_PIR_KEYWORDS	gpi-anchor	39	1.47615	8.24922e-07	TEX101, LYPD4, ALPI, OPCML, EFNA3, CD52, UMOD, MMP25, CD48, GPC5, GPC3, FOLR2, CD177, GP2, LY6H, CEACAM8, DPEP3, CEACAM7, CEACAM6, CEACAM5, RTN4RL2, CD24, GML, NEGR1, VNN3, CNTN5, CNTN6, NTNG1, NTNG2, LYPD6B, CDH13, CD55, LYNX1, ULBP1, CNTN2, CNTN1, GFRA1, CNTN4, GFRA4	2592	126	19235	2.29695	0.000594592	1.41611e-05	0.00124895
GOTERM_BP_FAT	GO:0019932~second-messenger-mediated signaling	63	2.38456	8.25128e-07	ADCY4, EDN3, CASR, ADCY8, TACR1, VIPR1, GHRHR, EDNRA, HTR1B, MCTP2, S1PR1, GALR2, XCR1, HTR1E, PIK3CG, GPR139, PTGER3, PTGER4, CCKBR, RXFP3, RXFP2, HTR4, GRM1, MCTP1, CRHR1, GNAL, GRM4, CRHR2, SSTR2, ADRB2, UCN3, SSTR1, GHRH, CHRM2, CA8, CCR3, HTR7, HTR6, GNAS, GLP1R, CALCR, DRD1, TNF, OPRK1, NPY2R, GNG13, FPR1, CALCA, HRH3, HRH2, MC3R, ALMS1, NPY1R, NPR3, RCAN2, P2RY12, MC4R, AVPR1A, ADRA1B, HTR…	1944	235	13528	1.86556	0.0034357	5.93364e-05	0.00154028
UP_SEQ_FEATURE	repeat:15	26	0.984103	9.00145e-07	KRTAP4-4, KRTAP4-2, KRTAP10-11, KRTAP10-12, KRTAP10-10, KRTAP10-1, KRTAP12-2, KRTAP12-4, NEFH, IVL, KRTAP9-4, RRBP1, KRTAP9-3, KRTAP10-3, KRTAP10-2, ALMS1, DGKK, KRTAP10-5, KRTAP10-4, ESX1, KRTAP10-7, KRTAP10-6, KRTAP10-9, KRTAP10-8, KRTAP4-5, IGF2R	2587	67	19113	2.86702	0.00475582	0.000153768	0.00172338
UP_SEQ_FEATURE	domain:Ig-like C2-type 5	23	0.870553	1.01761e-06	FLT1, CNTN5, CNTN6, FLT4, DSCAML1, KIT, FCRL5, FCRL3, KDR, NCAM2, MYOM2, KIRREL, IGSF1, CDON, NPHS1, CNTN2, CD22, CNTN1, ROBO2, LOC653882, CNTN4, ROBO3, KIRREL2, KIRREL3	2587	55	19113	3.08957	0.00537476	0.0001684	0.00194827
UP_SEQ_FEATURE	repeat:11	30	1.1355	1.09922e-06	KRTAP4-4, KRTAP4-2, KRTAP10-11, KRTAP10-12, KRTAP10-10, KRTAP12-1, KRTAP10-1, KRTAP12-3, KRTAP12-2, KRTAP12-4, NEFH, IVL, KRTAP9-4, CSTF2, HAVCR1, RRBP1, KRTAP9-3, KRTAP10-3, DGKK, KRTAP10-2, ALMS1, KRTAP10-5, KRTAP10-4, ESX1, KRTAP10-7, KRTAP10-6, KRTAP10-9, KRTAP10-8, KRTAP4-5, IGF2R	2587	85	19113	2.60756	0.00580454	0.000176392	0.00210452
INTERPRO	IPR003054:Type II keratin	16	0.605602	1.10476e-06	KRT6C, KRT6A, KRT72, KRT75, KRT74, KRT77, KRT5, KRT76, KRT79, FCN2, KRT7, KRT78, KRT2, KRT3, KRT4, KRT86	2367	28	16659	4.02173	0.00234927	0.000102257	0.00191328
GOTERM_BP_FAT	GO:0003001~generation of a signal involved in cell-cell signaling	31	1.17335	1.11017e-06	CGA, CPLX3, EDN3, SYT1, HNF1B, FAM3B, FFAR1, GPR120, CACNB4, PDX1, VGF, RIMS1, GHRHR, BDNF, SYN1, HRH3, SYN2, SLC30A8, FCER1A, TBX3, NRXN3, LIN7A, LEP, GRM4, GHRH, MC4R, LRP2, GHSR, WNT7A, GLP1R, CACNA1A	1944	85	13528	2.53793	0.00461982	7.84804e-05	0.00207237
GOTERM_BP_FAT	GO:0051046~regulation of secretion	56	2.11961	1.17684e-06	EDN3, SYT1, GPR109B, TACR1, SNCA, BTC, TNFSF15, GHRHR, IL10, IL11, ACVR1C, HTR1B, SAA2, GRIN2B, CHRNA4, MS4A2, TRPV6, KCNQ1, CHRNA3, CD40, PFKM, NLRP3, NLRP2, VEGFC, CD38, UCN3, GHRH, GRM8, GRM7, CARTPT, NGF, CPLX4, RBP4, CPLX3, TNF, RAB3C, KRT20, TRH, PYDC1, ADA, PCSK1, HRH3, PYCARD, FCER1A, CIDEA, IGF2, NPY1R, NPY5R, LEP, AVPR1B, CRH, AVPR1A, CHRNB2, GHSR, HTR2C, CACNA1A	1944	202	13528	1.92919	0.00489659	8.18069e-05	0.00219683
INTERPRO	IPR008957:Fibronectin, type III-like fold	52	1.96821	1.18757e-06	F13A1, IL21R, INSRR, IL4R, CSF3R, COL12A1, CSF2RB, ROBO2, ROBO3, GHR, CNTN5, CNTN6, RIMBP2, PTPRT, PTPRU, PTPRO, NCAM2, IGFN1, EGFLAM, CNTN2, CNTN1, CNTN4, IL12B, IGSF9, DCC, CRLF1, ITGB4, DSCAML1, EPHA10, EPHB2, IL12RB2, EPHB6, TRIM67, MYOM2, KAL1, IL10RA, FNDC1, IL2RG, TGM5, LRFN5, TGM7, LRFN2, PTPRB, EPB42, EPHA5, EPHA7, COL14A1, PRLR, EPHA8, CDON, NPHS1, IL5RA	2367	184	16659	1.98901	0.00252515	0.000105342	0.0020567
INTERPRO	IPR003267:Small proline-rich	15	0.567752	1.24333e-06	LCE5A, LCE2C, SPRR2G, LCE2B, LELP1, SPRR2F, LCE2A, SPRR2E, LCE1A, SPRR2D, SPRR1A, SPRR2A, SPRR2B, LCE2D, SPRR4	2367	25	16659	4.22281	0.00264355	0.000105876	0.00215326
INTERPRO	IPR004020:Pyrin	14	0.529902	1.30907e-06	NLRP7, NLRP4, NLRP9, NLRP3, PYDC1, NLRP2, AIM2, PYHIN1, MEFV, PYCARD, NLRP11, NLRP14, NLRP13, NLRP10	2367	22	16659	4.47874	0.00278312	0.000107187	0.00226711
INTERPRO	IPR001314:Peptidase S1A, chymotrypsin	35	1.32475	1.31639e-06	ACR, PRSS1, C1S, TPSG1, LPA, PRSS2, PRSS3, KLK12, KLK11, KLK10, PRSS33, CFD, KLK15, KLK14, KLK13, KLK6, KLK7, TMPRSS2, KLK8, KLK9, KLK2, CFB, KLK3, KLK4, KLK5, TRY6, KLK1, TMPRSS6, PLG, TMPRSS3, TMPRSS4, GZMK, ST14, CMA1, PRSS22, CTSG	2367	104	16659	2.36857	0.00279867	0.000103794	0.00227979
GOTERM_BP_FAT	GO:0048732~gland development	42	1.5897	1.33289e-06	CGA, NOG, NRG3, ERBB4, SLC6A3, WNT3A, HOXB13, FGF10, PAX1, GHRHR, SHH, GLI1, WNT2, PGR, CTTNBP2, PCSK1, GATA2, ALDH1A2, PROP1, NKX2-1, NKX3-1, NKX2-3, BMP4, IKZF1, TBX3, MET, GSX1, LEF1, TBX1, EDAR, ISL1, BCL2L11, HOXB3, PRLR, SFRP1, GHRH, ALOX15B, NOTCH4, CRH, FOXE1, HOXB9, EDA	1944	135	13528	2.16497	0.00554408	9.11353e-05	0.00248813
UP_SEQ_FEATURE	repeat:18	20	0.757002	1.38638e-06	RRBP1, KRTAP10-3, KRTAP4-4, DGKK, ALMS1, KRTAP10-2, KRTAP10-5, KRTAP4-2, KRTAP10-4, KRTAP10-11, KRTAP10-7, KRTAP10-12, KRTAP10-6, KRTAP10-9, KRTAP10-8, KRTAP10-1, KRTAP12-2, KRTAP4-5, NEFH, IVL	2587	44	19113	3.35822	0.0073154	0.000215926	0.00265431
GOTERM_BP_FAT	GO:0031279~regulation of cyclase activity	34	1.2869	1.45093e-06	ACR, CALCR, ADCY4, DRD1, ADCY8, NPY2R, OPRK1, GABBR2, GHRHR, CALCA, EDNRA, S1PR1, HRH3, GALR2, ADRA2A, GUCA1A, RXFP2, NPY1R, NPR3, CRHR1, GNAL, GRM4, GRM3, UCN3, ADRB2, SSTR2, GHRH, GRM8, HTR7, GRM7, CCR2, GNAS, GLP1R, OPRD1	1944	99	13528	2.38991	0.00603357	9.76056e-05	0.00270847
GOTERM_BP_FAT	GO:0042592~homeostatic process	155	5.86677	1.49405e-06	CASR, WFS1, SLC22A12, SLC9A3, SLC9A2, SNCA, SLC7A8, CD52, PDX1, CXCL12, GHRHR, APOB, S1PR1, GRIN2B, GALR2, GRID2, CHRNA4, CHRNA7, SLC4A1, CHRNA3, GJD2, C5AR1, KCND2, SLC34A1, BCL2L11, CCR9, CCR8, CD38, CCR7, RPS19, CCR5, HNF4A, CCR3, TXNDC5, CCR2, TXNDC6, RYR1, RYR2, CARTPT, GLP1R, CCL1, FXYD1, RBP4, DRD1, CCL3, ERBB4, BDKRB1, CACNB4, BDKRB2, KCNA5, ATP12A, CCL7, TIMP1, TAL1, VDR, GCKR, RAC2, SFT…	1944	751	13528	1.43625	0.00621232	9.8911e-05	0.00278896
UP_SEQ_FEATURE	repeat:6	42	1.5897	1.51191e-06	SMCP, KRTAP24-1, KRTAP4-4, KRTAP4-2, KRTAP10-11, KRTAP5-2, KRTAP10-12, KRTAP10-10, KRTAP12-1, KRTAP10-1, KRTAP12-3, KRTAP12-2, KRTAP12-4, NEFH, IVL, KRTAP9-4, HAVCR1, CSTF2, RRBP1, KRTAP9-3, KRTAP10-3, DGKK, KRTAP10-2, ALMS1, KRTAP10-5, SERPING1, KRTAP10-4, ESX1, KRTAP10-7, KRTAP10-6, KRTAP10-9, KRTAP10-8, KRTAP5-4, KRTAP5-6, KRTAP5-9, KRTAP4-5, SPRR1A, KRTAP5-8, IGF2R, RYR1, KRTAP5-10, KRTAP5-11	2587	143	19113	2.16993	0.00797508	0.000228747	0.00289462
GOTERM_BP_FAT	GO:0048666~neuron development	82	3.10371	1.5785e-06	OPCML, GDF7, WNT3A, RORB, GRIN3A, PAX2, CXCL12, SHH, DFNB31, BDNF, ATOH1, UNC5B, ANK3, UNC5A, DYNLL2, GALR2, POU4F3, CNTNAP2, POU4F2, POU4F1, ROBO2, ROBO3, CHAT, CDH23, RET, NRXN3, EFNB1, NKX2-8, NRXN1, SLIT2, SLIT3, CTNNA2, NCAM2, SLITRK1, RND1, CLIC5, CNTN2, CNTN4, RELN, SLITRK5, IGSF9, NGF, DCC, DRD1, CCK, NDN, DSCAML1, EPHB2, DGKG, BCL11B, KAL1, NKX2-1, LHX6, RTN4RL2, CD24, OLFM3, LHX8, RUNX3…	1944	339	13528	1.68326	0.00656231	0.000102869	0.0029466
GOTERM_BP_FAT	GO:0048870~cell motility	76	2.87661	1.5798e-06	FGF19, EDN3, SMCP, S100A9, CUZD1, ENPEP, CXCL12, SHH, IL10, WNT2, CTTNBP2, ATOH1, NDE1, APOB, DAB1, SAA2, SEMA3F, POU4F1, TWIST1, RET, ARHGEF7, EFNB1, BARHL1, EMX2, SLIT2, CTNNA2, VEGFC, CD34, CNTN2, LOC653882, RELN, IL12B, DCC, DRD1, TNF, CCK, NDN, DNAH17, CXCL3, DNAH3, ASTN1, KITLG, ITGB2, KIT, DNAH7, DNAH8, ITGAM, CALCA, DOCK2, OVOL2, ROPN1B, DNER, PRSS3, SFTPD, NKX2-1, KRT2, LHX6, SCNN1G, CD2…	1944	307	13528	1.72271	0.00656768	0.000101369	0.00294902
GOTERM_BP_FAT	GO:0051674~localization of cell	76	2.87661	1.5798e-06	FGF19, EDN3, SMCP, S100A9, CUZD1, ENPEP, CXCL12, SHH, IL10, WNT2, CTTNBP2, ATOH1, NDE1, APOB, DAB1, SAA2, SEMA3F, POU4F1, TWIST1, RET, ARHGEF7, EFNB1, BARHL1, EMX2, SLIT2, CTNNA2, VEGFC, CD34, CNTN2, LOC653882, RELN, IL12B, DCC, DRD1, TNF, CCK, NDN, DNAH17, CXCL3, DNAH3, ASTN1, KITLG, ITGB2, KIT, DNAH7, DNAH8, ITGAM, CALCA, DOCK2, OVOL2, ROPN1B, DNER, PRSS3, SFTPD, NKX2-1, KRT2, LHX6, SCNN1G, CD2…	1944	307	13528	1.72271	0.00656768	0.000101369	0.00294902
GOTERM_BP_FAT	GO:0019933~cAMP-mediated signaling	33	1.24905	1.60833e-06	CALCR, ADCY4, DRD1, ADCY8, NPY2R, OPRK1, FPR1, GHRHR, S1PR1, GALR2, MC3R, PTGER3, PTGER4, RXFP2, NPY1R, NPR3, CRHR1, P2RY12, GNAL, CRHR2, GRM4, UCN3, ADRB2, SSTR2, GHRH, CHRM2, CCR3, HTR7, ADRA1B, MC4R, GNAS, GLP1R, OPRD1	1944	95	13528	2.41728	0.00668591	0.000101637	0.00300229
UP_SEQ_FEATURE	repeat:13	28	1.0598	1.85476e-06	KRTAP4-4, KRTAP4-2, KRTAP10-11, KRTAP10-12, KRTAP10-10, KRTAP12-1, KRTAP10-1, KRTAP12-3, KRTAP12-2, KRTAP12-4, NEFH, IVL, KRTAP9-4, RRBP1, KRTAP9-3, KRTAP10-3, DGKK, KRTAP10-2, ALMS1, KRTAP10-5, KRTAP10-4, ESX1, KRTAP10-7, KRTAP10-6, KRTAP10-9, KRTAP10-8, KRTAP4-5, IGF2R	2587	78	19113	2.65214	0.00977471	0.000272818	0.00355102
PIR_SUPERFAMILY	PIRSF038651:G protein-coupled olfactory receptor, class I	26	0.984103	1.90379e-06	OR51D1, OR52H1, OR51B2, OR52J3, OR51Q1, OR52D1, OR52N4, OR51T1, OR56B1, OR51B5, OR51B6, OR51L1, OR51B4, OR51V1, OR52B2, OR52I2, OR52E2, OR51E1, OR56A3, OR56A4, OR56A1, OR52M1, OR51I2, OR52K2, OR52K1, OR51I1	1238	58	7396	2.67807	0.00169484	0.000565267	0.00296363
GOTERM_BP_FAT	GO:0043279~response to alkaloid	23	0.870553	1.92321e-06	DRD1, GNAO1, TACR3, SLC6A3, TACR1, PPARG, GRIN1, FKBP1A, EDNRA, PCSK1, GNAL, HTR1B, ADRA1B, RYR1, ALDH2, RYR2, CHRNA4, CHRNA7, CHRNB2, CHRFAM7A, HTR2C, CHRNA3, PPP5C, GHR	1944	54	13528	2.96395	0.00798965	0.00011972	0.00359007
SP_PIR_KEYWORDS	differentiation	99	3.74716	1.96563e-06	MYOD1, HMX2, NOG, SOHLH1, DAB1, ROBO2, ROBO3, TWIST1, EDARADD, LBX1, PRAME, EFNB1, EOMES, KRTDAP, DLL1, PTPRU, CTNNA2, ASCL2, VEGFC, DLL4, EDA, BIN1, IGSF9, WNT5A, FIGLA, BEX1, MYT1, PAQR5, TAL1, LHX1, LHX6, STRBP, UNC45B, BMP4, BMP3, BMP1, ZNF521, NEUROG2, NEUROG3, KDR, FEZF1, FEZF2, TNFSF11, TRIM54, SEBOX, SFRP1, DMRTC2, SFRP2, ITGA8, NOTCH4, ZIC5, BMP5, BMP6, TLL1, FOXA3, FGF9, NPNT, PAX5, PAX…	2592	460	19235	1.59711	0.00141622	3.29581e-05	0.00297598
GOTERM_BP_FAT	GO:0044057~regulation of system process	76	2.87661	2.05055e-06	EDN3, TACR3, GPR109B, TACR1, BTC, SNCA, VGF, CALB1, IL10, BDNF, HTR1B, KCNQ4, GRIN2B, MYOCD, SLC24A2, GUCY1A3, KCNQ1, CHRNA3, CHAT, GRM1, CD38, PROK2, GRM3, SSTR2, ADRB2, TNNT1, GRM8, CHRM2, NPPC, RYR2, NPPB, CARTPT, CNTN4, LOC653882, GLP1R, NGF, CPLX4, CPLX3, PRKCZ, DRD1, TNF, CCK, ERBB4, MYL2, KIT, BDKRB2, ADA, EPHB2, CALCA, TLX3, HCN4, SCN5A, COL4A4, KLK8, SLC8A1, GNAO1, NTF4, FLT1, NOS1, GSX2…	1944	309	13528	1.71156	0.00851639	0.000125769	0.00382777
GOTERM_BP_FAT	GO:0045761~regulation of adenylate cyclase activity	33	1.24905	2.08396e-06	ACR, CALCR, ADCY4, DRD1, ADCY8, NPY2R, OPRK1, GABBR2, GHRHR, CALCA, EDNRA, S1PR1, HRH3, GALR2, ADRA2A, RXFP2, NPY1R, NPR3, CRHR1, GNAL, GRM4, GRM3, UCN3, ADRB2, SSTR2, GHRH, GRM8, HTR7, GRM7, CCR2, GNAS, GLP1R, OPRD1	1944	96	13528	2.3921	0.00865453	0.000125966	0.00389013
SP_PIR_KEYWORDS	growth factor	39	1.47615	2.37474e-06	CXCL1, FGF19, FGF5, GDF2, NRG4, NRG3, GDF7, FGF9, FGF14, GDF6, FGF17, BTC, KITLG, FGF10, FGF12, VGF, CXCL12, IL11, BDNF, TFF1, FGF3, FGF4, BMP4, BMP3, NTF4, BMP1, NTF3, IL9, IGF2, FGF20, CLEC11A, VEGFC, PPBP, EREG, PROK1, GDF10, BMP5, BMP6, NGF	2592	131	19235	2.20928	0.00171073	3.89127e-05	0.00359536
SP_PIR_KEYWORDS	immune response	57	2.15746	2.38396e-06	CD8A, CD8B, TLR5, C1QC, SKAP1, FCRL4, MARCO, LILRA1, LILRA2, PGLYRP4, LILRA3, IL4R, LILRA4, LILRA5, PGLYRP3, CLEC4D, CFD, IL27, PRG2, EOMES, HLA-C, SERPING1, HLA-B, HLA-DQA2, FCAMR, HLA-G, LILRB1, C1QA, C8A, C1QB, LILRB2, LILRB5, FAIM3, CD300LF, CD300LB, ICOSLG, C7, C6, C1S, IL23A, FCN2, CLEC6A, HLA-DOA, CR1, CR2, OLR1, CFB, CD1C, CD300E, CD1B, C4BPB, CD300C, CD1A, C4BPA, CD1D, CD55, CD300A, CLEC…	2592	224	19235	1.88836	0.00171736	3.81957e-05	0.00360932
GOTERM_BP_FAT	GO:0051339~regulation of lyase activity	34	1.2869	2.39961e-06	ACR, CALCR, ADCY4, DRD1, ADCY8, NPY2R, OPRK1, GABBR2, GHRHR, CALCA, EDNRA, S1PR1, HRH3, GALR2, ADRA2A, GUCA1A, RXFP2, NPY1R, NPR3, CRHR1, GNAL, GRM4, GRM3, UCN3, ADRB2, SSTR2, GHRH, GRM8, HTR7, GRM7, CCR2, GNAS, GLP1R, OPRD1	1944	101	13528	2.34258	0.00995885	0.000142972	0.00447934
GOTERM_BP_FAT	GO:0030817~regulation of cAMP biosynthetic process	34	1.2869	2.39961e-06	ACR, CALCR, ADCY4, DRD1, ADCY8, NPY2R, OPRK1, GABBR2, GHRHR, CALCA, EDNRA, HTR1B, S1PR1, HRH3, GALR2, ADRA2A, RXFP2, NPY1R, NPR3, CRHR1, GNAL, GRM4, GRM3, UCN3, ADRB2, SSTR2, GHRH, GRM8, HTR7, GRM7, CCR2, GNAS, GLP1R, OPRD1	1944	101	13528	2.34258	0.00995885	0.000142972	0.00447934
SP_PIR_KEYWORDS	egf-like domain	58	2.19531	2.61087e-06	NRG4, NRG3, NPNT, NELL1, NELL2, BTC, EDIL3, VWDE, ADAM2, GP2, CCBE1, CNTNAP2, HHIP, ODZ3, VWA2, CNTNAP4, SCUBE3, NRXN2, EGFL6, CRTAC1, CNTNAP5, NRXN3, SCUBE1, DLL1, NRXN1, CFC1, SLIT2, SLIT3, C8A, THBD, EGFLAM, EREG, DLL4, RELN, C7, C6, ASTN1, UMOD, ASTN2, C1S, DNER, COMP, ACAN, ADAM30, BMP1, ADAM23, EFEMP1, STAB2, GAS6, FBLN5, ADAM5P, NOTCH4, MEP1A, ADAM21, EMR3, LRP2, SELE, TLL1	2592	230	19235	1.87136	0.00188067	4.09218e-05	0.00395286
INTERPRO	IPR013099:Ion transport 2	14	0.529902	2.61841e-06	KCNK17, KCNK16, KCNK15, KCNK18, KCNK13, KCNK1, KCNK12, KCNK3, KCNK4, KCNK10, KCNT1, KCNN1, KCNK6, KCNQ1	2367	23	16659	4.28401	0.0055591	0.000199073	0.00453465
GOTERM_BP_FAT	GO:0045165~cell fate commitment	42	1.5897	3.05048e-06	MYOD1, ERBB4, EVX1, ONECUT1, FOXA2, GDF7, POU6F2, WNT3A, PPARG, DSCAML1, FGF10, PAX2, SHH, TAL1, GATA2, ATOH1, PAX7, CYP26B1, NKX2-1, LHX6, GFI1, TLX3, FGF3, TLX1, BMP4, LBX1, NTF3, GSX2, GSX1, PTF1A, SIX3, NEUROG2, DLL1, TBX1, VSX2, ISL1, KDR, FOXN4, CDON, NOTCH4, FOXC2, NEUROD4	1944	139	13528	2.10267	0.012643	0.000179189	0.00569428
UP_SEQ_FEATURE	repeat:12	28	1.0598	3.23439e-06	KRTAP4-4, KRTAP4-2, KRTAP10-11, KRTAP10-12, KRTAP10-10, KRTAP12-1, KRTAP10-1, KRTAP12-3, KRTAP12-2, KRTAP12-4, NEFH, IVL, KRTAP9-4, RRBP1, KRTAP9-3, KRTAP10-3, DGKK, KRTAP10-2, ALMS1, KRTAP10-5, KRTAP10-4, ESX1, KRTAP10-7, KRTAP10-6, KRTAP10-9, KRTAP10-8, KRTAP4-5, IGF2R	2587	80	19113	2.58583	0.0169835	0.000462849	0.00619232
GOTERM_BP_FAT	GO:0016477~cell migration	69	2.61166	3.50756e-06	FGF19, EDN3, S100A9, CUZD1, ENPEP, CXCL12, SHH, IL10, WNT2, CTTNBP2, ATOH1, NDE1, DAB1, SAA2, SEMA3F, POU4F1, TWIST1, RET, ARHGEF7, EFNB1, BARHL1, EMX2, SLIT2, CTNNA2, VEGFC, CD34, CNTN2, LOC653882, RELN, IL12B, DCC, DRD1, TNF, CCK, NDN, CXCL3, ASTN1, KITLG, ITGB2, KIT, ITGAM, CALCA, DOCK2, OVOL2, DNER, PRSS3, SFTPD, NKX2-1, KRT2, LHX6, SCNN1G, CD24, TLX3, SCNN1B, NKX2-3, FLT1, LMX1B, NOX1, MET, …	1944	276	13528	1.73971	0.0145236	0.000203175	0.00654748
GOTERM_BP_FAT	GO:0030814~regulation of cAMP metabolic process	34	1.2869	3.8944e-06	ACR, CALCR, ADCY4, DRD1, ADCY8, NPY2R, OPRK1, GABBR2, GHRHR, CALCA, EDNRA, HTR1B, S1PR1, HRH3, GALR2, ADRA2A, RXFP2, NPY1R, NPR3, CRHR1, GNAL, GRM4, GRM3, UCN3, ADRB2, SSTR2, GHRH, GRM8, HTR7, GRM7, CCR2, GNAS, GLP1R, OPRD1	1944	103	13528	2.2971	0.0161124	0.00022249	0.00726956
GOTERM_BP_FAT	GO:0030902~hindbrain development	24	0.908403	3.93133e-06	PHOX2A, HNF1B, LMX1B, GSX2, FOXA2, CYP11A1, MAFB, GRIN1, PTF1A, LMX1A, EN2, SHH, GLI1, FOXP2, CTNNA2, ALDH1A2, HOXB1, HOXB2, DAB1, LHX1, LHX5, POU4F1, WNT7A, CACNA1A	1944	60	13528	2.78354	0.0162639	0.000221565	0.0073385
GOTERM_CC_FAT	GO:0009986~cell surface	88	3.33081	4.01202e-06	CYP3A4, CD8A, SLC6A2, SLC9A3, STRC, TACR1, FGF10, ENPEP, CD53, MMP25, SHH, GHRHR, MMP24, CD48, ACVR1B, GPC5, GPC3, S1PR1, MS4A2, CHRNA4, ROBO2, HHIP, KLHL20, GHR, IHH, CLCA1, KCND2, SCUBE3, CD3E, MPP2, SCUBE1, PTPRR, PTPRT, CD40, CD38, CD86, CCR5, CD34, CNTN2, CNTN1, LOC653882, CTSG, SPTB, FRAS1, PPFIA2, EMCN, CD244, TNF, DSCAML1, KIT, KCNJ3, ITGAM, ADA, IL12RB2, ITGAX, FGA, FGB, CD69, KAL1, LRRT…	2012	348	12782	1.60648	0.00224021	0.000149504	0.00586787
GOTERM_CC_FAT	GO:0009897~external side of plasma membrane	51	1.93036	4.43097e-06	CD8A, ENPEP, MMP25, MMP24, CD48, GPC5, S1PR1, GPC3, CHRNA4, MS4A2, IHH, CLCA1, CD3E, SCUBE1, CD40, CD86, CCR5, CD34, CNTN1, LOC653882, FRAS1, CD244, EMCN, TNF, KIT, KCNJ3, ADA, ITGAM, IL12RB2, FGA, ITGAX, CD69, FGB, PCSK9, CD22, IL2RG, RTN4RL2, SCNN1G, CD24, SCNN1B, FCER1A, IL1RL1, TGFBR2, STAB2, SLAMF1, ABCG1, KCNJ5, CDH13, ITGA5, CHRNB2, CLEC7A, HTR2C	2012	170	12782	1.90586	0.00247385	0.000154796	0.00648061
UP_SEQ_FEATURE	repeat:19	19	0.719152	4.49998e-06	RRBP1, KRTAP4-4, DGKK, ALMS1, KRTAP10-2, KRTAP10-5, KRTAP4-2, KRTAP10-4, KRTAP10-7, KRTAP10-11, KRTAP10-12, KRTAP10-6, KRTAP10-9, KRTAP10-8, KRTAP10-1, KRTAP12-2, KRTAP4-5, NEFH, IVL	2587	43	19113	3.26451	0.0235502	0.00062696	0.00861522
GOTERM_MF_FAT	GO:0017046~peptide hormone binding	15	0.567752	4.81575e-06	CALCR, PRLHR, RXFP2, NPR3, GHRHR, PCSK1, HCRTR1, PRLR, AVPR1B, MAS1, AVPR1A, MC4R, MC3R, GHSR, GHR	1866	27	12983	3.86537	0.00611171	0.000227029	0.00784239
GOTERM_MF_FAT	GO:0030246~carbohydrate binding	83	3.14156	4.92973e-06	FGF9, REG4, FGF10, VTN, LPHN2, RSPO4, APOB, PGLYRP4, GALNTL4, RSPO3, CLEC4G, RSPO2, PGLYRP3, CLEC4D, FGF4, APCS, PRG3, PRG2, LGALS13, CHODL, SIGLEC12, COLEC12, PFKM, NLRP3, CLC, PODXL2, ADAMTS8, EGFLAM, KLRG2, SIGLEC6, CLEC12A, CD34, SIGLEC5, IGF2R, SIGLEC8, CD33, SIGLEC7, GALNT9, CLEC1B, ACR, AIM1L, EMCN, SPOCK3, ENPP2, PFKFB1, CCL8, CXCL6, PF4V1, LMAN1, ITGAM, SIGLEC9, CCL7, APLP1, CD69, FCN2, …	1866	354	12983	1.63132	0.00625591	0.000224102	0.008028
GOTERM_CC_FAT	GO:0044456~synapse part	67	2.53596	4.94255e-06	SYT1, CLSTN2, SYT5, CLSTN3, SYT2, GABRB1, SYT3, GRIK5, SYT9, SYT6, GRIN3B, GRIN3A, GABBR2, GRIN2B, GRID2, CHRNA4, LGI3, CHRNA7, SV2B, CHRFAM7A, DLG2, CHRNA3, CHRNA2, GABRG1, ANKS1B, SVOP, KCND2, NRXN1, GRM1, GRM3, CHRM2, GRM8, GRM7, ERC2, BIN1, RAB3C, ERBB4, CABP1, RIMS1, HTR3E, SLC32A1, SYNPR, GAD2, SYN1, SYN2, SLC30A3, HTR3A, HTR3B, HTR3C, HTR3D, GABRD, GABRA2, GABRA1, GABRA4, DLGAP2, SYT10, GR…	2012	246	12782	1.73026	0.00275908	0.00016251	0.0072288
INTERPRO	IPR003280:Potassium channel, two pore-domain	11	0.416351	4.96433e-06	KCNK17, KCNK16, KCNK15, KCNK6, KCNK18, KCNK13, KCNK1, KCNK12, KCNK3, KCNK10, KCNK4	2367	15	16659	5.16122	0.0105134	0.000364385	0.00859721
SP_PIR_KEYWORDS	extracellular matrix	59	2.23316	5.71342e-06	COL21A1, NPNT, MMP9, WNT3A, MMP27, MMP28, MMP3, MMP25, MMP1, MMP24, WNT2, WNT4, COL12A1, WNT6, SPON1, WNT10B, ZP2, LAD1, EGFL6, CRTAC1, MMP13, ADAMTS8, EGFLAM, WNT9B, MFAP2, RELN, WNT11, COL1A1, MFAP5, ADAMTS2, ADAMTS18, WNT5A, ADAMTS17, WNT16, ADAMTS19, SPOCK3, RBP3, TIMP3, CPZ, COL9A1, COMP, COL27A1, SFTPD, ACAN, ADAMTS12, WNT8B, BMP4, COL4A4, COL4A3, HAPLN4, COL13A1, NTN4, COL5A3, EMILIN2, WNT…	2592	241	19235	1.81674	0.00411091	8.76427e-05	0.00864993
GOTERM_BP_FAT	GO:0030900~forebrain development	44	1.6654	5.84589e-06	NOG, DRD1, ERBB4, SLC6A3, WNT3A, GHRHR, SHH, APLP1, GLI1, PCSK1, GATA2, ALDH1A2, NDE1, DAB1, PROP1, LHX1, NKX2-1, LHX6, LHX8, BMP4, RAX, GNAO1, GSX2, EMX1, IKZF1, TBX3, EMX2, GSX1, GRIN1, SIX3, LEF1, NEUROG2, LMX1A, ISL1, FOXP2, FEZF1, FEZF2, DKK1, GHRH, ZIC5, AVPR1A, RELN, CHRNB2, LRP2	1944	152	13528	2.0144	0.0240884	0.000325058	0.0109122
GOTERM_MF_FAT	GO:0004983~neuropeptide Y receptor activity	9	0.340651	6.13723e-06	GPR83, PRLHR, NPY2R, PPYR1, PROKR2, PROKR1, NPY1R, NPY6R, NPY5R	1866	10	12983	6.2619	0.00778227	0.000269368	0.00999429
GOTERM_BP_FAT	GO:0048562~embryonic organ morphogenesis	40	1.514	6.15556e-06	RBP4, NOG, HMX2, FGF9, WNT3A, DSCAML1, FGF10, PAX2, GLI1, ATOH1, KCNQ4, OVOL2, HLX, GATA4, POU4F3, GFI1, ALX4, ALX1, CDH23, OTOP1, FOXL2, MAFB, MYF5, TGFBR2, SIX2, TBX1, GJB6, HOXB3, HOXB4, HOXB1, HOXB2, HOXB8, HOXB5, ITGA8, CLIC5, HOXB6, FOXE1, FOXC2, ROR2, GNAS	1944	133	13528	2.09289	0.0253481	0.000337771	0.0114902
GOTERM_BP_FAT	GO:0007223~Wnt receptor signaling pathway, calcium modulating pathway	13	0.492051	6.19102e-06	WNT5A, WNT16, WNT10B, WNT3A, WNT2, WNT7B, WNT4, WNT9B, ROR2, WNT11, WNT6, WNT7A, WNT8B	1944	21	13528	4.30786	0.0254923	0.000335305	0.0115564
UP_SEQ_FEATURE	region of interest:Pore-forming 1	10	0.378501	6.40351e-06	KCNK17, KCNK16, KCNK15, KCNK6, KCNK18, KCNK1, KCNK12, KCNK3, KCNK10, KCNK4	2587	13	19113	5.68315	0.0333445	0.000869189	0.0122593
UP_SEQ_FEATURE	region of interest:Pore-forming 2	10	0.378501	6.40351e-06	KCNK17, KCNK16, KCNK15, KCNK6, KCNK18, KCNK1, KCNK12, KCNK3, KCNK10, KCNK4	2587	13	19113	5.68315	0.0333445	0.000869189	0.0122593
GOTERM_BP_FAT	GO:0048534~hemopoietic or lymphoid organ development	65	2.46026	6.94679e-06	BMI1, ZBTB32, CD8A, MMP9, WNT3A, PPARG, FGF10, PAX1, IL10, IL11, BARX1, TNFRSF11A, FGF3, KIRREL3, CD3D, CD3E, EOMES, DLL1, BCL2L11, CARD11, RPS19, LCK, LOC653882, IL12B, CALCR, TNF, ONECUT1, RAG1, KITLG, CACNB4, KIT, ZBTB16, TRIM10, ADA, TIMP1, TAL1, DOCK2, RASGRP4, BCL11B, BCL11A, RTKN2, CD24, TLX1, NKX2-3, EPO, BMP4, GIMAP5, CEBPE, IKZF1, EPB42, FLT3, TGFBR2, TBX1, FOXP1, GIMAP1, KDR, CD1D, HOX…	1944	260	13528	1.73971	0.0285594	0.000371407	0.012967
UP_SEQ_FEATURE	domain:Fibronectin type-III 1	38	1.4383	7.03663e-06	DCC, CRLF1, ASTN1, ITGB4, DSCAML1, EPHA10, INSRR, EPHB2, IL12RB2, EPHB6, MYOM2, KAL1, FNDC1, CSF3R, COL12A1, CSF2RB, ROBO2, ROBO3, PTPRB, CNTN5, CNTN6, RIMBP2, PTPRT, PTPRU, PTPRO, EPHA5, NCAM2, IGFN1, EPHA7, COL14A1, EGFLAM, PRLR, EPHA8, CDON, CNTN2, CNTN1, CNTN4, IGSF9	2587	131	19113	2.14311	0.0365803	0.00093122	0.0134713
INTERPRO	IPR001254:Peptidase S1 and S6, chymotrypsin/Hap	36	1.3626	7.21012e-06	ACR, PRSS1, C1S, TPSG1, LPA, PRSS2, PRSS3, KLK12, KLK11, KLK10, PRSS33, CFD, PRSS35, KLK15, KLK14, KLK13, KLK6, KLK7, TMPRSS2, KLK8, KLK9, KLK2, CFB, KLK3, KLK4, KLK5, TRY6, KLK1, TMPRSS6, PLG, TMPRSS3, TMPRSS4, GZMK, ST14, CMA1, PRSS22, CTSG	2367	116	16659	2.18421	0.0152332	0.000511549	0.0124862
INTERPRO	IPR003961:Fibronectin, type III	51	1.93036	7.53806e-06	IL21R, INSRR, IL4R, CSF3R, COL12A1, CSF2RB, ROBO2, ROBO3, GHR, CNTN5, CNTN6, RIMBP2, PTPRT, PTPRU, PTPRO, NCAM2, IGFN1, EGFLAM, CNTN2, CNTN1, CNTN4, IL12B, IGSF9, DCC, CRLF1, ASTN1, ITGB4, DSCAML1, EPHA10, ASTN2, EPHB2, IL12RB2, EPHB6, TRIM67, MYOM2, KAL1, FNDC1, IL2RG, LRFN5, LRFN2, PTPRB, EPHA5, ELFN2, EPHA7, COL14A1, PRLR, EPHA8, CDON, NPHS1, LRRN1, PAPPA2	2367	190	16659	1.88915	0.0159205	0.000517563	0.0130541
GOTERM_BP_FAT	GO:0042445~hormone metabolic process	34	1.2869	7.78711e-06	CGA, RBP4, PRLHR, CYP11B1, CYP11B2, DUOX2, DUOX1, SHH, GHRHR, PCSK2, PCSK1, ALDH1A2, RDH8, WNT4, SERPINA6, REN, CYP26B1, SRD5A2, PCSK5, KLK6, CYP11A1, CYP26A1, LEP, RDH12, AFP, CPE, CHST8, CRH, FOXE1, HSD11B2, RELN, CRYM, CACNA1A, NGF	1944	106	13528	2.23208	0.0319583	0.000411057	0.0145355
INTERPRO	IPR003972:Potassium channel, voltage dependent, Kv1	8	0.302801	8.1071e-06	KCNA10, KCNA2, KCNA1, KCNA4, KCNA3, KCNA6, KCNA5, KCNA7	2367	8	16659	7.03802	0.017112	0.000539232	0.0140395
GOTERM_BP_FAT	GO:0035295~tube development	57	2.15746	8.93511e-06	NOG, FOXA2, FGF9, WNT3A, TBX20, FGF10, PAX2, GJA5, CXCL12, SHH, GLI1, WNT2, EDNRA, CTTNBP2, WNT4, BDNF, GPC3, GATA4, ROBO2, HHIP, ALX1, TWIST1, IHH, RET, LBX1, NKX2-8, CFTR, SLIT2, BCL2L11, HSD11B1, FOXC2, ZFPM2, CUX1, ADAMTS2, WNT5A, RBP4, HOXB13, ADA, T, ALDH1A2, HAND1, OVOL2, LHX1, SFTPD, NKX2-1, NKX3-1, PCSK5, BMP4, FLT1, TBX3, TGFBR2, FOXP1, FOXP2, KDR, NOTCH4, ZIC5, CRH	1944	220	13528	1.80297	0.0365826	0.000465748	0.0166782
SP_PIR_KEYWORDS	cell junction	86	3.25511	9.22725e-06	SYT1, CLDN7, CADM3, OCLN, CLDN9, SYT5, SYT2, GABRB1, SYT3, GRIK5, SYT9, SYT6, GRIN3B, GRIN3A, GABBR2, GJA5, PCDH1, GRIN2B, GRID2, CHRNA4, SV2B, LGI3, CHRNA7, ESAM, DLG5, CHRFAM7A, CHRNA3, DLG2, CHRNA2, GJD2, GABRG1, PARVG, F11R, SYMPK, ANKS1B, SVOP, RIMBP2, MPP7, PTPRU, CTNNA2, CBLN4, CBLN1, EGFLAM, CHRM2, DSP, ERC2, IGSF9, CPLX4, GJA10, CGNL1, CPLX3, LIMS2, PANX2, CABP1, RIMS1, ADA, RIMS4, SYNPR…	2592	399	19235	1.59949	0.0066308	0.000138592	0.0139694
UP_SEQ_FEATURE	repeat:9	32	1.2112	9.41587e-06	KRTAP4-4, KRTAP4-2, KRTAP10-11, KRTAP10-12, KRTAP10-10, KRTAP12-1, KRTAP10-1, KRTAP12-3, KRTAP12-2, KRTAP12-4, NEFH, IVL, KRTAP9-4, CSTF2, HAVCR1, RRBP1, KRTAP9-3, KRTAP10-3, DGKK, KRTAP10-2, ALMS1, KRTAP10-5, KRTAP10-4, ESX1, KRTAP10-7, KRTAP10-6, KRTAP10-9, KRTAP10-8, KRTAP5-4, KRTAP4-5, KRTAP5-8, IGF2R	2587	103	19113	2.29533	0.0486438	0.00121552	0.0180259
GOTERM_BP_FAT	GO:0007613~memory	18	0.681302	9.55826e-06	PRKCZ, KLK8, DRD1, ADCY8, TACR1, GRIN1, ATP1A3, DBH, GRIN2B, HRH3, ITGA5, SLC24A2, GRM7, ITGA8, CRH, CHRNA7, CHRNB2, CHRFAM7A, NGF	1944	39	13528	3.21178	0.0390835	0.000492073	0.0178412
GOTERM_MF_FAT	GO:0020037~heme binding	37	1.40045	9.6558e-06	CYP3A4, CYP24A1, CYP2F1, CYP2B6, CYP11B1, CYP11B2, CYP2S1, HBM, DUOX2, DUOX1, CYP4F22, CYP3A43, CYP2A13, DOCK2, PTGIS, EPX, CYP26B1, CYP2B7P1, NOX4, LPO, NOX5, NOS1, CYP11A1, CYP26A1, CYP4F11, CYP2E1, HBA1, CYP4X1, HBZ, MPO, HBQ1, CYP2A6, HBG1, CYP2A7, CYP4F2, CYP8B1, HBE1	1866	121	12983	2.12755	0.0122167	0.000409646	0.0157238
GOTERM_CC_FAT	GO:0034705~potassium channel complex	31	1.17335	9.76012e-06	KCNC2, KCNC3, KCNA2, KCNA1, KCNA4, KCNA3, KCNA6, KCNA5, KCNA7, KCNJ3, KCNJ1, KCNS3, KCNQ4, KCNS2, KCNQ3, KCNK6, KCNQ1, KCNG1, KCND2, KCNB2, KCNB1, KCNK1, KCNV1, KCNJ5, KCNA10, KCTD8, KCNN1, KCNJ8, KCTD18, KCTD16, TNFAIP1	2012	86	12782	2.28999	0.00544108	0.000303061	0.0142743
GOTERM_CC_FAT	GO:0008076~voltage-gated potassium channel complex	31	1.17335	9.76012e-06	KCNC2, KCNC3, KCNA2, KCNA1, KCNA4, KCNA3, KCNA6, KCNA5, KCNA7, KCNJ3, KCNJ1, KCNS3, KCNQ4, KCNS2, KCNQ3, KCNK6, KCNQ1, KCNG1, KCND2, KCNB2, KCNB1, KCNK1, KCNV1, KCNJ5, KCNA10, KCTD8, KCNN1, KCNJ8, KCTD18, KCTD16, TNFAIP1	2012	86	12782	2.28999	0.00544108	0.000303061	0.0142743
GOTERM_BP_FAT	GO:0042742~defense response to bacterium	35	1.32475	1.04995e-05	DCD, TNF, DEFB106A, S100A7, DEFB128, DEFB126, DEFB127, DEFB106B, IL10, CST11, PGLYRP4, DEFB114, SPAG11B, PGLYRP3, SPAG11A, LTF, DEFB1, DEFB107A, DEFB132, CEBPE, RNASE3, DEFB134, HCK, PRG2, DEFB136, MYO1F, STAB2, S100A12, WFDC12, PPBP, DEFA6, DEFA5, DEFA4, DEFA3, DEFA1, CTSG, DMBT1	1944	112	13528	2.17464	0.0428485	0.000533926	0.019598
INTERPRO	IPR013032:EGF-like region, conserved site	70	2.64951	1.10412e-05	NRG4, NRG3, NELL1, NPNT, BTC, NELL2, EDIL3, TNFRSF11A, VWDE, ADAM2, GP2, CCBE1, CNTNAP2, HHIP, ODZ3, VWA2, CNTNAP4, SCUBE3, NRXN2, EGFL6, CRTAC1, CNTNAP5, NRXN3, SCUBE1, DLL1, CD40, NRXN1, CFC1, SLIT2, SLIT3, C8A, EGFLAM, THBD, EREG, DLL4, RELN, C7, C6, ITGB4, ASTN1, EPHA10, UMOD, ITGB2, ASTN2, C1S, EPHB2, DNER, COMP, ACAN, ADAM30, BMP1, ADAM23, EFEMP1, PCDH10, NTN4, NTNG1, NTNG2, STAB2, GAS6, EP…	2367	293	16659	1.68144	0.0232326	0.000712073	0.0191201
INTERPRO	IPR005816:Secreted growth factor Wnt protein	12	0.454201	1.16172e-05	WNT2, WNT5A, WNT10B, WNT4, WNT16, WNT7B, WNT3A, WNT9B, WNT11, WNT6, WNT7A, WNT8B	2367	19	16659	4.44507	0.0244297	0.000727178	0.0201175
INTERPRO	IPR018161:Secreted growth factor Wnt protein, conserved site	12	0.454201	1.16172e-05	WNT2, WNT5A, WNT10B, WNT4, WNT16, WNT7B, WNT3A, WNT9B, WNT11, WNT6, WNT7A, WNT8B	2367	19	16659	4.44507	0.0244297	0.000727178	0.0201175
INTERPRO	IPR005817:Wnt superfamily	12	0.454201	1.16172e-05	WNT2, WNT5A, WNT10B, WNT4, WNT16, WNT7B, WNT3A, WNT9B, WNT11, WNT6, WNT7A, WNT8B	2367	19	16659	4.44507	0.0244297	0.000727178	0.0201175
UP_SEQ_FEATURE	repeat:17	20	0.757002	1.3305e-05	RRBP1, KRTAP10-3, KRTAP4-4, DGKK, ALMS1, KRTAP10-2, KRTAP10-5, KRTAP4-2, KRTAP10-4, KRTAP10-11, KRTAP10-7, KRTAP10-12, KRTAP10-6, KRTAP10-9, KRTAP10-8, KRTAP10-1, KRTAP12-2, KRTAP4-5, NEFH, IVL	2587	50	19113	2.95524	0.0680384	0.0016763	0.0254704
INTERPRO	IPR003131:Potassium channel, voltage dependent, Kv, tetramerisation	21	0.794852	1.3346e-05	KCNC2, KCNC3, KCND2, KCNB2, KCNB1, KCNA2, KCNA1, KCNA4, KCNA3, KCNA6, KCNA5, KCNA7, KCNV1, KCNA10, KCNS3, KCTD8, KCNS2, KCTD18, KCTD16, TNFAIP1, KCNG1	2367	52	16659	2.84228	0.0280139	0.000811494	0.023111
GOTERM_BP_FAT	GO:0051050~positive regulation of transport	57	2.15746	1.37239e-05	FGF19, EDN3, WFS1, GPR109B, TACR1, SNCA, BTC, TNFSF15, FGF10, GHRHR, IL10, SHH, EDNRA, GATA2, SAA2, GRIN2B, MS4A2, PFKM, EDAR, NLRP3, NLRP2, VEGFC, CD38, ADRB2, UCN3, GHRH, CARTPT, EDA, PRKCZ, RBP4, DRD1, TNF, CALY, ERBB4, BDKRB1, CBLL1, TRH, PYDC1, PCSK1, SFTPD, PYCARD, PCSK9, BMP4, FCER1A, GIMAP5, IGF2, GIMAP1, P2RY12, PLCG2, P2RX2, AVPR1B, CRH, AVPR1A, CHRNB2, CLEC7A, HTR2C, SELE	1944	223	13528	1.77872	0.0556353	0.000689435	0.0256158
GOTERM_BP_FAT	GO:0051605~protein maturation by peptide bond cleavage	29	1.09765	1.46955e-05	C7, C6, CRP, CUZD1, C1S, C1QC, PCSK2, PCSK1, FCN2, REN, DNER, PRSS3, KRT1, PCSK9, CFD, PCSK5, CR1, CR2, CFB, SERPING1, C4BPB, C4BPA, C8A, C1QA, C1QB, CD55, CPE, ADAMTS2, NGF	1944	86	13528	2.34659	0.0594547	0.000729442	0.0274291
UP_SEQ_FEATURE	domain:Fibronectin type-III 2	37	1.40045	1.5032e-05	DCC, CRLF1, ITGB4, DSCAML1, EPHA10, INSRR, EPHB2, IL12RB2, EPHB6, MYOM2, KAL1, FNDC1, CSF3R, COL12A1, CSF2RB, ROBO2, ROBO3, PTPRB, CNTN5, CNTN6, RIMBP2, PTPRT, PTPRU, PTPRO, EPHA5, NCAM2, IGFN1, EPHA7, COL14A1, EGFLAM, PRLR, EPHA8, CDON, CNTN2, CNTN1, CNTN4, IGSF9	2587	130	19113	2.10277	0.0765237	0.00184969	0.0287761
GOTERM_BP_FAT	GO:0009617~response to bacterium	51	1.93036	1.59111e-05	DEFB106A, S100A7, SNCA, DEFB106B, IL10, CST11, PGLYRP4, PGLYRP3, LTF, PRG2, WFDC12, THBD, PPBP, DEFA6, DEFA5, DEFA4, DEFA3, DEFA1, CTSG, NGF, DCD, TNF, DEFB128, BDKRB1, TIMP4, DEFB126, DEFB127, IL12RB2, PCSK1, DEFB114, SPAG11B, SPAG11A, NKX2-1, CD24, DEFB1, NR1H4, DEFB132, DEFB107A, CEBPE, RNASE3, DEFB134, HCK, DEFB136, MYO1F, STAB2, S100A12, CD1D, KCNJ8, PLCG2, SELE, MGST1, ABCC5, DMBT1	1944	193	13528	1.83887	0.0642114	0.000780468	0.0296976
SMART	SM00020:Tryp_SPc	36	1.3626	1.72147e-05	ACR, PRSS1, C1S, TPSG1, LPA, PRSS2, PRSS3, KLK12, KLK11, KLK10, PRSS33, CFD, PRSS35, KLK15, KLK14, KLK13, KLK6, KLK7, TMPRSS2, KLK8, KLK9, KLK2, CFB, KLK3, KLK4, KLK5, TRY6, KLK1, TMPRSS6, PLG, TMPRSS3, TMPRSS4, GZMK, ST14, CMA1, PRSS22, CTSG	1346	116	9079	2.09333	0.00593862	0.00119056	0.0235013
SMART	SM00097:WNT1	12	0.454201	1.73564e-05	WNT2, WNT5A, WNT10B, WNT4, WNT16, WNT7B, WNT3A, WNT9B, WNT11, WNT6, WNT7A, WNT8B	1346	19	9079	4.26011	0.00598737	0.00100039	0.0236948
INTERPRO	IPR007951:PMG	9	0.340651	1.80735e-05	KRTAP15-1, KRTAP11-1, KRTAP25-1, KRTAP24-1, KRTAP13-4, KRTAP23-1, KRTAP13-3, KRTAP13-2, KRTAP13-1	2367	11	16659	5.75838	0.0377479	0.00106828	0.0312962
GOTERM_MF_FAT	GO:0046906~tetrapyrrole binding	38	1.4383	1.82312e-05	CYP3A4, CYP24A1, CYP2F1, CYP2B6, CYP11B1, CYP11B2, CYP2S1, HBM, DUOX2, DUOX1, CYP4F22, CYP3A43, CYP2A13, DOCK2, PTGIS, EPX, CYP26B1, CYP2B7P1, NOX4, LPO, NOX5, NOS1, CYP11A1, CYP26A1, GIF, CYP4F11, CYP2E1, HBA1, CYP4X1, HBZ, MPO, HBQ1, CYP2A6, HBG1, CYP2A7, CYP4F2, CYP8B1, HBE1	1866	129	12983	2.04954	0.0229413	0.000748383	0.0296863
UP_SEQ_FEATURE	propeptide:Activation peptide	25	0.946253	1.84872e-05	PGC, F13A1, MMP9, PRSS1, MMP27, MMP3, MMP1, REN, PRSS2, PRSS3, KLK11, CFD, KLK15, KLK14, KLK6, KLK7, KLK2, KLK3, TRY6, KLK1, MMP13, GZMK, CPE, CMA1, CTSH, CTSG	2587	73	19113	2.53017	0.0932688	0.00222273	0.0353893
GOTERM_BP_FAT	GO:0046903~secretion	71	2.68736	1.85982e-05	SYT1, CGA, EDN3, HNF1B, FAM3B, TACR1, GPR120, SYT6, PDX1, AMN, VGF, AGXT, GHRHR, BDNF, DAB2, MS4A2, GUCA2B, CHRNA3, SLC22A2, PTGER3, NRXN3, NLRP3, GRM4, SLC26A3, GHRH, NPPB, GNAS, STEAP2, GLP1R, CPLX4, ACR, CPLX3, CPLX2, CCL3, CPLX1, EXOC7, FFAR1, NR3C2, CLCNKB, CCL8, CACNB4, BDKRB2, TRIM72, RIMS1, PEX5L, RIMS4, KCNJ1, HRH3, SYN1, ROPN1B, KIRREL, SYN2, SCNN1G, SCNN1B, SLC30A8, PCSK5, FCER1A, NOX5…	1944	300	13528	1.64693	0.0746411	0.000901612	0.0347121
SMART	SM00060:FN3	51	1.93036	2.18736e-05	IL21R, INSRR, IL4R, CSF3R, COL12A1, CSF2RB, ROBO2, ROBO3, GHR, CNTN5, CNTN6, RIMBP2, PTPRT, PTPRU, PTPRO, NCAM2, IGFN1, EGFLAM, CNTN2, CNTN1, CNTN4, IL12B, IGSF9, DCC, CRLF1, ASTN1, ITGB4, DSCAML1, EPHA10, ASTN2, EPHB2, IL12RB2, EPHB6, TRIM67, MYOM2, KAL1, FNDC1, IL2RG, LRFN5, LRFN2, PTPRB, EPHA5, ELFN2, EPHA7, COL14A1, PRLR, EPHA8, CDON, NPHS1, LRRN1, PAPPA2	1346	190	9079	1.81055	0.00753978	0.00108061	0.0298608
GOTERM_BP_FAT	GO:0048598~embryonic morphogenesis	72	2.72521	2.2261e-05	NOG, HMX2, FOXA2, FGF9, WNT3A, FGF10, PDX1, PAX2, GJA5, SHH, GLI1, ATOH1, WNT4, KCNQ4, HLX, GATA4, POU4F3, ALX4, FGF4, TWIST1, CDH23, ALX1, RET, EOMES, LEF1, SIX2, CFC1, MMP13, SLIT2, VEGFC, CLIC5, ROR2, FOXC2, GNAS, EXT2, WNT5A, RBP4, DSCAML1, ZBTB16, MSX2, T, ALDH1A2, OVOL2, HAND1, LHX1, CYP26B1, GFI1, TLX2, OTOP1, BMP4, NAT8B, FOXL2, TBX3, MAFB, ESRRB, MYF5, TGFBR2, TBX1, GJB6, HOXB3, HOXB4, H…	1944	307	13528	1.63204	0.0886712	0.00106669	0.0415472
UP_SEQ_FEATURE	short sequence motif:ITIM motif 3	8	0.302801	2.30832e-05	LILRB1, LILRB2, FCRL2, FCRL1, CD22, FCRL5, FCRL4, FCRL3	2587	9	19113	6.56719	0.115073	0.00271298	0.0441854
UP_SEQ_FEATURE	repeat:16	21	0.794852	2.32149e-05	RRBP1, KRTAP9-3, KRTAP10-3, KRTAP4-4, DGKK, ALMS1, KRTAP10-2, KRTAP10-5, KRTAP4-2, KRTAP10-4, KRTAP10-11, KRTAP10-7, KRTAP10-12, KRTAP10-6, KRTAP10-9, KRTAP10-8, KRTAP10-1, KRTAP12-2, KRTAP4-5, NEFH, IVL	2587	56	19113	2.77054	0.11569	0.00266921	0.0444375
INTERPRO	IPR002473:Small chemokine, C-X-C/Interleukin 8	10	0.378501	2.35539e-05	CXCL1, PPBP, CXCL5, CXCL13, CXCL3, CXCL2, CXCL6, PF4V1, CXCL12, CCL18	2367	14	16659	5.02716	0.0489103	0.0013544	0.0407844
GOTERM_BP_FAT	GO:0002520~immune system development	66	2.49811	2.68857e-05	BMI1, ZBTB32, CD8A, MMP9, WNT3A, PPARG, FGF10, PAX1, IL10, IL11, CTNNBL1, BARX1, TNFRSF11A, FGF3, KIRREL3, CD3D, CD3E, EOMES, DLL1, BCL2L11, CARD11, RPS19, LCK, LOC653882, IL12B, CALCR, TNF, ONECUT1, RAG1, KITLG, CACNB4, KIT, ZBTB16, TRIM10, ADA, TIMP1, TAL1, DOCK2, RASGRP4, BCL11B, BCL11A, RTKN2, CD24, TLX1, NKX2-3, EPO, BMP4, GIMAP5, CEBPE, IKZF1, EPB42, FLT3, TGFBR2, TBX1, FOXP1, GIMAP1, KDR, …	1944	276	13528	1.66407	0.106082	0.00127353	0.0501765
GOTERM_BP_FAT	GO:0019725~cellular homeostasis	100	3.78501	2.70058e-05	CASR, WFS1, SLC22A12, SNCA, CD52, CXCL12, S1PR1, GRIN2B, GALR2, GRID2, CHRNA4, CHRNA7, SLC4A1, CHRNA3, GJD2, KCND2, C5AR1, CCR9, CD38, CCR8, CCR7, CCR5, CCR3, TXNDC5, TXNDC6, CCR2, RYR1, RYR2, CARTPT, GLP1R, FXYD1, CCL1, CCL3, DRD1, BDKRB1, BDKRB2, KCNA5, CACNB4, CCL7, VDR, GCKR, SLC30A8, NTF3, GRIN1, CD55, CXCL13, AVPR1B, PLCG2, AVPR1A, CHRNB2, CACNA1A, JPH3, FOXA3, TACR1, EDNRA, SAA2, SLC24A3, …	1944	466	13528	1.49331	0.10653	0.00126485	0.0504006
GOTERM_MF_FAT	GO:0008083~growth factor activity	44	1.6654	2.77284e-05	CXCL1, FGF19, FGF5, GDF2, NRG4, NRG3, GDF7, FGF9, FGF14, GDF6, FGF17, BTC, KITLG, FGF10, FGF12, ESM1, VGF, CXCL12, IL10, IL11, BDNF, TFF1, FGF3, FGF4, BMP4, BMP3, NTF4, BMP1, NTF3, IL9, IGF2, FGF20, CLEC11A, LEP, VEGFC, DKK1, PPBP, EREG, PROK1, GDF10, IL12B, BMP5, BMP6, NGF	1866	161	12983	1.90147	0.034683	0.00110248	0.0451474
SP_PIR_KEYWORDS	keratinization	17	0.643452	2.84959e-05	LOR, LCE5A, LCE2C, SPRR2G, LCE2B, SPRR2F, LCE2A, SPRR2E, LCE1A, SPRR2D, SPRR1A, SPRR2A, SPRR2B, CNFN, SPRR4, LCE2D, IVL	2592	40	19235	3.15389	0.0203362	0.000419214	0.0431349
INTERPRO	IPR000742:EGF-like, type 3	50	1.89251	3.01369e-05	NRG4, NRG3, NPNT, NELL1, NELL2, BTC, EDIL3, VWDE, CCBE1, CNTNAP2, HHIP, ODZ3, VWA2, NRXN2, SCUBE3, CNTNAP4, EGFL6, CNTNAP5, NRXN3, SCUBE1, DLL1, NRXN1, CFC1, SLIT2, SLIT3, THBD, EGFLAM, EREG, DLL4, RELN, UMOD, COMP, DNER, ACAN, ADAM30, BMP1, ADAM23, EFEMP1, NTNG1, NTNG2, STAB2, GAS6, FBLN5, NOTCH4, ADAM5P, MEP1A, EMR3, LRP2, SELE, TLL1	2367	194	16659	1.81392	0.0621473	0.00168706	0.0521803
INTERPRO	IPR013098:Immunoglobulin I-set	39	1.47615	3.05643e-05	DCC, LRIT2, OPCML, FGFRL1, FSTL4, DSCAML1, CCDC141, UNC5B, MYOM2, KIRREL, UNC5A, FSTL5, ESAM, ROBO2, ROBO3, LRFN5, KIRREL2, NEGR1, KIRREL3, LRFN2, MAG, FLT1, CNTN5, CNTN6, IL1RL1, FLT4, KDR, NCAM2, IGFN1, SIGLEC6, CDON, SIGLEC7, NPHS1, CNTN2, LRRN1, CNTN1, ROR2, CNTN4, IGSF9	2367	138	16659	1.98901	0.0630003	0.00166713	0.0529201
UP_SEQ_FEATURE	repeat:10	29	1.09765	3.08361e-05	KRTAP4-4, KRTAP4-2, KRTAP10-11, KRTAP10-12, KRTAP10-10, KRTAP12-1, KRTAP10-1, KRTAP12-3, KRTAP12-2, KRTAP12-4, NEFH, IVL, KRTAP9-4, HAVCR1, RRBP1, KRTAP9-3, KRTAP10-3, DGKK, KRTAP10-2, ALMS1, KRTAP10-5, KRTAP10-4, ESX1, KRTAP10-7, KRTAP10-6, KRTAP10-9, KRTAP10-8, KRTAP4-5, IGF2R	2587	94	19113	2.27931	0.150673	0.00346867	0.0590217
GOTERM_BP_FAT	GO:0006956~complement activation	18	0.681302	3.10843e-05	C7, CR1, CR2, CFB, C6, CRP, C4BPB, SERPING1, C4BPA, C1S, C1QC, C1QA, C8A, C1QB, CD55, FCN2, KRT1, CFD	1944	42	13528	2.98236	0.121601	0.00143957	0.0580102
UP_SEQ_FEATURE	repeat:7	36	1.3626	3.15081e-05	SMCP, KRTAP4-4, KRTAP4-2, KRTAP10-11, KRTAP10-12, KRTAP10-10, KRTAP12-1, KRTAP10-1, KRTAP12-3, KRTAP12-2, KRTAP12-4, NEFH, IVL, KRTAP9-4, HAVCR1, CSTF2, RRBP1, KRTAP9-3, KRTAP10-3, DGKK, KRTAP10-2, ALMS1, KRTAP10-5, SERPING1, KRTAP10-4, ESX1, KRTAP10-7, KRTAP10-6, KRTAP10-9, KRTAP10-8, KRTAP5-4, KRTAP5-9, KRTAP4-5, KRTAP5-8, IGF2R, KRTAP5-10	2587	129	19113	2.06179	0.15369	0.00347041	0.0603075
INTERPRO	IPR000611:Neuropeptide Y receptor	8	0.302801	3.19697e-05	GPR83, NPY2R, PPYR1, PROKR2, PROKR1, NPY1R, NPY6R, NPY5R	2367	9	16659	6.25602	0.0657999	0.00170017	0.0553529
UP_SEQ_FEATURE	short sequence motif:ITIM motif 2	10	0.378501	3.46618e-05	LILRB1, LILRB2, LILRB5, CD33, FCRL2, FCRL1, CD22, FCRL5, FCRL4, FCRL3	2587	15	19113	4.9254	0.167708	0.00373936	0.0663419
UP_SEQ_FEATURE	short sequence motif:ITIM motif 1	10	0.378501	3.46618e-05	LILRB1, LILRB2, LILRB5, CD33, FCRL2, FCRL1, CD22, FCRL5, FCRL4, FCRL3	2587	15	19113	4.9254	0.167708	0.00373936	0.0663419
SP_PIR_KEYWORDS	collagen	29	1.09765	3.51843e-05	COL21A1, C1QC, MMP1, TIMP1, MARCO, COL9A1, FCN2, C1QTNF1, COL27A1, FCN1, CCBE1, SFTPD, COL12A1, COL4A4, COL4A3, COL13A1, COLEC12, COL5A3, EMILIN2, MMP13, C1QA, C1QB, COL14A1, C1QL2, C1QL3, COL1A1, COL29A1, EDA, COL24A1	2592	95	19235	2.26533	0.0250493	0.000507238	0.0532568
UP_SEQ_FEATURE	metal ion-binding site:Calcium 1	18	0.681302	4.10719e-05	SYT1, APCS, SYT10, SYT5, MMP9, SYT2, CABP1, CRP, SYT3, MMP27, SYT9, SYT6, COLEC12, MMP3, MMP13, MMP1, PRKCB, ABP1	2587	45	19113	2.95524	0.19549	0.00434098	0.0786062
UP_SEQ_FEATURE	repeat:20	17	0.643452	4.32348e-05	RRBP1, KRTAP4-4, DGKK, ALMS1, KRTAP10-2, KRTAP10-5, KRTAP4-2, KRTAP10-4, KRTAP10-7, KRTAP10-11, KRTAP10-6, KRTAP10-9, KRTAP10-1, KRTAP12-2, KRTAP4-5, NEFH, IVL	2587	41	19113	3.06336	0.204653	0.00447967	0.0827441
UP_SEQ_FEATURE	repeat:22	16	0.605602	4.41642e-05	RRBP1, KRTAP4-4, DGKK, ALMS1, KRTAP10-2, KRTAP10-5, KRTAP10-4, KRTAP10-7, KRTAP10-11, KRTAP10-6, KRTAP10-9, KRTAP10-1, KRTAP12-2, KRTAP4-5, NEFH, IVL	2587	37	19113	3.19485	0.208558	0.00448795	0.084522
GOTERM_BP_FAT	GO:0031424~keratinization	18	0.681302	4.45762e-05	LOR, LCE5A, LCE2C, SPRR2G, LCE2B, SPRR2F, LCE2A, SPRR2E, LCE1A, SPRR2D, SPRR1A, SPRR2A, SPRR2B, CNFN, SPRR4, KRT2, LCE2D, IVL	1944	43	13528	2.91301	0.169669	0.00204112	0.0831791
GOTERM_BP_FAT	GO:0002541~activation of plasma proteins involved in acute inflammatory response	18	0.681302	4.45762e-05	C7, CR1, CR2, CFB, C6, CRP, C4BPB, SERPING1, C4BPA, C1S, C1QC, C1QA, C8A, C1QB, CD55, FCN2, KRT1, CFD	1944	43	13528	2.91301	0.169669	0.00204112	0.0831791
GOTERM_MF_FAT	GO:0004252~serine-type endopeptidase activity	42	1.5897	4.56689e-05	ACR, PRSS1, C1S, TPSG1, PCSK2, PCSK1, LPA, PRSS2, PRSS3, KLK12, PCSK9, LTF, KLK11, KLK10, PRSS33, CFD, PCSK5, KLK15, PRSS35, KLK14, KLK13, KLK6, KLK7, TMPRSS2, KLK8, KLK9, KLK2, KLK3, CFB, KLK4, KLK5, TRY6, KLK1, TMPRSS6, PLG, TMPRSS3, TMPRSS4, GZMK, ST14, SERPINB2, CMA1, PRSS22, CTSG	1866	154	12983	1.89754	0.0564801	0.0017602	0.074348
GOTERM_BP_FAT	GO:0048566~embryonic gut development	9	0.340651	5.14577e-05	ALDH1A2, OVOL2, FGF9, HLX, FOXF2, GATA4, FGF10, PCSK5, ADA	1944	12	13528	5.21914	0.193165	0.00233028	0.0960142
GOTERM_BP_FAT	GO:0051240~positive regulation of multicellular organismal process	59	2.23316	5.40775e-05	EDN3, TACR3, FGF9, TACR1, SLC6A3, SNCA, BTC, GHRHR, SHH, FOXS1, CRX, SAA2, MYOCD, SLC24A2, GATA4, GHR, CD40, NLRP3, NLRP2, CARD11, PROK2, CD38, ADRB2, EREG, GHRH, NPPC, CARTPT, IL12B, PRKCZ, DRD1, TNF, ERBB4, PYDC1, ADA, CALCA, PYCARD, HRG, BMP4, COL4A4, GIMAP5, NOS1, IKZF1, NOX1, IGF2, NPY1R, DBH, PLG, GIMAP1, TNFSF11, AVPR1B, CRH, MC4R, AVPR1A, ADRA1B, CHRNB2, ALOX5, CLEC7A, GHSR, BMP6	1944	244	13528	1.68267	0.201933	0.00242247	0.1009
GOTERM_BP_FAT	GO:0019233~sensory perception of pain	15	0.567752	5.57975e-05	NDN, TACR1, TRPA1, GRIN1, BDKRB1, NPY1R, CALCA, PROK2, GRIN2B, HOXB8, MRGPRX2, CHRNA4, CHRNB2, IL12B, NGF	1944	32	13528	3.26196	0.207639	0.00247287	0.104108
PIR_SUPERFAMILY	PIRSF001784:int-1 transforming protein	12	0.454201	5.60309e-05	WNT2, WNT5A, WNT10B, WNT4, WNT16, WNT7B, WNT3A, WNT9B, WNT11, WNT6, WNT7A, WNT8B	1238	19	7396	3.77315	0.0486992	0.0124037	0.0871889
INTERPRO	IPR000827:Small chemokine, C-C group, conserved site	13	0.492051	5.60925e-05	CCL1, CCL3, CCL4L1, CCL8, CCL16, CCL4, CCL15, CCL18, CCL7, CCL11, CCL13, CCL14, CCL3L1, CCL21, CCL3L3	2367	25	16659	3.65977	0.112569	0.00290855	0.0971003
INTERPRO	IPR001128:Cytochrome P450	22	0.832702	5.74239e-05	CYP3A4, CYP24A1, CYP2F1, CYP11A1, CYP2B6, CYP11B1, CYP2S1, CYP11B2, CYP4F22, CYP26A1, CYP4F11, CYP2E1, CYP3A43, CYP4X1, CYP2A13, PTGIS, CYP26B1, CYP2A6, CYP2A7, CYP4F2, CYP8B1, CYP2B7P1	2367	61	16659	2.5383	0.115081	0.0029067	0.099404
GOTERM_CC_FAT	GO:0005578~proteinaceous extracellular matrix	78	2.95231	5.799e-05	COL21A1, FGF9, WNT3A, NPNT, MMP9, MMP27, VTN, MMP28, MMP3, MMP25, MMP1, MMP24, WNT2, GPC5, WNT4, GPC3, COL12A1, WNT6, TFPI2, SPON1, CRISP3, WNT10B, LAD1, ZP2, EGFL6, CRTAC1, MMP13, ADAMTS8, EGFLAM, WNT9B, MFAP2, WNT11, RELN, COL1A1, COL24A1, ADAMTS2, MFAP5, FRAS1, WNT5A, ADAMTS18, ADAMTS17, ODAM, WNT16, ADAMTS19, SPOCK3, AMTN, RBP3, TIMP4, TIMP3, CPZ, APLP1, TIMP1, COL9A1, COL27A1, COMP, KAL1, SF…	2012	320	12782	1.54852	0.0318975	0.00170472	0.0847835
SP_PIR_KEYWORDS	Monooxygenase	25	0.946253	5.82301e-05	CYP3A4, CYP24A1, CYP2F1, CYP11B1, CYP2B6, CYP2S1, CYP11B2, CYP4F22, KMO, CYP3A43, CYP2A13, FMO1, CYP26B1, CYP2B7P1, CYP11A1, CYP26A1, CYP4F11, CYP2E1, DBH, CYP4X1, CYP2A6, CYP2A7, CYP4F2, CYP8B1, TPH2	2592	78	19235	2.3785	0.041116	0.000822899	0.0881258
GOTERM_BP_FAT	GO:0048545~response to steroid hormone stimulus	49	1.85466	6.20518e-05	TACR3, SLC9A3, PPARG, AGXT, GHRHR, SHH, IL10, WNT2, CTTNBP2, HTR1B, GATA3, SRD5A2, IHH, GHR, CYP11A1, ESR1, CFTR, PTPRU, PTPRN, MMP13, TAT, C1QB, CD38, KRT19, UCN3, HSD11B2, COL1A1, NGF, ACR, CALCR, TNF, ERBB4, PFKFB1, TRH, TIMP3, CPN1, PCSK1, ALDH1A2, CD24, TFF1, BMP4, PNLIPRP1, BCKDHB, TGFBR2, IL1RN, NPY1R, AVPR1A, ALDH2, SST	1944	192	13528	1.77596	0.228043	0.00272078	0.115771
GOTERM_MF_FAT	GO:0004950~chemokine receptor activity	13	0.492051	6.26209e-05	CCRL2, CCR9, CCR8, CCR7, CCR5, DARC, CCR3, CX3CR1, CXCR6, CCR2, CCBP2, GPR17, XCR1	1866	25	12983	3.61798	0.0766242	0.00234193	0.101932
UP_SEQ_FEATURE	domain:Ig-like C2-type	30	1.1355	7.05619e-05	SCN3B, CRLF1, CD96, UNC5B, UNC5A, SEMA3F, SEMA3D, CEACAM7, CSF3R, ESAM, CEACAM21, HAPLN4, SLAMF9, FLT3, LAIR2, SLAMF8, PTPRT, SLAMF7, PTPRU, SLAMF1, AMIGO2, VSIG2, CD86, CD33, LRRN1, SCN4B, ROR2, IL12B, JAM3, ICOSLG	2587	103	19113	2.15187	0.311823	0.00702631	0.13501
GOTERM_MF_FAT	GO:0005262~calcium channel activity	26	0.984103	7.05666e-05	FKBP1A, GRIN3B, CACNB4, GRIN3A, GRIN2B, SLC24A2, MS4A2, TRPV6, TRPM3, TRPC4, TRPC5, GRIN1, TRPC7, TRPA1, CACNG3, CACNG2, CACNA2D3, CACNA2D2, CACNA2D4, GRM7, RYR1, RYR2, CACNA1E, CACNA1D, CACNA1A, CACNA1B	1866	79	12983	2.28986	0.0859175	0.00256341	0.114859
GOTERM_BP_FAT	GO:0016485~protein processing	33	1.24905	7.10416e-05	C7, C6, CRP, CUZD1, C1S, C1QC, SHH, PCSK2, PCSK1, FCN2, DNER, REN, PRSS3, KRT1, PCSK9, CFD, PCSK5, IHH, KLK13, KLK6, CR1, CR2, CFB, SERPING1, C4BPB, C4BPA, C8A, C1QA, C1QB, CD55, CPE, ADAMTS2, NGF	1944	112	13528	2.05037	0.256454	0.00308196	0.132533
GOTERM_BP_FAT	GO:0048667~cell morphogenesis involved in neuron differentiation	52	1.96821	7.31383e-05	GDF7, WNT3A, PAX2, CXCL12, SHH, ATOH1, BDNF, UNC5B, ANK3, UNC5A, POU4F3, POU4F2, POU4F1, ROBO2, ROBO3, CDH23, NRXN3, EFNB1, NKX2-8, NRXN1, SLIT2, CTNNA2, SLIT3, SLITRK1, NCAM2, CLIC5, CNTN2, RELN, CNTN4, SLITRK5, DCC, CCK, NDN, DSCAML1, EPHB2, KAL1, BCL11B, NKX2-1, RTN4RL2, RUNX3, NTF3, NTNG1, NTNG2, NEUROG2, LMX1A, ISL1, FEZF1, FEZF2, EPHA7, CHRNB2, CACNA1A, GRK1	1944	209	13528	1.73139	0.262929	0.00314012	0.136442
GOTERM_BP_FAT	GO:0051604~protein maturation	35	1.32475	7.4315e-05	C7, WFS1, C6, CRP, CUZD1, FKBP1A, C1S, C1QC, SHH, PCSK2, PCSK1, FCN2, DNER, REN, PRSS3, KRT1, PCSK9, CFD, PCSK5, IHH, KLK13, KLK6, CR1, CR2, CFB, SERPING1, C4BPB, C4BPA, C8A, C1QA, C1QB, CD55, CPE, ADAMTS2, NGF	1944	122	13528	1.99639	0.266538	0.00315806	0.138635
GOTERM_BP_FAT	GO:0042127~regulation of cell proliferation	152	5.75322	7.48784e-05	EDN3, HMX2, NOG, CDX2, FGF17, BTC, FGFRL1, TNFSF15, FGF10, PDX1, VIPR1, GHRHR, IL10, SHH, IL11, WNT2, PGR, CTTNBP2, BDNF, S1PR1, MYOCD, GATA4, CHRNA7, LOC653877, LBX1, PRAME, IL29, CD3E, IL27, EFNB1, NKX2-8, CD40, PTPRU, CD38, VEGFC, SSTR2, SIRPG, ADAMTS8, HNF4A, ALOX15B, SSTR1, CD33, TBRG1, LOC653882, SMARCA2, NGF, RBP4, ERBB4, UMOD, BDKRB2, ADA, TIMP1, IL12RB2, T, VDR, RAC2, OVOL2, LHX1, RTKN2,…	1944	787	13528	1.34402	0.26826	0.00314987	0.139686
GOTERM_BP_FAT	GO:0006958~complement activation, classical pathway	14	0.529902	7.55992e-05	C7, CR1, CR2, C6, CRP, C4BPB, SERPING1, C4BPA, C1S, C1QC, C1QA, C8A, C1QB, CD55	1944	29	13528	3.35944	0.270456	0.00314839	0.141029
GOTERM_MF_FAT	GO:0008236~serine-type peptidase activity	46	1.74111	7.80584e-05	ACR, RBP3, PRSS1, C1S, TPSG1, PCSK2, PCSK1, LPA, PRSS2, PRSS3, KLK12, PCSK9, LTF, KLK11, KLK10, PRSS16, PRSS33, CFD, PCSK5, KLK15, PRSS35, KLK14, KLK13, KLK6, KLK7, TMPRSS2, KLK8, KLK9, KLK2, KLK3, CFB, KLK4, KLK5, TRY6, KLK1, TMPRSS6, PLG, TMPRSS3, TMPRSS4, NAALAD2, GZMK, ST14, SERPINB2, RELN, CMA1, PRSS22, CTSG	1866	178	12983	1.79805	0.0945943	0.00275653	0.127046
GOTERM_BP_FAT	GO:0009914~hormone transport	19	0.719152	8.41344e-05	CGA, CPLX3, EDN3, HNF1B, TBX3, FAM3B, FFAR1, GPR120, PDX1, VGF, GHRHR, LEP, GHRH, MC4R, LRP2, SLC30A8, GHSR, CRYM, GLP1R	1944	49	13528	2.69833	0.295974	0.00346862	0.15694
GOTERM_MF_FAT	GO:0042562~hormone binding	19	0.719152	8.4178e-05	CALCR, PRLHR, RXFP2, ESR1, NPR3, GHRHR, HCRTR1, PCSK1, CDH13, SCGB2A1, PRLR, AVPR1B, MC4R, MAS1, AVPR1A, MC3R, GHSR, CRYM, GHR	1866	49	12983	2.69787	0.101621	0.00289211	0.137
GOTERM_MF_FAT	GO:0030414~peptidase inhibitor activity	41	1.55185	8.70608e-05	CSTL1, LRIT2, SERPINA10, SPOCK3, SERPINA11, SNCA, SPINK1, SPINK4, TIMP4, TIMP3, TIMP1, SERPINA9, LPA, CST11, SERPINA6, KAL1, SERPINB11, ITIH5, ITIH2, HRG, SERPINB12, SERPINB13, TFPI2, WFDC10A, WFDC10B, COL4A3, SPINT1, SERPING1, WFDC13, WFDC8, LCN1, WFDC12, WFDC6, CPAMD8, SERPINB5, SPINLW1, CST4, PI3, SERPINB2, SLPI, SERPINB4, CST9L	1866	153	12983	1.86447	0.104912	0.00291241	0.141688
GOTERM_BP_FAT	GO:0060341~regulation of cellular localization	59	2.23316	8.76577e-05	SYT1, EDN3, GPR109B, SNCA, TNFSF15, GHRHR, IL10, SHH, IL11, ACVR1C, HTR1B, SAA2, GRIN2B, CHRNA4, MS4A2, TRPV6, KCNQ1, CHRNA3, CD40, PFKM, EDAR, NLRP3, NLRP2, VEGFC, CD38, UCN3, HNF4A, GHRH, GRM8, GRM7, CARTPT, RYR2, EDA, NGF, CPLX4, RBP4, CPLX3, TNF, RAB3C, KRT20, TRH, PYDC1, PCSK1, HRH3, PYCARD, BMP4, FCER1A, CIDEA, IGF2, NPY1R, NPY5R, LEP, AVPR1B, CRH, AVPR1A, CHRNB2, GHSR, HTR2C, CACNA1A	1944	248	13528	1.65553	0.306245	0.00357825	0.163507
GOTERM_BP_FAT	GO:0046879~hormone secretion	18	0.681302	8.78031e-05	CGA, CPLX3, EDN3, HNF1B, TBX3, FAM3B, FFAR1, GPR120, PDX1, VGF, GHRHR, LEP, GHRH, MC4R, LRP2, SLC30A8, GHSR, GLP1R	1944	45	13528	2.78354	0.306665	0.00354944	0.163778
GOTERM_CC_FAT	GO:0045202~synapse	84	3.17941	8.87182e-05	SYT1, CLSTN2, SYT5, CLSTN3, GABRB1, SYT2, SYT3, GRIK5, SYT9, SYT6, GRIN3B, GRIN3A, GABBR2, GRIN2B, ANK3, GRID2, CHRNA4, SV2B, LGI3, CHRNA7, CHRFAM7A, CHRNA3, DLG2, CDH23, CHRNA2, GABRG1, ANKS1B, SVOP, KCND2, EFNB1, RIMBP2, NRXN1, GRM1, CBLN4, GRM3, CBLN1, MYRIP, EGFLAM, GRM8, CHRM2, GRM7, ERC2, BIN1, IGSF9, CPLX4, CPLX3, RAB3C, ERBB4, CABP1, CACNB4, RIMS1, RIMS4, HTR3E, SLC32A1, SYNPR, GAD2, SYN1…	2012	355	12782	1.50322	0.0483859	0.00247671	0.129682
GOTERM_MF_FAT	GO:0008227~amine receptor activity	17	0.643452	8.9589e-05	DRD1, HTR4, HTR1B, ADRB2, HRH3, CHRM2, HRH2, HTR7, HTR6, ADRA1B, ADRA2A, ADRA1A, ADRA2B, HTR3A, HTR2C, HTR3B, HTR1E	1866	41	12983	2.88488	0.107788	0.00292013	0.1458
GOTERM_BP_FAT	GO:0045087~innate immune response	38	1.4383	8.96656e-05	C7, S100A7, C6, SNCA, PPARG, TLR5, C1S, DEFB127, PYDC1, C1QC, IL23A, PGLYRP4, FCN2, PGLYRP3, SFTPD, KRT1, CFD, DEFB1, CRISP3, CR1, IL18RAP, CR2, PLUNC, IL1RL1, CFB, IL27, COLEC12, SERPING1, C4BPB, C4BPA, SLAMF7, CD1D, C8A, C1QA, C1QB, CD55, CLEC7A, DMBT1	1944	138	13528	1.9162	0.312031	0.00358981	0.167249
SP_PIR_KEYWORDS	neuropeptide	15	0.567752	8.97192e-05	CCK, NPY2R, PTH2, NPY1R, PDYN, POMC, TAC3, CALCA, PROK2, GALP, NPFFR2, CARTPT, PYY, NPFFR1, SST	2592	35	19235	3.18039	0.0626424	0.00124327	0.135751
UP_SEQ_FEATURE	repeat:21	16	0.605602	9.08978e-05	RRBP1, KRTAP4-4, DGKK, ALMS1, KRTAP10-2, KRTAP10-5, KRTAP10-4, KRTAP10-7, KRTAP10-11, KRTAP10-6, KRTAP10-9, KRTAP10-1, KRTAP12-2, KRTAP4-5, NEFH, IVL	2587	39	19113	3.03101	0.382092	0.0088755	0.173888
UP_SEQ_FEATURE	repeat:8	33	1.24905	9.66694e-05	KRTAP4-4, KRTAP4-2, KRTAP10-11, KRTAP10-12, KRTAP10-10, KRTAP12-1, KRTAP10-1, KRTAP12-3, KRTAP12-2, KRTAP12-4, NEFH, IVL, KRTAP9-4, CSTF2, HAVCR1, RRBP1, KRTAP9-3, KRTAP10-3, DGKK, KRTAP10-2, ALMS1, KRTAP10-5, KRTAP10-4, ESX1, KRTAP10-7, KRTAP10-6, KRTAP10-9, KRTAP10-8, KRTAP5-4, KRTAP5-9, KRTAP4-5, KRTAP5-8, IGF2R	2587	120	19113	2.03173	0.400696	0.00926564	0.184919
UP_SEQ_FEATURE	propeptide:Removed in mature form	53	2.00606	9.91237e-05	TEX101, LYPD4, OPCML, EFNA3, BTC, CD52, MMP25, CD48, GPC5, GPC3, DIRAS2, RASL10A, GP2, CEACAM8, DPEP3, CEACAM7, CEACAM6, CEACAM5, NEGR1, VNN3, ZP2, CNTN5, CNTN6, LYPD6B, LYNX1, RND1, EREG, ULBP1, CNTN2, CNTN1, CNTN4, CPLX4, CPLX3, ALPI, GNG13, UMOD, PDE6C, FOLR2, RAC2, CD177, LY6H, RTN4RL2, CD24, ACTC1, NTNG1, NTNG2, CDH13, CD55, GNGT2, RAB37, GFRA1, GFRA4, GRK1	2587	229	19113	1.70991	0.408436	0.00933093	0.18961
PIR_SUPERFAMILY	PIRSF001950:small inducible chemokine, C/CC types	13	0.492051	0.000100575	CCL1, CCL3, CCL4L1, CCL8, CCL16, CCL4, CCL15, CCL18, CCL7, CCL11, CCL13, CCL14, CCL3L1, CCL21, CCL3L3	1238	23	7396	3.37669	0.0857188	0.0177638	0.156453
GOTERM_BP_FAT	GO:0051047~positive regulation of secretion	32	1.2112	0.000100582	EDN3, RBP4, TNF, GPR109B, TACR1, SNCA, BTC, TNFSF15, TRH, PYDC1, IL10, GHRHR, PCSK1, GRIN2B, SAA2, PYCARD, MS4A2, FCER1A, IGF2, PFKM, NLRP3, NLRP2, CD38, VEGFC, UCN3, GHRH, AVPR1B, CRH, AVPR1A, CARTPT, CHRNB2, HTR2C	1944	109	13528	2.04296	0.342656	0.00398772	0.187593
GOTERM_MF_FAT	GO:0017171~serine hydrolase activity	46	1.74111	0.000103652	ACR, RBP3, PRSS1, C1S, TPSG1, PCSK2, PCSK1, LPA, PRSS2, PRSS3, KLK12, PCSK9, LTF, KLK11, KLK10, PRSS16, PRSS33, CFD, PCSK5, KLK15, PRSS35, KLK14, KLK13, KLK6, KLK7, TMPRSS2, KLK8, KLK9, KLK2, KLK3, CFB, KLK4, KLK5, TRY6, KLK1, TMPRSS6, PLG, TMPRSS3, TMPRSS4, NAALAD2, GZMK, ST14, SERPINB2, RELN, CMA1, PRSS22, CTSG	1866	180	12983	1.77807	0.12362	0.00329345	0.168668
GOTERM_BP_FAT	GO:0000904~cell morphogenesis involved in differentiation	58	2.19531	0.000103763	NOG, GDF7, WNT3A, PAX2, CXCL12, SHH, DAB2, ATOH1, BDNF, UNC5B, ANK3, UNC5A, POU4F3, POU4F2, POU4F1, ROBO2, ROBO3, CDH23, NRXN3, EFNB1, NKX2-8, EOMES, LEF1, NRXN1, SLIT2, CTNNA2, SLIT3, NCAM2, SLITRK1, CLIC5, CNTN2, RELN, CNTN4, SLITRK5, DCC, CCK, NDN, DSCAML1, EPHB2, KAL1, BCL11B, NKX2-1, RTN4RL2, RUNX3, NTF3, ESRRB, NTNG1, NTNG2, NEUROG2, LMX1A, ISL1, FEZF1, FEZF2, EPHA7, NOTCH4, CHRNB2, CACNA1A…	1944	244	13528	1.65415	0.351321	0.00407486	0.193521
SP_PIR_KEYWORDS	heme	33	1.24905	0.000105376	CYP3A4, CYP24A1, CYP2F1, CYP2B6, CYP11B1, CYP2S1, CYP11B2, HBM, CYP4F22, CYP3A43, CYP2A13, PTGIS, EPX, CYP26B1, CYP2B7P1, LPO, NOS1, CYP11A1, NOX1, CYP26A1, CYP4F11, CYP2E1, HBA1, CYP4X1, HBZ, MPO, HBQ1, CYP2A6, CYP2A7, HBG1, CYP4F2, CYP8B1, HBE1	2592	121	19235	2.02388	0.0731652	0.00143256	0.159423
PIR_SUPERFAMILY	PIRSF002449:potassium voltage-gated channel, alpha subunit, subfamilies A/C/D/F/G/S	12	0.454201	0.000105753	KCNC2, KCNS3, KCNA10, KCND2, KCNC3, KCNA2, KCNA1, KCNA3, KCNA6, KCNA5, KCNA7, KCNG1	1238	20	7396	3.58449	0.0899276	0.0155825	0.164502
UP_SEQ_FEATURE	active site:Charge relay system	47	1.77896	0.000107357	PNLIP, ACR, PRSS1, C1S, TPSG1, PCSK2, PCSK1, DAGLA, LPA, PRSS2, PRSS3, KLK12, PCSK9, KLK11, KLK10, PRSS16, PRSS33, CFD, PCSK5, KLK15, PRSS35, KLK14, KLK13, KLK6, KLK7, TMPRSS2, PNLIPRP1, KLK8, KLK9, PNLIPRP2, KLK2, KLK3, CFB, KLK4, KLK5, TRY6, KLK1, TMPRSS6, PLG, TMPRSS3, TMPRSS4, NAALAD2, GZMK, ST14, PLA2G7, CMA1, PRSS22, CTSG	2587	196	19113	1.77163	0.433679	0.00992575	0.205344
BBID	109.Chemokine_families	13	0.492051	0.000107986	CCL1, CCL3, CCL4L1, CCL8, CXCL6, CXCL12, CCL4, CCL15, CCL7, CCL11, CCL13, CCL14, CXCL13, CCL21	59	25	358	3.15525	0.00731655	0.00731655	0.111037
PIR_SUPERFAMILY	PIRSF003152:G protein-coupled olfactory receptor, class II	87	3.29296	0.000108783	OR7A17, OR10A3, OR2A1, OR1J2, OR4F21, OR1A2, OR10T2, OR1J1, OR2A42, OR2J2, OR1N2, OR1N1, OR4D11, OR1J4, OR4D10, OR6S1, OR6C65, OR4F29, OR2V2, OR4D1, OR4D2, OR2T10, OR2T11, OR13A1, OR7C1, OR8A1, OR9A2, OR8G1, OR5B21, OR10P1, OR7A10, OR4D9, OR4D6, OR2W1, OR6M1, OR4E2, OR2H1, OR10AD1, OR8B8, OR6V1, OR2D3, OR8B4, OR2T4, OR11G2, OR6W1P, OR5A1, OR10G2, OR5A2, OR1G1, OR4F3, OR6A2, OR10C1, OR2T35, OR2C3,…	1238	353	7396	1.47238	0.0923811	0.0137518	0.16921
KEGG_PATHWAY	hsa04020:Calcium signaling pathway	48	1.81681	0.000113196	SLC8A3, ADCY4, TACR3, ADCY8, TACR1, EDNRA, CHRNA7, CHRFAM7A, PLCB2, PTGER3, CCKBR, CHP2, HTR4, NTSR1, GRM1, PRKCB, CD38, GNAL, ADRB2, CHRM2, HTR7, HTR6, RYR1, RYR2, GNAS, DRD1, ERBB4, PPP3R2, BDKRB1, BDKRB2, PDE1B, PDE1C, HRH2, CALML5, SLC8A1, NOS1, GRIN1, PTGFR, P2RX2, AVPR1B, PLCG2, AVPR1A, ADRA1B, ADRA1A, CACNA1E, CACNA1D, HTR2C, CACNA1A, CACNA1B	804	176	5085	1.7249	0.0192826	0.00485589	0.138283
GOTERM_BP_FAT	GO:0008217~regulation of blood pressure	30	1.1355	0.000114061	EDN3, TACR3, CYP11B1, TACR1, CYP11B2, PPARG, BDKRB1, BDKRB2, POMC, CALCA, HRH3, REN, NKX2-1, GUCY1A3, GUCA2B, PCSK5, ACTC1, NOX1, BRS3, NPY1R, NPR3, ACSM3, ADRB2, AVPR1B, ADRA1B, NPPC, AVPR1A, NPPB, CARTPT, HSD11B2	1944	100	13528	2.08765	0.378597	0.00443664	0.212708
GOTERM_MF_FAT	GO:0005230~extracellular ligand-gated ion channel activity	24	0.908403	0.000115598	GABRB1, GRIK5, GRIN3B, GRIN3A, HTR3E, GRIN2B, GRID2, CHRNA4, CHRNA7, HTR3A, CHRFAM7A, HTR3B, HTR3C, CHRNA3, CHRNA2, HTR3D, GABRD, GABRG1, GABRA2, GABRA1, GABRA4, GRIN1, ZACN, P2RX2, CHRNB2	1866	72	12983	2.31922	0.136848	0.00358294	0.18809
SP_PIR_KEYWORDS	Lectin	40	1.514	0.000118468	AIM1L, REG4, LMAN1, SIGLEC9, LPHN2, GALNTL4, CD69, FCN2, CLEC4G, FCN1, SFTPD, ACAN, CD22, CLEC6A, CLEC4D, GALNT14, MAG, APCS, PRG3, OLR1, PRG2, LGALS13, CHODL, COLEC12, SIGLEC12, CLC, CLEC11A, CLEC12A, SIGLEC6, KLRG2, SIGLEC5, LAYN, CD33, SIGLEC8, CLEC3A, SIGLEC7, CLEC7A, SELE, GALNT9, CLEC1B	2592	159	19235	1.8669	0.0818737	0.00158061	0.179213
GOTERM_BP_FAT	GO:0030534~adult behavior	27	1.02195	0.000119704	DRD1, SNCA, CACNB4, TRH, ADAM2, CHRNA4, CHAT, CHRNA3, CDH23, DMBX1, GRIN1, MET, ATP1A3, BRS3, DBH, NTSR1, LEP, HOXB8, GRM7, ADRA1B, CARTPT, CHRNB2, GHSR, HTR2C, CACNA1A, NGF, OPRD1	1944	86	13528	2.18475	0.393053	0.0046126	0.223219
SP_PIR_KEYWORDS	defensin	16	0.605602	0.000121056	DEFB132, DEFB107A, DEFB106A, DEFB134, DEFB136, DEFB128, DEFB126, DEFB106B, DEFB127, DEFB114, DEFA6, DEFA5, SPAG11B, SPAG11A, DEFA4, DEFA3, DEFA1, DEFB1	2592	40	19235	2.96836	0.0835858	0.00158577	0.183126
GOTERM_MF_FAT	GO:0004866~endopeptidase inhibitor activity	39	1.47615	0.0001224	CSTL1, LRIT2, SERPINA10, SPOCK3, SERPINA11, SNCA, SPINK1, SPINK4, TIMP4, TIMP3, TIMP1, SERPINA9, LPA, CST11, SERPINA6, KAL1, SERPINB11, ITIH5, ITIH2, HRG, SERPINB12, SERPINB13, TFPI2, WFDC10A, COL4A3, SPINT1, SERPING1, WFDC8, LCN1, WFDC12, WFDC6, CPAMD8, SERPINB5, SPINLW1, CST4, PI3, SERPINB2, SLPI, SERPINB4, CST9L	1866	145	12983	1.87137	0.144291	0.00370325	0.199148
GOTERM_MF_FAT	GO:0016247~channel regulator activity	21	0.794852	0.000127338	PRKCZ, KCNAB1, NRXN3, HPCAL4, NPY2R, NRXN1, KCNA5, PRPF18, KCNV1, TMPRSS3, PRKCB, KCNS3, BSND, ABCC9, GRM3, ADRB2, GNB2, GRM7, ADRA2A, CHRNA7, CHRFAM7A, PDZD3	1866	59	12983	2.47646	0.149654	0.00376294	0.207174
GOTERM_BP_FAT	GO:0048706~embryonic skeletal system development	25	0.946253	0.000127637	RBP4, NOG, FGF9, DSCAML1, SHH, PAX7, ALX4, PCSK5, ALX1, TGFBR2, MYF5, SIX2, TBX1, HOXB3, HOXB4, HOXB1, HOXB2, HOXB8, HOXB5, HOXB6, FOXC2, HOXB9, KIAA1217, GNAS, COL1A1	1944	77	13528	2.25937	0.41281	0.00487256	0.237996
KEGG_PATHWAY	hsa04062:Chemokine signaling pathway	50	1.89251	0.00013543	ADCY4, ADCY8, CXCL12, CCL3L1, CCL3L3, CXCR6, XCR1, PLCB2, PIK3CG, CCL4L1, ELMO1, PRKCB, CCR9, CCR8, CCR7, GNB2, CCR5, PPBP, CCR3, CCR2, CX3CR1, CXCL1, CCL1, PRKCZ, CCL3, CXCL5, CXCL3, CXCL2, GNG13, ADRBK2, CCL8, CXCL6, PF4V1, CCL4, CCL7, DOCK2, RAC2, CCL21, PIK3R5, ITK, HCK, CCL16, VAV1, CCL15, CCL18, CCL11, CCL13, GNGT2, CCL14, CXCL14, CXCL13, GRK1	804	187	5085	1.69108	0.0230263	0.00464827	0.165423
UP_SEQ_FEATURE	region of interest:Segment H5 (pore-forming)	13	0.492051	0.000135702	KCND2, KCNB2, KCNB1, KCNS3, KCNQ4, KCNQ3, KCNS2, KCNN1, KCNH6, KCNH7, KCNQ1, KCNG1, KCNH5	2587	28	19113	3.43019	0.512628	0.0123154	0.259493
UP_SEQ_FEATURE	metal ion-binding site:Calcium 1; via carbonyl oxygen	14	0.529902	0.000138584	SYT1, APCS, SYT10, SYT5, SYT2, CRP, SYT3, CABP1, SYT9, SYT6, COLEC12, MMP13, PRKCB, ABP1	2587	32	19113	3.23229	0.520011	0.0123635	0.264997
GOTERM_BP_FAT	GO:0007409~axonogenesis	48	1.81681	0.000145024	DCC, CCK, NDN, GDF7, WNT3A, DSCAML1, PAX2, CXCL12, SHH, EPHB2, BDNF, ATOH1, UNC5B, ANK3, UNC5A, KAL1, BCL11B, POU4F3, POU4F2, NKX2-1, ROBO2, RTN4RL2, POU4F1, ROBO3, RUNX3, NTF3, NRXN3, EFNB1, NKX2-8, NTNG1, NTNG2, NEUROG2, LMX1A, NRXN1, ISL1, SLIT2, SLIT3, CTNNA2, FEZF1, SLITRK1, FEZF2, NCAM2, EPHA7, CNTN2, RELN, CHRNB2, CNTN4, SLITRK5	1944	193	13528	1.7307	0.453893	0.00548437	0.270376
GOTERM_BP_FAT	GO:0007611~learning or memory	32	1.2112	0.000145248	PRKCZ, DRD1, ADCY8, TACR1, KIT, CALB1, EPHB2, BDNF, HRH3, GRIN2B, PDE1B, SLC24A2, ADAM2, GALR2, CHRNA7, CHRFAM7A, LHX8, KLK8, GRIN1, ATP1A3, DBH, FOXP2, GRM4, ITGA5, ITGA8, GRM7, ADRA1B, CRH, NEUROD2, TMOD2, CHRNB2, LOC653882, GLP1R, NGF	1944	111	13528	2.00615	0.454403	0.00544346	0.270793
GOTERM_BP_FAT	GO:0030097~hemopoiesis	56	2.11961	0.000145379	BMI1, ZBTB32, CD8A, MMP9, WNT3A, PPARG, PAX1, IL10, IL11, KIRREL3, CD3D, CD3E, EOMES, DLL1, CARD11, RPS19, LCK, LOC653882, IL12B, CALCR, TNF, ONECUT1, RAG1, KITLG, KIT, ZBTB16, TRIM10, ADA, TIMP1, TAL1, DOCK2, RASGRP4, BCL11B, BCL11A, RTKN2, CD24, NKX2-3, EPO, BMP4, GIMAP5, CEBPE, IKZF1, EPB42, FLT3, TGFBR2, FOXP1, CD1D, KDR, GIMAP1, HOXB3, HOXB4, TNFSF11, PLCG2, IRF8, NOTCH4, HBZ, IRF4	1944	236	13528	1.65125	0.4547	0.00539983	0.271036
GOTERM_BP_FAT	GO:0042110~T cell activation	35	1.32475	0.000148498	ZBTB32, CD8A, CD8B, RAG1, FKBP1A, PAX1, CXCL12, ADA, ITGAM, CD48, DOCK2, IL23A, BCL11B, BCL11A, NKX2-3, GIMAP5, CD3G, CD3D, IKZF1, FLT3, CD3E, EOMES, IGF2, VAV1, GIMAP1, CD1D, CARD11, CD86, PRLR, LCK, IL12B, CLEC7A, IRF4, TREML2, ICOSLG	1944	126	13528	1.93301	0.46175	0.00546671	0.276844
GOTERM_CC_FAT	GO:0031012~extracellular matrix	81	3.06586	0.000157295	COL21A1, FGF9, WNT3A, NPNT, MMP9, MMP27, VTN, MMP28, MMP3, MMP25, MMP1, MMP24, WNT2, GPC5, WNT4, GPC3, GRIN2B, COL12A1, WNT6, TFPI2, SPON1, CRISP3, WNT10B, LAD1, SCUBE3, ZP2, EGFL6, CRTAC1, MMP13, ADAMTS8, EGFLAM, WNT9B, MFAP2, WNT11, RELN, COL1A1, COL24A1, ADAMTS2, MFAP5, FRAS1, WNT5A, ADAMTS18, ADAMTS17, ODAM, WNT16, ADAMTS19, SPOCK3, AMTN, RBP3, TIMP4, TIMP3, CPZ, APLP1, TIMP1, COL9A1, PRSS2, …	2012	345	12782	1.49155	0.0841795	0.00417862	0.229816
GOTERM_MF_FAT	GO:0019956~chemokine binding	13	0.492051	0.000158379	CCRL2, CCR9, CCR8, CCR7, CCR5, DARC, CCR3, CX3CR1, CXCR6, CCR2, CCBP2, GPR17, XCR1	1866	27	12983	3.34999	0.182605	0.00457207	0.257616
GOTERM_BP_FAT	GO:0046649~lymphocyte activation	49	1.85466	0.000158441	ZBTB32, CD8A, CD8B, IL21R, PAX1, CXCL12, IL10, IL11, CD48, CHRNA4, GAPT, CD3G, CD3D, CD3E, EOMES, CD40, CARD11, CD86, ULBP1, LCK, IL12B, ICOSLG, ONECUT1, RAG1, FKBP1A, ADA, ITGAM, DOCK2, IL23A, BCL11B, BCL11A, CD24, NKX2-3, GIMAP5, IKZF1, FLT3, IGF2, SLAMF7, VAV1, SLAMF1, FOXP1, CD1D, GIMAP1, PRLR, PLCG2, CHRNB2, TREML2, IRF4, CLEC7A	1944	199	13528	1.71349	0.483618	0.00578066	0.295353
INTERPRO	IPR017973:Cytochrome P450, C-terminal region	20	0.757002	0.000159324	CYP3A4, CYP24A1, CYP2F1, CYP11A1, CYP2B6, CYP11B1, CYP2S1, CYP11B2, CYP4F22, CYP26A1, CYP4F11, CYP2E1, CYP3A43, CYP4X1, CYP2A13, CYP26B1, CYP2A6, CYP2A7, CYP4F2, CYP2B7P1	2367	56	16659	2.51358	0.28768	0.00785799	0.27557
GOTERM_BP_FAT	GO:0010518~positive regulation of phospholipase activity	23	0.870553	0.000166536	PRKCZ, DRD1, PTGER3, C5AR1, GPR139, CCKBR, RXFP3, TACR1, GNG13, NPR3, CALCA, EDNRA, ARHGAP6, S1PR1, RASGRP4, CHRM2, AVPR1B, AVPR1A, MS4A2, MC3R, HTR2C, SELE, PLCB2	1944	69	13528	2.31962	0.500766	0.00602249	0.310422
GOTERM_BP_FAT	GO:0007411~axon guidance	31	1.17335	0.000171034	DCC, GDF7, CXCL12, SHH, EPHB2, ATOH1, BDNF, UNC5B, ANK3, UNC5A, KAL1, POU4F3, NKX2-1, POU4F2, ROBO2, ROBO3, RUNX3, NTF3, NRXN3, EFNB1, NEUROG2, NRXN1, LMX1A, ISL1, SLIT2, SLIT3, FEZF1, FEZF2, EPHA7, RELN, CNTN4	1944	107	13528	2.01611	0.510045	0.00613149	0.318792
SP_PIR_KEYWORDS	metalloprotein	33	1.24905	0.000172943	CYP3A4, ENPP5, CYP24A1, CYP2F1, ALPI, CYP2B6, CYP11B1, CYP2S1, CYP11B2, ENPP4, ADA, CYP3A43, CYP2A13, MAT1A, EPX, LPO, CYP11A1, ACO1, CYP2E1, HBA1, ALOX15, CA8, CA7, HBZ, MPO, HBQ1, CYP2A6, CYP2A7, HBG1, CYP4F2, ALOX5, HBE1, PPP5C	2592	124	19235	1.97492	0.117241	0.00222436	0.261521
GOTERM_BP_FAT	GO:0002455~humoral immune response mediated by circulating immunoglobulin	14	0.529902	0.000173598	C7, CR1, CR2, C6, CRP, C4BPB, SERPING1, C4BPA, C1S, C1QC, C1QA, C8A, C1QB, CD55	1944	31	13528	3.14271	0.515258	0.00617011	0.323565
UP_SEQ_FEATURE	domain:Fibronectin type-III 3	25	0.946253	0.000184135	DCC, ITGB4, DSCAML1, INSRR, IL12RB2, MYOM2, FNDC1, KAL1, COL12A1, CSF3R, ROBO2, ROBO3, PTPRB, CNTN5, CNTN6, RIMBP2, PTPRT, PTPRU, PTPRO, IGFN1, COL14A1, CDON, CNTN2, CNTN1, CNTN4	2587	83	19113	2.22533	0.62291	0.0161231	0.351953
GOTERM_BP_FAT	GO:0010863~positive regulation of phospholipase C activity	22	0.832702	0.000188991	DRD1, C5AR1, GPR139, PTGER3, CCKBR, RXFP3, TACR1, GNG13, NPR3, CALCA, EDNRA, ARHGAP6, S1PR1, RASGRP4, CHRM2, AVPR1B, AVPR1A, MS4A2, MC3R, HTR2C, SELE, PLCB2	1944	65	13528	2.3553	0.545409	0.00665872	0.352208
GOTERM_BP_FAT	GO:0007202~activation of phospholipase C activity	22	0.832702	0.000188991	DRD1, C5AR1, GPR139, PTGER3, CCKBR, RXFP3, TACR1, GNG13, NPR3, CALCA, EDNRA, ARHGAP6, S1PR1, RASGRP4, CHRM2, AVPR1B, AVPR1A, MS4A2, MC3R, HTR2C, SELE, PLCB2	1944	65	13528	2.3553	0.545409	0.00665872	0.352208
GOTERM_BP_FAT	GO:0031644~regulation of neurological system process	40	1.514	0.00018922	CPLX4, PRKCZ, EDN3, CPLX3, DRD1, CCK, TNF, ERBB4, TACR1, SNCA, KIT, VGF, CALB1, IL10, EPHB2, BDNF, KCNQ4, HTR1B, GRIN2B, SLC24A2, CHAT, CHRNA3, COL4A4, KLK8, NTF4, NTF3, GRIN1, GRM1, NPY5R, CD38, GRM3, ADRB2, GRM8, AVPR1A, CARTPT, CHRNB2, CNTN4, LOC653882, HTR2C, CACNA1A, NGF	1944	153	13528	1.81931	0.545842	0.00661091	0.352633
INTERPRO	IPR018048:Small chemokine, C-X-C, conserved site	10	0.378501	0.000190782	CXCL1, PPBP, CXCL14, CXCL5, CXCL13, CXCL3, CXCL2, CXCL6, PF4V1, CXCL12	2367	17	16659	4.14001	0.333833	0.00918965	0.329896
SP_PIR_KEYWORDS	complement pathway	13	0.492051	0.000194637	C7, CR1, CR2, C6, SERPING1, C4BPB, C4BPA, C1S, C1QC, C1QA, C8A, C1QB, CD55	2592	29	19235	3.32662	0.130943	0.00245919	0.29428
GOTERM_BP_FAT	GO:0006959~humoral immune response	25	0.946253	0.000198444	C7, TNF, C6, CRP, PAX5, C1S, C1QC, FCN2, POU2F2, KRT1, MS4A2, LTF, CFD, CR1, CR2, CFB, SERPING1, C4BPB, C4BPA, C8A, C1QA, C1QB, CD55, TREM2, DMBT1	1944	79	13528	2.20217	0.562987	0.00687453	0.369794
GOTERM_BP_FAT	GO:0008284~positive regulation of cell proliferation	87	3.29296	0.000198823	BMI1, EDN3, NOG, HMX2, CDX2, FGF9, FGF17, TACR1, BTC, FGF10, PDX1, VIPR1, SHH, GHRHR, IL11, GLI1, S1PR1, TNFRSF11A, MYOCD, HLX, CHRNA7, CHRFAM7A, IHH, FGF4, PRAME, CCKBR, CD3E, EGR4, EFNB1, CD40, CARD11, CD38, VEGFC, SIRPG, CD86, ADRB2, EREG, GHRH, PROK1, LOC653882, IL12B, ICOSLG, NGF, PRKCZ, KRT6A, TNF, CXCL5, ERBB4, KITLG, KIT, ADA, TIMP1, IL12RB2, T, ALDH1A2, RAC2, HRH3, LHX1, RTKN2, ADRA2A, L…	1944	414	13528	1.46237	0.563677	0.00683088	0.370498
UP_SEQ_FEATURE	repeat:23	14	0.529902	0.000200499	RRBP1, KRTAP4-4, ALMS1, DGKK, KRTAP10-4, KRTAP10-7, KRTAP10-11, KRTAP10-6, KRTAP10-9, KRTAP10-1, KRTAP12-2, KRTAP4-5, NEFH, IVL	2587	33	19113	3.13434	0.654219	0.0172584	0.383174
KEGG_PATHWAY	hsa04640:Hematopoietic cell lineage	28	1.0598	0.00020468	TNF, CD8A, CD8B, KITLG, MME, KIT, ITGAM, IL11, IL4R, CD22, CSF3R, EPO, CR1, CD3G, CR2, CD3D, FLT3, CD3E, CD1C, CD1B, CD1A, CD1D, CD38, CD55, CD34, ITGA5, CD33, LOC653882, IL5RA	804	86	5085	2.05918	0.034596	0.00585092	0.249912
GOTERM_MF_FAT	GO:0005326~neurotransmitter transporter activity	12	0.454201	0.000213416	CPLX3, SLC6A7, SLC6A11, SLC6A20, SLC6A2, SLC6A3, SLC6A12, SLC6A5, SLC6A15, SLC6A17, SLC6A19, SLC22A2	1866	24	12983	3.47883	0.237923	0.00601976	0.346992
GOTERM_BP_FAT	GO:0031175~neuron projection development	59	2.23316	0.000217487	GDF7, WNT3A, GRIN3A, PAX2, CXCL12, SHH, ATOH1, BDNF, UNC5B, ANK3, UNC5A, GALR2, POU4F3, POU4F2, POU4F1, ROBO2, ROBO3, CHAT, NRXN3, EFNB1, NKX2-8, NRXN1, SLIT2, CTNNA2, SLIT3, NCAM2, SLITRK1, CNTN2, RELN, CNTN4, SLITRK5, IGSF9, NGF, DCC, CCK, NDN, DSCAML1, EPHB2, KAL1, BCL11B, NKX2-1, RTN4RL2, CD24, RUNX3, KLK8, GNAO1, NTF3, MCF2, NTNG1, NTNG2, NEUROG2, LMX1A, ISL1, FEZF1, FEZF2, EPHA7, PHGDH, CHR…	1944	256	13528	1.6038	0.596361	0.00740877	0.405211
GOTERM_BP_FAT	GO:0032940~secretion by cell	50	1.89251	0.000220552	CGA, EDN3, SYT1, HNF1B, FAM3B, GPR120, SYT6, PDX1, VGF, GHRHR, BDNF, MS4A2, NRXN3, NLRP3, GRM4, GHRH, GNAS, STEAP2, GLP1R, ACR, CPLX4, CPLX3, CPLX2, CCL3, CPLX1, EXOC7, FFAR1, CCL8, TRIM72, PEX5L, RIMS1, RIMS4, HRH3, SYN1, ROPN1B, SYN2, SLC30A8, PCSK5, FCER1A, NOX5, TBX3, MYO1F, LIN7A, CADPS, LEP, MC4R, LRP2, GHSR, WNT7A, CACNA1A	1944	207	13528	1.68088	0.60149	0.00745196	0.410911
KEGG_PATHWAY	hsa04610:Complement and coagulation cascades	24	0.908403	0.000223924	C7, CR1, CR2, C5AR1, CFB, F13A1, C6, C4BPB, SERPING1, BDKRB1, C4BPA, BDKRB2, C1S, C1QC, PLG, C8A, C1QA, C1QB, CD55, THBD, F5, FGA, FGB, CFD	804	69	5085	2.19987	0.0377868	0.00548764	0.273379
GOTERM_BP_FAT	GO:0007423~sensory organ development	54	2.04391	0.000228731	NOG, HMX2, FGF9, WNT3A, FGF10, RORB, PAX2, SHH, DFNB31, KCNQ4, ATOH1, BDNF, MCOLN3, GRIN2B, POU4F3, POU4F2, KRTAP21-1, CDH23, CRYBB2, RAX, PTF1A, SIX3, SIX2, KRT13, DLL1, FGF20, BCL2L11, HOXC13, CLIC5, FOXC2, CUX1, RBP4, EPHB2, ALDH1A2, BCL11B, GFI1, OLFM3, OTOP1, BMP4, FOXL2, IKZF1, LMX1B, MAFB, ALMS1, TBX1, GJB6, VSX2, VSX1, FOXP2, ITGA8, NEUROD4, FOXE3, TCF15, GRK1	1944	229	13528	1.64095	0.614858	0.00766519	0.426118
INTERPRO	IPR017972:Cytochrome P450, conserved site	21	0.794852	0.000235847	CYP3A4, CYP24A1, CYP2F1, CYP11A1, CYP2B6, CYP11B1, CYP2S1, CYP11B2, CYP4F22, CYP26A1, CYP4F11, CYP2E1, CYP3A43, CYP4X1, CYP2A13, PTGIS, CYP26B1, CYP2A6, CYP2A7, CYP4F2, CYP8B1	2367	62	16659	2.38385	0.394788	0.0110974	0.40767
GOTERM_BP_FAT	GO:0030216~keratinocyte differentiation	22	0.832702	0.000240152	LOR, S100A7, LCE5A, LCE2C, SPRR2G, LCE2B, SPRR2F, LCE2A, SPRR2E, LCE1A, EREG, SPRR1A, SPRR2D, SPRR2A, POU2F3, SPRR2B, CNFN, DSP, SPRR4, KRT2, LCE2D, IVL	1944	66	13528	2.31962	0.63278	0.00798232	0.44735
UP_SEQ_FEATURE	short sequence motif:ITIM motif 4	6	0.227101	0.000240622	LILRB1, FCRL2, FCRL1, CD22, FCRL5, FCRL3	2587	6	19113	7.38809	0.720425	0.0203464	0.459685
GOTERM_BP_FAT	GO:0021871~forebrain regionalization	8	0.302801	0.000241805	BMP4, GSX2, EMX1, LHX1, EMX2, SIX3, NKX2-1, SHH	1944	11	13528	5.06098	0.635303	0.00797351	0.450422
GOTERM_BP_FAT	GO:0032844~regulation of homeostatic process	32	1.2112	0.000245741	DRD1, CCK, GPR109B, TACR1, BTC, FKBP1A, BDKRB1, ADA, CALCA, EDNRA, TAL1, ACVR1B, MS4A2, CD24, XCR1, ERCC4, TERF1, KLK8, GIMAP5, NOS1, MAFB, GIMAP1, CD38, TNFSF11, AVPR1B, P2RX2, LCK, MC4R, RYR1, AVPR1A, CARTPT, RYR2	1944	114	13528	1.95336	0.641244	0.00803926	0.457739
GOTERM_BP_FAT	GO:0009719~response to endogenous stimulus	85	3.21726	0.000247047	PNLIP, ADCY4, CGA, TACR3, ADCY8, SLC9A3, TACR1, PPARG, CUZD1, MMP3, VGF, AGXT, GHRHR, IL10, SHH, ACVR1C, WNT2, CTTNBP2, HTR1B, GATA3, SRD5A2, IHH, GHR, CYP11A1, ESR1, CFTR, PTPRU, PTPRN, TAT, MMP13, GNAL, CD38, RETN, C1QB, KRT19, UCN3, GNB2, HSD11B2, FOXC2, GNAS, COL1A1, STEAP2, NGF, CALCR, ACR, RBP4, DRD1, TNF, ERBB4, PFKFB1, GNG13, TIMP4, TRH, TIMP3, CPN1, ALDH1A2, PCSK1, REN, MSI1, PCSK9, TFF1…	1944	405	13528	1.4605	0.643193	0.00801892	0.460166
GOTERM_BP_FAT	GO:0001501~skeletal system development	70	2.64951	0.000251882	CYP24A1, NOG, CASR, FGF9, MMP9, PAX1, GJA5, SHH, GLI1, TNFRSF11A, BARX2, PAX7, COL12A1, ALX4, GHR, IHH, TWIST1, FGF4, ALX1, SIX2, MMP13, ALOX15, CHRDL2, ROR2, FOXC2, GNAS, KIAA1217, COL1A1, EXT2, WNT5A, RBP4, DSCAML1, ZBTB16, MSX2, VDR, COL9A1, COMP, IL17F, ACAN, OR10C1, LECT2, PCSK5, BMP4, BMP3, BMP1, TBX3, COL13A1, TGFBR2, MYF5, TBX1, IGF2, NPR3, ANKH, HOXB3, HOXB4, HOXB1, HOXB2, TNFSF11, HOXB8…	1944	319	13528	1.52702	0.650318	0.00811213	0.469152
GOTERM_BP_FAT	GO:0010517~regulation of phospholipase activity	23	0.870553	0.000264006	PRKCZ, DRD1, PTGER3, C5AR1, GPR139, CCKBR, RXFP3, TACR1, GNG13, NPR3, CALCA, EDNRA, ARHGAP6, S1PR1, RASGRP4, CHRM2, AVPR1B, AVPR1A, MS4A2, MC3R, HTR2C, SELE, PLCB2	1944	71	13528	2.25427	0.667567	0.00843588	0.491682
GOTERM_MF_FAT	GO:0005539~glycosaminoglycan binding	37	1.40045	0.000273049	SPOCK3, FGF9, FGF10, CCL8, VTN, CXCL6, PF4V1, CCL7, ITGAM, APLP1, RSPO4, APOB, PGLYRP4, RSPO3, COMP, PGLYRP3, RSPO2, ACAN, HRG, FGFBP1, FGF4, BMP4, HAPLN4, COL13A1, TGFBR2, PRG2, CHODL, STAB2, COL5A3, NLRP3, CCL15, RPL29, ABP1, PODXL2, ADAMTS8, EGFLAM, CCL14, LAYN	1866	140	12983	1.83881	0.293646	0.00752889	0.443747
GOTERM_BP_FAT	GO:0009952~anterior/posterior pattern formation	37	1.40045	0.000273134	HNF1B, FOXA2, WNT3A, ZBTB16, PAX1, SHH, T, ALDH1A2, BARX1, LHX1, GATA4, NKX3-1, ALX4, PCSK5, ALX1, MYF6, TBX3, MYF5, EMX2, SIX3, LEF1, CYP26A1, DLL1, TBX1, HOXB3, HOXB4, HOXB1, HOXB2, SFRP1, HOXC13, SFRP2, HOXB8, HOXB5, HOXB6, ROR2, HOXB9, TCF15	1944	140	13528	1.83912	0.679988	0.00865997	0.50864
OMIM_DISEASE	A Genome-Wide Association Study Identifies Protein Quantitative Trait Loci (pQTLs)	19	0.719152	0.000288406	GPR133, IL1RN, CRP, CCL4L1, HLA-C, HLA-B, CTNNA2, TMEM38B, DOCK2, LPA, DYSF, DIRAS2, GADD45G, CNTN1, ABO, KCNQ1, FGF3, HS3ST3B1, DLG2, KIRREL3	571	50	3671	2.44305	0.257673	0.257673	0.456579
GOTERM_BP_FAT	GO:0042593~glucose homeostasis	18	0.681302	0.000292983	RBP4, FOXA3, CYP11B1, WFS1, FFAR1, PPARG, ALMS1, IGF2, BAD, PFKM, PDX1, VGF, DBH, PCK1, GCKR, ADRA1B, CARTPT, CACNA1E	1944	49	13528	2.55631	0.705422	0.00921646	0.545509
GOTERM_BP_FAT	GO:0033500~carbohydrate homeostasis	18	0.681302	0.000292983	RBP4, FOXA3, CYP11B1, WFS1, FFAR1, PPARG, ALMS1, IGF2, BAD, PFKM, PDX1, VGF, DBH, PCK1, GCKR, ADRA1B, CARTPT, CACNA1E	1944	49	13528	2.55631	0.705422	0.00921646	0.545509
UP_SEQ_FEATURE	short sequence motif:ITIM motif	9	0.340651	0.000294157	CLEC12A, SIGLEC6, SIGLEC5, SIGLEC8, IL4R, SIGLEC7, SIGLEC12, FCRL6, SIGLEC9	2587	15	19113	4.43286	0.789461	0.0244282	0.561687
UP_SEQ_FEATURE	metal ion-binding site:Calcium 3	13	0.492051	0.000297087	SYT1, SYT10, SYT5, SYT2, MMP9, SYT3, MMP27, SYT9, COLEC12, SYT6, MMP3, MMP1, PRKCB	2587	30	19113	3.20151	0.792704	0.0242878	0.567267
INTERPRO	IPR006210:EGF-like	48	1.81681	0.000310992	FRAS1, NRG4, NRG3, NPNT, NELL1, BTC, NELL2, ASTN1, UMOD, EDIL3, VWDE, DNER, RSPO3, COMP, CCBE1, FAM5C, ACAN, CNTNAP2, HHIP, ODZ3, VWA2, FAM5B, CNTNAP4, SCUBE3, NRXN2, EGFL6, ADAM23, NRXN3, CNTNAP5, SCUBE1, NTNG1, NTNG2, DLL1, NRXN1, STAB2, CFC1, SLIT2, GAS6, SLIT3, THBD, EGFLAM, EREG, DLL4, NOTCH4, MEP1A, RELN, LRP2, SELE	2367	201	16659	1.68072	0.484287	0.0142926	0.537233
GOTERM_BP_FAT	GO:0009913~epidermal cell differentiation	23	0.870553	0.000329322	LOR, S100A7, LCE5A, LCE2C, SPRR2G, LCE2B, SPRR2F, LCE2A, SPRR2E, LCE1A, GLI1, EREG, SPRR1A, SPRR2D, SPRR2A, POU2F3, SPRR2B, CNFN, DSP, SPRR4, KRT2, LCE2D, IVL	1944	72	13528	2.22297	0.746864	0.0102764	0.612972
GOTERM_BP_FAT	GO:0046637~regulation of alpha-beta T cell differentiation	12	0.454201	0.000331668	CD86, GIMAP5, IKZF1, IL27, HLX, IL4R, TGFBR2, IL2RG, IRF4, SHH, ADA, GIMAP1	1944	25	13528	3.34025	0.749329	0.0102724	0.617325
SP_PIR_KEYWORDS	neurotransmitter receptor	19	0.719152	0.000331955	DRD1, GABRA2, GABRA1, GABRA4, GABRB1, GRIK5, HTR4, HTR1B, GRIN2B, CHRM2, HTR7, HTR6, CHRNA4, ADRA1A, CHRNA7, CHRNB2, CHRFAM7A, HTR2C, CHRNA3, HTR1E	2592	57	19235	2.47364	0.212884	0.00411873	0.501411
SP_PIR_KEYWORDS	chromoprotein	20	0.757002	0.000352855	CYP3A4, CYP24A1, LPO, CYP2F1, CYP11A1, CYP2B6, CYP11B1, CYP11B2, CYP2E1, HBA1, CYP2A13, EPX, HBZ, MPO, HBQ1, CYP2A6, HBG1, CYP2A7, CYP4F2, HBE1	2592	62	19235	2.39384	0.22466	0.00430349	0.532902
GOTERM_BP_FAT	GO:0021536~diencephalon development	15	0.567752	0.000357705	BMP4, RAX, SLC6A3, GSX1, SIX3, ISL1, GHRHR, GLI1, PCSK1, ALDH1A2, GATA2, PROP1, GHRH, NKX2-1, CHRNB2	1944	37	13528	2.82115	0.775135	0.0109929	0.665634
GOTERM_BP_FAT	GO:0014032~neural crest cell development	14	0.529902	0.000364716	FGF19, EDN3, RET, EFNB1, CYP26A1, KITLG, TBX1, ISL1, SHH, EDNRA, ALDH1A2, OVOL2, SEMA3F, FOXC2	1944	33	13528	2.95224	0.781618	0.0111252	0.67864
GOTERM_BP_FAT	GO:0014033~neural crest cell differentiation	14	0.529902	0.000364716	FGF19, EDN3, RET, EFNB1, CYP26A1, KITLG, TBX1, ISL1, SHH, EDNRA, ALDH1A2, OVOL2, SEMA3F, FOXC2	1944	33	13528	2.95224	0.781618	0.0111252	0.67864
GOTERM_BP_FAT	GO:0006816~calcium ion transport	37	1.40045	0.000367019	SLC8A3, JPH3, CCL8, FKBP1A, GRIN3A, CACNB4, VDR, GRIN2B, SLC24A4, SLC24A3, SLC24A2, CHRNA4, CHRNA7, TRPV6, CHRFAM7A, XCR1, TRPM3, TRPC4, SLC8A1, CLCA1, TRPC5, TRPA1, TRPC7, GRIN1, CACNG3, CACNG2, CACNA2D3, CACNA2D2, PRKCB, CACNA2D4, LCK, RYR1, RYR2, CACNA1E, CHRNB2, CACNA1D, CACNA1A, CACNA1B	1944	142	13528	1.81322	0.783706	0.0111138	0.68291
UP_SEQ_FEATURE	domain:Fibronectin type-III 4	20	0.757002	0.000373522	DCC, PTPRB, CNTN5, CNTN6, ITGB4, DSCAML1, PTPRT, PTPRU, PTPRO, IL12RB2, IGFN1, COL14A1, MYOM2, FNDC1, KAL1, CNTN2, CNTN1, CSF3R, COL12A1, CNTN4	2587	62	19113	2.38326	0.86173	0.0299805	0.71272
INTERPRO	IPR006201:Neurotransmitter-gated ion-channel	17	0.643452	0.00037467	GABRG1, GABRD, GABRA2, GABRA1, GABRA4, GABRB1, HTR3E, ZACN, CHRNA4, CHRNA7, CHRNB2, CHRFAM7A, HTR3A, HTR3B, HTR3C, CHRNA3, HTR3D, CHRNA2	2367	46	16659	2.60101	0.549691	0.0168317	0.646899
INTERPRO	IPR018000:Neurotransmitter-gated ion-channel, conserved site	17	0.643452	0.00037467	GABRG1, GABRD, GABRA2, GABRA1, GABRA4, GABRB1, HTR3E, ZACN, CHRNA4, CHRNA7, CHRNB2, CHRFAM7A, HTR3A, HTR3B, HTR3C, CHRNA3, HTR3D, CHRNA2	2367	46	16659	2.60101	0.549691	0.0168317	0.646899
SP_PIR_KEYWORDS	inflammatory response	23	0.870553	0.00037971	CXCL1, CCL3, OLR1, IL27, CXCL3, CXCL2, CCL4L1, CCL8, TLR5, CCL16, CCL4, CCL7, CCL18, S100A12, CD163, CHST1, CCL11, CCL13, IL23A, MEFV, CXCL13, CCL21, CLEC7A	2592	77	19235	2.21664	0.239533	0.00455331	0.57335
GOTERM_BP_FAT	GO:0032102~negative regulation of response to external stimulus	18	0.681302	0.000385199	KLK8, DRD1, CCK, SLC6A3, PPARG, GRIN1, IGF2, GRIN3A, IL10, ADA, CTNNA2, LEP, ADRB2, SAA2, GRID2, CARTPT, CHRNA7, CHRFAM7A, GHSR	1944	50	13528	2.50519	0.799507	0.0115772	0.716623
GOTERM_MF_FAT	GO:0004867~serine-type endopeptidase inhibitor activity	27	1.02195	0.000394726	LRIT2, SERPINA10, SERPINA11, SPINK1, SPINK4, SERPINA9, SERPINA6, KAL1, ITIH5, SERPINB11, HRG, ITIH2, SERPINB12, SERPINB13, TFPI2, WFDC10A, SPINT1, SERPING1, WFDC8, WFDC12, WFDC6, SERPINB5, CPAMD8, SPINLW1, PI3, SERPINB2, SLPI, SERPINB4	1866	92	12983	2.04192	0.395036	0.0106363	0.640895
INTERPRO	IPR017979:GPCR, family 3, conserved site	11	0.416351	0.000412014	GRM4, CASR, GRM3, GPR158, GPRC5C, GRM8, GRM7, GABBR2, TAS1R1, GRM1, TAS1R2	2367	22	16659	3.51901	0.58412	0.0181123	0.711161
GOTERM_CC_FAT	GO:0008021~synaptic vesicle	25	0.946253	0.000417247	SYT1, RAB3C, SYT5, SYT2, SYT3, SYT9, SYT6, SLC32A1, GAD2, SYNPR, GRIN2B, SYN1, SYN2, SV2B, LGI3, SLC30A3, SVOP, GABRA2, SYT10, GRIN1, NPY1R, SLC17A7, SLC17A8, SLC17A6, BIN1	2012	76	12782	2.08976	0.208076	0.0105481	0.60854
UP_SEQ_FEATURE	domain:Sushi 1	16	0.605602	0.000428567	C7, CR1, CR2, CFB, C6, CSMD3, C4BPB, C4BPA, C1S, CSMD2, CSMD1, CD55, PAPPA, SUSD4, PAPPA2, SELE	2587	44	19113	2.68658	0.896706	0.0338118	0.817343
UP_SEQ_FEATURE	domain:Sushi 2	16	0.605602	0.000428567	C7, CR1, CR2, CFB, C6, CSMD3, C4BPB, C4BPA, C1S, CSMD2, CSMD1, CD55, PAPPA, SUSD4, PAPPA2, SELE	2587	44	19113	2.68658	0.896706	0.0338118	0.817343
UP_SEQ_FEATURE	lipid moiety-binding region:GPI-anchor amidated glycine	11	0.416351	0.000428784	CDH13, LYNX1, CD177, ULBP1, LY6H, EFNA3, NTNG2, CEACAM6, CD24, GFRA4, NEGR1	2587	23	19113	3.53344	0.896825	0.0333322	0.817756
GOTERM_BP_FAT	GO:0001764~neuron migration	21	0.794852	0.00043696	DCC, CCK, NDN, LMX1B, BARHL1, MET, NEUROG2, CXCL12, WNT2, FEZF1, CTTNBP2, NDE1, ATOH1, DAB1, DNER, CNTN2, NKX2-1, NEUROD4, RELN, TLX3, TWIST1	1944	64	13528	2.28337	0.838453	0.0130292	0.812547
GOTERM_BP_FAT	GO:0031280~negative regulation of cyclase activity	19	0.719152	0.000446287	ADCY4, ADCY8, OPRK1, NPY2R, RXFP2, NPY1R, GABBR2, NPR3, GRM4, GNAL, GRM3, SSTR2, S1PR1, HRH3, GRM8, GRM7, CCR2, ADRA2A, OPRD1	1944	55	13528	2.40397	0.844619	0.0132111	0.829823
GOTERM_BP_FAT	GO:0007194~negative regulation of adenylate cyclase activity	19	0.719152	0.000446287	ADCY4, ADCY8, OPRK1, NPY2R, RXFP2, NPY1R, GABBR2, NPR3, GRM4, GNAL, GRM3, SSTR2, S1PR1, HRH3, GRM8, GRM7, CCR2, ADRA2A, OPRD1	1944	55	13528	2.40397	0.844619	0.0132111	0.829823
GOTERM_BP_FAT	GO:0051350~negative regulation of lyase activity	19	0.719152	0.000446287	ADCY4, ADCY8, OPRK1, NPY2R, RXFP2, NPY1R, GABBR2, NPR3, GRM4, GNAL, GRM3, SSTR2, S1PR1, HRH3, GRM8, GRM7, CCR2, ADRA2A, OPRD1	1944	55	13528	2.40397	0.844619	0.0132111	0.829823
GOTERM_BP_FAT	GO:0048812~neuron projection morphogenesis	50	1.89251	0.000448077	GDF7, WNT3A, PAX2, CXCL12, SHH, ATOH1, BDNF, UNC5B, UNC5A, ANK3, POU4F3, POU4F2, POU4F1, ROBO2, ROBO3, NRXN3, EFNB1, NKX2-8, NRXN1, SLIT2, CTNNA2, SLIT3, SLITRK1, NCAM2, CNTN2, RELN, CNTN4, SLITRK5, DCC, CCK, NDN, DSCAML1, EPHB2, KAL1, BCL11B, NKX2-1, RTN4RL2, RUNX3, KLK8, NTF3, NTNG1, NTNG2, NEUROG2, LMX1A, ISL1, FEZF1, FEZF2, EPHA7, CHRNB2, CACNA1A	1944	213	13528	1.63353	0.845776	0.0131703	0.833139
GOTERM_MF_FAT	GO:0030247~polysaccharide binding	39	1.47615	0.000456102	SPOCK3, ENPP2, FGF9, FGF10, CCL8, VTN, CXCL6, PF4V1, CCL7, ITGAM, APLP1, RSPO4, APOB, PGLYRP4, RSPO3, COMP, PGLYRP3, RSPO2, ACAN, HRG, FGFBP1, FGF4, BMP4, HAPLN4, COL13A1, TGFBR2, PRG2, CHODL, STAB2, COL5A3, NLRP3, CCL15, RPL29, ABP1, PODXL2, ADAMTS8, EGFLAM, CCL14, LAYN, CLEC7A	1866	154	12983	1.76201	0.440521	0.0120261	0.740199
GOTERM_MF_FAT	GO:0001871~pattern binding	39	1.47615	0.000456102	SPOCK3, ENPP2, FGF9, FGF10, CCL8, VTN, CXCL6, PF4V1, CCL7, ITGAM, APLP1, RSPO4, APOB, PGLYRP4, RSPO3, COMP, PGLYRP3, RSPO2, ACAN, HRG, FGFBP1, FGF4, BMP4, HAPLN4, COL13A1, TGFBR2, PRG2, CHODL, STAB2, COL5A3, NLRP3, CCL15, RPL29, ABP1, PODXL2, ADAMTS8, EGFLAM, CCL14, LAYN, CLEC7A	1866	154	12983	1.76201	0.440521	0.0120261	0.740199
UP_SEQ_FEATURE	metal ion-binding site:Iron (heme axial ligand)	27	1.02195	0.000456463	CYP3A4, CYP24A1, CYP2F1, CYP11B1, CYP2B6, CYP2S1, CYP11B2, CYP4F22, CYP3A43, CYP2A13, PTGIS, EPX, CYP26B1, LPO, NOS1, CYP11A1, NOX1, CYP26A1, CYP4F11, CYP2E1, CYP4X1, MPO, CYP2A6, CYP2A7, CYP4F2, CYP8B1, STEAP2	2587	98	19113	2.0355	0.910899	0.0349338	0.870325
INTERPRO	IPR008160:Collagen triple helix repeat	25	0.946253	0.000466101	COL21A1, C1QC, MARCO, COL9A1, C1QTNF1, COL27A1, FCN2, FCN1, CCBE1, SFTPD, COL12A1, COL4A4, COL4A3, COL13A1, COLEC12, COL5A3, C1QA, C1QB, COL14A1, C1QL2, C1QL3, COL1A1, COL29A1, EDA, COL24A1	2367	84	16659	2.09465	0.629373	0.0200525	0.804162
GOTERM_BP_FAT	GO:0035270~endocrine system development	22	0.832702	0.000473345	BMP4, CGA, HNF1B, ONECUT1, FOXA2, SLC6A3, GSX1, TBX1, PDX1, ISL1, PAX1, GHRHR, GLI1, HOXB3, GATA2, PCSK1, ALDH1A2, PROP1, GHRH, CRH, FOXE1, NKX2-1	1944	69	13528	2.21876	0.86121	0.0138107	0.879925
GOTERM_BP_FAT	GO:0007218~neuropeptide signaling pathway	27	1.02195	0.000474119	NXPH2, NXPH4, NPY2R, GPR64, PTH2, POMC, SORCS2, SORCS3, TAC3, LPHN2, HCRTR1, GALP, NPFFR2, NPFFR1, GPR133, NPY1R, PDYN, GRP, PROK2, SSTR2, CPE, SSTR1, CARTPT, GPR114, EMR3, GPR115, OPRD1	1944	93	13528	2.02031	0.861657	0.0137371	0.881357
INTERPRO	IPR001862:Membrane attack complex component/perforin/complement C9	8	0.302801	0.000474225	C8A, C7, FAM5B, C6, ASTN1, FAM5C, DBC1, ASTN2	2367	12	16659	4.69202	0.635731	0.0199947	0.818124
GOTERM_MF_FAT	GO:0004955~prostaglandin receptor activity	7	0.264951	0.000495387	PTGER2, PTGER3, PTGER4, PTGDR, PPARG, PTGFR, HPGD	1866	9	12983	5.41152	0.467825	0.0127906	0.803713
GOTERM_BP_FAT	GO:0009953~dorsal/ventral pattern formation	20	0.757002	0.000500514	BMP4, NOG, EVX1, FOXA2, GSX2, LMX1B, TBX20, DSCAML1, CXXC4, SHH, GLI1, HOXB2, PROP1, OVOL2, LHX1, LOC653631, PAX7, NKX2-1, HHIP, WNT7A	1944	60	13528	2.31962	0.876086	0.0143965	0.930207
GOTERM_BP_FAT	GO:0048762~mesenchymal cell differentiation	18	0.681302	0.000501432	FGF19, EDN3, RET, NOG, EFNB1, EOMES, LEF1, CYP26A1, KITLG, TBX1, ISL1, SHH, EDNRA, ALDH1A2, OVOL2, SEMA3F, FOXC2, ALX1	1944	51	13528	2.45606	0.876559	0.014324	0.931905
GOTERM_BP_FAT	GO:0014031~mesenchymal cell development	18	0.681302	0.000501432	FGF19, EDN3, RET, NOG, EFNB1, EOMES, LEF1, CYP26A1, KITLG, TBX1, ISL1, SHH, EDNRA, ALDH1A2, OVOL2, SEMA3F, FOXC2, ALX1	1944	51	13528	2.45606	0.876559	0.014324	0.931905
GOTERM_BP_FAT	GO:0051216~cartilage development	23	0.870553	0.000503494	WNT5A, BMP4, BMP3, NOG, BMP1, FGF9, MYF5, MMP13, HOXB3, COL9A1, CHRDL2, BARX2, PAX7, IL17F, ACAN, ROR2, GNAS, COL1A1, BMP5, BMP6, GHR, FGF4, ALX1	1944	74	13528	2.16289	0.877618	0.0142847	0.935722
GOTERM_MF_FAT	GO:0005275~amine transmembrane transporter activity	23	0.870553	0.000503737	SLC38A4, SLC36A2, SLC6A2, SLC6A11, SLC6A20, SLC6A12, SLC6A3, SLC7A8, SLC7A10, SLC6A15, SLC7A14, SLC6A19, SLC32A1, SLC17A8, SLC17A6, SLC6A7, SLC1A6, SLC6A5, SLC18A2, SLC22A3, SLC5A7, SLC22A2, OCA2	1866	74	12983	2.16252	0.473455	0.0127464	0.817209
UP_SEQ_FEATURE	domain:EGF-like 1	31	1.17335	0.000525475	NPNT, NELL1, NELL2, ASTN1, UMOD, EDIL3, ASTN2, VWDE, COMP, DNER, CNTNAP2, HHIP, ODZ3, VWA2, NRXN2, CNTNAP4, EGFL6, NRXN3, CNTNAP5, DLL1, STAB2, NRXN1, SLIT2, SLIT3, EGFLAM, THBD, DLL4, NOTCH4, EMR3, RELN, LRP2	2587	120	19113	1.90859	0.938187	0.0395398	1.00128
GOTERM_MF_FAT	GO:0019955~cytokine binding	30	1.1355	0.000568625	NOG, CRLF1, IL21R, CCRL2, IL12RB2, IL10RA, IL4R, IL17F, CXCR6, CSF2RB, CSF3R, CCBP2, IL2RG, XCR1, GHR, IL1RL1, TGFBR2, CCR9, CCR8, CCR7, PRLR, CCR5, DARC, CCR3, CX3CR1, CCR2, GFRA1, GPR17, IL5RA, IL12B	1866	109	12983	1.91495	0.515222	0.014097	0.922018
GOTERM_BP_FAT	GO:0043269~regulation of ion transport	28	1.0598	0.000571353	CASR, JPH3, DRD1, TNF, WFS1, SLC9A3, FKBP1A, GRIN3B, BDKRB1, KCNA5, CACNB4, CALCA, EDNRA, MS4A2, SCNN1B, SLC8A1, TRPC4, GNAO1, NOX5, NOS1, GIMAP5, ATP4A, GIMAP1, P2RY12, ADRB2, P2RX2, PLCG2, RYR2	1944	99	13528	1.96816	0.9078	0.0160855	1.0612
GOTERM_BP_FAT	GO:0009792~embryonic development ending in birth or egg hatching	71	2.68736	0.000588341	NOG, HNF1B, CDX2, EVX1, FOXA2, FGF9, WNT3A, PAX1, SHH, EDNRA, GATA2, ACVR1B, APOB, DAB2, GRIN2B, PAX7, GATA4, ALX4, TWIST1, ALX1, EOMES, PTPRR, LEF1, SIX2, SPINT1, DLL1, CSDA, BCL2L11, ASCL2, NLE1, ROR2, FOXC2, ZFPM2, KIAA1217, GNAS, COL1A1, RBP4, C6, DSCAML1, ADA, PRPF19, T, ALDH1A2, OVOL2, HAND1, DAD1, NKX3-1, HCN4, PCSK5, BMP4, MYF6, LMX1B, TBX3, ESRRB, MYF5, TGFBR2, GJB3, TBX1, HOXB3, HOXB4, …	1944	334	13528	1.47928	0.91411	0.016449	1.09259
UP_SEQ_FEATURE	domain:Sushi 3	13	0.492051	0.000597561	CR1, CR2, CFB, CSMD3, C4BPB, C4BPA, CSMD2, CSMD1, CD55, PAPPA, SUSD4, PAPPA2, SELE	2587	32	19113	3.00141	0.957812	0.0442159	1.1379
KEGG_PATHWAY	hsa04340:Hedgehog signaling pathway	20	0.757002	0.000604321	WNT5A, BMP4, WNT16, WNT10B, WNT3A, SHH, GLI1, WNT2, WNT7B, WNT4, WNT9B, WNT11, HHIP, LRP2, WNT6, WNT7A, BMP5, BMP6, WNT8B, IHH	804	56	5085	2.2588	0.0987519	0.0129127	0.736217
GOTERM_BP_FAT	GO:0002684~positive regulation of immune system process	54	2.04391	0.000614627	EDN3, TBX21, TACR1, CRP, SKAP1, C1QC, CXCL12, HLX, IL4R, MS4A2, CFD, IL29, CD3E, EFNB1, SERPING1, CD40, C1QA, C8A, CARD11, C1QB, CD38, CD86, SIRPG, EREG, LCK, IL12B, ICOSLG, C7, C6, BDKRB1, C1S, CACNB4, ADA, FCN2, KRT1, IL2RG, CD24, FCER1A, CR1, CR2, GIMAP5, IKZF1, CFB, TGFBR2, C4BPB, BAD, C4BPA, FOXP1, CD1D, GIMAP1, CD55, PLCG2, CHRNB2, CLEC7A	1944	238	13528	1.5789	0.923034	0.0170635	1.14114
GOTERM_MF_FAT	GO:0019825~oxygen binding	16	0.605602	0.000615401	NOX4, CYP3A4, CYP2F1, CYP2B6, HBM, CYP26A1, CYP2E1, HBA1, ALB, HBZ, HBQ1, HBG1, CYP2A7, CYP4F2, HBE1, CYP8B1	1866	43	12983	2.5889	0.543263	0.0149571	0.99751
SMART	SM00457:MACPF	8	0.302801	0.000615434	C8A, C7, FAM5B, C6, ASTN1, FAM5C, DBC1, ASTN2	1346	12	9079	4.49678	0.191849	0.0262744	0.837014
GOTERM_MF_FAT	GO:0004175~endopeptidase activity	78	2.95231	0.000615525	PGC, MMP9, MMP27, MMP28, MMP3, MMP25, MMP1, MMP24, LPA, ADAM2, KLK12, LTF, KLK11, KLK10, PRSS33, CFD, PRSS35, KLK15, KLK14, KLK13, TRY6, MMP13, GZMK, ADAMTS8, CAPN13, ST14, SERPINB2, ADAMTS2, CTSH, CTSG, ACR, ADAMTS18, ADAMTS17, USP6, ADAMTS19, KEL, PRSS1, MME, C1S, PYDC1, TPSG1, PCSK2, PCSK1, PRSS2, REN, PSMB2, PRSS3, PITRM1, PYCARD, PCSK9, ADAM30, ADAMTS12, PCSK5, KLK6, TMPRSS2, KLK7, KLK8, BMP…	1866	375	12983	1.44719	0.543335	0.01468	0.99771
GOTERM_BP_FAT	GO:0060193~positive regulation of lipase activity	23	0.870553	0.000617348	PRKCZ, DRD1, PTGER3, C5AR1, GPR139, CCKBR, RXFP3, TACR1, GNG13, NPR3, CALCA, EDNRA, ARHGAP6, S1PR1, RASGRP4, CHRM2, AVPR1B, AVPR1A, MS4A2, MC3R, HTR2C, SELE, PLCB2	1944	75	13528	2.13405	0.923903	0.0170251	1.14616
SP_PIR_KEYWORDS	ectodermal dysplasia	11	0.416351	0.000623686	KRT6A, KRT6B, KRT17, KRT16, KRT14, FGF10, EDAR, GJB6, EDA, EDARADD, GJB2	2592	24	19235	3.40125	0.362256	0.00734694	0.940126
UP_SEQ_FEATURE	metal ion-binding site:Divalent metal cation 2	12	0.454201	0.000635379	PTER, PDE6C, PDE1B, PDE1C, ENPP2, PDE4B, PDE5A, PDE11A, PDE4D, PDE10A, PDE3A, PDE4C	2587	28	19113	3.16633	0.965474	0.0463027	1.2095
UP_SEQ_FEATURE	metal ion-binding site:Divalent metal cation 1	12	0.454201	0.000635379	PTER, PDE6C, PDE1B, PDE1C, ENPP2, PDE4B, PDE5A, PDE11A, PDE4D, PDE10A, PDE3A, PDE4C	2587	28	19113	3.16633	0.965474	0.0463027	1.2095
GOTERM_BP_FAT	GO:0060485~mesenchyme development	18	0.681302	0.000646595	FGF19, EDN3, RET, NOG, EFNB1, EOMES, LEF1, CYP26A1, KITLG, TBX1, ISL1, SHH, EDNRA, ALDH1A2, OVOL2, SEMA3F, FOXC2, ALX1	1944	52	13528	2.40883	0.932648	0.0177077	1.20015
GOTERM_BP_FAT	GO:0033555~multicellular organismal response to stress	15	0.567752	0.0006675	DRD1, NOS1, CCK, SLC6A2, TACR1, TRPA1, DBH, CALCA, BDNF, GRIN2B, GRM7, ADRA2A, NEUROD2, RELN, CACNA1A	1944	39	13528	2.67648	0.938275	0.018156	1.23873
UP_SEQ_FEATURE	binding site:Sialic acid	8	0.302801	0.000668217	MAG, SIGLEC6, SIGLEC5, CD33, SIGLEC8, SIGLEC7, CD22, SIGLEC9	2587	13	19113	4.54652	0.970988	0.0479783	1.27163
UP_SEQ_FEATURE	metal ion-binding site:Calcium 2	18	0.681302	0.000669282	SYT1, APCS, SYT10, SYT5, MMP9, SYT2, CABP1, CRP, SYT3, MMP27, SYT9, SYT6, COLEC12, MMP3, MMP13, MMP1, PRKCB, ABP1	2587	55	19113	2.41792	0.971152	0.0474106	1.27364
SP_PIR_KEYWORDS	Serine protease inhibitor	23	0.870553	0.000676357	WFDC10A, SERPINA10, SERPINA11, SPINK1, SPINT1, SERPING1, SPINK4, WFDC8, WFDC12, WFDC6, SERPINA9, CPAMD8, SPINLW1, KAL1, PI3, SERPINB2, ITIH5, SLPI, SERPINB11, SERPINB12, ITIH2, SERPINB4, SERPINB13, TFPI2	2592	80	19235	2.13351	0.386036	0.00783717	1.01914
SP_PIR_KEYWORDS	heparin-binding	20	0.757002	0.000680973	COL13A1, FGF9, PRG2, CCL8, VTN, CXCL6, PF4V1, CCL15, CCL7, RPL29, APLP1, RSPO4, ABP1, APOB, CCL14, ADAMTS8, RSPO3, COMP, RSPO2, HRG, FGF4	2592	65	19235	2.28336	0.388077	0.0077657	1.02606
PIR_SUPERFAMILY	PIRSF002522:CXC chemokine	9	0.340651	0.000694677	PPBP, CXCL14, CXCL5, CXCL13, CXCL3, CXCL2, CXCL6, PF4V1, CXCL12	1238	14	7396	3.84053	0.46161	0.0744772	1.07596
PIR_SUPERFAMILY	PIRSF002385:B/K protein/synaptotagmin	9	0.340651	0.000694677	SYT1, SYT5, SYT10, SYT2, SYT3, SYT13, SYT9, SYT6, SYT15	1238	14	7396	3.84053	0.46161	0.0744772	1.07596
GOTERM_MF_FAT	GO:0005529~sugar binding	46	1.74111	0.00069846	ACR, AIM1L, REG4, PFKFB1, LMAN1, SIGLEC9, LPHN2, GALNTL4, CD69, FCN2, CLEC4G, FCN1, SFTPD, KRT1, ACAN, CD22, CLEC6A, CLEC4D, GALNT14, MAG, APCS, PRG3, OLR1, PRG2, LGALS13, CHODL, COLEC12, SIGLEC12, PFKM, CLC, CLEC11A, CLEC12A, SIGLEC6, KLRG2, SIGLEC5, LAYN, IGF2R, CD33, SIGLEC8, CLEC3A, SIGLEC7, GFPT2, CLEC7A, SELE, GALNT9, CLEC1B	1866	195	12983	1.64129	0.589119	0.0163364	1.13142
INTERPRO	IPR006209:EGF	33	1.24905	0.000705655	NRG4, NRG3, BTC, C1S, EDIL3, VWDE, DNER, ACAN, CNTNAP2, VWA2, BMP1, CNTNAP4, NRXN2, SCUBE3, NRXN3, CNTNAP5, SCUBE1, NTNG2, DLL1, STAB2, NRXN1, SLIT2, GAS6, SLIT3, THBD, EGFLAM, EREG, DLL4, NOTCH4, MEP1A, LRP2, SELE, TLL1	2367	127	16659	1.82878	0.777509	0.0290381	1.21509
GOTERM_BP_FAT	GO:0002521~leukocyte differentiation	34	1.2869	0.000712489	CALCR, TNF, CD8A, ONECUT1, MMP9, PPARG, RAG1, KIT, PAX1, ADA, IL10, IL11, DOCK2, BCL11B, BCL11A, CD24, NKX2-3, GIMAP5, CD3D, CEBPE, IKZF1, CD3E, FLT3, TGFBR2, EOMES, FOXP1, GIMAP1, CD1D, CARD11, TNFSF11, LCK, PLCG2, LOC653882, IL12B, IRF4	1944	131	13528	1.80611	0.948843	0.0192428	1.32169
INTERPRO	IPR000355:Chemokine receptor	9	0.340651	0.000724219	CCR9, CCRL2, CCR8, CCR7, CCR5, CCR3, CCR2, CXCR6, CCBP2	2367	16	16659	3.95889	0.786137	0.0292263	1.24687
INTERPRO	IPR000337:GPCR, family 3	9	0.340651	0.000724219	GRM4, CASR, GRM3, GRM8, GRM7, GABBR2, TAS1R1, GRM1, TAS1R2	2367	16	16659	3.95889	0.786137	0.0292263	1.24687
GOTERM_MF_FAT	GO:0008066~glutamate receptor activity	13	0.492051	0.000737481	GRIN1, GRIK5, GRIN3B, GABBR2, GRIN3A, GRM1, GRM4, GRM3, GRIN2B, GRM8, GRM7, GRID2, OR10C1	1866	31	12983	2.91773	0.609044	0.0169307	1.19428
UP_SEQ_FEATURE	domain:Ig-like C2-type 6	14	0.529902	0.000737658	FLT1, CNTN5, CNTN6, FLT4, DSCAML1, FCRL5, KDR, FCRL3, IGSF1, NPHS1, CNTN2, CD22, CNTN1, CNTN4	2587	37	19113	2.7955	0.979921	0.0514415	1.40289
GOTERM_BP_FAT	GO:0051969~regulation of transmission of nerve impulse	37	1.40045	0.000737975	CPLX4, PRKCZ, EDN3, CPLX3, DRD1, TNF, ERBB4, TACR1, SNCA, KIT, VGF, CALB1, EPHB2, HTR1B, KCNQ4, BDNF, GRIN2B, SLC24A2, CHAT, CHRNA3, COL4A4, KLK8, NTF4, NTF3, GRIN1, GRM1, NPY5R, CD38, GRM3, GRM8, AVPR1A, CARTPT, CNTN4, CHRNB2, LOC653882, HTR2C, CACNA1A, NGF	1944	147	13528	1.75155	0.954005	0.0197964	1.36866
GOTERM_BP_FAT	GO:0043009~chordate embryonic development	70	2.64951	0.000747742	NOG, HNF1B, CDX2, FOXA2, FGF9, WNT3A, PAX1, SHH, EDNRA, GATA2, ACVR1B, APOB, DAB2, GRIN2B, PAX7, GATA4, ALX4, TWIST1, ALX1, EOMES, PTPRR, LEF1, SIX2, SPINT1, DLL1, CSDA, BCL2L11, ASCL2, NLE1, ROR2, FOXC2, ZFPM2, KIAA1217, GNAS, COL1A1, RBP4, C6, DSCAML1, ADA, PRPF19, T, ALDH1A2, OVOL2, HAND1, DAD1, NKX3-1, HCN4, PCSK5, BMP4, MYF6, LMX1B, TBX3, ESRRB, MYF5, TGFBR2, GJB3, TBX1, HOXB3, HOXB4, HOXB1,…	1944	331	13528	1.47166	0.955843	0.0199278	1.38665
GOTERM_CC_FAT	GO:0045211~postsynaptic membrane	37	1.40045	0.000747895	CLSTN2, CLSTN3, GABRB1, CABP1, GRIK5, GRIN3B, GRIN3A, GABBR2, HTR3E, GRIN2B, GRID2, CHRNA4, CHRNA7, CHRFAM7A, HTR3A, HTR3B, HTR3C, DLG2, CHRNA3, CHRNA2, HTR3D, GABRD, GABRG1, ANKS1B, GABRA2, GABRA1, GABRA4, DLGAP2, GRIN1, SHANK2, LIN7A, GRM3, EPHA7, SYNE1, ZACN, CHRM2, GRM7, CHRNB2	2012	135	12782	1.74116	0.341789	0.0180196	1.08833
GOTERM_BP_FAT	GO:0014070~response to organic cyclic substance	32	1.2112	0.000751742	DRD1, TACR3, SLC6A3, TACR1, PPARG, FKBP1A, TRH, TIMP3, EDNRA, PCSK1, HTR1B, HRH3, CHRNA4, CHRNA7, SLC22A6, CHRFAM7A, CHRNA3, GHR, BMP4, GNAO1, GRIN1, TGFBR2, LEF1, TAT, GNAL, ADRA1B, ALDH2, RYR1, RYR2, CHRNB2, HTR2C, NGF, PPP5C	1944	121	13528	1.84036	0.956574	0.0199062	1.39402
SMART	SM00181:EGF	48	1.81681	0.000752877	FRAS1, NRG4, NRG3, NPNT, NELL1, BTC, NELL2, ASTN1, UMOD, EDIL3, VWDE, DNER, RSPO3, COMP, CCBE1, FAM5C, ACAN, CNTNAP2, HHIP, ODZ3, VWA2, FAM5B, CNTNAP4, SCUBE3, NRXN2, EGFL6, ADAM23, NRXN3, CNTNAP5, SCUBE1, NTNG1, NTNG2, DLL1, NRXN1, STAB2, CFC1, SLIT2, GAS6, SLIT3, THBD, EGFLAM, EREG, DLL4, NOTCH4, MEP1A, RELN, LRP2, SELE	1346	201	9079	1.61079	0.229406	0.0285397	1.02305
GOTERM_BP_FAT	GO:0010959~regulation of metal ion transport	24	0.908403	0.000776052	CASR, SLC8A1, DRD1, TRPC4, JPH3, GNAO1, GIMAP5, NOS1, WFS1, SLC9A3, FKBP1A, GRIN3B, BDKRB1, CACNB4, KCNA5, GIMAP1, CALCA, EDNRA, ADRB2, PLCG2, P2RX2, RYR2, MS4A2, SCNN1B	1944	81	13528	2.06188	0.960764	0.020414	1.43879
GOTERM_BP_FAT	GO:0014072~response to isoquinoline alkaloid	9	0.340651	0.000780966	EDNRA, PCSK1, GNAO1, TACR3, TACR1, GRIN1, ADRA1B, GHR, PPP5C	1944	16	13528	3.91435	0.961561	0.0204133	1.44784
GOTERM_BP_FAT	GO:0043278~response to morphine	9	0.340651	0.000780966	EDNRA, PCSK1, GNAO1, TACR3, TACR1, GRIN1, ADRA1B, GHR, PPP5C	1944	16	13528	3.91435	0.961561	0.0204133	1.44784
SP_PIR_KEYWORDS	protease inhibitor	28	1.0598	0.000780984	CSTL1, SERPINA10, SERPINA11, SPINK1, SPINK4, SERPINA9, GPC3, CST11, KAL1, ITIH5, SERPINB11, ITIH2, SERPINB12, SERPINB13, TFPI2, WFDC10A, SPINT1, SERPING1, WFDC8, WFDC12, WFDC6, CPAMD8, CST4, SPINLW1, PI3, SERPINB2, SLPI, SERPINB4, CST9L	2592	107	19235	1.94192	0.430678	0.00876309	1.17593
GOTERM_MF_FAT	GO:0016493~C-C chemokine receptor activity	9	0.340651	0.000781482	CCR9, CCRL2, CCR8, CCR7, CCR5, CCR3, CCR2, CXCR6, CCBP2	1866	16	12983	3.91369	0.630356	0.0176147	1.26511
GOTERM_MF_FAT	GO:0019957~C-C chemokine binding	9	0.340651	0.000781482	CCR9, CCRL2, CCR8, CCR7, CCR5, CCR3, CCR2, CXCR6, CCBP2	1866	16	12983	3.91369	0.630356	0.0176147	1.26511
GOTERM_BP_FAT	GO:0009725~response to hormone stimulus	76	2.87661	0.000807032	PNLIP, ADCY4, CGA, TACR3, ADCY8, SLC9A3, TACR1, PPARG, CUZD1, VGF, AGXT, GHRHR, IL10, SHH, ACVR1C, WNT2, CTTNBP2, HTR1B, GATA3, SRD5A2, IHH, GHR, CYP11A1, ESR1, CFTR, PTPRU, PTPRN, TAT, MMP13, CD38, RETN, C1QB, KRT19, UCN3, GNB2, HSD11B2, FOXC2, GNAS, COL1A1, STEAP2, NGF, CALCR, ACR, RBP4, DRD1, TNF, ERBB4, PFKFB1, GNG13, TIMP4, TRH, TIMP3, CPN1, ALDH1A2, PCSK1, REN, MSI1, PCSK9, CD24, TFF1, BMP4…	1944	367	13528	1.44107	0.965524	0.0209565	1.49582
INTERPRO	IPR002401:Cytochrome P450, E-class, group I	17	0.643452	0.000832222	CYP3A4, CYP24A1, CYP2F1, CYP11A1, CYP2B6, CYP2S1, CYP4F22, CYP26A1, CYP4F11, CYP2E1, CYP3A43, CYP2A13, CYP4X1, CYP2A6, CYP2A7, CYP4F2, CYP2B7P1	2367	49	16659	2.44176	0.830099	0.0328911	1.43155
GOTERM_BP_FAT	GO:0001505~regulation of neurotransmitter levels	21	0.794852	0.000841325	CPLX3, SYT1, GABRA2, NOS1, NRXN3, DBH, RIMS1, LIN7A, SLC17A7, GRM4, NAALAD2, GAD2, SLC17A6, SYN1, HRH3, SYN2, SLC22A3, SLC5A7, WNT7A, CHAT, CACNA1A	1944	67	13528	2.18113	0.970122	0.0217026	1.55891
GOTERM_MF_FAT	GO:0004714~transmembrane receptor protein tyrosine kinase activity	21	0.794852	0.000841814	RET, FLT1, ERBB4, FLT3, FLT4, FGFRL1, MET, EFNA3, EPHA10, KIT, ALK, INSRR, KDR, EPHB2, EPHA5, EPHA7, EPHB6, EPHA8, IGF2R, PDGFRL, ROR2, LOC653882	1866	67	12983	2.18076	0.657704	0.0186326	1.36215
INTERPRO	IPR001828:Extracellular ligand-binding receptor	14	0.529902	0.000871737	CASR, GRIN1, GRIK5, NPR3, GABBR2, TAS1R1, GRM1, TAS1R2, GUCY2D, GRM4, GRM3, GRM8, GRM7, GRID2	2367	36	16659	2.73701	0.843819	0.0337996	1.49904
INTERPRO	IPR000175:Sodium:neurotransmitter symporter	10	0.378501	0.000881169	SLC6A7, SLC6A11, SLC6A20, SLC6A2, SLC6A3, SLC6A12, SLC6A5, SLC6A15, SLC6A17, SLC6A19	2367	20	16659	3.51901	0.846926	0.0335486	1.51515
INTERPRO	IPR001089:Small chemokine, C-X-C	8	0.302801	0.00090159	CXCL1, PPBP, CXCL5, CXCL13, CXCL3, CXCL2, CXCL6, PF4V1	2367	13	16659	4.33109	0.853444	0.0337107	1.55
GOTERM_BP_FAT	GO:0045321~leukocyte activation	54	2.04391	0.00092452	ZBTB32, CD8A, CD8B, IL21R, SNCA, PAX1, CXCL12, IL10, IL11, CD48, CHRNA4, GAPT, CD3G, CD3D, PRG3, CD3E, EOMES, CD40, CARD11, CD86, ULBP1, LCK, IL12B, ICOSLG, CPLX2, ONECUT1, RAG1, FKBP1A, ADA, ITGAM, DOCK2, IL23A, BCL11B, BCL11A, CD24, NKX2-3, GIMAP5, IKZF1, FLT3, TGFBR2, MYO1F, IGF2, SLAMF7, VAV1, SLAMF1, FOXP1, CD1D, GIMAP1, PRLR, PLCG2, CHRNB2, TREML2, IRF4, CLEC7A	1944	242	13528	1.5528	0.978889	0.0236776	1.71181
SP_PIR_KEYWORDS	hormone	24	0.908403	0.000939186	CGA, MLN, INSL4, CCK, GIP, IGF2, CGB7, TRH, POMC, CALCA, RETN, UCN3, GHRH, GALP, CRH, NPPC, TFF2, NPPB, ADM2, GPHA2, PYY, SST, PRLH, EPO	2592	87	19235	2.04715	0.4921	0.0103685	1.41255
INTERPRO	IPR006029:Neurotransmitter-gated ion-channel transmembrane region	16	0.605602	0.00094274	GABRG1, GABRD, GABRA2, GABRA1, GABRA4, GABRB1, HTR3E, CHRNA4, CHRNA7, CHRNB2, CHRFAM7A, HTR3A, HTR3B, HTR3C, CHRNA3, HTR3D, CHRNA2	2367	45	16659	2.50241	0.865749	0.0346155	1.6202
INTERPRO	IPR006202:Neurotransmitter-gated ion-channel ligand-binding	16	0.605602	0.00094274	GABRG1, GABRD, GABRA2, GABRA1, GABRA4, GABRB1, HTR3E, ZACN, CHRNA4, CHRNA7, CHRNB2, CHRFAM7A, HTR3A, HTR3B, HTR3C, CHRNA3, CHRNA2	2367	45	16659	2.50241	0.865749	0.0346155	1.6202
GOTERM_CC_FAT	GO:0001533~cornified envelope	11	0.416351	0.000947597	LOR, SPRR2D, SPRR1A, SPRR2A, CNFN, SPRR2B, DSP, SPRR2G, SPRR2F, SPRR2E, IVL	2012	22	12782	3.17644	0.41137	0.0218396	1.37706
INTERPRO	IPR017978:GPCR, family 3, C-terminal	11	0.416351	0.000953464	GRM4, CASR, GRM3, GPR158, GPRC5C, GRM8, GRM7, GABBR2, TAS1R1, GRM1, TAS1R2	2367	24	16659	3.22576	0.868782	0.0344095	1.63849
GOTERM_MF_FAT	GO:0005328~neurotransmitter:sodium symporter activity	10	0.378501	0.000956543	SLC6A7, SLC6A11, SLC6A20, SLC6A2, SLC6A3, SLC6A12, SLC6A5, SLC6A15, SLC6A17, SLC6A19	1866	20	12983	3.47883	0.704256	0.0207855	1.54644
SP_PIR_KEYWORDS	heterodimer	27	1.02195	0.000962116	CGA, S100A8, CD8B, PPARG, S100A9, ITGB4, ITGB2, ITGAM, ITGAX, GUCY1A3, HLA-DOA, NFE2, CD1C, ATP1A3, GGTLC2, CD1B, HLA-C, CD1A, HLA-B, HLA-DQA2, CD1D, C1QA, C1QB, ITGA5, TUBA4A, IL12B, GSTP1, SPTB	2592	103	19235	1.94529	0.500436	0.0104603	1.4468
GOTERM_BP_FAT	GO:0014048~regulation of glutamate secretion	8	0.302801	0.00096492	HRH3, GRIN2B, GRM7, SNCA, AVPR1B, AVPR1A, TRH, NPY5R	1944	13	13528	4.28237	0.982166	0.0245494	1.78598
GOTERM_BP_FAT	GO:0046634~regulation of alpha-beta T cell activation	14	0.529902	0.000967724	GIMAP5, IKZF1, CD3E, IL27, TGFBR2, SHH, ADA, GIMAP1, CD86, IL4R, HLX, IL2RG, CD24, IRF4	1944	36	13528	2.70622	0.982373	0.0244706	1.79112
INTERPRO	IPR015631:Signalling lymphocyte activation molecule	7	0.264951	0.00102355	CD48, CD244, SLAMF9, SLAMF8, LY9, SLAMF7, SLAMF1	2367	10	16659	4.92662	0.886988	0.0362791	1.75793
GOTERM_BP_FAT	GO:0021983~pituitary gland development	12	0.454201	0.00105669	BMP4, GATA2, ALDH1A2, PCSK1, PROP1, GHRH, SLC6A3, GSX1, NKX2-1, ISL1, GHRHR, GLI1	1944	28	13528	2.98236	0.987842	0.0265306	1.95425
GOTERM_MF_FAT	GO:0004954~prostanoid receptor activity	7	0.264951	0.00108773	PTGER2, PTGER3, PTGER4, PTGDR, PPARG, PTGFR, HPGD	1866	10	12983	4.87036	0.749785	0.0232084	1.75677
GOTERM_MF_FAT	GO:0004953~icosanoid receptor activity	7	0.264951	0.00108773	PTGER2, PTGER3, PTGER4, PTGDR, PPARG, PTGFR, HPGD	1866	10	12983	4.87036	0.749785	0.0232084	1.75677
SP_PIR_KEYWORDS	Chondrogenesis	8	0.302801	0.0011493	WNT5A, BMP4, BMP3, CHRDL2, NOG, BMP1, BMP5, BMP6	2592	14	19235	4.24052	0.563569	0.0122987	1.72601
UP_SEQ_FEATURE	domain:EGF-like 2	24	0.908403	0.00118144	NRXN2, CNTNAP4, CNTNAP5, NRXN3, ASTN1, DLL1, NRXN1, STAB2, ASTN2, EDIL3, SLIT2, SLIT3, THBD, EGFLAM, VWDE, DNER, DLL4, NOTCH4, CNTNAP2, RELN, HHIP, LRP2, ODZ3, VWA2	2587	88	19113	2.01493	0.99809	0.0800855	2.23787
SP_PIR_KEYWORDS	innate immunity	22	0.832702	0.0011939	C7, CR1, CR2, CFB, IL27, C6, C4BPB, SERPING1, C4BPA, C1S, TLR5, C1QC, CD1D, MARCO, C1QA, C8A, C1QB, CD55, IL23A, FCN2, CLEC7A, CFD	2592	78	19235	2.09308	0.577395	0.0125866	1.79242
PIR_SUPERFAMILY	PIRSF001135:trypsin	15	0.567752	0.00122996	KLK2, KLK3, TRY6, PRSS1, KLK1, TPSG1, GZMK, PRSS2, PRSS3, KLK11, CMA1, CFD, KLK15, PRSS22, CTSG, KLK13	1238	36	7396	2.48923	0.665984	0.114711	1.89764
UP_SEQ_FEATURE	repeat:25	12	0.454201	0.00124833	KRTAP4-5, RRBP1, KRTAP4-4, DGKK, NEFH, ALMS1, KRTAP10-4, KRTAP10-11, KRTAP10-7, KRTAP10-6, IVL, KRTAP10-9	2587	30	19113	2.95524	0.99866	0.0833622	2.36314
UP_SEQ_FEATURE	repeat:24	12	0.454201	0.00124833	KRTAP10-1, KRTAP4-5, RRBP1, KRTAP4-4, DGKK, NEFH, ALMS1, KRTAP10-4, KRTAP10-11, KRTAP10-7, KRTAP10-6, KRTAP10-9	2587	30	19113	2.95524	0.99866	0.0833622	2.36314
GOTERM_BP_FAT	GO:0051924~regulation of calcium ion transport	21	0.794852	0.00126221	CASR, SLC8A1, DRD1, TRPC4, JPH3, GNAO1, NOS1, GIMAP5, WFS1, FKBP1A, GRIN3B, BDKRB1, CACNB4, GIMAP1, CALCA, EDNRA, ADRB2, PLCG2, P2RX2, RYR2, MS4A2	1944	69	13528	2.11791	0.994846	0.0314231	2.33013
UP_SEQ_FEATURE	topological domain:Vesicular	14	0.529902	0.00129511	SYT1, SVOP, STX7, SYT10, SYT5, SYT2, SYT3, BET1, SYT9, SYT6, SLC17A8, SYNPR, SLC17A6, SYT13	2587	39	19113	2.65214	0.998955	0.0852773	2.45067
PIR_SUPERFAMILY	PIRSF037494:NALP protein	8	0.302801	0.00130714	NLRP7, NLRP4, NLRP9, NLRP11, NLRP14, NLRP13, NLRP3, NLRP2	1238	12	7396	3.98277	0.688209	0.110007	2.01559
GOTERM_BP_FAT	GO:0007190~activation of adenylate cyclase activity	18	0.681302	0.00131565	CALCR, ACR, ADCY4, DRD1, ADCY8, RXFP2, GHRHR, CALCA, EDNRA, CRHR1, GNAL, ADRB2, UCN3, GHRH, HTR7, GALR2, GNAS, GLP1R	1944	55	13528	2.27744	0.995877	0.0325383	2.42764
GOTERM_BP_FAT	GO:0008037~cell recognition	18	0.681302	0.00131565	ACR, ZP2, NDN, OPCML, SMCP, COLEC12, SLIT2, NCAM2, FEZF2, DOCK2, BDNF, ZPBP, DYNLL2, ZPBP2, CNTNAP2, CNTN4, FCGBP, CLEC7A	1944	55	13528	2.27744	0.995877	0.0325383	2.42764
SP_PIR_KEYWORDS	Sodium transport	29	1.09765	0.00132196	SLC8A3, SLC38A4, SLC5A5, SCN3B, SLC9A3, SLC9A2, ATP12A, SLC24A4, SLC24A3, SLC24A2, SCNN1G, SCNN1B, HCN4, SCN5A, SCN10A, SLC8A1, SLC34A1, ATP1A3, SLC17A7, SLC17A8, ACCN1, ACCN3, SLC17A6, SLC17A4, SLC17A1, SLC5A8, SCN4B, SLC5A7, SLC5A10	2592	116	19235	1.85523	0.614713	0.0137276	1.98289
GOTERM_MF_FAT	GO:0003700~transcription factor activity	174	6.58592	0.0013362	MYOD1, HMX2, CDX2, RORB, PDX1, SOHLH1, PGR, GATA1, GATA2, ATOH1, FLI1, PROP1, GATA5, GATA3, FOXF2, GATA4, PITX2, PHOX2A, SATB1, L3MBTL4, LBX1, EMX1, BARHL1, NKX2-8, EMX2, SIX3, EOMES, SIX2, CSDA, FOXN4, ASCL2, HNF4A, TFAP2D, ONECUT1, ZNF133, HOXB13, SOX7, MYT1, T, TAL1, VDR, DBX2, FOXQ1, MEIS3, LHX1, LHX3, NKX2-1, NKX3-1, LHX5, LHX6, LHX8, RUNX3, NR1H4, DBX1, NKX2-3, PLAG1, DMBX1, IKZF3, NFE2, IK…	1866	975	12983	1.24168	0.817704	0.0279701	2.15399
INTERPRO	IPR002073:3'5'-cyclic nucleotide phosphodiesterase	10	0.378501	0.00134902	PDE6C, PDE1B, PDE1C, PDE4B, PDE5A, PDE11A, PDE4D, PDE10A, PDE3A, PDE4C	2367	21	16659	3.35144	0.943528	0.0467709	2.31079
GOTERM_BP_FAT	GO:0030030~cell projection organization	75	2.83876	0.00138428	GDF7, WNT3A, GRIN3A, PAX2, CXCL12, SHH, DFNB31, BDNF, ATOH1, UNC5B, ANK3, UNC5A, IFT20, GALR2, POU4F3, POU4F2, POU4F1, ROBO2, ROBO3, CHAT, CDH23, NRXN3, EFNB1, NKX2-8, NRXN1, SLIT2, CTNNA2, SLIT3, NCAM2, SLITRK1, SPAG6, CLIC5, CNTN2, CNTN4, RELN, SLITRK5, IGSF9, NGF, DCC, DNAH9, CCK, ONECUT1, NDN, ITGB4, DSCAML1, FXYD5, EPHB2, RAC2, BCL11B, KAL1, NKX2-1, RTN4RL2, TEKT4, CD24, FGD5, RUNX3, KLK8, G…	1944	368	13528	1.41824	0.996905	0.0340061	2.55272
GOTERM_BP_FAT	GO:0050804~regulation of synaptic transmission	34	1.2869	0.00141776	CPLX4, EDN3, CPLX3, PRKCZ, DRD1, TNF, ERBB4, TACR1, SNCA, KIT, VGF, CALB1, EPHB2, HTR1B, BDNF, KCNQ4, GRIN2B, SLC24A2, CHAT, CHRNA3, COL4A4, NTF4, NTF3, GRIN1, GRM1, NPY5R, CD38, GRM3, GRM8, CNTN4, CHRNB2, LOC653882, HTR2C, CACNA1A, NGF	1944	136	13528	1.73971	0.997309	0.0346111	2.6137
GOTERM_BP_FAT	GO:0001655~urogenital system development	29	1.09765	0.00146981	RBP4, HNF1B, NOG, WFS1, HOXB13, ZBTB16, PAX2, SHH, ALDH1A2, BDNF, GPC3, LHX1, REN, NKX3-1, PCSK9, ROBO2, PCSK5, BMP4, RET, LEF1, SIX2, UPK3A, SLIT2, BCL2L11, SFRP1, KCNJ8, ALOX15B, ITGA8, FOXC2	1944	110	13528	1.83461	0.997834	0.0356512	2.70841
GOTERM_BP_FAT	GO:0043588~skin development	12	0.454201	0.00148384	FRAS1, KRT9, GJB3, LEF1, COL1A1, COL5A3, EDA, KRTAP21-1, WNT7A, ADAMTS2, SHH, TCF15	1944	29	13528	2.87952	0.997958	0.0357777	2.73392
GOTERM_BP_FAT	GO:0001775~cell activation	61	2.30886	0.00148776	ZBTB32, SLURP1, CD8A, CD8B, IL21R, SNCA, PAX1, CXCL12, IL10, IL11, CD48, SAA2, CHRNA4, GAPT, CD3G, CD3D, PRG3, CD3E, EOMES, CD40, CARD11, CD86, ULBP1, LCK, IL12B, ICOSLG, CPLX2, TNF, ONECUT1, RAG1, FKBP1A, ADA, ITGAM, DOCK2, IL23A, FGA, FGB, BCL11B, BCL11A, KRT2, CD24, NKX2-3, GIMAP5, IKZF1, FLT3, TGFBR2, MYO1F, IGF2, SLAMF7, VAV1, SLAMF1, FOXP1, GIMAP1, CD1D, P2RY12, PRLR, PLCG2, CHRNB2, TREML2,…	1944	287	13528	1.47906	0.997991	0.0356648	2.74106
UP_SEQ_FEATURE	short sequence motif:SLAM-like motif	5	0.189251	0.00149147	SIGLEC6, SIGLEC5, SIGLEC8, SIGLEC12, SIGLEC9	2587	5	19113	7.38809	0.999631	0.0963767	2.81723
SP_PIR_KEYWORDS	blood	7	0.264951	0.00149423	HBZ, HBQ1, HBG1, HBA1, HBE1, PLG, ADAP1	2592	11	19235	4.7224	0.659775	0.0152841	2.23857
SP_PIR_KEYWORDS	fungicide	7	0.264951	0.00149423	DCD, DEFA6, DEFA5, DEFA4, DEFA3, DEFA1, S100A12	2592	11	19235	4.7224	0.659775	0.0152841	2.23857
UP_SEQ_FEATURE	DNA-binding region:Fork-head	16	0.605602	0.00151874	FOXL2, FOXL1, FOXA2, FOXA3, FOXP1, FOXN4, FOXS1, FOXP2, FOXD4L3, FOXQ1, FOXF2, FOXE1, FOXC2, FOXB2, FOXB1, FOXE3	2587	49	19113	2.41244	0.999681	0.096872	2.86804
PIR_SUPERFAMILY	PIRSF038545:chemokine receptor	11	0.416351	0.00153302	CCR9, CCRL2, CCR8, CCR7, CCR5, CCR3, CCR2, CX3CR1, CXCR6, CCBP2, XCR1	1238	22	7396	2.98708	0.745121	0.116858	2.36002
GOTERM_BP_FAT	GO:0048663~neuron fate commitment	15	0.567752	0.00153775	BMP4, LBX1, FOXA2, GSX2, EVX1, PTF1A, GSX1, ISL1, SHH, FOXN4, ATOH1, PAX7, NKX2-1, LHX6, TLX3	1944	42	13528	2.4853	0.99837	0.0366313	2.8319
GOTERM_BP_FAT	GO:0043583~ear development	26	0.984103	0.00156343	HMX2, NOG, FGF9, WNT3A, FGF10, PAX2, DFNB31, ATOH1, BDNF, KCNQ4, MCOLN3, POU4F3, GFI1, CDH23, OTOP1, MAFB, SIX2, DLL1, TBX1, GJB6, FGF20, BCL2L11, CLIC5, ITGA8, CUX1, TCF15	1944	95	13528	1.90453	0.998535	0.0370208	2.87854
INTERPRO	IPR006025:Peptidase M, neutral zinc metallopeptidases, zinc-binding site	26	0.984103	0.00157386	ADAMTS18, ADAMTS17, ADAMTS19, KEL, MMP9, MMP27, MME, ENPEP, MMP28, MMP3, MMP1, MMP25, MMP24, PAPPA, ADAM30, ADAMTS12, BMP1, TRHDE, MMP13, ADAMTS8, MEP1A, PAPPA2, ADAM21, ADAMTS2, ADAMDEC1, TLL1	2367	96	16659	1.90613	0.965034	0.0534899	2.691
INTERPRO	IPR011500:GPCR, family 3, nine cysteines region	8	0.302801	0.00158279	GRM4, CASR, GRM3, GRM8, GRM7, TAS1R1, GRM1, TAS1R2	2367	14	16659	4.02173	0.965694	0.0529412	2.70607
GOTERM_BP_FAT	GO:0031960~response to corticosteroid stimulus	24	0.908403	0.00158794	CALCR, BMP4, PNLIPRP1, TNF, SLC9A3, BCKDHB, IL1RN, PFKFB1, PTPRU, TRH, AGXT, TAT, IL10, GHRHR, CPN1, PCSK1, C1QB, HTR1B, UCN3, AVPR1A, HSD11B2, COL1A1, NGF, GHR	1944	85	13528	1.96485	0.998678	0.0373786	2.92304
SP_PIR_KEYWORDS	calcium transport	23	0.870553	0.00161755	SLC8A3, TRPM3, SLC8A1, TRPC4, CLCA1, TRPC5, TRPC7, CACNG3, CACNG2, CACNB4, CACNA2D3, CACNA2D2, CACNA2D4, SLC24A4, SLC24A3, SLC24A2, RYR1, RYR2, CACNA1E, TRPV6, CACNA1D, CACNA1A, CACNA1B	2592	85	19235	2.00801	0.688763	0.016305	2.42121
GOTERM_BP_FAT	GO:0045762~positive regulation of adenylate cyclase activity	18	0.681302	0.00164043	CALCR, ACR, ADCY4, DRD1, ADCY8, RXFP2, GHRHR, CALCA, EDNRA, CRHR1, GNAL, ADRB2, UCN3, GHRH, HTR7, GALR2, GNAS, GLP1R	1944	56	13528	2.23677	0.998938	0.0383749	3.01828
GOTERM_BP_FAT	GO:0031640~killing of cells of another organism	8	0.302801	0.00169147	DCD, ALB, DEFA6, DEFA5, DEFA4, DEFA3, DEFA1, S100A12	1944	14	13528	3.97648	0.999142	0.0393257	3.11079
GOTERM_BP_FAT	GO:0032101~regulation of response to external stimulus	38	1.4383	0.0017039	EDN3, MYOD1, DRD1, CCK, SLC6A3, PPARG, FGF10, GRIN3A, CXCL12, IL10, ADA, EDNRA, S1PR1, SAA2, GRID2, KRT1, CHRNA7, HRG, CD24, CHRFAM7A, FCER1A, KLK8, TGFBR2, GRIN1, IGF2, SERPING1, TMPRSS6, SLIT2, PLG, NPY5R, KDR, CTNNA2, LEP, CDH13, ADRB2, CARTPT, CMA1, GHSR, SELE	1944	159	13528	1.66312	0.999186	0.0393898	3.1333
INTERPRO	IPR001818:Peptidase M10A and M12B, matrixin and adamalysin	15	0.567752	0.00178454	ADAMTS18, ADAMTS17, ADAMTS19, MMP9, MMP27, MMP28, MMP3, MMP13, MMP1, MMP25, MMP24, ADAM21, ADAM30, ADAMTS12, ADAMDEC1	2367	43	16659	2.45512	0.977689	0.0585745	3.046
INTERPRO	IPR016327:Alpha-defensin	5	0.189251	0.00179965	DEFA6, DEFA5, DEFA4, DEFA3, DEFA1	2367	5	16659	7.03802	0.978397	0.0581606	3.07141
INTERPRO	IPR002366:Defensin propeptide	5	0.189251	0.00179965	DEFA6, DEFA5, DEFA4, DEFA3, DEFA1	2367	5	16659	7.03802	0.978397	0.0581606	3.07141
INTERPRO	IPR006081:Alpha defensin	5	0.189251	0.00179965	DEFA6, DEFA5, DEFA4, DEFA3, DEFA1	2367	5	16659	7.03802	0.978397	0.0581606	3.07141
UP_SEQ_FEATURE	domain:Ig-like	15	0.567752	0.00181749	LRIT2, CD3G, CD3E, CD1C, CD1B, CD1A, NCR2, CD1D, CCDC141, UNC5B, UNC5A, VSTM2L, FAIM3, LRFN5, LRFN2	2587	45	19113	2.4627	0.999935	0.113459	3.42295
GOTERM_BP_FAT	GO:0015674~di-, tri-valent inorganic cation transport	41	1.55185	0.0018183	SLC8A3, JPH3, TFR2, CCL8, FKBP1A, GRIN3A, CACNB4, VDR, GRIN2B, SLC24A4, SLC24A3, SLC24A2, CHRNA4, LTF, CHRNA7, TRPV6, CHRFAM7A, XCR1, TRPM3, TRPC4, SLC8A1, CLCA1, TRPC5, TRPA1, TRPC7, GRIN1, GIF, CACNG3, CACNG2, CACNA2D3, CACNA2D2, PRKCB, CACNA2D4, LCK, RYR1, RYR2, CACNA1E, CHRNB2, STEAP2, CACNA1D, CACNA1A, CACNA1B	1944	176	13528	1.6211	0.999495	0.0417497	3.34031
UP_SEQ_FEATURE	domain:EGF-like 3	21	0.794852	0.00185005	NRXN2, EGFL6, NRXN3, NELL1, NPNT, NELL2, ASTN1, DLL1, NRXN1, STAB2, ASTN2, EDIL3, SLIT3, EGFLAM, VWDE, DLL4, DNER, NOTCH4, RELN, LRP2, ODZ3	2587	75	19113	2.06867	0.999945	0.114031	3.48324
UP_SEQ_FEATURE	short sequence motif:PDZ-binding	21	0.794852	0.00185005	ERBB4, EFNB1, KCNA2, KCNA1, KCNA4, DGKK, KCNA3, CFTR, KCNA6, ANKS4B, KCNA5, EPHA5, FZD10, EPHA7, EPHB6, ACCN3, GRIN2B, EPHA8, GRID2, HTR2C, IGSF9	2587	75	19113	2.06867	0.999945	0.114031	3.48324
GOTERM_MF_FAT	GO:0001601~peptide YY receptor activity	5	0.189251	0.00187964	NPY2R, PPYR1, NPY1R, NPY6R, NPY5R	1866	5	12983	6.95766	0.90883	0.038502	3.0175
UP_SEQ_FEATURE	domain:Sushi 4	11	0.416351	0.00189351	CR1, CD55, CR2, PAPPA, CSMD3, PAPPA2, SUSD4, C4BPA, SELE, CSMD2, CSMD1	2587	27	19113	3.00996	0.999956	0.115214	3.56366
INTERPRO	IPR001766:Transcription factor, fork head	16	0.605602	0.00197157	FOXL2, FOXL1, FOXA2, FOXA3, FOXP1, FOXN4, FOXS1, FOXP2, FOXD4L3, FOXQ1, FOXF2, FOXE1, FOXC2, FOXB2, FOXB1, FOXE3	2367	48	16659	2.34601	0.985029	0.0625955	3.36013
INTERPRO	IPR018122:Transcription factor, fork head, conserved site	16	0.605602	0.00197157	FOXL2, FOXL1, FOXA2, FOXA3, FOXP1, FOXN4, FOXS1, FOXP2, FOXD4L3, FOXQ1, FOXF2, FOXE1, FOXC2, FOXB2, FOXB1, FOXE3	2367	48	16659	2.34601	0.985029	0.0625955	3.36013
GOTERM_CC_FAT	GO:0030054~cell junction	107	4.04996	0.00202469	SYT1, CADM3, OCLN, SYT5, S100A7, GABRB1, SYT2, SYT3, GRIK5, SYT9, GRIN3B, SYT6, GRIN3A, CALB2, WNT2, CTTNBP2, GRIN2B, GRID2, CHRNA4, CHRNA7, CHRNA3, LRRC7, CHRNA2, GJD2, F11R, MYH1, MYH2, ACTN3, PTPRU, CTNNA2, CBLN4, CBLN1, EGFLAM, RND1, DSP, ERC2, IGSF9, GJA10, CGNL1, AMTN, PANX2, RIMS1, RIMS4, GAD2, SLC30A3, GABRD, PHACTR1, GABRA2, GABRA1, GABRA4, SYT10, IL1RL1, GRIN1, ABCB1, SHANK2, LIN7A, ITG…	2012	518	12782	1.31227	0.677918	0.0443065	2.92084
GOTERM_BP_FAT	GO:0031281~positive regulation of cyclase activity	18	0.681302	0.00203012	CALCR, ACR, ADCY4, DRD1, ADCY8, RXFP2, GHRHR, CALCA, EDNRA, CRHR1, GNAL, ADRB2, UCN3, GHRH, HTR7, GALR2, GNAS, GLP1R	1944	57	13528	2.19753	0.999792	0.0462496	3.7225
UP_SEQ_FEATURE	domain:Guanylate kinase-like	10	0.378501	0.00204106	CARD11, MPP1, MPP2, DLG3, MPP6, MPP7, DLG5, TJP3, GUK1, DLG2	2587	23	19113	3.21221	0.99998	0.122227	3.83624
GOTERM_MF_FAT	GO:0016712~oxidoreductase activity, acting on paired donors, with incorporation or reduction of molecular oxygen, reduced flavin or flavoprotein as one donor, and incorporation of one atom of oxygen	12	0.454201	0.00204393	CYP3A43, CYP3A4, CYP4X1, CYP2A13, CYP2F1, CYP2B6, CYP2S1, CYP2A6, CYP4F11, CYP2A7, CYP2E1, CYP2B7P1	1866	30	12983	2.78307	0.926066	0.0411393	3.27714
GOTERM_BP_FAT	GO:0030323~respiratory tube development	27	1.02195	0.0020856	WNT5A, RBP4, FOXA2, FGF9, FGF10, ADA, SHH, GLI1, WNT2, ALDH1A2, CTTNBP2, SFTPD, NKX2-1, HHIP, PCSK5, BMP4, NKX2-8, TGFBR2, CFTR, FOXP1, FOXP2, KDR, HSD11B1, CRH, ZFPM2, CUX1, ADAMTS2	1944	102	13528	1.84205	0.999835	0.047227	3.82237
GOTERM_BP_FAT	GO:0046635~positive regulation of alpha-beta T cell activation	11	0.416351	0.00214549	CD86, GIMAP5, IKZF1, CD3E, HLX, IL4R, TGFBR2, IL2RG, CD24, ADA, GIMAP1	1944	26	13528	2.94413	0.999871	0.0482893	3.93005
GOTERM_BP_FAT	GO:0000902~cell morphogenesis	72	2.72521	0.00217262	NOG, GDF7, WNT3A, PAX2, CXCL12, SHH, BDNF, ATOH1, DAB2, NDE1, UNC5B, ANK3, UNC5A, POU4F3, POU4F2, POU4F1, ROBO2, ROBO3, ZW10, CDH23, CD3G, NRXN3, EFNB1, NKX2-8, EOMES, LEF1, CCL4L1, NRXN1, SLIT2, CTNNA2, SLIT3, NCAM2, SLITRK1, CLIC5, CNTN2, CNTN4, RELN, SLITRK5, DCC, CCDC99, CCK, ONECUT1, NDN, DSCAML1, CCL4, EPHB2, DOCK2, BCL11B, KAL1, NKX2-1, RTN4RL2, RUNX3, NOX4, KLK8, NTF3, EPB42, ESRRB, NTNG1…	1944	356	13528	1.40741	0.999885	0.0486235	3.9788
SP_PIR_KEYWORDS	sulfation	15	0.567752	0.00219738	CCK, C5AR1, TRY6, PRSS1, VTN, AFP, PODXL2, F5, CCR5, PRSS2, MGAM, CCR2, PRSS3, ROR2, MFAP2, CHGB	2592	46	19235	2.41986	0.795269	0.0217877	3.27571
GOTERM_BP_FAT	GO:0035282~segmentation	16	0.605602	0.0022	MYF6, BMI1, TBX3, MAFB, WNT3A, MYF5, LEF1, DLL1, PAX1, T, SFRP1, SFRP2, HOXB6, NKX3-1, ROR2, TCF15	1944	48	13528	2.31962	0.999898	0.0489593	4.02797
GOTERM_BP_FAT	GO:0060191~regulation of lipase activity	24	0.908403	0.00221356	PRKCZ, DRD1, PTGER3, C5AR1, GPR139, CCKBR, RXFP3, TACR1, GNG13, FKBP1A, NPR3, CALCA, EDNRA, ARHGAP6, S1PR1, RASGRP4, CHRM2, AVPR1B, AVPR1A, MS4A2, MC3R, HTR2C, SELE, PLCB2	1944	87	13528	1.91968	0.999903	0.0489927	4.05231
GOTERM_BP_FAT	GO:0030072~peptide hormone secretion	14	0.529902	0.00224208	EDN3, CPLX3, HNF1B, FAM3B, FFAR1, PDX1, VGF, GHRHR, LEP, GHRH, MC4R, SLC30A8, GHSR, GLP1R	1944	39	13528	2.49805	0.999914	0.0493475	4.1035
SP_PIR_KEYWORDS	sushi	17	0.643452	0.00228061	C7, CR1, CR2, CFB, C6, CSMD3, C4BPB, C4BPA, C1S, CSMD2, CSMD1, CD55, PAPPA, ACAN, SUSD4, PAPPA2, SELE	2592	56	19235	2.25278	0.807219	0.0222983	3.39779
GOTERM_CC_FAT	GO:0031225~anchored to membrane	52	1.96821	0.00229103	TEX101, DNAJC5B, LYPD4, OPCML, EFNA3, CD52, SHH, MMP25, CD48, GPC5, GPC3, GP2, CEACAM8, CEACAM7, DPEP3, CEACAM6, CEACAM5, RAB6B, NEGR1, DLG2, VNN3, CNTN5, CNTN6, LYPD6B, LYNX1, ULBP1, CNTN2, CNTN1, CNTN4, DNAJC5G, CPLX4, CPLX3, ALPI, UMOD, GAD2, FOLR2, CD177, LY6H, RTN4RL2, CD24, GML, RAB6C, GUCA1A, HCK, NTNG1, NTNG2, CDH13, CD55, GOLGA7B, GFRA1, GFRA4, GRK1	2012	220	12782	1.50159	0.722561	0.0481174	3.29909
GOTERM_MF_FAT	GO:0005179~hormone activity	28	1.0598	0.00234217	EDN3, CGA, INSL4, CCK, CGB7, VGF, POMC, TRH, CALCA, GALP, PRLH, EPO, MLN, GIP, IGF2, GRP, LEP, RETN, UCN3, GHRH, NPPC, CRH, NPPB, ADM2, PYY, GPHA2, SST, CHGB	1866	108	12983	1.80384	0.949464	0.0462772	3.74681
GOTERM_BP_FAT	GO:0050954~sensory perception of mechanical stimulus	27	1.02195	0.00241656	WFS1, STRC, OTOS, DFNB31, KCNQ4, MCOLN3, GRIN2B, POU4F3, POU4F2, KCNQ1, CDH23, COL4A3, CNTN5, BARHL1, TRPA1, GJB3, ALMS1, TBX1, GJB6, GJB2, SLC17A8, SLC26A5, CLIC5, GRM7, CHRNB2, COL1A1, CRYM	1944	103	13528	1.82416	0.999959	0.0528106	4.41605
GOTERM_BP_FAT	GO:0002526~acute inflammatory response	26	0.984103	0.0024859	C7, C6, TACR1, CRP, C1S, C1QC, SAA2, FCN2, KRT1, CFD, CR1, PTGER3, APCS, CR2, CFB, SAA4, SERPING1, C4BPB, IGF2, C4BPA, IL22, CD163, C8A, C1QA, C1QB, CD55	1944	98	13528	1.84622	0.999969	0.0540037	4.54001
GOTERM_BP_FAT	GO:0022037~metencephalon development	13	0.492051	0.00250686	PHOX2A, CYP11A1, LMX1B, GRIN1, LMX1A, FOXP2, GLI1, HOXB1, DAB1, LHX1, LHX5, WNT7A, CACNA1A	1944	35	13528	2.58471	0.999972	0.0541654	4.57745
INTERPRO	IPR008197:Whey acidic protein, 4-disulphide core	8	0.302801	0.00260595	WFDC10A, WFDC8, WFDC12, WFDC6, SPINLW1, KAL1, PI3, SLPI, WFDC13	2367	15	16659	3.75361	0.996133	0.0807261	4.41846
SP_PIR_KEYWORDS	surface antigen	14	0.529902	0.00264535	CD8A, CD3E, CD8B, KEL, MME, HLA-C, CD40, HLA-B, TNFSF8, CD163, CD48, CD38, CD34, CD33, CD24	2592	42	19235	2.47364	0.851893	0.0254782	3.93108
GOTERM_BP_FAT	GO:0051384~response to glucocorticoid stimulus	22	0.832702	0.00265602	CALCR, BMP4, PNLIPRP1, TNF, SLC9A3, BCKDHB, PFKFB1, IL1RN, PTPRU, TRH, AGXT, TAT, IL10, GHRHR, CPN1, PCSK1, C1QB, UCN3, AVPR1A, HSD11B2, NGF, GHR	1944	78	13528	1.96275	0.999985	0.057004	4.84346
UP_SEQ_FEATURE	domain:Laminin G-like	7	0.264951	0.00271102	NRXN2, NRXN3, COL27A1, NRXN1, COL24A1, SLIT2, SLIT3	2587	12	19113	4.30972	0.999999	0.157309	5.06475
GOTERM_BP_FAT	GO:0043370~regulation of CD4-positive, alpha beta T cell differentiation	8	0.302801	0.00278078	CD86, GIMAP5, IL27, HLX, IL4R, IL2RG, IRF4, GIMAP1	1944	15	13528	3.71139	0.999991	0.0592995	5.06542
SP_PIR_KEYWORDS	Sodium	28	1.0598	0.00278848	SLC8A3, SLC38A4, SLC5A5, SCN3B, SLC9A3, SLC9A2, SLC24A4, SLC24A3, SLC24A2, SCNN1G, SCNN1B, HCN4, SCN5A, SCN10A, SLC8A1, SLC34A1, ATP1A3, SLC17A7, SLC17A8, ACCN1, ACCN3, SLC17A6, SLC17A4, SLC17A1, SLC5A8, SCN4B, SLC5A7, SLC5A10	2592	116	19235	1.79125	0.866453	0.0264869	4.13961
GOTERM_MF_FAT	GO:0004222~metalloendopeptidase activity	27	1.02195	0.00279264	ADAMTS18, ADAMTS17, ADAMTS19, KEL, MMP9, MMP27, MME, MMP28, MMP3, MMP1, MMP25, MMP24, ADAM2, PITRM1, ADAM30, ADAMTS12, BMP1, ADAM23, MMP13, ADAMTS8, THSD4, ADAM5P, MEP1A, ADAM21, ADAMTS2, ADAMDEC1, TLL1	1866	104	12983	1.80632	0.971561	0.0541063	4.45216
GOTERM_BP_FAT	GO:0010033~response to organic substance	131	4.95836	0.00284358	ADCY4, CGA, ADCY8, SLC9A3, SLC6A3, SNCA, GRIN3A, MMP3, AGXT, IL10, SHH, GHRHR, WNT2, GOT2, CD48, CTTNBP2, HTR1B, APOB, GRIN2B, GATA3, CHRNA4, CHRNA7, CHRNA3, COLEC12, PTPRU, PTPRN, TAT, CD38, RETN, C1QB, UCN3, KRT19, THBD, HNF4A, RYR1, RYR2, HSD11B2, COL1A1, PPP5C, NGF, ACR, RBP4, DRD1, ERBB4, PFKFB1, TIMP4, BDKRB1, TRH, TIMP3, IL12RB2, NKX2-1, TFF1, SLC30A8, NR1H4, BMP4, CFB, GRIN1, TGFBR2, IL1R…	1944	721	13528	1.26437	0.999993	0.0602916	5.17695
INTERPRO	IPR002209:Heparin-binding growth factor/Fibroblast growth factor	9	0.340651	0.00286198	FGF19, FGF5, FGF9, FGF14, FGF10, FGF12, FGF20, FGF3, FGF4	2367	19	16659	3.3338	0.997761	0.0870489	4.8425
INTERPRO	IPR008144:Guanylate kinase	10	0.378501	0.00287268	CARD11, MPP1, MPP2, DLG3, MPP6, MPP7, DLG5, TJP3, GUK1, DLG2	2367	23	16659	3.06001	0.997812	0.0861324	4.86018
GOTERM_BP_FAT	GO:0030324~lung development	26	0.984103	0.00288165	WNT5A, RBP4, FOXA2, FGF9, FGF10, ADA, SHH, GLI1, WNT2, ALDH1A2, CTTNBP2, SFTPD, NKX2-1, HHIP, BMP4, NKX2-8, TGFBR2, CFTR, FOXP1, FOXP2, KDR, HSD11B1, CRH, ZFPM2, CUX1, ADAMTS2	1944	99	13528	1.82758	0.999994	0.0607666	5.24451
SMART	SM00339:FH	16	0.605602	0.00297044	FOXL2, FOXL1, FOXA2, FOXA3, FOXP1, FOXN4, FOXS1, FOXP2, FOXD4L3, FOXQ1, FOXF2, FOXE1, FOXC2, FOXB2, FOXB1, FOXE3	1346	48	9079	2.24839	0.642744	0.0978101	3.98032
GOTERM_BP_FAT	GO:0051349~positive regulation of lyase activity	18	0.681302	0.00304393	CALCR, ACR, ADCY4, DRD1, ADCY8, RXFP2, GHRHR, CALCA, EDNRA, CRHR1, GNAL, ADRB2, UCN3, GHRH, HTR7, GALR2, GNAS, GLP1R	1944	59	13528	2.12304	0.999997	0.0637605	5.53197
GOTERM_BP_FAT	GO:0048536~spleen development	9	0.340651	0.00307251	HOXB4, BARX1, ONECUT1, EPB42, FGF10, CACNB4, TLX1, BCL2L11, NKX2-3	1944	19	13528	3.2963	0.999997	0.0640195	5.58252
UP_SEQ_FEATURE	domain:LDL-receptor class A	9	0.340651	0.00307383	C8A, C7, TMPRSS2, C6, RXFP2, SPINT1, ALK, TMPRSS3, TMPRSS4	2587	20	19113	3.32464	1	0.174538	5.72381
GOTERM_MF_FAT	GO:0043176~amine binding	28	1.0598	0.00309531	DRD1, SLC6A3, CRP, DPYS, GRIN3B, GRIN3A, AGXT, HTR1B, FOLR3, GRIN2B, FOLR2, CHRNA4, CHRNA7, CHRFAM7A, HTR3A, CHRNA3, CHRNA2, HTR1E, NOS1, OTC, GRIN1, TAT, ADRB2, CHRM2, GRM7, CHRNB2, HTR2C, SLC46A1, TPH2	1866	110	12983	1.77104	0.980677	0.0589081	4.92335
GOTERM_BP_FAT	GO:0001755~neural crest cell migration	10	0.378501	0.00310238	FGF19, EDN3, RET, OVOL2, SEMA3F, EFNB1, KITLG, TBX1, ISL1, SHH	1944	23	13528	3.02559	0.999998	0.0643017	5.6353
GOTERM_BP_FAT	GO:0050886~endocrine process	10	0.378501	0.00310238	EDN3, CGA, TBX3, REN, CYP11B2, AVPR1B, AVPR1A, HSD11B2, NKX2-1, PCSK5	1944	23	13528	3.02559	0.999998	0.0643017	5.6353
GOTERM_MF_FAT	GO:0005496~steroid binding	19	0.719152	0.00311999	CYP3A4, CYP11A1, CYP11B1, ESRRB, CYP11B2, ESRRG, NR3C2, ESR1, CALB1, ABCG1, PAQR5, PGR, SCGB2A1, HNF4A, SERPINA6, HSD11B2, AKR1C1, NR1H4, IHH	1866	64	12983	2.06556	0.981276	0.0584916	4.96167
GOTERM_BP_FAT	GO:0048839~inner ear development	22	0.832702	0.00313807	HMX2, MAFB, FGF9, WNT3A, FGF10, DLL1, TBX1, GJB6, FGF20, PAX2, DFNB31, ATOH1, KCNQ4, BDNF, MCOLN3, CLIC5, ITGA8, POU4F3, GFI1, CUX1, OTOP1, CDH23	1944	79	13528	1.93791	0.999998	0.0646973	5.69835
GOTERM_BP_FAT	GO:0001763~morphogenesis of a branching structure	21	0.794852	0.0031591	BMP4, FLT1, TBX3, FOXA2, COL13A1, TBX20, TGFBR2, HOXB13, FGF10, SPINT1, PAX2, CXCL12, SHH, KDR, EDNRA, EPHA7, GPC3, NOTCH4, NKX3-1, FOXC2, IHH	1944	74	13528	1.97481	0.999998	0.0647975	5.73548
KEGG_PATHWAY	hsa05310:Asthma	12	0.454201	0.0031776	FCER1A, CCL11, TNF, RNASE3, EPX, PRG2, IL9, MS4A2, CD40, HLA-DOA, HLA-DQA2, IL10	804	29	5085	2.61709	0.421558	0.0590113	3.81575
GOTERM_CC_FAT	GO:0043235~receptor complex	31	1.17335	0.00327586	CD8A, CD8B, ITGB4, GRIN3B, ITGB2, GRIN3A, ITGAM, ACVR1C, ACVR1B, GRIN2B, ITGAX, CHRNA4, CSF2RB, CHRNA7, CHRFAM7A, CHRNA3, GHR, CHRNA2, CD3G, CD3D, IL29, CD3E, TGFBR2, GRIN1, CARD11, ITGA9, ADRB2, ITGA5, ITGA8, CHRNB2, ITGAD, IL5RA	2012	116	12782	1.69775	0.840261	0.0656776	4.68584
GOTERM_BP_FAT	GO:0048565~gut development	13	0.492051	0.00327643	RET, FGF9, FGF10, SHH, ADA, ALDH1A2, OVOL2, HLX, GATA4, FOXF2, PCSK5, NR1H4, NKX2-3	1944	36	13528	2.51292	0.999999	0.066798	5.94239
SMART	SM00217:WAP	8	0.302801	0.00332488	WFDC10A, WFDC8, WFDC12, WFDC6, SPINLW1, KAL1, PI3, SLPI, WFDC13	1346	15	9079	3.59742	0.684098	0.0994564	4.44532
PIR_SUPERFAMILY	PIRSF001875:alpha-defensin	5	0.189251	0.00337678	DEFA6, DEFA5, DEFA4, DEFA3, DEFA1	1238	5	7396	5.97415	0.950895	0.222095	5.12937
INTERPRO	IPR018097:EGF-like calcium-binding, conserved site	25	0.946253	0.00345357	NELL1, NPNT, NELL2, UMOD, C1S, EDIL3, COMP, DNER, CCBE1, BMP1, SCUBE3, CRTAC1, EGFL6, SCUBE1, EFEMP1, DLL1, GAS6, SLIT2, SLIT3, THBD, FBLN5, NOTCH4, EMR3, LRP2, TLL1	2367	96	16659	1.83282	0.999367	0.101245	5.81553
INTERPRO	IPR001881:EGF-like calcium-binding	25	0.946253	0.00345357	NELL1, NPNT, NELL2, UMOD, C1S, EDIL3, COMP, DNER, CCBE1, BMP1, SCUBE3, EGFL6, SCUBE1, EFEMP1, DLL1, GAS6, SLIT2, SLIT3, THBD, FBLN5, DLL4, NOTCH4, EMR3, LRP2, TLL1	2367	96	16659	1.83282	0.999367	0.101245	5.81553
UP_SEQ_FEATURE	short sequence motif:Cysteine switch	14	0.529902	0.00346474	ADAMTS18, ADAMTS17, ADAMTS19, MMP9, MMP27, MMP28, MMP3, MMP13, MMP1, MMP25, MMP24, ADAM21, ADAM30, ADAMTS12	2587	43	19113	2.40543	1	0.192437	6.42907
SP_PIR_KEYWORDS	paired box	6	0.227101	0.00347145	PAX9, PAX7, PAX5, PAX4, PAX2, PAX1	2592	9	19235	4.94727	0.91851	0.0324522	5.12882
PIR_SUPERFAMILY	PIRSF002444:gamma-aminobutyric acid transporter	9	0.340651	0.00350814	SLC6A7, SLC6A11, SLC6A20, SLC6A2, SLC6A3, SLC6A12, SLC6A15, SLC6A17, SLC6A19	1238	17	7396	3.16279	0.956337	0.214052	5.32384
GOTERM_BP_FAT	GO:0048858~cell projection morphogenesis	52	1.96821	0.00353403	GDF7, WNT3A, PAX2, CXCL12, SHH, ATOH1, BDNF, UNC5B, ANK3, UNC5A, POU4F3, POU4F2, POU4F1, ROBO2, ROBO3, NRXN3, EFNB1, NKX2-8, NRXN1, SLIT2, CTNNA2, SLIT3, SLITRK1, NCAM2, CNTN2, RELN, CNTN4, SLITRK5, DCC, CCK, NDN, ONECUT1, DSCAML1, EPHB2, KAL1, BCL11B, NKX2-1, RTN4RL2, RUNX3, KLK8, NTF3, NTNG1, ALMS1, NTNG2, NEUROG2, LMX1A, ISL1, FEZF1, FEZF2, EPHA7, CHRNB2, CACNA1A	1944	245	13528	1.47698	1	0.0715174	6.39513
UP_SEQ_FEATURE	domain:Paired	6	0.227101	0.00354136	PAX9, PAX7, PAX5, PAX4, PAX2, PAX1	2587	9	19113	4.9254	1	0.194231	6.56672
UP_SEQ_FEATURE	region of interest:Metalloprotease	6	0.227101	0.00354136	BMP1, PAPPA, MEP1A, PAPPA2, MMP1, TLL1	2587	9	19113	4.9254	1	0.194231	6.56672
UP_SEQ_FEATURE	domain:C-type lectin	21	0.794852	0.0035835	OLR1, PRG3, REG4, PRG2, CHODL, COLEC12, CLEC11A, THBD, KLRG2, CLEC12A, LAYN, CD69, CLEC4G, CLEC3A, ACAN, SFTPD, CLEC6A, CLEC7A, CLEC4D, SELE, CLEC1B	2587	79	19113	1.96392	1	0.194304	6.64233
KEGG_PATHWAY	hsa05217:Basal cell carcinoma	18	0.681302	0.00359902	WNT5A, BMP4, WNT16, WNT10B, WNT3A, LEF1, SHH, GLI1, WNT2, FZD10, WNT7B, WNT4, WNT9B, WNT11, HHIP, WNT6, WNT7A, WNT8B	804	55	5085	2.06988	0.462135	0.0601311	4.31164
GOTERM_BP_FAT	GO:0002790~peptide secretion	14	0.529902	0.00368703	EDN3, CPLX3, HNF1B, FAM3B, FFAR1, PDX1, VGF, GHRHR, LEP, GHRH, MC4R, SLC30A8, GHSR, GLP1R	1944	41	13528	2.37619	1	0.0741426	6.66306
GOTERM_BP_FAT	GO:0007612~learning	18	0.681302	0.00369009	DRD1, TACR1, GRIN1, ATP1A3, KIT, DBH, EPHB2, FOXP2, GRM4, PDE1B, GRIN2B, HRH3, ADAM2, SLC24A2, GRM7, ADRA1B, NEUROD2, LOC653882, CHRNB2	1944	60	13528	2.08765	1	0.0738467	6.66841
GOTERM_MF_FAT	GO:0005251~delayed rectifier potassium channel activity	7	0.264951	0.0036967	KCNS3, KCNB2, KCNA2, KCNA1, KCNA3, KCNA5, KCNQ1	1866	12	12983	4.05864	0.991037	0.0679487	5.85312
GOTERM_BP_FAT	GO:0021537~telencephalon development	19	0.719152	0.00374463	BMP4, DRD1, ERBB4, EMX1, GSX2, WNT3A, EMX2, GRIN1, SIX3, LEF1, LMX1A, SHH, FOXP2, NDE1, DAB1, AVPR1A, NKX2-1, LHX6, RELN	1944	65	13528	2.03412	1	0.0745417	6.76375
INTERPRO	IPR000436:Sushi/SCR/CCP	17	0.643452	0.00391341	C7, CR1, CR2, CFB, C6, CSMD3, C4BPB, C4BPA, C1S, CSMD2, CSMD1, CD55, PAPPA, ACAN, SUSD4, PAPPA2, SELE	2367	56	16659	2.13654	0.999763	0.11242	6.56537
UP_SEQ_FEATURE	zinc finger region:GATA-type 2	5	0.189251	0.00399317	GATA1, GATA2, GATA5, GATA3, GATA4	2587	6	19113	6.15675	1	0.21187	7.37449
UP_SEQ_FEATURE	zinc finger region:GATA-type 1	5	0.189251	0.00399317	GATA1, GATA2, GATA5, GATA3, GATA4	2587	6	19113	6.15675	1	0.21187	7.37449
INTERPRO	IPR002348:Interleukin 1/heparin-binding growth factor	10	0.378501	0.00402421	FGF19, FGF5, FGF9, FGF14, FGF17, FGF10, FGF12, FGF20, FGF3, FGF4	2367	24	16659	2.93251	0.999813	0.113889	6.74519
INTERPRO	IPR003607:Metal-dependent phosphohydrolase, HD region	10	0.378501	0.00402421	PDE6C, PDE1B, PDE1C, PDE4B, PDE5A, PDE11A, PDE4D, PDE10A, PDE3A, PDE4C	2367	24	16659	2.93251	0.999813	0.113889	6.74519
GOTERM_BP_FAT	GO:0048705~skeletal system morphogenesis	28	1.0598	0.00404203	NOG, DSCAML1, PAX1, BARX2, ACAN, ALX4, FGF4, GHR, ALX1, BMP1, COL13A1, TGFBR2, MYF5, SIX2, TBX1, HOXB3, HOXB4, HOXB1, HOXB2, HOXB8, HOXB5, HOXB6, ROR2, FOXC2, GNAS, COL1A1, WNT7A, TCF15	1944	112	13528	1.73971	1	0.0798505	7.28194
GOTERM_BP_FAT	GO:0045944~positive regulation of transcription from RNA polymerase II promoter	73	2.76306	0.00406549	MYOD1, HNF1B, EVX1, FOXA2, PPARG, PDX1, PAX2, PAX1, SKAP1, SHH, IL11, CRX, GLI1, GATA2, ATOH1, S1PR1, PROP1, BARX2, PAX9, MYOCD, GATA4, POU4F2, ALX4, ALX1, IHH, SIX3, LEF1, SIX2, NPAS4, IL22, PRDM7, ADRB2, HNF4A, VGLL2, FOXC2, ZFPM2, SMARCA2, TNF, ABLIM3, GLIS1, PLAGL1, T, IL17A, HAND1, POU2F3, BCL11B, IL17F, NKX2-1, AATF, NR1H4, TLX1, NKX2-3, BMP4, BMP3, FOXL2, UTF1, IKZF2, LMX1B, NTF3, IKZF1, M…	1944	371	13528	1.36926	1	0.0799182	7.32269
INTERPRO	IPR007237:CD20/IgE Fc receptor beta subunit	8	0.302801	0.00406951	MS4A4A, MS4A3, MS4A5, MS4A2, MS4A8B, MS4A6A, MS4A13, MS4A15	2367	16	16659	3.51901	0.99983	0.113593	6.81863
GOTERM_BP_FAT	GO:0007586~digestion	24	0.908403	0.00410389	PNLIP, RBP4, PGC, PPYR1, PRSS1, VIPR1, VDR, PRSS2, GALR2, PRSS3, TFF2, TFF1, HTR3A, AKR1C1, PNLIPRP2, SULT2A1, CCKBR, ACO1, TRY6, SSTR2, SSTR1, MEP1A, PYY, AMY1C, SST, AMY1B, AMY1A	1944	91	13528	1.8353	1	0.0802662	7.38939
GOTERM_BP_FAT	GO:0016337~cell-cell adhesion	57	2.15746	0.00413507	CLDN7, CADM3, MPZL2, CLDN9, CLSTN2, CLSTN3, CDH22, PCDH1, DAB1, BARX2, ROBO2, ESAM, DLG5, ALX1, CDH23, FGF4, RET, PTPRT, PTPRU, CTNNA2, NCAM2, AMIGO2, CD34, ROR2, CNTN4, DCHS2, EMCN, TNF, PCDH20, ASTN1, DSCAML1, ITGB2, CBLL1, ITGAM, PCDHAC1, CALCA, CDH8, CDH7, ROPN1B, ACAN, CD24, BMP1, OLR1, COL13A1, MYF5, PCDH10, CDH13, CDH15, COL14A1, PKP2, ITGA5, ITGA8, CDH18, CYFIP2, ITGAD, CLEC7A, SELE	1944	276	13528	1.43715	1	0.0804756	7.44349
SP_PIR_KEYWORDS	serine proteinase	16	0.605602	0.0041486	ACR, KLK2, KLK3, CFB, PRSS1, TRY6, KLK1, C1S, PLG, PCSK2, PCSK1, GZMK, LPA, PRSS2, PRSS3, CMA1, CTSG	2592	54	19235	2.19879	0.950081	0.0381789	6.10017
SP_PIR_KEYWORDS	amidation	14	0.529902	0.0041556	CCK, POMC, TRH, TAC3, GRP, CALCA, KISS1, UCN3, GHRH, C12ORF39, CRH, ADM2, PYY, PRLH	2592	44	19235	2.3612	0.950334	0.0377613	6.11017
GOTERM_MF_FAT	GO:0005201~extracellular matrix structural constituent	23	0.870553	0.0042247	COL4A4, COL4A3, WNT16, COL13A1, WNT3A, COL5A3, EMILIN2, WNT2, COL9A1, WNT7B, WNT4, COL14A1, COMP, KAL1, COL27A1, ACAN, WNT9B, COL12A1, COL1A1, COL24A1, WNT6, TFPI2, MFAP5	1866	86	12983	1.86077	0.995435	0.076197	6.66239
GOTERM_BP_FAT	GO:0009895~negative regulation of catabolic process	13	0.492051	0.00422601	GIMAP5, TNF, PTPN3, GPR109B, CIDEA, IGF2, TIMP3, SHH, IL10, GIMAP1, TIMP1, ADRA1B, SERPINB12	1944	37	13528	2.445	1	0.081794	7.60114
BIOCARTA	h_nuclearRsPathway:Nuclear Receptors in Lipid Metabolism and Toxicity	12	0.454201	0.00423194	CYP3A43, CYP3A4, VDR, CYP24A1, CYP2B6, PPARG, CYP26A1, ABCB1, CYP2E1, CYP8B1, ABCG1, NR1H4	188	36	1437	2.54787	0.596492	0.596492	5.23254
GOTERM_MF_FAT	GO:0005217~intracellular ligand-gated ion channel activity	8	0.302801	0.00433886	KCNA10, RYR1, RYR2, FKBP1A, CFTR, HCN4, CNGA4, CNGA2	1866	16	12983	3.47883	0.996055	0.0770895	6.8365
GOTERM_MF_FAT	GO:0004114~3',5'-cyclic-nucleotide phosphodiesterase activity	10	0.378501	0.00434247	PDE6C, PDE1B, PDE1C, PDE4B, PDE5A, PDE11A, PDE4D, PDE10A, PDE3A, PDE4C	1866	24	12983	2.89903	0.996073	0.0760921	6.84199
INTERPRO	IPR001523:Paired box protein, N-terminal	6	0.227101	0.00440113	PAX9, PAX7, PAX5, PAX4, PAX2, PAX1	2367	9	16659	4.69202	0.999917	0.120709	7.35451
GOTERM_BP_FAT	GO:0050678~regulation of epithelial cell proliferation	20	0.757002	0.00445523	NOG, ERBB4, FGF9, TACR1, NKX2-8, FGF10, FOXP1, FOXP2, KDR, EDNRA, PGR, VEGFC, HRH3, KRT5, EREG, NKX3-1, KRT4, FOXE3, RUNX3, IHH	1944	71	13528	1.96024	1	0.0856481	7.99737
UP_SEQ_FEATURE	domain:Sushi 6	7	0.264951	0.00446199	CR1, CR2, CSMD3, C4BPA, SELE, CSMD2, CSMD1	2587	13	19113	3.9782	1	0.231374	8.20566
GOTERM_BP_FAT	GO:0046638~positive regulation of alpha-beta T cell differentiation	9	0.340651	0.00448359	CD86, GIMAP5, IKZF1, HLX, IL4R, TGFBR2, IL2RG, ADA, GIMAP1	1944	20	13528	3.13148	1	0.0857762	8.04629
GOTERM_BP_FAT	GO:0045935~positive regulation of nucleobase, nucleoside, nucleotide and nucleic acid metabolic process	114	4.31491	0.00454436	MYOD1, GDF2, CDX2, GDF7, GDF6, RORB, PDX1, IL10, SHH, GHRHR, IL11, GATA2, ATOH1, S1PR1, PROP1, GATA5, MYOCD, MDFIC, FOXF2, GATA4, IL29, SIX3, SIX2, GRHL3, CD40, IL22, PRDM7, HNF4A, VGLL2, SMARCA2, DRD1, PLAGL1, T, IL17A, OVOL2, IL17F, NKX2-1, NR1H4, NKX2-3, BMP4, BMP3, UTF1, IKZF2, NFE2, IKZF1, NTF3, MAFB, GRIN1, GSX1, ESRRG, NEUROG2, KLF15, NEUROG3, HOXB1, EBF2, NOTCH4, EBF1, HOXB9, BMP6, HNF1B,…	1944	624	13528	1.27133	1	0.0864941	8.15102
GOTERM_BP_FAT	GO:0007605~sensory perception of sound	25	0.946253	0.00457725	WFS1, STRC, OTOS, DFNB31, KCNQ4, MCOLN3, POU4F3, POU4F2, KCNQ1, CDH23, COL4A3, CNTN5, BARHL1, GJB3, ALMS1, TBX1, GJB6, GJB2, SLC17A8, SLC26A5, CLIC5, GRM7, CHRNB2, COL1A1, CRYM	1944	97	13528	1.79352	1	0.0866989	8.20765
INTERPRO	IPR016060:Complement control module	17	0.643452	0.00473733	C7, CR1, CR2, CFB, C6, CSMD3, C4BPB, C4BPA, C1S, CSMD2, CSMD1, CD55, PAPPA, ACAN, SUSD4, PAPPA2, SELE	2367	57	16659	2.09906	0.999959	0.127697	7.89485
INTERPRO	IPR000098:Interleukin-10	5	0.189251	0.00478965	IL19, IL26, IL24, IL22, IL10	2367	6	16659	5.86502	0.999964	0.127409	7.97866
GOTERM_BP_FAT	GO:0001709~cell fate determination	12	0.454201	0.00480073	BMP4, MYOD1, GATA2, ATOH1, LBX1, NTF3, POU6F2, CYP26B1, NOTCH4, DSCAML1, DLL1, PAX2	1944	33	13528	2.53049	1	0.0903357	8.5916
GOTERM_BP_FAT	GO:0051952~regulation of amine transport	12	0.454201	0.00480073	HTR1B, DRD1, TNF, HRH3, SNCA, CHRNA4, CARTPT, CHRNB2, TRH, HTR2C, CACNA1A, CHRNA3	1944	33	13528	2.53049	1	0.0903357	8.5916
GOTERM_BP_FAT	GO:0060541~respiratory system development	27	1.02195	0.00481977	WNT5A, RBP4, FOXA2, FGF9, ANO1, FGF10, ADA, SHH, GLI1, WNT2, ALDH1A2, CTTNBP2, SFTPD, NKX2-1, HHIP, BMP4, NKX2-8, TGFBR2, CFTR, FOXP1, FOXP2, KDR, HSD11B1, CRH, ZFPM2, CUX1, ADAMTS2	1944	108	13528	1.73971	1	0.090272	8.62423
KEGG_PATHWAY	hsa04742:Taste transduction	17	0.643452	0.0049136	ADCY4, ADCY8, KCNB1, GNG13, TAS1R1, TAS1R2, GRM4, ACCN1, TAS2R39, TAS2R38, GNAS, SCNN1G, SCNN1B, PLCB2, TAS2R40, CACNA1A, CACNA1B	804	52	5085	2.06767	0.571397	0.0741289	5.84347
GOTERM_CC_FAT	GO:0043005~neuron projection	73	2.76306	0.00497206	SYT1, ADCY4, SNCB, SYT5, WFS1, TACR1, SNCA, GRIN3A, GABBR2, VGF, DFNB31, KCNQ4, GRIN2B, ANK3, PVALB, CHRNA4, ROBO2, NEGR1, CHRNA3, ANKS1B, KCND2, CAMK1G, ARHGEF7, STMN2, ESR1, SLC7A10, GRM1, CTNNA2, NCAM2, GRM3, ADRB2, UCN3, GRM8, CHRM2, GHRH, GRM7, CNTN2, RELN, CNTN4, ERC2, IGSF9, PPP5C, DCC, CALCR, DRD1, CCK, BDKRB1, KLC3, ADA, CALCA, PCSK1, GAD2, CRMP1, DNER, LRRTM1, NEFH, LBXCOR1, HCN4, NOS1,…	2012	342	12782	1.35602	0.938352	0.0947202	7.03094
INTERPRO	IPR006026:Peptidase, metallopeptidases	11	0.416351	0.00497207	BMP1, MMP9, MEP1A, MMP27, MMP28, MMP3, MMP13, MMP25, MMP1, TLL1, MMP24	2367	29	16659	2.66959	0.999975	0.130321	8.27035
SP_PIR_KEYWORDS	duplication	46	1.74111	0.00507219	IGHG1, LOR, SYT1, MYL2, RBP3, UMOD, ITGB2, C1S, CALB1, CALB2, GLI1, ALB, DGKG, TFF2, CSF2RB, LTF, IL2RG, HRG, TFPI2, IVL, CRYBB2, CR1, GIP, CR2, SEMG1, CFB, SEMG2, ABCB1, HLA-C, ACTN3, PIGR, HLA-B, C4BPA, UCP1, PFKM, ISL1, PLG, PRKCB, CDH13, F5, PSG7, GHRH, ITGA5, IGHD, CRYBA2, SELE, SPTB	2592	228	19235	1.4972	0.974431	0.0453491	7.41007
GOTERM_BP_FAT	GO:0048704~embryonic skeletal system morphogenesis	17	0.643452	0.00527592	NOG, MYF5, TGFBR2, SIX2, DSCAML1, TBX1, HOXB3, HOXB4, HOXB1, HOXB2, HOXB8, HOXB5, HOXB6, FOXC2, GNAS, ALX4, ALX1	1944	57	13528	2.07545	1	0.0979663	9.40291
SMART	SM00351:PAX	6	0.227101	0.00530117	PAX9, PAX7, PAX5, PAX4, PAX2, PAX1	1346	9	9079	4.49678	0.841037	0.142091	7.00008
SP_PIR_KEYWORDS	plasma	23	0.870553	0.00533621	RBP4, APCS, CFB, F13A1, CRP, C4BPB, C4BPA, C1S, C1QC, PLG, C8A, C1QA, AFP, C1QB, APOB, F5, PSG7, FGA, ALB, FGB, SERPINA6, REN, FCN1	2592	93	19235	1.83528	0.978884	0.0470772	7.78137
SMART	SM00471:HDc	10	0.378501	0.0053383	PDE6C, PDE1B, PDE1C, PDE4B, PDE5A, PDE11A, PDE4D, PDE10A, PDE3A, PDE4C	1346	24	9079	2.81049	0.843077	0.132779	7.04747
SMART	SM00442:FGF	10	0.378501	0.0053383	FGF19, FGF5, FGF9, FGF14, FGF17, FGF10, FGF12, FGF20, FGF3, FGF4	1346	24	9079	2.81049	0.843077	0.132779	7.04747
GOTERM_BP_FAT	GO:0006940~regulation of smooth muscle contraction	13	0.492051	0.00538391	FLT1, TACR3, KCNB2, TACR1, ADA, CALCA, PROK2, ADRB2, MYOCD, CHRM2, GUCY1A3, GHSR, CHRNA3	1944	38	13528	2.38066	1	0.0994324	9.58635
GOTERM_BP_FAT	GO:0042490~mechanoreceptor differentiation	11	0.416351	0.00538518	DFNB31, BDNF, ATOH1, MCOLN3, NTF3, CLIC5, POU4F3, GFI1, CUX1, FGF20, CDH23	1944	29	13528	2.63956	1	0.0990179	9.5885
SP_PIR_KEYWORDS	postsynaptic cell membrane	26	0.984103	0.00542922	GABRB1, CABP1, GRIK5, GRIN3B, GABBR2, GRIN3A, GRIN2B, GRID2, CHRNA4, CHRNA7, CHRFAM7A, HTR3A, DLG2, CHRNA3, CHRNA2, GABRG1, GABRD, ANKS1B, GABRA2, GABRA1, GABRA4, DLGAP2, GRIN1, SHANK2, LIN7A, CHRM2, CHRNB2	2592	110	19235	1.75403	0.980261	0.0473031	7.91185
OMIM_DISEASE	Association of systemic lupus erythematosus with C8orf13-BLK and ITGAM-ITGAX	7	0.264951	0.00545698	FAM167A, ITGAX, BLK, NTNG2, NEGR1, ITGAM, GHR	571	12	3671	3.75029	0.996491	0.940765	8.31511
GOTERM_BP_FAT	GO:0030099~myeloid cell differentiation	24	0.908403	0.00546714	CALCR, TNF, MMP9, PPARG, ZBTB16, KIT, TRIM10, TIMP1, IL11, TAL1, RASGRP4, NKX2-3, EPO, BMP4, GIMAP5, CEBPE, EPB42, TGFBR2, GIMAP1, RPS19, TNFSF11, HBZ, IRF8, LOC653882, IRF4	1944	93	13528	1.79583	1	0.100011	9.72747
GOTERM_BP_FAT	GO:0015698~inorganic anion transport	24	0.908403	0.00546714	FXYD1, GABRG1, SLC5A5, GABRA2, GABRA1, PTGER3, GABRA4, SLC12A5, ANO1, SLC34A1, CLCNKB, CFTR, ANKH, SLC17A7, WNT2, MARCO, CTTNBP2, BSND, COL9A1, SLC26A3, SLC26A5, CLIC5, SLC17A1, FCN1	1944	93	13528	1.79583	1	0.100011	9.72747
SP_PIR_KEYWORDS	metalloprotease	33	1.24905	0.00569616	ADAMTS18, ADAMTS17, ADAMTS19, KEL, MMP9, MMP27, MME, MMP28, ENPEP, MMP3, MMP1, MMP25, CPZ, CPN1, MMP24, PAPPA, PITRM1, DPEP3, ADAM30, ADAMTS12, BMP1, TRHDE, ADAM23, MMP13, NAALAD2, ADAMTS8, CPE, MEP1A, PAPPA2, ADAM21, ADAMTS2, ADAMDEC1, TLL1	2592	151	19235	1.62179	0.983734	0.0489872	8.28535
SP_PIR_KEYWORDS	calcium channel	17	0.643452	0.00577169	TRPM3, TRPC4, TRPC5, TRPC7, CACNG3, CACNG2, CACNB4, CACNA2D3, CACNA2D2, CACNA2D4, RYR1, RYR2, CACNA1E, TRPV6, CACNA1D, CACNA1A, CACNA1B	2592	61	19235	2.06812	0.984601	0.0490392	8.39077
GOTERM_BP_FAT	GO:0045596~negative regulation of cell differentiation	46	1.74111	0.00579063	NOG, CDX2, FOXA2, CRP, PPARG, TCL1A, FGF10, ZBTB16, KIT, C1QC, SHH, EPHB2, CALCA, PRPF19, BDNF, WNT4, OVOL2, IL4R, SEMA3F, HLX, GFI1, CD24, TLX3, TLX2, FGF4, IHH, TWIST1, BMP4, MAG, KLK8, LBX1, ARHGEF1, PRAME, TBX3, FLT3, MAFB, ESRRB, SIX2, DLL1, LMX1A, ISL1, ABCG1, EREG, NOTCH4, CARTPT, CNTN4, LOC653882	1944	216	13528	1.48198	1	0.105164	10.274
SP_PIR_KEYWORDS	Protease	86	3.25511	0.00579498	PGC, MMP9, MMP27, MMP28, ENPEP, MMP3, SENP7, MMP25, MMP1, SHH, MMP24, LPA, PAPPA, KLK12, DPEP3, LTF, KLK11, KLK10, PRSS33, CFD, KLK15, KLK14, KLK13, IHH, TRY6, MMP13, NAALAD2, GZMK, ADAMTS8, CPE, CAPN13, ST14, SLPI, RELN, ADAMTS2, CTSH, CTSG, ACR, ADAMTS18, USP6, ADAMTS17, ADAMTS19, KEL, PRSS1, MME, C1S, CPN1, CPZ, TPSG1, PCSK2, PCSK1, PRSS2, REN, PSMB2, PRSS3, PITRM1, PCSK9, ADAM30, PRSS16, ADAM…	2592	484	19235	1.31859	0.984859	0.0486611	8.42325
SP_PIR_KEYWORDS	hydroxylysine	11	0.416351	0.00579524	C1QA, COL4A4, C1QB, COL4A3, COL9A1, COL14A1, COL13A1, SFTPD, COL12A1, COL1A1, C1QC	2592	31	19235	2.63323	0.984862	0.0481047	8.42362
GOTERM_BP_FAT	GO:0042303~molting cycle	14	0.529902	0.00580632	MPZL3, EDAR, SHH, ACVR1B, KRT25, FOXQ1, KRT27, BARX2, HOXC13, FOXE1, EDA, KRTAP21-1, RUNX3, EDARADD	1944	43	13528	2.26567	1	0.104979	10.3005
GOTERM_BP_FAT	GO:0042633~hair cycle	14	0.529902	0.00580632	MPZL3, EDAR, SHH, ACVR1B, KRT25, FOXQ1, KRT27, BARX2, HOXC13, FOXE1, EDA, KRTAP21-1, RUNX3, EDARADD	1944	43	13528	2.26567	1	0.104979	10.3005
SMART	SM00179:EGF_CA	25	0.946253	0.00582112	NELL1, NPNT, NELL2, UMOD, C1S, EDIL3, COMP, DNER, CCBE1, BMP1, SCUBE3, EGFL6, SCUBE1, EFEMP1, DLL1, GAS6, SLIT2, SLIT3, THBD, FBLN5, DLL4, NOTCH4, EMR3, LRP2, TLL1	1346	96	9079	1.75655	0.867344	0.134359	7.66163
SMART	SM00032:CCP	17	0.643452	0.00588199	C7, CR1, CR2, CFB, C6, CSMD3, C4BPB, C4BPA, C1S, CSMD2, CSMD1, CD55, PAPPA, ACAN, SUSD4, PAPPA2, SELE	1346	56	9079	2.04764	0.870124	0.127226	7.73878
GOTERM_MF_FAT	GO:0070330~aromatase activity	10	0.378501	0.00593351	CYP3A43, CYP4X1, CYP2A13, CYP2F1, CYP2B6, CYP2S1, CYP2A6, CYP4F11, CYP2A7, CYP2E1	1866	25	12983	2.78307	0.999487	0.101207	9.23694
GOTERM_MF_FAT	GO:0004112~cyclic-nucleotide phosphodiesterase activity	10	0.378501	0.00593351	PDE6C, PDE1B, PDE1C, PDE4B, PDE5A, PDE11A, PDE4D, PDE10A, PDE3A, PDE4C	1866	25	12983	2.78307	0.999487	0.101207	9.23694
GOTERM_BP_FAT	GO:0050832~defense response to fungus	7	0.264951	0.00603426	DCD, DEFA6, DEFA5, DEFA4, DEFA3, DEFA1, S100A12	1944	13	13528	3.74707	1	0.108412	10.6836
GOTERM_BP_FAT	GO:0006817~phosphate transport	7	0.264951	0.00603426	SLC17A7, MARCO, COL9A1, SLC17A1, FCN1, SLC34A1, ANKH	1944	13	13528	3.74707	1	0.108412	10.6836
GOTERM_MF_FAT	GO:0005104~fibroblast growth factor receptor binding	7	0.264951	0.00603771	FGF19, IL1F9, FGF9, IL1F10, IL1RN, FGF10, IL1F5	1866	13	12983	3.74643	0.999551	0.10154	9.39175
GOTERM_MF_FAT	GO:0004993~serotonin receptor activity	7	0.264951	0.00603771	HTR1B, HTR7, HTR4, HTR3A, HTR2C, HTR3B, HTR1E	1866	13	12983	3.74643	0.999551	0.10154	9.39175
UP_SEQ_FEATURE	short sequence motif:Cell attachment site	22	0.832702	0.00605116	COL4A4, COL4A3, ENPP2, ITGB2, VTN, EDIL3, CLEC11A, CHST1, COL14A1, PSG7, KIRREL, COMP, ITGA8, FBLN5, CNTN2, COL12A1, COL1A1, COL29A1, KIRREL2, PCSK5, MFAP5, ADAMTS2	2587	88	19113	1.84702	1	0.297587	10.9708
UP_SEQ_FEATURE	domain:Hemopexin-like 4	9	0.340651	0.00608213	MMP9, MMP27, VTN, MMP28, MMP3, MMP13, MMP25, MMP1, MMP24	2587	22	19113	3.0224	1	0.296149	11.0239
UP_SEQ_FEATURE	domain:Hemopexin-like 3	9	0.340651	0.00608213	MMP9, MMP27, VTN, MMP28, MMP3, MMP13, MMP25, MMP1, MMP24	2587	22	19113	3.0224	1	0.296149	11.0239
UP_SEQ_FEATURE	domain:Sushi 5	9	0.340651	0.00608213	CR1, CR2, PAPPA, CSMD3, PAPPA2, C4BPA, SELE, CSMD2, CSMD1	2587	22	19113	3.0224	1	0.296149	11.0239
GOTERM_BP_FAT	GO:0002573~myeloid leukocyte differentiation	12	0.454201	0.00619233	CALCR, GIMAP5, TNF, CEBPE, MMP9, TGFBR2, PPARG, KIT, GIMAP1, TNFSF11, LOC653882, IRF4, NKX2-3	1944	34	13528	2.45606	1	0.110622	10.9484
GOTERM_BP_FAT	GO:0001756~somitogenesis	12	0.454201	0.00619233	MYF6, T, SFRP1, SFRP2, WNT3A, MYF5, NKX3-1, LEF1, ROR2, DLL1, PAX1, TCF15	1944	34	13528	2.45606	1	0.110622	10.9484
INTERPRO	IPR002035:von Willebrand factor, type A	21	0.794852	0.00621174	CLCA1, COL21A1, CPNE4, CFB, CPNE6, ITGB4, ITGB2, CACNA2D3, CACNA2D2, ITGAM, CACNA2D4, COL14A1, ITGAX, VWA5B1, ITIH5, COL12A1, ANTXR2, ITIH2, ITGAD, COL29A1, VWA2	2367	79	16659	1.87087	0.999998	0.158262	10.2296
SP_PIR_KEYWORDS	neurogenesis	32	1.2112	0.00624528	HMX2, BEX1, PAX5, MYT1, FEV, NDE1, DAB1, LHX1, SEMA3D, ACTL6B, ROBO2, LHX6, ROBO3, LBX1, EFNB1, NTNG1, NTNG2, NEUROG2, NEUROG3, SLIT2, SLIT3, FEZF1, ASCL2, MYT1L, FEZF2, ITGA8, ZIC5, NEUROD2, NEUROD4, NEUROD6, SMARCA2, IGSF9	2592	146	19235	1.6265	0.989078	0.0511674	9.04923
UP_SEQ_FEATURE	domain:C2 2	16	0.605602	0.00625778	SYT1, CPNE4, SYT10, SYT5, SYT2, CPNE6, SYT3, SYT9, SYT6, RIMS1, MCTP1, DYSF, MCTP2, SYT14, SYT13, SYT15	2587	56	19113	2.11088	1	0.300561	11.3245
UP_SEQ_FEATURE	domain:C2 1	16	0.605602	0.00625778	SYT1, CPNE4, SYT10, SYT5, SYT2, CPNE6, SYT3, SYT9, SYT6, RIMS1, MCTP1, DYSF, MCTP2, SYT14, SYT13, SYT15	2587	56	19113	2.11088	1	0.300561	11.3245
SP_PIR_KEYWORDS	Signal-anchor	76	2.87661	0.00627279	NDST3, NDST4, ALG1, TNFSF15, ENPEP, ASAH2, ST6GALNAC5, MARCO, GLT8D2, ST6GALNAC3, DYSF, GALNTL4, XYLT1, CLEC4G, CLEC4D, ODZ3, EBAG9, TNMD, BTNL2, COLEC12, MAN1A1, CHST1, CD38, NAALAD2, CLEC12A, ASPHD2, ST14, CHST8, MGAM, HSD11B1, ASPHD1, EDA, EXT2, GALNT9, HS3ST3B1, CLEC1B, TPST2, HS3ST6, GCNT3, FUT9, TNF, HS3ST4, HSD17B2, KEL, TFR2, MME, ST8SIA2, LOC440243, B3GNT5, CD69, B4GALNT2, FUT3, B3GNT3, …	2592	421	19235	1.33964	0.989294	0.0508121	9.08733
UP_SEQ_FEATURE	domain:WAP	6	0.227101	0.00629733	WFDC10A, WFDC12, WFDC10B, WFDC6, SPINLW1, KAL1, PI3	2587	10	19113	4.43286	1	0.299469	11.3921
GOTERM_BP_FAT	GO:0007588~excretion	17	0.643452	0.00633554	PTGER3, TACR1, NR3C2, CLCNKB, AMN, KCNJ1, SLC26A3, DAB2, KIRREL, NPHS2, NPHS1, NPPB, CHRNB2, SCNN1G, SCNN1B, GUCA2B, CHRNA3	1944	58	13528	2.03966	1	0.112558	11.1876
GOTERM_BP_FAT	GO:0001569~patterning of blood vessels	9	0.340651	0.0063435	EDNRA, FLT1, TBX20, NOTCH4, TGFBR2, FOXC2, CXCL12, SHH, IHH	1944	21	13528	2.98236	1	0.112216	11.2009
GOTERM_BP_FAT	GO:0008038~neuron recognition	9	0.340651	0.0063435	NCAM2, FEZF2, BDNF, OPCML, NDN, DYNLL2, CNTNAP2, CNTN4, SLIT2	1944	21	13528	2.98236	1	0.112216	11.2009
GOTERM_BP_FAT	GO:0046928~regulation of neurotransmitter secretion	9	0.340651	0.0063435	CPLX4, EDN3, CPLX3, GRM8, SNCA, HTR2C, CACNA1A, CHRNA3, NGF	1944	21	13528	2.98236	1	0.112216	11.2009
UP_SEQ_FEATURE	domain:Collagen-like	12	0.454201	0.00635416	C1QA, MARCO, C1QB, FCN2, C1QTNF1, FCN1, SFTPD, C1QL2, C1QL3, EDA, EMILIN2, C1QC	2587	36	19113	2.4627	1	0.299077	11.489
UP_SEQ_FEATURE	calcium-binding region:3	12	0.454201	0.00635416	GUCA1A, SCGN, HPCAL4, HPCA, VSNL1, CABP1, PPP3R2, CALML5, CABP5, CALB1, KCNIP4, CALB2	2587	36	19113	2.4627	1	0.299077	11.489
GOTERM_BP_FAT	GO:0035094~response to nicotine	8	0.302801	0.00646828	TACR1, SLC6A3, ALDH2, CHRNA4, CHRNA7, CHRNB2, CHRFAM7A, HTR2C, CHRNA3	1944	17	13528	3.27475	1	0.113819	11.4088
GOTERM_BP_FAT	GO:0008306~associative learning	8	0.302801	0.00646828	DRD1, GRIN2B, TACR1, GRM7, GRIN1, NEUROD2, CHRNB2, DBH	1944	17	13528	3.27475	1	0.113819	11.4088
GOTERM_MF_FAT	GO:0005246~calcium channel regulator activity	8	0.302801	0.00647222	GRM3, GNB2, NRXN3, GRM7, HPCAL4, NPY2R, NRXN1, PRKCB	1866	17	12983	3.27419	0.999743	0.107056	10.0347
OMIM_DISEASE	Asthma, susceptibility to	6	0.227101	0.00648831	CCL11, TNF, PLA2G7, SCGB3A2, IL12B, HLA-G	571	9	3671	4.28605	0.998799	0.893693	9.81193
GOTERM_BP_FAT	GO:0010628~positive regulation of gene expression	106	4.01211	0.0065374	MYOD1, GDF2, CDX2, GDF7, GDF6, RORB, PDX1, IL10, SHH, IL11, GATA2, ATOH1, S1PR1, PROP1, GATA5, MYOCD, MDFIC, GATA4, FOXF2, IL29, SIX3, SIX2, GRHL3, IL22, PRDM7, HNF4A, VGLL2, LOC653882, SMARCA2, PLAGL1, T, IL17A, OVOL2, IL17F, NKX2-1, NR1H4, NKX2-3, BMP4, BMP3, UTF1, IKZF2, NFE2, IKZF1, NTF3, MAFB, GRIN1, GSX1, ESRRG, NEUROG2, KLF15, NEUROG3, HOXB1, EBF2, NOTCH4, EBF1, HOXB9, BMP6, HNF1B, EVX1, F…	1944	581	13528	1.2696	1	0.114486	11.5238
SMART	SM00235:ZnMc	11	0.416351	0.00670273	BMP1, MMP9, MEP1A, MMP27, MMP28, MMP3, MMP13, MMP25, MMP1, TLL1, MMP24	1346	29	9079	2.55851	0.902407	0.135353	8.77336
GOTERM_BP_FAT	GO:0035239~tube morphogenesis	30	1.1355	0.00671724	FOXA2, WNT3A, TBX20, HOXB13, FGF10, PAX2, CXCL12, SHH, EDNRA, T, WNT4, GPC3, HAND1, OVOL2, GATA4, NKX3-1, ALX1, IHH, TWIST1, BMP4, RET, FLT1, LBX1, TBX3, TGFBR2, BCL2L11, KDR, ZIC5, NOTCH4, FOXC2	1944	127	13528	1.64382	1	0.116965	11.8223
GOTERM_BP_FAT	GO:0032989~cellular component morphogenesis	76	2.87661	0.00677584	NOG, GDF7, WNT3A, PAX2, CXCL12, SHH, BDNF, ATOH1, DAB2, NDE1, UNC5B, ANK3, UNC5A, POU4F3, POU4F2, POU4F1, ROBO2, ROBO3, ZW10, CDH23, CD3G, NRXN3, EFNB1, NKX2-8, EOMES, LEF1, CCL4L1, NRXN1, SLIT2, CTNNA2, SLIT3, NCAM2, SLITRK1, KRT19, CLIC5, CNTN2, CNTN4, RELN, SLITRK5, DCC, CCDC99, CCK, ONECUT1, NDN, MYL2, DSCAML1, CCL4, EPHB2, DOCK2, BCL11B, KAL1, NKX2-1, RTN4RL2, RUNX3, NOX4, ACTC1, KLK8, NTF3,…	1944	397	13528	1.33217	1	0.117438	11.9194
GOTERM_BP_FAT	GO:0009891~positive regulation of biosynthetic process	124	4.69341	0.00678365	MYOD1, GDF2, CDX2, GDF7, GDF6, RORB, PDX1, IL10, SHH, GHRHR, IL11, GATA2, ATOH1, PROP1, S1PR1, MYOCD, GATA5, MDFIC, FOXF2, GATA4, IL29, CD3E, IL27, SIX3, SIX2, GRHL3, IL22, PRDM7, HNF4A, VGLL2, SMARCA2, DRD1, PLAGL1, T, IL17A, OVOL2, IL17F, NKX2-1, NR1H4, NKX2-3, BMP4, FCER1A, BMP3, UTF1, NFE2, IKZF2, IKZF1, NTF3, MAFB, GRIN1, GSX1, ESRRG, NEUROG2, KLF15, NEUROG3, ABCG4, ABCG1, HOXB1, EBF2, NOTCH…	1944	695	13528	1.24158	1	0.117081	11.9323
GOTERM_BP_FAT	GO:0045941~positive regulation of transcription	103	3.89856	0.00696964	MYOD1, GDF2, CDX2, GDF7, GDF6, RORB, PDX1, IL10, SHH, IL11, GATA2, ATOH1, S1PR1, PROP1, GATA5, MYOCD, MDFIC, GATA4, FOXF2, IL29, SIX3, SIX2, GRHL3, IL22, PRDM7, HNF4A, VGLL2, SMARCA2, PLAGL1, T, IL17A, OVOL2, IL17F, NKX2-1, NR1H4, NKX2-3, BMP4, BMP3, UTF1, IKZF2, NFE2, IKZF1, NTF3, MAFB, GRIN1, GSX1, ESRRG, NEUROG2, KLF15, NEUROG3, HOXB1, EBF2, NOTCH4, EBF1, HOXB9, BMP6, HNF1B, EVX1, FOXA2, PPARG…	1944	564	13528	1.27085	1	0.119609	12.2396
KEGG_PATHWAY	hsa04514:Cell adhesion molecules (CAMs)	33	1.24905	0.00697668	CLDN7, CADM3, OCLN, CLDN9, CD8A, CD8B, ITGB2, ITGAM, CNTNAP2, CD22, ESAM, HLA-DOA, NEGR1, MAG, F11R, NRXN2, NRXN3, HLA-C, NRXN1, CD40, HLA-B, HLA-DQA2, HLA-G, NCAM2, ITGA9, CD86, CDH15, CD34, ITGA8, CNTN2, CNTN1, JAM3, SELE, ICOSLG	804	132	5085	1.58116	0.700066	0.0954787	8.20214
UP_SEQ_FEATURE	repeat:26	10	0.378501	0.00707022	KRTAP4-5, RRBP1, KRTAP4-4, DGKK, NEFH, ALMS1, KRTAP10-4, KRTAP10-7, KRTAP10-6, IVL	2587	27	19113	2.73633	1	0.323908	12.7023
GOTERM_BP_FAT	GO:0016055~Wnt receptor signaling pathway	31	1.17335	0.00708831	WNT5A, WNT16, ZBTB33, WNT3A, CXXC4, CPZ, WNT2, CSNK2A2, RSPO4, WNT4, PROP1, RSPO3, RSPO2, CD24, WNT6, WNT8B, WNT10B, LEF1, PTPRU, CSNK2A1P, DKK2, WNT7B, FZD10, DKK1, SFRP1, KREMEN2, SFRP2, WNT9B, ROR2, WNT11, WNT7A	1944	133	13528	1.62199	1	0.121028	12.4352
GOTERM_BP_FAT	GO:0008285~negative regulation of cell proliferation	70	2.64951	0.00709427	NOG, FGFRL1, PPARG, TNFSF15, FGF10, PDX1, IL10, SHH, WNT2, CTTNBP2, CGREF1, BDNF, GPC3, CCL3L1, CCL3L3, DLG3, DLG5, LOC653877, LBX1, IL29, NKX2-8, RXFP2, PTPRU, SIRPG, SSTR2, ADAMTS8, HNF4A, EREG, SSTR1, ALOX15B, CD33, TBRG1, NPPC, IL12B, SMARCA2, CXCL1, RBP4, FRK, TNF, NDN, TNFRSF8, UMOD, BDKRB2, ZBTB16, MSX2, ALDH1A2, VDR, KRT5, OVOL2, BCL11B, SFTPD, NKX3-1, KRT4, CD24, GML, FGFBP1, RUNX3, PINX…	1944	361	13528	1.34936	1	0.120633	12.445
UP_SEQ_FEATURE	domain:VWFA	17	0.643452	0.00712329	CLCA1, COL21A1, CPNE4, VWA5A, CFB, CPNE6, ITGB4, ITGB2, CACNA2D3, CACNA2D2, CACNA2D4, ITGAX, VWA5B1, ITIH5, ANTXR2, ITIH2, ITGAD	2587	62	19113	2.02577	1	0.323152	12.7916
INTERPRO	IPR008145:Guanylate kinase/L-type calcium channel region	10	0.378501	0.00737805	MPP1, MPP2, DLG3, MPP6, MPP7, CACNB4, DLG5, TJP3, GUK1, DLG2	2367	26	16659	2.70693	1	0.183011	12.0368
SP_PIR_KEYWORDS	camp	11	0.416351	0.00743021	PDE1B, PDE1C, PDE4B, PDE11A, PDE4D, PDE10A, PDE3A, PDE4C, HCN4, CNGA4, CNGA2	2592	32	19235	2.55094	0.995379	0.0592749	10.6774
GOTERM_MF_FAT	GO:0031402~sodium ion binding	28	1.0598	0.00753093	SLC8A3, SLC38A4, SLC5A5, SCN3B, SLC9A3, SLC9A2, SLC24A4, SLC24A3, SLC24A2, SCNN1G, SCNN1B, HCN4, SCN5A, SCN10A, SLC8A1, SLC34A1, ATP1A3, SLC17A7, SLC17A8, ACCN1, ACCN3, SLC17A6, SLC17A4, SLC17A1, SLC5A8, SCN4B, SLC5A7, SLC5A10	1866	117	12983	1.66508	0.999934	0.121942	11.5833
GOTERM_MF_FAT	GO:0015171~amino acid transmembrane transporter activity	17	0.643452	0.00756584	SLC38A4, SLC36A2, SLC6A11, SLC6A20, SLC6A12, SLC7A8, SLC7A10, SLC6A15, SLC7A14, SLC6A19, SLC32A1, SLC17A8, SLC17A6, SLC6A7, SLC1A6, SLC6A5, OCA2	1866	59	12983	2.00475	0.999937	0.120943	11.6339
SP_PIR_KEYWORDS	diabetes mellitus	14	0.529902	0.00765022	HNF1B, WFS1, PTPRN2, PPARG, ALMS1, IGF2, UCP1, PDX1, LEP, RETN, CD38, HNF4A, CCR5, SLC30A8	2592	47	19235	2.21048	0.996062	0.0603179	10.9767
SP_PIR_KEYWORDS	hydroxyproline	12	0.454201	0.00769953	C1QA, COL4A4, C1QB, COL4A3, COL9A1, COL14A1, COL13A1, FCN2, SFTPD, COL12A1, COL1A1, C1QC	2592	37	19235	2.40678	0.9962	0.0600424	11.0436
INTERPRO	IPR000975:Interleukin-1	6	0.227101	0.0077787	IL1F8, IL1F9, IL1F10, IL1RN, IL1F6, IL1F5	2367	10	16659	4.22281	1	0.189781	12.6497
GOTERM_BP_FAT	GO:0021700~developmental maturation	25	0.946253	0.00780733	ERBB4, PPARG, GHRHR, TIMP1, PGR, GATA2, BARX2, REN, LHX6, KRTAP21-1, RUNX3, IHH, EPO, RET, EPB42, GRIN1, RXFP2, NTN4, PDE3A, VSX1, KDR, RND1, EREG, HBZ, CACNA1A	1944	101	13528	1.72249	1	0.131436	13.6114
GOTERM_BP_FAT	GO:0031016~pancreas development	12	0.454201	0.00788151	AFP, ALDH1A2, PCSK1, HNF1B, ONECUT1, FOXA2, PTF1A, FGF10, PDX1, ISL1, SHH, IHH	1944	35	13528	2.38589	1	0.132073	13.7318
GOTERM_CC_FAT	GO:0030315~T-tubule	9	0.340651	0.00789439	KCNJ5, EDNRA, ABCC9, SLC8A1, DYSF, RYR1, ESR1, KCNJ3, SCN5A	2012	20	12782	2.8588	0.988091	0.141677	10.9456
GOTERM_BP_FAT	GO:0002252~immune effector process	31	1.17335	0.00791061	C7, CPLX2, CD8A, C6, CRP, LY9, C1S, C1QC, CTNNBL1, FCN2, FCN1, KRT1, CFD, CR1, CR2, IL29, CFB, MYO1F, SERPING1, C4BPB, C4BPA, SLAMF7, DBH, NLRP3, FOXP1, C1QA, C8A, C1QB, CD55, ABCC9, KCNJ8	1944	134	13528	1.60988	1	0.132002	13.7791
GOTERM_BP_FAT	GO:0051588~regulation of neurotransmitter transport	10	0.378501	0.00793288	CPLX4, EDN3, CPLX3, DRD1, GRM8, SNCA, HTR2C, CACNA1A, CHRNA3, NGF	1944	26	13528	2.67648	1	0.131825	13.8152
GOTERM_BP_FAT	GO:0018149~peptide cross-linking	10	0.378501	0.00793288	LOR, EGFLAM, SPOCK3, EPB42, SPRR1A, F13A1, DSP, TGM5, TGM7, IVL	1944	26	13528	2.67648	1	0.131825	13.8152
UP_SEQ_FEATURE	metal ion-binding site:Calcium; via carbonyl oxygen	12	0.454201	0.00795849	LPO, NRXN2, NRXN3, TRY6, PRSS1, NRXN1, C1S, GAS6, PRSS2, EPX, PRSS3, MPO, AMY1C, AMY1B, AMY1A	2587	37	19113	2.39614	1	0.350663	14.1854
SP_PIR_KEYWORDS	osteogenesis	9	0.340651	0.00802049	BMP4, BMP3, CHRDL2, BMP1, COL13A1, FSTL3, IGF2, BMP5, BMP6	2592	23	19235	2.90383	0.996991	0.0618104	11.4783
INTERPRO	IPR008983:Tumour necrosis factor-like	14	0.529902	0.00803317	TNF, TNFSF15, EMILIN2, C1QC, C1QA, CBLN4, C1QB, CBLN1, CBLN2, TNFSF11, C1QTNF1, C1QL2, C1QL3, EDA	2367	45	16659	2.18961	1	0.193173	13.0369
BIOCARTA	h_il17Pathway:IL 17 Signaling Pathway	7	0.264951	0.0081376	IL17A, CD3G, CD8A, CD3D, CD34, CD3E, KITLG	188	15	1437	3.56702	0.825978	0.58284	9.83669
GOTERM_BP_FAT	GO:0060134~prepulse inhibition	6	0.227101	0.00816234	DRD1, SLC6A3, GRIN1, GRID2, GRIN3A, CTNNA2	1944	10	13528	4.17531	1	0.134849	14.1866
GOTERM_BP_FAT	GO:0045980~negative regulation of nucleotide metabolic process	6	0.227101	0.00816234	EDNRA, HTR1B, GRM8, GRM7, CDA, PDZD3	1944	10	13528	4.17531	1	0.134849	14.1866
GOTERM_BP_FAT	GO:0010460~positive regulation of heart rate	6	0.227101	0.00816234	EDN3, TACR3, AVPR1B, AVPR1A, ADRA1B, ADA	1944	10	13528	4.17531	1	0.134849	14.1866
GOTERM_MF_FAT	GO:0004935~adrenoceptor activity	6	0.227101	0.00816657	ADRB2, ADRA2A, HTR4, ADRA1B, ADRA1A, ADRA2B	1866	10	12983	4.1746	0.999971	0.128336	12.501
INTERPRO	IPR003129:Laminin G, thrombospondin-type, N-terminal	9	0.340651	0.00817106	COL9A1, COL14A1, COL21A1, NELL1, COL27A1, NELL2, COL12A1, COL5A3, COL24A1	2367	22	16659	2.87919	1	0.193983	13.246
GOTERM_BP_FAT	GO:0001822~kidney development	24	0.908403	0.00819694	BMP4, HNF1B, RET, NOG, WFS1, LEF1, SIX2, ZBTB16, UPK3A, PAX2, SLIT2, BCL2L11, SHH, ALDH1A2, BDNF, GPC3, KCNJ8, LHX1, REN, ITGA8, FOXC2, PCSK9, ROBO2, PCSK5	1944	96	13528	1.73971	1	0.134851	14.2424
INTERPRO	IPR000152:EGF-type aspartate/asparagine hydroxylation conserved site	24	0.908403	0.0082054	BMP1, SCUBE3, EGFL6, NRXN3, NELL1, SCUBE1, NPNT, EFEMP1, NELL2, UMOD, DLL1, NRXN1, EDIL3, C1S, SLIT2, GAS6, THBD, DLL4, DNER, FBLN5, NOTCH4, CCBE1, EMR3, LRP2	2367	97	16659	1.74137	1	0.192586	13.298
UP_SEQ_FEATURE	domain:Hemopexin-like 1	9	0.340651	0.00823737	MMP9, MMP27, VTN, MMP28, MMP3, MMP13, MMP25, MMP1, MMP24	2587	23	19113	2.89099	1	0.357561	14.6461
UP_SEQ_FEATURE	domain:Hemopexin-like 2	9	0.340651	0.00823737	MMP9, MMP27, VTN, MMP28, MMP3, MMP13, MMP25, MMP1, MMP24	2587	23	19113	2.89099	1	0.357561	14.6461
UP_SEQ_FEATURE	domain:TSP N-terminal	9	0.340651	0.00823737	COL9A1, COL14A1, COL21A1, NELL1, COL27A1, NELL2, COL12A1, COL5A3, COL24A1	2587	23	19113	2.89099	1	0.357561	14.6461
UP_SEQ_FEATURE	domain:Sushi 15	5	0.189251	0.00832045	CR1, CR2, CSMD3, CSMD2, CSMD1	2587	7	19113	5.27721	1	0.357568	14.7829
UP_SEQ_FEATURE	domain:Sushi 13	5	0.189251	0.00832045	CR1, CR2, CSMD3, CSMD2, CSMD1	2587	7	19113	5.27721	1	0.357568	14.7829
UP_SEQ_FEATURE	domain:Sushi 12	5	0.189251	0.00832045	CR1, CR2, CSMD3, CSMD2, CSMD1	2587	7	19113	5.27721	1	0.357568	14.7829
UP_SEQ_FEATURE	domain:CUB 4	5	0.189251	0.00832045	BMP1, CSMD3, CSMD2, TLL1, CSMD1	2587	7	19113	5.27721	1	0.357568	14.7829
UP_SEQ_FEATURE	repeat:Alpha-2	5	0.189251	0.00832045	SLC8A3, SLC8A1, SLC24A4, SLC24A3, SLC24A2	2587	7	19113	5.27721	1	0.357568	14.7829
UP_SEQ_FEATURE	domain:Sushi 14	5	0.189251	0.00832045	CR1, CR2, CSMD3, CSMD2, CSMD1	2587	7	19113	5.27721	1	0.357568	14.7829
UP_SEQ_FEATURE	repeat:Alpha-1	5	0.189251	0.00832045	SLC8A3, SLC8A1, SLC24A4, SLC24A3, SLC24A2	2587	7	19113	5.27721	1	0.357568	14.7829
UP_SEQ_FEATURE	domain:CUB 5	5	0.189251	0.00832045	BMP1, CSMD3, CSMD2, TLL1, CSMD1	2587	7	19113	5.27721	1	0.357568	14.7829
UP_SEQ_FEATURE	domain:Sushi 11	5	0.189251	0.00832045	CR1, CR2, CSMD3, CSMD2, CSMD1	2587	7	19113	5.27721	1	0.357568	14.7829
GOTERM_BP_FAT	GO:0048469~cell maturation	20	0.757002	0.00838752	RET, EPB42, RXFP2, PPARG, NTN4, PDE3A, VSX1, GHRHR, KDR, TIMP1, PGR, GATA2, RND1, EREG, REN, HBZ, LHX6, RUNX3, EPO, IHH	1944	75	13528	1.85569	1	0.137235	14.5495
GOTERM_BP_FAT	GO:0010579~positive regulation of adenylate cyclase activity by G-protein signaling pathway	13	0.492051	0.0084468	CALCR, ADCY4, DRD1, ADCY8, RXFP2, GHRHR, GNAL, ADRB2, UCN3, GHRH, HTR7, GALR2, GNAS	1944	40	13528	2.26163	1	0.137602	14.6448
GOTERM_BP_FAT	GO:0021953~central nervous system neuron differentiation	13	0.492051	0.0084468	DCC, DRD1, LMX1B, NEUROG2, LMX1A, EPHB2, LEP, BCL11B, CHRNB2, POU4F1, LHX6, LHX8, CACNA1A	1944	40	13528	2.26163	1	0.137602	14.6448
GOTERM_BP_FAT	GO:0010578~regulation of adenylate cyclase activity involved in G-protein signaling	13	0.492051	0.0084468	CALCR, ADCY4, DRD1, ADCY8, RXFP2, GHRHR, GNAL, ADRB2, UCN3, GHRH, HTR7, GALR2, GNAS	1944	40	13528	2.26163	1	0.137602	14.6448
GOTERM_BP_FAT	GO:0007189~activation of adenylate cyclase activity by G-protein signaling pathway	13	0.492051	0.0084468	CALCR, ADCY4, DRD1, ADCY8, RXFP2, GHRHR, GNAL, ADRB2, UCN3, GHRH, HTR7, GALR2, GNAS	1944	40	13528	2.26163	1	0.137602	14.6448
GOTERM_BP_FAT	GO:0048729~tissue morphogenesis	39	1.47615	0.00852039	FRAS1, MYL2, WNT3A, HOXB13, FKBP1A, PDX1, PAX2, SHH, KRT25, T, ALDH1A2, FOXQ1, WNT4, GPC3, KRT27, HAND1, OVOL2, TLX2, KLK14, RUNX3, ALX1, TWIST1, NKX2-3, BMP4, RET, ACTC1, TBX3, EOMES, LEF1, SLIT2, HOXB4, VEGFC, HOXB2, ZIC5, FOXE1, FOXC2, COL1A1, EXT2, WNT7A	1944	180	13528	1.50775	1	0.138182	14.763
UP_SEQ_FEATURE	metal ion-binding site:Calcium	19	0.719152	0.00860676	LPO, NRXN2, NRXN3, F13A1, TRY6, PRSS1, TKTL2, NRXN1, C1S, GAS6, F5, PRSS2, EPX, SULF1, PRSS3, MPO, TGM5, AMY1C, TGM7, AMY1B, PLCB2, AMY1A	2587	74	19113	1.89694	1	0.364444	15.2527
GOTERM_BP_FAT	GO:0032990~cell part morphogenesis	52	1.96821	0.00862099	GDF7, WNT3A, PAX2, CXCL12, SHH, ATOH1, BDNF, UNC5B, ANK3, UNC5A, POU4F3, POU4F2, POU4F1, ROBO2, ROBO3, NRXN3, EFNB1, NKX2-8, NRXN1, SLIT2, CTNNA2, SLIT3, SLITRK1, NCAM2, CNTN2, RELN, CNTN4, SLITRK5, DCC, CCK, NDN, ONECUT1, DSCAML1, EPHB2, KAL1, BCL11B, NKX2-1, RTN4RL2, RUNX3, KLK8, NTF3, NTNG1, ALMS1, NTNG2, NEUROG2, LMX1A, ISL1, FEZF1, FEZF2, EPHA7, CHRNB2, CACNA1A	1944	256	13528	1.41352	1	0.139164	14.9243
PIR_SUPERFAMILY	PIRSF005452:contactin	5	0.189251	0.00878706	CNTN5, CNTN6, CNTN2, CNTN1, CNTN4	1238	6	7396	4.97846	0.999616	0.429764	12.8374
UP_SEQ_FEATURE	domain:EGF-like 4	16	0.605602	0.00882452	SCUBE3, NELL1, SCUBE1, NELL2, STAB2, SLIT2, SLIT3, THBD, VWDE, DLL4, DNER, COMP, NOTCH4, RELN, LRP2, ODZ3	2587	58	19113	2.03809	1	0.368853	15.6084
GOTERM_BP_FAT	GO:0030217~T cell differentiation	18	0.681302	0.00882938	GIMAP5, CD3D, IKZF1, CD8A, FLT3, CD3E, RAG1, EOMES, PAX1, CD1D, GIMAP1, CARD11, DOCK2, BCL11B, LCK, BCL11A, IL12B, NKX2-3	1944	65	13528	1.92707	1	0.141746	15.2575
GOTERM_BP_FAT	GO:0048754~branching morphogenesis of a tube	18	0.681302	0.00882938	BMP4, FLT1, TBX3, FOXA2, TBX20, TGFBR2, HOXB13, FGF10, PAX2, CXCL12, SHH, KDR, EDNRA, GPC3, NOTCH4, NKX3-1, FOXC2, IHH	1944	65	13528	1.92707	1	0.141746	15.2575
SP_PIR_KEYWORDS	metal binding	8	0.302801	0.00915147	ITGA9, AFP, MT1A, ZNF133, ALB, MT1B, MT1H, MT1F	2592	19	19235	3.12459	0.998678	0.0695155	12.9941
GOTERM_BP_FAT	GO:0015669~gas transport	8	0.302801	0.00929117	RPS19, HBM, HBZ, HBQ1, HBG1, HBA1, HBE1, RHAG	1944	18	13528	3.09282	1	0.148048	15.9915
GOTERM_BP_FAT	GO:0045823~positive regulation of heart contraction	7	0.264951	0.00929135	EDN3, ADRB2, TACR3, AVPR1B, AVPR1A, ADRA1B, ADA	1944	14	13528	3.47942	1	0.147491	15.9918
SMART	SM00125:IL1	6	0.227101	0.00931891	IL1F8, IL1F9, IL1F10, IL1RN, IL1F6, IL1F5	1346	10	9079	4.0471	0.960815	0.173501	11.9998
INTERPRO	IPR001304:C-type lectin	21	0.794852	0.00956807	OLR1, PRG3, REG4, PRG2, CHODL, COLEC12, CLEC11A, THBD, KLRG2, CLEC12A, LAYN, CD69, CLEC4G, CLEC3A, ACAN, SFTPD, CLEC6A, CLEC7A, CLEC4D, SELE, CLEC1B	2367	82	16659	1.80242	1	0.218553	15.3381
SMART	SM00072:GuKc	10	0.378501	0.00967769	MPP1, MPP2, DLG3, MPP6, MPP7, CACNB4, DLG5, TJP3, GUK1, DLG2	1346	26	9079	2.5943	0.965431	0.1705	12.434
SMART	SM00327:VWA	21	0.794852	0.00972705	CLCA1, COL21A1, CPNE4, CFB, CPNE6, ITGB4, ITGB2, CACNA2D3, CACNA2D2, ITGAM, CACNA2D4, COL14A1, ITGAX, VWA5B1, ITIH5, COL12A1, ANTXR2, ITIH2, ITGAD, COL29A1, VWA2	1346	79	9079	1.79302	0.966022	0.163059	12.4935
INTERPRO	IPR000832:GPCR, family 2, secretin-like	14	0.529902	0.00977422	CALCR, PTH2R, GPR133, GPR64, VIPR1, VIPR2, GHRHR, CRHR1, LPHN2, CRHR2, GPR114, EMR3, GLP1R, GPR115	2367	46	16659	2.14201	1	0.22038	15.6427
OMIM_DISEASE	Genome-wide association analysis of susceptibility and clinical phenotype in multiple sclerosis	13	0.492051	0.00979152	KCNB2, MET, C1ORF125, C20ORF46, CSMD1, GPC5, CBLN2, CPAMD8, IGF2R, NLRP11, RELN, C16ORF47, SH3GL2	571	38	3671	2.19942	0.999961	0.921222	14.4534
INTERPRO	IPR013088:Zinc finger, NHR/GATA-type	15	0.567752	0.00981672	ESRRB, PPARG, ESRRG, ESR1, NR3C2, RORB, GATA1, PGR, VDR, GATA2, GATA5, HNF4A, GATA3, GATA4, NR1H4	2367	51	16659	2.07001	1	0.218933	15.7054
GOTERM_BP_FAT	GO:0006936~muscle contraction	34	1.2869	0.00986232	FXYD1, EDN3, DRD1, TACR1, TBX20, MYL1, FKBP1A, BDKRB2, VIPR1, GJA5, EDNRA, DYSF, MYOM2, GALR2, HCN4, KCNQ1, SCN5A, SLC8A1, ACTC1, GNAO1, MYH1, MYH2, MYH4, PDE4D, TRIM63, MYH8, SSTR2, TNNT1, MYH11, RYR1, ADRA1A, RYR2, CHRNB2, MYH13	1944	153	13528	1.54641	1	0.155267	16.891
INTERPRO	IPR006703:AIG1	5	0.189251	0.00992147	GIMAP4, GIMAP5, GIMAP7, GIMAP8, GIMAP1	2367	7	16659	5.02716	1	0.218735	15.8597
INTERPRO	IPR013121:Ferric reductase, NAD binding	5	0.189251	0.00992147	NOX4, NOX5, DUOX2, NOX1, DUOX1	2367	7	16659	5.02716	1	0.218735	15.8597
INTERPRO	IPR013112:FAD-binding 8	5	0.189251	0.00992147	NOX4, NOX5, DUOX2, NOX1, DUOX1	2367	7	16659	5.02716	1	0.218735	15.8597
GOTERM_BP_FAT	GO:0030098~lymphocyte differentiation	25	0.946253	0.0100144	ONECUT1, CD8A, RAG1, PAX1, ADA, IL10, IL11, DOCK2, BCL11B, BCL11A, CD24, NKX2-3, GIMAP5, IKZF1, CD3D, FLT3, CD3E, EOMES, FOXP1, CD1D, GIMAP1, CARD11, LCK, PLCG2, IL12B	1944	103	13528	1.68904	1	0.156886	17.129
GOTERM_MF_FAT	GO:0008201~heparin binding	25	0.946253	0.0100214	FGF9, FGF10, CCL8, VTN, CXCL6, PF4V1, ITGAM, CCL7, APLP1, RSPO4, APOB, COMP, RSPO3, RSPO2, HRG, FGFBP1, FGF4, BMP4, COL13A1, PRG2, COL5A3, CCL15, RPL29, ABP1, CCL14, ADAMTS8	1866	103	12983	1.68875	0.999997	0.153389	15.128
GOTERM_MF_FAT	GO:0004857~enzyme inhibitor activity	54	2.04391	0.0100814	CSTL1, LRIT2, SNCB, PRKAG2, SNCA, SPINK1, SPINK4, MBIP, SERPINA9, LPA, CST11, SERPINA6, PPP1R1A, ITIH5, ITIH2, TFPI2, TWIST1, WFDC10A, WFDC10B, SPINT1, SERPING1, PKIB, WFDC13, WFDC8, WFDC12, WFDC6, CPAMD8, SERPINB5, CST4, SERPINB2, SLPI, SERPINB4, SERPINA10, SPOCK3, SERPINA11, CABP1, TIMP4, TIMP3, TIMP1, GCKR, KAL1, SERPINB11, HRG, SERPINB12, SERPINB13, PINX1, TERF1, COL4A3, PHACTR1, PHACTR3, LCN…	1866	270	12983	1.39153	0.999997	0.152419	15.2118
GOTERM_BP_FAT	GO:0031328~positive regulation of cellular biosynthetic process	121	4.57986	0.0101558	MYOD1, GDF2, CDX2, GDF7, GDF6, RORB, PDX1, IL10, SHH, GHRHR, IL11, GATA2, ATOH1, PROP1, S1PR1, MYOCD, GATA5, MDFIC, FOXF2, GATA4, IL29, CD3E, IL27, SIX3, SIX2, GRHL3, IL22, PRDM7, HNF4A, VGLL2, SMARCA2, DRD1, PLAGL1, T, IL17A, OVOL2, IL17F, NKX2-1, NR1H4, NKX2-3, BMP4, FCER1A, BMP3, UTF1, NFE2, IKZF2, IKZF1, NTF3, MAFB, GRIN1, GSX1, ESRRG, NEUROG2, KLF15, NEUROG3, HOXB1, EBF2, NOTCH4, EBF1, AVPR1…	1944	685	13528	1.22923	1	0.158336	17.3496
PIR_SUPERFAMILY	PIRSF002248:keratin high-sulfur matrix protein IIIA	8	0.302801	0.0101854	KRTAP2-4, KRTAP9-4, KRTAP5-9, KRTAP9-3, KRTAP4-4, KRTAP1-3, KRTAP5-2, KRTAP5-11	1238	16	7396	2.98708	0.999891	0.455625	14.7321
UP_SEQ_FEATURE	glycosylation site:O-linked (GalNAc...)	22	0.832702	0.0102281	ODAM, ZP2, CRTAC1, PRG2, KITLG, PKHD1L1, IGF2, SERPING1, CGB7, KLK1, PLG, CPN1, ASAH2, CCL11, IFNA2, CCR5, OPALIN, IGHD, ITIH2, FGFBP1, CHGB, EPO	2587	92	19113	1.76672	1	0.410578	17.8673
INTERPRO	IPR008067:Cytochrome P450, E-class, group I, CYP2A-like	4	0.1514	0.0102288	CYP2A13, CYP2S1, CYP2A6, CYP2A7	2367	4	16659	7.03802	1	0.222446	16.311
INTERPRO	IPR019846:Nerve growth factor conserved site	4	0.1514	0.0102288	BDNF, NTF4, NTF3, NGF	2367	4	16659	7.03802	1	0.222446	16.311
INTERPRO	IPR002072:Nerve growth factor-related	4	0.1514	0.0102288	BDNF, NTF4, NTF3, NGF	2367	4	16659	7.03802	1	0.222446	16.311
INTERPRO	IPR002338:Haemoglobin, alpha	4	0.1514	0.0102288	HBM, HBZ, HBQ1, HBA1	2367	4	16659	7.03802	1	0.222446	16.311
INTERPRO	IPR008849:Synaphin	4	0.1514	0.0102288	CPLX4, CPLX3, CPLX2, CPLX1	2367	4	16659	7.03802	1	0.222446	16.311
UP_SEQ_FEATURE	domain:Ferric oxidoreductase	6	0.227101	0.01027	NOX4, NOX5, DUOX2, NOX1, DUOX1, STEAP2	2587	11	19113	4.02987	1	0.40885	17.9338
GOTERM_BP_FAT	GO:0055078~sodium ion homeostasis	5	0.189251	0.0103289	C7, CYP11B2, NR3C2, UPK3A, TMPRSS3	1944	7	13528	4.97061	1	0.160225	17.6191
GOTERM_BP_FAT	GO:0042471~ear morphogenesis	18	0.681302	0.0103411	NOG, HMX2, MAFB, FGF9, WNT3A, FGF10, SIX2, TBX1, GJB6, PAX2, ATOH1, KCNQ4, CLIC5, ITGA8, POU4F3, GFI1, OTOP1, CDH23	1944	66	13528	1.89787	1	0.159809	17.638
GOTERM_BP_FAT	GO:0030073~insulin secretion	10	0.378501	0.0104121	LEP, CPLX3, HNF1B, FAM3B, FFAR1, MC4R, PDX1, SLC30A8, VGF, GLP1R	1944	27	13528	2.57735	1	0.160229	17.7482
GOTERM_BP_FAT	GO:0007618~mating	10	0.378501	0.0104121	DRD1, CYP11A1, SEMG1, TACR1, PI3, GRIN1, AVPR1A, NHLH2, VGF, KLK14	1944	27	13528	2.57735	1	0.160229	17.7482
GOTERM_BP_FAT	GO:0003044~regulation of systemic arterial blood pressure mediated by a chemical signal	10	0.378501	0.0104121	EDN3, ADRB2, REN, CYP11B2, AVPR1B, AVPR1A, ADRA1B, HSD11B2, NKX2-1, PCSK5	1944	27	13528	2.57735	1	0.160229	17.7482
INTERPRO	IPR013091:EGF calcium-binding	19	0.719152	0.0104519	BMP1, SCUBE3, EGFL6, CRTAC1, NELL1, NPNT, SCUBE1, EFEMP1, NELL2, UMOD, GAS6, THBD, FBLN5, COMP, NOTCH4, CCBE1, EMR3, LRP2, TLL1	2367	72	16659	1.85726	1	0.22446	16.6371
GOTERM_BP_FAT	GO:0010557~positive regulation of macromolecule biosynthetic process	116	4.39061	0.0104628	MYOD1, GDF2, CDX2, GDF7, GDF6, RORB, PDX1, IL10, SHH, IL11, GATA2, ATOH1, S1PR1, PROP1, GATA5, MYOCD, MDFIC, FOXF2, GATA4, IL29, CD3E, IL27, SIX3, SIX2, GRHL3, IL22, PRDM7, HNF4A, VGLL2, SMARCA2, PLAGL1, T, IL17A, OVOL2, IL17F, NKX2-1, NR1H4, NKX2-3, BMP4, FCER1A, BMP3, UTF1, NFE2, IKZF2, IKZF1, NTF3, MAFB, GRIN1, GSX1, ESRRG, NEUROG2, KLF15, NEUROG3, HOXB1, EBF2, NOTCH4, EBF1, HOXB9, BMP6, HNF1B…	1944	654	13528	1.23429	1	0.16036	17.8269
SMART	SM00210:TSPN	9	0.340651	0.0104845	COL9A1, COL14A1, COL21A1, NELL1, COL27A1, NELL2, COL12A1, COL5A3, COL24A1	1346	22	9079	2.75939	0.973925	0.166682	13.403
GOTERM_BP_FAT	GO:0021542~dentate gyrus development	4	0.1514	0.0105627	DRD1, EMX2, LEF1, LMX1A	1944	4	13528	6.95885	1	0.16118	17.9815
GOTERM_BP_FAT	GO:0051045~negative regulation of membrane protein ectodomain proteolysis	4	0.1514	0.0105627	PTPN3, TIMP3, IL10, TIMP1	1944	4	13528	6.95885	1	0.16118	17.9815
GOTERM_BP_FAT	GO:0021978~telencephalon regionalization	4	0.1514	0.0105627	BMP4, EMX1, EMX2, SHH	1944	4	13528	6.95885	1	0.16118	17.9815
GOTERM_BP_FAT	GO:0006968~cellular defense response	17	0.643452	0.0105757	ITK, PNLIPRP2, C5AR1, UMOD, CD5L, CD300C, TRD@, NCR2, TRA@, HLA-G, CCR9, LSP1, LILRB2, CCR5, CCR3, CX3CR1, CCR2, FAIM3	1944	61	13528	1.93935	1	0.160779	18.0016
SP_PIR_KEYWORDS	hormone receptor	9	0.340651	0.0106357	SSTR2, TACR3, PTH2R, CCKBR, SSTR1, TACR1, MC4R, NPR3, VIPR1	2592	24	19235	2.78284	0.999551	0.0795536	14.9465
GOTERM_MF_FAT	GO:0003823~antigen binding	16	0.605602	0.0107391	IGHG1, VPREB1, LOC652694, IGJ, SLC7A8, TRD@, TRA@, SKAP1, SLAMF1, CD1D, CD48, LILRA1, LILRA2, LILRA3, FCN2, IGHD, FCN1	1866	56	12983	1.9879	0.999999	0.15969	16.1245
GOTERM_BP_FAT	GO:0045580~regulation of T cell differentiation	15	0.567752	0.0107806	GIMAP5, IKZF1, IL27, TGFBR2, BAD, SHH, ADA, GIMAP1, CARD11, CD86, IL4R, HLX, IL2RG, IRF4, HLA-DOA	1944	51	13528	2.04672	1	0.163051	18.3181
UP_SEQ_FEATURE	short sequence motif:Box 1 motif	9	0.340651	0.0109171	IL12RB2, PRLR, IL4R, IL21R, CSF2RB, CSF3R, IL2RG, IL5RA, GHR	2587	24	19113	2.77054	1	0.425162	18.9551
UP_SEQ_FEATURE	domain:NACHT	9	0.340651	0.0109171	NLRP7, NLRP4, NLRP9, NLRP11, NLRP14, NLRP13, NLRP3, NLRP2, NLRP10	2587	24	19113	2.77054	1	0.425162	18.9551
INTERPRO	IPR007111:NACHT nucleoside triphosphatase	9	0.340651	0.0109969	NLRP7, NLRP4, NLRP9, NLRP11, NLRP14, NLRP13, NLRP3, NLRP2, NLRP10	2367	23	16659	2.75401	1	0.232423	17.4285
INTERPRO	IPR018486:Hemopexin/matrixin, conserved site	9	0.340651	0.0109969	MMP9, MMP27, VTN, MMP28, MMP3, MMP13, MMP25, MMP1, MMP24	2367	23	16659	2.75401	1	0.232423	17.4285
INTERPRO	IPR000585:Hemopexin/matrixin	9	0.340651	0.0109969	MMP9, MMP27, VTN, MMP28, MMP3, MMP13, MMP25, MMP1, MMP24	2367	23	16659	2.75401	1	0.232423	17.4285
INTERPRO	IPR018487:Hemopexin/matrixin, repeat	9	0.340651	0.0109969	MMP9, MMP27, VTN, MMP28, MMP3, MMP13, MMP25, MMP1, MMP24	2367	23	16659	2.75401	1	0.232423	17.4285
SP_PIR_KEYWORDS	wnt signaling pathway	27	1.02195	0.0110153	WNT5A, WNT16, ZBTB33, WNT3A, CXXC4, CPZ, WNT2, CSNK2A2, RSPO4, WNT4, RSPO3, RSPO2, WNT6, WNT8B, WNT10B, LEF1, CSNK2A1P, DKK2, WNT7B, FZD10, DKK1, SFRP1, KREMEN2, SFRP2, WNT9B, WNT11, WNT7A	2592	122	19235	1.64233	0.99966	0.0814494	15.4392
GOTERM_BP_FAT	GO:0048608~reproductive structure development	29	1.09765	0.0111159	CGA, RBP4, NOG, FGF9, HOXB13, VGF, SOHLH1, SHH, PGR, WNT4, NKX2-1, NKX3-1, SRD5A2, LHX8, BMP4, UTF1, FOXL2, RXFP2, DMRT1, CSDA, BCL2L11, KDR, LEP, AFP, SFRP1, EREG, ALOX15B, WNT7A, MGST1	1944	126	13528	1.60164	1	0.167098	18.8334
GOTERM_BP_FAT	GO:0048584~positive regulation of response to stimulus	48	1.81681	0.0113958	FGF19, EDN3, C7, TNF, C6, CRP, FGF10, CACNB4, C1S, CXCL12, SKAP1, C1QC, ADA, EDNRA, S1PR1, FCN2, KRT1, CD24, CFD, FCER1A, CR1, GIMAP5, CR2, IL29, CD3E, CFB, DUSP22, IGF2, C4BPB, SERPING1, C4BPA, SLIT2, NPY5R, GIMAP1, KDR, CD1D, C8A, C1QA, C1QB, CDH13, CD55, EREG, GHRH, PLCG2, CRH, IL12B, CLEC7A, GHSR	1944	236	13528	1.41536	1	0.170338	19.2612
SMART	SM00140:NGF	4	0.1514	0.0115409	BDNF, NTF4, NTF3, NGF	1346	4	9079	6.74517	0.981982	0.174079	14.6568
INTERPRO	IPR012680:Laminin G, subdomain 2	13	0.492051	0.0116986	NRXN2, CNTNAP4, CNTNAP5, NRXN3, NELL2, NRXN1, COL5A3, GAS6, SLIT2, SLIT3, EGFLAM, CNTNAP2, COL24A1	2367	42	16659	2.17844	1	0.242982	18.4373
GOTERM_BP_FAT	GO:0050715~positive regulation of cytokine secretion	9	0.340651	0.0117371	TNF, SAA2, PYCARD, TNFSF15, IGF2, PYDC1, NLRP3, NLRP2, IL10	1944	23	13528	2.72303	1	0.174375	19.7799
GOTERM_BP_FAT	GO:0042755~eating behavior	9	0.340651	0.0117371	LEP, DRD1, CCK, HRH3, TACR1, TRH, PRLH, NPY5R, TCF15	1944	23	13528	2.72303	1	0.174375	19.7799
UP_SEQ_FEATURE	short sequence motif:WSXWS motif	10	0.378501	0.0117597	IL12RB2, PRLR, IL4R, CRLF1, IL21R, CSF2RB, CSF3R, IL2RG, IL5RA, GHR	2587	29	19113	2.54762	1	0.446241	20.2668
GOTERM_BP_FAT	GO:0051173~positive regulation of nitrogen compound metabolic process	114	4.31491	0.0117688	MYOD1, GDF2, CDX2, GDF7, GDF6, RORB, PDX1, IL10, SHH, GHRHR, IL11, GATA2, ATOH1, S1PR1, PROP1, GATA5, MYOCD, MDFIC, FOXF2, GATA4, IL29, SIX3, SIX2, GRHL3, CD40, IL22, PRDM7, HNF4A, VGLL2, SMARCA2, DRD1, PLAGL1, T, IL17A, OVOL2, IL17F, NKX2-1, NR1H4, NKX2-3, BMP4, BMP3, UTF1, IKZF2, NFE2, IKZF1, NTF3, MAFB, GRIN1, GSX1, ESRRG, NEUROG2, KLF15, NEUROG3, HOXB1, EBF2, NOTCH4, EBF1, HOXB9, BMP6, HNF1B,…	1944	644	13528	1.23185	1	0.17419	19.828
SP_PIR_KEYWORDS	Symport	25	0.946253	0.0119132	SLC38A4, SLC5A5, SLC6A20, SLC6A2, SLC6A3, SLC24A4, SLC24A3, SLC1A6, SLC24A2, SLC6A11, SLC6A12, SLC12A5, SLC34A1, SLC6A15, SLC6A17, SLC6A19, SLC17A7, SLC17A8, SLC17A6, SLC6A7, SLC17A4, SLC6A5, SLC17A1, SLC5A8, SLC5A7	2592	111	19235	1.67138	0.999823	0.0869438	16.5942
UP_SEQ_FEATURE	compositionally biased region:Cys-rich	33	1.24905	0.0119189	ADAMTS18, DNAJC5B, ADAMTS17, ADAMTS19, ERBB4, LCE5A, LCE1A, LSR, C17ORF77, EPHB2, C1ORF172, EPHB6, MDFIC, ADAM2, LCE2D, ADAM30, ADAMTS12, TES, ADAM23, PCDH10, LCE2C, LCE2B, LCE2A, EPHA5, EPHA7, ADAMTS8, EPHA8, CNFN, ADAM21, FCGBP, DNAJC5G, ADAMTS2, C11ORF46	2587	158	19113	1.54308	1	0.447596	20.5123
GOTERM_BP_FAT	GO:0051254~positive regulation of RNA metabolic process	88	3.33081	0.0119825	MYOD1, HNF1B, CDX2, EVX1, FOXA2, PPARG, TBX20, RORB, PDX1, PAX2, SKAP1, PAX1, IL10, SHH, IL11, CRX, GLI1, GATA2, ATOH1, BARX2, S1PR1, PROP1, MYOCD, PAX9, MDFIC, FOXF2, GATA4, POU4F2, ALX4, IHH, ALX1, SIX3, LEF1, SIX2, NPAS4, IL22, PRDM7, ADRB2, HNF4A, VGLL2, FOXC2, ZFPM2, SMARCA2, MAPRE3, TNF, ABLIM3, GLIS1, PLAGL1, T, IL17A, ERCC6, OVOL2, HAND1, POU2F3, BCL11B, IL17F, NKX2-1, AATF, NR1H4, TLX1, …	1944	481	13528	1.27314	1	0.176452	20.1509
UP_SEQ_FEATURE	metal ion-binding site:Calcium 2; via carbonyl oxygen	12	0.454201	0.0120928	SYT1, ABP1, SYT5, MMP9, SYT2, CABP1, MMP27, COLEC12, MMP3, MMP13, MMP1, PRKCB	2587	39	19113	2.27326	1	0.449324	20.7797
SP_PIR_KEYWORDS	erythrocyte	8	0.302801	0.0124704	KEL, HBZ, HBQ1, HBG1, HBA1, HBE1, AMPD3, SPTB	2592	20	19235	2.96836	0.999882	0.0899416	17.3034
GOTERM_BP_FAT	GO:0002253~activation of immune response	23	0.870553	0.0126221	C7, CR1, CR2, CFB, CD3E, C6, CRP, C4BPB, SERPING1, C4BPA, CACNB4, C1S, C1QC, SKAP1, C1QA, C8A, C1QB, CD55, FCN2, PLCG2, KRT1, CLEC7A, CFD	1944	94	13528	1.7027	1	0.184356	21.1104
INTERPRO	IPR016186:C-type lectin-like	23	0.870553	0.0126562	HAPLN4, OLR1, PRG3, REG4, PRG2, CHODL, COLEC12, STAB2, CLEC11A, THBD, KLRG2, CLEC12A, LAYN, CD69, CLEC4G, CLEC3A, ACAN, SFTPD, CLEC6A, CLEC7A, CLEC4D, SELE, CLEC1B	2367	95	16659	1.70394	1	0.257691	19.7953
GOTERM_BP_FAT	GO:0001942~hair follicle development	13	0.492051	0.0127227	EDAR, SHH, ACVR1B, KRT25, FOXQ1, KRT27, BARX2, HOXC13, FOXE1, EDA, KRTAP21-1, RUNX3, EDARADD	1944	42	13528	2.15393	1	0.185046	21.2603
GOTERM_BP_FAT	GO:0022405~hair cycle process	13	0.492051	0.0127227	EDAR, SHH, ACVR1B, KRT25, FOXQ1, KRT27, BARX2, HOXC13, FOXE1, EDA, KRTAP21-1, RUNX3, EDARADD	1944	42	13528	2.15393	1	0.185046	21.2603
GOTERM_BP_FAT	GO:0022404~molting cycle process	13	0.492051	0.0127227	EDAR, SHH, ACVR1B, KRT25, FOXQ1, KRT27, BARX2, HOXC13, FOXE1, EDA, KRTAP21-1, RUNX3, EDARADD	1944	42	13528	2.15393	1	0.185046	21.2603
GOTERM_BP_FAT	GO:0051591~response to cAMP	13	0.492051	0.0127227	CYP11A1, SLC6A3, PFKFB1, DUOX2, BCKDHB, DUOX1, PDE3A, C1S, VGF, PTPRN, AGXT, THBD, COL1A1	1944	42	13528	2.15393	1	0.185046	21.2603
UP_SEQ_FEATURE	repeat:29	8	0.302801	0.0127677	RRBP1, DGKK, NEFH, ALMS1, KRTAP10-4, KRTAP10-7, KRTAP10-6, IVL	2587	20	19113	2.95524	1	0.464386	21.8095
UP_SEQ_FEATURE	compositionally biased region:Poly-His	15	0.567752	0.0129021	GSX2, ONECUT1, MAFB, KCNA4, ZNF800, HAND1, GRIN2B, OLIG3, FOXF2, POU4F2, POU4F1, FOXB2, ERC2, CACNA1A, CACNA1B	2587	55	19113	2.01493	1	0.464855	22.013
GOTERM_BP_FAT	GO:0042596~fear response	8	0.302801	0.0129187	DRD1, BDNF, CCK, GRIN2B, GRM7, ADRA2A, NEUROD2, DBH	1944	19	13528	2.93004	1	0.186984	21.5516
GOTERM_BP_FAT	GO:0009991~response to extracellular stimulus	45	1.70326	0.013024	CYP24A1, RBP4, CCK, HSD17B2, FOXA3, PFKFB1, PPARG, TIMP3, SHH, ALDH1A2, VDR, PCSK1, MYOCD, RASGRP4, ALB, DAD1, SLC22A3, PCSK9, GHR, BMP4, ATG9B, SLC8A1, CYP11A1, CFB, BCKDHB, TGFBR2, HRK, SLC6A19, LEP, CD38, UCN3, SSTR2, RPS19, SSTR1, SFRP2, GHRH, AVPR1A, HSD11B2, CARTPT, RYR2, ALOX5, COL1A1, LRP2, GHSR, SST	1944	220	13528	1.4234	1	0.187719	21.7077
GOTERM_BP_FAT	GO:0051345~positive regulation of hydrolase activity	38	1.4383	0.013033	PRKCZ, CASR, DRD1, CCK, TNF, TACR1, C6, GNG13, TNFSF15, CALCA, EDNRA, ARHGAP6, S1PR1, RASGRP4, PYCARD, MS4A2, MC3R, PLCB2, TERF1, GABARAPL2, COL4A3, FOXL2, GNAO1, C5AR1, PTGER3, GPR139, CCKBR, RXFP3, NPR3, NLRP3, NLRP2, BBC3, CHRM2, AVPR1B, LCK, AVPR1A, HTR2C, SELE	1944	179	13528	1.4773	1	0.187196	21.721
GOTERM_BP_FAT	GO:0030850~prostate gland development	6	0.227101	0.0132131	NOG, SFRP1, ALOX15B, NKX3-1, HOXB13, SHH	1944	11	13528	3.79574	1	0.188893	21.9872
GOTERM_BP_FAT	GO:0043372~positive regulation of CD4-positive, alpha beta T cell differentiation	6	0.227101	0.0132131	CD86, GIMAP5, HLX, IL4R, IL2RG, GIMAP1	1944	11	13528	3.79574	1	0.188893	21.9872
GOTERM_MF_FAT	GO:0004385~guanylate kinase activity	6	0.227101	0.0132198	CARD11, MPP1, MPP2, DLG3, GUK1, DLG2	1866	11	12983	3.79509	1	0.190844	19.485
GOTERM_MF_FAT	GO:0050664~oxidoreductase activity, acting on NADH or NADPH, with oxygen as acceptor	6	0.227101	0.0132198	NOX4, NOX5, DUOX2, NOX1, DUOX1, KMO	1866	11	12983	3.79509	1	0.190844	19.485
GOTERM_BP_FAT	GO:0042060~wound healing	40	1.514	0.0134263	NOG, SERPINA10, FOXA2, F13A1, FGF10, LMAN1, TRIM72, TIMP3, SHH, IL11, LPA, DYSF, SAA2, FGA, FGB, POU2F3, PAX7, SCNN1G, SCNN1B, TFPI2, KLK6, MYF6, SCUBE1, TGFBR2, MYH2, IGF2, GRHL3, SERPING1, C4BPB, CD40, PLG, P2RY12, THBD, HNF4A, EREG, F5, ITGA5, FBLN5, SERPINB2, DSP	1944	191	13528	1.45735	1	0.191	22.3012
GOTERM_BP_FAT	GO:0009791~post-embryonic development	19	0.719152	0.0134391	PNLIP, BMP4, PNLIPRP1, EMX1, HELT, ACO1, SCUBE1, BCL2L11, FOXP2, APOB, LHX1, BCL11B, SLC18A2, NPPC, GNAS, KRTAP21-1, NKX2-3, CDH23, GRK1	1944	73	13528	1.81121	1	0.190522	22.3201
GOTERM_MF_FAT	GO:0005245~voltage-gated calcium channel activity	10	0.378501	0.0134393	GRM7, RYR1, CACNA1E, CACNG3, CACNG2, CACNB4, CACNA2D3, CACNA1D, CACNA1A, CACNA1B	1866	28	12983	2.48488	1	0.191557	19.7762
GOTERM_BP_FAT	GO:0045893~positive regulation of transcription, DNA-dependent	87	3.29296	0.0134537	MYOD1, HNF1B, CDX2, EVX1, FOXA2, PPARG, TBX20, RORB, PDX1, PAX2, SKAP1, PAX1, IL10, SHH, IL11, CRX, GLI1, GATA2, ATOH1, BARX2, S1PR1, PROP1, MYOCD, PAX9, MDFIC, FOXF2, GATA4, POU4F2, ALX4, IHH, ALX1, SIX3, LEF1, SIX2, NPAS4, IL22, PRDM7, ADRB2, HNF4A, VGLL2, FOXC2, ZFPM2, SMARCA2, MAPRE3, TNF, ABLIM3, GLIS1, PLAGL1, T, IL17A, OVOL2, HAND1, POU2F3, BCL11B, IL17F, NKX2-1, AATF, NR1H4, TLX1, NKX2-3,…	1944	477	13528	1.26922	1	0.190069	22.3415
INTERPRO	IPR000047:Helix-turn-helix motif, lambda-like repressor	11	0.416351	0.0134812	DLX3, DBX2, BARX1, LBX1, BARX2, CDX2, PROP1, HOXB8, HLX, EMX2, DLX4	2367	33	16659	2.34601	1	0.26955	20.948
GOTERM_BP_FAT	GO:0048665~neuron fate specification	7	0.264951	0.0136317	ATOH1, LBX1, EVX1, FOXA2, GSX2, TLX3, SHH	1944	15	13528	3.24746	1	0.1917	22.6027
GOTERM_MF_FAT	GO:0005198~structural molecule activity	112	4.23921	0.0136589	LOR, OCLN, MRPS33, TSPAN2, NELL1, WNT3A, NELL2, WNT2, WNT4, COL12A1, WNT6, KRT86, TFPI2, CD3G, SEMG1, LAD1, CD3E, MYH2, SEMG2, KRT12, KRT13, MYH4, ACTN3, MYH8, CTNNA2, KRT19, KRT18, RPS19, KRT17, KRT16, KRT14, TUBA4A, DSP, COL1A1, COL24A1, MFAP5, SPTB, MYL2, MYL1, KRT20, KRT23, KRT24, KRT26, KRT25, KRT28, KRT27, KAL1, IVL, MOBP, EPB42, MRPS22, EMILIN2, KRT34, SHANK2, KRT37, COL14A1, KRT36, MYH11,…	1866	634	12983	1.22911	1	0.192254	20.0664
GOTERM_BP_FAT	GO:0050778~positive regulation of immune response	32	1.2112	0.0136948	C7, C6, CRP, C1S, CACNB4, C1QC, SKAP1, ADA, FCN2, KRT1, CD24, CFD, FCER1A, CR1, GIMAP5, CR2, IL29, CFB, CD3E, SERPING1, C4BPB, C4BPA, GIMAP1, CD1D, C8A, C1QA, C1QB, CD55, EREG, PLCG2, IL12B, CLEC7A	1944	145	13528	1.53575	1	0.191861	22.6951
GOTERM_BP_FAT	GO:0003012~muscle system process	36	1.3626	0.0137224	FXYD1, EDN3, DRD1, TACR1, TBX20, MYL1, FKBP1A, BDKRB2, VIPR1, TRIM72, GJA5, EDNRA, DYSF, MYOM2, GALR2, GUCY1A3, HCN4, KCNQ1, SCN5A, SLC8A1, ACTC1, GNAO1, MYH1, MYH2, MYH4, PDE4D, TRIM63, MYH8, SSTR2, TNNT1, MYH11, RYR1, ADRA1A, RYR2, CHRNB2, MYH13	1944	168	13528	1.49118	1	0.191574	22.7354
SP_PIR_KEYWORDS	inflammation	9	0.340651	0.0138312	C5AR1, S100A8, S100A7, PRG2, CXCL2, S100A9, CCL4L1, CCL4, CCL7	2592	25	19235	2.67153	0.999956	0.0983466	19.0121
GOTERM_MF_FAT	GO:0008081~phosphoric diester hydrolase activity	21	0.794852	0.0140315	CASR, PLCXD3, CCKBR, ENPP2, PDE11A, PDE3A, PDE10A, PDE4D, PDE4C, BDKRB2, GDPD4, EDNRA, PLCL1, PDE6C, CCR5, PDE1B, PDE1C, PDE4B, PDE5A, PLCG2, PLCB2	1866	84	12983	1.73942	1	0.194853	20.5568
SMART	SM00120:HX	9	0.340651	0.0140323	MMP9, MMP27, VTN, MMP28, MMP3, MMP13, MMP25, MMP1, MMP24	1346	23	9079	2.63941	0.992475	0.199287	17.5473
INTERPRO	IPR017983:GPCR, family 2, secretin-like, conserved site	14	0.529902	0.0141267	CALCR, PTH2R, GPR133, GPR64, VIPR1, VIPR2, GHRHR, CRHR1, LPHN2, CRHR2, GPR114, EMR3, GLP1R, GPR115	2367	48	16659	2.05276	1	0.277979	21.839
SP_PIR_KEYWORDS	phosphoric diester hydrolase	7	0.264951	0.0142282	ENPP5, PLCL1, ENPP2, PDE4B, ENPP4, PLCG2, PLCB2	2592	16	19235	3.24665	0.999967	0.100063	19.5042
GOTERM_BP_FAT	GO:0002696~positive regulation of leukocyte activation	25	0.946253	0.0142465	TBX21, TACR1, ADA, HLX, IL4R, MS4A2, IL2RG, CD24, FCER1A, GIMAP5, IKZF1, CD3E, EFNB1, TGFBR2, CD40, BAD, GIMAP1, CD38, CARD11, CD86, SIRPG, LCK, CHRNB2, IL12B, ICOSLG	1944	106	13528	1.64124	1	0.19751	23.4983
SP_PIR_KEYWORDS	obesity	10	0.378501	0.0144251	LEP, RETN, PCSK1, ENPP2, PPARG, MC4R, CARTPT, ALMS1, UCP1, POMC	2592	30	19235	2.47364	0.999972	0.100414	19.7474
GOTERM_BP_FAT	GO:0045619~regulation of lymphocyte differentiation	17	0.643452	0.0144683	GIMAP5, IKZF1, FLT3, IL27, TGFBR2, BAD, ADA, SHH, GIMAP1, CARD11, CD86, IL4R, HLX, IL2RG, CD24, IRF4, HLA-DOA	1944	63	13528	1.87778	1	0.199619	23.819
GOTERM_BP_FAT	GO:0006939~smooth muscle contraction	11	0.416351	0.014516	EDNRA, EDN3, DRD1, SSTR2, ACTC1, TACR1, MYH11, ADRA1A, PDE4D, CHRNB2, BDKRB2	1944	33	13528	2.31962	1	0.199558	23.8878
SP_PIR_KEYWORDS	oxygen carrier	5	0.189251	0.0146394	HBZ, HBQ1, HBG1, HBA1, HBE1	2592	8	19235	4.63807	0.999976	0.100872	20.0111
GOTERM_BP_FAT	GO:0060348~bone development	28	1.0598	0.0146409	CYP24A1, CASR, NOG, FGF9, PAX1, SHH, GLI1, TNFRSF11A, OR10C1, GHR, IHH, BMP4, BMP3, BMP1, COL13A1, IGF2, MMP13, HOXB4, ALOX15, CHRDL2, TNFSF11, FOXC2, SP7, GNAS, COL1A1, EXT2, BMP5, BMP6	1944	123	13528	1.58413	1	0.200449	24.0677
SMART	SM00034:CLECT	21	0.794852	0.01473	OLR1, PRG3, REG4, PRG2, CHODL, COLEC12, CLEC11A, THBD, KLRG2, CLEC12A, LAYN, CD69, CLEC4G, CLEC3A, ACAN, SFTPD, CLEC6A, CLEC7A, CLEC4D, SELE, CLEC1B	1346	82	9079	1.72742	0.99411	0.200076	18.3404
UP_SEQ_FEATURE	domain:Sushi 10	5	0.189251	0.0148698	CR1, CR2, CSMD3, CSMD2, CSMD1	2587	8	19113	4.61756	1	0.510706	24.9362
GOTERM_BP_FAT	GO:0003018~vascular process in circulatory system	16	0.605602	0.0148925	EDN3, ACTC1, KEL, CFTR, BDKRB2, EDNRA, WNT2, CTTNBP2, ADRB2, KCNJ8, PDE5A, ADRA1B, NPPC, GUCY1A3, FOXC2, NPPB	1944	58	13528	1.91968	1	0.202882	24.4288
UP_SEQ_FEATURE	domain:Myosin head-like	11	0.416351	0.014935	MYO18B, MYO10, MYH1, MYH2, MYO1D, MYH11, MYH4, MYO1F, MYH13, MYH8, MYO5B	2587	35	19113	2.32197	1	0.509111	25.0312
GOTERM_CC_FAT	GO:0005626~insoluble fraction	156	5.90462	0.0149394	LOR, CYP3A4, SNCB, ADCY8, SLC6A2, SLC6A3, SYT2, SNCA, CD52, GHRHR, WNT2, EBNA1BP2, CTTNBP2, APOB, GRIN2B, ANK3, PDE4B, GRID2, CHRNA4, LGI3, KCND2, STMN2, HTR4, CYP26A1, PDE4D, HLA-C, CYP2E1, HLA-B, PTPRN, BCL2L11, CNGA1, CYP4X1, CD38, LILRB2, PITPNM1, VSIG2, SSTR2, SSTR1, RYR1, HSD11B2, RYR2, ERC2, EDA, TPST2, GCNT3, DRD1, CYP2B6, MMD, MME, TCL1A, BDKRB1, LMAN1, PEX5L, PCDHAC1, FOLR3, VRK2, FOLR2…	2012	839	12782	1.18123	0.999778	0.244572	19.7605
GOTERM_BP_FAT	GO:0035150~regulation of tube size	15	0.567752	0.0152181	EDN3, ACTC1, KEL, CFTR, EDNRA, WNT2, CTTNBP2, ADRB2, KCNJ8, PDE5A, ADRA1B, NPPC, GUCY1A3, FOXC2, NPPB	1944	53	13528	1.96949	1	0.206191	24.8937
GOTERM_BP_FAT	GO:0050880~regulation of blood vessel size	15	0.567752	0.0152181	EDN3, ACTC1, KEL, CFTR, EDNRA, WNT2, CTTNBP2, ADRB2, KCNJ8, PDE5A, ADRA1B, NPPC, GUCY1A3, FOXC2, NPPB	1944	53	13528	1.96949	1	0.206191	24.8937
SP_PIR_KEYWORDS	oxygen transport	6	0.227101	0.0153847	HBM, HBZ, HBQ1, HBG1, HBA1, HBE1	2592	12	19235	3.71046	0.999986	0.104774	20.9223
GOTERM_BP_FAT	GO:0051899~membrane depolarization	13	0.492051	0.0154	PRKCZ, CCK, SNCA, GRIN1, CACNG2, BEST2, GRIN2B, GRID2, CHRNA4, CHRNB2, KCNQ1, CACNA1A, CHRNA3	1944	43	13528	2.10384	1	0.20773	25.1522
GOTERM_BP_FAT	GO:0001906~cell killing	9	0.340651	0.0154358	DCD, ALB, DEFA6, DEFA5, DEFA4, DEFA3, DEFA1, SLAMF7, S100A12	1944	24	13528	2.60957	1	0.2075	25.203
GOTERM_BP_FAT	GO:0060113~inner ear receptor cell differentiation	9	0.340651	0.0154358	DFNB31, ATOH1, MCOLN3, CLIC5, POU4F3, GFI1, CUX1, FGF20, CDH23	1944	24	13528	2.60957	1	0.2075	25.203
GOTERM_BP_FAT	GO:0015837~amine transport	27	1.02195	0.0156264	SLC38A4, SLC36A2, DRD1, SLC6A2, SLC6A20, SLC6A3, SLC7A8, CACNB4, SLC32A1, FOLR3, FOLR2, SLC1A6, SLC22A3, FCER1A, SLC6A12, SLC7A10, SLC6A15, SLC7A14, SLC6A19, SLC17A8, SLC6A7, SLC6A5, SLC18A2, SLC5A7, CRYM, CACNA1A, SLC46A1	1944	118	13528	1.59228	1	0.209125	25.4728
UP_SEQ_FEATURE	metal ion-binding site:Iron (heme distal ligand)	6	0.227101	0.0156693	HBM, HBZ, HBQ1, HBG1, HBA1, HBE1	2587	12	19113	3.69405	1	0.522977	26.094
UP_SEQ_FEATURE	domain:Sushi 7	6	0.227101	0.0156693	CR1, CR2, CSMD3, C4BPA, CSMD2, CSMD1	2587	12	19113	3.69405	1	0.522977	26.094
UP_SEQ_FEATURE	domain:Sushi 8	6	0.227101	0.0156693	CR1, CR2, CSMD3, C4BPA, CSMD2, CSMD1	2587	12	19113	3.69405	1	0.522977	26.094
BIOCARTA	h_compPathway:Complement Pathway	7	0.264951	0.0160777	C8A, C1QA, C7, CFB, C6, C1S, CFD	188	17	1437	3.14737	0.968839	0.685318	18.5681
PIR_SUPERFAMILY	PIRSF038637:P2RY12-like receptor	4	0.1514	0.0163387	P2RY12, P2RY13, P2RY14, GPR87	1238	4	7396	5.97415	1	0.600433	22.6205
PIR_SUPERFAMILY	PIRSF500569:macrophage inflammatory protein 1, alpha/beta types	4	0.1514	0.0163387	CCL3, CCL3L1, CCL3L3, CCL4L1, CCL4	1238	4	7396	5.97415	1	0.600433	22.6205
PIR_SUPERFAMILY	PIRSF500568:growth regulated protein, alpha/beta/gamma types	4	0.1514	0.0163387	PPBP, CXCL5, CXCL3, CXCL2	1238	4	7396	5.97415	1	0.600433	22.6205
GOTERM_BP_FAT	GO:0045597~positive regulation of cell differentiation	46	1.74111	0.0164061	CDX2, FOXA2, BTC, PPARG, KITLG, PAX4, KIT, SHH, ADA, EPHB2, CRX, CALCA, PRPF19, TAL1, ACVR1B, BDNF, ATOH1, APOB, IL4R, HLX, POU4F2, ROBO2, IL2RG, GFI1, IHH, BMP4, GIMAP5, ARHGEF1, IKZF1, NTF3, TGFBR2, EOMES, IGF2, BAD, NEUROG3, SLIT2, GIMAP1, LEP, VEGFC, CD86, WNT7B, TNFSF11, NPPC, LOC653882, GNAS, BMP6, NGF	1944	229	13528	1.39785	1	0.21772	26.5672
INTERPRO	IPR002477:Peptidoglycan binding-like	8	0.302801	0.0164815	MMP9, MMP27, MMP28, MMP3, MMP13, MMP25, MMP1, MMP24	2367	20	16659	2.81521	1	0.313671	25.01
GOTERM_MF_FAT	GO:0008509~anion transmembrane transporter activity	32	1.2112	0.0165521	FXYD1, SLC5A5, GABRB1, ANO1, CLCNKB, BEST2, SLC1A6, ANO2, SLC22A6, ANO4, SLC4A1, OCA2, GABRG1, GABRD, GABRA2, GABRA1, CLCA1, GABRA4, SLC22A8, SLC12A5, SLC34A1, CFTR, ANKH, SLC17A7, BSND, SLC26A3, ADAMTS8, SLC26A5, SLC17A4, SLC17A1, CLIC5, ABCC5	1866	147	12983	1.51459	1	0.223488	23.8005
SP_PIR_KEYWORDS	cGMP	8	0.302801	0.016574	PDE6C, PDE1B, PDE1C, PDE5A, PDE11A, PDE10A, PDE3A, CNGA1	2592	21	19235	2.82701	0.999994	0.111426	22.3562
GOTERM_BP_FAT	GO:0006814~sodium ion transport	29	1.09765	0.0167795	SLC8A3, SLC38A4, SLC5A5, SCN3B, SLC9A3, SLC9A2, SLC24A4, SLC24A3, SLC24A2, SCNN1G, SCNN1B, HCN4, SCN5A, SCN10A, SLC8A1, SLC12A5, SLC34A1, ATP1A3, SLC17A7, SLC17A8, ACCN1, ACCN3, SLC17A6, SLC17A4, SLC17A1, SLC5A8, SCN4B, SLC5A7, SLC5A10	1944	130	13528	1.55236	1	0.221423	27.0858
UP_SEQ_FEATURE	metal ion-binding site:Calcium 3; via carbonyl oxygen	8	0.302801	0.0169599	SYT1, MMP9, SYT2, MMP27, MMP3, MMP13, MMP1, PRKCB	2587	21	19113	2.81451	1	0.548261	27.9274
GOTERM_BP_FAT	GO:0010522~regulation of calcium ion transport into cytosol	10	0.378501	0.0170509	CALCA, EDNRA, DRD1, NOS1, GIMAP5, P2RX2, RYR2, MS4A2, BDKRB1, GIMAP1	1944	29	13528	2.3996	1	0.223898	27.4606
INTERPRO	IPR002870:Peptidase M12B, propeptide	12	0.454201	0.0170545	ADAMTS18, ADAMTS17, ADAMTS19, ADAMTS8, ADAM23, ADAM2, ADAM5P, ADAM30, ADAM21, ADAMTS12, ADAMTS2, ADAMDEC1	2367	39	16659	2.16555	1	0.319887	25.7631
GOTERM_BP_FAT	GO:0030574~collagen catabolic process	8	0.302801	0.0174607	KLK6, MMP9, PRSS2, MMP27, MMP3, MMP13, ADAMTS2, MMP1	1944	20	13528	2.78354	1	0.227948	28.0231
GOTERM_BP_FAT	GO:0001990~regulation of systemic arterial blood pressure by hormone	8	0.302801	0.0174607	EDN3, REN, CYP11B2, AVPR1B, AVPR1A, HSD11B2, NKX2-1, PCSK5	1944	20	13528	2.78354	1	0.227948	28.0231
GOTERM_BP_FAT	GO:0048265~response to pain	8	0.302801	0.0174607	CALCA, GRIN2B, SLC6A2, TACR1, TRPA1, RELN, DBH, CACNA1A	1944	20	13528	2.78354	1	0.227948	28.0231
GOTERM_MF_FAT	GO:0015026~coreceptor activity	8	0.302801	0.017471	CCR8, CD86, CCR5, ZP2, CD8A, CD8B, IGSF1, CXCR6	1866	20	12983	2.78307	1	0.232001	24.9517
GOTERM_BP_FAT	GO:0051094~positive regulation of developmental process	54	2.04391	0.0174713	MYOD1, CDX2, FOXA2, FGF9, PPARG, BTC, PAX4, SHH, CRX, GATA2, ACVR1B, APOB, ATOH1, BDNF, IL4R, HLX, GATA4, POU4F2, ROBO2, CHRNA7, CHRFAM7A, IHH, ARHGEF1, EOMES, SLIT2, VEGFC, ADRB2, CD86, NPPC, GNAS, LOC653882, NGF, TNF, KITLG, KIT, ADA, EPHB2, PRPF19, CALCA, TAL1, IL2RG, GFI1, BMP4, GIMAP5, NTF3, IKZF1, TGFBR2, IGF2, BAD, NEUROG3, GIMAP1, LEP, WNT7B, TNFSF11, WNT7A, BMP6	1944	278	13528	1.35172	1	0.22737	28.0376
INTERPRO	IPR000162:GPCR, family 3, metabotropic glutamate receptor	5	0.189251	0.0176283	GRM4, GRM3, GRM8, GRM7, GRM1	2367	8	16659	4.39876	1	0.325936	26.5101
INTERPRO	IPR015874:4-disulphide core	5	0.189251	0.0176283	WFDC8, WFDC12, KAL1, PI3, SLPI	2367	8	16659	4.39876	1	0.325936	26.5101
INTERPRO	IPR008365:Prostanoid receptor	5	0.189251	0.0176283	PTGER2, PTGER3, PTGER4, PTGDR, PTGFR	2367	8	16659	4.39876	1	0.325936	26.5101
INTERPRO	IPR006080:Mammalian defensin	5	0.189251	0.0176283	DEFA6, DEFA5, DEFA4, DEFA3, DEFA1	2367	8	16659	4.39876	1	0.325936	26.5101
UP_SEQ_FEATURE	domain:Disintegrin	12	0.454201	0.0176851	ADAMTS18, ADAMTS17, ADAMTS19, ADAMTS8, ADAM23, ADAM2, ADAM5P, ADAM30, ADAM21, ADAMTS12, ADAMTS2, ADAMDEC1	2587	41	19113	2.16237	1	0.560327	28.9385
UP_SEQ_FEATURE	domain:EGF-like 5	12	0.454201	0.0176851	THBD, SCUBE3, VWDE, DNER, SCUBE1, DLL4, RELN, DLL1, STAB2, LRP2, ODZ3, SLIT3	2587	41	19113	2.16237	1	0.560327	28.9385
PIR_SUPERFAMILY	PIRSF036923:CD300 antigen like protein	5	0.189251	0.0178022	CD300A, CD300E, CD300LF, CD300C, CD300LB	1238	7	7396	4.26725	1	0.609939	24.3935
GOTERM_BP_FAT	GO:0016064~immunoglobulin mediated immune response	15	0.567752	0.0179046	C7, CR1, CR2, C6, CRP, C4BPB, SERPING1, C4BPA, C1S, LY9, C1QC, C1QA, C8A, C1QB, CD55	1944	54	13528	1.93301	1	0.231631	28.6276
SP_PIR_KEYWORDS	phosphatidylinositol linkage	10	0.378501	0.0179555	CD48, CDH13, CD55, ALPI, CEACAM8, CEACAM7, CEACAM5, UMOD, CD52, CD24	2592	31	19235	2.39384	0.999998	0.119117	23.9913
SP_PIR_KEYWORDS	triple helix	10	0.378501	0.0179555	C1QA, COL4A4, C1QB, COL4A3, COL9A1, COL14A1, COL13A1, COL12A1, COL1A1, C1QC	2592	31	19235	2.39384	0.999998	0.119117	23.9913
GOTERM_BP_FAT	GO:0007269~neurotransmitter secretion	11	0.416351	0.0179842	CPLX3, GRM4, SYT1, HRH3, SYN1, NRXN3, SYN2, RIMS1, WNT7A, CACNA1A, LIN7A	1944	34	13528	2.25139	1	0.231831	28.7356
GOTERM_BP_FAT	GO:0051251~positive regulation of lymphocyte activation	23	0.870553	0.0180409	GIMAP5, IKZF1, CD3E, EFNB1, TBX21, TACR1, TGFBR2, BAD, CD40, ADA, GIMAP1, CARD11, CD38, CD86, SIRPG, HLX, IL4R, LCK, CHRNB2, IL2RG, IL12B, CD24, ICOSLG	1944	97	13528	1.65004	1	0.23177	28.8124
UP_SEQ_FEATURE	domain:Ig-like V-type 1	9	0.340651	0.0181204	F11R, CD96, VSIG1, BTNL2, SIGLEC12, LY9, PIGR, AMICA1, SIRPB1	2587	26	19113	2.55742	1	0.566073	29.5391
GOTERM_BP_FAT	GO:0001525~angiogenesis	32	1.2112	0.018132	EMCN, FGF9, S100A7, TBX20, FGF10, ENPEP, CXCL12, SHH, EDNRA, S1PR1, HAND1, CCBE1, ADRA2B, SOX17, IHH, BMP4, FLT1, TGFBR2, NOX1, TBX1, STAB2, TMPRSS6, SLIT2, KDR, CDH13, PROK2, VEGFC, EREG, PROK1, DLL4, NOTCH4, FOXC2	1944	148	13528	1.50462	1	0.232097	28.9355
INTERPRO	IPR001565:Synaptotagmin	7	0.264951	0.0182428	SYT1, SYT5, SYT10, SYT2, SYT3, SYT9, SYT6	2367	16	16659	3.07913	1	0.332421	27.3021
GOTERM_BP_FAT	GO:0032098~regulation of appetite	5	0.189251	0.0183274	LEP, CCK, SLC22A3, CARTPT, GHSR	1944	8	13528	4.34928	1	0.233595	29.1991
GOTERM_BP_FAT	GO:0030800~negative regulation of cyclic nucleotide metabolic process	5	0.189251	0.0183274	EDNRA, HTR1B, GRM8, GRM7, PDZD3	1944	8	13528	4.34928	1	0.233595	29.1991
GOTERM_BP_FAT	GO:0048857~neural nucleus development	5	0.189251	0.0183274	HOXB1, HOXB2, CHRNB2, CACNA1A, FOXP2	1944	8	13528	4.34928	1	0.233595	29.1991
GOTERM_BP_FAT	GO:0030809~negative regulation of nucleotide biosynthetic process	5	0.189251	0.0183274	EDNRA, HTR1B, GRM8, GRM7, PDZD3	1944	8	13528	4.34928	1	0.233595	29.1991
GOTERM_BP_FAT	GO:0030803~negative regulation of cyclic nucleotide biosynthetic process	5	0.189251	0.0183274	EDNRA, HTR1B, GRM8, GRM7, PDZD3	1944	8	13528	4.34928	1	0.233595	29.1991
GOTERM_BP_FAT	GO:0031000~response to caffeine	5	0.189251	0.0183274	GNAL, PPARG, RYR1, RYR2, FKBP1A	1944	8	13528	4.34928	1	0.233595	29.1991
GOTERM_MF_FAT	GO:0015271~outward rectifier potassium channel activity	5	0.189251	0.0183356	KCND2, KCNA2, KCNA3, KCNA5, KCNQ1	1866	8	12983	4.34854	1	0.239613	26.0199
GOTERM_BP_FAT	GO:0021510~spinal cord development	12	0.454201	0.0184157	PHOX2A, LBX1, EVX1, GSX2, HOXB8, PAX7, GSX1, PHGDH, RELN, ISL1, SHH, CACNA1A	1944	39	13528	2.14118	1	0.233882	29.3179
UP_SEQ_FEATURE	domain:C1q	10	0.378501	0.0184464	C1QA, C1QB, CBLN4, CBLN1, CBLN2, C1QTNF1, C1QL2, C1QL3, EMILIN2, C1QC	2587	31	19113	2.38326	1	0.569485	29.9856
GOTERM_BP_FAT	GO:0001656~metanephros development	13	0.492051	0.0184825	BMP4, NOG, RET, SIX2, PAX2, SHH, SLIT2, BDNF, GPC3, LHX1, ITGA8, FOXC2, ROBO2	1944	44	13528	2.05602	1	0.233927	29.4075
GOTERM_CC_FAT	GO:0005624~membrane fraction	150	5.67752	0.0185429	CYP3A4, SNCB, ADCY8, SLC6A2, SLC6A3, SYT2, SNCA, CD52, GHRHR, WNT2, EBNA1BP2, CTTNBP2, APOB, GRIN2B, ANK3, GRID2, CHRNA4, LGI3, KCND2, STMN2, HTR4, CYP26A1, HLA-C, CYP2E1, HLA-B, PTPRN, BCL2L11, CNGA1, CYP4X1, CD38, LILRB2, PITPNM1, VSIG2, SSTR2, SSTR1, RYR1, HSD11B2, RYR2, ERC2, EDA, TPST2, GCNT3, DRD1, CYP2B6, MMD, MME, TCL1A, BDKRB1, LMAN1, PEX5L, PCDHAC1, FOLR3, VRK2, FOLR2, RAC2, SLC30A3, GA…	2012	809	12782	1.17791	0.999971	0.286454	23.9483
BIOCARTA	h_erythPathway:Erythrocyte Differentiation Pathway	6	0.227101	0.0188993	CCL3, FLT3, IL9, KITLG, IL11, EPO	188	13	1437	3.52782	0.983146	0.639689	21.4785
GOTERM_BP_FAT	GO:0048736~appendage development	24	0.908403	0.0189599	WNT5A, NOG, RAX, TBX3, FGF9, LEF1, FGF10, ZBTB16, MMP13, GJA5, SHH, MSX2, ALDH1A2, DKK1, COMP, CYP26B1, GNAS, ALX4, KRTAP21-1, PCSK5, WNT7A, TWIST1, FGF4, ALX1	1944	103	13528	1.62148	1	0.238523	30.0458
GOTERM_BP_FAT	GO:0060173~limb development	24	0.908403	0.0189599	WNT5A, NOG, RAX, TBX3, FGF9, LEF1, FGF10, ZBTB16, MMP13, GJA5, SHH, MSX2, ALDH1A2, DKK1, COMP, CYP26B1, GNAS, ALX4, KRTAP21-1, PCSK5, WNT7A, TWIST1, FGF4, ALX1	1944	103	13528	1.62148	1	0.238523	30.0458
INTERPRO	IPR012292:Globin	6	0.227101	0.0191246	HBM, HBZ, HBQ1, HBG1, HBA1, HBE1	2367	12	16659	3.51901	1	0.342623	28.4248
INTERPRO	IPR013130:Ferric reductase-like transmembrane component, N-terminal	6	0.227101	0.0191246	NOX4, NOX5, DUOX2, NOX1, DUOX1, STEAP2	2367	12	16659	3.51901	1	0.342623	28.4248
INTERPRO	IPR000971:Globin, subset	6	0.227101	0.0191246	HBM, HBZ, HBQ1, HBG1, HBA1, HBE1	2367	12	16659	3.51901	1	0.342623	28.4248
UP_SEQ_FEATURE	domain:EF-hand 2	36	1.3626	0.0191402	S100A8, MYL2, S100A7, MYL1, CABP1, DUOX2, S100A9, EFCAB3, DUOX1, PPP3R2, CABP7, CABP5, CALB1, CALB2, KCNIP4, CIB4, CGREF1, PVALB, DGKG, FSTL5, CALML5, GUCA1A, NOX5, CAPSL, HPCAL4, S100A11, CHP2, ACTN3, S100A12, SCGN, CAPN13, VSNL1, HPCA, S100A7A, RYR2, EFHA2	2587	182	19113	1.46138	1	0.579944	30.9271
GOTERM_BP_FAT	GO:0001964~startle response	7	0.264951	0.019209	DRD1, GRIN2B, SLC6A3, GRIN1, GRID2, GRIN3A, CTNNA2	1944	16	13528	3.0445	1	0.240558	30.3767
GOTERM_MF_FAT	GO:0005149~interleukin-1 receptor binding	7	0.264951	0.0192196	IL1F8, IL1F9, IL1F10, IL1RN, TLR5, IL1F6, IL1F5	1866	16	12983	3.04398	1	0.247205	27.0975
SP_PIR_KEYWORDS	heterotetramer	17	0.643452	0.0192463	IGHG1, CD8A, F13A1, LOC652694, S100A10, HBA1, TRD@, CSNK2A1P, TRA@, CSNK2A2, KRT5, IGHD, HBZ, KRT14, KRT1, HBQ1, HBG1, HBE1	2592	69	19235	1.82834	0.999999	0.126048	25.4899
PIR_SUPERFAMILY	PIRSF001191:matrix metalloproteinase, stromelysin type	7	0.264951	0.0192914	MMP27, MMP28, MMP3, MMP13, MMP25, MMP1, MMP24	1238	14	7396	2.98708	1	0.618733	26.1584
INTERPRO	IPR018378:C-type lectin, conserved site	20	0.757002	0.019439	OLR1, PRG3, REG4, PRG2, CHODL, COLEC12, CLEC11A, KLRG2, CLEC12A, LAYN, CD69, CLEC4G, CLEC3A, ACAN, SFTPD, CLEC6A, CLEC7A, CLEC4D, SELE, CLEC1B	2367	82	16659	1.71659	1	0.344366	28.821
GOTERM_BP_FAT	GO:0006820~anion transport	31	1.17335	0.0194454	FXYD1, SLC5A5, SLC22A12, ANO1, CLCNKB, WNT2, MARCO, CTTNBP2, COL9A1, SLC1A6, FCN1, SLC22A6, SLC4A1, OCA2, GABRG1, GABRA2, PTGER3, GABRA1, GABRA4, SLC22A8, SLC12A5, SLC34A1, CFTR, ANKH, SLC17A7, BSND, SLC26A3, SLC17A8, SLC26A5, SLC17A1, CLIC5	1944	143	13528	1.50856	1	0.242435	30.6892
SP_PIR_KEYWORDS	amidated carboxyl end	7	0.264951	0.0195306	CALCA, CCK, GHRH, CRH, PYY, TRH, POMC	2592	17	19235	3.05567	0.999999	0.126666	25.8162
GOTERM_CC_FAT	GO:0030672~synaptic vesicle membrane	9	0.340651	0.0198724	SLC17A7, SLC32A1, SYT1, SLC17A8, GABRA2, GAD2, SLC17A6, SYN1, SYN2	2012	23	12782	2.48591	0.999987	0.295764	25.4413
GOTERM_BP_FAT	GO:0021515~cell differentiation in spinal cord	9	0.340651	0.0199094	PHOX2A, LBX1, EVX1, GSX2, PAX7, GSX1, ISL1, SHH, CACNA1A	1944	25	13528	2.50519	1	0.246765	31.2989
GOTERM_BP_FAT	GO:0048730~epidermis morphogenesis	9	0.340651	0.0199094	KRT25, FOXQ1, KRT27, FOXE1, COL1A1, WNT7A, KLK14, SHH, RUNX3	1944	25	13528	2.50519	1	0.246765	31.2989
UP_SEQ_FEATURE	repeat:30	7	0.264951	0.0199338	RRBP1, DGKK, NEFH, ALMS1, KRTAP10-4, KRTAP10-7, IVL	2587	17	19113	3.04216	1	0.591841	31.9892
UP_SEQ_FEATURE	domain:Sushi 25	4	0.1514	0.0199981	CR1, CSMD3, CSMD2, CSMD1	2587	5	19113	5.91048	1	0.58997	32.0745
UP_SEQ_FEATURE	short sequence motif:Internalization signal	4	0.1514	0.0199981	CD1C, CD1B, CD1D, CD163	2587	5	19113	5.91048	1	0.58997	32.0745
UP_SEQ_FEATURE	domain:Sushi 21	4	0.1514	0.0199981	CR1, CSMD3, CSMD2, CSMD1	2587	5	19113	5.91048	1	0.58997	32.0745
UP_SEQ_FEATURE	domain:Sushi 22	4	0.1514	0.0199981	CR1, CSMD3, CSMD2, CSMD1	2587	5	19113	5.91048	1	0.58997	32.0745
UP_SEQ_FEATURE	domain:Sushi 26	4	0.1514	0.0199981	CR1, CSMD3, CSMD2, CSMD1	2587	5	19113	5.91048	1	0.58997	32.0745
UP_SEQ_FEATURE	domain:Sushi 24	4	0.1514	0.0199981	CR1, CSMD3, CSMD2, CSMD1	2587	5	19113	5.91048	1	0.58997	32.0745
UP_SEQ_FEATURE	domain:Sushi 23	4	0.1514	0.0199981	CR1, CSMD3, CSMD2, CSMD1	2587	5	19113	5.91048	1	0.58997	32.0745
GOTERM_BP_FAT	GO:0009886~post-embryonic morphogenesis	6	0.227101	0.0200121	GNAS, KRTAP21-1, BCL2L11, GRK1, CDH23, NKX2-3	1944	12	13528	3.47942	1	0.247154	31.4331
GOTERM_MF_FAT	GO:0034483~heparan sulfate sulfotransferase activity	6	0.227101	0.0200221	NDST3, HS3ST6, NDST4, HS3ST4, HS3ST1, HS3ST3B1	1866	12	12983	3.47883	1	0.253662	28.0628
SP_PIR_KEYWORDS	chloride	18	0.681302	0.0200672	FXYD1, GABRG1, GABRD, GABRA2, GABRA1, CLCA1, GABRA4, GABRB1, ANO1, CLCNKB, CFTR, NPR3, BEST2, SLC26A3, CLIC5, ANO2, ANO4, AMY1C, AMY1B, AMY1A	2592	75	19235	1.78102	1	0.128799	26.4285
INTERPRO	IPR001791:Laminin G	13	0.492051	0.0203211	NRXN2, CNTNAP4, CNTNAP5, NRXN3, NELL1, NELL2, NRXN1, COL5A3, GAS6, SLIT2, SLIT3, EGFLAM, CNTNAP2	2367	45	16659	2.03321	1	0.354088	29.9219
SMART	SM00048:DEFSN	5	0.189251	0.0203981	DEFA6, DEFA5, DEFA4, DEFA3, DEFA1	1346	8	9079	4.21573	0.9992	0.25704	24.5261
SP_PIR_KEYWORDS	non-syndromic deafness	12	0.454201	0.0204827	DFNB31, SLC17A8, KCNQ4, SLC26A5, WFS1, STRC, POU4F3, GJB3, GJB6, TMPRSS3, CDH23, GJB2	2592	42	19235	2.12026	1	0.130165	26.8994
INTERPRO	IPR000215:Protease inhibitor I4, serpin	12	0.454201	0.020586	SERPINA9, SERPINA10, SERPINA11, SERPINB5, SERPINA6, SERPINB2, SERPINB11, SERPING1, SERPINB12, SERPINB4, SERPINB13, DLG2	2367	40	16659	2.11141	1	0.354974	30.2493
GOTERM_BP_FAT	GO:0051048~negative regulation of secretion	15	0.567752	0.0209363	EDN3, TNF, CIDEA, IGF2, NPY1R, TRH, NPY5R, IL10, ADA, IL11, ACVR1C, HRH3, GRM7, GHSR, KCNQ1	1944	55	13528	1.89787	1	0.256324	32.6303
GOTERM_BP_FAT	GO:0046620~regulation of organ growth	10	0.378501	0.0213342	CGA, RBP4, NOG, FGF9, HLX, GATA4, TGFBR2, FOXC2, CSDA, BCL2L11	1944	30	13528	2.31962	1	0.259796	33.1395
GOTERM_BP_FAT	GO:0050707~regulation of cytokine secretion	10	0.378501	0.0213342	TNF, SAA2, PYCARD, TNFSF15, CIDEA, IGF2, PYDC1, NLRP3, NLRP2, IL10	1944	30	13528	2.31962	1	0.259796	33.1395
GOTERM_BP_FAT	GO:0021549~cerebellum development	10	0.378501	0.0213342	DAB1, LMX1B, CYP11A1, LHX1, LHX5, LMX1A, WNT7A, CACNA1A, GLI1, FOXP2	1944	30	13528	2.31962	1	0.259796	33.1395
GOTERM_BP_FAT	GO:0031667~response to nutrient levels	40	1.514	0.021623	RBP4, CYP24A1, CCK, HSD17B2, FOXA3, PFKFB1, PPARG, TIMP3, SHH, VDR, PCSK1, ALDH1A2, ALB, DAD1, SLC22A3, PCSK9, GHR, BMP4, ATG9B, SLC8A1, CYP11A1, CFB, BCKDHB, TGFBR2, HRK, SLC6A19, LEP, CD38, UCN3, SSTR2, SSTR1, GHRH, HSD11B2, CARTPT, RYR2, ALOX5, COL1A1, LRP2, GHSR, SST	1944	197	13528	1.41296	1	0.262087	33.5068
GOTERM_BP_FAT	GO:0003073~regulation of systemic arterial blood pressure	11	0.416351	0.0220253	CALCA, EDN3, ADRB2, REN, CYP11B2, AVPR1B, AVPR1A, ADRA1B, HSD11B2, NKX2-1, PCSK5	1944	35	13528	2.18707	1	0.26554	34.0154
GOTERM_BP_FAT	GO:0001657~ureteric bud development	11	0.416351	0.0220253	BMP4, RET, BDNF, NOG, GPC3, LHX1, FOXC2, ROBO2, PAX2, SHH, SLIT2	1944	35	13528	2.18707	1	0.26554	34.0154
GOTERM_BP_FAT	GO:0051705~behavioral interaction between organisms	11	0.416351	0.0220253	DRD1, GRIN2B, CYP11A1, HELT, TACR1, GRIN1, AVPR1A, NHLH2, TBX1, CHRNB2, POU4F1	1944	35	13528	2.18707	1	0.26554	34.0154
UP_SEQ_FEATURE	repeat:28	8	0.302801	0.0220362	RRBP1, DGKK, NEFH, ALMS1, KRTAP10-4, KRTAP10-7, KRTAP10-6, IVL	2587	22	19113	2.68658	1	0.622914	34.7288
SP_PIR_KEYWORDS	tyrosine-protein kinase	24	0.908403	0.0220793	FRK, ERBB4, BLK, EPHA10, KIT, EPHB2, INSRR, CLK3, ITK, RET, FLT1, FLT3, FLT4, HCK, MAP2K4, MET, ALK, KDR, EPHA5, EPHA7, STYK1, EPHA8, LCK, ROR2, LOC653882	2592	111	19235	1.60452	1	0.138475	28.6828
GOTERM_BP_FAT	GO:0007193~inhibition of adenylate cyclase activity by G-protein signaling	12	0.454201	0.022197	ADCY4, GRM4, GNAL, SSTR2, S1PR1, ADCY8, OPRK1, NPY2R, RXFP2, NPY1R, NPR3, OPRD1	1944	40	13528	2.08765	1	0.266569	34.2314
GOTERM_BP_FAT	GO:0032846~positive regulation of homeostatic process	12	0.454201	0.022197	EDNRA, DRD1, CCK, TNFSF11, GIMAP5, TACR1, P2RX2, AVPR1B, AVPR1A, MC4R, BDKRB1, GIMAP1	1944	40	13528	2.08765	1	0.266569	34.2314
GOTERM_BP_FAT	GO:0046883~regulation of hormone secretion	17	0.643452	0.0222871	RBP4, EDN3, TNF, GPR109B, PFKM, NPY1R, TRH, GHRHR, IL11, ACVR1C, LEP, CD38, UCN3, GHRH, CRH, GHSR, KCNQ1	1944	66	13528	1.79243	1	0.266749	34.3443
GOTERM_BP_FAT	GO:0045664~regulation of neuron differentiation	29	1.09765	0.0223723	NOG, FOXA2, SHH, CRX, EPHB2, PRPF19, ATOH1, BDNF, SEMA3F, ROBO2, CD24, TLX3, TLX2, CHRNA3, MAG, KLK8, ARHGEF1, LBX1, GRIN1, DLL1, LMX1A, NEUROG3, ISL1, SLIT2, CNTN4, CHRNB2, WNT7A, CACNA1A, NGF	1944	133	13528	1.51734	1	0.266878	34.4512
UP_SEQ_FEATURE	domain:Fibrinogen C-terminal	10	0.378501	0.0226651	CNTNAP4, FGA, CNTNAP5, FGB, FCN2, FCN1, CNTNAP2, FIBCD1, ANGPTL5, ANGPT4	2587	32	19113	2.30878	1	0.630354	35.5277
UP_SEQ_FEATURE	region of interest:Actin-binding	9	0.340651	0.0227731	MYRIP, MYH1, MYH2, MYH11, MYH4, MYO1F, MYH13, MYH8, MYO5B	2587	27	19113	2.4627	1	0.629121	35.664
UP_SEQ_FEATURE	domain:EGF-like 7	9	0.340651	0.0227731	VWDE, DNER, DLL4, RELN, STAB2, LRP2, ODZ3, SLIT2, SLIT3	2587	27	19113	2.4627	1	0.629121	35.664
INTERPRO	IPR003297:Interleukin-1 receptor antagonist IL1RA	4	0.1514	0.0228726	IL1F9, IL1F10, IL1RN, IL1F5	2367	5	16659	5.63042	1	0.383042	33.0165
INTERPRO	IPR002438:Sodium:neurotransmitter symporter, orphan	4	0.1514	0.0228726	SLC6A20, SLC6A15, SLC6A17, SLC6A19	2367	5	16659	5.63042	1	0.383042	33.0165
GOTERM_BP_FAT	GO:0051960~regulation of nervous system development	39	1.47615	0.0232224	NOG, FOXA2, PPARG, KIT, SHH, CRX, EPHB2, GLI1, PRPF19, BDNF, ATOH1, LHX1, SEMA3F, LHX5, ROBO2, CD24, TLX3, TLX2, CHRNA3, BMP4, COL4A4, MAG, KLK8, LBX1, ARHGEF1, NTF3, GRIN1, DLL1, NEUROG3, LMX1A, ISL1, SLIT2, VEGFC, CHRNB2, CNTN4, LOC653882, GHSR, WNT7A, CACNA1A, NGF	1944	192	13528	1.41352	1	0.274809	35.5069
INTERPRO	IPR011029:DEATH-like	17	0.643452	0.023234	NLRP7, NLRP4, NLRP9, NLRP3, PYDC1, NLRP2, AIM2, DAPK1, UNC5B, MEFV, UNC5A, ANK3, PYCARD, NLRP11, NLRP14, NLRP13, NLRP10	2367	67	16659	1.78577	1	0.384864	33.4443
UP_SEQ_FEATURE	domain:EF-hand 4	15	0.567752	0.0235252	GUCA1A, NOX5, HPCAL4, CAPSL, CABP1, CHP2, PPP3R2, CABP5, CALB1, KCNIP4, CALB2, SCGN, HPCA, VSNL1, CALML5	2587	59	19113	1.87833	1	0.638235	36.6054
GOTERM_BP_FAT	GO:0043085~positive regulation of catalytic activity	92	3.48221	0.0235495	EDN3, ADCY4, CASR, ADCY8, TACR1, PRKAG2, TNFSF15, GHRHR, EDNRA, ARHGAP6, DAB1, S1PR1, MDFIC, GALR2, MS4A2, PSMD3, CHRNA7, CHRFAM7A, PLCB2, CHRNA3, GHR, PTGER3, GPR139, C5AR1, CCKBR, RXFP3, RXFP2, NLRP3, GRM1, NLRP2, CRHR1, GNAL, GRM4, PROK2, ADRB2, UCN3, EREG, GHRH, CHRM2, PROK1, HTR7, GADD45G, LCK, CARTPT, LOC653882, GNAS, RELN, GLP1R, CALCR, ACR, PRKCZ, DRD1, CCK, TNF, C6, PFKFB1, GNG13, FPR1, …	1944	520	13528	1.23118	1	0.277355	35.909
SP_PIR_KEYWORDS	embryo	5	0.189251	0.0235737	AFP, HOXB4, HBZ, HBQ1, HBE1	2592	9	19235	4.12273	1	0.145979	30.3151
SP_PIR_KEYWORDS	hydrogen peroxide	5	0.189251	0.0235737	LPO, EPX, DUOX2, DUOX1, MPO	2592	9	19235	4.12273	1	0.145979	30.3151
GOTERM_BP_FAT	GO:0043587~tongue morphogenesis	4	0.1514	0.0235885	BMP4, HOXC13, KRT13, SHH	1944	5	13528	5.56708	1	0.276982	35.9568
GOTERM_BP_FAT	GO:0007638~mechanosensory behavior	4	0.1514	0.0235885	TACR1, STRBP, GFI1, FOXP2	1944	5	13528	5.56708	1	0.276982	35.9568
GOTERM_BP_FAT	GO:0001661~conditioned taste aversion	4	0.1514	0.0235885	DRD1, GRM7, GRIN1, CHRNB2	1944	5	13528	5.56708	1	0.276982	35.9568
GOTERM_BP_FAT	GO:0006704~glucocorticoid biosynthetic process	4	0.1514	0.0235885	CYP11B1, CYP11B2, CRH, HSD11B2	1944	5	13528	5.56708	1	0.276982	35.9568
GOTERM_MF_FAT	GO:0008467~[heparan sulfate]-glucosamine 3-sulfotransferase 1 activity	4	0.1514	0.0235972	HS3ST6, HS3ST4, HS3ST1, HS3ST3B1	1866	5	12983	5.56613	1	0.289343	32.2197
GOTERM_MF_FAT	GO:0016174~NAD(P)H oxidase activity	4	0.1514	0.0235972	NOX4, DUOX2, DUOX1, KMO	1866	5	12983	5.56613	1	0.289343	32.2197
GOTERM_MF_FAT	GO:0004957~prostaglandin E receptor activity	4	0.1514	0.0235972	PTGER2, PTGER3, PTGER4, HPGD	1866	5	12983	5.56613	1	0.289343	32.2197
UP_SEQ_FEATURE	domain:EGF-like	18	0.681302	0.0236067	C7, NRG4, NRG3, ADAM23, CRTAC1, C6, BTC, CFC1, C8A, EREG, ADAM2, GP2, ADAM5P, MEP1A, ACAN, ADAM21, ADAM30, SELE	2587	76	19113	1.74981	1	0.636567	36.7066
UP_SEQ_FEATURE	glycosylation site:O-linked (Gal...)	5	0.189251	0.0239325	C1QA, C1QB, COL14A1, COL1A1, C1QC	2587	9	19113	4.1045	1	0.638741	37.1098
GOTERM_BP_FAT	GO:0048511~rhythmic process	28	1.0598	0.0240014	HLF, DRD1, SLC9A3, TIMP4, GRIN3A, VGF, SOHLH1, ADA, CRX, PGR, GRIN2B, NKX2-1, CHAT, BMP4, FOXL2, PROKR2, NPY5R, KDR, LEP, AFP, PROK2, EREG, GHRH, HTR7, CRH, CARTPT, NHLH2, CHRNB2	1944	128	13528	1.52225	1	0.280355	36.4604
GOTERM_BP_FAT	GO:0006937~regulation of muscle contraction	18	0.681302	0.0241696	NOS1, FLT1, TACR3, MYL2, KCNB2, TACR1, ADA, CALCA, PROK2, SSTR2, ADRB2, TNNT1, MYOCD, CHRM2, RYR2, GUCY1A3, GHSR, CHRNA3	1944	72	13528	1.73971	1	0.281262	36.6645
GOTERM_BP_FAT	GO:0043062~extracellular structure organization	34	1.2869	0.0242379	GJA10, MPZL3, DRD1, ERBB4, MMP9, FKBP1A, VTN, CACNB4, APLP1, ANK3, DNER, FOXF2, ACAN, COL12A1, POU4F1, CHAT, LMX1B, NRXN3, MYF5, CACNG2, NRXN1, COL5A3, TMPRSS6, WNT7B, COL14A1, EGFLAM, FBLN5, ITGA8, MYH11, FOXC2, COL1A1, ADAMTS2, WNT7A, CACNA1A	1944	163	13528	1.45154	1	0.281173	36.7473
SP_PIR_KEYWORDS	deafness	22	0.832702	0.0242501	EDN3, NOG, WFS1, STRC, GJB3, ALMS1, GJB6, NLRP3, ANKH, TMPRSS3, GJB2, DFNB31, COL9A1, SLC17A8, KCNQ4, ERCC6, TNFRSF11A, SLC26A5, GATA3, POU4F3, KCNQ1, CDH23	2592	100	19235	1.6326	1	0.148629	31.0424
GOTERM_BP_FAT	GO:0019724~B cell mediated immunity	15	0.567752	0.024338	C7, CR1, CR2, C6, CRP, C4BPB, SERPING1, C4BPA, C1S, LY9, C1QC, C1QA, C8A, C1QB, CD55	1944	56	13528	1.86398	1	0.281399	36.8683
GOTERM_BP_FAT	GO:0042472~inner ear morphogenesis	15	0.567752	0.024338	HMX2, MAFB, FGF9, WNT3A, FGF10, TBX1, PAX2, ATOH1, KCNQ4, CLIC5, ITGA8, POU4F3, GFI1, OTOP1, CDH23	1944	56	13528	1.86398	1	0.281399	36.8683
GOTERM_BP_FAT	GO:0050867~positive regulation of cell activation	25	0.946253	0.0243427	TBX21, TACR1, ADA, HLX, IL4R, MS4A2, IL2RG, CD24, FCER1A, GIMAP5, IKZF1, CD3E, EFNB1, TGFBR2, CD40, BAD, GIMAP1, CD38, CARD11, CD86, SIRPG, LCK, CHRNB2, IL12B, ICOSLG	1944	111	13528	1.56731	1	0.280684	36.874
SP_PIR_KEYWORDS	microsome	23	0.870553	0.0243444	KLK6, CYP3A4, CYP2F1, VAC14, CYP2B6, CYP2S1, CYP4F22, CYP26A1, TCL1A, CYP4F11, CYP2E1, CYP3A43, CYP4X1, CYP2A13, FMO1, CYP26B1, CYP2A6, HSD11B2, CYP2A7, CYP4F2, SRD5A2, CYP8B1, MGST1	2592	106	19235	1.6102	1	0.147929	31.1432
INTERPRO	IPR018358:Disintegrin, conserved site	12	0.454201	0.0246275	ADAMTS18, ADAMTS17, ADAMTS19, ADAMTS8, ADAM23, ADAM2, ADAM5P, ADAM30, ADAM21, ADAMTS12, ADAMTS2, ADAMDEC1	2367	41	16659	2.05991	1	0.399783	35.0696
PIR_SUPERFAMILY	PIRSF036518:globin	6	0.227101	0.0247629	HBM, HBZ, HBQ1, HBG1, HBA1, HBE1	1238	11	7396	3.25863	1	0.691449	32.3175
INTERPRO	IPR002928:Myosin tail	7	0.264951	0.0248774	CGNL1, MYH1, MYH2, MYH11, MYH4, MYH13, MYH8	2367	17	16659	2.89801	1	0.399984	35.3572
INTERPRO	IPR013847:POU	7	0.264951	0.0248774	POU2F3, POU6F2, POU2F2, POU4F3, POU4F2, POU4F1, ESX1	2367	17	16659	2.89801	1	0.399984	35.3572
UP_SEQ_FEATURE	domain:EGF-like 6	12	0.454201	0.0250018	SCUBE3, VWDE, DNER, SCUBE1, DLL4, NOTCH4, RELN, DLL1, STAB2, ODZ3, SLIT2, SLIT3	2587	43	19113	2.06179	1	0.652104	38.4158
GOTERM_BP_FAT	GO:0045860~positive regulation of protein kinase activity	44	1.6654	0.0251182	ADCY4, PRKCZ, EDN3, CCK, TNF, ADCY8, PRKAG2, TNFSF15, FPR1, KITLG, BDKRB1, KIT, CALCA, EDNRA, ERCC6, DAB1, MDFIC, DGKG, ADRA2A, MS4A2, CHRNA7, CD24, ADRA2B, CHRFAM7A, CHRNA3, GHR, FCER1A, C5AR1, FLT1, MET, TGFBR2, BIRC7, DGKK, IGF2, DGKI, GRM1, PROK2, GRM4, ADRB2, PRLR, EREG, PROK1, GADD45G, CARTPT, RELN, LOC653882	1944	223	13528	1.37305	1	0.287516	37.804
GOTERM_BP_FAT	GO:0001708~cell fate specification	14	0.529902	0.0252435	BMP4, LBX1, FOXA2, GSX2, EVX1, SIX3, FGF10, TBX1, SHH, ATOH1, CDON, NKX2-1, TLX3, FGF3	1944	51	13528	1.91027	1	0.287963	37.9531
UP_SEQ_FEATURE	lipid moiety-binding region:GPI-anchor amidated serine	14	0.529902	0.0254292	CNTN5, CNTN6, NTNG1, CD52, UMOD, CD48, LYPD6B, CD55, DPEP3, CEACAM7, GFRA1, CNTN1, CNTN4, VNN3	2587	54	19113	1.91543	1	0.655528	38.9306
INTERPRO	IPR018248:EF hand	28	1.0598	0.0254846	S100A8, MYL2, CABP1, DUOX2, S100A9, DUOX1, PPP3R2, CABP7, CABP5, CALB1, KCNIP4, CALB2, CIB4, PVALB, FSTL5, CALML5, GUCA1A, NOX5, HPCAL4, CAPSL, S100A11, CHP2, ACTN3, S100A12, SCGN, HPCA, VSNL1, EFHA2	2367	130	16659	1.51588	1	0.404582	36.0508
GOTERM_BP_FAT	GO:0051222~positive regulation of protein transport	17	0.643452	0.0254983	BMP4, RBP4, PRKCZ, TNF, TNFSF15, IGF2, EDAR, NLRP3, PYDC1, NLRP2, IL10, SHH, PCSK1, VEGFC, SAA2, PYCARD, EDA	1944	67	13528	1.76568	1	0.289659	38.2552
COG_ONTOLOGY	Transcription	10	0.378501	0.0257421	DLX3, GATA2, HLX, PAX4, SLFN5, NACA2, FOXP1, PITX2, FOXN4, ALX1	171	50	1950	2.2807	0.492399	0.287539	19.2547
GOTERM_BP_FAT	GO:0050795~regulation of behavior	13	0.492051	0.025997	EDN3, DRD1, TACR3, FGF10, CXCL12, ADA, SLIT2, KDR, CDH13, S1PR1, GHRH, CRH, CHRNB2	1944	46	13528	1.96663	1	0.293678	38.8423
SP_PIR_KEYWORDS	thick filament	7	0.264951	0.026032	MYH1, MYOM2, MYH2, MYH11, MYH4, MYH13, MYH8	2592	18	19235	2.88591	1	0.156167	32.9245
SP_PIR_KEYWORDS	pancreas	7	0.264951	0.026032	PRSS2, PRSS3, PRSS1, TRY6, TFF2, SPINK1, IGF2, KLK1	2592	18	19235	2.88591	1	0.156167	32.9245
SP_PIR_KEYWORDS	cytokine receptor	7	0.264951	0.026032	IL10RA, IL4R, IL1RN, CSF2RB, IL2RG, IL5RA, TNFSF8	2592	18	19235	2.88591	1	0.156167	32.9245
GOTERM_BP_FAT	GO:0015844~monoamine transport	7	0.264951	0.0261586	FCER1A, DRD1, SLC6A2, SLC6A3, SLC18A2, SLC22A3, CRYM	1944	17	13528	2.86541	1	0.294444	39.0314
GOTERM_BP_FAT	GO:0007274~neuromuscular synaptic transmission	7	0.264951	0.0261586	NTF3, CHRNB2, SLC5A7, CD24, CHAT, CACNA1A, CHRNA3	1944	17	13528	2.86541	1	0.294444	39.0314
GOTERM_BP_FAT	GO:0050850~positive regulation of calcium-mediated signaling	7	0.264951	0.0261586	FCER1A, CDH13, CD8A, CD3E, P2RX2, CD24, ADA	1944	17	13528	2.86541	1	0.294444	39.0314
GOTERM_BP_FAT	GO:0042107~cytokine metabolic process	7	0.264951	0.0261586	CEBPE, IL19, IL17F, TNFSF15, CMA1, IL12B, PCSK5	1944	17	13528	2.86541	1	0.294444	39.0314
GOTERM_MF_FAT	GO:0005003~ephrin receptor activity	7	0.264951	0.0261727	EPHA5, EPHA7, EPHB6, EPHA8, EFNA3, EPHA10, EPHB2	1866	17	12983	2.86492	1	0.312799	35.0733
GOTERM_BP_FAT	GO:0042446~hormone biosynthetic process	10	0.378501	0.0263382	RDH8, CYP11A1, CYP11B1, CYP11B2, CHST8, DUOX2, DUOX1, CRH, HSD11B2, SRD5A2	1944	31	13528	2.24479	1	0.295376	39.241
GOTERM_MF_FAT	GO:0019905~syntaxin binding	10	0.378501	0.0263551	CPLX4, WNT2, CTTNBP2, CPLX3, SYT1, ABCC9, CPLX2, CPLX1, SYT3, CACNA1A	1866	31	12983	2.24441	1	0.311766	35.271
SP_PIR_KEYWORDS	cytoplasmic vesicle	44	1.6654	0.0263868	SYT1, AP1M2, GPRC5C, CALY, SYT5, SYT2, SYT3, SPESP1, SYT9, CUZD1, SYT6, VGF, TRIM72, SLC32A1, PCSK2, PCSK1, SYNPR, GAD2, DAB2, DYSF, CLK3, LGI3, RAB6B, PRSS16, SV2B, SLC30A3, SLC30A8, KCNQ1, ATG9B, SVOP, SYT10, PRG2, DBH, TMEM74, CADPS, SLC17A7, SLC17A8, SCGN, SLC17A6, RAB37, C12ORF39, SLC18A2, GNAS, RAB11FIP1	2592	238	19235	1.37193	1	0.156861	33.2936
GOTERM_BP_FAT	GO:0050679~positive regulation of epithelial cell proliferation	12	0.454201	0.0265166	VEGFC, NOG, ERBB4, HRH3, FGF9, TACR1, FGF10, FOXE3, FOXP1, KDR, IHH, FOXP2	1944	41	13528	2.03674	1	0.296291	39.4485
GOTERM_BP_FAT	GO:0050714~positive regulation of protein secretion	12	0.454201	0.0265166	VEGFC, RBP4, PCSK1, TNF, SAA2, PYCARD, TNFSF15, IGF2, PYDC1, NLRP3, NLRP2, IL10	1944	41	13528	2.03674	1	0.296291	39.4485
GOTERM_BP_FAT	GO:0007585~respiratory gaseous exchange	11	0.416351	0.0266859	EDNRA, COX11, NDN, MAFB, SFTPD, CSF2RB, SFTPC, CFTR, TLX3, SFTPB, TCF15	1944	36	13528	2.12631	1	0.297113	39.6448
SMART	SM00093:SERPIN	12	0.454201	0.0272627	SERPINA9, SERPINA10, SERPINA11, SERPINB5, SERPINA6, SERPINB2, SERPINB11, SERPING1, SERPINB12, SERPINB4, SERPINB13, DLG2	1346	40	9079	2.02355	0.99993	0.317883	31.4356
GOTERM_BP_FAT	GO:0050878~regulation of body fluid levels	30	1.1355	0.0272875	FOXA2, WFS1, F13A1, CYP11B2, LMAN1, SHH, IL11, APLNR, LPA, FLI1, FGA, SAA2, FGB, GUCA2B, TFPI2, SLC22A2, PTGER3, NFE2, SCUBE1, SERPING1, C4BPB, CD40, PLG, P2RY12, THBD, F5, HNF4A, FBLN5, NPPB, HSD11B2	1944	141	13528	1.48061	1	0.301971	40.3374
SMART	SM00282:LamG	13	0.492051	0.0273324	NRXN2, CNTNAP4, CNTNAP5, NRXN3, NELL1, NELL2, NRXN1, COL5A3, GAS6, SLIT2, SLIT3, EGFLAM, CNTNAP2	1346	45	9079	1.9486	0.999931	0.308432	31.5026
INTERPRO	IPR013513:Integrin alpha chain, C-terminal, cytoplasmic region	6	0.227101	0.027511	ITGA9, ITGAX, ITGA5, ITGA8, ITGAD, ITGAM	2367	13	16659	3.24832	1	0.425964	38.3151
INTERPRO	IPR018069:Whey acidic protein, 4-disulphide core, conserved site	6	0.227101	0.027511	WFDC8, WFDC12, WFDC6, SPINLW1, KAL1, PI3, SLPI	2367	13	16659	3.24832	1	0.425964	38.3151
GOTERM_CC_FAT	GO:0042383~sarcolemma	18	0.681302	0.0276942	SLC8A1, NOS1, ESR1, TRIM72, KCNJ3, EDNRA, KCNJ5, ABCC9, KRT19, ADRB2, DYSF, KCNJ8, RYR1, SLC27A6, GNAS, ALOX5, SCN5A, KCNQ1	2012	67	12782	1.70674	1	0.378576	33.6863
GOTERM_BP_FAT	GO:0040008~regulation of growth	63	2.38456	0.0277902	CGA, MYOD1, NOG, GDF2, NRG3, FGF9, SLC6A3, FGFRL1, PPARG, NELL2, VGF, GHRHR, FOXS1, ACVR1C, ACVR1B, DAB2, GPC3, MYOCD, SEMA3F, HLX, GATA4, PRLH, GHR, EBAG9, CSDA, BCL2L11, CD38, ADRB2, PRDM4, HNF4A, ALOX15B, GHRH, NPPC, FOXC2, NPPB, SCGB3A1, C6ORF108, NGF, RBP4, ING3, NDN, MYL2, ABTB2, HOXB13, BDKRB1, ESM1, PRSS2, CDA, COL4A4, TMEM97, IKZF1, TGFBR2, IGF2, NPY1R, LMX1A, GAS6, LEP, CDH13, BBC3, MC4…	1944	341	13528	1.28565	1	0.305855	40.9104
UP_SEQ_FEATURE	short sequence motif:Antp-type hexapeptide	8	0.302801	0.0280733	HOXB3, HOXB4, HOXB1, HOXB2, HOXB8, HOXB5, HOXB6, PDX1	2587	23	19113	2.56977	1	0.689327	42.0259
INTERPRO	IPR018363:CD59 antigen, conserved site	8	0.302801	0.0281002	LYPD6B, TEX101, LYPD4, SLURP1, LYNX1, CD177, LY6H, GML	2367	22	16659	2.55928	1	0.429858	38.9592
INTERPRO	IPR002286:P2 purinoceptor	8	0.302801	0.0281002	P2RY12, P2RY13, P2RY14, GPR109B, GPR171, GPR17, OXGR1, GPR87	2367	22	16659	2.55928	1	0.429858	38.9592
INTERPRO	IPR001125:Recoverin	8	0.302801	0.0281002	GUCA1A, HPCAL4, CAPSL, HPCA, VSNL1, DUOX2, PPP3R2, KCNIP4	2367	22	16659	2.55928	1	0.429858	38.9592
INTERPRO	IPR015544:Olfactory receptor MOR256	8	0.302801	0.0281002	OR2Y1, OR2B11, OR2H1, OR2J2, OR2W5, OR2C3, OR2B2, OR2W1	2367	22	16659	2.55928	1	0.429858	38.9592
GOTERM_CC_FAT	GO:0044430~cytoskeletal part	172	6.51022	0.0281053	KRTAP24-1, KRTAP4-4, KRTAP4-2, GRIN3A, KRTAP12-1, KRTAP12-3, KRTAP12-2, GRIN2B, IFT20, KRTAP12-4, GRID2, KRT86, CHRNA3, CDH23, KRTAP2-4, KCND2, MYH1, MYH2, KRTAP10-3, KRT12, MYH4, KRTAP10-2, KRT13, KRTAP10-5, PDE4D, ACTN3, KRTAP10-4, KRTAP10-7, KRTAP10-6, MYH8, KRTAP10-9, KRTAP10-8, KRT19, MYO18B, TNNT1, KRT18, KRTAP4-5, SPAG6, KRT17, KRT16, KRT14, TUBA4A, DYNLRB2, SPTB, KRTAP15-1, CGNL1, CCDC99,…	2012	952	12782	1.14779	1	0.374186	34.0953
GOTERM_BP_FAT	GO:0050900~leukocyte migration	15	0.567752	0.0281338	EDN3, TNF, CXCL3, S100A9, ITGB2, DBH, ITGAM, IL10, DOCK2, SAA2, CD34, SFTPD, CD24, SELE, NKX2-3	1944	57	13528	1.83128	1	0.308235	41.299
BIOCARTA	h_ctla4Pathway:The Co-Stimulatory Signal During T-cell Activation	7	0.264951	0.0281988	ITK, CD86, CD3G, CD3D, CD3E, LCK, ICOSLG	188	19	1437	2.81607	0.997804	0.706022	30.4059
INTERPRO	IPR001824:Receptor tyrosine kinase, class III, conserved site	5	0.189251	0.02821	FLT1, FLT3, FLT4, LOC653882, KIT, KDR	2367	9	16659	3.91001	1	0.428175	39.0785
INTERPRO	IPR004837:Sodium/calcium exchanger membrane region	5	0.189251	0.02821	SLC8A3, SLC8A1, SLC24A4, SLC24A3, SLC24A2	2367	9	16659	3.91001	1	0.428175	39.0785
INTERPRO	IPR004749:Organic cation transport protein	5	0.189251	0.02821	SVOP, SLC22A8, SLC22A3, SLC22A6, SLC22A2	2367	9	16659	3.91001	1	0.428175	39.0785
GOTERM_CC_FAT	GO:0000267~cell fraction	194	7.34292	0.0282407	CYP3A4, CGA, EDN3, SNCB, ADCY8, SYT2, SNCA, BTC, CD52, CTTNBP2, APOB, GRIN2B, STAC, GRID2, CHRNA4, EFNB1, HTR4, CYP26A1, CYP2E1, PTPRN, BCL2L11, PITPNM1, LILRB2, CD38, SSTR2, VSIG2, SSTR1, CCR2, RYR1, RYR2, HSD11B2, TPST2, GCNT3, CYP2B6, MMD, MME, BDKRB1, POMC, PEX5L, VRK2, RAC2, MLN, MOBP, NCKAP1L, S100A12, CD55, KCNJ8, PYY, CYP8B1, IGHG1, JPH3, FCRL2, SLC24A2, DPEP3, SLC22A3, SLC22A6, CEACAM4, …	2012	1083	12782	1.138	1	0.367158	34.2293
GOTERM_BP_FAT	GO:0033674~positive regulation of kinase activity	45	1.70326	0.0286794	ADCY4, PRKCZ, EDN3, CCK, TNF, ADCY8, PFKFB1, PRKAG2, TNFSF15, FPR1, KITLG, BDKRB1, KIT, CALCA, EDNRA, ERCC6, DAB1, MDFIC, DGKG, ADRA2A, MS4A2, CHRNA7, CD24, ADRA2B, CHRFAM7A, CHRNA3, GHR, FCER1A, C5AR1, FLT1, MET, TGFBR2, BIRC7, DGKK, IGF2, DGKI, GRM1, PROK2, GRM4, ADRB2, PRLR, EREG, PROK1, GADD45G, CARTPT, RELN, LOC653882	1944	231	13528	1.35562	1	0.312437	41.9111
GOTERM_BP_FAT	GO:0050995~negative regulation of lipid catabolic process	6	0.227101	0.0287482	TNF, GIMAP5, GPR109B, CIDEA, IGF2, GIMAP1	1944	13	13528	3.21178	1	0.312269	41.9878
GOTERM_BP_FAT	GO:0015671~oxygen transport	6	0.227101	0.0287482	HBM, HBZ, HBQ1, HBG1, HBA1, HBE1	1944	13	13528	3.21178	1	0.312269	41.9878
GOTERM_BP_FAT	GO:0002021~response to dietary excess	6	0.227101	0.0287482	LEP, ADRB2, MC4R, VGF, PRLH, ACVR1C	1944	13	13528	3.21178	1	0.312269	41.9878
GOTERM_BP_FAT	GO:0045907~positive regulation of vasoconstriction	6	0.227101	0.0287482	CD38, TACR1, AVPR1A, ALOX5, NPY1R, DBH	1944	13	13528	3.21178	1	0.312269	41.9878
GOTERM_BP_FAT	GO:0045730~respiratory burst	6	0.227101	0.0287482	CD55, NOX1, PGAM1, IGF2, CD52, CD24	1944	13	13528	3.21178	1	0.312269	41.9878
GOTERM_MF_FAT	GO:0005344~oxygen transporter activity	6	0.227101	0.0287623	HBM, HBZ, HBQ1, HBG1, HBA1, HBE1	1866	13	12983	3.21123	1	0.332234	37.8286
GOTERM_MF_FAT	GO:0015114~phosphate transmembrane transporter activity	6	0.227101	0.0287623	SLC17A7, ADAMTS8, SLC17A4, SLC17A1, SLC34A1, ANKH	1866	13	12983	3.21123	1	0.332234	37.8286
GOTERM_CC_FAT	GO:0042101~T cell receptor complex	6	0.227101	0.0288927	CARD11, CD3G, CD8A, CD3D, CD8B, CD3E	2012	12	12782	3.17644	1	0.365709	34.8719
GOTERM_CC_FAT	GO:0005833~hemoglobin complex	6	0.227101	0.0288927	HBM, HBZ, HBQ1, HBG1, HBA1, HBE1	2012	12	12782	3.17644	1	0.365709	34.8719
GOTERM_CC_FAT	GO:0005858~axonemal dynein complex	6	0.227101	0.0288927	DNAH9, DNAH17, DNAH3, DNAH7, DNAH8, DNAL4	2012	12	12782	3.17644	1	0.365709	34.8719
GOTERM_MF_FAT	GO:0008237~metallopeptidase activity	37	1.40045	0.0289225	ADAMTS18, ADAMTS17, ADAMTS19, KEL, MMP9, MMP27, MME, MMP28, ENPEP, MMP3, MMP1, MMP25, MMP24, CPZ, CPN1, PAPPA, ADAM2, PITRM1, DPEP3, ADAM30, ADAMTS12, BMP1, TRHDE, ADAM23, CPXM2, MMP13, NAALAD2, ADAMTS8, CPE, ADAM5P, THSD4, MEP1A, PAPPA2, ADAM21, ADAMTS2, ADAMDEC1, TLL1	1866	183	12983	1.40674	1	0.330841	37.9954
COG_ONTOLOGY	Signal transduction mechanisms / Cytoskeleton / Cell division and chromosome partitioning / General function prediction only	9	0.340651	0.0289945	GUCA1A, CIB4, NOX5, MYL2, HPCAL4, HPCA, VSNL1, CHP2, KCNIP4	171	43	1950	2.38678	0.534667	0.225084	21.4389
GOTERM_BP_FAT	GO:0008343~adult feeding behavior	5	0.189251	0.0292896	LEP, DMBX1, CARTPT, BRS3, GHSR	1944	9	13528	3.86603	1	0.316373	42.5885
GOTERM_BP_FAT	GO:0035235~ionotropic glutamate receptor signaling pathway	5	0.189251	0.0292896	GRIN2B, GRIN1, ATP1A3, GRIN3B, GRIN3A	1944	9	13528	3.86603	1	0.316373	42.5885
GOTERM_BP_FAT	GO:0021984~adenohypophysis development	5	0.189251	0.0292896	PROP1, GHRH, SLC6A3, GSX1, GHRHR	1944	9	13528	3.86603	1	0.316373	42.5885
GOTERM_BP_FAT	GO:0007200~activation of phospholipase C activity by G-protein coupled receptor protein signaling pathway coupled to IP3 second messenger	14	0.529902	0.0293741	DRD1, GPR139, PTGER3, CCKBR, TACR1, RXFP3, GNG13, NPR3, CALCA, EDNRA, S1PR1, CHRM2, MC3R, HTR2C	1944	52	13528	1.87354	1	0.316337	42.6818
UP_SEQ_FEATURE	domain:TSP type-1 1	12	0.454201	0.0293864	C8A, ADAMTS18, ADAMTS17, C7, ADAMTS19, ADAMTS8, UNC5B, C6, THSD4, ADAMTS12, ADAMTS2, SPON1	2587	44	19113	2.01493	1	0.703319	43.5072
UP_SEQ_FEATURE	domain:TSP type-1 2	12	0.454201	0.0293864	C8A, ADAMTS18, ADAMTS17, C7, ADAMTS19, ADAMTS8, UNC5B, C6, THSD4, ADAMTS12, ADAMTS2, SPON1	2587	44	19113	2.01493	1	0.703319	43.5072
GOTERM_MF_FAT	GO:0015370~solute:sodium symporter activity	14	0.529902	0.0293952	SLC5A5, SLC6A2, SLC6A11, SLC6A20, SLC6A3, SLC6A12, SLC6A15, SLC6A17, SLC6A19, SLC32A1, SLC6A7, SLC6A5, SLC1A6, SLC5A7	1866	52	12983	1.87322	1	0.332392	38.4851
INTERPRO	IPR001879:GPCR, family 2, extracellular region	9	0.340651	0.0296562	LPHN2, CRHR1, CALCR, CRHR2, PTH2R, VIPR1, VIPR2, GHRHR, GLP1R	2367	27	16659	2.34601	1	0.441592	40.6297
GOTERM_BP_FAT	GO:0003006~reproductive developmental process	50	1.89251	0.0297019	CGA, NOG, HNF1B, FGF9, VGF, SOHLH1, CXCL12, SHH, INSRR, PGR, WNT4, PIWIL1, SRD5A2, OCA2, DMRT3, RXFP2, DMRT1, CSDA, BCL2L11, SPAG6, EREG, ALOX15B, PTGDR, ROR2, LOC653882, RBP4, H1FNT, FIGLA, HOXB13, KIT, ZBTB16, VDR, NKX2-1, NKX3-1, STRBP, LHX8, BMP4, FOXL2, UTF1, TBX3, ALMS1, PDE3A, GJB2, KDR, LEP, AFP, DMRTC2, SFRP1, GHSR, WNT7A, MGST1	1944	262	13528	1.32802	1	0.318478	43.0421
GOTERM_MF_FAT	GO:0005242~inward rectifier potassium channel activity	8	0.302801	0.029703	KCNJ5, KCNJ8, KCNK6, KCNH6, KCNH7, KCNK1, KCNJ3, KCNJ1	1866	22	12983	2.53006	1	0.33239	38.8021
INTERPRO	IPR008266:Tyrosine protein kinase, active site	22	0.832702	0.0298403	FRK, ITK, RET, FLT1, ERBB4, FLT3, BLK, HCK, FLT4, MET, EPHA10, KIT, ALK, INSRR, KDR, EPHB2, EPHA5, STYK1, EPHA7, EPHA8, LCK, ROR2, LOC653882	2367	97	16659	1.59625	1	0.440693	40.8245
INTERPRO	IPR001073:Complement C1q protein	10	0.378501	0.0301291	C1QA, C1QB, CBLN4, CBLN1, CBLN2, C1QTNF1, C1QL2, C1QL3, EMILIN2, C1QC	2367	32	16659	2.19938	1	0.440956	41.1288
INTERPRO	IPR002181:Fibrinogen, alpha/beta/gamma chain, C-terminal globular	10	0.378501	0.0301291	CNTNAP4, FGA, CNTNAP5, FGB, FCN2, FCN1, CNTNAP2, FIBCD1, ANGPTL5, ANGPT4	2367	32	16659	2.19938	1	0.440956	41.1288
SP_PIR_KEYWORDS	mitogen	11	0.416351	0.030481	VEGFC, FGF5, PPBP, EREG, FGF9, PROK1, BTC, IGF2, FGF3, FGF4, TIMP1	2592	39	19235	2.09308	1	0.177805	37.4166
UP_SEQ_FEATURE	domain:EF-hand 1	35	1.32475	0.0305505	S100A8, MYL2, S100A7, MYL1, CABP1, DUOX2, S100A9, EFCAB3, DUOX1, PPP3R2, CABP7, CABP5, CALB1, CALB2, CIB4, CGREF1, PVALB, DGKG, FSTL5, CALML5, GUCA1A, NOX5, HPCAL4, CAPSL, S100A11, CHP2, ACTN3, S100A12, SCGN, CAPN13, VSNL1, HPCA, S100A7A, RYR2, EFHA2	2587	182	19113	1.42079	1	0.714736	44.7905
GOTERM_BP_FAT	GO:0050767~regulation of neurogenesis	34	1.2869	0.0308148	NOG, FOXA2, PPARG, KIT, SHH, CRX, EPHB2, PRPF19, ATOH1, BDNF, SEMA3F, ROBO2, CD24, TLX3, TLX2, CHRNA3, BMP4, MAG, KLK8, LBX1, ARHGEF1, NTF3, GRIN1, DLL1, NEUROG3, LMX1A, ISL1, SLIT2, VEGFC, CNTN4, CHRNB2, LOC653882, WNT7A, CACNA1A, NGF	1944	166	13528	1.42531	1	0.327538	44.2493
BIOCARTA	h_alternativePathway:Alternative Complement Pathway	5	0.189251	0.0308996	C8A, C7, CFB, C6, CFD	188	10	1437	3.82181	0.99879	0.673547	32.8176
PIR_SUPERFAMILY	PIRSF500045:hemoglobin, vertebrate type	5	0.189251	0.0309462	HBZ, HBQ1, HBG1, HBA1, HBE1	1238	8	7396	3.73384	1	0.75351	38.698
GOTERM_BP_FAT	GO:0007498~mesoderm development	18	0.681302	0.0310018	BMP4, IKZF3, IKZF1, TBX3, WNT3A, HCK, EOMES, LEF1, TBX1, SLIT2, SHH, T, HAND1, OVOL1, FOXC2, EXT2, TLX2, TCF15	1944	74	13528	1.69269	1	0.328369	44.4497
GOTERM_MF_FAT	GO:0005200~structural constituent of cytoskeleton	18	0.681302	0.0310253	LOR, KRT6A, KRT6B, EPB42, KRT20, EPB41L4B, CTNNA2, KRT9, KRT19, KRT5, KRT17, KRT16, KRT14, KRT1, DSP, KRT2, ACTL6B, SPTB	1866	74	12983	1.6924	1	0.341589	40.1462
GOTERM_BP_FAT	GO:0001649~osteoblast differentiation	12	0.454201	0.0314112	BMP4, CYP24A1, NOG, FGF9, OR10C1, IGF2, SP7, COL1A1, SHH, GLI1, BMP6, IHH	1944	42	13528	1.98824	1	0.331132	44.8862
UP_SEQ_FEATURE	metal ion-binding site:Zinc 2; catalytic	6	0.227101	0.0314244	MMP9, MMP27, DPEP3, MMP3, MMP13, MMP1	2587	14	19113	3.16633	1	0.722246	45.7355
UP_SEQ_FEATURE	glycosylation site:C-linked (Man)	6	0.227101	0.0314244	C8A, C7, RNASE2, C6, IL12B, SPON1	2587	14	19113	3.16633	1	0.722246	45.7355
UP_SEQ_FEATURE	short sequence motif:OAR	6	0.227101	0.0314244	DMBX1, RAX, VSX2, ALX4, PITX2, ALX1	2587	14	19113	3.16633	1	0.722246	45.7355
GOTERM_BP_FAT	GO:0008542~visual learning	9	0.340651	0.0314723	DRD1, PDE1B, ADAM2, GRIN1, ADRA1B, ATP1A3, LOC653882, CHRNB2, KIT, DBH	1944	27	13528	2.31962	1	0.330852	44.9511
GOTERM_BP_FAT	GO:0001667~ameboidal cell migration	11	0.416351	0.0320097	FGF19, EDN3, RET, OVOL2, SEMA3F, EFNB1, KITLG, TBX1, ISL1, CXCL12, SHH	1944	37	13528	2.06885	1	0.334686	45.5185
GOTERM_MF_FAT	GO:0000149~SNARE binding	11	0.416351	0.0320309	CPLX4, WNT2, GABARAPL2, CTTNBP2, CPLX3, SYT1, ABCC9, CPLX2, CPLX1, SYT3, CACNA1A	1866	37	12983	2.06849	1	0.347695	41.1498
GOTERM_BP_FAT	GO:0021761~limbic system development	10	0.378501	0.0321162	DRD1, RAX, PROP1, TBX3, WNT3A, EMX2, GSX1, NKX2-1, LEF1, LMX1A	1944	32	13528	2.17464	1	0.334788	45.6303
GOTERM_BP_FAT	GO:0045582~positive regulation of T cell differentiation	10	0.378501	0.0321162	CD86, GIMAP5, IKZF1, HLX, IL4R, TGFBR2, IL2RG, BAD, ADA, GIMAP1	1944	32	13528	2.17464	1	0.334788	45.6303
BIOCARTA	h_wnt-lrp6Pathway:Wnt/LRP6 Signalling	4	0.1514	0.0321498	DKK2, DKK1, KREMEN2, WNT8B	188	6	1437	5.09574	0.999082	0.631757	33.9078
SP_PIR_KEYWORDS	transforming protein	10	0.378501	0.0322577	FGF5, RET, FLI1, RAC2, MCF2, MAS1, MOS, VAV1, FGF4, GLI1	2592	34	19235	2.18262	1	0.185821	39.1307
GOTERM_BP_FAT	GO:0050708~regulation of protein secretion	15	0.567752	0.032347	RBP4, TNF, TNFSF15, CIDEA, IGF2, KRT20, CD40, NLRP3, PYDC1, NLRP2, IL10, PCSK1, VEGFC, SAA2, PYCARD	1944	58	13528	1.7997	1	0.335953	45.8718
KEGG_PATHWAY	hsa04916:Melanogenesis	24	0.908403	0.0324831	WNT5A, ADCY4, WNT16, ADCY8, WNT3A, KITLG, KIT, POMC, WNT2, WNT4, CALML5, WNT6, PLCB2, WNT8B, WNT10B, GNAO1, LEF1, PRKCB, WNT7B, FZD10, WNT9B, WNT11, LOC653882, GNAS, WNT7A	804	99	5085	1.53324	0.996586	0.353971	33.2131
SP_PIR_KEYWORDS	chloride channel	14	0.529902	0.032547	GABRG1, GABRD, FXYD1, GABRA2, GABRA1, GABRA4, GABRB1, ANO1, CLCNKB, CFTR, BEST2, CLIC5, ANO2, ANO4	2592	56	19235	1.85523	1	0.185892	39.4057
INTERPRO	IPR016293:Peptidase M10A, matrix metallopeotidase	7	0.264951	0.0329436	MMP27, MMP28, MMP3, MMP13, MMP25, MMP1, MMP24	2367	18	16659	2.73701	1	0.468012	44.0185
INTERPRO	IPR006212:Furin-like repeat	7	0.264951	0.0329436	FRAS1, RSPO4, ERBB4, RSPO3, RSPO2, PCSK5, INSRR	2367	18	16659	2.73701	1	0.468012	44.0185
KEGG_PATHWAY	hsa04950:Maturity onset diabetes of the young	9	0.340651	0.0333009	HNF1B, HNF4A, ONECUT1, FOXA2, FOXA3, PAX4, IGF2, PDX1, NEUROG3	804	25	5085	2.27687	0.997048	0.340381	33.8999
SP_PIR_KEYWORDS	sodium channel	9	0.340651	0.0336745	ACCN1, ACCN3, SCN3B, SCN4B, SCNN1G, HCN4, SCNN1B, SCN5A, SCN10A	2592	29	19235	2.30304	1	0.190299	40.466
INTERPRO	IPR017981:GPCR, family 2-like	15	0.567752	0.0340848	CALCR, PTH2R, GPR133, GPR64, VIPR1, VIPR2, GHRHR, CRHR1, LPHN2, CRHR2, FZD10, GPR114, EMR3, GPR115, GLP1R	2367	59	16659	1.78933	1	0.476726	45.1517
GOTERM_BP_FAT	GO:0002443~leukocyte mediated immunity	20	0.757002	0.0342331	C7, CPLX2, CR1, CR2, CD8A, C6, CRP, MYO1F, C4BPB, SERPING1, SLAMF7, C4BPA, C1S, LY9, DBH, C1QC, C8A, C1QA, C1QB, CD55	1944	86	13528	1.61834	1	0.351053	47.8078
UP_SEQ_FEATURE	domain:Ig-like 1	9	0.340651	0.0344711	FCER1A, CD244, IGSF21, IGFN1, IGHD, FSTL5, FSTL4, CEACAM5, IGSF9	2587	29	19113	2.29286	1	0.752622	48.912
UP_SEQ_FEATURE	domain:Ig-like 2	9	0.340651	0.0344711	FCER1A, CD244, IGSF21, IGFN1, IGHD, FSTL5, FSTL4, CEACAM5, IGSF9	2587	29	19113	2.29286	1	0.752622	48.912
UP_SEQ_FEATURE	domain:PLAC	7	0.264951	0.0344846	ADAMTS18, ADAMTS17, ADAMTS19, THSD4, ADAMTS12, PCSK5, ADAMTS2	2587	19	19113	2.72193	1	0.750169	48.9257
GOTERM_BP_FAT	GO:0046631~alpha-beta T cell activation	7	0.264951	0.0345923	DOCK2, BCL11B, EOMES, IGF2, IL12B, PAX1, NKX2-3	1944	18	13528	2.70622	1	0.353204	48.1689
GOTERM_BP_FAT	GO:0042491~auditory receptor cell differentiation	7	0.264951	0.0345923	ATOH1, MCOLN3, CLIC5, POU4F3, GFI1, CUX1, CDH23	1944	18	13528	2.70622	1	0.353204	48.1689
GOTERM_BP_FAT	GO:0051347~positive regulation of transferase activity	46	1.74111	0.0346076	ADCY4, PRKCZ, EDN3, CCK, TNF, ADCY8, PFKFB1, PRKAG2, TNFSF15, FPR1, KITLG, BDKRB1, KIT, CALCA, EDNRA, SERINC2, ERCC6, DAB1, MDFIC, DGKG, ADRA2A, MS4A2, CHRNA7, CD24, ADRA2B, CHRFAM7A, CHRNA3, GHR, FCER1A, C5AR1, FLT1, MET, TGFBR2, BIRC7, DGKK, IGF2, DGKI, GRM1, PROK2, GRM4, ADRB2, PRLR, EREG, PROK1, GADD45G, CARTPT, RELN, LOC653882	1944	240	13528	1.33378	1	0.352496	48.1842
GOTERM_MF_FAT	GO:0008233~peptidase activity	99	3.74716	0.0354879	MMP9, PGC, ENPEP, MMP3, MMP1, SHH, LPA, PAPPA, ADAM2, LONRF3, CFD, ADAMTS8, CPE, ST14, RELN, ADAMTS2, CTSL3, ACR, RBP3, KEL, MME, PYDC1, PSMB2, ADAM30, BMP1, CFB, ADAM23, CRBN, THSD4, PAPPA2, ADAM21, TLL1, MMP27, MMP28, SENP7, MMP25, MMP24, DPEP3, KLK12, KLK11, LTF, KLK10, PRSS33, PRSS35, KLK15, KLK14, KLK13, IHH, TRY6, CPXM2, MMP13, NAALAD2, GZMK, CAPN13, SERPINB2, SLPI, CTSH, CTSG, ADAMTS18, US…	1866	574	12983	1.20002	1	0.374597	44.4808
SP_PIR_KEYWORDS	myosin	13	0.492051	0.0355084	MYL2, MYH1, MYO1D, MYH2, MYL1, MYO1F, MYH4, MYH8, MYO18B, MYO10, MYH11, MYH13, MYO5B	2592	51	19235	1.8916	1	0.19821	42.1539
INTERPRO	IPR001609:Myosin head, motor region	11	0.416351	0.0355792	MYO18B, MYO10, MYH1, MYH2, MYO1D, MYH11, MYH4, MYO1F, MYH13, MYH8, MYO5B	2367	38	16659	2.03732	1	0.48864	46.6029
SP_PIR_KEYWORDS	atrial septal defect	4	0.1514	0.0355798	ACTC1, TBX20, GATA4, TLL1	2592	6	19235	4.94727	1	0.19708	42.2187
SP_PIR_KEYWORDS	thymocyte	4	0.1514	0.0355798	CD1C, CD1B, CD1A, CD1D	2592	6	19235	4.94727	1	0.19708	42.2187
GOTERM_CC_FAT	GO:0030136~clathrin-coated vesicle	30	1.1355	0.0356892	SYT1, RAB3C, SYT5, SYT2, SYT3, RASSF9, SYT9, SYT6, SLC32A1, SYNPR, APOB, GAD2, DAB2, SYN1, GRIN2B, SYN2, SV2B, LGI3, SLC30A3, SVOP, GABRA2, SYT10, GRIN1, NPY1R, SLC17A7, SLC17A8, SLC17A6, IGF2R, STEAP2, BIN1	2012	132	12782	1.44384	1	0.422504	41.2299
UP_SEQ_FEATURE	metal ion-binding site:Zinc 2; in inhibited form	5	0.189251	0.0356893	MMP9, MMP27, MMP3, MMP13, MMP1	2587	10	19113	3.69405	1	0.759654	50.1321
UP_SEQ_FEATURE	domain:Sushi 9	5	0.189251	0.0356893	CR1, CR2, CSMD3, CSMD2, CSMD1	2587	10	19113	3.69405	1	0.759654	50.1321
UP_SEQ_FEATURE	repeat:33	5	0.189251	0.0356893	RRBP1, DGKK, ALMS1, KRTAP10-4, IVL	2587	10	19113	3.69405	1	0.759654	50.1321
PIR_SUPERFAMILY	PIRSF500572:small inducible cytokine, A2 type	4	0.1514	0.0357815	CCL11, CCL13, CCL8, CCL7	1238	5	7396	4.77932	1	0.786898	43.2905
PIR_SUPERFAMILY	PIRSF038798:T-cell surface glycoprotein CD1	4	0.1514	0.0357815	CD1C, CD1B, CD1A, CD1D	1238	5	7396	4.77932	1	0.786898	43.2905
GOTERM_BP_FAT	GO:0001503~ossification	25	0.946253	0.0358106	CYP24A1, CASR, NOG, FGF9, SHH, GLI1, TNFRSF11A, OR10C1, IHH, BMP4, BMP3, BMP1, COL13A1, IGF2, MMP13, CHRDL2, ALOX15, TNFSF11, FOXC2, GNAS, SP7, COL1A1, EXT2, BMP5, BMP6	1944	115	13528	1.51279	1	0.361536	49.3764
UP_SEQ_FEATURE	binding site:cAMP	4	0.1514	0.0360029	PDE4B, PDE4D, PDE4C, CNGA2	2587	6	19113	4.9254	1	0.760178	50.4417
UP_SEQ_FEATURE	domain:Sushi 19	4	0.1514	0.0360029	CR1, CSMD3, CSMD2, CSMD1	2587	6	19113	4.9254	1	0.760178	50.4417
UP_SEQ_FEATURE	domain:Lipoxygenase	4	0.1514	0.0360029	ALOX15, ALOX15B, ALOX12B, ALOX5	2587	6	19113	4.9254	1	0.760178	50.4417
UP_SEQ_FEATURE	domain:Sushi 17	4	0.1514	0.0360029	CR1, CSMD3, CSMD2, CSMD1	2587	6	19113	4.9254	1	0.760178	50.4417
UP_SEQ_FEATURE	metal ion-binding site:Iron; via carboxylate; catalytic	4	0.1514	0.0360029	ALOX15, ALOX15B, ALOX12B, ALOX5	2587	6	19113	4.9254	1	0.760178	50.4417
UP_SEQ_FEATURE	domain:Sushi 16	4	0.1514	0.0360029	CR1, CSMD3, CSMD2, CSMD1	2587	6	19113	4.9254	1	0.760178	50.4417
UP_SEQ_FEATURE	domain:Sushi 18	4	0.1514	0.0360029	CR1, CSMD3, CSMD2, CSMD1	2587	6	19113	4.9254	1	0.760178	50.4417
UP_SEQ_FEATURE	domain:Sushi 20	4	0.1514	0.0360029	CR1, CSMD3, CSMD2, CSMD1	2587	6	19113	4.9254	1	0.760178	50.4417
UP_SEQ_FEATURE	site:Cleavage	16	0.605602	0.0360425	TMPRSS2, ZP2, PTPRN2, MET, TNFSF15, VTN, PTPRN, TMPRSS3, SLIT2, TMPRSS4, LPHN2, ITGA9, TNFSF11, EMR3, RIPK4, VWA2	2587	68	19113	1.73838	1	0.758049	50.4806
INTERPRO	IPR013162:CD80-like, immunoglobulin C2-set	10	0.378501	0.0363721	MAG, CADM3, CADM2, KIRREL, NPHS1, BTNL2, CD22, SIGLEC12, KIRREL2, KIRREL3	2367	33	16659	2.13273	1	0.493381	47.3581
INTERPRO	IPR000884:Thrombospondin, type 1 repeat	16	0.605602	0.0363973	ADAMTS18, C7, ADAMTS17, ADAMTS19, C6, C8A, RSPO4, ADAMTS8, UNC5B, UNC5A, RSPO3, RSPO2, THSD4, ADAMTS12, ADAMTS2, SPON1	2367	65	16659	1.73244	1	0.490671	47.382
PIR_SUPERFAMILY	PIRSF005503:G protein-coupled receptor, peptide hormone receptor type	6	0.227101	0.0367262	CRHR1, CALCR, CRHR2, VIPR1, VIPR2, GHRHR	1238	12	7396	2.98708	1	0.780283	44.1493
OMIM_DISEASE	Framingham Heart Study 100K Project: genome-wide associations for blood pressure and arterial stiffness	7	0.264951	0.0367565	CDH13, SYNE1, CNTNAP5, TGFBR2, C14ORF118, CNTN4, WDR69	571	17	3671	2.64726	1	0.999564	44.7958
UP_SEQ_FEATURE	domain:Peptidase M12B	11	0.416351	0.0368669	ADAMTS18, ADAMTS17, ADAMTS19, ADAMTS8, ADAM23, ADAM2, ADAM30, ADAM21, ADAMTS12, ADAMTS2, ADAMDEC1	2587	40	19113	2.03173	1	0.763445	51.2852
GOTERM_MF_FAT	GO:0070011~peptidase activity, acting on L-amino acid peptides	95	3.59576	0.0368848	PGC, MMP9, MMP27, ENPEP, MMP28, MMP3, SENP7, MMP25, MMP1, MMP24, LPA, PAPPA, ADAM2, KLK12, DPEP3, LTF, KLK11, KLK10, LONRF3, PRSS33, CFD, PRSS35, KLK15, KLK14, KLK13, TRY6, CPXM2, MMP13, NAALAD2, GZMK, ADAMTS8, CPE, CAPN13, ST14, SERPINB2, RELN, ADAMTS2, CTSH, CTSG, CTSL3, ACR, ADAMTS18, USP6, ADAMTS17, ADAMTS19, RBP3, KEL, PRSS1, MME, C1S, PYDC1, CPN1, CPZ, TPSG1, PCSK2, PCSK1, PRSS2, REN, PSMB2…	1866	549	12983	1.20397	1	0.383227	45.7759
GOTERM_BP_FAT	GO:0034754~cellular hormone metabolic process	15	0.567752	0.0369996	RBP4, CYP11A1, CYP11B1, CYP11B2, CYP26A1, SHH, RDH12, AFP, ALDH1A2, RDH8, SERPINA6, CYP26B1, CRH, HSD11B2, SRD5A2	1944	59	13528	1.7692	1	0.370298	50.5292
GOTERM_BP_FAT	GO:0055085~transmembrane transport	98	3.70931	0.0370005	SLC8A3, KCNC2, KCNC3, SLC22A12, SLC9A3, SLC9A2, MCOLN3, KCND2, TRPA1, CNGA4, CNGA1, CNGA2, RYR1, RYR2, SLC30A10, RBP4, KCNA2, KCNA1, KCNA4, KCNA3, KCNA6, KCNA5, KCNA7, KCNS3, KCNS2, FOLR3, FOLR2, SLC30A2, SLC30A3, SLC30A8, HCN4, RGPD5, TRPC4, ABCB8, KCNB2, TRPC5, KCNB1, TRPC7, ABCB1, UCP1, CACNA1E, SLC5A10, CACNA1D, CACNA1A, SLC46A1, CACNA1B, SLC5A5, KCNAB1, LOC153328, KCNQ4, KCNQ3, SLC24A4, SLC2…	1944	569	13528	1.19854	1	0.369451	50.53
SMART	SM00008:HormR	9	0.340651	0.0370244	LPHN2, CRHR1, CALCR, CRHR2, PTH2R, VIPR1, VIPR2, GHRHR, GLP1R	1346	27	9079	2.24839	0.999998	0.383358	40.2562
SP_PIR_KEYWORDS	copper	14	0.529902	0.0371429	COX11, DBH, S100A12, APLP1, ABP1, AFP, MT1A, F5, ALB, MT1B, STEAP2, SLC31A2, MT1H, MT1F	2592	57	19235	1.82268	1	0.203411	43.6204
GOTERM_BP_FAT	GO:0002449~lymphocyte mediated immunity	17	0.643452	0.0372082	C7, CR1, CR2, CD8A, C6, CRP, C4BPB, SERPING1, SLAMF7, C4BPA, C1S, LY9, C1QC, C8A, C1QA, C1QB, CD55	1944	70	13528	1.69001	1	0.370258	50.7288
GOTERM_BP_FAT	GO:0021575~hindbrain morphogenesis	8	0.302801	0.0375386	DAB1, LMX1B, GSX2, LHX1, LHX5, WNT7A, CACNA1A, GLI1	1944	23	13528	2.42047	1	0.372035	51.0434
GOTERM_BP_FAT	GO:0043449~cellular alkene metabolic process	8	0.302801	0.0375386	FCER1A, ALOX15, CYP2F1, PRG3, ALOX15B, ALOX12B, ALOX5, CYP4F2	1944	23	13528	2.42047	1	0.372035	51.0434
GOTERM_BP_FAT	GO:0045777~positive regulation of blood pressure	8	0.302801	0.0375386	TACR3, TACR1, CYP11B2, AVPR1B, AVPR1A, ADRA1B, HSD11B2, CARTPT	1944	23	13528	2.42047	1	0.372035	51.0434
OMIM_DISEASE	Multiple Genetic Loci for Bone Mineral Density and Fractures	5	0.189251	0.0378645	C6ORF97, TNFRSF11A, TNFSF11, ESR1, C6ORF10	571	9	3671	3.57171	1	0.9987	45.7947
OMIM_DISEASE	Genome-wide association of echocardiographic dimensions, brachial artery endothelial function and treadmill exercise responses in the Framingham Heart Study	5	0.189251	0.0378645	KCNB2, PDE4B, FAM5C, RYR2, SLIT2	571	9	3671	3.57171	1	0.9987	45.7947
INTERPRO	IPR003654:Paired-like homeodomain protein, OAR	6	0.227101	0.0379066	DMBX1, RAX, VSX2, ALX4, PITX2, ALX1	2367	14	16659	3.0163	1	0.502035	48.7912
INTERPRO	IPR001426:Receptor tyrosine kinase, class V, conserved site	6	0.227101	0.0379066	EPHA5, EPHA7, EPHB6, EPHA8, EPHA10, EPHB2	2367	14	16659	3.0163	1	0.502035	48.7912
INTERPRO	IPR004009:Myosin, N-terminal, SH3-like	6	0.227101	0.0379066	MYH1, MYH2, MYH11, MYH4, MYH13, MYH8	2367	14	16659	3.0163	1	0.502035	48.7912
INTERPRO	IPR001090:Ephrin receptor, ligand binding	6	0.227101	0.0379066	EPHA5, EPHA7, EPHB6, EPHA8, EPHA10, EPHB2	2367	14	16659	3.0163	1	0.502035	48.7912
INTERPRO	IPR003585:Neurexin/syndecan/glycophorin C	6	0.227101	0.0379066	CADM3, NRXN2, NRXN3, CADM2, CNTNAP2, NRXN1	2367	14	16659	3.0163	1	0.502035	48.7912
GOTERM_MF_FAT	GO:0015179~L-amino acid transmembrane transporter activity	11	0.416351	0.0380618	SLC32A1, SLC17A8, SLC36A2, SLC17A6, SLC6A7, SLC6A11, SLC6A12, SLC1A6, SLC7A8, SLC7A10, OCA2	1866	38	12983	2.01406	1	0.389812	46.845
GOTERM_BP_FAT	GO:0048589~developmental growth	20	0.757002	0.0381106	DMBX1, MYF6, BMP4, KLK6, CGA, SERPINA10, NDN, ESRRB, ALMS1, FGF10, TIMP3, SHH, PLG, PRPF19, EREG, FGA, PAX7, POU4F3, POU4F2, KRTAP21-1	1944	87	13528	1.59974	1	0.375701	51.5837
SMART	SM00110:C1Q	10	0.378501	0.0382339	C1QA, C1QB, CBLN4, CBLN1, CBLN2, C1QTNF1, C1QL2, C1QL3, EMILIN2, C1QC	1346	32	9079	2.10787	0.999999	0.382286	41.2726
SMART	SM00186:FBG	10	0.378501	0.0382339	CNTNAP4, FGA, CNTNAP5, FGB, FCN2, FCN1, CNTNAP2, FIBCD1, ANGPTL5, ANGPT4	1346	32	9079	2.10787	0.999999	0.382286	41.2726
UP_SEQ_FEATURE	domain:EGF-like 2; calcium-binding	14	0.529902	0.0383193	BMP1, SCUBE3, EGFL6, SCUBE1, NPNT, NELL1, EFEMP1, NELL2, UMOD, GAS6, FBLN5, COMP, EMR3, TLL1	2587	57	19113	1.81462	1	0.774335	52.6726
SP_PIR_KEYWORDS	signal transduction	10	0.378501	0.0384041	PLXNC1, GNAO1, RAC2, GNB2, CD3E, OR3A1, MS4A5, GNAS, CD24, PPP2R2C	2592	35	19235	2.12026	1	0.208122	44.7283
GOTERM_BP_FAT	GO:0001817~regulation of cytokine production	36	1.3626	0.038673	ZBTB32, TNF, PPARG, TNFSF15, TNFRSF8, IGF2BP1, PYDC1, IL10, CALCA, SAA2, IL17F, GATA4, PYCARD, SFTPD, CHRNA7, CD24, CHRFAM7A, FCER1A, GIMAP5, PRG3, CD3E, IL27, NOX1, IL9, CIDEA, IGF2, CD40, NLRP3, NLRP2, GIMAP1, CARD11, CD86, EREG, IL12B, CLEC7A, IRF4, GHSR	1944	181	13528	1.38408	1	0.379253	52.1095
GOTERM_BP_FAT	GO:0032963~collagen metabolic process	9	0.340651	0.038689	KLK6, MMP9, PRSS2, MMP27, COL1A1, MMP3, MMP13, ADAMTS2, MMP1	1944	28	13528	2.23677	1	0.378522	52.1244
GOTERM_BP_FAT	GO:0003014~renal system process	9	0.340651	0.038689	PTGER3, WFS1, TACR1, CYP11B2, HSD11B2, NPPB, CHRNB2, PCSK5, CHRNA3	1944	28	13528	2.23677	1	0.378522	52.1244
GOTERM_MF_FAT	GO:0015459~potassium channel regulator activity	9	0.340651	0.0387123	KCNS3, PRKCZ, ABCC9, ADRB2, KCNAB1, ADRA2A, KCNA5, PRPF18, KCNV1	1866	28	12983	2.23639	1	0.392026	47.4274
GOTERM_MF_FAT	GO:0015103~inorganic anion transmembrane transporter activity	10	0.378501	0.0387407	SLC17A7, SLC26A3, SLC5A5, SLC26A5, ADAMTS8, SLC17A4, SLC17A1, SLC34A1, ANKH, OCA2	1866	33	12983	2.10838	1	0.389278	47.4527
GOTERM_BP_FAT	GO:0015833~peptide transport	14	0.529902	0.0390702	EDN3, CPLX3, HNF1B, FAM3B, FFAR1, PDX1, VGF, GHRHR, LEP, GHRH, MC4R, SLC30A8, GHSR, GLP1R	1944	54	13528	1.80415	1	0.380629	52.4775
GOTERM_BP_FAT	GO:0008344~adult locomotory behavior	14	0.529902	0.0390702	DMBX1, DRD1, SNCA, GRIN1, ATP1A3, CACNB4, NTSR1, TRH, HOXB8, CHAT, CACNA1A, OPRD1, NGF, CDH23	1944	54	13528	1.80415	1	0.380629	52.4775
GOTERM_BP_FAT	GO:0050870~positive regulation of T cell activation	18	0.681302	0.0391661	GIMAP5, IKZF1, CD3E, EFNB1, TGFBR2, BAD, ADA, GIMAP1, CARD11, CD86, SIRPG, IL4R, HLX, LCK, IL2RG, CD24, IL12B, ICOSLG	1944	76	13528	1.64815	1	0.380518	52.566
SMART	SM00261:FU	7	0.264951	0.0395444	FRAS1, RSPO4, ERBB4, RSPO3, RSPO2, PCSK5, INSRR	1346	18	9079	2.62312	0.999999	0.382075	42.3559
GOTERM_BP_FAT	GO:0009651~response to salt stress	6	0.227101	0.0395575	TNF, TACR3, AVPR1B, NKX2-1, KMO, BDKRB2	1944	14	13528	2.98236	1	0.38268	52.9254
GOTERM_MF_FAT	GO:0008329~pattern recognition receptor activity	6	0.227101	0.0395766	MARCO, PGLYRP4, PGLYRP3, COLEC12, CLEC7A, DMBT1	1866	14	12983	2.98186	1	0.39291	48.1919
UP_SEQ_FEATURE	metal ion-binding site:Zinc; catalytic	25	0.946253	0.039697	ADAMTS18, ADAMTS17, ADAMTS19, KEL, MME, ENPEP, MMP28, MMP25, CPN1, MMP24, PAPPA, PITRM1, CDA, ADAM30, ADAMTS12, BMP1, TRHDE, ADAMTS8, CA7, MEP1A, PAPPA2, ADAM21, ADAMTS2, ADAMDEC1, TLL1	2587	123	19113	1.50165	1	0.783962	53.954
INTERPRO	IPR013320:Concanavalin A-like lectin/glucanase, subgroup	18	0.681302	0.0400258	APCS, CLSTN2, NRXN2, CNTNAP4, CNTNAP5, NRXN3, CRP, NELL2, LGALS13, NRXN1, LMAN1, CLC, SLIT2, GAS6, SLIT3, EGFLAM, COMP, CNTNAP2	2367	77	16659	1.64525	1	0.518485	50.71
GOTERM_BP_FAT	GO:0035108~limb morphogenesis	22	0.832702	0.0404906	WNT5A, NOG, TBX3, FGF9, LEF1, FGF10, ZBTB16, MMP13, GJA5, SHH, MSX2, ALDH1A2, DKK1, CYP26B1, GNAS, ALX4, KRTAP21-1, PCSK5, WNT7A, TWIST1, FGF4, ALX1	1944	99	13528	1.54641	1	0.388948	53.7718
GOTERM_BP_FAT	GO:0035107~appendage morphogenesis	22	0.832702	0.0404906	WNT5A, NOG, TBX3, FGF9, LEF1, FGF10, ZBTB16, MMP13, GJA5, SHH, MSX2, ALDH1A2, DKK1, CYP26B1, GNAS, ALX4, KRTAP21-1, PCSK5, WNT7A, TWIST1, FGF4, ALX1	1944	99	13528	1.54641	1	0.388948	53.7718
SP_PIR_KEYWORDS	blood group antigen	9	0.340651	0.0406742	CR1, CD55, XG, DARC, KEL, FUT3, SLC4A1, SLC14A1, ABO	2592	30	19235	2.22627	1	0.217611	46.6712
INTERPRO	IPR003092:Potassium channel, two pore-domain, TASK	4	0.1514	0.0409556	KCNK17, KCNK16, KCNK15, KCNK3	2367	6	16659	4.69202	1	0.523801	51.5303
INTERPRO	IPR015545:Olfactory receptor MOR105-like	4	0.1514	0.0409556	OR6K3, OR6K2, OR6K6, OR6N2	2367	6	16659	4.69202	1	0.523801	51.5303
INTERPRO	IPR016332:Alpha-1B-glycoprotein/leukocyte immunoglobulin-like receptor	4	0.1514	0.0409556	LILRA1, LILRA2, LILRA3, LILRA4	2367	6	16659	4.69202	1	0.523801	51.5303
INTERPRO	IPR013819:Lipoxygenase, C-terminal	4	0.1514	0.0409556	ALOX15, ALOX15B, ALOX12B, ALOX5	2367	6	16659	4.69202	1	0.523801	51.5303
INTERPRO	IPR001885:Lipoxygenase, mammalian	4	0.1514	0.0409556	ALOX15, ALOX15B, ALOX12B, ALOX5	2367	6	16659	4.69202	1	0.523801	51.5303
INTERPRO	IPR000907:Lipoxygenase	4	0.1514	0.0409556	ALOX15, ALOX15B, ALOX12B, ALOX5	2367	6	16659	4.69202	1	0.523801	51.5303
INTERPRO	IPR018029:C2 membrane targeting protein	23	0.870553	0.0409813	SYT1, CPNE4, SYT5, SYT10, CPNE6, SYT2, SYT3, SYT9, SYT6, RIMS1, RIMS4, MCTP1, PRKCB, PLCL1, DYSF, MCTP2, RGS3, PLCG2, SYT14, SYT13, SYT15, RAB11FIP1, PLCB2	2367	106	16659	1.52712	1	0.521098	51.5528
SP_PIR_KEYWORDS	ion channel	6	0.227101	0.0413207	GABRA1, GRIN2B, GABRB1, CHRNA4, CHRNA7, KCNA6, CHRFAM7A	2592	15	19235	2.96836	1	0.21914	47.2127
GOTERM_BP_FAT	GO:0043627~response to estrogen stimulus	23	0.870553	0.0414251	BMP4, TACR3, CYP11A1, TGFBR2, PPARG, ESR1, CFTR, NPY1R, PTPRN, MMP13, TIMP3, GHRHR, SHH, WNT2, CTTNBP2, CD38, ALDH1A2, KRT19, GATA3, CD24, TFF1, IHH, GHR	1944	105	13528	1.52432	1	0.395134	54.6051
INTERPRO	IPR019791:Haem peroxidase, animal, subgroup	5	0.189251	0.0418309	LPO, EPX, DUOX2, DUOX1, MPO	2367	10	16659	3.51901	1	0.525593	52.2907
INTERPRO	IPR002007:Haem peroxidase, animal	5	0.189251	0.0418309	LPO, EPX, DUOX2, DUOX1, MPO	2367	10	16659	3.51901	1	0.525593	52.2907
SP_PIR_KEYWORDS	integrin	11	0.416351	0.0419435	ADAMTS18, ITGA9, ITGAX, ADAM23, ITGA5, ITGA8, ITGB4, ITGAD, ITGB2, ITGAM, ADAMDEC1	2592	41	19235	1.99098	1	0.220532	47.7295
INTERPRO	IPR001590:Peptidase M12B, ADAM/reprolysin	11	0.416351	0.041967	ADAMTS18, ADAMTS17, ADAMTS19, ADAMTS8, ADAM23, ADAM2, ADAM30, ADAM21, ADAMTS12, ADAMTS2, ADAMDEC1	2367	39	16659	1.98508	1	0.523881	52.408
UP_SEQ_FEATURE	domain:Laminin G-like 4	6	0.227101	0.0420195	CNTNAP4, NRXN2, NRXN3, CNTNAP5, CNTNAP2, NRXN1	2587	15	19113	2.95524	1	0.800588	56.0399
UP_SEQ_FEATURE	metal ion-binding site:Iron (heme proximal ligand)	6	0.227101	0.0420195	HBM, HBZ, HBQ1, HBG1, HBA1, HBE1	2587	15	19113	2.95524	1	0.800588	56.0399
GOTERM_BP_FAT	GO:0009743~response to carbohydrate stimulus	15	0.567752	0.0421125	COL4A3, HNF1B, SLC8A1, TGFBR2, COLEC12, TRH, PTPRN, ACVR1C, PCSK1, APOB, UCN3, HNF4A, CLEC7A, SLC30A8, NR1H4	1944	60	13528	1.73971	1	0.399397	55.2089
PIR_SUPERFAMILY	PIRSF002443:acetylcholine receptor	12	0.454201	0.0421192	GABRG1, GABRD, GABRA2, GABRA1, GABRA4, GABRB1, CHRNA4, CHRNB2, CHRNA7, CHRFAM7A, HTR3A, CHRNA3, CHRNA2	1238	38	7396	1.88657	1	0.811191	48.8234
GOTERM_BP_FAT	GO:0048484~enteric nervous system development	4	0.1514	0.0421838	RET, NTF3, HLX, TLX2	1944	6	13528	4.63923	1	0.399058	55.2711
GOTERM_BP_FAT	GO:0048541~Peyer's patch development	4	0.1514	0.0421838	IKZF1, CACNB4, ADA, NKX2-3	1944	6	13528	4.63923	1	0.399058	55.2711
GOTERM_BP_FAT	GO:0014050~negative regulation of glutamate secretion	4	0.1514	0.0421838	HRH3, GRM7, TRH, NPY5R	1944	6	13528	4.63923	1	0.399058	55.2711
GOTERM_BP_FAT	GO:0021937~Purkinje cell-granule cell precursor cell signaling involved in regulation of granule cell precursor cell proliferation	4	0.1514	0.0421838	LHX1, LHX5, SHH, GLI1	1944	6	13528	4.63923	1	0.399058	55.2711
GOTERM_BP_FAT	GO:0055075~potassium ion homeostasis	4	0.1514	0.0421838	CYP11B2, KCNA5, UPK3A, ATP12A	1944	6	13528	4.63923	1	0.399058	55.2711
GOTERM_BP_FAT	GO:0021548~pons development	4	0.1514	0.0421838	PHOX2A, HOXB1, GRIN1, CACNA1A	1944	6	13528	4.63923	1	0.399058	55.2711
GOTERM_BP_FAT	GO:0048537~mucosal-associated lymphoid tissue development	4	0.1514	0.0421838	IKZF1, CACNB4, ADA, NKX2-3	1944	6	13528	4.63923	1	0.399058	55.2711
GOTERM_MF_FAT	GO:0016165~lipoxygenase activity	4	0.1514	0.0421989	ALOX15, ALOX15B, ALOX12B, ALOX5	1866	6	12983	4.63844	1	0.410067	50.4481
GOTERM_MF_FAT	GO:0004936~alpha-adrenergic receptor activity	4	0.1514	0.0421989	ADRA2A, ADRA1B, ADRA1A, ADRA2B	1866	6	12983	4.63844	1	0.410067	50.4481
GOTERM_MF_FAT	GO:0030353~fibroblast growth factor receptor antagonist activity	4	0.1514	0.0421989	IL1F9, IL1F10, IL1RN, IL1F5	1866	6	12983	4.63844	1	0.410067	50.4481
GOTERM_MF_FAT	GO:0042056~chemoattractant activity	4	0.1514	0.0421989	CCL3, CCL14, FGF10, CCL16, CCL15	1866	6	12983	4.63844	1	0.410067	50.4481
GOTERM_MF_FAT	GO:0005152~interleukin-1 receptor antagonist activity	4	0.1514	0.0421989	IL1F9, IL1F10, IL1RN, IL1F5	1866	6	12983	4.63844	1	0.410067	50.4481
SP_PIR_KEYWORDS	peroxidase	8	0.302801	0.04239	LPO, GPX6, GPX5, EPX, DUOX2, DUOX1, MPO, GPX8	2592	25	19235	2.37469	1	0.221074	48.0972
INTERPRO	IPR000324:Vitamin D receptor	7	0.264951	0.0425282	PGR, VDR, HNF4A, ESRRB, ESR1, NR3C2, NR1H4	2367	19	16659	2.59296	1	0.525818	52.8885
INTERPRO	IPR010909:PLAC	7	0.264951	0.0425282	ADAMTS18, ADAMTS17, ADAMTS19, THSD4, ADAMTS12, PCSK5, ADAMTS2	2367	19	16659	2.59296	1	0.525818	52.8885
UP_SEQ_FEATURE	repeat:27	8	0.302801	0.043284	RRBP1, DGKK, NEFH, ALMS1, KRTAP10-4, KRTAP10-7, KRTAP10-6, IVL	2587	25	19113	2.36419	1	0.808006	57.1377
GOTERM_BP_FAT	GO:0050673~epithelial cell proliferation	5	0.189251	0.0433744	BMP4, HNF1B, ALMS1, FGF10, LOC653882, KIT	1944	10	13528	3.47942	1	0.406948	56.2977
GOTERM_BP_FAT	GO:0045622~regulation of T-helper cell differentiation	5	0.189251	0.0433744	CD86, IL27, HLX, IL4R, IRF4	1944	10	13528	3.47942	1	0.406948	56.2977
GOTERM_BP_FAT	GO:0051931~regulation of sensory perception	5	0.189251	0.0433744	ADRB2, CCK, HTR2C, GRM1, IL10	1944	10	13528	3.47942	1	0.406948	56.2977
GOTERM_BP_FAT	GO:0014074~response to purine	5	0.189251	0.0433744	GNAL, PPARG, RYR1, RYR2, FKBP1A	1944	10	13528	3.47942	1	0.406948	56.2977
GOTERM_BP_FAT	GO:0051930~regulation of sensory perception of pain	5	0.189251	0.0433744	ADRB2, CCK, HTR2C, GRM1, IL10	1944	10	13528	3.47942	1	0.406948	56.2977
GOTERM_BP_FAT	GO:0045109~intermediate filament organization	5	0.189251	0.0433744	KRT9, KRT25, KRT14, NEFH, KRT20	1944	10	13528	3.47942	1	0.406948	56.2977
GOTERM_BP_FAT	GO:0008211~glucocorticoid metabolic process	5	0.189251	0.0433744	SERPINA6, CYP11B1, CYP11B2, CRH, HSD11B2	1944	10	13528	3.47942	1	0.406948	56.2977
GOTERM_MF_FAT	GO:0048551~metalloenzyme inhibitor activity	5	0.189251	0.0433928	COL4A3, SPOCK3, TIMP4, TIMP3, TIMP1	1866	10	12983	3.47883	1	0.415992	51.4445
GOTERM_MF_FAT	GO:0005243~gap junction channel activity	5	0.189251	0.0433928	GJD2, GJA10, GJB3, GJA5, GJB2	1866	10	12983	3.47883	1	0.415992	51.4445
GOTERM_MF_FAT	GO:0046870~cadmium ion binding	5	0.189251	0.0433928	NOS1, MT1A, MT1B, MT1H, MT1F	1866	10	12983	3.47883	1	0.415992	51.4445
GOTERM_MF_FAT	GO:0008191~metalloendopeptidase inhibitor activity	5	0.189251	0.0433928	COL4A3, SPOCK3, TIMP4, TIMP3, TIMP1	1866	10	12983	3.47883	1	0.415992	51.4445
GOTERM_MF_FAT	GO:0010576~metalloenzyme regulator activity	5	0.189251	0.0433928	COL4A3, SPOCK3, TIMP4, TIMP3, TIMP1	1866	10	12983	3.47883	1	0.415992	51.4445
GOTERM_MF_FAT	GO:0030280~structural constituent of epidermis	5	0.189251	0.0433928	LOR, KRT36, KRTAP5-8, KRT14, KRTAP1-3	1866	10	12983	3.47883	1	0.415992	51.4445
GOTERM_BP_FAT	GO:0002250~adaptive immune response	18	0.681302	0.0437857	C7, CR1, CR2, CD8A, C6, CRP, C4BPB, SERPING1, C4BPA, C1S, LY9, C1QC, IL10, C1QA, C8A, C1QB, CD55, IL12B	1944	77	13528	1.62674	1	0.409068	56.6472
GOTERM_BP_FAT	GO:0002460~adaptive immune response based on somatic recombination of immune receptors built from immunoglobulin superfamily domains	18	0.681302	0.0437857	C7, CR1, CR2, CD8A, C6, CRP, C4BPB, SERPING1, C4BPA, C1S, LY9, C1QC, IL10, C1QA, C8A, C1QB, CD55, IL12B	1944	77	13528	1.62674	1	0.409068	56.6472
UP_SEQ_FEATURE	domain:Laminin G-like 3	7	0.264951	0.0437919	EGFLAM, CNTNAP4, NRXN2, NRXN3, CNTNAP5, CNTNAP2, NRXN1	2587	20	19113	2.58583	1	0.809559	57.5712
GOTERM_MF_FAT	GO:0031404~chloride ion binding	18	0.681302	0.043819	FXYD1, GABRG1, GABRD, GABRA2, GABRA1, CLCA1, GABRA4, GABRB1, ANO1, CLCNKB, CFTR, NPR3, BEST2, SLC26A3, CLIC5, ANO2, ANO4, AMY1C, AMY1B, AMY1A	1866	77	12983	1.62647	1	0.416155	51.7956
INTERPRO	IPR017448:Speract/scavenger receptor related	8	0.302801	0.0442711	MARCO, TMPRSS2, CD163L1, CD5L, TMPRSS3, TMPRSS4, DMBT1, CD163	2367	24	16659	2.34601	1	0.537554	54.3518
INTERPRO	IPR001827:Homeobox protein, antennapedia type, conserved site	8	0.302801	0.0442711	HOXB3, HOXB4, HOXB1, HOXB2, HOXB8, HOXB5, HOXB6, PDX1	2367	24	16659	2.34601	1	0.537554	54.3518
SMART	SM00615:EPH_lbd	6	0.227101	0.0444642	EPHA5, EPHA7, EPHB6, EPHA8, EPHA10, EPHB2	1346	14	9079	2.89079	1	0.408191	46.2593
SMART	SM00294:4.1m	6	0.227101	0.0444642	CADM3, NRXN2, NRXN3, CADM2, CNTNAP2, NRXN1	1346	14	9079	2.89079	1	0.408191	46.2593
GOTERM_BP_FAT	GO:0048585~negative regulation of response to stimulus	22	0.832702	0.0445741	PRKCZ, KLK8, DRD1, CCK, SLC6A3, PPARG, GRIN1, IGF2, SERPING1, GRIN3A, ADA, IL10, CTNNA2, LEP, ADRB2, SAA2, LOC653631, CRH, GRID2, CARTPT, CHRNA7, CHRFAM7A, GHSR	1944	100	13528	1.53095	1	0.413885	57.3095
GOTERM_BP_FAT	GO:0021587~cerebellum morphogenesis	7	0.264951	0.0445954	DAB1, LMX1B, LHX1, LHX5, WNT7A, CACNA1A, GLI1	1944	19	13528	2.56379	1	0.413161	57.3273
GOTERM_BP_FAT	GO:0048483~autonomic nervous system development	7	0.264951	0.0445954	PHOX2A, HOXB1, RET, HOXB2, NTF3, HLX, TLX2	1944	19	13528	2.56379	1	0.413161	57.3273
GOTERM_BP_FAT	GO:0035272~exocrine system development	7	0.264951	0.0445954	PTF1A, NKX3-1, FGF10, EDAR, PDX1, EDA, SHH	1944	19	13528	2.56379	1	0.413161	57.3273
GOTERM_BP_FAT	GO:0001502~cartilage condensation	7	0.264951	0.0445954	BARX2, BMP1, MYF5, ACAN, ROR2, FGF4, ALX1	1944	19	13528	2.56379	1	0.413161	57.3273
GOTERM_BP_FAT	GO:0042475~odontogenesis of dentine-containing tooth	11	0.416351	0.0448027	BMP4, ODAM, AMTN, LEF1, EDAR, EDA, LHX8, SHH, BCL2L11, FGF4, EDARADD	1944	39	13528	1.96275	1	0.41377	57.4998
GOTERM_MF_FAT	GO:0003705~RNA polymerase II transcription factor activity, enhancer binding	11	0.416351	0.0448319	MYOD1, HNF4A, FOXA2, IRF8, MYF5, SIX3, FOXC2, NKX2-1, LEF1, FOXP1, GLI1	1866	39	12983	1.96242	1	0.420564	52.6205
PIR_SUPERFAMILY	PIRSF000045:cytochrome P450 CYP2D6	9	0.340651	0.0452684	CYP2A13, CYP2F1, CYP2B6, CYP2S1, CYP26B1, CYP26A1, CYP2A6, CYP2A7, CYP2E1	1238	25	7396	2.15069	1	0.820901	51.3808
SMART	SM00242:MYSc	11	0.416351	0.0456294	MYO18B, MYO10, MYH1, MYH2, MYO1D, MYH11, MYH4, MYO1F, MYH13, MYH8, MYO5B	1346	38	9079	1.95255	1	0.406233	47.1472
UP_SEQ_FEATURE	domain:EF-hand 3	20	0.757002	0.0457068	GUCA1A, MYL2, HPCAL4, CAPSL, DUOX2, CABP1, MYL1, CHP2, DUOX1, PPP3R2, CABP5, CALB1, KCNIP4, CALB2, SCGN, CIB4, VSNL1, HPCA, EFHA2, CALML5	2587	94	19113	1.57193	1	0.821046	59.1688
INTERPRO	IPR011598:Helix-loop-helix DNA-binding	19	0.719152	0.045977	MYF6, MYOD1, MYF5, PTF1A, FIGLA, NEUROG2, NEUROG3, MSC, ASCL2, TAL1, ATOH1, HAND1, NEUROD2, NHLH2, NEUROD4, NEUROD6, ASCL4, TCF15, TWIST1	2367	84	16659	1.59193	1	0.548551	55.7426
GOTERM_CC_FAT	GO:0043025~cell soma	36	1.3626	0.0463576	CALCR, DRD1, CCK, NDN, SYT5, TBX21, GRIN3B, GRIN3A, VGF, ADA, EPHB2, CALCA, DFNB31, PCSK1, CRMP1, DNER, CHRNA4, LBXCOR1, NEGR1, CHAT, CHRNA3, GHR, KCND2, KCNB2, SLC12A5, ESR1, BRS3, EPHA7, GHRH, GRM8, CHRM2, ITGA8, CACNA1E, SST, CACNA1A, PPP5C	2012	168	12782	1.36133	1	0.502549	50.0552
UP_SEQ_FEATURE	domain:CUB 2	10	0.378501	0.0464119	BMP1, ST14, CSMD3, CUZD1, C1S, TMPRSS6, CSMD2, TLL1, DMBT1, CSMD1	2587	36	19113	2.05225	1	0.823733	59.7425
UP_SEQ_FEATURE	domain:CUB 1	10	0.378501	0.0464119	BMP1, ST14, CSMD3, CUZD1, C1S, TMPRSS6, CSMD2, TLL1, DMBT1, CSMD1	2587	36	19113	2.05225	1	0.823733	59.7425
GOTERM_BP_FAT	GO:0009620~response to fungus	8	0.302801	0.0466397	DCD, DEFA6, DEFA5, DEFA4, DEFA3, DEFA1, CLEC7A, S100A12	1944	24	13528	2.31962	1	0.425883	58.9999
GOTERM_MF_FAT	GO:0016917~GABA receptor activity	8	0.302801	0.0466658	GABRD, GABRG1, GABRA2, GABRA1, GABRA4, GABRB1, OR10C1, GABBR2	1866	24	12983	2.31922	1	0.430673	54.0804
GOTERM_BP_FAT	GO:0051606~detection of stimulus	25	0.946253	0.0467597	GJA10, RBP4, SYT1, CASR, TACR1, TAS1R2, CALCA, PDE6C, GRIN2B, PGLYRP4, PGLYRP3, NPFFR2, PLCB2, OTOP1, GUCA1A, TRPA1, NLRP3, ABCG1, CD1D, OPN5, PITPNM1, GNGT2, RYR2, CLEC7A, GRK1	1944	118	13528	1.47433	1	0.425835	59.0962
GOTERM_BP_FAT	GO:0045807~positive regulation of endocytosis	9	0.340651	0.0469321	GATA2, CALY, SNCA, SFTPD, PCSK9, FGF10, CBLL1, CLEC7A, SELE	1944	29	13528	2.15964	1	0.426153	59.2341
SP_PIR_KEYWORDS	motor protein	26	0.984103	0.0475263	DNAH9, MYL2, DNAH17, MYL1, DNAH3, KLC3, DNAH7, DNAH8, DYNLL2, KIF6, MYO5B, MYH1, MYH2, MYO1D, MYH4, MYO1F, MYH8, KIF1A, MYO10, MYO18B, SLC26A5, MYH11, MYH13, KIF19, DYNLRB2, DNAL4	2592	132	19235	1.46169	1	0.243181	52.1559
SP_PIR_KEYWORDS	liver	14	0.529902	0.0476809	CYP3A4, RBP4, HLF, HNF1B, CYP2S1, CRP, PFKFB1, APOB, FGA, FGB, MAT1A, ALDH2, CYP4F2, GHR	2592	59	19235	1.76089	1	0.242217	52.2733
GOTERM_BP_FAT	GO:0040014~regulation of multicellular organism growth	15	0.567752	0.0477047	IKZF1, SLC6A3, NPY1R, VGF, GHRHR, FOXS1, ACVR1C, LEP, ADRB2, GHRH, NPPC, MC4R, GHSR, PRLH, GHR	1944	61	13528	1.71119	1	0.430617	59.8465
GOTERM_BP_FAT	GO:0002694~regulation of leukocyte activation	33	1.24905	0.0481059	TBX21, TACR1, SNCA, IL10, SHH, ADA, IL4R, HLX, SFTPD, MS4A2, IL2RG, CD24, HLA-DOA, FCER1A, GIMAP5, IKZF1, FLT3, CD3E, IL27, EFNB1, TGFBR2, BAD, CD40, GIMAP1, CARD11, CD38, CD86, SIRPG, LCK, CHRNB2, IL12B, IRF4, ICOSLG	1944	166	13528	1.38339	1	0.432487	60.1612
GOTERM_MF_FAT	GO:0004713~protein tyrosine kinase activity	33	1.24905	0.0481441	FRK, ERBB4, BLK, FGFRL1, EFNA3, EPHA10, KIT, CCL4, INSRR, EPHB2, WNT2, CTTNBP2, EPHB6, CLK3, ITK, RET, FLT1, FLT3, FLT4, HCK, MAP2K4, MET, CCL4L1, ALK, KDR, EPHA5, STYK1, EPHA7, EPHA8, IGF2R, LCK, PDGFRL, ROR2, LOC653882	1866	166	12983	1.38315	1	0.438001	55.2264
GOTERM_BP_FAT	GO:0051249~regulation of lymphocyte activation	30	1.1355	0.0481572	TBX21, TACR1, ADA, IL10, SHH, HLX, IL4R, SFTPD, IL2RG, CD24, HLA-DOA, GIMAP5, IKZF1, FLT3, CD3E, IL27, EFNB1, TGFBR2, BAD, CD40, GIMAP1, CARD11, CD38, CD86, SIRPG, LCK, CHRNB2, IL12B, IRF4, ICOSLG	1944	148	13528	1.41058	1	0.431954	60.2012
GOTERM_BP_FAT	GO:0043434~response to peptide hormone stimulus	31	1.17335	0.0481985	PNLIP, RBP4, DRD1, PPARG, PFKFB1, TIMP4, VGF, IL10, GHRHR, ACVR1C, WNT2, CTTNBP2, PCSK1, PCSK9, TFF1, SRD5A2, GHR, PNLIPRP1, IGF2, CFTR, PTPRN, PCK1, LEP, RETN, MC4R, HSD11B2, FOXC2, COL1A1, GHSR, ABCC5, NGF	1944	154	13528	1.40081	1	0.431356	60.2335
GOTERM_CC_FAT	GO:0031983~vesicle lumen	13	0.492051	0.048398	F13A1, SERPING1, DBH, TIMP1, VEGFC, APOB, FGA, PPBP, F5, FGB, ALB, HRG, CFD	2012	46	12782	1.79538	1	0.508874	51.5956
PIR_SUPERFAMILY	PIRSF500233:synaptotagmin	5	0.189251	0.0484667	SYT1, SYT5, SYT2, SYT3, SYT9	1238	9	7396	3.31897	1	0.829772	53.8553
PIR_SUPERFAMILY	PIRSF005608:metabotropic glutamate receptors and related	5	0.189251	0.0484667	GRM4, CASR, GRM3, TAS1R1, TAS1R2	1238	9	7396	3.31897	1	0.829772	53.8553
KEGG_PATHWAY	hsa04960:Aldosterone-regulated sodium reabsorption	12	0.454201	0.0484834	IRS4, PIK3CG, ATP1A3, HSD11B1, NR3C2, HSD11B2, PIK3R5, IGF2, SCNN1G, SCNN1B, PRKCB, KCNJ1	804	41	5085	1.85111	0.999806	0.434402	45.5292
UP_SEQ_FEATURE	domain:Fibronectin type-III	14	0.529902	0.0491371	LRIT2, IL21R, ASTN2, C5ORF40, ELFN2, TRIM67, IL4R, NPHS1, LRRN1, IL2RG, IL12B, LRFN5, GHR, LRFN2	2587	59	19113	1.75311	1	0.839213	61.889
INTERPRO	IPR001092:Basic helix-loop-helix dimerisation region bHLH	24	0.908403	0.0495109	MYF6, MYOD1, HELT, MYF5, PTF1A, FIGLA, NEUROG2, NEUROG3, MSC, SOHLH1, ASCL2, TAL1, ATOH1, OLIG3, HAND1, EBF2, EBF1, NEUROD2, NHLH2, NEUROD4, NEUROD6, ASCL4, TCF15, TWIST1	2367	114	16659	1.48169	1	0.573115	58.4976
SMART	SM00209:TSP1	16	0.605602	0.0498315	ADAMTS18, C7, ADAMTS17, ADAMTS19, C6, C8A, RSPO4, ADAMTS8, UNC5B, UNC5A, RSPO3, RSPO2, THSD4, ADAMTS12, ADAMTS2, SPON1	1346	65	9079	1.66035	1	0.424601	50.2374
GOTERM_BP_FAT	GO:0009749~response to glucose stimulus	12	0.454201	0.0498713	COL4A3, PCSK1, HNF1B, UCN3, SLC8A1, HNF4A, TGFBR2, TRH, SLC30A8, PTPRN, NR1H4, ACVR1C	1944	45	13528	1.85569	1	0.441781	61.518
GOTERM_BP_FAT	GO:0055067~monovalent inorganic cation homeostasis	12	0.454201	0.0498713	C7, ATP4A, SLC9A3, CYP11B2, SLC12A5, NOX1, SLC9A2, NR3C2, KCNA5, UPK3A, ATP12A, TMPRSS3	1944	45	13528	1.85569	1	0.441781	61.518
UP_SEQ_FEATURE	repeat:2-18	3	0.11355	0.0499517	F5, ACAN, RP1L1	2587	3	19113	7.38809	1	0.842152	62.5093
UP_SEQ_FEATURE	site:Cleavage; by collagenase	3	0.11355	0.0499517	COL4A4, COL4A3, COL1A1	2587	3	19113	7.38809	1	0.842152	62.5093
UP_SEQ_FEATURE	domain:SRCR 8	3	0.11355	0.0499517	CD163L1, DMBT1, CD163	2587	3	19113	7.38809	1	0.842152	62.5093
UP_SEQ_FEATURE	domain:SRCR 7	3	0.11355	0.0499517	CD163L1, DMBT1, CD163	2587	3	19113	7.38809	1	0.842152	62.5093
UP_SEQ_FEATURE	repeat:2-10	3	0.11355	0.0499517	F5, ACAN, RP1L1	2587	3	19113	7.38809	1	0.842152	62.5093
UP_SEQ_FEATURE	repeat:2-25	3	0.11355	0.0499517	F5, ACAN, RP1L1	2587	3	19113	7.38809	1	0.842152	62.5093
UP_SEQ_FEATURE	region of interest:5 X 10 AA approximate repeats	3	0.11355	0.0499517	KRTAP13-3, KRTAP13-2, KRTAP13-1	2587	3	19113	7.38809	1	0.842152	62.5093
UP_SEQ_FEATURE	short sequence motif:POU-IV box	3	0.11355	0.0499517	POU4F3, POU4F2, POU4F1	2587	3	19113	7.38809	1	0.842152	62.5093
UP_SEQ_FEATURE	repeat:2-16	3	0.11355	0.0499517	F5, ACAN, RP1L1	2587	3	19113	7.38809	1	0.842152	62.5093
UP_SEQ_FEATURE	repeat:2-11	3	0.11355	0.0499517	F5, ACAN, RP1L1	2587	3	19113	7.38809	1	0.842152	62.5093
UP_SEQ_FEATURE	region of interest:3 X 9 AA tandem repeats of P-K-C-P-[EQ]- P-C-P-P	3	0.11355	0.0499517	SPRR2A, SPRR2B, SPRR2E	2587	3	19113	7.38809	1	0.842152	62.5093
UP_SEQ_FEATURE	site:Required for specificity	3	0.11355	0.0499517	PRSS2, PRSS3, PRSS1, TRY6	2587	3	19113	7.38809	1	0.842152	62.5093
UP_SEQ_FEATURE	repeat:2-14	3	0.11355	0.0499517	F5, ACAN, RP1L1	2587	3	19113	7.38809	1	0.842152	62.5093
UP_SEQ_FEATURE	domain:SRCR 9	3	0.11355	0.0499517	CD163L1, DMBT1, CD163	2587	3	19113	7.38809	1	0.842152	62.5093
UP_SEQ_FEATURE	site:Cleavage; by caspases	3	0.11355	0.0499517	SATB1, KRT20, PDZD2	2587	3	19113	7.38809	1	0.842152	62.5093
UP_SEQ_FEATURE	repeat:2-24	3	0.11355	0.0499517	F5, ACAN, RP1L1	2587	3	19113	7.38809	1	0.842152	62.5093
UP_SEQ_FEATURE	region of interest:6 X 4 AA repeats of C-C-X-P	3	0.11355	0.0499517	KRTAP5-6, KRTAP5-2, KRTAP5-11	2587	3	19113	7.38809	1	0.842152	62.5093
UP_SEQ_FEATURE	domain:Laminin G-like 6	3	0.11355	0.0499517	NRXN2, NRXN3, NRXN1	2587	3	19113	7.38809	1	0.842152	62.5093
UP_SEQ_FEATURE	repeat:2-13	3	0.11355	0.0499517	F5, ACAN, RP1L1	2587	3	19113	7.38809	1	0.842152	62.5093
UP_SEQ_FEATURE	domain:SRCR 5	3	0.11355	0.0499517	CD163L1, DMBT1, CD163	2587	3	19113	7.38809	1	0.842152	62.5093
UP_SEQ_FEATURE	domain:SRCR 6	3	0.11355	0.0499517	CD163L1, DMBT1, CD163	2587	3	19113	7.38809	1	0.842152	62.5093
UP_SEQ_FEATURE	binding site:Glycolipid	3	0.11355	0.0499517	CD1A, GLTP, CD1D	2587	3	19113	7.38809	1	0.842152	62.5093
UP_SEQ_FEATURE	repeat:2-19	3	0.11355	0.0499517	F5, ACAN, RP1L1	2587	3	19113	7.38809	1	0.842152	62.5093
UP_SEQ_FEATURE	repeat:2-17	3	0.11355	0.0499517	F5, ACAN, RP1L1	2587	3	19113	7.38809	1	0.842152	62.5093
UP_SEQ_FEATURE	repeat:2-20	3	0.11355	0.0499517	F5, ACAN, RP1L1	2587	3	19113	7.38809	1	0.842152	62.5093
UP_SEQ_FEATURE	repeat:2-21	3	0.11355	0.0499517	F5, ACAN, RP1L1	2587	3	19113	7.38809	1	0.842152	62.5093
UP_SEQ_FEATURE	repeat:2-22	3	0.11355	0.0499517	F5, ACAN, RP1L1	2587	3	19113	7.38809	1	0.842152	62.5093
UP_SEQ_FEATURE	repeat:2-23	3	0.11355	0.0499517	F5, ACAN, RP1L1	2587	3	19113	7.38809	1	0.842152	62.5093
UP_SEQ_FEATURE	domain:CUB 3	5	0.189251	0.0502147	BMP1, CSMD3, CSMD2, TLL1, CSMD1	2587	11	19113	3.35822	1	0.841746	62.7075
UP_SEQ_FEATURE	nucleotide phosphate-binding region:cAMP	5	0.189251	0.0502147	PDE4B, PDE4D, PDE4C, HCN4, CNGA2	2587	11	19113	3.35822	1	0.841746	62.7075
INTERPRO	IPR000859:CUB	13	0.492051	0.0503655	BMP1, SCUBE3, SCUBE1, CSMD3, CUZD1, C1S, TMPRSS6, CSMD2, CSMD1, KREMEN2, ST14, DMBT1, TLL1	2367	51	16659	1.79401	1	0.576649	59.1391
INTERPRO	IPR000209:Peptidase S8 and S53, subtilisin, kexin, sedolisin	6	0.227101	0.050396	PCSK2, PCSK1, ADCY8, PCSK9, FOSB, PCSK5	2367	15	16659	2.81521	1	0.574044	59.1618
UP_SEQ_FEATURE	calcium-binding region:1	25	0.946253	0.0506619	CABP1, DUOX2, EFCAB3, DUOX1, PPP3R2, CABP7, CABP5, CALB1, KCNIP4, CALB2, CIB4, CGREF1, PVALB, DGKG, FSTL5, CALML5, GUCA1A, NOX5, HPCAL4, CAPSL, CHP2, SCGN, HPCA, VSNL1, EFHA2	2587	126	19113	1.46589	1	0.842436	63.0423
SP_PIR_KEYWORDS	Hearing	8	0.302801	0.0514964	DFNB31, SLC17A8, KCNQ4, SLC26A5, STRC, GJB6, CDH23, GJB2	2592	26	19235	2.28336	1	0.257554	55.0878
GOTERM_BP_FAT	GO:0030155~regulation of cell adhesion	28	1.0598	0.0517627	PRKCZ, EMCN, TNF, ONECUT1, VTN, CBLL1, EDIL3, FXYD5, ADA, ARHGAP6, DAB1, S1PR1, SAA2, PRSS2, B4GALNT2, CD24, MYF5, MYO1F, DLL1, VAV1, CDH13, SIRPG, RND1, EGFLAM, PRLR, COL1A1, IL12B, ADAMDEC1	1944	137	13528	1.42225	1	0.453413	62.9232
GOTERM_MF_FAT	GO:0015293~symporter activity	28	1.0598	0.0518045	SLC38A4, SLC5A5, SLC36A2, SLC6A2, SLC6A20, SLC6A3, SLC32A1, SLC24A4, SLC24A3, SLC24A2, SLC1A6, SLC2A9, SLC6A11, SLC6A12, SLC12A5, SLC34A1, SLC6A15, SLC6A17, SLC6A19, SLC17A7, SLC17A8, SLC17A6, SLC6A7, SLC17A4, SLC6A5, SLC17A1, SLC5A8, SLC5A7	1866	137	12983	1.422	1	0.459687	57.9495
UP_SEQ_FEATURE	domain:SH3	33	1.24905	0.051815	FRK, BLK, ABI3, CACNB4, SKAP1, DOCK2, STAC, DLG3, DLG5, DLG2, ARHGAP9, SH3GL3, FYB, CASKIN1, ITK, MPP1, BAIAP2L1, MPP2, ARHGEF7, NCF4, HCK, ARHGEF5, MPP6, MYO1F, MPP7, SHANK2, DOCK3, LCK, PLCG2, BIN1, TJP3, EPS8L1, SH3GL2	2587	177	19113	1.37744	1	0.847183	63.8923
GOTERM_BP_FAT	GO:0042493~response to drug	41	1.55185	0.0522118	DRD1, ERBB4, SLC22A12, SLC6A3, SNCA, SRP68, PPARG, TIMP4, WNT2, CTTNBP2, PCSK1, BDNF, DAD1, SRD5A2, RAB6C, CHRNA3, NAT8B, ACTC1, SLC8A1, GNAO1, EMX1, ATP4A, EMX2, TGFBR2, TRPA1, ATP1A3, ABCB1, CFTR, PDE3A, ABCC9, LCK, NPPC, HSD11B2, RYR2, GNAS, LRP2, SST, HTR2C, MGST1, GRK1, NGF	1944	216	13528	1.32089	1	0.455447	63.2497
GOTERM_BP_FAT	GO:0001704~formation of primary germ layer	11	0.416351	0.0523379	BMP4, HAND1, FOXA2, LHX1, WNT3A, EOMES, FOXC2, LEF1, EXT2, TLX2, SLIT2	1944	40	13528	1.91368	1	0.455369	63.3408
GOTERM_BP_FAT	GO:0030801~positive regulation of cyclic nucleotide metabolic process	6	0.227101	0.0525204	DRD1, GHRH, RXFP2, NPPC, GUCY1A3, GHRHR	1944	15	13528	2.78354	1	0.455657	63.4724
GOTERM_BP_FAT	GO:0030804~positive regulation of cyclic nucleotide biosynthetic process	6	0.227101	0.0525204	DRD1, GHRH, RXFP2, NPPC, GUCY1A3, GHRHR	1944	15	13528	2.78354	1	0.455657	63.4724
GOTERM_BP_FAT	GO:0045981~positive regulation of nucleotide metabolic process	6	0.227101	0.0525204	DRD1, GHRH, RXFP2, NPPC, GUCY1A3, GHRHR	1944	15	13528	2.78354	1	0.455657	63.4724
GOTERM_BP_FAT	GO:0007620~copulation	6	0.227101	0.0525204	SEMG1, TACR1, PI3, AVPR1A, VGF, KLK14	1944	15	13528	2.78354	1	0.455657	63.4724
GOTERM_BP_FAT	GO:0016486~peptide hormone processing	6	0.227101	0.0525204	PCSK2, PCSK1, CPE, REN, PCSK5, NGF	1944	15	13528	2.78354	1	0.455657	63.4724
GOTERM_BP_FAT	GO:0031290~retinal ganglion cell axon guidance	6	0.227101	0.0525204	EPHA7, POU4F3, POU4F2, ISL1, SLIT2, EPHB2	1944	15	13528	2.78354	1	0.455657	63.4724
GOTERM_BP_FAT	GO:0030810~positive regulation of nucleotide biosynthetic process	6	0.227101	0.0525204	DRD1, GHRH, RXFP2, NPPC, GUCY1A3, GHRHR	1944	15	13528	2.78354	1	0.455657	63.4724
UP_SEQ_FEATURE	domain:Helix-loop-helix motif	23	0.870553	0.0525536	MYF6, MYOD1, HELT, MYF5, PTF1A, FIGLA, NEUROG2, NEUROG3, NPAS4, MSC, SOHLH1, ASCL2, TAL1, ATOH1, OLIG3, HAND1, NEUROD2, NHLH2, NEUROD4, NEUROD6, ASCL4, TCF15, TWIST1	2587	114	19113	1.49058	1	0.849442	64.427
SP_PIR_KEYWORDS	muscle protein	14	0.529902	0.0536561	ACTC1, MYL2, MYH1, MYH2, MYL1, MYH4, TRIM63, MYH8, TRIM55, TNNT1, MYOM2, PVALB, MYH11, MYH13	2592	60	19235	1.73155	1	0.265259	56.6115
SP_PIR_KEYWORDS	EF hand	14	0.529902	0.0536561	GUCA1A, MYL2, S100A8, S100A7, ENPP2, S100A9, S100A11, S100A10, ACTN3, CALB1, CALB2, S100A12, DGKG, HPCA	2592	60	19235	1.73155	1	0.265259	56.6115
SMART	SM00202:SR	8	0.302801	0.0537791	MARCO, TMPRSS2, CD163L1, CD5L, TMPRSS3, TMPRSS4, DMBT1, CD163	1346	24	9079	2.24839	1	0.439875	52.9872
GOTERM_BP_FAT	GO:0050905~neuromuscular process	15	0.567752	0.0537935	DRD1, SLC6A3, GRIN1, GRIN3A, CTNNA2, FOXS1, GRIN2B, CLIC5, GRID2, POU4F3, POU4F2, POU4F1, CACNA1A, TCF15, CDH23	1944	62	13528	1.68359	1	0.462944	64.3777
UP_SEQ_FEATURE	domain:POU-specific	6	0.227101	0.0545149	POU2F3, POU6F2, POU2F2, POU4F3, POU4F2, POU4F1	2587	16	19113	2.77054	1	0.858173	65.8107
UP_SEQ_FEATURE	site:Cleavage; by autolysis	6	0.227101	0.0545149	KLK6, PCSK9, PCSK5, SHH, MMP1, IHH	2587	16	19113	2.77054	1	0.858173	65.8107
UP_SEQ_FEATURE	domain:PLAT	7	0.264951	0.0545246	PNLIP, PNLIPRP1, ALOX15, PNLIPRP2, ALOX15B, ALOX12B, ALOX5	2587	21	19113	2.4627	1	0.856402	65.8175
GOTERM_BP_FAT	GO:0045621~positive regulation of lymphocyte differentiation	10	0.378501	0.0545411	CD86, GIMAP5, IKZF1, HLX, IL4R, TGFBR2, IL2RG, BAD, ADA, GIMAP1	1944	35	13528	1.98824	1	0.466792	64.8995
INTERPRO	IPR015447:Neurexin	3	0.11355	0.0547682	NRXN2, NRXN3, NRXN1	2367	3	16659	7.03802	1	0.602449	62.2987
INTERPRO	IPR002450:von Ebner's gland protein/ Bos/Can allergen	3	0.11355	0.0547682	LCN1, OBP2A, OBP2B	2367	3	16659	7.03802	1	0.602449	62.2987
INTERPRO	IPR004878:Otopetrin	3	0.11355	0.0547682	OTOP2, OTOP3, OTOP1	2367	3	16659	7.03802	1	0.602449	62.2987
INTERPRO	IPR013312:GPR40-related receptor	3	0.11355	0.0547682	FFAR3, FFAR2, FFAR1	2367	3	16659	7.03802	1	0.602449	62.2987
INTERPRO	IPR016374:Transcription factor, GATA-1/2/3	3	0.11355	0.0547682	GATA1, GATA2, GATA3	2367	3	16659	7.03802	1	0.602449	62.2987
INTERPRO	IPR006788:Myelin-associated oligodendrocytic basic protein (MOBP)	3	0.11355	0.0547682	MYRIP, MOBP, MLPH	2367	3	16659	7.03802	1	0.602449	62.2987
GOTERM_BP_FAT	GO:0044093~positive regulation of molecular function	99	3.74716	0.0549656	ADCY4, EDN3, CASR, ADCY8, TNFSF15, IL10, SHH, GHRHR, DAB1, S1PR1, MDFIC, GALR2, MS4A2, CHRNA7, CHRNA3, GPR139, C5AR1, CRHR1, UCN3, HTR7, CARTPT, RELN, LOC653882, EDA, GLP1R, ACR, DRD1, PFKFB1, BDKRB1, VDR, SERINC2, PSMB2, ADRA2A, ADRA2B, FCER1A, GABARAPL2, TGFBR2, MET, BBC3, PSMC2, AVPR1B, PLCG2, AVPR1A, TACR1, PRKAG2, EDNRA, ARHGAP6, PSMD3, CHRFAM7A, PLCB2, GHR, PTGER3, CCKBR, RXFP3, RXFP2, NLRP…	1944	586	13528	1.17564	1	0.468568	65.1926
GOTERM_BP_FAT	GO:0032831~positive regulation of CD4-positive, CD25-positive, alpha-beta regulatory T cell differentiation	3	0.11355	0.0559418	GIMAP5, IL2RG, GIMAP1	1944	3	13528	6.95885	1	0.473769	65.8576
GOTERM_BP_FAT	GO:0032829~regulation of CD4-positive, CD25-positive, alpha-beta regulatory T cell differentiation	3	0.11355	0.0559418	GIMAP5, IL2RG, GIMAP1	1944	3	13528	6.95885	1	0.473769	65.8576
GOTERM_BP_FAT	GO:0060291~long-term synaptic potentiation	3	0.11355	0.0559418	DRD1, SLC24A2, SNCA	1944	3	13528	6.95885	1	0.473769	65.8576
INTERPRO	IPR013111:EGF, extracellular	15	0.567752	0.0559523	ADAM23, EGFL6, NPNT, NELL1, NELL2, NTNG1, ITGB4, ITGB2, STAB2, VWDE, DLL4, ADAM2, RELN, HHIP, ODZ3	2367	63	16659	1.67572	1	0.607713	63.1083
GOTERM_MF_FAT	GO:0042608~T cell receptor binding	3	0.11355	0.0559567	DOCK2, CD3G, CD3E	1866	3	12983	6.95766	1	0.483351	60.85
GOTERM_MF_FAT	GO:0001602~pancreatic polypeptide receptor activity	3	0.11355	0.0559567	PPYR1, NPY1R, NPY5R	1866	3	12983	6.95766	1	0.483351	60.85
GOTERM_BP_FAT	GO:0045104~intermediate filament cytoskeleton organization	7	0.264951	0.0562246	KRT9, KRT25, KRT16, KRT14, NEFH, KRT3, KRT20	1944	20	13528	2.4356	1	0.474621	66.0481
GOTERM_BP_FAT	GO:0060401~cytosolic calcium ion transport	7	0.264951	0.0562246	JPH3, SLC8A1, LCK, RYR1, RYR2, FKBP1A, XCR1	1944	20	13528	2.4356	1	0.474621	66.0481
GOTERM_BP_FAT	GO:0009988~cell-cell recognition	7	0.264951	0.0562246	ACR, DOCK2, ZP2, ZPBP, SMCP, ZPBP2, FCGBP	1944	20	13528	2.4356	1	0.474621	66.0481
GOTERM_BP_FAT	GO:0001825~blastocyst formation	7	0.264951	0.0562246	HNF1B, CDX2, HAND1, ESRRB, NLE1, EOMES, ADA	1944	20	13528	2.4356	1	0.474621	66.0481
GOTERM_BP_FAT	GO:0050848~regulation of calcium-mediated signaling	7	0.264951	0.0562246	FCER1A, CDH13, CD8A, CD3E, P2RX2, CD24, ADA	1944	20	13528	2.4356	1	0.474621	66.0481
GOTERM_BP_FAT	GO:0031330~negative regulation of cellular catabolic process	7	0.264951	0.0562246	PTPN3, ADRA1B, IGF2, TIMP3, SHH, IL10, TIMP1	1944	20	13528	2.4356	1	0.474621	66.0481
GOTERM_BP_FAT	GO:0007214~gamma-aminobutyric acid signaling pathway	7	0.264951	0.0562246	GABRG1, GABRA2, GABRA1, GABRA4, CACNB4, GABBR2, CACNA1A	1944	20	13528	2.4356	1	0.474621	66.0481
KEGG_PATHWAY	hsa04940:Type I diabetes mellitus	12	0.454201	0.0567044	TNF, PTPRN2, IGF2, HLA-C, HLA-B, PTPRN, HLA-DQA2, HLA-G, GAD2, CD86, CPE, IL12B, HLA-DOA	804	42	5085	1.80704	0.999956	0.466095	51.0112
UP_SEQ_FEATURE	domain:GAF 2	4	0.1514	0.0567648	PDE6C, PDE5A, PDE11A, PDE10A	2587	7	19113	4.22177	1	0.865973	67.3352
UP_SEQ_FEATURE	domain:GAF 1	4	0.1514	0.0567648	PDE6C, PDE5A, PDE11A, PDE10A	2587	7	19113	4.22177	1	0.865973	67.3352
UP_SEQ_FEATURE	region of interest:Binding to the beta subunit	4	0.1514	0.0567648	CACNA1E, CACNA1D, CACNA1A, CACNA1B	2587	7	19113	4.22177	1	0.865973	67.3352
UP_SEQ_FEATURE	metal ion-binding site:Calcium 4; via carbonyl oxygen	4	0.1514	0.0567648	MMP27, MMP3, MMP13, MMP1	2587	7	19113	4.22177	1	0.865973	67.3352
UP_SEQ_FEATURE	calcium-binding region:2	23	0.870553	0.0570062	GUCA1A, NOX5, HPCAL4, CAPSL, DUOX2, CABP1, CHP2, DUOX1, PPP3R2, CABP7, CABP5, CALB1, KCNIP4, SCGN, CIB4, CGREF1, PVALB, DGKG, FSTL5, VSNL1, HPCA, EFHA2, CALML5	2587	115	19113	1.47762	1	0.865407	67.4949
GOTERM_BP_FAT	GO:0021675~nerve development	8	0.302801	0.0570348	HOXB3, HOXB1, BDNF, HOXB2, NTF3, POU4F3, CHRNB2, EPHB2	1944	25	13528	2.22683	1	0.478711	66.5881
GOTERM_BP_FAT	GO:0007215~glutamate signaling pathway	8	0.302801	0.0570348	GRM4, GRIN2B, SSTR1, GRIN1, ATP1A3, GRID2, GRIN3B, GRIN3A	1944	25	13528	2.22683	1	0.478711	66.5881
GOTERM_BP_FAT	GO:0050810~regulation of steroid biosynthetic process	8	0.302801	0.0570348	LEP, FGF19, APOB, TNF, GFI1, ABCG4, ABCG1, BMP6	1944	25	13528	2.22683	1	0.478711	66.5881
GOTERM_MF_FAT	GO:0004435~phosphoinositide phospholipase C activity	8	0.302801	0.0570663	EDNRA, PLCL1, CASR, CCR5, CCKBR, PLCG2, BDKRB2, PLCB2	1866	25	12983	2.22645	1	0.487197	61.5927
GOTERM_BP_FAT	GO:0021543~pallium development	12	0.454201	0.0573746	NDE1, DRD1, DAB1, EMX1, WNT3A, EMX2, GRIN1, NKX2-1, LEF1, LHX6, RELN, LMX1A	1944	46	13528	1.81535	1	0.479888	66.8121
GOTERM_BP_FAT	GO:0002791~regulation of peptide secretion	12	0.454201	0.0573746	LEP, CD38, RBP4, UCN3, TNF, GHRH, PFKM, GHSR, TRH, KCNQ1, GHRHR, ACVR1C	1944	46	13528	1.81535	1	0.479888	66.8121
GOTERM_MF_FAT	GO:0005044~scavenger receptor activity	12	0.454201	0.0574127	MARCO, TMPRSS2, CD163L1, ENPP2, COLEC12, CD5L, VTN, STAB2, TMPRSS3, TMPRSS4, DMBT1, CD163	1866	46	12983	1.81504	1	0.486288	61.8219
GOTERM_BP_FAT	GO:0042327~positive regulation of phosphorylation	21	0.794852	0.0578262	BMP4, FCER1A, GDF2, CCK, TNF, IL29, GDF7, CD3E, GDF6, PRKAG2, KITLG, IGF2, RICTOR, IL11, EDNRA, VEGFC, EREG, CD24, EPO, GHR, GRK1	1944	97	13528	1.50655	1	0.481735	67.1076
GOTERM_BP_FAT	GO:0007169~transmembrane receptor protein tyrosine kinase signaling pathway	42	1.5897	0.0582176	FGF5, ERBB4, CD8A, NDN, CD8B, FGF9, FGF17, FGF10, EPHA10, BDKRB2, KIT, INSRR, EPHB2, EPHB6, RASGRP4, FGF3, CHRNA3, FGF4, GHR, RET, FLT1, CD3E, FLT3, FLT4, MET, IGF2, PTPRT, FGF20, ALK, KDR, EPHA5, VEGFC, EPHA7, ADRB2, PRLR, EREG, EPHA8, FOXC2, ROR2, LOC653882, GRB7, CACNA1A, NGF	1944	224	13528	1.30478	1	0.483204	67.3618
GOTERM_BP_FAT	GO:0042035~regulation of cytokine biosynthetic process	17	0.643452	0.0582861	FCER1A, TNF, PRG3, CD3E, IL27, IL9, TNFRSF8, IGF2BP1, IL10, CARD11, CD86, EREG, IL17F, SFTPD, IRF4, IL12B, GHSR	1944	74	13528	1.59865	1	0.482719	67.4061
INTERPRO	IPR006680:Amidohydrolase 1	5	0.189251	0.0585287	AMDHD1, GDA, CRMP1, DPYSL4, DPYS	2367	11	16659	3.1991	1	0.621958	64.8137
INTERPRO	IPR015650:Heavy chain of Myosin	5	0.189251	0.0585287	MYH1, MYH2, MYH4, MYH13, MYH8	2367	11	16659	3.1991	1	0.621958	64.8137
BIOCARTA	h_classicPathway:Classical Complement Pathway	5	0.189251	0.0591068	C8A, C1QA, C7, C6, C1S	188	12	1437	3.18484	0.999998	0.804024	53.7956
BIOCARTA	h_tcytotoxicPathway:T Cytotoxic Cell Surface Molecules	5	0.189251	0.0591068	CD3G, CD8A, CD3D, CD3E, ITGB2	188	12	1437	3.18484	0.999998	0.804024	53.7956
GOTERM_BP_FAT	GO:0045927~positive regulation of growth	18	0.681302	0.059954	MYOD1, IKZF1, SLC6A3, TGFBR2, IGF2, CSDA, GHRHR, FOXS1, CD38, ADRB2, GHRH, PRSS2, HLX, AVPR1A, GHSR, C6ORF108, NGF, GHR	1944	80	13528	1.56574	1	0.491782	68.467
GOTERM_BP_FAT	GO:0007548~sex differentiation	30	1.1355	0.0600055	CGA, RBP4, HNF1B, FGF9, VGF, SOHLH1, SHH, PGR, WNT4, NKX2-1, SRD5A2, LHX8, BMP4, UTF1, FOXL2, TBX3, DMRT3, RXFP2, DMRT1, CSDA, BCL2L11, GJB2, KDR, LEP, AFP, EREG, DMRTC2, ROR2, WNT7A, MGST1	1944	151	13528	1.38255	1	0.491186	68.4993
SP_PIR_KEYWORDS	Pyrrolidone carboxylic acid	15	0.567752	0.060393	IGHG1, CR1, SEMG1, CRP, IGJ, CCL8, ITGB2, TRH, CCL7, C1QB, CCL13, FGB, PIP, COL1A1, AMY1C, AMY1B, AMY1A	2592	67	19235	1.6614	1	0.292126	61.0598
GOTERM_BP_FAT	GO:0030879~mammary gland development	15	0.567752	0.060394	NRG3, ERBB4, TBX3, WNT3A, SLC6A3, MET, LEF1, BCL2L11, GHRHR, PGR, WNT2, CTTNBP2, PRLR, NOTCH4, HOXB9	1944	63	13528	1.65687	1	0.492577	68.7414
GOTERM_BP_FAT	GO:0022410~circadian sleep/wake cycle process	5	0.189251	0.0606094	DRD1, GHRH, CRH, CHRNB2, ADA	1944	11	13528	3.16311	1	0.492944	68.8749
GOTERM_BP_FAT	GO:0045187~regulation of circadian sleep/wake cycle, sleep	5	0.189251	0.0606094	DRD1, GHRH, CRH, CHRNB2, ADA	1944	11	13528	3.16311	1	0.492944	68.8749
GOTERM_BP_FAT	GO:0021602~cranial nerve morphogenesis	5	0.189251	0.0606094	HOXB3, HOXB1, HOXB2, CHRNB2, EPHB2	1944	11	13528	3.16311	1	0.492944	68.8749
GOTERM_BP_FAT	GO:0043616~keratinocyte proliferation	5	0.189251	0.0606094	CDH13, KLK8, EREG, KRT2, FGF10	1944	11	13528	3.16311	1	0.492944	68.8749
GOTERM_BP_FAT	GO:0042749~regulation of circadian sleep/wake cycle	5	0.189251	0.0606094	DRD1, GHRH, CRH, CHRNB2, ADA	1944	11	13528	3.16311	1	0.492944	68.8749
GOTERM_BP_FAT	GO:0055024~regulation of cardiac muscle tissue development	5	0.189251	0.0606094	RBP4, NOG, FGF9, GATA4, TGFBR2	1944	11	13528	3.16311	1	0.492944	68.8749
GOTERM_BP_FAT	GO:0055021~regulation of cardiac muscle growth	5	0.189251	0.0606094	RBP4, NOG, FGF9, GATA4, TGFBR2	1944	11	13528	3.16311	1	0.492944	68.8749
GOTERM_BP_FAT	GO:0060043~regulation of cardiac muscle cell proliferation	5	0.189251	0.0606094	RBP4, NOG, FGF9, GATA4, TGFBR2	1944	11	13528	3.16311	1	0.492944	68.8749
GOTERM_MF_FAT	GO:0022829~wide pore channel activity	5	0.189251	0.0606344	GJD2, GJA10, GJB3, GJA5, GJB2	1866	11	12983	3.16257	1	0.50266	63.8923
BBID	78.B_Cell_Development	5	0.189251	0.0611178	IGHG1, CD8A, GATA3, EBF1, ITGB2	59	10	358	3.0339	0.986274	0.882841	47.7327
INTERPRO	IPR018249:EF-HAND 2	40	1.514	0.0620886	S100A8, MYL2, S100A7, MYL1, EFCAB3, CABP1, DUOX2, S100A9, DUOX1, FSTL4, PPP3R2, CABP7, CABP5, CALB1, CALB2, KCNIP4, CIB4, CGREF1, PVALB, RASGRP4, DGKG, FSTL5, CALML5, EHD3, GUCA1A, NOX5, CAPSL, HPCAL4, S100A11, CHP2, ACTN3, S100A12, SCGN, VSNL1, HPCA, S100A7A, RYR2, CACNA1E, EFHA2, CACNA1B	2367	215	16659	1.3094	1	0.64159	67.0482
GOTERM_MF_FAT	GO:0043168~anion binding	20	0.757002	0.0624423	FXYD1, GABRG1, GABRD, GABRA2, GABRA1, CLCA1, GABRA4, GABRB1, OTC, ANO1, CLCNKB, CFTR, NPR3, BEST2, SLC26A3, CLIC5, ANO2, ANO4, AMY1C, AMY1B, AMY1A, GHR	1866	92	12983	1.51254	1	0.510187	65.0075
GOTERM_BP_FAT	GO:0031099~regeneration	16	0.605602	0.0627287	MYF6, KLK6, SERPINA10, PFKFB1, PPARG, FGF10, PTPRU, TIMP3, PLG, GAS6, AFP, FGA, PAX7, RTN4RL2, LRP2, HTR2C	1944	69	13528	1.61365	1	0.504327	70.1599
PIR_SUPERFAMILY	PIRSF001979:Alpha_1B_glycoprot_prd	4	0.1514	0.0627759	LILRA1, LILRA2, LILRA3, LILRA4	1238	6	7396	3.98277	1	0.891583	63.5514
PIR_SUPERFAMILY	PIRSF000046:cytochrome P450 CYP11B1	4	0.1514	0.0627759	CYP24A1, CYP11A1, CYP11B1, CYP11B2	1238	6	7396	3.98277	1	0.891583	63.5514
PIR_SUPERFAMILY	PIRSF001979:alpha-1B-glycoprotein	4	0.1514	0.0627759	LILRA1, LILRA2, LILRA3, LILRA4	1238	6	7396	3.98277	1	0.891583	63.5514
PIR_SUPERFAMILY	PIRSF000316:arachidonate 5-lipoxygenase	4	0.1514	0.0627759	ALOX15, ALOX15B, ALOX12B, ALOX5	1238	6	7396	3.98277	1	0.891583	63.5514
INTERPRO	IPR000863:Sulfotransferase	9	0.340651	0.063145	NDST3, HS3ST6, NDST4, HS3ST4, SULT2A1, HS3ST1, SULT1C2, HS3ST3B1, CHST1	2367	31	16659	2.0433	1	0.645245	67.6851
GOTERM_BP_FAT	GO:0051241~negative regulation of multicellular organismal process	32	1.2112	0.0636919	RBP4, NOG, DRD1, TNF, PPARG, ADA, IL10, CALCA, HTR1B, KCNQ4, SLC24A2, KRT1, GUCY1A3, PCSK9, CHRNA7, CD24, CHRFAM7A, KLK8, GIMAP5, TGFBR2, CIDEA, IGF2, TMPRSS6, NPY5R, PLG, GIMAP1, CD38, ADRB2, TNNT1, CRH, AVPR1A, CARTPT, GHSR	1944	164	13528	1.35782	1	0.508911	70.7272
GOTERM_BP_FAT	GO:0046887~positive regulation of hormone secretion	10	0.378501	0.0638261	EDN3, CD38, RBP4, UCN3, GHRH, GPR109B, CRH, PFKM, TRH, GHRHR	1944	36	13528	1.93301	1	0.508768	70.8054
INTERPRO	IPR014873:Voltage-dependent calcium channel, alpha-1 subunit, IQ domain	4	0.1514	0.0642312	CACNA1E, CACNA1D, CACNA1A, CACNA1B	2367	7	16659	4.02173	1	0.648992	68.3279
INTERPRO	IPR004724:Epithelial sodium channel	4	0.1514	0.0642312	ACCN1, ACCN3, SCNN1G, SCNN1B	2367	7	16659	4.02173	1	0.648992	68.3279
INTERPRO	IPR000826:Formyl/methionyl peptide receptor	4	0.1514	0.0642312	GPR32, RXFP3, FPR1, FPR2	2367	7	16659	4.02173	1	0.648992	68.3279
GOTERM_BP_FAT	GO:0007565~female pregnancy	23	0.870553	0.0643743	INSL4, FLT1, PRLHR, TGFBR2, RPL29, TAC3, CALCA, CRHR1, CD38, VDR, THBD, PRLR, PSG7, PAPPA, CLIC5, CRH, HSD11B2, GNAS, GHSR, PCSK5, HPGD, EPO, IHH	1944	110	13528	1.45503	1	0.510956	71.1229
INTERPRO	IPR000327:POU-specific	6	0.227101	0.0650111	POU2F3, POU6F2, POU2F2, POU4F3, POU4F2, POU4F1	2367	16	16659	2.63926	1	0.650866	68.7819
SP_PIR_KEYWORDS	transport	247	9.34898	0.0651136	SCN3B, SLC9A3, SLC9A2, GRIN3B, GRIN3A, GOT2, ERO1LB, APOB, GRIN2B, KCNK6, GRID2, CHRNA4, CHRNA7, CHRNA3, CHRNA2, CLCA1, DUOXA2, DUOXA1, GLTP, PITPNM1, RYR1, TRAPPC5, RYR2, SLC30A10, RBP5, RBP4, RBP3, CACNB4, ATP12A, RIMS1, KCNJ3, RIMS4, KCNJ1, SLC32A1, SLC31A2, STX11, TRPC4, TRPC5, TRPC7, NXF2, HBA1, KCNK1, ABCG4, KCNK3, ABCG1, KCNK4, KCNJ5, KCNJ8, CHRNB2, SLC46A1, KCNK17, KCNK16, KCNK15, KCNAB1,…	2592	1670	19235	1.09758	1	0.309662	63.9188
GOTERM_CC_FAT	GO:0032982~myosin filament	7	0.264951	0.0652409	MYH1, MYOM2, MYH2, MYH11, MYH4, MYH13, MYH8	2012	19	12782	2.34054	1	0.610481	62.7222
GOTERM_BP_FAT	GO:0001944~vasculature development	46	1.74111	0.0654786	EMCN, CDX2, FGF9, S100A7, TBX20, FGF10, ENPEP, CXCL12, GJA5, SHH, CALCA, EDNRA, T, APOB, PROP1, S1PR1, HAND1, MYOCD, CCBE1, SOX17, ADRA2B, IHH, BMP4, FLT1, TBX3, NOX1, TGFBR2, TBX1, STAB2, ESX1, DBH, TMPRSS6, SLIT2, KDR, DLX3, VEGFC, CDH13, PROK2, EREG, PROK1, DLL4, NOTCH4, ADRA1B, FOXC2, ZFPM2, COL1A1	1944	251	13528	1.27533	1	0.516221	71.7525
SMART	SM00042:CUB	13	0.492051	0.0655616	BMP1, SCUBE3, SCUBE1, CSMD3, CUZD1, C1S, TMPRSS6, CSMD2, CSMD1, KREMEN2, ST14, DMBT1, TLL1	1346	51	9079	1.71936	1	0.498455	60.3799
GOTERM_BP_FAT	GO:0009746~response to hexose stimulus	12	0.454201	0.0655883	COL4A3, PCSK1, HNF1B, UCN3, SLC8A1, HNF4A, TGFBR2, TRH, SLC30A8, PTPRN, NR1H4, ACVR1C	1944	47	13528	1.77673	1	0.515927	71.8144
GOTERM_BP_FAT	GO:0034284~response to monosaccharide stimulus	12	0.454201	0.0655883	COL4A3, PCSK1, HNF1B, UCN3, SLC8A1, HNF4A, TGFBR2, TRH, SLC30A8, PTPRN, NR1H4, ACVR1C	1944	47	13528	1.77673	1	0.515927	71.8144
PIR_SUPERFAMILY	PIRSF001191:Peptidase_M10A_matrix	7	0.264951	0.065974	MMP27, MMP28, MMP3, MMP13, MMP25, MMP1, MMP24	1238	18	7396	2.32328	1	0.894841	65.4402
GOTERM_BP_FAT	GO:0003084~positive regulation of systemic arterial blood pressure	4	0.1514	0.066075	CYP11B2, AVPR1A, ADRA1B, HSD11B2	1944	7	13528	3.97648	1	0.517716	72.0872
GOTERM_BP_FAT	GO:0035095~behavioral response to nicotine	4	0.1514	0.066075	CHRNA4, CHRNB2, HTR2C, CHRNA3	1944	7	13528	3.97648	1	0.517716	72.0872
GOTERM_BP_FAT	GO:0010893~positive regulation of steroid biosynthetic process	4	0.1514	0.066075	TNF, ABCG4, ABCG1, BMP6	1944	7	13528	3.97648	1	0.517716	72.0872
GOTERM_BP_FAT	GO:0030815~negative regulation of cAMP metabolic process	4	0.1514	0.066075	EDNRA, HTR1B, GRM8, GRM7	1944	7	13528	3.97648	1	0.517716	72.0872
GOTERM_BP_FAT	GO:0030818~negative regulation of cAMP biosynthetic process	4	0.1514	0.066075	EDNRA, HTR1B, GRM8, GRM7	1944	7	13528	3.97648	1	0.517716	72.0872
GOTERM_BP_FAT	GO:0021527~spinal cord association neuron differentiation	4	0.1514	0.066075	LBX1, GSX2, PAX7, GSX1	1944	7	13528	3.97648	1	0.517716	72.0872
GOTERM_MF_FAT	GO:0047555~3',5'-cyclic-GMP phosphodiesterase activity	4	0.1514	0.0660978	PDE6C, PDE5A, PDE11A, PDE10A	1866	7	12983	3.97581	1	0.527846	67.1644
GOTERM_MF_FAT	GO:0004982~N-formyl peptide receptor activity	4	0.1514	0.0660978	GPR32, RXFP3, FPR1, FPR2	1866	7	12983	3.97581	1	0.527846	67.1644
GOTERM_MF_FAT	GO:0005221~intracellular cyclic nucleotide activated cation channel activity	4	0.1514	0.0660978	KCNA10, HCN4, CNGA4, CNGA2	1866	7	12983	3.97581	1	0.527846	67.1644
GOTERM_MF_FAT	GO:0043855~cyclic nucleotide-gated ion channel activity	4	0.1514	0.0660978	KCNA10, HCN4, CNGA4, CNGA2	1866	7	12983	3.97581	1	0.527846	67.1644
GOTERM_BP_FAT	GO:0001568~blood vessel development	45	1.70326	0.0663707	EMCN, CDX2, FGF9, S100A7, TBX20, FGF10, ENPEP, CXCL12, GJA5, SHH, EDNRA, T, APOB, PROP1, S1PR1, HAND1, MYOCD, CCBE1, SOX17, ADRA2B, IHH, BMP4, FLT1, TBX3, NOX1, TGFBR2, TBX1, STAB2, ESX1, DBH, TMPRSS6, SLIT2, KDR, DLX3, VEGFC, CDH13, PROK2, EREG, PROK1, DLL4, NOTCH4, ADRA1B, FOXC2, ZFPM2, COL1A1	1944	245	13528	1.27816	1	0.518444	72.2517
GOTERM_BP_FAT	GO:0040007~growth	35	1.32475	0.0663988	CGA, GDF2, SERPINA10, NDN, HELT, GDF7, GDF6, FGF10, TIMP3, SHH, PRPF19, FGA, NDRG4, RASGRP4, PAX7, POU4F3, POU4F2, KRTAP21-1, DMBX1, MYF6, BMP4, KLK6, ST6GAL2, LMX1B, ESRRB, ALMS1, FGF20, PLG, FOXP2, EREG, ADRA1B, FOXC2, CACNA1A, BMP5, BMP6	1944	183	13528	1.33093	1	0.517701	72.2673
GOTERM_BP_FAT	GO:0007270~nerve-nerve synaptic transmission	9	0.340651	0.0666413	DRD1, GRM8, DLGAP2, SNCA, GRIN1, TMOD2, GRID2, CACNB4, CACNA1A	1944	31	13528	2.02031	1	0.518135	72.4014
GOTERM_BP_FAT	GO:0007632~visual behavior	9	0.340651	0.0666413	DRD1, PDE1B, ADAM2, GRIN1, ADRA1B, ATP1A3, LOC653882, CHRNB2, KIT, DBH	1944	31	13528	2.02031	1	0.518135	72.4014
GOTERM_BP_FAT	GO:0044259~multicellular organismal macromolecule metabolic process	9	0.340651	0.0666413	KLK6, MMP9, PRSS2, MMP27, COL1A1, MMP3, MMP13, ADAMTS2, MMP1	1944	31	13528	2.02031	1	0.518135	72.4014
GOTERM_BP_FAT	GO:0048661~positive regulation of smooth muscle cell proliferation	9	0.340651	0.0666413	CDH13, FLT1, TNF, S1PR1, EREG, NOX1, NOTCH4, TGFBR2, NPY5R	1944	31	13528	2.02031	1	0.518135	72.4014
GOTERM_MF_FAT	GO:0004629~phospholipase C activity	9	0.340651	0.0666799	EDNRA, PLCL1, PLCXD3, CASR, CCR5, CCKBR, PLCG2, BDKRB2, PLCB2	1866	31	12983	2.01997	1	0.528021	67.4962
UP_SEQ_FEATURE	domain:Ig-like C2-type 7	7	0.264951	0.0667078	FLT1, IGSF1, FLT4, NPHS1, DSCAML1, FCRL5, KDR	2587	22	19113	2.35076	1	0.90403	73.3336
GOTERM_CC_FAT	GO:0005856~cytoskeleton	238	9.00833	0.0670442	KRTAP24-1, SNCA, GRIN3A, GRIN2B, IFT20, GRID2, CCNA1, CHRNA3, CDH23, MYH1, MYH2, KRT12, KRTAP10-3, MYH4, KRTAP10-2, KRT13, KRTAP10-5, KRTAP10-4, KRTAP10-7, KRTAP10-6, MYH8, KRTAP10-9, CTNNA2, KRTAP10-8, KRT19, MYO18B, KRT18, RND1, SPAG6, KRT17, KRT16, KRT14, TXNDC6, TUBA4A, BIN1, CCDC99, ERBB4, DNAH17, STK17B, KRT20, KRT23, KRT24, KIAA1009, KRT26, KRT25, KRTAP10-1, KRT28, KRT27, CRMP1, HAP1, CDC4…	2012	1381	12782	1.09485	1	0.611777	63.7604
GOTERM_BP_FAT	GO:0030326~embryonic limb morphogenesis	19	0.719152	0.0673602	WNT5A, NOG, TBX3, FGF9, LEF1, ZBTB16, MMP13, GJA5, SHH, MSX2, ALDH1A2, DKK1, CYP26B1, GNAS, ALX4, WNT7A, TWIST1, FGF4, ALX1	1944	87	13528	1.51975	1	0.521156	72.7956
GOTERM_BP_FAT	GO:0035113~embryonic appendage morphogenesis	19	0.719152	0.0673602	WNT5A, NOG, TBX3, FGF9, LEF1, ZBTB16, MMP13, GJA5, SHH, MSX2, ALDH1A2, DKK1, CYP26B1, GNAS, ALX4, WNT7A, TWIST1, FGF4, ALX1	1944	87	13528	1.51975	1	0.521156	72.7956
GOTERM_CC_FAT	GO:0019717~synaptosome	20	0.757002	0.0673614	PPFIA2, GNAO1, KCND2, SNCB, SLC6A3, SNCA, GRIN1, LIN7A, SLC17A7, SLC17A8, SYNPR, SLC17A6, GRIN2B, HRH3, ITGA5, CYFIP2, GRID2, RYR2, LGI3, ERC2	2012	85	12782	1.4948	1	0.604725	63.9401
UP_SEQ_FEATURE	repeat:31	5	0.189251	0.0674874	RRBP1, DGKK, ALMS1, KRTAP10-4, IVL	2587	12	19113	3.07837	1	0.905294	73.7569
GOTERM_BP_FAT	GO:0045471~response to ethanol	15	0.567752	0.0675192	RBP4, ACTC1, SLC6A3, TACR1, GRIN1, GRIN3A, TRH, DBH, SHH, GOT2, HTR1B, GRIN2B, NPPC, NKX2-1, CHRNB2	1944	64	13528	1.63098	1	0.521125	72.882
UP_SEQ_FEATURE	domain:LIM zinc-binding 1	12	0.454201	0.0675223	LIMS2, LMX1B, LMO3, LHX1, ABLIM3, LHX3, LHX5, LHX6, LMX1A, ISL1, LHX8, TES	2587	50	19113	1.77314	1	0.903991	73.7757
UP_SEQ_FEATURE	domain:LIM zinc-binding 2	12	0.454201	0.0675223	LIMS2, LMX1B, LMO3, LHX1, ABLIM3, LHX3, LHX5, LHX6, LMX1A, ISL1, LHX8, TES	2587	50	19113	1.77314	1	0.903991	73.7757
GOTERM_BP_FAT	GO:0042089~cytokine biosynthetic process	6	0.227101	0.067662	CEBPE, IL19, IL17F, CMA1, IL12B, PCSK5	1944	16	13528	2.60957	1	0.521007	72.9594
GOTERM_BP_FAT	GO:0007622~rhythmic behavior	6	0.227101	0.067662	DRD1, GHRH, CRH, CHRNB2, CHAT, ADA	1944	16	13528	2.60957	1	0.521007	72.9594
GOTERM_MF_FAT	GO:0046982~protein heterodimerization activity	39	1.47615	0.067723	HNF1B, PPARG, BDKRB2, TAS1R1, TAS1R2, ITGAM, APOB, GRIN2B, HAND1, ROPN1B, PRMT8, GUCY1A3, ROBO2, ALX4, TLX1, ALX1, TERF1, DMBX1, IKZF3, IKZF2, KCND2, CD3G, CD3D, CEBPE, IKZF1, ATP4A, CD3E, SCUBE1, TGFBR2, NPAS4, ABCG4, FOXP1, ABCG1, FOXP2, P2RX2, NOTCH4, IL12B, BIN1, EXT2	1866	208	12983	1.30456	1	0.530704	68.0827
SP_PIR_KEYWORDS	collagen degradation	6	0.227101	0.0678459	MMP9, MMP27, MMP3, MMP13, ADAMTS2, MMP1	2592	17	19235	2.61914	1	0.3187	65.4828
SP_PIR_KEYWORDS	Cone-rod dystrophy	6	0.227101	0.0678459	PITPNM3, ALMS1, RIMS1, CACNA2D4, CRX, GUCY2D	2592	17	19235	2.61914	1	0.3187	65.4828
UP_SEQ_FEATURE	metal ion-binding site:Zinc; in inhibited form	9	0.340651	0.0686411	ADAMTS18, ADAMTS17, ADAMTS19, ADAM30, ADAM21, MMP28, ADAMTS12, MMP25, MMP24	2587	33	19113	2.01493	1	0.906385	74.3716
GOTERM_BP_FAT	GO:0044243~multicellular organismal catabolic process	8	0.302801	0.0687516	KLK6, MMP9, PRSS2, MMP27, MMP3, MMP13, ADAMTS2, MMP1	1944	26	13528	2.14118	1	0.525965	73.5433
GOTERM_BP_FAT	GO:0035137~hindlimb morphogenesis	8	0.302801	0.0687516	GNAS, ZBTB16, KRTAP21-1, ALX4, MMP13, WNT7A, FGF4, TWIST1	1944	26	13528	2.14118	1	0.525965	73.5433
UP_SEQ_FEATURE	calcium-binding region:4	6	0.227101	0.0689237	SCGN, NOX5, PPP3R2, CALML5, CALB1, CALB2	2587	17	19113	2.60756	1	0.905938	74.5201
GOTERM_BP_FAT	GO:0046889~positive regulation of lipid biosynthetic process	7	0.264951	0.0695067	TNF, HNF4A, AVPR1A, IGF2, ABCG4, ABCG1, BMP6	1944	21	13528	2.31962	1	0.529088	73.9409
GOTERM_BP_FAT	GO:0001659~temperature homeostasis	7	0.264951	0.0695067	ADRB2, DRD1, GIMAP5, PTGER3, CIDEA, DBH, GIMAP1	1944	21	13528	2.31962	1	0.529088	73.9409
GOTERM_BP_FAT	GO:0050807~regulation of synapse organization	7	0.264951	0.0695067	COL4A4, KLK8, GRIN1, CHRNB2, GHSR, WNT7A, CTNNA2	1944	21	13528	2.31962	1	0.529088	73.9409
GOTERM_BP_FAT	GO:0015804~neutral amino acid transport	7	0.264951	0.0695067	SLC32A1, SLC36A2, SLC6A7, SLC6A5, SLC7A8, SLC7A10, SLC6A19	1944	21	13528	2.31962	1	0.529088	73.9409
GOTERM_MF_FAT	GO:0015175~neutral amino acid transmembrane transporter activity	7	0.264951	0.0695418	SLC32A1, SLC36A2, SLC6A7, SLC6A5, SLC7A8, SLC7A10, SLC6A19	1866	21	12983	2.31922	1	0.537475	69.0818
GOTERM_MF_FAT	GO:0005501~retinoid binding	7	0.264951	0.0695418	RBP5, ALDH1A2, RBP4, CRABP1, RBP3, CYP26B1, CYP26A1	1866	21	12983	2.31922	1	0.537475	69.0818
INTERPRO	IPR011511:Variant SH3	15	0.567752	0.0698452	FYB, MPP1, MPP2, BAIAP2L1, ARHGEF5, RIMBP2, MPP6, MPP7, DOCK3, DOCK2, STAC, SH3RF2, DLG5, TJP3, DLG2	2367	65	16659	1.62416	1	0.675404	71.4624
GOTERM_BP_FAT	GO:0050863~regulation of T cell activation	24	0.908403	0.0700402	GIMAP5, IKZF1, CD3E, EFNB1, IL27, TGFBR2, BAD, ADA, IL10, SHH, GIMAP1, CARD11, CD86, SIRPG, HLX, IL4R, LCK, SFTPD, IL2RG, IL12B, CD24, IRF4, HLA-DOA, ICOSLG	1944	117	13528	1.42746	1	0.531014	74.2184
PIR_SUPERFAMILY	PIRSF001783:fibroblast growth factor	5	0.189251	0.0703608	FGF5, FGF9, FGF20, FGF3, FGF4	1238	10	7396	2.98708	1	0.901889	67.8823
KEGG_PATHWAY	hsa04360:Axon guidance	28	1.0598	0.0706166	DCC, PLXNC1, ABLIM3, EFNA3, PPP3R2, CXCL12, EPHB2, PAK7, EPHB6, UNC5B, RAC2, UNC5A, SEMA3F, SEMA3D, ROBO2, ROBO3, EFNB1, MET, NTN4, NTNG1, CHP2, SLIT2, SLIT3, EPHA5, EPHA7, RND1, RGS3, EPHA8	804	129	5085	1.37279	0.999997	0.523341	59.1476
SMART	SM00353:HLH	24	0.908403	0.0723603	MYF6, MYOD1, HELT, MYF5, PTF1A, FIGLA, NEUROG2, NEUROG3, MSC, SOHLH1, ASCL2, TAL1, ATOH1, OLIG3, HAND1, EBF2, EBF1, NEUROD2, NHLH2, NEUROD4, NEUROD6, ASCL4, TCF15, TWIST1	1346	114	9079	1.42004	1	0.524094	64.1395
GOTERM_CC_FAT	GO:0030141~secretory granule	37	1.40045	0.0725723	ACR, CALCR, SYT1, F13A1, FSTL3, SPESP1, CUZD1, KIT, TRH, VGF, POMC, GHRHR, TIMP1, PCSK2, PCSK1, FGA, CLK3, FGB, ALB, ADAM2, SV2B, HRG, CFD, SLC30A8, PCSK5, KLK13, CRISP3, CLCA1, SEMG1, SEMG2, SERPING1, DBH, VEGFC, PPBP, F5, C12ORF39, LOC653882, CHGB	2012	180	12782	1.30587	1	0.624473	66.7774
BIOCARTA	h_PDZsPathway:Synaptic Proteins at the Synaptic Junction	6	0.227101	0.0732709	NRXN3, ANK3, GRIN1, DLG3, GUK1, DLG2	188	18	1437	2.54787	1	0.836239	61.8757
GOTERM_CC_FAT	GO:0042734~presynaptic membrane	9	0.340651	0.0736803	SYT1, GRM3, GRIN2B, GRM8, GRM7, NRXN1, ERC2, RIMS1, GRM1	2012	29	12782	1.97158	1	0.621808	67.3532
BIOCARTA	h_vobesityPathway:Visceral Fat Deposits and the Metabolic Syndrome	4	0.1514	0.0738997	RETN, TNF, PPARG, HSD11B1	188	8	1437	3.82181	1	0.806589	62.2023
GOTERM_BP_FAT	GO:0044236~multicellular organismal metabolic process	10	0.378501	0.0740528	KLK6, MMP9, PRSS2, MMP27, COL1A1, MMP3, MMP13, ADAMTS2, MMP1, GHR	1944	37	13528	1.88077	1	0.550793	76.2177
GOTERM_BP_FAT	GO:0051971~positive regulation of transmission of nerve impulse	10	0.378501	0.0740528	COL4A4, PRKCZ, DRD1, TNF, ERBB4, TACR1, SLC24A2, SNCA, CARTPT, CHRNB2	1944	37	13528	1.88077	1	0.550793	76.2177
GOTERM_BP_FAT	GO:0019722~calcium-mediated signaling	10	0.378501	0.0740528	DRD1, CASR, MCTP2, TNF, AVPR1A, ALMS1, SELE, RCAN2, GRM1, MCTP1	1944	37	13528	1.88077	1	0.550793	76.2177
PIR_SUPERFAMILY	PIRSF038061:potassium channel, subfamily K type	3	0.11355	0.0745254	KCNK15, KCNK1, KCNK3	1238	3	7396	5.97415	1	0.907407	70.0505
PIR_SUPERFAMILY	PIRSF003027:TF_GATA-1/2/3	3	0.11355	0.0745254	GATA1, GATA2, GATA3	1238	3	7396	5.97415	1	0.907407	70.0505
PIR_SUPERFAMILY	PIRSF000299:myeloperoxidase	3	0.11355	0.0745254	LPO, EPX, MPO	1238	3	7396	5.97415	1	0.907407	70.0505
PIR_SUPERFAMILY	PIRSF036344:neurexin	3	0.11355	0.0745254	NRXN2, NRXN3, NRXN1	1238	3	7396	5.97415	1	0.907407	70.0505
PIR_SUPERFAMILY	PIRSF038502:vascular endothelial growth factor receptor	3	0.11355	0.0745254	FLT1, FLT4, KDR	1238	3	7396	5.97415	1	0.907407	70.0505
PIR_SUPERFAMILY	PIRSF038284:POU domain class 4 transcription factor, Brn3 type	3	0.11355	0.0745254	POU4F3, POU4F2, POU4F1	1238	3	7396	5.97415	1	0.907407	70.0505
PIR_SUPERFAMILY	PIRSF006358:free fatty acid receptor	3	0.11355	0.0745254	FFAR3, FFAR2, FFAR1	1238	3	7396	5.97415	1	0.907407	70.0505
PIR_SUPERFAMILY	PIRSF001993:T-cell surface glycoprotein CD3 delta chain	3	0.11355	0.0745254	CD3G, CD3D, CD3E	1238	3	7396	5.97415	1	0.907407	70.0505
PIR_SUPERFAMILY	PIRSF015393:calretinin	3	0.11355	0.0745254	SCGN, CALB1, CALB2	1238	3	7396	5.97415	1	0.907407	70.0505
GOTERM_BP_FAT	GO:0042108~positive regulation of cytokine biosynthetic process	12	0.454201	0.0745266	FCER1A, CARD11, CD86, TNF, PRG3, EREG, CD3E, IL27, IL9, TNFRSF8, IRF4, IL12B	1944	48	13528	1.73971	1	0.552281	76.4439
UP_SEQ_FEATURE	site:Reactive bond	11	0.416351	0.0746954	SERPINA10, SERPINB2, SPINK1, SPINT1, SERPINB11, SERPING1, SERPINB12, SERPINB4, SPINK4, SERPINB13, TFPI2	2587	45	19113	1.80598	1	0.922204	77.3799
GOTERM_CC_FAT	GO:0060205~cytoplasmic membrane-bounded vesicle lumen	12	0.454201	0.074701	VEGFC, FGA, F5, PPBP, ALB, FGB, F13A1, SERPING1, HRG, CFD, DBH, TIMP1	2012	44	12782	1.7326	1	0.618804	67.8754
GOTERM_BP_FAT	GO:0007601~visual perception	40	1.514	0.0749241	GJA10, RBP4, WFS1, POU6F2, RBP3, RP1L1, RORB, PAX2, TIMP3, RIMS1, CRX, DFNB31, RDH8, PDE6C, ERCC6, ELOVL4, SLC24A2, POU4F3, CDH23, CRYBB2, GJD2, GUCA1A, RAX, EFEMP1, SIX3, KRT12, ALMS1, VSX2, VSX1, CNGA1, GUCY2D, CACNA2D4, OPN5, RDH12, PITPNM3, GRM8, CHRNB2, COL1A1, OAT, GRK1	1944	216	13528	1.28868	1	0.553378	76.632
GOTERM_BP_FAT	GO:0050953~sensory perception of light stimulus	40	1.514	0.0749241	GJA10, RBP4, WFS1, POU6F2, RBP3, RP1L1, RORB, PAX2, TIMP3, RIMS1, CRX, DFNB31, RDH8, PDE6C, ERCC6, ELOVL4, SLC24A2, POU4F3, CDH23, CRYBB2, GJD2, GUCA1A, RAX, EFEMP1, SIX3, KRT12, ALMS1, VSX2, VSX1, CNGA1, GUCY2D, CACNA2D4, OPN5, RDH12, PITPNM3, GRM8, CHRNB2, COL1A1, OAT, GRK1	1944	216	13528	1.28868	1	0.553378	76.632
GOTERM_BP_FAT	GO:0010562~positive regulation of phosphorus metabolic process	21	0.794852	0.0751155	BMP4, FCER1A, GDF2, CCK, TNF, IL29, GDF7, CD3E, GDF6, PRKAG2, KITLG, IGF2, RICTOR, IL11, EDNRA, VEGFC, EREG, CD24, EPO, GHR, GRK1	1944	100	13528	1.46136	1	0.553441	76.7221
GOTERM_BP_FAT	GO:0045937~positive regulation of phosphate metabolic process	21	0.794852	0.0751155	BMP4, FCER1A, GDF2, CCK, TNF, IL29, GDF7, CD3E, GDF6, PRKAG2, KITLG, IGF2, RICTOR, IL11, EDNRA, VEGFC, EREG, CD24, EPO, GHR, GRK1	1944	100	13528	1.46136	1	0.553441	76.7221
SMART	SM00352:POU	6	0.227101	0.0754844	POU2F3, POU6F2, POU2F2, POU4F3, POU4F2, POU4F1	1346	16	9079	2.52944	1	0.529675	65.7538
GOTERM_CC_FAT	GO:0016459~myosin complex	16	0.605602	0.0770208	CGNL1, MYL2, MYH1, MYO1D, MYH2, MYL1, MYH4, MYO1F, MYH8, MYO18B, MYO10, MYOM2, DYNLL2, MYH11, MYH13, MYO5B	2012	65	12782	1.56379	1	0.622423	69.0335
INTERPRO	IPR013787:S100/CaBP-9k-type, calcium binding, subdomain	8	0.302801	0.077962	S100A8, TCHHL1, S100A7, S100A9, S100A11, S100A10, S100A7A, S100A12	2367	27	16659	2.08534	1	0.714135	75.4814
INTERPRO	IPR001190:Speract/scavenger receptor	8	0.302801	0.077962	MARCO, TMPRSS2, CD163L1, CD5L, TMPRSS3, TMPRSS4, DMBT1, CD163	2367	27	16659	2.08534	1	0.714135	75.4814
INTERPRO	IPR001039:MHC class I, alpha chain, alpha1 and alpha2	8	0.302801	0.077962	ULBP1, CD1C, LOC554223, CD1B, HLA-C, CD1A, HLA-B, HLA-G, CD1D	2367	27	16659	2.08534	1	0.714135	75.4814
GOTERM_BP_FAT	GO:0021954~central nervous system neuron development	9	0.340651	0.0781497	LEP, DCC, DRD1, LMX1B, LHX6, NEUROG2, CHRNB2, LHX8, EPHB2	1944	32	13528	1.95718	1	0.56744	78.1071
GOTERM_BP_FAT	GO:0009880~embryonic pattern specification	9	0.340651	0.0781497	T, TBX3, LHX1, EFNB1, HOXB6, FGF10, CXXC4, DLL1, ZBTB16	1944	32	13528	1.95718	1	0.56744	78.1071
GOTERM_BP_FAT	GO:0006970~response to osmotic stress	9	0.340651	0.0781497	TNF, TACR3, AVPR1B, NKX2-1, KMO, MBIP, BDKRB2, SST, ICOSLG	1944	32	13528	1.95718	1	0.56744	78.1071
GOTERM_MF_FAT	GO:0005272~sodium channel activity	9	0.340651	0.0781943	ACCN1, ACCN3, SCN3B, SCN4B, SCNN1G, HCN4, SCNN1B, SCN5A, SCN10A	1866	32	12983	1.95684	1	0.578417	73.4456
INTERPRO	IPR002403:Cytochrome P450, E-class, group IV	5	0.189251	0.0782307	PTGIS, CYP11B1, CYP26B1, CYP26A1, CYP8B1	2367	12	16659	2.93251	1	0.712833	75.6048
GOTERM_BP_FAT	GO:0042476~odontogenesis	13	0.492051	0.0782354	BMP4, ODAM, AMTN, ERBB4, LEF1, EDAR, BCL2L11, SHH, COL1A1, LHX8, EDA, EDARADD, FGF4	1944	54	13528	1.67528	1	0.566961	78.145
GOTERM_BP_FAT	GO:0007162~negative regulation of cell adhesion	11	0.416351	0.0797781	CDH13, ARHGAP6, DAB1, RND1, B4GALNT2, MYO1F, CBLL1, COL1A1, CD24, FXYD5, ADAMDEC1	1944	43	13528	1.78017	1	0.573455	78.8179
OMIM_DISEASE	Multiple newly identified loci associated with prostate cancer susceptibility	4	0.1514	0.080225	HNF1B, MSMB, KLK3, SLC22A3	571	7	3671	3.67376	1	0.999996	73.4658
[truncated: 137 more rows]
