# Supplementary material for: Differences among brain tumor stem cell types and fetal neural stem cells in focal regions of histone modifications and DNA methylation, broad regions of modifications, and bivalent promoters
Source: BMC Genomics. 2014 Aug 27;15(1):724. doi: 10.1186/1471-2164-15-724 (PMC4155105; doi:10.1186/1471-2164-15-724)
Supplement: Supplementary file 11 — Additional file 11: Output of DAVID gene classification tool for genes that have H3K4me3 in their promoters in every BTSC type. (XLS 1 MB) [file 12864_2014_6396_MOESM11_ESM.xls]

## Sheet: DAVIDchart_NG2henny_commonK4_BT
Category	Term	Count	%	PValue	Genes	List Total	Pop Hits	Pop Total	Fold Enrichment	Bonferroni	Benjamini	FDR
SP_PIR_KEYWORDS	phosphoprotein	3469	50.2681	4.72246e-172	SART3, AMOTL1, AMOTL2, SART1, LPHN2, ZNF775, RPLP0, RPLP1, OGT, LPHN1, CCAR1, ACAA2, TMEFF1, NDNL2, BTBD7, UBE2J1, GEM, SARS2, RCC2, ADSL, EIF2AK2, EIF2AK3, ACAA1, ORAI1, RALGPS2, DUSP10, CACNB1, GSTCD, CACNB4, RCC1, XAB2, ATN1, DHX8, DHX9, ESRRA, TAOK2, TAOK1, TAOK3, ACACA, PRPSAP1, PRPSAP2, BFAR, CDC42BPG, PARP8, CDC42BPA, POP4, ACAD11, PARP1, POP5, CDC42BPB, NUAK2, SMAP2, MGRN1, ANP32A, TICAM2…	6796	7263	19235	1.35185	3.99992e-169	3.99992e-169	7.30335e-169
SP_PIR_KEYWORDS	acetylation	1565	22.6779	2.88743e-162	MEF2C, VPS53, SYNCRIP, SART3, WTAP, KIAA0652, BTK, MAK16, DHX38, RPLP0, RPLP1, VPS4A, DHX36, PTBP2, OGT, HIGD1A, ACAA2, MCRS1, BRAF, SARS2, AQR, RCC2, ASCC3, ADSL, EIF2AK2, MYBBP1A, HSD17B10, ADSS, DUSP12, XAB2, PFN2, ATN1, ISY1, SERF2, ZC3H14, DHX8, DHX9, ACACA, GARS, NXF1, PRPSAP1, GART, PRPSAP2, PARP1, TSG101, CWC15, ZNF346, RNF181, YBX1, USP15, TARSL2, USP14, BRD9, BRD8, ANP32B, AIFM1, ADNP, …	6796	2635	19235	1.68102	2.44566e-159	1.22283e-159	4.46546e-159
SP_PIR_KEYWORDS	nucleus	2209	32.0099	4.42798e-136	MEF2C, JUB, SYNCRIP, ZNF782, RORA, WTAP, SART3, SART1, BTK, ZNF778, ZNF776, DHX38, MAK16, ZNF775, ZNF774, FOXF1, ZNF772, ZNF397, DHX33, ZNF396, DHX36, OGT, ZNF394, PTBP2, TBPL1, DHX32, MCRS1, NDNL2, BARHL1, KIAA0649, ZNF790, ZNF791, ZNF793, ISG20L2, AQR, ZNF789, RCC2, JUN, ZNF785, FOXG1, ZNF384, MYBBP1A, ZNF382, SDAD1, NFKBID, NFKBIB, DUSP10, DUSP12, DUSP11, RCC1, XAB2, VPS72, FOXH1, ARX, ISY1, A…	6796	4283	19235	1.45978	3.7505e-133	1.25017e-133	6.84793e-133
GOTERM_CC_FAT	GO:0070013~intracellular organelle lumen	1051	15.2297	2.81001e-113	MEF2C, BTD, MED24, SYNCRIP, MED22, MED21, OGDH, SART3, WTAP, MED20, EPC1, TAF5L, MAK16, FOXF1, MED26, PQBP1, DHX33, OGT, DHX30, CUL1, TBPL1, MCRS1, BARHL1, LIG1, KIAA0649, MED12, MED14, ISG20L2, MED13, TOX4, SARS2, MED10, MED19, MAPK1, MED15, RCC2, JUN, MED18, PRKRIP1, ZNF384, NLE1, MAPK7, MYBBP1A, ACAA1, RAD23B, SDAD1, KIF4A, ZCRB1, AHCTF1, XAB2, SERPINH1, FOXH1, SFRS18, ISY1, NAT10, NTHL1, FH, …	4442	1779	12782	1.69999	2.43909e-110	2.43909e-110	4.35959e-110
GOTERM_CC_FAT	GO:0031974~membrane-enclosed lumen	1083	15.6934	3.55505e-112	MEF2C, BTD, MED24, SYNCRIP, MED22, MED21, OGDH, SART3, WTAP, MED20, EPC1, APP, TAF5L, MAK16, FOXF1, MED26, PQBP1, DHX33, OGT, DHX30, CUL1, TBPL1, MCRS1, BARHL1, LIG1, KIAA0649, MED12, F8, MED14, ISG20L2, MED13, TOX4, SARS2, MED10, MED19, MAPK1, MED15, RCC2, JUN, MED18, PRKRIP1, ZNF384, NLE1, MAPK7, MYBBP1A, ACAA1, RAD23B, SDAD1, KIF4A, ZCRB1, AHCTF1, CHCHD4, XAB2, SERPINH1, FOXH1, SFRS18, ISY1, N…	4442	1856	12782	1.67908	3.08578e-109	1.54289e-109	5.51548e-109
GOTERM_CC_FAT	GO:0043233~organelle lumen	1061	15.3746	3.73174e-109	MEF2C, BTD, MED24, SYNCRIP, MED22, MED21, OGDH, SART3, WTAP, MED20, EPC1, APP, TAF5L, MAK16, FOXF1, MED26, PQBP1, DHX33, OGT, DHX30, CUL1, TBPL1, MCRS1, BARHL1, LIG1, KIAA0649, MED12, F8, MED14, ISG20L2, MED13, TOX4, SARS2, MED10, MED19, MAPK1, MED15, RCC2, JUN, MED18, PRKRIP1, ZNF384, NLE1, MAPK7, MYBBP1A, ACAA1, RAD23B, SDAD1, KIF4A, ZCRB1, AHCTF1, XAB2, SERPINH1, FOXH1, SFRS18, ISY1, NAT10, NT…	4442	1820	12782	1.67751	3.23915e-106	1.07972e-106	5.78961e-106
GOTERM_CC_FAT	GO:0031981~nuclear lumen	875	12.6793	4.48328e-99	MEF2C, BTD, MED24, SYNCRIP, MED22, SART3, WTAP, MED21, MED20, EPC1, TAF5L, MAK16, MED26, FOXF1, PQBP1, DHX33, OGT, TBPL1, CUL1, MCRS1, BARHL1, LIG1, KIAA0649, MED12, MED14, ISG20L2, MED13, TOX4, MED10, MED19, MAPK1, MED15, RCC2, JUN, MED18, PRKRIP1, ZNF384, NLE1, MAPK7, MYBBP1A, RAD23B, KIF4A, SDAD1, ZCRB1, AHCTF1, XAB2, FOXH1, SFRS18, ISY1, NAT10, NTHL1, YEATS4, DHX9, RECQL5, L3MBTL, ATR, NXF1, …	4442	1450	12782	1.73644	3.89148e-96	9.72871e-97	6.95558e-96
GOTERM_CC_FAT	GO:0005654~nucleoplasm	558	8.08578	3.06539e-71	XRCC5, MEF2C, SURF6, XRCC6, HOXD12, SYNCRIP, MED24, INTS2, MED22, INTS3, SART3, MED21, WTAP, MED20, CTNNB1, INTS9, EPC1, INTS8, BRPF1, TAF5L, BRPF3, INTS5, INTS4, INTS7, MED26, FOXF1, INTS6, GIT2, OGT, CCNA2, CUL1, TBPL1, MCRS1, RCOR2, LIG1, MED12, MED14, SKP1, MED13, ORC1L, MED10, MED19, MAPK1, MED15, JUN, MED18, RPS15, MAPK7, SIP1, RAD23B, ZCRB1, AHCTF1, XAB2, FOXH1, SFRS18, LEO1, TCF4, TCF3, N…	4442	882	12782	1.82048	2.66076e-68	5.32152e-69	4.7558e-68
GOTERM_CC_FAT	GO:0043232~intracellular non-membrane-bounded organelle	1259	18.2437	2.90042e-59	JUB, BTD, REST, WTAP, APP, GRIN2B, MAK16, RAE1, INCENP, RPLP0, ILK, RPLP1, PQBP1, DHX33, DHX30, STAG2, CDH23, MCRS1, KIF5B, KIF5A, BARHL1, KIAA0649, MED12, KRTAP10-3, KRTAP10-2, BSN, VPS41, KRTAP10-5, ESPL1, KRTAP10-4, LIG4, ISG20L2, MYH9, TOX4, KRTAP10-7, KRTAP10-6, NCAPD3, KRTAP10-9, KRTAP10-8, MAPK1, RCC2, JUN, ZWINT, PRKRIP1, ZNF384, NLE1, ARL8A, MYBBP1A, SDAD1, KIF4A, AHCTF1, RCC1, KRTAP10-1…	4442	2596	12782	1.39554	2.51756e-56	4.19594e-57	4.49985e-56
GOTERM_CC_FAT	GO:0043228~non-membrane-bounded organelle	1259	18.2437	2.90042e-59	JUB, BTD, REST, WTAP, APP, GRIN2B, MAK16, RAE1, INCENP, RPLP0, ILK, RPLP1, PQBP1, DHX33, DHX30, STAG2, CDH23, MCRS1, KIF5B, KIF5A, BARHL1, KIAA0649, MED12, KRTAP10-3, KRTAP10-2, BSN, VPS41, KRTAP10-5, ESPL1, KRTAP10-4, LIG4, ISG20L2, MYH9, TOX4, KRTAP10-7, KRTAP10-6, NCAPD3, KRTAP10-9, KRTAP10-8, MAPK1, RCC2, JUN, ZWINT, PRKRIP1, ZNF384, NLE1, ARL8A, MYBBP1A, SDAD1, KIF4A, AHCTF1, RCC1, KRTAP10-1…	4442	2596	12782	1.39554	2.51756e-56	4.19594e-57	4.49985e-56
GOTERM_CC_FAT	GO:0005829~cytosol	707	10.2449	6.35036e-48	ALS2, XRCC4, RPL17, FHIT, LDHA, RPL19, RPL14, TUBB2C, PGAM1, ITSN1, SART1, CTNNB1, ACTG1, CUL5, PGPEP1, BRPF3, RPLP0, MAP3K8, RPLP1, PIK3C3, VPS4B, SH3BGR, FAU, PIK3CA, RPL11, FAS, OGT, CUL1, CDCA3, BCL2L14, ROCK1, STAG3L3, EIF2S3, VPS41, SKP1, MYH9, BCL2L11, ORC1L, THY1, MAPK1, NME2, GLUL, RPS18, RPS19, NME3, RPS16, NME1, RPS17, JUN, RPS14, EIF2S1, RPS15, EIF2S2, RPS12, RPS13, ADSL, RPS10, RPS11…	4442	1330	12782	1.52964	5.51211e-45	7.87444e-46	9.85227e-45
SP_PIR_KEYWORDS	cytoplasm	1533	22.2142	8.45533e-45	JUB, ASCC1, SYNCRIP, SART3, KIAA0652, BTK, RPLP0, MAP3K8, ZNF397, ZNF396, DHX36, OGT, DHX30, TBPL1, CCAR1, BRAF, NDNL2, BSN, SCYL3, BRAP, ERMAP, DHX29, RCC2, ASCC3, SCYL2, MYBBP1A, ADSS, RALGPS2, OSTF1, RALGPS1, NFKBIB, DUSP10, RCC1, ARIH1, PFN2, PFN4, DUSP13, DHX9, ZC3H15, PAIP2, TAOK1, PAIP1, TAOK3, ACACA, DUSP22, NXF1, CAMK2N2, FNIP1, CDC42BPG, CDC42BPA, TSGA14, CDC42BPB, TSG101, ZNF346, GTSE1…	6796	3332	19235	1.30219	7.16166e-42	1.79042e-42	1.30763e-41
GOTERM_CC_FAT	GO:0005730~nucleolus	408	5.91219	2.82436e-39	TGOLN2, BTD, SURF6, WTAP, WDR74, WDR75, CDCA8, MAK16, INTS6, PQBP1, DHX33, RPL11, MCRS1, RCOR3, EMG1, BARHL1, KIAA0649, MED12, HMG20A, ISG20L2, TOX4, MAPK1, RPS19, RCC2, RPS14, PRKRIP1, NLE1, ZNF384, RPS13, MYBBP1A, SDAD1, NHP2L1, MYEF2, RPS25, ISY1, NAT10, ZNF71, DHX9, PTGR2, MKI67, EME1, L3MBTL, RPS9, RPS6, C16ORF88, NOLC1, POP4, POP5, PARP1, PARP2, BACH1, STOX1, TAF1A, ZNF18, TSG101, GAR1, EZH…	4442	698	12782	1.682	2.45155e-36	3.06443e-37	4.38186e-36
GOTERM_CC_FAT	GO:0030529~ribonucleoprotein complex	322	4.66599	6.39747e-39	RPP38, MRPL40, RPL17, NAF1, MRPL42, EIF2C2, RPL19, RPL14, LSM6, U2AF2, SRP68, SYNCRIP, SART1, DHX38, RBM8A, RPLP0, RPLP1, U2AF1, RPL26L1, MRPL36, LSM5, FAU, LSM4, MRPL38, RPL11, LSM3, DHX35, MRPL39, ZRSR2, LSM1, TIGD7, MRPL33, MRPL52, MRPL50, EMG1, SFRS1, RPS18, RPS19, AQR, RPS16, RPS17, EIF2S1, RPS14, RPS15, RPS12, MRPL49, RPS13, RPS10, MRPL47, SRP72, RPS11, ZNHIT6, SIP1, MRPL46, MRPL43, EIF2C3,…	4442	515	12782	1.79916	5.55301e-36	6.17001e-37	9.92536e-36
GOTERM_CC_FAT	GO:0044451~nucleoplasm part	340	4.92682	1.9528e-38	MEF2C, SURF6, XRCC6, HOXD12, MED24, INTS2, INTS3, MED22, MED21, SART3, MED20, CTNNB1, INTS9, EPC1, INTS8, BRPF1, SFRS4, TAF5L, PSKH1, SIN3A, INTS5, BRPF3, RBM8A, INTS4, INTS7, FOXF1, MED26, INTS6, U2AF1, OGT, TBPL1, RCOR2, YY1, MED12, MED14, MED13, TAF6L, SFRS1, MED10, SFRS2, MED19, PCF11, MED15, ABT1, JUN, MED18, PIAS2, PIAS1, SIP1, DEAF1, SUMO1P3, ELL, NOC3L, CHEK2, COIL, FOXH1, SFRS18, FRG1, L…	4442	555	12782	1.76281	1.69503e-35	1.69503e-36	3.02967e-35
GOTERM_CC_FAT	GO:0005739~mitochondrion	571	8.27416	2.98692e-36	HCCS, OXA1L, SLC9A6, STOML2, ZNF782, MPV17, OGDH, TMEM143, DHX30, MTERFD3, TMEM14C, DHX32, MTERFD1, ACAA2, OPA3, BSG, OPA1, BCL2L13, SARS2, C10ORF2, BCL2L11, GLUL, ATPIF1, HSD17B10, MTX3, ACP6, MTX2, MTX1, CHCHD3, CHCHD2, CHCHD4, BCL2L1, MTIF3, HADHB, ARG2, PEMT, MTCP1, PPP2R2B, NTHL1, FH, GPD2, MAOA, PHB, TAOK3, GARS, VDAC2, VDAC1, KIAA1279, HEBP2, FOXRED1, GK, C1ORF69, QARS, MTHFD1, C22ORF32, P…	4442	1087	12782	1.51156	2.59265e-33	2.35695e-34	4.63406e-33
GOTERM_BP_FAT	GO:0006396~RNA processing	345	4.99928	4.66883e-35	RPP38, SCAF1, NAF1, EIF2C2, RPL14, LSM6, U2AF2, RP9, SYNCRIP, INTS2, INTS3, WTAP, SART3, SART1, NONO, INTS9, SFRS7, INTS8, SFRS4, DDX17, APP, SFRS5, DHX38, INTS5, RBM8A, INTS4, INTS7, SFRS8, INTS6, WDR77, U2AF1, LSM5, LSM4, LSM3, RPL11, DHX35, ZRSR2, PTBP2, LSM1, CCAR1, CLNS1A, RPP21, SF3B14, EMG1, SFRS1, SFRS3, SFRS2, PCF11, RPS19, AQR, NOP2, TRMT11, RPS16, RPS17, RPS14, RPS15, TRMT12, SIP1, MRP…	5063	547	13528	1.68522	2.61034e-31	2.61034e-31	8.98954e-32
SP_PIR_KEYWORDS	Transcription	983	14.2443	1.33605e-33	MEF2C, ASCC1, MED25, ZNF782, MED24, RORA, MED22, REST, MED21, MED20, ZNF778, EPC1, EPC2, TAF5L, ZNF776, ZNF775, MED28, ZNF774, MED26, FOXF1, ZNF772, ZNF397, PQBP1, ZNF396, ZNF107, PATZ1, ZNF394, CCAR1, ZNF507, BARHL1, MED12, ZNF790, ZNF501, ZNF791, MED14, ZNF503, ZNF793, MED13, PROX1, TOX2, MED10, ZNF500, MED19, ZNF789, MED15, ASCC2, ASCC3, JUN, MED18, FOXG1, ZNF785, ZNF384, MYBBP1A, ZNF382, CRTC…	6796	2071	19235	1.34342	1.13163e-30	2.26327e-31	2.06622e-30
GOTERM_MF_FAT	GO:0003723~RNA binding	421	6.10057	2.42374e-33	SCAF1, NAF1, RPL19, RPL14, SURF6, LSM6, ASCC1, SYNCRIP, SART3, RAE1, RPLP0, RPLP1, LSM5, FAU, LSM4, LSM3, RPL11, PTBP2, DHX30, LSM1, TIGD7, YARS, RPS18, RPS19, AQR, RPS16, RPS14, EIF2S1, EIF2S2, PRKRIP1, RPS13, RPS11, EIF2AK2, NHP2L1, MYEF2, ZCRB1, DUSP11, PUS7, RPS25, RPS26, HEXIM2, PABPC1, RPS20, DHX8, ZC3H14, DHX9, PAIP1, RPS9, NXF1, FXR2, RPS5, UPF3A, UPF3B, PPRC1, POP4, GAR1, SYNJ1, CWC15, E…	4815	718	12983	1.58102	5.33223e-30	5.33223e-30	4.21356e-30
SP_PIR_KEYWORDS	protein biosynthesis	147	2.13013	9.38473e-33	EIF6, RPL17, RPL19, TARS2, EIF5, HBS1L, EIF5B, EIF5A, IARS2, EIF1AX, RPLP0, RPLP1, EIF1AY, FAU, EIF1, RPL11, EIF2B2, EIF2B4, RPS27A, EIF2B5, RPL36AL, RPL35A, YARS, DARS, STAG3L3, SECISBP2, EIF2S3, EEF2, SARS2, RPS18, RPS19, RPS16, DHX29, RPS17, RPS14, RARS, EIF2S1, EIF2S2, RPS15, EFTUD1, HARS, RPS12, RPS13, RPS10, RPS11, EEFSEC, UBA52, EEF1B2, FARS2, MTIF3, KARS, RPS25, QRSL1, EIF3C, GFM2, RPS26,…	6796	188	19235	2.21309	7.94887e-30	1.32481e-30	1.45136e-29
GOTERM_BP_FAT	GO:0006974~response to DNA damage stimulus	250	3.62266	1.86507e-31	XRCC5, XRCC4, XRCC3, XRCC2, XRCC6, INTS3, NONO, EPC2, CRY2, TLK1, CRY1, CCNA2, ESCO1, POLI, POLH, LIG1, POLE, RINT1, RAD9B, POLB, LIG4, ESCO2, RFC5, DCLRE1C, RAD1, MAPK1, PNKP, RFC3, DCLRE1B, RFC1, RFC2, UBR5, RAD23B, SUMO1P3, NEK1, RAD23A, MRE11A, HUS1, CEP164, CHEK1, CHEK2, XAB2, ACD, POLQ, NTHL1, RECQL4, RECQL5, TP53BP1, EME1, TREX2, TREX1, ATR, RAD54L, C1ORF124, PTPN11, OBFC2B, PCNA, SUPT16H,…	5063	373	13528	1.79084	1.04276e-27	5.21379e-28	3.59107e-28
GOTERM_BP_FAT	GO:0006412~translation	228	3.30387	2.12111e-31	RPL17, MRPL42, EIF2C2, RPL19, TARS2, RPL14, IARS2, RPLP0, EIF1AX, RPLP1, EIF1AY, MRPL36, RPL26L1, FAU, RPL11, EIF2B2, MRPL33, EIF2B4, EIF2B5, C12ORF65, MRPL52, YARS, STAG3L3, EIF2S3, SARS2, RPS18, RPS19, DHX29, RPS16, RPS17, RARS, EIF2S1, RPS14, RPS15, EIF2S2, MRPL49, RPS12, HARS, RPS13, RPS10, PELO, MRPL47, RPS11, EIF2AK2, EEFSEC, EIF2AK3, MRPL43, FARS2, IGF2BP3, MTIF3, RPS25, QRSL1, RPS26, RPS2…	5063	331	13528	1.84049	1.18591e-27	3.95304e-28	4.08406e-28
UP_SEQ_FEATURE	mutagenesis site	966	13.998	6.15309e-31	MEF2C, MED25, RORA, ITSN1, BTK, B2M, CUL2, APP, MAP3K5, MAP3K4, PGAM5, INCENP, MAP3K9, ILK, VPS4B, PQBP1, VPS4A, DHX36, KIF5A, STAG3L3, UBE2J1, ESPL1, SCYL3, BRAP, RAD1, NPC1, MED15, FOXG1, MAPK7, EIF2AK2, CRTC2, NFKBIB, HSD17B12, ARF6, BCL2L1, DUSP11, CHCHD4, SCRIB, FOXH1, ARIH1, C1ORF57, PABPC1, NTHL1, DHX8, DHX9, ESRRA, TAOK2, TAOK3, GGH, ACACA, GARS, ATR, NXF1, CDC42BPA, SMURF2, SMURF1, PARP1…	6794	2045	19113	1.32888	7.13943e-27	7.13943e-27	1.27469e-27
SP_PIR_KEYWORDS	transcription regulation	953	13.8096	9.47107e-31	MEF2C, ASCC1, MED25, ZNF782, MED24, RORA, MED22, REST, MED21, MED20, ZNF778, EPC1, EPC2, TAF5L, ZNF776, ZNF775, MED28, ZNF774, MED26, FOXF1, ZNF772, ZNF397, PQBP1, ZNF396, ZNF107, PATZ1, ZNF394, CCAR1, ZNF507, BARHL1, MED12, ZNF790, ZNF501, ZNF791, MED14, ZNF503, MED13, ZNF793, PROX1, TOX2, MED10, ZNF500, MED19, ZNF789, MED15, ASCC2, ASCC3, JUN, MED18, FOXG1, ZNF785, ZNF384, MYBBP1A, ZNF382, CRTC…	6796	2026	19235	1.33135	8.02199e-28	1.146e-28	1.46471e-27
GOTERM_BP_FAT	GO:0007049~cell cycle	443	6.41936	2.75413e-30	KIFC1, JUB, XRCC2, DBF4B, TUBB2B, TUBB2A, WTAP, SART1, CTNNB1, CUL3, CUL2, CDCA8, CUL5, APP, INCENP, ILK, MAP3K8, CDCA2, VPS4B, VPS4A, TLK1, CCNA2, CDCA5, STAG2, CUL1, CCAR1, CDCA3, CGRRF1, LIG1, ESPL1, LIG4, SKP1, MYH9, NCAPD3, RAD1, MAPK1, RCC2, SPAG5, ZWINT, PELO, MAPK7, CCDC99, RCC1, KIAA1009, DUSP13, NCAPG2, TCF3, NUDC, SSSCA1, YEATS4, MKI67, NUF2, PCNP, GAS1, ATR, RGS2, NOLC1, UBA3, LZTS2, …	5063	776	13528	1.52534	1.53984e-26	3.84959e-27	5.30291e-27
SP_PIR_KEYWORDS	protein transport	293	4.24576	8.5239e-30	SEC31A, CHMP5, VPS52, VPS53, RAB1B, VPS33B, VPS33A, RAB1A, HOOK3, FAM125A, HOOK2, VPS4B, VPS4A, RAB24, NUP37, STAM, VPS13A, VPS13B, GLE1, NUP35, RAB20, RAN, VPS45, RINT1, VTI1B, VPS41, AP4M1, VTI1A, PITPNM1, RAB18, LCA5, PEX26, RAB14, RAB13, NUP43, SDAD1, MTX3, MTX2, MTX1, AHCTF1, ARF6, CHCHD4, TRAM2, STX12, GORASP1, STX18, STX16, TMED10, NUP54, STX10, RAB7L1, C18ORF55, S100A13, ARF1, RABEP1, ARF…	6796	485	19235	1.70988	7.21975e-27	9.02468e-28	1.31823e-26
GOTERM_BP_FAT	GO:0033554~cellular response to stress	340	4.92682	9.82431e-29	XRCC5, XRCC4, XRCC3, XRCC2, XRCC6, INTS3, KIAA0652, NONO, EPC2, MAP3K5, MAP3K4, CRY2, INSIG2, MAP3K9, COL4A3BP, INSIG1, TLK1, CRY1, CCNA2, EIF2B4, EIF2B5, SYK, DBNL, PTPRK, ESCO1, TNIK, POLI, POLH, LIG1, KIAA1804, RXRA, RINT1, POLE, RAD9B, POLB, LIG4, ESCO2, RAD1, RFC5, DCLRE1C, PNKP, MAPK1, RFC3, DCLRE1B, RFC1, RFC2, EIF2S1, JUN, UBR5, ROR2, AMFR, EIF2AK2, EIF2AK3, RAD23B, SUMO1P3, NEK1, RAD23A,…	5063	566	13528	1.60505	5.49277e-25	1.09855e-25	1.89161e-25
GOTERM_BP_FAT	GO:0046907~intracellular transport	382	5.53543	2.9741e-28	ALS2, SSR1, APP, RAE1, VPS4B, VPS4A, RPL11, TLK1, OPA1, KIF5B, VPS45, VPS41, MYH9, ERGIC2, MAPK1, NPC1, NPC2, AAAS, JUN, RPS15, ZNF384, TRAPPC4, TRAPPC1, MYBBP1A, TRAPPC3, KIF4A, MTX3, MTX2, MTX1, CACNB1, BCL2L1, KIAA1012, TAOK2, NXF1, KIAA1279, ARF1, TRPS1, SYTL4, PCNA, HGS, NUTF2, SMURF1, RERE, AP3S2, AP3S1, COPB2, AP1S2, SRPR, COPB1, ANP32A, FGF2, STX6, KDELR2, TMCO6, ARHGEF2, STX3, PGAP1, TP5…	5063	657	13528	1.55354	1.66282e-24	2.77136e-25	5.72644e-25
SP_PIR_KEYWORDS	mitochondrion	446	6.46283	3.1987e-28	HCCS, OXA1L, MPV17, OGDH, PGAM5, DHX30, TMEM14C, MTERFD3, DHX32, MTERFD1, ACAA2, OPA3, OPA1, BCL2L13, SARS2, C10ORF2, BCL2L11, ATPIF1, HSD17B10, MTX3, MTX2, MTX1, CHCHD3, CHCHD2, CHCHD4, BCL2L1, MTIF3, HADHB, ARG2, PEMT, MTCP1, PPP2R2B, FH, GPD2, MAOA, PHB, VDAC2, VDAC1, KIAA1279, HEBP2, GK, C1ORF69, C22ORF32, MRPL2, MRPL1, MRPL4, MRPL3, AIFM3, MTERF, ACO2, AIFM1, NDUFA13, DARS2, DECR1, DGUOK, PI…	6796	832	19235	1.51723	2.7093e-25	3.01033e-26	4.94684e-25
SP_PIR_KEYWORDS	rna-binding	315	4.56456	3.39177e-28	SCAF1, NAF1, EIF2C2, DZIP3, SURF6, LSM6, TRMT2A, U2AF2, SRP68, SYNCRIP, SART3, NONO, SFRS7, SFRS4, DDX17, SFRS5, DDX18, RBM8A, EIF1AX, RAVER1, SFRS8, U2AF1, LSM5, LSM4, LSM3, RPL11, ZRSR2, DDX10, PTBP2, DHX30, LSM1, NUDT16, YARS, SF3B14, SFRS1, SFRS3, SFRS2, RPS18, AQR, ABT1, EIF2S1, SERBP1, RPS11, EIF2AK2, EIF2C3, MRPL44, EIF2C4, FUS, FIP1L1, NHP2L1, MYEF2, ZCRB1, IGF2BP2, IGF2BP3, DUSP11, UHMK1…	6796	540	19235	1.65103	2.87283e-25	2.87283e-26	5.24542e-25
SP_PIR_KEYWORDS	zinc-finger	816	11.8244	8.39392e-28	ZNF782, RORA, REST, BTK, ZNF778, ZNF776, ZNF775, ZNF774, ZNF772, ZNF397, ZNF396, ZNF107, PATZ1, ZNF394, BRAF, ZNF507, ZNF790, ZNF501, ZNF791, BSN, ZNF503, VPS41, ZNF793, BRAP, ZNF500, ZNF789, ZNF785, ZNF384, UNC13B, ZNF382, ZNF517, ZNF132, ZNF133, ZNF131, ZNF510, ZCRB1, ZNF511, ZNF512, ZNF513, ARIH1, CASZ1, DHX57, ASXL2, ZNF398, ZC3H14, ZC3H13, ESRRA, ZNF529, ZC3H15, ZC3H18, ZNF121, ASXL1, L3MBTL…	6796	1718	19235	1.34433	7.10965e-25	6.46332e-26	1.29813e-24
GOTERM_MF_FAT	GO:0000166~nucleotide binding	1059	15.3456	2.17849e-27	RBPMS2, SYNCRIP, SART3, BTK, MAP3K5, MAP3K4, DIRAS3, DHX38, MAP3K9, MAP3K8, ILK, PIK3C3, VPS4B, VPS4A, PIK3CA, DHX33, DHX36, PTBP2, DHX35, DHX30, DHX32, KIF5B, BRAF, KIF5A, LIG1, UBE2J1, GEM, SCYL3, LIG4, MYH9, MARK3, SARS2, MAPK1, GLUL, DHX29, ASCC3, SCYL2, ROR2, ARL8A, MAPK7, EIF2AK2, EIF2AK3, HSD17B10, ADSS, KIF4A, ZCRB1, ARF6, C1ORF57, NAT10, PABPC1, SFRS12, DHX57, RECQL4, DHX8, DHX9, KIF3A, …	4815	2245	12983	1.27192	4.79268e-24	2.39634e-24	3.7872e-24
GOTERM_BP_FAT	GO:0008104~protein localization	483	6.99899	2.53974e-27	ALS2, OXA1L, VPS52, VPS53, MXI1, SSR1, CTNNB1, VPS4B, VPS4A, TLK1, RPL11, PTPRK, VPS45, VPS41, PTPRU, MYH9, PITPNM1, MAPK1, JUN, CCDC99, SDAD1, MTX3, MTX2, NFKBIB, MTX1, CACNB1, ARF6, CHCHD4, GORASP1, TAOK2, RAB7L1, DVL1, ARF1, ARF3, TRPS1, ARF4, PCNA, SYTL4, HGS, NUTF2, SMURF1, RERE, TSG101, PDIA2, AP3S2, AP3S1, PDIA4, COPB2, AP1S2, SRPR, COPB1, FGF2, KDELR3, STX6, KDELR2, ARHGEF2, TMCO6, STX3, …	5063	882	13528	1.4632	1.41997e-23	2.02853e-24	4.89012e-24
GOTERM_CC_FAT	GO:0005694~chromosome	272	3.94146	2.80558e-27	XRCC5, ITGB3BP, HMGN1, XRCC4, HIST2H2AA3, HMGN2, XRCC6, HOXD12, HIRA, RANGAP1, H1FX, AURKB, REST, HMGN4, CITED2, HIST1H2BO, PRIM1, CDCA8, HIST1H2BM, SIN3A, HIST1H2BN, HIST1H2BK, H2AFV, HIST1H2BI, INCENP, PRIM2, HIST1H2BJ, H2AFZ, TIGD3, NUP37, TIGD4, TIGD5, TIGD6, TIGD7, CDCA5, STAG2, H1F0, TIGD1, RCOR2, RAN, LIG4, DCTN3, DCTN1, ORC1L, NCAPD3, DCTN2, RFC5, SUV420H2, STRA13, RFC3, MAD2L1, ZNF238, R…	4442	460	12782	1.7015	2.43525e-24	2.02937e-25	4.35272e-24
SP_PIR_KEYWORDS	nucleotide-binding	800	11.5925	4.41174e-27	BTK, MAP3K5, MAP3K4, DHX38, DIRAS3, MAP3K9, PIK3C3, ILK, MAP3K8, VPS4B, DHX33, PIK3CA, VPS4A, DHX36, DHX35, DHX30, DHX32, KIF5B, BRAF, KIF5A, LIG1, UBE2J1, GEM, LIG4, MYH9, MARK3, SARS2, MAPK1, GLUL, DHX29, ASCC3, ROR2, ARL8A, MAPK7, EIF2AK2, EIF2AK3, ADSS, KIF4A, ARF6, C1ORF57, NAT10, DHX57, DHX8, RECQL4, DHX9, KIF3A, RECQL5, TAOK2, TAOK1, TAOK3, ATP11B, ACACA, GARS, ATR, VDAC2, GART, CDC42BPG, …	6796	1686	19235	1.34299	3.73674e-24	3.11395e-25	6.82281e-24
GOTERM_MF_FAT	GO:0003677~DNA binding	1090	15.7948	1.67758e-26	MEF2C, ZNF782, REST, RORA, ZNF778, APP, TAF5L, ZNF776, ZNF775, ZNF774, FOXF1, MED26, ZNF772, ZNF397, PQBP1, ZNF396, ZNF107, PATZ1, ZNF394, TBPL1, L3MBTL4, ZNF507, BARHL1, LIG1, ZNF790, ZNF501, ZNF791, ZNF793, LIG4, TOX4, PROX1, TOX2, ZNF500, RAD1, ZNF789, C1ORF83, JUN, FOXG1, ZNF785, ZNF384, MYBBP1A, ZNF382, RAD23B, KIF4A, ZNF517, ZNF132, ZNF133, RAD23A, ZNF131, ZNF510, ZNF511, AHCTF1, VPS72, ZNF…	4815	2331	12983	1.26085	3.69067e-23	1.23022e-23	2.91639e-23
GOTERM_BP_FAT	GO:0006350~transcription	1003	14.5341	3.11952e-26	MEF2C, ASCC1, MED25, ZNF782, MED24, REST, RORA, MED22, MED21, MED20, ZNF778, EPC1, EPC2, TAF5L, ZNF776, ZNF775, MED28, ZNF774, MED26, FOXF1, ZNF772, ZNF397, PQBP1, ZNF396, ZNF107, PATZ1, ZNF394, TBPL1, CCAR1, ZNF507, BARHL1, MED12, ZNF790, ZNF501, ZNF791, MED14, ZNF503, ZNF793, MED13, PROX1, TOX2, MED10, ZNF500, MED19, ZNF789, C1ORF83, MED15, ASCC2, ASCC3, JUN, MED18, FOXG1, ZNF785, ZNF384, MYBBP…	5063	2101	13528	1.27556	1.74412e-22	2.18015e-23	6.00644e-23
GOTERM_BP_FAT	GO:0015031~protein transport	425	6.15853	3.41187e-26	VPS52, VPS53, SSR1, VPS4B, VPS4A, RPL11, TLK1, VPS45, VPS41, MYH9, PITPNM1, MAPK1, JUN, SDAD1, MTX3, MTX2, MTX1, CACNB1, ARF6, CHCHD4, GORASP1, TAOK2, RAB7L1, ARF1, ARF3, TRPS1, ARF4, PCNA, SYTL4, HGS, NUTF2, SMURF1, RERE, TSG101, AP3S2, AP3S1, PDIA4, COPB2, AP1S2, SRPR, COPB1, FGF2, KDELR3, STX6, KDELR2, ARHGEF2, TMCO6, STX3, PGAP1, TP53, NDUFA13, NUP205, MGEA5, SORT1, GNAS, NUP107, NACA, EXOC7,…	5063	762	13528	1.49025	1.90757e-22	2.11953e-23	6.56934e-23
GOTERM_BP_FAT	GO:0006259~DNA metabolic process	305	4.41965	3.59897e-26	XRCC5, XRCC4, FHIT, XRCC3, XRCC2, XRCC6, RNASEH1, INTS3, DNASE1L1, PRIM1, NONO, EPC2, CRY2, CTGF, PRIM2, CRY1, ESCO1, POLI, POLH, RAN, LIG1, POLE, RAD9B, POLB, LIG4, C10ORF2, ESCO2, ORC1L, RFC5, DCLRE1C, RAD1, PNKP, RFC3, DCLRE1B, RFC1, RFC2, TBRG1, SMARCAL1, RAD23B, SUMO1P3, RAD23A, MRE11A, HUS1, CEP164, CHEK1, XAB2, BANF1, TK1, ACD, POLQ, NTHL1, TDRD1, RECQL4, DNMT3A, RECQL5, PHB, TP53BP1, EME1…	5063	506	13528	1.61055	2.01218e-22	2.01218e-23	6.92959e-23
GOTERM_BP_FAT	GO:0045184~establishment of protein localization	428	6.202	4.00455e-26	VPS52, VPS53, SSR1, VPS4B, VPS4A, RPL11, TLK1, VPS45, VPS41, MYH9, PITPNM1, MAPK1, JUN, SDAD1, MTX3, MTX2, MTX1, CACNB1, ARF6, CHCHD4, GORASP1, TAOK2, RAB7L1, ARF1, ARF3, TRPS1, ARF4, PCNA, SYTL4, HGS, NUTF2, SMURF1, RERE, TSG101, AP3S2, AP3S1, PDIA4, COPB2, AP1S2, SRPR, COPB1, FGF2, KDELR3, STX6, KDELR2, ARHGEF2, TMCO6, STX3, PGAP1, TP53, NDUFA13, FLNA, NUP205, MGEA5, SORT1, GNAS, NUP107, NACA, …	5063	769	13528	1.48711	2.23894e-22	2.0354e-23	7.71051e-23
GOTERM_CC_FAT	GO:0044429~mitochondrial part	330	4.78192	4.47232e-26	HCCS, MRPL40, MRPL42, OXA1L, TARS2, GCAT, MPV17, STOML2, IARS2, OGDH, HTRA2, MRPL36, ABCB10, MRPL39, DHX30, MRPL52, ACAA2, CRLS1, OPA1, SUCLG1, SYNJ2BP, SARS2, C10ORF2, BCL2L11, HERC2P3, LETM1, NNT, DLD, ATP5C1, MRPL47, ATPIF1, MRPL43, MDH2, HSD17B10, TDRD7, MTX3, FDX1, CHKB, MTX2, FARS2, MTX1, CHCHD3, SFXN1, LETM2, SFXN2, CHCHD4, BCL2L1, PIN4, ACAT1, HADHB, COX6B1, C4ORF14, MRPL55, SUPV3L1, PPP2…	4442	595	12782	1.59594	3.88198e-23	2.98613e-24	6.93859e-23
GOTERM_BP_FAT	GO:0016071~mRNA metabolic process	238	3.44878	4.49794e-26	SCAF1, EIF2C2, U2AF2, LSM6, SYNCRIP, WTAP, SART1, NONO, DCPS, SFRS7, SFRS4, APP, SFRS5, DNAJB11, DHX38, RBM8A, SFRS8, WDR77, U2AF1, LSM5, LSM4, LSM3, PTBP2, DHX35, LSM1, CCAR1, CLNS1A, PAN2, SF3B14, ZHX2, SFRS1, SFRS3, SFRS2, PCF11, AQR, SERBP1, VEGFA, SIP1, EIF2C3, EIF2C4, FUS, FIP1L1, NHP2L1, ZCRB1, XAB2, HNRNPA3, MOV10, FRG1, ISY1, PABPC1, SNRNP35, SPOP, SFRS12, DHX8, DHX9, TSEN54, PAIP1, DDX1…	5063	370	13528	1.7187	2.5148e-22	2.09566e-23	8.6605e-23
GOTERM_CC_FAT	GO:0044427~chromosomal part	234	3.39081	1.26441e-25	ITGB3BP, HMGN1, XRCC5, HIST2H2AA3, HMGN2, XRCC6, HIRA, RANGAP1, H1FX, AURKB, REST, HMGN4, CITED2, HIST1H2BO, PRIM1, CDCA8, HIST1H2BM, SIN3A, HIST1H2BN, H2AFV, HIST1H2BK, HIST1H2BI, INCENP, PRIM2, HIST1H2BJ, H2AFZ, TIGD3, NUP37, TIGD4, TIGD5, TIGD6, TIGD7, CDCA5, STAG2, H1F0, TIGD1, RCOR2, RAN, DCTN3, DCTN1, ORC1L, NCAPD3, DCTN2, RFC5, SUV420H2, STRA13, RFC3, MAD2L1, RCC2, RFC1, SPAG5, RFC2, JUN, …	4442	386	12782	1.74441	1.09751e-22	7.83936e-24	1.96167e-22
GOTERM_BP_FAT	GO:0006281~DNA repair	193	2.7967	1.51326e-25	XRCC5, XRCC4, XRCC3, XRCC2, XRCC6, INTS3, NONO, EPC2, CRY2, CRY1, ESCO1, POLI, POLH, LIG1, POLE, RAD9B, POLB, LIG4, ESCO2, DCLRE1C, RFC5, RAD1, PNKP, RFC3, DCLRE1B, RFC1, RFC2, RAD23B, SUMO1P3, MRE11A, RAD23A, HUS1, CEP164, CHEK1, XAB2, POLQ, NTHL1, RECQL4, RECQL5, TP53BP1, EME1, TREX2, TREX1, ATR, RAD54L, C1ORF124, OBFC2B, SUPT16H, PCNA, RAD54B, PARP1, CHAF1A, PARP2, BTBD12, CLSPN, UVRAG, ZNF12,…	5063	284	13528	1.81579	8.46064e-22	6.50818e-23	2.91369e-22
GOTERM_CC_FAT	GO:0031090~organelle membrane	539	7.81046	5.87871e-25	HCCS, SLC9A9, OXA1L, SLC9A6, STOML2, RP9, MPV17, SGMS1, WTAP, OGDH, B2M, SSR1, EPC1, ERO1LB, RAE1, VPS4B, VPS4A, ACAA2, BSG, OPA1, DPAGT1, VPS41, BCL2L11, SCYL2, ATPIF1, ARL8A, EIF2AK3, TRAPPC3, HSD17B10, MTX3, CYP51A1, MTX2, MTX1, CHCHD3, BCL2L1, ARFGEF2, HADHB, PEMT, PPP2R2B, GPD2, MAOA, PHB, ATP11B, VDAC2, VDAC1, ARF1, PCNA, CYP2R1, GK, RTN4, LDLR, RTN1, RTN2, ST6GALNAC6, COPB2, TMEM109, POMGN…	4442	1096	12782	1.41514	5.10272e-22	3.40182e-23	9.12053e-22
GOTERM_BP_FAT	GO:0022402~cell cycle process	330	4.78192	6.31803e-25	ADCY3, KIFC1, XRCC2, TUBB2B, TUBB2A, AURKA, AURKB, CDC16, CD2AP, SART1, CTNNB1, CUL3, CUL2, CDCA8, CUL5, APP, INCENP, ILK, CDCA2, NUP37, CCNA2, CDCA5, STAG2, CUL1, CDCA3, ZC3HC1, CGRRF1, ANAPC5, RAN, ANAPC4, POLE, UBR2, ESPL1, SKP1, MYH9, DCTN3, DCTN1, NCAPD3, DCTN2, RAD1, MAD2L1, RCC2, SPAG5, ZWINT, TBRG1, CNTROB, ANAPC7, NEK4, MAD2L2, NUP43, CCDC99, NEK3, NEK1, MRE11A, DMWD, CHEK1, CEP164, RCC1…	5063	565	13528	1.5606	3.53241e-21	2.52315e-22	1.2165e-21
SP_PIR_KEYWORDS	ribonucleoprotein	183	2.65179	1.05337e-24	RALY, MRPL40, MRPS35, NAF1, RPL17, SRP14, RPL36A, MRPL42, MRPS34, EIF2C2, RPL19, MRPS33, RPL14, SNRPD3, LSM6, SRP68, SNRPD1, SNRPD2, SYNCRIP, RPS27L, SRP19, MRPS31, IMP3, RPLP0, RPLP1, LOC645691, RPL26L1, LSM5, MRPL36, LSM4, FAU, MRPL38, LSM3, RPL11, ZRSR2, MRPL39, LSM1, MRPL33, RPS27A, RPL36AL, MRPL52, RPL35A, SNRPA1, MRPL50, SNRPN, EFTUD2, HNRNPR, HNRNPU, PA2G4, RPS18, RPS19, MRPS18C, RPS16, MR…	6796	279	19235	1.85646	8.92207e-22	6.86313e-23	1.62906e-21
GOTERM_BP_FAT	GO:0000278~mitotic cell cycle	235	3.4053	1.23589e-24	KIFC1, TUBB2B, TUBB2A, AURKA, AURKB, CDC16, CD2AP, CUL3, CUL2, CUL5, CDCA8, APP, INCENP, CDCA2, NUP37, CCNA2, CDCA5, STAG2, CUL1, CDCA3, ZC3HC1, ANAPC5, RAN, POLE, ANAPC4, ESPL1, SKP1, DCTN3, DCTN1, NCAPD3, DCTN2, MAD2L1, RCC2, SPAG5, ZWINT, ANAPC7, NEK4, MAD2L2, NUP43, CCDC99, NEK3, NEK1, CEP164, CHEK1, RCC1, KIAA1009, SAC3D1, NCAPG2, FBXO5, TCF3, NUDC, SSSCA1, YEATS4, TREX2, NUF2, CDC23, CDC20,…	5063	370	13528	1.69704	6.90986e-21	4.60657e-22	2.37963e-21
GOTERM_BP_FAT	GO:0008380~RNA splicing	190	2.75322	6.4445e-24	SCAF1, LSM6, U2AF2, SYNCRIP, RP9, WTAP, SART1, NONO, SFRS7, SFRS4, SFRS5, DHX38, RBM8A, SFRS8, WDR77, LSM5, U2AF1, LSM4, LSM3, DHX35, ZRSR2, PTBP2, LSM1, CCAR1, CLNS1A, SF3B14, SFRS1, SFRS3, SFRS2, PCF11, AQR, SIP1, FUS, NHP2L1, ZCRB1, TRPT1, XAB2, HNRNPA3, FRG1, ISY1, SNRNP35, PABPC1, SFRS12, DHX8, DHX9, TSEN54, DDX1, YTHDC1, DDX5, HNRNPA1, U2AF1L4, UPF3B, SNRNP27, ZMAT5, CWC15, DGCR14, WBP4, YB…	5063	284	13528	1.78756	3.60312e-20	2.25195e-21	1.24085e-20
SP_PIR_KEYWORDS	cell cycle	268	3.8835	8.11157e-24	JUB, KIFC1, DBF4B, AURKA, AURKB, CDC16, WTAP, CD2AP, CDCA8, INCENP, CDCA2, VPS4B, VPS4A, NUP37, TLK1, CCNA2, CDCA5, STAG2, CCAR1, CDCA3, ESCO1, CGRRF1, ZC3HC1, ANAPC5, RAN, LIG1, ANAPC4, RINT1, LIG4, DCTN3, ESCO2, NCAPD3, MAPK1, MAD2L1, RCC2, SPAG5, ZWINT, TBRG1, CNTROB, ARL8A, PELO, BIN3, ANAPC7, MAPK7, NEK4, MAD2L2, NUP43, BLCAP, CCDC99, NEK3, NEK1, AHCTF1, CEP164, CHEK1, CHEK2, RCC1, PIN1, KIA…	6796	461	19235	1.6454	6.8705e-21	4.9075e-22	1.25447e-20
GOTERM_CC_FAT	GO:0031975~envelope	334	4.83988	3.48074e-23	HCCS, OXA1L, GCAT, MPV17, STOML2, LEMD3, RANGAP1, OGDH, WTAP, EPC1, HTRA2, RAE1, ABCB10, NUP37, GLE1, NUP35, CYHR1, ACAA2, CRLS1, OPA1, RAN, SUCLG1, SYNJ2BP, BCL2L11, HERC2P3, NPC1, LETM1, NNT, AAAS, MAD2L1, ATP5C1, ATPIF1, NUP43, MDH2, HSD17B10, LMNB1, SUMO1P3, MTX3, CHKB, MTX2, MTX1, CHCHD3, AHCTF1, SFXN1, LETM2, SFXN2, CHCHD4, BCL2L1, ACAT1, HADHB, CACYBP, COX6B1, C4ORF14, NUP54, PPP2R2B, EMD,…	4442	622	12782	1.54517	3.02128e-20	1.8883e-21	5.4002e-20
GOTERM_CC_FAT	GO:0031967~organelle envelope	333	4.82539	3.87625e-23	HCCS, OXA1L, GCAT, MPV17, STOML2, LEMD3, RANGAP1, OGDH, WTAP, EPC1, HTRA2, RAE1, ABCB10, NUP37, GLE1, NUP35, CYHR1, ACAA2, CRLS1, OPA1, RAN, SUCLG1, SYNJ2BP, BCL2L11, HERC2P3, NPC1, LETM1, NNT, AAAS, MAD2L1, ATP5C1, ATPIF1, NUP43, MDH2, HSD17B10, LMNB1, SUMO1P3, MTX3, CHKB, MTX2, MTX1, CHCHD3, AHCTF1, SFXN1, LETM2, SFXN2, CHCHD4, BCL2L1, ACAT1, HADHB, CACYBP, COX6B1, C4ORF14, NUP54, PPP2R2B, EMD,…	4442	620	12782	1.54551	3.36459e-20	1.97917e-21	6.01382e-20
GOTERM_BP_FAT	GO:0006397~mRNA processing	207	2.99957	5.65884e-23	SCAF1, EIF2C2, U2AF2, LSM6, SYNCRIP, WTAP, SART1, NONO, SFRS7, SFRS4, APP, SFRS5, DHX38, RBM8A, SFRS8, WDR77, U2AF1, LSM5, LSM4, LSM3, PTBP2, DHX35, LSM1, CCAR1, CLNS1A, SF3B14, SFRS1, SFRS3, SFRS2, PCF11, AQR, SIP1, FUS, FIP1L1, NHP2L1, ZCRB1, XAB2, HNRNPA3, MOV10, FRG1, ISY1, PABPC1, SNRNP35, SFRS12, SPOP, DHX8, DHX9, TSEN54, DDX1, YTHDC1, DDX5, U2AF1L4, HNRNPA1, UPF3B, POP4, SNRNP27, ADAR, ZMA…	5063	321	13528	1.72302	3.16386e-19	1.86109e-20	1.08958e-19
SP_PIR_KEYWORDS	zinc	981	14.2153	8.26962e-23	JUB, ZNF782, REST, RORA, BTK, ZNF778, APP, ZNF776, ZNF775, ZNF774, ZNF772, ZNF397, ZNF396, ZNF107, PATZ1, ZNF394, BRAF, ZNF507, ZNF790, ZNF501, ZNF791, BSN, ZNF503, VPS41, ZNF793, BRAP, ZNF500, ZNF789, ZNF785, ZNF384, CHORDC1, UNC13B, ZNF382, ZNF517, ZNF132, ZNF133, ZNF131, ZNF510, ZCRB1, ZNF511, DUSP12, ZNF512, ZNF513, ARIH1, CASZ1, DHX57, ZC3H14, ZNF398, ASXL2, ZC3H13, ESRRA, ZNF529, ZC3H15, ZC…	6796	2189	19235	1.26842	7.00437e-20	4.66958e-21	1.27891e-19
SP_PIR_KEYWORDS	mrna processing	170	2.46341	8.55156e-23	SCAF1, RALY, NCBP2, RNMT, PRPF4B, RBM15B, SNRPD3, U2AF2, LSM6, RBM4, RBM5, SNRPD1, SNRPD2, SYNCRIP, RBM9, WTAP, SART1, SMNDC1, PNN, NONO, SFRS7, SFRS4, SFRS5, DDX23, DHX38, RBM8A, SFRS8, CLP1, TARDBP, LOC645691, U2AF1, LSM5, LSM4, SRRM1, LSM3, PTBP2, DHX35, LSM1, SNRPA1, SF3B14, MAGOH, EFTUD2, SFRS1, CSTF2T, HNRNPR, HNRNPU, SFRS3, SFRS2, PCF11, DDX39, AQR, SNRPB, SNRPA, SLU7, SIP1, SNRPF, SNRPE, …	6796	260	19235	1.85061	7.24317e-20	4.52698e-21	1.32251e-19
SP_PIR_KEYWORDS	DNA damage	142	2.05767	9.74902e-23	MMS19, MORF4L1, XRCC5, XRCC4, XRCC3, XRCC2, MORF4L2, XRCC6, INTS3, SETX, NONO, EPC2, MUTYH, RAD21, TLK1, PMS1, POLI, POLH, NEIL3, USP1, LIG1, POLE, NEIL1, POLB, TOPBP1, LIG4, PPP1CB, DCLRE1C, RAD1, PNKP, DCLRE1B, RAD18, RAD17, RAD23B, RAD23A, MRE11A, HUS1, TIPIN, CHEK1, CEP164, RRM2B, TTC5, XAB2, RBX1, RAD51L1, RNF168, ATRIP, NTHL1, SHPRH, TP53BP1, CINP, EME1, TREX2, TREX1, BRIP1, ATAD5, ATR, RAD…	6796	205	19235	1.96053	8.25742e-20	4.8573e-21	1.5077e-19
GOTERM_BP_FAT	GO:0044265~cellular macromolecule catabolic process	397	5.75279	1.70187e-22	PPP2R5C, CUL3, CUL2, CUL5, CUL7, CUL1, ADAM9, CDCA3, UBE2J1, ZHX2, SKP1, MYH9, BRAP, RAD23B, WDR5B, RAD23A, UBA6, ARIH1, CACYBP, NTHL1, SPOP, NPLOC4, PCNP, UPF3A, UPF3B, UBA1, UBA2, UBA3, SMURF2, SMURF1, BTBD12, LDLR, TSG101, UBE2G2, UFC1, MGRN1, MAP1LC3A, USP12, FBXL13, USP10, FBXL15, USP16, MYC, FBXL16, USP15, FBXL17, USP14, FBXL20, AIFM1, EXOSC7, GTF2H4, ERLIN1, LRRC29, GTF2H1, WDR48, PJA2, US…	5063	725	13528	1.46311	9.51518e-19	5.28621e-20	3.27685e-19
SP_PIR_KEYWORDS	atp-binding	634	9.18707	1.87176e-22	XRCC5, KIFC2, KIFC1, XRCC3, XRCC6, CLK1, BTK, ACTG1, MAP3K5, MAP3K4, DHX38, MAP3K9, MAP3K8, CLK4, PIK3C3, ILK, VPS4B, DHX33, VPS4A, PIK3CA, TLK1, DHX36, DHX35, DHX30, DHX32, MAP2K5, SYK, TYRO3, YARS, TNIK, ROCK1, KIF5B, BRAF, MAGI1, KIF5A, KIAA1804, LIG1, UBE2J1, LIG4, MARK3, MYH9, SARS2, C10ORF2, ORC1L, NME7, MAPK1, NME2, GLUL, NME3, DHX29, NME1, ASCC3, SMARCAL1, ROR2, MAPK7, EIF2AK2, EIF2AK3, K…	6796	1326	19235	1.35327	1.58538e-19	8.80768e-21	2.89471e-19
SP_PIR_KEYWORDS	ubl conjugation	321	4.6515	3.58911e-22	XRCC5, MEF2C, HIST2H2AA3, XRCC4, SLC9A6, SNIP1, HIRA, SYNCRIP, RANGAP1, AURKA, RORA, OGDH, SART1, CTNNB1, HIST1H2BO, CUL3, CUL2, HIST1H2BM, CDCA8, CUL5, HIST1H2BN, HIST1H2BK, VPS13C, H2AFV, CUL7, HIST1H2BI, WWP1, EIF1AY, HIST1H2BJ, INSIG1, H2AFZ, NGFRAP1, CDCA5, CUL1, CCAR1, SYK, CDCA3, RAN, STAG3L3, LIG1, RXRA, SUCLG1, CCDC138, CTNNA1, DCTN1, NKTR, NME2, PIAS4, NME1, TBRG1, FBXL5, PIAS2, PIAS1, …	6796	588	19235	1.54514	3.03997e-19	1.59999e-20	5.5506e-19
GOTERM_BP_FAT	GO:0045449~regulation of transcription	1187	17.2004	4.22578e-22	MEF2C, MED25, ASCC1, ZNF782, MED24, REST, MED22, RORA, MED21, MED20, ZNF778, EPC1, EPC2, APP, TAF5L, ZNF776, MED28, ZNF775, ZNF774, FOXF1, MED26, ZNF772, ZNF397, PQBP1, YEATS2, ZNF396, ZNF107, PATZ1, ZNF394, TBPL1, CCAR1, L3MBTL4, NDNL2, ZNF507, BARHL1, MED12, ZNF790, ZNF501, ZNF791, ZNF503, MED14, ZNF793, MED13, PROX1, TOX2, MED10, ZNF500, MED19, MAPK1, ZNF789, MED15, ASCC2, ASCC3, JUN, MED18, F…	5063	2601	13528	1.21937	2.36264e-18	1.24349e-19	8.13648e-19
GOTERM_BP_FAT	GO:0034613~cellular protein localization	248	3.59368	1.67747e-21	OXA1L, AURKB, CTNNB1, SSR1, CRY2, HOMER3, STAM, RPL11, TLK1, PTPRK, RAN, VPS45, VTI1B, VPS41, AP4M1, PTPRU, VTI1A, MAPK1, JUN, PEX26, SRP72, CCDC99, MTX3, MTX2, MTX1, CACNB1, AKAP12, CALR, CDC37, STX12, ACD, STX18, STX17, STX16, SUPT7L, NUP54, STX10, SRP54, TAOK2, ARFIP1, DVL1, CBLB, TRPS1, PCNA, SYTL4, HGS, GOSR2, NUTF2, GOSR1, SMURF1, RERE, TIMM17A, TIMM17B, AP3S2, AP3S1, TERF2IP, GLI3, COPB2, …	5063	411	13528	1.61226	9.37876e-18	4.68938e-19	3.22987e-18
GOTERM_CC_FAT	GO:0005681~spliceosome	100	1.44907	2.28515e-21	RALY, PRPF4B, U2AF2, SNRPD3, RBM5, SNRPD1, SYNCRIP, SNRPD2, SART1, PNN, SMNDC1, DHX38, DDX23, RBM8A, LOC645691, U2AF1, SRRM1, LSM3, DHX35, ZRSR2, SNRPA1, SNRPN, EFTUD2, MAGOH, SFRS1, HNRNPR, HNRNPU, AQR, SNRPB, SLU7, SNRPA, SNRPF, SIP1, SNRPE, SNRPG, NHP2L1, STRAP, PPIL1, SNRPB2, ZCRB1, XAB2, HNRNPA3, HNRNPM, HNRNPK, FRG1, ISY1, SNRNP35, PABPC1, HNRNPC, SFRS12, DHX8, DDX5, HNRNPA1, RBMX, SFRS17A,…	4442	132	12782	2.17995	1.98351e-18	1.10195e-19	3.5453e-18
SP_PIR_KEYWORDS	alternative splicing	2947	42.704	2.4122e-21	MEF2C, OXA1L, OSMR, ASCC1, SYNCRIP, VPS53, RORA, WTAP, AMOTL1, SART3, AMOTL2, KIAA0652, SART1, LPHN2, ZNF778, APP, MAP3K4, MAP3K9, ZNF772, ZNF397, DHX33, ZNF396, DHX36, OGT, PTBP2, FAM150B, DHX30, DHX32, CCAR1, LPHN1, TMEFF1, MCRS1, BSG, BTBD7, VPS41, ZNF793, SCYL3, MARK3, ZNF789, ASCC2, ZNF785, ZNF384, ADSL, MYBBP1A, ZNF382, HSD17B10, RALGPS2, SDAD1, RALGPS1, NFKBID, SERF1A, NFKBIB, SERF1B, DUSP…	6796	7488	19235	1.11392	2.04314e-18	1.02157e-19	3.73051e-18
GOTERM_BP_FAT	GO:0009057~macromolecule catabolic process	418	6.05709	3.48338e-21	PPP2R5C, CUL3, CUL2, CUL5, CUL7, CUL1, ADAM9, CDCA3, ZHX2, UBE2J1, SKP1, MYH9, BRAP, ADAMTS9, RAD23B, WDR5B, RAD23A, UBA6, ARIH1, CACYBP, NTHL1, SPOP, NPLOC4, PCNP, UPF3A, UPF3B, UBA1, UBA2, UBA3, SMURF2, SMURF1, BTBD12, LDLR, TSG101, UBE2G2, UFC1, MGRN1, MAP1LC3A, USP12, FBXL13, USP10, FBXL15, USP16, MYC, FBXL16, USP15, FBXL17, USP14, HYAL1, CLN3, FBXL20, AIFM1, EXOSC7, GTF2H4, ERLIN1, LRRC29, G…	5063	781	13528	1.43005	1.94756e-17	9.2741e-19	6.70704e-18
SP_PIR_KEYWORDS	dna-binding	846	12.2591	3.64695e-21	MEF2C, ZNF782, RORA, ZNF778, ZNF776, ZNF775, ZNF774, FOXF1, ZNF772, ZNF397, ZNF396, ZNF107, PATZ1, ZNF394, TBPL1, BARHL1, ZNF507, ZNF790, ZNF501, ZNF791, ZNF793, TOX4, PROX1, TOX2, ZNF500, ZNF789, JUN, FOXG1, ZNF785, ZNF384, ZNF382, KIF4A, ZNF517, ZNF132, ZNF133, ZNF131, ZNF510, ZNF511, AHCTF1, ZNF512, VPS72, ZNF513, FOXH1, ARX, CASZ1, ARNTL2, NAT14, ZNF398, DHX9, ESRRA, ZNF529, ZNF121, L3MBTL, Z…	6796	1868	19235	1.28184	3.08897e-18	1.47094e-19	5.64007e-18
UP_SEQ_FEATURE	splice variant	2950	42.7474	4.27796e-21	MEF2C, OXA1L, OSMR, ASCC1, SYNCRIP, VPS53, RORA, WTAP, AMOTL1, SART3, AMOTL2, KIAA0652, LPHN2, ZNF778, APP, MAP3K4, MAP3K9, MAP3K8, ZNF772, ZNF397, DHX33, ZNF396, DHX36, OGT, PTBP2, FAM150B, DHX30, DHX32, CCAR1, LPHN1, TMEFF1, MCRS1, BSG, BTBD7, VPS41, ZNF793, SCYL3, MARK3, ZNF789, ASCC2, ZNF785, ZNF384, ADSL, MYBBP1A, ZNF382, HSD17B10, RALGPS2, SDAD1, RALGPS1, NFKBID, SERF1A, NFKBIB, SERF1B, DUS…	6794	7458	19113	1.11276	4.96372e-17	2.48186e-17	8.86233e-18
SP_PIR_KEYWORDS	mrna splicing	141	2.04318	6.28234e-21	SCAF1, RALY, NCBP2, PRPF4B, RBM15B, U2AF2, LSM6, SNRPD3, RBM4, RBM5, SNRPD1, SNRPD2, SYNCRIP, RBM9, WTAP, SART1, PNN, SMNDC1, NONO, SFRS7, SFRS4, SFRS5, DDX23, DHX38, RBM8A, SFRS8, TARDBP, LOC645691, U2AF1, LSM5, SRRM1, LSM4, LSM3, PTBP2, DHX35, LSM1, SNRPA1, SF3B14, EFTUD2, MAGOH, SFRS1, HNRNPR, SFRS3, HNRNPU, SFRS2, DDX39, AQR, SNRPB, SNRPA, SLU7, SNRPF, SIP1, SNRPE, SNRPG, STRAP, NHP2L1, PPIL1…	6796	209	19235	1.90946	5.32114e-18	2.4187e-19	9.71573e-18
GOTERM_BP_FAT	GO:0070727~cellular macromolecule localization	248	3.59368	6.5491e-21	OXA1L, AURKB, CTNNB1, SSR1, CRY2, HOMER3, STAM, RPL11, TLK1, PTPRK, RAN, VPS45, VTI1B, VPS41, AP4M1, PTPRU, VTI1A, MAPK1, JUN, PEX26, SRP72, CCDC99, MTX3, MTX2, MTX1, CACNB1, AKAP12, CALR, CDC37, STX12, ACD, STX18, STX17, STX16, SUPT7L, NUP54, STX10, SRP54, TAOK2, ARFIP1, DVL1, CBLB, TRPS1, PCNA, SYTL4, HGS, GOSR2, NUTF2, GOSR1, SMURF1, RERE, TIMM17A, TIMM17B, AP3S2, AP3S1, TERF2IP, GLI3, COPB2, …	5063	414	13528	1.60058	3.6616e-17	1.66437e-18	1.26099e-17
SP_PIR_KEYWORDS	transit peptide	265	3.84002	5.39819e-20	MRPL40, MRPL42, OXA1L, TARS2, GCAT, IARS2, OGDH, GLDC, HTRA2, MRPL36, ABCB10, MRPL38, MTERFD3, MTERFD1, AADAT, MRPL52, ACAA2, OPA1, SUCLG1, KIAA0141, SARS2, C10ORF2, LETM1, NNT, DLD, ATP5C1, MRPL47, ATPIF1, MRPL46, MRPL43, MDH2, ACAA1, MRPL44, TXN2, FDX1, FARS2, CHCHD3, CHCHD2, AKAP10, LETM2, ACAT1, MTIF3, HADHB, ARG2, MRPL54, MRPL55, SUPV3L1, FH, GPD2, GCDH, RARS2, FDXR, C18ORF55, PPA2, PTCD3, C…	6796	476	19235	1.57572	4.57227e-17	1.98794e-18	8.34838e-17
SP_PIR_KEYWORDS	dna repair	130	1.88378	7.17562e-20	MMS19, MORF4L1, XRCC5, XRCC4, XRCC3, XRCC2, MORF4L2, XRCC6, INTS3, SETX, NONO, EPC2, MUTYH, RAD21, PMS1, POLI, POLH, LIG1, USP1, POLE, NEIL1, POLB, TOPBP1, LIG4, DCLRE1C, RAD1, PNKP, DCLRE1B, RAD18, RAD23B, RAD23A, MRE11A, HUS1, CHEK1, CEP164, RRM2B, TTC5, XAB2, RBX1, RAD51L1, RNF168, ATRIP, NTHL1, SHPRH, TP53BP1, CINP, EME1, TREX2, TREX1, BRIP1, ATR, RAD54L, BRCA1, OBFC2B, SUPT16H, TDG, RAD54B, …	6796	191	19235	1.92641	6.07775e-17	2.5324e-18	1.10972e-16
SP_PIR_KEYWORDS	Spliceosome	92	1.33314	1.04788e-19	RALY, PRPF4B, ZMAT5, U2AF2, SNRPD3, RBM5, SNRPD1, SYNCRIP, SNRPD2, SKIV2L2, WBP4, DGCR14, SART1, SMNDC1, PNN, DHX38, PLRG1, DDX23, RBM8A, LOC645691, U2AF1, SRRM1, LSM3, DHX35, ZCCHC8, SNRPA1, EFTUD2, MAGOH, SF1, PRPF3, SFRS1, SMN2, HNRNPR, PRPF4, SMN1, TTF2, HNRNPU, PRPF6, EIF4A3, SNRNP48, AQR, SNRPB, SNRPA, SLU7, SNRNP40, THOC4, SNRPF, SIP1, SNRPE, PRPF38B, SNRPG, PRPF38A, STRAP, NHP2L1, PPIL1, …	6796	120	19235	2.16993	8.8755e-17	3.5502e-18	1.62055e-16
GOTERM_BP_FAT	GO:0034660~ncRNA metabolic process	154	2.23156	1.33709e-19	RNASEN, RPP38, NAF1, TARS2, RPL14, LSM6, INTS2, INTS3, IARS2, PUS7L, INTS9, INTS8, IMP3, INTS5, INTS4, CLP1, INTS7, INTS6, TFB2M, RPL11, MTO1, RPL35A, YARS, RRP1, DARS, RPP21, EMG1, SARS2, PA2G4, RPS19, NOP2, TRMT11, RPS16, RPS17, RPS14, RARS, TRMT12, RPS15, HARS, HSD17B10, ELAC1, ELAC2, FARS2, TRPT1, BOP1, PIN4, KARS, PUS7, RPS28, FRG1, METTL1, QTRTD1, HARS2, NPM3, RPL5, TDRD1, RPS24, UTP23, TSE…	5063	230	13528	1.78903	7.47569e-16	3.2503e-17	2.57449e-16
GOTERM_CC_FAT	GO:0005840~ribosome	140	2.02869	1.55262e-19	MRPL40, MRPS35, RPL17, RPL36A, MRPL42, MRPS34, MRPS33, RPL19, RPL14, SRP68, RPS6KB2, RPS27L, MRPS31, IMP3, RPLP0, RPLP1, MRPL36, RPL26L1, FAU, MRPL38, RPL11, MRPL39, MRPL33, RPS27A, RPL36AL, RPL35A, MRPL52, MRPL50, FMR1, RPS6KC1, RPS18, RPS19, MRPS18C, RPS16, MRPS18B, MRPS18A, RPS17, RPS14, RPS15, MRPL49, RPS12, RPS13, RPS10, MRPL47, RPS11, MRPL46, UBA52, MRPL43, MRPL44, MRPS16, MRPS15, MRPS14, M…	4442	215	12782	1.87374	1.34768e-16	7.09303e-18	2.40882e-16
GOTERM_MF_FAT	GO:0017076~purine nucleotide binding	887	12.8532	1.90276e-19	BTK, MAP3K5, MAP3K4, DIRAS3, DHX38, MAP3K9, PIK3C3, ILK, MAP3K8, VPS4B, PIK3CA, DHX33, VPS4A, DHX36, DHX35, DHX30, DHX32, KIF5B, BRAF, KIF5A, LIG1, UBE2J1, GEM, SCYL3, LIG4, MYH9, MARK3, SARS2, MAPK1, GLUL, DHX29, ASCC3, SCYL2, ROR2, ARL8A, MAPK7, EIF2AK2, EIF2AK3, ADSS, KIF4A, ARF6, C1ORF57, NAT10, DHX57, RECQL4, DHX8, DHX9, KIF3A, RECQL5, TAOK2, TAOK1, TAOK3, ATP11B, ACACA, GARS, ATR, GART, CDC…	4815	1918	12983	1.24696	4.18608e-16	1.04652e-16	3.30786e-16
GOTERM_BP_FAT	GO:0006886~intracellular protein transport	225	3.2604	2.26748e-19	SSR1, CRY2, HOMER3, STAM, RPL11, TLK1, RAN, VPS45, VTI1B, VPS41, AP4M1, VTI1A, MAPK1, JUN, PEX26, SRP72, MTX3, MTX2, MTX1, CACNB1, AKAP12, CALR, CDC37, STX12, ACD, STX18, STX17, STX16, NUP54, STX10, SRP54, TAOK2, ARFIP1, CBLB, TRPS1, PCNA, SYTL4, HGS, NUTF2, GOSR2, GOSR1, SMURF1, RERE, TIMM17A, TIMM17B, AP3S2, AP3S1, GLI3, COPB2, AP2B1, AP1S2, LONP2, SRPR, COPB1, ZFYVE9, FXC1, AP3B2, FGF2, DNAJC1…	5063	374	13528	1.60745	1.26775e-15	5.28228e-17	4.36589e-16
UP_SEQ_FEATURE	transit peptide:Mitochondrion	259	3.75308	6.8598e-19	MRPL40, MRPL42, OXA1L, TARS2, GCAT, IARS2, OGDH, GLDC, HTRA2, MRPL36, ABCB10, MRPL38, MTERFD3, MTERFD1, AADAT, MRPL52, OPA1, SUCLG1, KIAA0141, SARS2, C10ORF2, LETM1, NNT, DLD, ATP5C1, MRPL47, ATPIF1, MRPL46, MRPL43, MDH2, MRPL44, TXN2, FDX1, FARS2, CHCHD3, CHCHD2, AKAP10, LETM2, ACAT1, MTIF3, HADHB, ARG2, MRPL54, MRPL55, SUPV3L1, FH, GPD2, GCDH, RARS2, FDXR, C18ORF55, PPA2, PTCD3, COX6A1, C1ORF69…	6794	467	19113	1.56022	7.95942e-15	2.65314e-15	1.42109e-15
GOTERM_MF_FAT	GO:0032555~purine ribonucleotide binding	850	12.3171	9.33022e-19	BTK, MAP3K5, MAP3K4, DHX38, DIRAS3, MAP3K9, PIK3C3, ILK, MAP3K8, VPS4B, DHX33, PIK3CA, VPS4A, DHX36, DHX35, DHX30, DHX32, KIF5B, BRAF, KIF5A, LIG1, UBE2J1, GEM, SCYL3, LIG4, MYH9, MARK3, SARS2, MAPK1, GLUL, DHX29, ASCC3, SCYL2, ROR2, ARL8A, MAPK7, EIF2AK2, EIF2AK3, ADSS, KIF4A, ARF6, C1ORF57, NAT10, DHX57, RECQL4, DHX8, DHX9, KIF3A, RECQL5, TAOK2, TAOK1, TAOK3, ATP11B, ACACA, GARS, ATR, GART, CDC…	4815	1836	12983	1.24832	2.05265e-15	4.1053e-16	1.62201e-15
GOTERM_MF_FAT	GO:0032553~ribonucleotide binding	850	12.3171	9.33022e-19	BTK, MAP3K5, MAP3K4, DHX38, DIRAS3, MAP3K9, PIK3C3, ILK, MAP3K8, VPS4B, DHX33, PIK3CA, VPS4A, DHX36, DHX35, DHX30, DHX32, KIF5B, BRAF, KIF5A, LIG1, UBE2J1, GEM, SCYL3, LIG4, MYH9, MARK3, SARS2, MAPK1, GLUL, DHX29, ASCC3, SCYL2, ROR2, ARL8A, MAPK7, EIF2AK2, EIF2AK3, ADSS, KIF4A, ARF6, C1ORF57, NAT10, DHX57, RECQL4, DHX8, DHX9, KIF3A, RECQL5, TAOK2, TAOK1, TAOK3, ATP11B, ACACA, GARS, ATR, GART, CDC…	4815	1836	12983	1.24832	2.05265e-15	4.1053e-16	1.62201e-15
SP_PIR_KEYWORDS	ribosomal protein	126	1.82582	1.89755e-18	MRPL40, MRPS35, RPL17, RPL36A, MRPS34, MRPL42, MRPS33, RPL19, RPL14, RPS6KB2, RPS27L, MRPS31, IMP3, RPLP0, RPLP1, MRPL36, RPL26L1, FAU, MRPL38, RPL11, MRPL39, MRPL33, RPS27A, RPL36AL, RPL35A, MRPL52, MRPL50, RPS6KC1, RPS18, RPS19, MRPS18C, RPS16, MRPS18B, MRPS18A, RPS17, RPS14, RPS15, MRPL49, RPS12, RPS13, RPS10, MRPL47, RPS11, MRPL46, UBA52, MRPL43, MRPL44, MRPS16, MRPS15, MRPS14, MRPS12, MRPS11…	6796	188	19235	1.89693	1.60722e-15	6.18163e-17	2.93459e-15
GOTERM_BP_FAT	GO:0051603~proteolysis involved in cellular protein catabolic process	326	4.72395	6.13477e-18	DZIP3, PPP2R5C, CDC16, CD2AP, ZNRF2, CUL3, CUL2, CUL5, CUL7, WWP2, WWP1, ERAP1, PSENEN, CUL1, ADAM9, CDCA3, PAN2, ZC3HC1, ANAPC5, ANAPC4, UBE2J1, UBR4, UBR2, UBR1, SKP1, MYH9, BRAP, MAD2L1, PIAS4, UBR5, FBXL5, FBXL4, PIAS2, ANAPC7, AMFR, FBXL6, PIAS1, FBXL3, RAD23B, SUMO1P3, WDR5B, RAD23A, UBA6, RAB40C, RAB40B, ARIH1, CACYBP, FBXO5, ZMPSTE24, FBXO3, FBXO9, FBXO8, SPOP, FBXO7, NPLOC4, UFSP2, CDC23…	5063	600	13528	1.45175	3.42995e-14	1.37198e-15	1.18121e-14
GOTERM_BP_FAT	GO:0019941~modification-dependent protein catabolic process	314	4.55007	7.21982e-18	DZIP3, PPP2R5C, CDC16, CD2AP, ZNRF2, CUL3, CUL2, CUL5, CUL7, WWP2, WWP1, CUL1, CDCA3, PAN2, ZC3HC1, ANAPC5, ANAPC4, UBE2J1, UBR4, UBR2, UBR1, SKP1, BRAP, MAD2L1, PIAS4, UBR5, FBXL5, FBXL4, PIAS2, ANAPC7, AMFR, FBXL6, PIAS1, FBXL3, RAD23B, SUMO1P3, WDR5B, RAD23A, UBA6, RAB40C, RAB40B, ARIH1, CACYBP, FBXO5, ZMPSTE24, FBXO3, FBXO9, FBXO8, SPOP, FBXO7, NPLOC4, UFSP2, CDC23, CDC20, PCNP, CDC26, CDC27,…	5063	574	13528	1.46165	4.0366e-14	1.55254e-15	1.39013e-14
GOTERM_BP_FAT	GO:0043632~modification-dependent macromolecule catabolic process	314	4.55007	7.21982e-18	DZIP3, PPP2R5C, CDC16, CD2AP, ZNRF2, CUL3, CUL2, CUL5, CUL7, WWP2, WWP1, CUL1, CDCA3, PAN2, ZC3HC1, ANAPC5, ANAPC4, UBE2J1, UBR4, UBR2, UBR1, SKP1, BRAP, MAD2L1, PIAS4, UBR5, FBXL5, FBXL4, PIAS2, ANAPC7, AMFR, FBXL6, PIAS1, FBXL3, RAD23B, SUMO1P3, WDR5B, RAD23A, UBA6, RAB40C, RAB40B, ARIH1, CACYBP, FBXO5, ZMPSTE24, FBXO3, FBXO9, FBXO8, SPOP, FBXO7, NPLOC4, UFSP2, CDC23, CDC20, PCNP, CDC26, CDC27,…	5063	574	13528	1.46165	4.0366e-14	1.55254e-15	1.39013e-14
GOTERM_BP_FAT	GO:0044257~cellular protein catabolic process	327	4.73844	7.8997e-18	DZIP3, PPP2R5C, CDC16, CD2AP, ZNRF2, CUL3, CUL2, CUL5, CUL7, WWP2, WWP1, ERAP1, PSENEN, CUL1, ADAM9, CDCA3, PAN2, ZC3HC1, ANAPC5, ANAPC4, UBE2J1, UBR4, UBR2, UBR1, SKP1, MYH9, BRAP, MAD2L1, PIAS4, UBR5, FBXL5, FBXL4, PIAS2, ANAPC7, AMFR, FBXL6, PIAS1, FBXL3, RAD23B, SUMO1P3, WDR5B, RAD23A, UBA6, RAB40C, RAB40B, ARIH1, CACYBP, FBXO5, ZMPSTE24, FBXO3, FBXO9, FBXO8, SPOP, FBXO7, NPLOC4, UFSP2, CDC23…	5063	603	13528	1.44896	4.41672e-14	1.63582e-15	1.52104e-14
GOTERM_BP_FAT	GO:0022403~cell cycle phase	240	3.47776	8.3357e-18	ADCY3, KIFC1, XRCC2, TUBB2B, TUBB2A, AURKA, AURKB, CDC16, CD2AP, CUL3, CUL2, CUL5, CDCA8, APP, INCENP, CDCA2, NUP37, CCNA2, CDCA5, STAG2, CUL1, CDCA3, ZC3HC1, ANAPC5, RAN, POLE, ANAPC4, ESPL1, UBR2, MYH9, DCTN3, DCTN1, NCAPD3, DCTN2, RAD1, MAD2L1, RCC2, SPAG5, ZWINT, ANAPC7, NEK4, MAD2L2, NUP43, CCDC99, NEK3, NEK1, MRE11A, DMWD, CEP164, CHEK1, RCC1, KIAA1009, DUSP13, SAC3D1, NCAPG2, FBXO5, TCF3, …	5063	414	13528	1.54895	4.66049e-14	1.66446e-15	1.60499e-14
SP_PIR_KEYWORDS	metal-binding	1254	18.1713	8.38577e-18	JUB, ZNF782, REST, RORA, BTK, ZNF778, MAP3K5, APP, ZNF776, MAP3K4, ZNF775, ZNF774, MAP3K8, ZNF772, ZNF397, ZNF396, ZNF107, PATZ1, ZNF394, BRAF, LIG1, ZNF507, F8, ZNF790, ZNF501, ZNF791, BSN, VPS41, ZNF503, ZNF793, LIG4, BRAP, ZNF500, OGFOD2, ZNF789, ZNF785, ZNF384, CHORDC1, UNC13B, ZNF382, HACL1, ADSS, ZNF517, ZNF132, ZNF133, ZNF131, ZNF510, ZNF511, ZCRB1, DUSP12, PDSS1, ZNF512, ZNF513, ARIH1, AR…	6796	2972	19235	1.19423	7.10275e-15	2.63065e-16	1.29687e-14
UP_SEQ_FEATURE	short sequence motif:Nuclear localization signal	191	2.76771	1.18168e-17	MORF4L1, ITGB3BP, JUB, RNMT, ZC3HAV1, SURF6, RBM15B, PPP2R5C, CBX2, FOXO3, SART3, RFXAP, SMNDC1, DDX27, DDX28, CGGBP1, SND1, DDX25, RAVER1, DHX36, STK39, OGT, PITX3, AKIRIN2, SATB1, MCRS1, ZC3HC1, RELA, SECISBP2, TOPBP1, TOX4, HNRNPR, TOX2, EP300, HIF1A, SPAG7, SYCP3, MED15, RFC1, PIAS2, DNTTIP1, PIAS1, EEFSEC, MYNN, NMNAT1, DEAF1, KIF4A, LMNB1, BLM, ELL, HDGF, DIDO1, FRG1, LHX2, CENPC1, NPM1, TF…	6794	325	19113	1.65331	1.3711e-13	3.42776e-14	2.448e-14
GOTERM_CC_FAT	GO:0015630~microtubule cytoskeleton	286	4.14433	1.40601e-17	FAM110A, ALS2, KIFC2, DYNC1LI1, JUB, KIFC1, DYNC1LI2, VAPA, TUBB2B, TUBB2A, DYNC2LI1, TUBB2C, AURKA, AURKB, CDC16, CTNNB1, HOOK3, FAM125A, HOOK2, CDCA8, APP, PSKH1, IFT20, KIFAP3, INCENP, DYNC2H1, CAMSAP1L1, CDH23, MAP2K5, KIF5B, ROCK1, KIF5A, MED12, ESPL1, POLB, VPS41, DCTN6, MYH9, DCTN3, CEP152, DCTN4, DCTN1, DCTN2, NME2, MAD2L1, RCC2, SPAG6, CEP350, SPAG5, NME1, LCA5, CNTROB, ARL8A, KIF4A, CCD…	4442	549	12782	1.49904	1.22041e-14	6.10207e-16	2.18135e-14
GOTERM_MF_FAT	GO:0001882~nucleoside binding	752	10.897	1.60844e-17	XRCC5, KIFC2, KIFC1, XRCC3, XRCC2, RP2, XRCC6, CLK1, BTK, ACTG1, ERO1LB, MAP3K5, MAP3K4, DHX38, MAP3K9, MAP3K8, PIK3C3, CLK4, ILK, VPS4B, DHX33, VPS4A, PIK3CA, TLK1, DHX36, DHX35, DHX30, DHX32, MAP2K5, SYK, TYRO3, YARS, TNIK, ROCK1, KIF5B, BRAF, MAGI1, KIF5A, KIAA1804, LIG1, UBE2J1, SCYL3, GEM, LIG4, MARK3, MYH9, SARS2, C10ORF2, NME7, ORC1L, MAPK1, NME5, NME2, GLUL, NME3, DHX29, NME1, ASCC3, SCYL…	4815	1612	12983	1.25786	3.53856e-14	5.8976e-15	2.79619e-14
GOTERM_BP_FAT	GO:0030163~protein catabolic process	334	4.83988	2.339e-17	DZIP3, PPP2R5C, CDC16, CD2AP, ZNRF2, CUL3, CUL2, CUL5, CUL7, WWP2, WWP1, ERAP1, PSENEN, CUL1, ADAM9, CDCA3, PAN2, ZC3HC1, ANAPC5, ANAPC4, UBE2J1, UBR4, UBR2, UBR1, SKP1, MYH9, BRAP, MAD2L1, PIAS4, UBR5, FBXL5, FBXL4, PIAS2, ANAPC7, AMFR, FBXL6, PIAS1, FBXL3, RAD23B, SUMO1P3, WDR5B, RAD23A, UBA6, RAB40C, RAB40B, ARIH1, CACYBP, FBXO5, ZMPSTE24, FBXO3, FBXO9, FBXO8, SPOP, FBXO7, NPLOC4, UFSP2, CDC23…	5063	622	13528	1.43477	1.30773e-13	4.50943e-15	4.5036e-14
GOTERM_MF_FAT	GO:0030528~transcription regulator activity	710	10.2884	2.4057e-17	MEF2C, XRCC6, HOXD12, ZNF639, MED24, RORA, REST, MED22, MED21, ZNF253, MXI1, MED20, CITED1, HOXD11, CITED2, CTNNB1, MAGED1, EPC1, TAF5L, BRPF1, FOXF1, MED26, WDR77, PHTF1, PQBP1, ZNF397, ZNF396, PATZ1, ZNF394, TBPL1, L3MBTL4, RXRB, RCOR2, BARHL1, RXRA, ZHX1, ZHX2, MED12, HMG20A, MED14, MED13, PROX1, MED10, ZNF500, MED19, NME2, ZNF236, C1ORF83, ZNF238, MED15, NME1, JUN, MED18, FOXG1, ZNF384, TGIF1…	4815	1512	12983	1.26615	5.29253e-14	7.56076e-15	4.18219e-14
GOTERM_CC_FAT	GO:0005740~mitochondrial envelope	229	3.31836	2.55956e-17	HCCS, OXA1L, GCAT, MPV17, STOML2, OGDH, HTRA2, ABCB10, ACAA2, CRLS1, OPA1, SUCLG1, SYNJ2BP, BCL2L11, HERC2P3, LETM1, NNT, ATP5C1, ATPIF1, MDH2, HSD17B10, MTX3, CHKB, MTX2, MTX1, CHCHD3, LETM2, SFXN1, BCL2L1, CHCHD4, SFXN2, ACAT1, HADHB, COX6B1, C4ORF14, PPP2R2B, GPD2, GCDH, MAOA, PHB, FDXR, AFG3L2, VDAC2, VDAC1, COX6A1, GK, ABCF2, COX10, WASF1, TIMM17A, ATP5B, TIMM17B, ARL2BP, EFHD1, PARL, GPX4, …	4442	419	12782	1.57268	2.22169e-14	1.05795e-15	3.97102e-14
GOTERM_MF_FAT	GO:0001883~purine nucleoside binding	746	10.81	1.42387e-16	XRCC5, KIFC2, KIFC1, XRCC3, XRCC2, RP2, XRCC6, CLK1, BTK, ACTG1, ERO1LB, MAP3K5, MAP3K4, DHX38, MAP3K9, MAP3K8, PIK3C3, CLK4, ILK, VPS4B, DHX33, VPS4A, PIK3CA, TLK1, DHX36, DHX35, DHX30, DHX32, MAP2K5, SYK, TYRO3, YARS, TNIK, ROCK1, KIF5B, BRAF, MAGI1, KIF5A, KIAA1804, LIG1, UBE2J1, SCYL3, GEM, LIG4, MARK3, MYH9, SARS2, C10ORF2, NME7, ORC1L, MAPK1, NME5, NME2, GLUL, NME3, DHX29, NME1, ASCC3, SCYL…	4815	1601	12983	1.2564	2.44249e-13	3.05311e-14	1.88738e-13
GOTERM_MF_FAT	GO:0030554~adenyl nucleotide binding	736	10.6651	1.44604e-16	XRCC5, KIFC2, KIFC1, XRCC3, XRCC2, RP2, XRCC6, CLK1, BTK, ACTG1, ERO1LB, MAP3K5, MAP3K4, DHX38, MAP3K9, MAP3K8, PIK3C3, CLK4, ILK, VPS4B, DHX33, VPS4A, PIK3CA, TLK1, DHX36, DHX35, DHX30, DHX32, MAP2K5, SYK, TYRO3, YARS, TNIK, ROCK1, KIF5B, BRAF, MAGI1, KIF5A, KIAA1804, LIG1, UBE2J1, SCYL3, LIG4, MARK3, MYH9, SARS2, C10ORF2, NME7, ORC1L, MAPK1, NME5, NME2, GLUL, NME3, DHX29, NME1, ASCC3, SCYL2, SM…	4815	1577	12983	1.25842	2.44249e-13	2.70894e-14	1.88738e-13
GOTERM_MF_FAT	GO:0005524~ATP binding	694	10.0565	1.60651e-16	XRCC5, KIFC2, KIFC1, XRCC3, XRCC2, RP2, XRCC6, CLK1, BTK, ACTG1, MAP3K5, MAP3K4, DHX38, MAP3K9, MAP3K8, PIK3C3, CLK4, ILK, VPS4B, DHX33, VPS4A, PIK3CA, TLK1, DHX36, DHX35, DHX30, DHX32, MAP2K5, SYK, TYRO3, YARS, TNIK, ROCK1, KIF5B, BRAF, MAGI1, KIF5A, KIAA1804, LIG1, UBE2J1, SCYL3, LIG4, MARK3, MYH9, SARS2, C10ORF2, NME7, ORC1L, MAPK1, NME5, NME2, GLUL, NME3, DHX29, NME1, ASCC3, SCYL2, SMARCAL1, …	4815	1477	12983	1.26694	2.44249e-13	2.44249e-14	1.88738e-13
GOTERM_BP_FAT	GO:0010605~negative regulation of macromolecule metabolic process	382	5.53543	1.86341e-16	MEF2C, EIF2C2, FST, ZNF639, CDC16, REST, CITED2, CTNNB1, EPC1, ZGPAT, SIN3A, WWP2, NKX6-2, WWP1, SUPT5H, APOM, EIF2B4, S100A1, EIF2B5, PTPRK, GTPBP4, ANAPC5, RCOR2, RXRA, ZHX1, ANAPC4, ZHX2, PTPRU, PROX1, MAD2L1, ZNF238, PIAS4, HES5, JUN, RPS14, TGIF1, RPS13, ANAPC7, EIF2AK3, ZNF382, EIF2C3, EIF2C4, ENPP1, SUMO1P3, HUS1, IGF2BP2, IGF2BP3, BCL2L1, CALR, VPS72, FOXH1, RPS26, MOV10, ACD, ATN1, HEXIM…	5063	734	13528	1.39057	1.24145e-12	4.14113e-14	4.32987e-13
GOTERM_MF_FAT	GO:0032559~adenyl ribonucleotide binding	701	10.1579	1.98403e-16	XRCC5, KIFC2, KIFC1, XRCC3, XRCC2, RP2, XRCC6, CLK1, BTK, ACTG1, MAP3K5, MAP3K4, DHX38, MAP3K9, MAP3K8, PIK3C3, CLK4, ILK, VPS4B, DHX33, VPS4A, PIK3CA, TLK1, DHX36, DHX35, DHX30, DHX32, MAP2K5, SYK, TYRO3, YARS, TNIK, ROCK1, KIF5B, BRAF, MAGI1, KIF5A, KIAA1804, LIG1, UBE2J1, SCYL3, LIG4, MARK3, MYH9, SARS2, C10ORF2, NME7, ORC1L, MAPK1, NME5, NME2, GLUL, NME3, DHX29, NME1, ASCC3, SCYL2, SMARCAL1, …	4815	1497	12983	1.26263	4.88498e-13	4.44089e-14	3.88578e-13
GOTERM_BP_FAT	GO:0043933~macromolecular complex subunit organization	371	5.37603	2.08832e-16	HIST2H2AA3, OXA1L, TUBB2B, TUBB2A, TUBB2C, MED24, H1FX, CTNNB1, HIST1H2BO, HIST1H2BM, HIST1H2BN, HIST1H2BK, MED26, HIST1H2BI, ILK, WDR77, HIST1H2BJ, SH3BGR, FAS, MTERFD3, TBPL1, SYK, H1F0, BRAF, MAGI1, MED12, DPAGT1, MED14, MED13, C10ORF2, SPAG9, RPS14, RPS15, ADSL, ATPIF1, SIP1, ZNHIT6, EIF2AK3, UNC13B, HSD17B10, AHCTF1, PDSS1, MTIF3, PDSS2, NAT14, DVL1, H3F3A, NAP1L1, EIF2A, NAP1L5, NAP1L4, NOD…	5063	710	13528	1.39618	1.24145e-12	4.00791e-14	4.32987e-13
SP_PIR_KEYWORDS	cell division	159	2.30401	2.9414e-16	KIFC1, MAEA, PRC1, KNTC1, AURKB, CDC16, CD2AP, CDCA8, RAD21, OIP5, INCENP, VPS4B, CDCA2, VPS4A, NUP37, CCNA2, CDCA5, ASPM, STAG2, CDCA3, ZC3HC1, ANAPC5, RAN, SGOL2, LIG1, SGOL1, ANAPC4, LIG4, DCTN3, PPP1CC, PPP1CB, NCAPD3, TACC1, MAD2L1, RCC2, SYCP3, SPAG5, ZWINT, CNTROB, CDCA7L, PELO, BIN3, ARL8A, PDCD6IP, ANAPC7, NEK4, MAD2L2, NUP43, CCDC99, NEK3, NEK1, LRRCC1, TIPIN, KATNB1, NEDD9, AHCTF1, ANA…	6796	264	19235	1.70464	2.82108e-13	1.0103e-14	5.10703e-13
GOTERM_BP_FAT	GO:0051726~regulation of cell cycle	197	2.85466	3.20255e-16	DYNC1LI1, STAT5B, CDC16, INTS3, CITED2, APP, SFRS5, CUL7, DIRAS3, CCNA2, PTPRK, GTPBP4, RINT1, ESPL1, PROX1, RAD1, MAD2L1, PRDM4, JUN, ZWINT, FOXG1, MNT, MAD2L2, CDK5R1, HOXA13, HUS1, CHEK1, CHEK2, BOP1, CALR, RCC1, SCRIB, CDC37, PIN1, HEXIM2, FBXO5, TCF3, BMP2, TP53BP2, SMAD6, L3MBTL, CDC23, ATR, GAS1, PTPN11, OBFC2B, ETS1, UBA3, CCNT2, COPS5, CCNT1, LATS1, PTEN, LATS2, GTSE1, CDT1, CCNE2, TRIAP…	5063	331	13528	1.59024	1.86218e-12	5.81757e-14	6.43929e-13
GOTERM_CC_FAT	GO:0016604~nuclear body	111	1.60846	3.49041e-16	MEF2C, SART3, CBX5, PNN, SMNDC1, SFRS4, MLL5, PSKH1, RBM8A, OIP5, U2AF1, SRRM1, RNF34, TGS1, MAGOH, TOPBP1, SFRS1, SFRS2, SLU7, PIAS2, SNRPC, PIAS1, SIP1, BLM, ELL, SUMO1P3, NOC3L, SETD1A, CHEK2, COIL, CXXC1, SFRS18, DDX46, METTL3, DDX3X, FRG1, EIF3E, NPM1, MAML3, DDX42, SRP54, MAML1, SPTBN4, MAML2, YTHDC1, SKI, NXF1, C1ORF124, SFRS17A, U2AF1L4, CTR9, HDAC5, PPIH, RNF6, EAF1, DYRK1A, EAF2, GAR1, …	4442	168	12782	1.90123	2.89102e-13	1.31006e-14	5.21805e-13
KEGG_PATHWAY	hsa03040:Spliceosome	94	1.36212	4.14573e-16	NCBP2, CHERP, LSM6, U2AF2, SNRPD3, CWC15, ZMAT2, SNRPD1, SNRPD2, BUD31, SART1, CTNNBL1, SMNDC1, SFRS7, SFRS4, SFRS5, DHX38, PLRG1, DDX23, RBM8A, LOC645691, U2AF1, LSM5, PQBP1, LSM4, LSM3, ACIN1, SNRPA1, SF3B14, EFTUD2, MAGOH, PRPF3, SFRS1, PRPF4, SFRS3, HNRNPU, PRPF6, SFRS2, EIF4A3, AQR, SNRPB, SNRPA, SLU7, SNRNP40, THOC4, SNRPC, SNRPF, SNRPE, PRPF38B, SNRPG, PRPF38A, THOC1, CCDC12, NHP2L1, PPIL1…	1958	126	5085	1.93747	8.70415e-14	8.70415e-14	5.55112e-13
GOTERM_CC_FAT	GO:0012505~endomembrane system	379	5.49196	4.42637e-16	SEC31A, SLC9A6, VAPA, RP9, LEMD3, RANGAP1, SGMS1, WTAP, SLC35A1, ITSN1, SLC35A2, SLC35A3, B2M, SSR1, SLC35A4, EPC1, APP, ERO1LB, PICALM, GBF1, INSIG2, HTRA2, RAE1, COL4A3BP, NUP37, GLE1, NUP35, CYHR1, SGPL1, BSG, BCL2L14, RAN, DPAGT1, AP4M1, NPC1, AAAS, MAD2L1, ATP2C1, RAB14, AMFR, EXT1, NUP43, EIF2AK3, TRAPPC3, GLG1, CLCN3, LMNB1, CNIH, SUMO1P3, CYP51A1, AHCTF1, ARFGEF2, TRAM2, SERINC1, CACYBP, …	4442	782	12782	1.39461	3.85469e-13	1.67644e-14	6.88338e-13
GOTERM_CC_FAT	GO:0033279~ribosomal subunit	90	1.30416	8.83427e-16	MRPS35, RPL17, MRPL42, RPL19, MRPS33, RPL14, RPS2, RPS3, RPLP0, RPLP1, MRPL36, RPL26L1, FAU, RPL11, RPS27A, MRPL1, MRPL52, MRPL3, MRPS6, RPS4X, ZCCHC17, MRPS2, RPS18, RPS19, MRPS18C, MRPS18B, MRPS9, RPS16, RPL41, RPS17, MRPS18A, RPS14, RPS15, UBC, RPS12, RPS13, RPS10, RPS11, UBA52, MRPL43, MRPS16, MRPS15, MRPS12, MRPS11, RPL27A, RPL35, RPS15A, RPL36, RPL38, RPL39, RPS25, RPS26, RPS27, RPL30, MRPL…	4442	128	12782	2.02327	7.70939e-13	3.20854e-14	1.37668e-12
GOTERM_BP_FAT	GO:0022613~ribonucleoprotein complex biogenesis	121	1.75337	1.17588e-15	EIF6, RNASEN, NCBP2, NAF1, RPL14, SURF6, LSM6, SNRPD3, RBM5, SNRPD1, SNRPD2, SMNDC1, EBNA1BP2, IMP3, SFRS5, DDX23, CLP1, RPLP0, SFRS8, WDR77, TFB2M, RPL11, TGS1, GNL2, CLNS1A, RPL35A, GTPBP4, RRP1, EMG1, BYSL, ISG20L2, SFRS1, RCL1, PA2G4, RPS19, NOP2, RPS16, RPS17, RPS14, RPS15, SNRPB, SLU7, SNRPC, ZNHIT6, SNRPF, SIP1, SNRPE, SNRPG, SDAD1, NHP2L1, BOP1, PIN4, RPS28, FRG1, NPM1, NPM3, RPL5, RPL7A,…	5063	180	13528	1.79613	6.82798e-12	2.06946e-13	2.35367e-12
GOTERM_MF_FAT	GO:0008134~transcription factor binding	278	4.0284	1.41717e-15	HIRA, MED24, MXI1, MED21, RFXAP, RAB1A, CTNNB1, CITED2, MAGED1, TAF5L, SIN3A, MED26, WDR77, PQBP1, RARA, APOM, TBPL1, RCOR2, RAN, RXRB, YY1, RXRA, MED12, MED14, MED13, TAF6L, PROX1, SFRS2, RAB18, PIAS4, ABT1, JUN, MNT, TGIF1, PIAS2, PIAS1, MYBBP1A, ADD1, ZNHIT3, NFKBIB, CRTC1, MYEF2, ATN1, SUPT7L, MAML3, TCF4, BCOR, TCF3, NR1H3, AEBP2, KLF7, KLF12, SUB1, LY6G5B, TP53BP2, MAML1, MAML2, RYBP, SKI, …	4815	513	12983	1.46119	3.17524e-12	2.64566e-13	2.5091e-12
GOTERM_BP_FAT	GO:0048285~organelle fission	145	2.10114	3.21774e-15	KIFC1, TUBB2B, TUBB2A, KNTC1, AURKA, AURKB, CDC16, CD2AP, CDCA8, RAD21, OIP5, INCENP, TARDBP, CDCA2, NUP37, CCNA2, CDCA5, ASPM, STAG2, CDCA3, ZC3HC1, OPA1, ANAPC5, RAN, SGOL1, ANAPC4, ESPL1, DCTN3, DCTN1, NCAPD3, DCTN2, MAD2L1, RCC2, SPAG5, ZWINT, CLIP1, ANAPC7, NEK4, MAD2L2, NUP43, PPP5C, CCDC99, NEK3, NEK1, LRRCC1, TIPIN, KATNB1, NEDD9, ANAPC10, ANLN, CEP164, ANAPC11, RCC1, CCNG1, CCNG2, KIAA10…	5063	229	13528	1.69184	1.8001e-11	5.29465e-13	6.19504e-12
GOTERM_CC_FAT	GO:0000775~chromosome, centromeric region	87	1.26069	3.34737e-15	ITGB3BP, MAD1L1, KNTC1, RANGAP1, CBX1, AURKB, CBX5, KIF2C, NDE1, CDCA8, SIN3A, SEH1L, OIP5, INCENP, TIGD3, NUP37, TIGD4, TIGD5, TIGD6, TPR, MYST1, TIGD7, SS18L1, ZW10, NUP133, TIGD1, SGOL2, SGOL1, NUP85, DCTN3, DCTN1, DCTN2, SUV420H2, STRA13, MAD2L1, NDEL1, APITD1, PSEN1, RCC2, SPAG5, ZWINT, NSL1, BUB1B, CLIP1, NUP107, NUP43, NUP98, CCDC99, NUP160, AHCTF1, SUMO3, SPC25, SUMO2, ORC2L, HJURP, PPP2C…	4442	124	12782	2.01891	2.89102e-12	1.15685e-13	5.16254e-12
UP_SEQ_FEATURE	nucleotide phosphate-binding region:ATP	458	6.63672	3.59859e-15	KIFC2, KIFC1, XRCC3, CLK1, BTK, MAP3K5, MAP3K4, DHX38, MAP3K9, CLK4, ILK, MAP3K8, VPS4B, DHX33, VPS4A, DHX36, TLK1, DHX35, DHX30, DHX32, SYK, MAP2K5, TYRO3, TNIK, MAGI1, BRAF, ROCK1, KIF5B, KIF5A, KIAA1804, MARK3, MYH9, SARS2, C10ORF2, ORC1L, MAPK1, DHX29, ASCC3, SMARCAL1, ROR2, MAPK7, EIF2AK2, EIF2AK3, KIF4A, ERBB4, ERBB3, UBA6, NAGK, C1ORF57, NAT10, DHX57, DHX8, RECQL4, DHX9, RECQL5, KIF3A, TAO…	6794	962	19113	1.33935	4.12221e-11	8.24441e-12	7.36078e-12
SP_PIR_KEYWORDS	helicase	93	1.34763	3.61341e-15	XRCC5, XRCC6, INO80, SKIV2L2, HELZ, SETX, DDX27, FANCM, DDX17, DDX28, DDX18, DHX38, DDX23, DDX25, DDX24, DHX33, DDX21, DHX36, DHX35, DDX10, DHX30, DHX32, RTEL1, HLTF, C10ORF2, TTF2, RECQL, EIF4A3, DDX39, DHX29, ASCC3, NAV2, EIF4A2, SMARCAL1, EIF4A1, SMARCA5, DDX31, RUVBL2, RUVBL1, SMARCA2, SMARCA4, SMARCAD1, BTAF1, BLM, SKIV2L, DDX47, CHD8, MOV10, CHD1L, ERCC6, CHD7, DDX46, DDX49, DDX3X, DDX19A, …	6796	134	19235	1.96434	3.10318e-12	1.07025e-13	5.66214e-12
GOTERM_BP_FAT	GO:0000398~nuclear mRNA splicing, via spliceosome	106	1.53601	3.64886e-15	NCBP2, RPL36A, U2AF2, SNRPD3, RBM5, SNRPD1, SNRPD2, SMNDC1, SFRS7, SFRS4, SFRS5, DHX38, DDX23, RBM8A, CLP1, SFRS8, LOC645691, DNAJC8, WDR77, U2AF1, SRRM1, TGS1, CCAR1, CLNS1A, SNRPA1, SF3B14, EFTUD2, MAGOH, SFRS1, HNRNPR, SFRS3, HNRNPU, SFRS2, PCF11, DDX39, SNRPB, SNRPA, SLU7, SNRPC, SNRPF, SIP1, SNRPE, SNRPG, FUS, NHP2L1, SNRPB2, HNRNPL, HNRNPA3, HNRNPM, HNRNPK, HNRNPD, HNRNPC, NOVA1, DHX9, CSTF…	5063	153	13528	1.85114	2.04839e-11	5.8531e-13	7.04992e-12
GOTERM_BP_FAT	GO:0000377~RNA splicing, via transesterification reactions with bulged adenosine as nucleophile	106	1.53601	3.64886e-15	NCBP2, RPL36A, U2AF2, SNRPD3, RBM5, SNRPD1, SNRPD2, SMNDC1, SFRS7, SFRS4, SFRS5, DHX38, DDX23, RBM8A, CLP1, SFRS8, LOC645691, DNAJC8, WDR77, U2AF1, SRRM1, TGS1, CCAR1, CLNS1A, SNRPA1, SF3B14, EFTUD2, MAGOH, SFRS1, HNRNPR, SFRS3, HNRNPU, SFRS2, PCF11, DDX39, SNRPB, SNRPA, SLU7, SNRPC, SNRPF, SIP1, SNRPE, SNRPG, FUS, NHP2L1, SNRPB2, HNRNPL, HNRNPA3, HNRNPM, HNRNPK, HNRNPD, HNRNPC, NOVA1, DHX9, CSTF…	5063	153	13528	1.85114	2.04839e-11	5.8531e-13	7.04992e-12
GOTERM_BP_FAT	GO:0000375~RNA splicing, via transesterification reactions	106	1.53601	3.64886e-15	NCBP2, RPL36A, U2AF2, SNRPD3, RBM5, SNRPD1, SNRPD2, SMNDC1, SFRS7, SFRS4, SFRS5, DHX38, DDX23, RBM8A, CLP1, SFRS8, LOC645691, DNAJC8, WDR77, U2AF1, SRRM1, TGS1, CCAR1, CLNS1A, SNRPA1, SF3B14, EFTUD2, MAGOH, SFRS1, HNRNPR, SFRS3, HNRNPU, SFRS2, PCF11, DDX39, SNRPB, SNRPA, SLU7, SNRPC, SNRPF, SIP1, SNRPE, SNRPG, FUS, NHP2L1, SNRPB2, HNRNPL, HNRNPA3, HNRNPM, HNRNPK, HNRNPD, HNRNPC, NOVA1, DHX9, CSTF…	5063	153	13528	1.85114	2.04839e-11	5.8531e-13	7.04992e-12
GOTERM_CC_FAT	GO:0031966~mitochondrial membrane	212	3.07202	6.53947e-15	HCCS, OXA1L, GCAT, MPV17, STOML2, OGDH, ABCB10, ACAA2, CRLS1, OPA1, SUCLG1, SYNJ2BP, BCL2L11, HERC2P3, LETM1, NNT, ATP5C1, ATPIF1, MDH2, HSD17B10, MTX3, CHKB, MTX2, MTX1, CHCHD3, LETM2, SFXN1, BCL2L1, SFXN2, ACAT1, HADHB, COX6B1, C4ORF14, PPP2R2B, GPD2, GCDH, MAOA, PHB, FDXR, AFG3L2, VDAC2, VDAC1, COX6A1, GK, COX10, TIMM17A, ATP5B, WASF1, TIMM17B, EFHD1, PARL, MCCC1, FXC1, ATP5S, GPX4, SLC25A3, A…	4442	394	12782	1.54832	5.68567e-12	2.18714e-13	1.01585e-11
SP_PIR_KEYWORDS	mitosis	117	1.69541	8.30555e-15	KIFC1, KNTC1, CDC16, AURKB, CD2AP, ACTG1, CDCA8, RAD21, OIP5, INCENP, CDCA2, NUP37, CCNA2, CDCA5, STAG2, ASPM, CDCA3, ZC3HC1, ANAPC5, RAN, SGOL1, ANAPC4, DCTN3, NCAPD3, MAD2L1, RCC2, SPAG5, ZWINT, ARL8A, ANAPC7, NEK4, MAD2L2, NUP43, CCDC99, NEK3, NEK1, LRRCC1, TIPIN, KATNB1, NEDD9, ANAPC10, ANLN, CEP164, ANAPC11, CCNG1, RCC1, CCNG2, KIAA1009, SPC25, C12ORF11, NCAPG2, KATNA1, FBXO5, CLASP1, CLASP2…	6796	183	19235	1.80956	7.05269e-12	2.35034e-13	1.28786e-11
GOTERM_BP_FAT	GO:0006414~translational elongation	77	1.11578	9.28359e-15	RPL17, RPL36A, RPL19, RPL14, RPS2, RPS3, RPLP0, RPLP1, EEF2K, RPL26L1, FAU, RPL11, RPS27A, RPL35A, EEF2, RPS4X, RPS18, TRNAU1AP, RPS19, RPL41, RPS16, RPS17, RPS14, RPS15, UBC, RPS12, EEF1G, RPS13, RPS10, RPS11, EEFSEC, EEF1D, UBA52, TUFM, EEF1B2, RPL27A, RPL35, RPS15A, RPL36, RPL38, RPL39, RPS25, RPS26, RPS27, RPL30, RPS28, RPL32, RPS29, RPL31, RPL6, GFM1, RPL9, RPL34, SEPSECS, RPL3, RPL5, RPL7A,…	5063	101	13528	2.03702	5.2141e-11	1.4484e-12	1.79523e-11
GOTERM_BP_FAT	GO:0006605~protein targeting	137	1.98522	9.52643e-15	GNPTG, GRPEL2, SRP14, GRPEL1, XPO5, ATP6AP1, EIF5A, SRP19, TGFB2, SSR1, CRY2, HOMER3, TIMM9, RPL11, MCM3AP, RAN, FUT10, ARNTL, NUPL2, TIMM8B, TIMM8A, MAPK1, SEC61B, JUN, PEX26, SDCBP, SRP72, SEC61G, ARL6IP1, MTX3, MTX2, MTX1, KATNB1, AKAP12, CACNB1, CALR, CDC37, TOMM7, NUP54, SEC61A1, SRP54, TAOK2, TRNT1, PPIH, CBLB, TOMM70A, NEDD4, TRPS1, TSC2, PTTG1IP, NUTF2, SMURF1, XPO7, RERE, TIMM17A, TIMM17…	5063	215	13528	1.70258	5.33824e-11	1.44273e-12	1.83853e-11
GOTERM_BP_FAT	GO:0065003~macromolecular complex assembly	345	4.99928	9.92185e-15	HIST2H2AA3, OXA1L, TUBB2B, TUBB2A, TUBB2C, MED24, H1FX, CD2AP, CTNNB1, HIST1H2BO, ZFP91, HIST1H2BM, SFRS5, PICALM, HIST1H2BN, HIST1H2BK, H2AFV, KIFAP3, HIST1H2BI, SFRS8, MED26, ILK, HIST1H2BJ, WDR77, SH3BGR, H2AFZ, FAS, APOM, TBPL1, SYK, CLNS1A, H1F0, MAGI1, BRAF, MED12, DPAGT1, MED14, MED13, TAF6L, SFRS1, C10ORF2, SPAG9, RPS14, RPS15, ADSL, ATPIF1, AMFR, ZNHIT6, SIP1, UNC13B, EIF2AK3, HSD17B10, …	5063	665	13528	1.38619	5.52446e-11	1.45384e-12	1.90292e-11
SP_PIR_KEYWORDS	repressor	232	3.36183	1.39545e-14	ITGB3BP, EIF2C2, ZNF639, HIRA, REST, MXI1, ZNF253, ZGPAT, SIN3A, CRY2, ZNF397, ZNF396, PATZ1, SAP30L, CRY1, SUPT5H, RCOR3, RCOR2, YY2, YY1, RCOR1, ZHX1, MED12, ZHX2, ZNF649, ZNF503, MED13, SUV420H2, ZNF238, PIAS4, HES5, HES4, MNT, TGIF1, CDCA7L, MYBBP1A, ZNF382, ZNF133, MYEF2, HEXIM2, ZNF224, BCOR, IKZF5, ASXL2, NKRF, DNMT3A, AEBP2, TCF7, KLF12, KLF13, ASXL1, L3MBTL, RYBP, ZNF521, ZFHX4, SAP130, …	6796	435	19235	1.50952	1.18485e-11	3.8225e-13	2.16382e-11
GOTERM_MF_FAT	GO:0016887~ATPase activity	193	2.7967	1.44926e-14	XRCC5, ATP1B1, XRCC3, XRCC2, ATP1B3, XRCC6, DDX17, DDX18, DHX38, VPS4B, DYNC2H1, VPS4A, DHX33, ABCB10, DHX36, DDX10, DHX35, DHX30, ABCC11, ABCC10, MYH9, RFC5, RFC3, DHX29, RFC1, ASCC3, ATP2C1, RFC2, SMARCAL1, ATP5C1, MYO9B, ATP6V0B, C10ORF88, C1ORF57, SNRNP35, POLQ, DHX57, RECQL4, DHX8, DHX9, RECQL5, ATP11B, DDX1, DDX5, ATP13A2, ABCG1, DDX6, ATP13A1, ATP2A2, ATP2A3, CCT8, RAD54B, ABCF1, ABCF3, AT…	4815	334	12983	1.55808	3.19966e-11	2.46125e-12	2.52798e-11
SP_PIR_KEYWORDS	ubl conjugation pathway	264	3.82553	1.54847e-14	DZIP3, CDC16, ZNRF2, CUL3, CUL2, CUL5, CUL7, WWP2, WWP1, CUL1, CDCA3, ZC3HC1, ANAPC5, ANAPC4, UBR4, UBE2J1, UBR2, UBR1, SKP1, BRAP, PIAS4, UBR5, FBXL5, FBXL4, PIAS2, ANAPC7, AMFR, FBXL6, PIAS1, FBXL3, RAD23B, SUMO1P3, WDR5B, RAB40C, UBA6, RAB40B, ARIH1, CACYBP, FBXO5, RCHY1, FBXO3, FBXO9, SPOP, FBXO7, NPLOC4, UFSP2, CDC23, CDC20, CDC26, CDC27, CBLB, RNF7, UBA1, UBA2, UBA3, SMURF2, SMURF1, UBE2G2,…	6796	509	19235	1.468	1.3071e-11	4.08451e-13	2.38698e-11
GOTERM_MF_FAT	GO:0003712~transcription cofactor activity	206	2.98507	2.21502e-14	HIRA, MED24, MED21, MXI1, RFXAP, CTNNB1, CITED2, MAGED1, TAF5L, SIN3A, MED26, WDR77, PQBP1, RARA, TBPL1, RCOR2, RXRB, RAN, YY1, RXRA, MED12, MED14, MED13, TAF6L, PROX1, SFRS2, PIAS4, ABT1, MNT, TGIF1, PIAS2, PIAS1, NFKBIB, CRTC1, MYEF2, ATN1, SUPT7L, MAML3, TCF4, BCOR, NR1H3, AEBP2, KLF7, KLF12, SUB1, MAML1, MAML2, RYBP, SKI, DDX5, UBP1, SAP130, RNF4, CRYM, ENY2, COPS2, COPS5, TSG101, DMAP1, NFKB…	4815	363	12983	1.53017	4.88498e-11	3.48932e-12	3.86025e-11
GOTERM_MF_FAT	GO:0004386~helicase activity	97	1.40559	3.05769e-14	XRCC5, XRCC6, INO80, SETX, DDX27, DDX17, DDX18, DDX28, DHX38, DDX23, DDX25, DDX24, DHX33, DDX21, DHX36, DDX10, DHX35, DHX30, DHX32, C10ORF2, DDX39, DHX29, ASCC3, NAV2, SMARCAL1, SMARCA5, DDX31, SMARCA2, SMARCA4, BLM, DDX47, MOV10, DDX46, DDX3X, DDX49, DDX3Y, SUPV3L1, POLQ, HELLS, DDX42, DHX57, RECQL4, DHX8, DHX9, SHPRH, RECQL5, DDX1, BRIP1, YTHDC2, WRN, DDX5, RAD54L, DDX6, DDX58, DNA2, DDX56, DDX…	4815	140	12983	1.8682	6.71685e-11	4.47786e-12	5.30798e-11
GOTERM_MF_FAT	GO:0008270~zinc ion binding	1017	14.737	4.11362e-14	JUB, ZNF782, REST, RORA, BTK, ZNF778, APP, ZNF776, ZNF775, ZNF774, ZNF772, ZNF397, ZNF396, ZNF107, PATZ1, ZNF394, L3MBTL4, BRAF, ZNF507, ZNF790, ZNF501, ZNF791, BSN, VPS41, ZNF503, ZNF793, BRAP, ZNF500, ZNF789, ZNF785, ZNF384, CHORDC1, UNC13B, ZNF382, ZNF517, ZNF132, ZNF133, ZNF131, ZNF510, ZCRB1, ZNF511, DUSP12, ZNF512, ZNF513, ARIH1, CASZ1, DHX57, ZC3H14, ZNF398, RECQL4, ASXL2, ZC3H13, ESRRA, Z…	4815	2311	12983	1.18659	9.06164e-11	5.66347e-12	7.16094e-11
GOTERM_BP_FAT	GO:0032774~RNA biosynthetic process	175	2.53586	4.14494e-14	SCAF1, THRB, LMO4, MED24, TBP, CBFB, PRIM1, GTF2E1, GTF2E2, TAF5L, GATA3, TARDBP, MED26, PRIM2, TFB2M, SUPT5H, MTERFD3, TBPL1, PHRF1, GABPA, MED12, MED14, MED13, TAF6L, C10ORF2, AHR, DDIT3, ADRM1, HIF1A, PRDM4, ABT1, MNT, SMARCA5, NFE2L1, NFE2L2, MYNN, XRN2, DEAF1, ELL, SOX5, BMPR2, MYEF2, ARNT, TROVE2, BTF3, NPM3, TAF9, SKIL, RUNX3, NAT14, TAF2, TAF1, MAFF, TAF4, TRIP4, KLF13, TAF5, TAF7, MSL3, …	5063	296	13528	1.57969	2.31531e-10	5.9367e-12	7.97362e-11
GOTERM_BP_FAT	GO:0000087~M phase of mitotic cell cycle	140	2.02869	4.50059e-14	KIFC1, TUBB2B, TUBB2A, KNTC1, AURKA, AURKB, CDC16, CD2AP, CDCA8, RAD21, OIP5, INCENP, TARDBP, CDCA2, NUP37, CCNA2, CDCA5, ASPM, STAG2, CDCA3, ZC3HC1, ANAPC5, RAN, SGOL1, ANAPC4, ESPL1, DCTN3, DCTN1, NCAPD3, DCTN2, MAD2L1, RCC2, SPAG5, ZWINT, CLIP1, ANAPC7, NEK4, MAD2L2, NUP43, PPP5C, CCDC99, NEK3, NEK1, LRRCC1, TIPIN, KATNB1, NEDD9, ANAPC10, ANLN, CEP164, ANAPC11, RCC1, CCNG1, CCNG2, KIAA1009, SP…	5063	224	13528	1.66996	2.51394e-10	6.28486e-12	8.65752e-11
GOTERM_BP_FAT	GO:0007067~mitosis	138	1.99971	4.60494e-14	KIFC1, TUBB2B, TUBB2A, KNTC1, AURKA, AURKB, CDC16, CD2AP, CDCA8, RAD21, OIP5, INCENP, TARDBP, CDCA2, NUP37, CCNA2, CDCA5, ASPM, STAG2, CDCA3, ZC3HC1, ANAPC5, RAN, SGOL1, ANAPC4, ESPL1, DCTN3, DCTN1, NCAPD3, DCTN2, MAD2L1, RCC2, SPAG5, ZWINT, CLIP1, ANAPC7, NEK4, MAD2L2, NUP43, PPP5C, CCDC99, NEK3, NEK1, LRRCC1, TIPIN, KATNB1, NEDD9, ANAPC10, ANLN, CEP164, ANAPC11, RCC1, CCNG1, CCNG2, KIAA1009, SP…	5063	220	13528	1.67603	2.57601e-10	6.28297e-12	8.87179e-11
GOTERM_BP_FAT	GO:0000280~nuclear division	138	1.99971	4.60494e-14	KIFC1, TUBB2B, TUBB2A, KNTC1, AURKA, AURKB, CDC16, CD2AP, CDCA8, RAD21, OIP5, INCENP, TARDBP, CDCA2, NUP37, CCNA2, CDCA5, ASPM, STAG2, CDCA3, ZC3HC1, ANAPC5, RAN, SGOL1, ANAPC4, ESPL1, DCTN3, DCTN1, NCAPD3, DCTN2, MAD2L1, RCC2, SPAG5, ZWINT, CLIP1, ANAPC7, NEK4, MAD2L2, NUP43, PPP5C, CCDC99, NEK3, NEK1, LRRCC1, TIPIN, KATNB1, NEDD9, ANAPC10, ANLN, CEP164, ANAPC11, RCC1, CCNG1, CCNG2, KIAA1009, SP…	5063	220	13528	1.67603	2.57601e-10	6.28297e-12	8.87179e-11
SP_PIR_KEYWORDS	isopeptide bond	178	2.57934	1.0445e-13	MEF2C, XRCC4, HIST2H2AA3, SLC9A6, SNIP1, SYNCRIP, RANGAP1, RORA, OGDH, CUL3, HIST1H2BO, CUL2, HIST1H2BM, CUL5, HIST1H2BN, CUL7, VPS13C, HIST1H2BK, H2AFV, HIST1H2BI, EIF1AY, INSIG1, HIST1H2BJ, H2AFZ, CUL1, CCAR1, RAN, LIG1, RXRA, SUCLG1, CCDC138, NKTR, NME2, PIAS4, NME1, SUMO1P3, RAD23A, CHEK1, KIAA1009, RPS20, PLAG1, ESRRA, ZBTB46, SMAD4, HNRNPA1, ATP2A2, ETS1, TRPS1, CCT8, PCNA, KLF1, KLF4, ADAR…	6796	319	19235	1.57931	8.84878e-11	2.68141e-12	1.61571e-10
GOTERM_BP_FAT	GO:0006351~transcription, DNA-dependent	172	2.49239	1.10137e-13	SCAF1, THRB, LMO4, MED24, TBP, CBFB, GTF2E1, GTF2E2, TAF5L, GATA3, TARDBP, MED26, TFB2M, SUPT5H, MTERFD3, TBPL1, PHRF1, GABPA, MED12, MED14, MED13, TAF6L, C10ORF2, AHR, DDIT3, ADRM1, HIF1A, PRDM4, ABT1, MNT, SMARCA5, NFE2L1, NFE2L2, MYNN, XRN2, DEAF1, ELL, SOX5, BMPR2, MYEF2, ARNT, TROVE2, BTF3, NPM3, TAF9, SKIL, RUNX3, NAT14, TAF2, TAF1, MAFF, TAF4, TRIP4, KLF13, TAF5, TAF7, MSL3, PSMC5, ETS1, T…	5063	292	13528	1.57388	6.1576e-10	1.46609e-11	2.12053e-10
GOTERM_CC_FAT	GO:0005815~microtubule organizing center	146	2.11564	1.14221e-13	ALS2, FAM110A, CEP72, KIFC1, JUB, CEP76, CCDC85B, AURKA, CDC16, CEP70, CTNNB1, HOOK2, FAM125A, PSKH1, IFT20, TUBG1, CDH23, C2CD3, ROCK1, MED12, ESPL1, TOPBP1, DCTN3, CEP152, DCTN4, TACC1, DCTN2, NME2, NDEL1, MAD2L1, CEP350, LCA5, NME1, FGFR1OP, CNTROB, PDCD6IP, CEP97, BBS4, CCDC99, BBS5, BBS9, B9D2, LRRCC1, KATNB1, C14ORF166, CHEK1, CEP164, ABCA2, KIAA1009, C19ORF20, PSMB4, NPHP4, BLOC1S2, SAC3D1…	4442	253	12782	1.66055	9.9162e-11	3.67262e-12	1.77236e-10
GOTERM_BP_FAT	GO:0051276~chromosome organization	260	3.76757	2.41096e-13	XRCC5, KIFC1, HIST2H2AA3, HMGN2, XRCC6, HIRA, H1FX, HIST1H2BO, EPC1, EPC2, TAF5L, CDCA8, BRPF1, HIST1H2BM, HIST1H2BN, HIST1H2BK, H2AFV, BRPF3, HIST1H2BI, HIST1H2BJ, H2AFZ, TLK1, SUPT5H, CDCA5, H1F0, RCOR1, HMG20A, ESPL1, LIG4, TAF6L, NCAPD3, DCLRE1C, SUV420H2, MAD2L1, RFC1, ZWINT, SMARCAL1, PELO, CCDC99, MRE11A, VPS72, ACD, NCAPG2, LEO1, SUPT7L, BCOR, DNMT3A, AEBP2, YEATS4, PHB, L3MBTL, SMYD3, CD…	5063	485	13528	1.43238	1.34822e-09	3.13539e-11	4.64306e-10
UP_SEQ_FEATURE	domain:Helicase C-terminal	75	1.0868	3.05936e-13	INO80, SKIV2L2, DDX27, FANCM, DDX17, DDX28, DDX18, DHX38, DDX23, DDX25, DDX24, DHX33, DHX36, DDX21, DHX35, DDX10, DHX30, HLTF, TTF2, RECQL, DDX39, EIF4A3, DHX29, EIF4A2, SMARCAL1, EIF4A1, SMARCA5, DDX31, SMARCA2, SMARCA4, SMARCAD1, BTAF1, BLM, SKIV2L, DDX47, CHD8, CHD1L, CHD7, DDX46, ERCC6, DDX49, DDX3X, DDX19A, DDX19B, DDX3Y, CHD2, DHX15, CHD1, DHX16, SUPV3L1, HELLS, DDX42, DHX57, RECQL4, DHX8, …	6794	105	19113	2.00944	3.55026e-09	5.91709e-10	6.33871e-10
GOTERM_BP_FAT	GO:0000279~M phase	188	2.72424	3.77921e-13	ADCY3, KIFC1, XRCC2, TUBB2B, PRC1, TUBB2A, KNTC1, OSGIN2, TTK, RBM7, AURKA, AURKB, CDC16, CD2AP, CDCA8, RAD21, OIP5, TARDBP, INCENP, CDCA2, NUP37, TUBG1, CCNA2, CDCA5, ASPM, STAG2, CDCA3, ZC3HC1, ANAPC5, RAN, SGOL2, SGOL1, ANAPC4, ESPL1, UBR2, DCTN3, TACC3, MYH9, DCTN1, NCAPD3, DCTN2, RAD1, MAD2L1, RCC2, SYCP3, SPAG5, ZWINT, CLIP1, ANAPC7, STMN1, NEK4, MAD2L2, NUP43, PPP5C, CCDC99, NEK3, NEK1, MR…	5063	329	13528	1.52682	2.11295e-09	4.80216e-11	7.27662e-10
SP_PIR_KEYWORDS	ligase	170	2.46341	4.40597e-13	TARS2, DZIP3, BTRC, GCAT, PPCS, SAE1, IARS2, ACSS2, RNF214, MTHFD1L, MKRN3, CNOT4, ZNRF2, MKRN2, WWP2, WWP1, RNF149, ITCH, RNF34, RNF31, YARS, DARS, LIG1, SUCLG1, UBE2J1, UBR4, TRIM41, UBR2, UBR1, LIG4, SARS2, BRAP, TRIM37, MIB1, GLUL, TRIM36, TRIM33, UBR5, RARS, RNF139, HARS, RNF138, RAD18, AMFR, PCCB, RNF20, PCCA, GGCX, ADSS, FARS2, UBA6, CTPS2, ARPC4, KARS, QRSL1, UBE2D3, TRIM68, HARS2, HECTD2…	6796	305	19235	1.57757	3.73228e-10	1.09773e-11	6.81466e-10
SMART	SM00490:HELICc	76	1.10129	4.94863e-13	INO80, SKIV2L2, DDX27, FANCM, DDX17, DDX28, DDX18, DHX38, DDX23, DDX25, DDX24, DHX33, DHX36, DDX21, DHX35, DDX10, DHX30, HLTF, TTF2, RECQL, DDX39, EIF4A3, DHX29, ASCC3, EIF4A2, SMARCAL1, EIF4A1, SMARCA5, DDX31, SMARCA2, SMARCA4, SMARCAD1, BTAF1, BLM, SKIV2L, DDX47, CHD8, CHD1L, CHD7, DDX46, ERCC6, DDX49, DDX3X, DDX19A, DDX19B, DDX3Y, CHD2, DHX15, DHX16, SUPV3L1, POLQ, HELLS, DDX42, DHX57, RECQL4,…	3303	106	9079	1.97078	2.48898e-10	2.48898e-10	7.13174e-10
SP_PIR_KEYWORDS	ribosome	57	0.825967	5.68424e-13	RPL17, RPL19, RPS2, RPS3, RPLP0, RPLP1, FAU, RPL11, RPS27A, RPL36AL, RPL35A, MRPL3, RPS4X, RPS18, RPS19, RPS16, RPS17, RPS14, RPS15, UBC, RPS12, RPS13, RPS10, RPS11, UBA52, RPS15A, RPL36, RPS25, RPS26, RPL30, RPS27, RPS28, RPL32, RPS29, RPL31, RPL6, RPL9, RPL3, RPL5, RPL7A, RPL4, RPS20, RPS21, RPS23, RPS24, RPSA, RPL26, RPL27, RPS9, RPL24, RPS6, RPS5, RPL29, RPL23, RPL18A, RPL13A, RPL37A	6796	73	19235	2.20999	4.81464e-10	1.37561e-11	8.79097e-10
UP_SEQ_FEATURE	domain:Helicase ATP-binding	77	1.11578	7.56161e-13	INO80, SKIV2L2, DDX27, FANCM, DDX17, DDX28, DDX18, DHX38, DDX23, DDX25, DDX24, DHX33, DDX21, DHX36, DHX35, DDX10, DHX30, DHX32, RTEL1, HLTF, TTF2, RECQL, DDX39, EIF4A3, DHX29, EIF4A2, SMARCAL1, EIF4A1, SMARCA5, DDX31, SMARCA2, SMARCA4, SMARCAD1, BTAF1, BLM, SKIV2L, DDX47, CHD8, CHD1L, CHD7, DDX46, ERCC6, DDX49, DDX3X, DDX19A, DDX19B, DDX3Y, CHD2, DHX15, CHD1, DHX16, SUPV3L1, HELLS, DDX42, DHX57, …	6794	110	19113	1.96925	8.77387e-09	1.25341e-09	1.5665e-09
GOTERM_BP_FAT	GO:0006913~nucleocytoplasmic transport	103	1.49254	1.04607e-12	NCBP2, XPO5, ATP6AP1, RBM15B, EIF5A, TGFB2, CRY2, RAE1, DDX25, LOC645691, GLE1, NUP133, MCM3AP, RAN, ARNTL, NUPL2, MAPK1, DDX39, HHEX, SEC61B, AAAS, JUN, RPS15, ZNF384, CAMK1, MYBBP1A, CALR, NPM1, NUP54, XPOT, SMG5, SMG7, MALT1, NXF1, HNRNPA1, PPIH, CBLB, TSC1, MLX, TRPS1, TSC2, PTTG1IP, NUTF2, SMURF1, XPO7, RERE, GLI3, AKT1, CCHCR1, ZFYVE9, ANP32A, NCKIPSD, TPR, FGF2, TMCO6, TP53, NDUFA13, IPO9,…	5063	156	13528	1.76416	5.84848e-09	1.29966e-10	2.01411e-09
GOTERM_BP_FAT	GO:0051169~nuclear transport	104	1.50703	1.07303e-12	NCBP2, XPO5, ATP6AP1, RBM15B, EIF5A, TGFB2, CRY2, RAE1, DDX25, LOC645691, GLE1, NUP133, MCM3AP, RAN, ARNTL, NUPL2, MAPK1, DDX39, HHEX, SEC61B, AAAS, JUN, RPS15, TBRG1, ZNF384, CAMK1, MYBBP1A, CALR, NPM1, NUP54, XPOT, SMG5, SMG7, MALT1, NXF1, HNRNPA1, PPIH, CBLB, TSC1, MLX, TRPS1, TSC2, PTTG1IP, NUTF2, SMURF1, XPO7, RERE, GLI3, AKT1, CCHCR1, ZFYVE9, ANP32A, NCKIPSD, TPR, FGF2, TMCO6, TP53, NDUFA13…	5063	158	13528	1.75874	5.99931e-09	1.3042e-10	2.06606e-09
SMART	SM00487:DEXDc	77	1.11578	1.16263e-12	INO80, SKIV2L2, DDX27, FANCM, DDX17, DDX28, DDX18, DHX38, DDX23, DDX25, DDX24, DHX33, DHX36, DDX21, DHX35, DDX10, DHX30, HLTF, TTF2, RECQL, DDX39, EIF4A3, DHX29, ASCC3, EIF4A2, SMARCAL1, EIF4A1, SMARCA5, DDX31, SMARCA2, SMARCA4, SMARCAD1, BTAF1, BLM, SKIV2L, CHD8, DDX47, CHD1L, CHD7, DDX46, ERCC6, DDX49, DDX3X, DDX19A, DDX19B, DDX3Y, CHD2, DHX15, CHD1, DHX16, POLQ, HELLS, DDX42, DHX57, RECQL4, DH…	3303	109	9079	1.94175	5.84801e-10	2.924e-10	1.67564e-09
GOTERM_BP_FAT	GO:0006260~DNA replication	120	1.73888	1.20948e-12	FHIT, PDGFB, RBM4, RNASEH1, MCM10, PRIM1, CTGF, CDKN2D, PRIM2, MYST2, DNAJC2, RBMS1, MCM3AP, POLI, POLH, LIG1, POLE, RAD9B, POLB, LIG4, RNASEH2A, RMI1, C10ORF2, ORC1L, RAD1, RFC5, PNKP, RFC3, RFC1, RFC2, TBRG1, TNFAIP1, RAD17, ACHE, BLM, MRE11A, HUS1, TIPIN, CHEK1, RRM2B, TK1, POLE3, POLQ, ATRIP, DNAJA3, GINS1, GINS2, PHB, GINS3, CINP, TREX1, ATR, WRN, BRCA1, TNKS1BP1, POLD3, DNA2, POLD1, SUPT16H…	5063	190	13528	1.68754	6.76219e-09	1.43876e-10	2.32877e-09
GOTERM_CC_FAT	GO:0005819~spindle	94	1.36212	1.33601e-12	KIFC1, MAEA, PRC1, KNTC1, TTK, AURKA, AURKB, CDC16, CBX1, CDCA8, APP, INCENP, TUBG1, ASPM, LRRC50, MAP2K5, FAM82A2, POLB, DCTN3, MYH9, DCTN1, NDEL1, MAD2L1, MAD2L1BP, RCC2, CEP350, SPAG5, ARL8A, MAP7D1, CCDC99, KIF4A, KATNB1, NEDD9, PIN4, KIAA1009, SAC3D1, KATNA1, NPM1, FBXO5, CLASP1, CLASP2, EMD, CKAP2, TREX2, CDC20, CDC27, CSPP1, NEDD1, PLK1, KIF23, MAD1L1, CDC14A, LATS1, LATS2, AKT1, SBDS, NDE…	4442	147	12782	1.84005	1.15968e-09	4.14173e-11	2.07281e-09
GOTERM_CC_FAT	GO:0016607~nuclear speck	72	1.04333	1.37727e-12	MEF2C, TIMM50, SART3, WBP4, SMNDC1, PNN, MLL5, SFRS4, PSKH1, PLRG1, RBM8A, SRRM1, RNF34, ATPAF2, MAGOH, RING1, CCNL1, PRPF3, TOPORS, SFRS1, PRPF4, MBD1, SFRS2, RFWD2, EIF4A3, HIPK1, CCDC55, SLU7, THOC4, PIAS2, PSME4, PIAS1, RBM39, THOC1, SUMO1P3, ELL, NOC3L, SETD1A, WBP11, ZBTB16, CXXC1, SF3B1, SFRS18, DDX46, TOE1, METTL3, DDX3X, FRG1, NPM1, WAC, MAML3, RBM25, DDX42, SRP54, DGKQ, MAML1, MAML2, CB…	4442	103	12782	2.01148	1.19544e-09	4.12219e-11	2.1367e-09
GOTERM_CC_FAT	GO:0005813~centrosome	130	1.88378	1.62492e-12	ALS2, FAM110A, CEP72, KIFC1, JUB, CEP76, CCDC85B, AURKA, CDC16, CEP70, CTNNB1, HOOK2, FAM125A, PSKH1, IFT20, TUBG1, ROCK1, MED12, ESPL1, TOPBP1, DCTN3, DCTN4, CEP152, TACC1, DCTN2, NME2, NDEL1, CEP350, LCA5, NME1, FGFR1OP, CNTROB, PDCD6IP, CEP97, BBS4, CCDC99, BBS9, LRRCC1, KATNB1, CHEK1, CEP164, C14ORF166, KIAA1009, PSMB4, C19ORF20, NPHP4, BLOC1S2, SAC3D1, KATNA1, NPM1, CLASP1, CLASP2, TRAF5, CN…	4442	224	12782	1.67	1.41043e-09	4.70144e-11	2.52098e-09
GOTERM_BP_FAT	GO:0034470~ncRNA processing	118	1.7099	2.06864e-12	RPP38, NAF1, EIF2C2, RPL14, LSM6, INTS2, INTS3, PUS7L, INTS9, INTS8, IMP3, INTS5, INTS4, CLP1, INTS7, INTS6, TFB2M, RPL11, MTO1, RPL35A, RRP1, RPP21, EMG1, PA2G4, RPS19, NOP2, TRMT11, RPS16, RPS17, RPS14, TRMT12, RPS15, HSD17B10, ELAC1, ELAC2, FARS2, TRPT1, BOP1, PIN4, PUS7, RPS28, FRG1, METTL1, QTRTD1, NPM3, RPL5, RPS24, UTP23, TSEN54, TBL3, MOCS3, TSR2, SSB, HEATR1, INTS12, SMAD2, SMAD1, RPS6, …	5063	187	13528	1.68603	1.1566e-08	2.40958e-10	3.98311e-09
GOTERM_BP_FAT	GO:0051301~cell division	170	2.46341	2.10046e-12	KIFC1, MAEA, PRC1, KNTC1, AURKB, CDC16, CD2AP, TGFB2, CDCA8, RAD21, OIP5, INCENP, VPS4B, CDCA2, VPS4A, NUP37, CCNA2, CDCA5, ASPM, STAG2, CDCA3, ZC3HC1, ROCK1, ANAPC5, RAN, SGOL2, LIG1, SGOL1, ANAPC4, ESPL1, LIG4, DCTN3, PPP1CC, MYH9, PPP1CB, NCAPD3, TACC1, MAD2L1, RCC2, SYCP3, SPAG5, ZWINT, CNTROB, CDCA7L, PELO, BIN3, PDCD6IP, ANAPC7, NEK4, MAD2L2, NUP43, BBS4, NEK3, NEK1, LRRCC1, TIPIN, KATNB1, …	5063	295	13528	1.53976	1.17435e-08	2.39664e-10	4.04425e-09
INTERPRO	IPR014021:Helicase, superfamily 1 and 2, ATP-binding	76	1.10129	2.15684e-12	INO80, SKIV2L2, DDX27, FANCM, DDX17, DDX28, DDX18, DHX38, DDX23, DDX25, DDX24, DHX33, DHX36, DDX21, DHX35, DDX10, DHX30, DHX32, HLTF, TTF2, RECQL, DDX39, EIF4A3, DHX29, ASCC3, EIF4A2, SMARCAL1, EIF4A1, SMARCA5, DDX31, SMARCA2, SMARCA4, SMARCAD1, BTAF1, BLM, SKIV2L, CHD8, DDX47, CHD1L, CHD7, DDX46, ERCC6, DDX49, DDX3X, DDX19A, DDX19B, DDX3Y, CHD2, DHX15, CHD1, DHX16, POLQ, HELLS, DDX42, DHX57, REC…	6119	107	16659	1.93374	1.05016e-08	1.05016e-08	4.0931e-09
INTERPRO	IPR001650:DNA/RNA helicase, C-terminal	76	1.10129	2.15684e-12	INO80, SKIV2L2, DDX27, FANCM, DDX17, DDX28, DDX18, DHX38, DDX23, DDX25, DDX24, DHX33, DHX36, DDX21, DHX35, DDX10, DHX30, HLTF, TTF2, RECQL, DDX39, EIF4A3, DHX29, ASCC3, EIF4A2, SMARCAL1, EIF4A1, SMARCA5, DDX31, SMARCA2, SMARCA4, SMARCAD1, BTAF1, BLM, SKIV2L, DDX47, CHD8, CHD1L, CHD7, DDX46, ERCC6, DDX49, DDX3X, DDX19A, DDX19B, DDX3Y, CHD2, DHX15, DHX16, SUPV3L1, POLQ, HELLS, DDX42, DHX57, RECQL4,…	6119	107	16659	1.93374	1.05016e-08	1.05016e-08	4.0931e-09
GOTERM_CC_FAT	GO:0005794~Golgi apparatus	400	5.79626	2.26301e-12	TGOLN2, VPS52, VPS53, SGMS1, B2M, CUL3, APP, PHTF1, GNG2, CCAR1, H1F0, BSG, ROCK1, VPS45, VPS41, SCYL3, TOX4, ERGIC2, ERGIC3, PITPNM1, GLUL, MED15, SCYL2, TRAPPC4, TRAPPC1, UNC13B, TRAPPC3, GRB14, GNAI3, MYEF2, ARF6, PRRC1, ARFGEF2, GORASP1, GORASP2, KIAA1012, ZDHHC9, GOLPH3L, NUDC, MGAT4B, MGAT4A, LAPTM4A, ARF1, GOLGA7B, ARF3, ARF4, SH3RF1, ZNF18, AP3S2, AP3S1, RTN3, ST6GALNAC6, COPB2, POMGNT1, …	4442	872	12782	1.31997	1.96426e-09	6.33631e-11	3.51088e-09
INTERPRO	IPR014001:DEAD-like helicase, N-terminal	77	1.11578	2.35996e-12	INO80, SKIV2L2, DDX27, FANCM, DDX17, DDX28, DDX18, DHX38, DDX23, DDX25, DDX24, DHX33, DHX36, DDX21, DHX35, DDX10, DHX30, HLTF, TTF2, RECQL, DDX39, EIF4A3, DHX29, ASCC3, EIF4A2, SMARCAL1, EIF4A1, SMARCA5, DDX31, SMARCA2, SMARCA4, SMARCAD1, BTAF1, BLM, SKIV2L, CHD8, DDX47, CHD1L, CHD7, DDX46, ERCC6, DDX49, DDX3X, DDX19A, DDX19B, DDX3Y, CHD2, DHX15, CHD1, DHX16, POLQ, HELLS, DDX42, DHX57, RECQL4, DH…	6119	109	16659	1.92324	1.14908e-08	5.74542e-09	4.47866e-09
GOTERM_CC_FAT	GO:0019866~organelle inner membrane	176	2.55036	3.02761e-12	HCCS, EIF6, GRPEL2, OXA1L, UNC50, NDUFAB1, GCAT, MPV17, STOML2, LEMD3, COX5A, FAHD1, SLC25A25, SLC25A23, TIMM9, SLC25A29, SLC25A28, ABCB10, HMGCL, MCART6, ACAA2, CRLS1, OPA1, SUCLG1, TIMM8B, TIMM8A, COX6C, HERC2P3, SLC25A32, LETM1, NNT, SLC25A38, ATP5C1, ATPIF1, MDH2, HSD17B10, LMNB1, MTX1, CHCHD3, COX7C, LETM2, SFXN1, KMO, SFXN2, ACAT1, HADHB, MTCH2, GSTK1, MTCH1, DHODH, COX6B1, C4ORF14, GPD2, G…	4442	329	12782	1.53935	2.62794e-09	8.21231e-11	4.69714e-09
SP_PIR_KEYWORDS	DNA binding	183	2.65179	3.52669e-12	XRCC5, HMGN1, MEF2C, HIST2H2AA3, HMGN2, XRCC6, HOXD12, ZNF250, RORA, HOXD11, BRPF1, HIST1H2BK, HIST1H2BI, HIST1H2BJ, H2AFZ, H1F0, RXRA, ZHX1, POLE, ZNF235, RFC1, JUN, EIF2S2, HOXA13, ZNF133, RCC1, VPS72, ZNF224, TCF3, TCF7, SUB1, EN2, HNRNPA1, MZF1, H3F3A, RBPJ, TCF12, ZFHX3, PPARA, ZNF17, ZNF18, ZNF12, NFKB2, ZNF10, GLI3, ZNF345, YBX1, PMS2L3, ZNF14, LONP1, GLI4, ZNF148, NR2F2, MYB, TOP2A, NR2F1…	6796	340	19235	1.52339	2.98714e-09	8.29762e-11	5.45415e-09
GOTERM_BP_FAT	GO:0034621~cellular macromolecular complex subunit organization	198	2.86915	3.87807e-12	HIST2H2AA3, OXA1L, TUBB2B, TUBB2A, TUBB2C, H1FX, HIST1H2BO, HIST1H2BM, HIST1H2BN, PICALM, SFRS5, H2AFV, HIST1H2BK, SFRS8, HIST1H2BI, WDR77, HIST1H2BJ, H2AFZ, MTERFD3, H1F0, CLNS1A, C12ORF65, SFRS1, RPS14, RPS15, SIP1, ZNHIT6, UNC13B, AHCTF1, CALR, MTIF3, FBXO5, SRP54, SMAD4, DDX1, SMAD2, SMAD1, DVL1, SUPT16H, H3F3A, CHAF1A, COX10, WASF1, NAP1L1, EIF2A, NAP1L5, NAP1L4, SEH1L, ZFYVE9, HIST2H2AC, TU…	5063	357	13528	1.48191	2.16826e-08	4.33651e-10	7.46708e-09
KEGG_PATHWAY	hsa03010:Ribosome	66	0.956383	4.76465e-12	RPL17, RPL36A, RPL19, RPL14, RPS27L, RPS2, RPS3, RPLP0, RPLP1, RPL26L1, FAU, RPL11, RPS27A, RPL36AL, RPL35A, RPS4X, RPS18, RPS19, RPL41, RPS16, RPS17, RPS15, RPS12, RPS13, RPS10, RPS11, UBA52, RPL27A, RPL35, RPS15A, RPL36, RPL38, RPL39, RPS25, RPS26, RPL30, RPS27, MRPL13, RPS28, RPL32, RPS29, RPL31, RPL6, RPL9, RPL34, RPL3, RPL5, RPL7A, RPL4, RPS20, RPS21, RPS23, RPS24, RPSA, RPL26, RPL27, RPS9, …	1958	87	5085	1.97017	9.33868e-10	4.66934e-10	5.95222e-09
GOTERM_CC_FAT	GO:0044431~Golgi apparatus part	160	2.3185	5.3215e-12	TGOLN2, GNPTG, RAB9A, SEC31A, AP4E1, AP1G1, UNC50, SGMS1, SLC35A1, SLC35A2, SLC35A3, B2M, SLC35A4, HOOK3, TAPBP, ST3GAL1, ST3GAL3, CHIC2, GBF1, ST3GAL4, ST3GAL6, PHTF1, PDGFC, SCAMP1, PLD1, SCAMP3, BSG, FUT11, FUT10, VPS41, CORO7, AP4M1, MGAT2, PLCE1, CHPF, ATP2C1, VAMP7, RAB14, USO1, TRAPPC4, VAMP4, CPD, EXT1, TRAPPC1, TRAPPC3, ARFGAP1, GLG1, AFTPH, CNIH, COPZ1, ST8SIA1, ST8SIA2, LMAN1, ARFGEF2,…	4442	294	12782	1.566	4.61908e-09	1.39972e-10	8.25607e-09
SP_PIR_KEYWORDS	wd repeat	154	2.23156	5.3383e-12	SEC31A, BTRC, HIRA, STRN, WDR82, TSSC1, SHKBP1, WDR74, WDR75, DMXL1, TAF5L, DMXL2, IFT122, WDR78, RAE1, WDR76, WDR77, EED, NUP37, GNB1L, STRN4, CORO7, WDR93, WDR92, ARPC1A, WDR85, WDR86, AAAS, WDR87, LYST, NLE1, NUP43, STRAP, WDR5B, LRBA, KATNB1, DMWD, BOP1, LLGL1, LLGL2, PLAA, FBXW9, FBXW7, WDR54, WDR53, FBXW2, TRAF7, PALB2, PPP2R2B, WDHD1, WDR59, IFT140, TBL3, WDR7, WDR8, TAF5, WDR6, KCTD3, CDC…	6796	276	19235	1.57925	4.52153e-09	1.22203e-10	8.25573e-09
GOTERM_CC_FAT	GO:0005743~mitochondrial inner membrane	165	2.39096	6.57072e-12	HCCS, GRPEL2, OXA1L, NDUFAB1, GCAT, MPV17, STOML2, COX5A, FAHD1, SLC25A25, SLC25A23, TIMM9, SLC25A29, SLC25A28, ABCB10, HMGCL, ACAA2, MCART6, CRLS1, OPA1, SUCLG1, TIMM8B, TIMM8A, COX6C, HERC2P3, SLC25A32, LETM1, NNT, SLC25A38, ATP5C1, ATPIF1, MDH2, HSD17B10, MTX1, CHCHD3, COX7C, LETM2, SFXN1, KMO, SFXN2, ACAT1, HADHB, MTCH2, GSTK1, MTCH1, DHODH, COX6B1, C4ORF14, GPD2, GCDH, ATP5J2, ABCB8, COX8C, …	4442	306	12782	1.55161	5.70341e-09	1.67747e-10	1.01942e-08
GOTERM_BP_FAT	GO:0031396~regulation of protein ubiquitination	72	1.04333	8.32678e-12	BTRC, CDC16, ATG5, PSMD2, PSMD3, PSMD4, PSMD6, PSMD7, CUL1, PSMD8, RPS27A, PSMD9, BCL10, GTPBP4, ANAPC5, LOC646626, ANAPC4, SKP1, UBE2C, CDK5, UBE2N, PSMA2, PSMA1, MAD2L1, PSMA6, PSMA5, PSMA4, PSMA3, UBC, RNF139, BUB1B, PSME3, ANAPC7, ZER1, UBA52, PSMB10, ANAPC10, ANAPC11, FEM1B, STUB1, PIN1, PSMB5, PSMB4, PSMB7, PSMB6, PSMB3, PSMB2, FBXO5, DNAJA3, BUB3, AXIN1, CDC23, NDFIP2, CDC20, CDC26, CDC27,…	5063	100	13528	1.92379	4.6555e-08	9.12844e-10	1.60327e-08
GOTERM_CC_FAT	GO:0000151~ubiquitin ligase complex	64	0.927402	8.74053e-12	CBX8, OS9, CUL3, CUL2, CUL5, CUL7, WWP2, WWP1, FBXO24, FBXO21, CUL1, BRCC3, ANAPC5, ANAPC4, RING1, UBR2, UBR1, SKP1, RBBP6, FBXL5, BUB1B, FBXL4, CAND1, FBXO15, NEURL2, RNF20, ZER1, FBXL3, ANAPC10, CBLL1, ANAPC11, STUB1, MYCBP2, RBX1, PRPF19, ARIH1, RNF11, HECTD3, RNF168, TRAF7, FBXO3, USP33, FBXO9, FBXO8, FBXO7, UBE4A, UBE4B, CDC23, UBOX5, SUGT1, CDC26, ATG3, BRCA1, NOSIP, CUL4A, NEDD4, WDSUB1, B…	4442	90	12782	2.04625	7.58681e-09	2.16766e-10	1.35606e-08
UP_SEQ_FEATURE	repeat:WD 3	149	2.15911	9.28367e-12	SEC31A, BTRC, HIRA, STRN, WDR82, TSSC1, SHKBP1, WDR74, WDR75, DMXL1, TAF5L, DMXL2, IFT122, WDR78, RAE1, WDR76, WDR77, EED, NUP37, GNB1L, STRN4, CORO7, WDR92, ARPC1A, WDR85, WDR86, AAAS, WDR87, LYST, NLE1, NUP43, STRAP, WDR5B, LRBA, KATNB1, DMWD, BOP1, LLGL1, LLGL2, PLAA, FBXW9, FBXW7, WDR54, WDR53, FBXW2, TRAF7, PALB2, PPP2R2B, WDHD1, WDR59, IFT140, TBL3, WDR7, WDR8, TAF5, WDR6, KCTD3, CDC20, WDR…	6794	265	19113	1.58177	1.07719e-07	1.34648e-08	1.92323e-08
GOTERM_BP_FAT	GO:0070647~protein modification by small protein conjugation or removal	103	1.49254	1.04908e-11	DZIP3, TMEM189-UBE2V1, SAE1, CBX8, WWP2, WWP1, ITCH, FBXO24, RPS27A, USP1, HERC2P3, MIB1, TRIM33, PIAS4, FBXL5, AMFR, PAF1, RNF20, FBXL3, UBA52, SUMO1P3, UBE2V1, UBE2V2, ANAPC11, TRRAP, RBX1, UBE2D3, FBXW7, RNF11, LEO1, RNF168, RNF167, FBXO3, TRAF7, TRAF6, FBXO9, RNF14, MUL1, PCNP, UBOX5, ATG3, BRCA1, CTR9, NOSIP, RNF7, VCP, NEDD4, UBA3, SMURF1, UBE2E1, HDAC6, ENY2, COPS5, TSG101, UCHL1, SENP7, O…	5063	160	13528	1.72006	5.86536e-08	1.12795e-09	2.01992e-08
GOTERM_CC_FAT	GO:0000776~kinetochore	57	0.825967	1.06595e-11	MAD1L1, KNTC1, RANGAP1, CBX5, KIF2C, NDE1, SIN3A, SEH1L, NUP37, TPR, MYST1, ZW10, NUP133, NUP85, DCTN3, DCTN1, DCTN2, NDEL1, MAD2L1, PSEN1, SPAG5, ZWINT, NSL1, BUB1B, CLIP1, NUP107, NUP43, NUP98, CCDC99, NUP160, AHCTF1, SUMO3, SPC25, SUMO2, ORC2L, HJURP, CENPC1, BUB1, CLASP1, PAFAH1B1, CLASP2, ZWILCH, BUB3, APC, PINX1, CENPO, CENPN, CENPM, TP53BP1, NUF2, CASC5, CENPF, CENPK, SUGT1, MLF1IP, MIS12,…	4442	77	12782	2.13012	9.25242e-09	2.57012e-10	1.65376e-08
GOTERM_MF_FAT	GO:0016563~transcription activator activity	219	3.17345	1.21816e-11	XRCC6, MED24, MED21, RFXAP, CTNNB1, CITED2, MAGED1, EPC1, TAF5L, BRPF1, FOXF1, MED26, WDR77, PQBP1, PATZ1, RARA, TBPL1, RXRB, RAN, YY1, RXRA, MED12, MED14, MED13, TAF6L, ABT1, ZNF384, MNT, PIAS2, PIAS1, DEAF1, NFKBIB, CRTC1, MYEF2, FOXH1, SUPT7L, MAML3, TCF3, NAT14, NR1H3, ZNF398, KLF6, KLF7, IKZF2, SUB1, TP53BP1, MAML1, PHB, MAML2, SMAD4, SMAD2, SMAD1, NOTCH1, RNF6, SAP130, RNF4, KLF2, TCF12, KL…	4815	410	12983	1.44025	2.67995e-08	1.57644e-09	2.11771e-08
GOTERM_MF_FAT	GO:0046914~transition metal ion binding	1186	17.1859	1.23813e-11	JUB, ZNF782, REST, RORA, BTK, ZNF778, APP, ZNF776, ZNF775, ZNF774, PIK3C3, ZNF772, ZNF397, ZNF396, ZNF107, PATZ1, ZNF394, L3MBTL4, BRAF, ZNF507, F8, ZNF790, ZNF501, ZNF791, BSN, VPS41, ZNF503, ZNF793, BRAP, ZNF500, OGFOD2, ZNF789, ZNF785, ZNF384, CHORDC1, UNC13B, ZNF382, ZNF517, ZNF132, ZNF133, ZNF131, ZNF510, ZNF511, ZCRB1, DUSP12, ZNF512, ZNF513, ARIH1, ARG2, CASZ1, NTHL1, DHX57, ZC3H14, ZNF398…	4815	2785	12983	1.14825	2.72389e-08	1.51327e-09	2.15243e-08
GOTERM_CC_FAT	GO:0022626~cytosolic ribosome	59	0.854949	1.31799e-11	RPL19, RPL14, RPS2, RPS3, RPLP0, RPLP1, FAU, RPL11, RPS27A, RPS4X, ZCCHC17, RPS18, RPS19, RPL41, RPS16, RPS17, RPS14, RPS15, UBC, RPS12, RPS13, RPS10, RPS11, UBA52, RPL27A, RPL35, RPS15A, NUFIP1, RPL36, RPL38, RPL39, RPS25, RPS26, RPL30, RPS27, RPS28, RPL32, RPS29, RPL31, RPL6, RPL34, RPL3, RPL5, RPL7A, RPL4, RPS20, RPS21, RPS23, RPS24, RPSA, RPL26, RPS9, RPL23A, RPL24, FXR2, RPS6, RPS5, RPL29, R…	4442	81	12782	2.09598	1.14402e-08	3.09193e-10	2.0448e-08
GOTERM_CC_FAT	GO:0005759~mitochondrial matrix	129	1.86929	1.49461e-11	MRPL40, MRPS35, GRPEL2, MRPL42, GRPEL1, MRPS33, TARS2, NDUFAB1, IARS2, OGDH, PDHB, DDX28, IDH3G, LRRC59, MRPL36, TFB2M, MRPL39, DHX30, HMGCL, MRPL52, SUCLG1, SARS2, C10ORF2, MRPS18C, MRPS18B, MRPS18A, DLD, ATP5C1, MRPL47, PCCB, PCCA, MDH2, MRPL43, MRPS16, ME2, MRPS15, MRPS14, FDX1, TDRD7, GLUD1, FARS2, MRPS12, MRPS11, PIN4, ACAT1, KARS, HADHB, MUT, GSTK1, HARS2, MRPL55, HSPE1, SUPV3L1, DNAJA3, FH…	4442	227	12782	1.63525	1.29733e-08	3.41402e-10	2.31882e-08
GOTERM_CC_FAT	GO:0031980~mitochondrial lumen	129	1.86929	1.49461e-11	MRPL40, MRPS35, GRPEL2, MRPL42, GRPEL1, MRPS33, TARS2, NDUFAB1, IARS2, OGDH, PDHB, DDX28, IDH3G, LRRC59, MRPL36, TFB2M, MRPL39, DHX30, HMGCL, MRPL52, SUCLG1, SARS2, C10ORF2, MRPS18C, MRPS18B, MRPS18A, DLD, ATP5C1, MRPL47, PCCB, PCCA, MDH2, MRPL43, MRPS16, ME2, MRPS15, MRPS14, FDX1, TDRD7, GLUD1, FARS2, MRPS12, MRPS11, PIN4, ACAT1, KARS, HADHB, MUT, GSTK1, HARS2, MRPL55, HSPE1, SUPV3L1, DNAJA3, FH…	4442	227	12782	1.63525	1.29733e-08	3.41402e-10	2.31882e-08
UP_SEQ_FEATURE	repeat:WD 4	142	2.05767	1.61254e-11	SEC31A, BTRC, HIRA, STRN, WDR82, TSSC1, SHKBP1, WDR74, WDR75, DMXL1, TAF5L, IFT122, DMXL2, WDR78, RAE1, WDR76, WDR77, EED, NUP37, GNB1L, STRN4, CORO7, WDR92, ARPC1A, WDR86, AAAS, WDR87, LYST, NLE1, NUP43, STRAP, WDR5B, LRBA, KATNB1, DMWD, BOP1, LLGL1, LLGL2, PLAA, FBXW9, FBXW7, WDR54, WDR53, FBXW2, TRAF7, PALB2, PPP2R2B, WDHD1, IFT140, WDR59, TBL3, WDR7, WDR8, TAF5, WDR6, KCTD3, CDC20, WDR65, WDR…	6794	251	19113	1.59154	1.87103e-07	2.07893e-08	3.34059e-08
GOTERM_CC_FAT	GO:0015935~small ribosomal subunit	49	0.710042	1.96753e-11	MRPS35, MRPL42, MRPS33, RPS2, RPS3, FAU, RPS27A, MRPS6, RPS4X, MRPS2, RPS18, MRPS18C, RPS19, RPS16, MRPS9, MRPS18B, MRPS18A, RPS17, RPS14, RPS15, RPS12, UBC, RPS13, RPS10, RPS11, UBA52, MRPS16, MRPS15, MRPS12, MRPS11, RPS15A, RPS25, RPS26, RPS27, RPS28, RPS29, NPM1, RPS20, RPS21, RPS23, RPS24, RPSA, MRPS28, MRPS24, RPS9, MRPS21, RPS6, RPS5, DAP3	4442	63	12782	2.23808	1.70781e-08	4.37901e-10	3.05252e-08
GOTERM_CC_FAT	GO:0044445~cytosolic part	94	1.36212	2.13167e-11	CYB5R3, RPL19, RPL14, IDE, VBP1, PRDX5, CCT2, CCT3, RPS2, RPS3, CTNNB1, RPLP0, PIK3C3, RPLP1, PIK3CA, FAU, RPL11, RPS27A, PFKL, PIK3C2B, PFKP, CCT6A, RPS4X, ZCCHC17, PFDN2, RPS18, PFDN1, RPS19, RPS16, RPL41, PFDN6, RPS17, RPS14, PFDN5, PFDN4, RPS15, UBC, C19ORF2, RPS12, RPS13, RPS10, RPS11, ERC1, UBA52, PFKFB1, RPL27A, RPL35, RPS15A, RPL36, RPL38, RPL39, RPS25, RPS26, RPS27, RPL30, RPS28, RPL32, …	4442	152	12782	1.77953	1.85029e-08	4.62573e-10	3.30719e-08
UP_SEQ_FEATURE	repeat:WD 1	152	2.20258	2.26297e-11	SEC31A, BTRC, HIRA, STRN, WDR82, TSSC1, SHKBP1, WDR74, WDR75, DMXL1, TAF5L, DMXL2, IFT122, WDR78, RAE1, WDR76, WDR77, EED, NUP37, GNB1L, STRN4, CORO7, WDR92, ARPC1A, WDR85, WDR86, AAAS, WDR87, LYST, NLE1, NUP43, STRAP, WDR5B, LRBA, KATNB1, DMWD, BOP1, LLGL1, LLGL2, PLAA, FBXW9, FBXW7, WDR54, WDR53, FBXW2, TRAF7, PALB2, PPP2R2B, WDHD1, WDR59, IFT140, TBL3, WDR7, WDR8, TAF5, WDR6, KCTD3, CDC20, WDR…	6794	274	19113	1.56062	2.62572e-07	2.62572e-08	4.68802e-08
UP_SEQ_FEATURE	repeat:WD 2	152	2.20258	2.26297e-11	SEC31A, BTRC, HIRA, STRN, WDR82, TSSC1, SHKBP1, WDR74, WDR75, DMXL1, TAF5L, DMXL2, IFT122, WDR78, RAE1, WDR76, WDR77, EED, NUP37, GNB1L, STRN4, CORO7, WDR92, ARPC1A, WDR85, WDR86, AAAS, WDR87, LYST, NLE1, NUP43, STRAP, WDR5B, LRBA, KATNB1, DMWD, BOP1, LLGL1, LLGL2, PLAA, FBXW9, FBXW7, WDR54, WDR53, FBXW2, TRAF7, PALB2, PPP2R2B, WDHD1, WDR59, IFT140, TBL3, WDR7, WDR8, TAF5, WDR6, KCTD3, CDC20, WDR…	6794	274	19113	1.56062	2.62572e-07	2.62572e-08	4.68802e-08
GOTERM_MF_FAT	GO:0042623~ATPase activity, coupled	155	2.24605	3.029e-11	XRCC5, ATP1B1, XRCC3, XRCC2, ATP1B3, ATP6AP1, XRCC6, TAPBP, DDX27, DDX17, DDX28, DDX18, DDX23, DHX38, DDX25, DDX24, VPS4B, ABCB10, VPS4A, DHX33, DHX36, DDX21, DDX10, DHX35, DHX30, ABCC11, ABCC10, MYH9, RFC5, DDX39, RFC3, DHX29, RFC1, ATP9B, ATP2C1, ASCC3, RFC2, SMARCAL1, ATP5C1, DDX31, SMARCA2, SMARCA4, MYL6, BLM, KATNB1, ABCA2, MYO9B, ATP6V1B2, ABCA3, ATP6V0B, C1ORF57, DDX47, DDX46, DDX49, DDX3X…	4815	272	12983	1.53653	6.6638e-08	3.50726e-09	5.26577e-08
SP_PIR_KEYWORDS	activator	257	3.7241	3.03635e-11	MEF2C, ITGB3BP, STAT5B, MED25, MED24, MED22, RORA, MED21, MED20, CTNNB1, NONO, EPC1, BRPF1, MED28, FOXF1, MED26, CREB3L2, CREB3L1, SUPT5H, YY2, YY1, MED12, MED14, MED13, MED10, MED19, NME2, RFC1, MED15, NME1, MED18, PRDM2, MYBBP1A, CRTC2, CRTC1, FOXH1, HTATSF1, LEO1, MAML3, ARNTL2, TCF4, NAT14, PLAGL2, PLAG1, ZNF398, KLF6, DHX9, KLF7, TCF7, IKZF2, SUB1, KLF13, TP53BP1, MAML1, MAML2, ZNF521, NOTCH…	6796	520	19235	1.39884	2.57179e-08	6.76786e-10	4.69576e-08
GOTERM_BP_FAT	GO:0051438~regulation of ubiquitin-protein ligase activity	59	0.854949	3.19776e-11	BTRC, CDC16, PSMD2, PSMD3, PSMD4, PSMD6, PSMD7, PSMD8, RPS27A, CUL1, PSMD9, ANAPC5, ANAPC4, SKP1, UBE2C, UBE2N, PSMA2, PSMA1, MAD2L1, PSMA6, PSMA5, PSMA4, PSMA3, UBC, BUB1B, PSME3, ANAPC7, ZER1, UBA52, PSMB10, ANAPC10, ANAPC11, FEM1B, PIN1, PSMB5, PSMB4, PSMB7, PSMB6, PSMB3, PSMB2, FBXO5, BUB3, CDC23, CDC20, CDC26, CDC27, PSMB8, CCNB1, PSMC6, PSMD13, PSMC5, PSMD12, PSMC4, PSMC3, PLK1, PSMC2, PSMD…	5063	78	13528	2.02108	1.78787e-07	3.37334e-09	6.1571e-08
UP_SEQ_FEATURE	repeat:WD 5	133	1.92726	3.21963e-11	SEC31A, BTRC, HIRA, STRN, WDR82, TSSC1, WDR74, SHKBP1, WDR75, DMXL1, TAF5L, IFT122, DMXL2, WDR78, WDR76, WDR77, EED, GNB1L, STRN4, CORO7, WDR92, ARPC1A, WDR86, WDR87, LYST, NLE1, NUP43, STRAP, WDR5B, LRBA, KATNB1, DMWD, BOP1, LLGL1, LLGL2, PLAA, FBXW9, FBXW7, WDR53, TRAF7, PPP2R2B, WDHD1, IFT140, WDR59, TBL3, WDR7, WDR8, TAF5, WDR6, CDC20, KCTD3, WDR65, NEDD1, WDR67, WDR61, WDR62, WDR3, ATG16L1, …	6794	233	19113	1.60583	3.73573e-07	3.39612e-08	6.66986e-08
GOTERM_BP_FAT	GO:0051439~regulation of ubiquitin-protein ligase activity during mitotic cell cycle	55	0.796986	3.44859e-11	BTRC, CDC16, PSMD2, PSMD3, PSMD4, PSMD6, PSMD7, PSMD8, RPS27A, CUL1, PSMD9, ANAPC5, ANAPC4, SKP1, UBE2C, PSMA2, PSMA1, MAD2L1, PSMA6, PSMA5, PSMA4, PSMA3, UBC, BUB1B, PSME3, ANAPC7, UBA52, PSMB10, ANAPC10, ANAPC11, PSMB5, PSMB4, PSMB7, PSMB6, PSMB3, PSMB2, FBXO5, BUB3, CDC23, CDC20, CDC26, CDC27, PSMB8, CCNB1, PSMC6, PSMD13, PSMC5, PSMD12, PSMC4, PSMC3, PLK1, PSMD10, PSMC2, PSMC1, UBE2E1	5063	71	13528	2.06981	1.92811e-07	3.57058e-09	6.64006e-08
GOTERM_BP_FAT	GO:0010498~proteasomal protein catabolic process	72	1.04333	3.71952e-11	PPP2R5C, UBE2G2, CDC16, CD2AP, OS9, CUL3, PSMD2, PSMD3, PSMD4, PSMD6, PSMD7, PSMD8, RPS27A, PSMD9, ANAPC5, ANAPC4, ERLIN1, UBE2C, PSMA2, PSMA1, SEC61B, MAD2L1, PSMA6, PSMA5, PSMA4, PSMA3, UBC, BUB1B, PSME3, AMFR, ANAPC7, UBA52, PSMB10, RAD23B, DERL1, RAD23A, ANAPC10, ANAPC11, EDEM3, STUB1, PSMB5, PSMB4, PSMB7, PSMB6, PSMB3, PSMB2, BUB3, NPLOC4, CDC23, CDC20, PCNP, CDC26, CDC27, SELS, PSMB8, CCNB1…	5063	102	13528	1.88607	2.07959e-07	3.78107e-09	7.16172e-08
GOTERM_BP_FAT	GO:0043161~proteasomal ubiquitin-dependent protein catabolic process	72	1.04333	3.71952e-11	PPP2R5C, UBE2G2, CDC16, CD2AP, OS9, CUL3, PSMD2, PSMD3, PSMD4, PSMD6, PSMD7, PSMD8, RPS27A, PSMD9, ANAPC5, ANAPC4, ERLIN1, UBE2C, PSMA2, PSMA1, SEC61B, MAD2L1, PSMA6, PSMA5, PSMA4, PSMA3, UBC, BUB1B, PSME3, AMFR, ANAPC7, UBA52, PSMB10, RAD23B, DERL1, RAD23A, ANAPC10, ANAPC11, EDEM3, STUB1, PSMB5, PSMB4, PSMB7, PSMB6, PSMB3, PSMB2, BUB3, NPLOC4, CDC23, CDC20, PCNP, CDC26, CDC27, SELS, PSMB8, CCNB1…	5063	102	13528	1.88607	2.07959e-07	3.78107e-09	7.16172e-08
GOTERM_BP_FAT	GO:0006461~protein complex assembly	261	3.78206	3.93817e-11	OXA1L, TUBB2B, TUBB2A, TUBB2C, MED24, CD2AP, CTNNB1, ZFP91, PICALM, KIFAP3, MED26, ILK, SH3BGR, FAS, TBPL1, SYK, MAGI1, BRAF, MED12, DPAGT1, MED14, MED13, TAF6L, C10ORF2, SPAG9, ADSL, ATPIF1, AMFR, EIF2AK3, UNC13B, HSD17B10, AHCTF1, CALR, PDSS1, PDSS2, FBXO5, NAT14, SRP54, SMAD4, EPRS, SKI, SMAD2, SMAD1, DVL1, CHAF1A, COX10, WASF1, LONP1, NOD1, ZFYVE9, TUBB6, HSF4, USP16, COX18, MYC, FANCA, TUBB3…	5063	505	13528	1.38094	2.20183e-07	3.93184e-09	7.58271e-08
GOTERM_BP_FAT	GO:0070271~protein complex biogenesis	261	3.78206	3.93817e-11	OXA1L, TUBB2B, TUBB2A, TUBB2C, MED24, CD2AP, CTNNB1, ZFP91, PICALM, KIFAP3, MED26, ILK, SH3BGR, FAS, TBPL1, SYK, MAGI1, BRAF, MED12, DPAGT1, MED14, MED13, TAF6L, C10ORF2, SPAG9, ADSL, ATPIF1, AMFR, EIF2AK3, UNC13B, HSD17B10, AHCTF1, CALR, PDSS1, PDSS2, FBXO5, NAT14, SRP54, SMAD4, EPRS, SKI, SMAD2, SMAD1, DVL1, CHAF1A, COX10, WASF1, LONP1, NOD1, ZFYVE9, TUBB6, HSF4, USP16, COX18, MYC, FANCA, TUBB3…	5063	505	13528	1.38094	2.20183e-07	3.93184e-09	7.58271e-08
INTERPRO	IPR019775:WD40 repeat, conserved site	156	2.26054	4.24986e-11	SEC31A, BTRC, HIRA, STRN, WDR82, TSSC1, SHKBP1, WDR74, WDR75, TAF5L, DMXL2, IFT122, WDR78, RAE1, WDR76, WDR77, EED, NUP37, GNB1L, STRN4, CORO7, WDR93, WDR92, ARPC1A, WDR85, WDR86, AAAS, WDR87, LYST, NLE1, NUP43, STRAP, WDR5B, LRBA, KATNB1, AHCTF1, DMWD, BOP1, LLGL1, LLGL2, PLAA, FBXW9, FBXW7, WDR54, WDR53, FBXW2, TRAF7, PALB2, PPP2R2B, WDHD1, WDR59, IFT140, TBL3, WDR7, WDR8, TAF5, WDR6, KCTD3, CD…	6119	277	16659	1.53325	2.06925e-07	6.89752e-08	8.06512e-08
GOTERM_MF_FAT	GO:0003735~structural constituent of ribosome	105	1.52152	4.59782e-11	RPL17, MRPL42, RPL36A, MRPS33, RPL19, RPL14, RPS27L, RPLP0, RPLP1, MRPL36, RPL26L1, FAU, RPL11, MRPL33, RPS27A, RPL36AL, RPL35A, MRPL52, RPS18, RPS19, MRPS18C, RPS16, MRPS18B, MRPS18A, RPS17, RPS14, RPS15, RPS12, MRPL49, RPS13, MRPL47, RPS11, UBA52, MRPL43, MRPS16, MRPS15, MRPS14, MRPS12, MRPS11, MRPS10, RPS26, RPS27, RPS28, RPS29, RPL6, RPL9, RPL3, MRPL55, RPL5, RPL7A, RPL4, RPS20, RPS21, RPS23,…	4815	168	12983	1.68523	1.01152e-07	5.0576e-09	7.9931e-08
GOTERM_BP_FAT	GO:0032268~regulation of cellular protein metabolic process	247	3.57919	4.77195e-11	DLC1, EIF2C2, IL6ST, CDC16, ZFP91, MAP3K5, APP, RBM8A, MAP3K9, HRSP12, EIF2B2, APOM, EIF2B4, CUL1, EIF2B5, ADAM9, SYK, DBNL, GTPBP4, ANAPC5, KIAA1804, ANAPC4, SKP1, MAPK1, MAD2L1, PIAS4, EIF2S1, JUN, ANAPC7, PIAS1, EEFSEC, EIF2AK3, EIF2C3, GATC, EIF2C4, ENPP1, IGF2BP2, IGF2BP3, CALR, MTIF3, PIN1, PEMT, FBXO5, NR1H3, BMP2, PAIP2, SMAD6, PAIP1, DDX1, SMAD4, CDC23, NDFIP2, CDC20, CDC26, RPS5, CDC27,…	5063	474	13528	1.39234	2.668e-07	4.6807e-09	9.18809e-08
INTERPRO	IPR019782:WD40 repeat 2	132	1.91277	5.48197e-11	SEC31A, BTRC, HIRA, STRN, WDR82, TSSC1, WDR75, DMXL1, TAF5L, IFT122, DMXL2, WDR78, RAE1, WDR77, EED, NUP37, GNB1L, STRN4, CORO7, WDR92, ARPC1A, WDR85, WDR86, AAAS, WDR87, LYST, NLE1, NUP43, STRAP, WDR5B, KATNB1, DMWD, BOP1, LLGL1, LLGL2, PLAA, FBXW9, FBXW7, WDR54, WDR53, FBXW2, TRAF7, WDHD1, IFT140, WDR59, TBL3, WDR7, TAF5, WDR6, CDC20, WDR65, NEDD1, WDR61, WDR62, WDR4, WDR3, ATG16L1, GNB2L1, CST…	6119	226	16659	1.59013	2.66917e-07	6.67293e-08	1.04033e-07
GOTERM_BP_FAT	GO:0006399~tRNA metabolic process	80	1.15925	6.43201e-11	RPP38, TARS2, VARS2, NARS, ZNFX1, LSM6, QARS, IARS2, PUS7L, WARS, NARS2, CLP1, TRMT6, POLG2, CDK5RAP1, TPR, TSEN2, DUS1L, TARSL2, TSEN15, MTO1, YARS, DARS, RPP21, SARS, DARS2, SARS2, TARS, TRMT11, RARS, TRMT12, FARSB, HARS, FARSA, TRUB1, AARS2, TRUB2, DUS2L, HSD17B10, ELAC1, ELAC2, FARS2, PUS10, TRPT1, PUS7, KARS, RPP14, IARS, PARS2, TYW1, METTL1, HARS2, QTRTD1, LARS, MARS2, KIAA0391, NSUN2, MARS…	5063	118	13528	1.81148	3.59614e-07	6.20024e-09	1.23844e-07
GOTERM_MF_FAT	GO:0003702~RNA polymerase II transcription factor activity	141	2.04318	6.65386e-11	MEF2C, HMGN1, RBM4, MED24, TBP, MED22, MED21, MED20, TCEAL1, CBFB, GTF2E1, GTF2E2, MED26, OLIG2, TBPL1, RXRB, RELA, RXRA, GABPA, MED12, MED14, MED13, CSDA, TAF6L, PROX1, TRERF1, MED10, MED19, HIF1A, PRDM4, MED15, ABT1, TIAL1, JUN, MED18, SMARCA5, DEAF1, TFAP4, ONECUT2, MYEF2, SOX9, SOX8, MEIS1, VPS72, ATF2, ARNT, MED12L, MEIS2, LHX1, HTATSF1, TEAD4, SNF8, JUND, BTF3, TAF4, TCF7, RFX4, KLF13, TAF7…	4815	244	12983	1.55815	1.46385e-07	6.97072e-09	1.15674e-07
SMART	SM00320:WD40	149	2.15911	6.72647e-11	SEC31A, BTRC, HIRA, STRN, WDR82, TSSC1, SHKBP1, WDR74, WDR75, DMXL1, TAF5L, DMXL2, IFT122, WDR78, RAE1, WDR76, WDR77, EED, NUP37, GNB1L, STRN4, CORO7, WDR92, ARPC1A, WDR85, WDR86, AAAS, WDR87, LYST, NLE1, NUP43, STRAP, WDR5B, LRBA, KATNB1, DMWD, BOP1, LLGL1, LLGL2, PLAA, FBXW9, FBXW7, WDR54, WDR53, FBXW2, TRAF7, PPP2R2B, WDHD1, WDR59, IFT140, TBL3, WDR7, WDR8, TAF5, WDR6, KCTD3, CDC20, WDR65, WDR…	3303	266	9079	1.53969	3.38341e-08	1.1278e-08	9.69453e-08
GOTERM_BP_FAT	GO:0042254~ribosome biogenesis	82	1.18823	7.02904e-11	EIF6, RNASEN, NAF1, RPL14, UTP18, SURF6, GAR1, LSM6, UTP15, GNL3L, EIF2A, EBNA1BP2, IMP3, SBDS, WDR36, RRP1B, RPLP0, TFB2M, RPL11, FTSJ1, GNL2, RPL35A, EXOSC8, GTPBP4, EXOSC9, RRP1, EXOSC6, EMG1, EXOSC7, EXOSC4, BYSL, EXOSC2, EXOSC3, ISG20L2, EIF4A3, RCL1, PA2G4, RPS19, NOP2, RPS16, RPS17, RPS14, RPS15, NHP2, C1D, SDAD1, NHP2L1, UTP6, WBP11, BOP1, PIN4, FCF1, BMS1, EXOSC10, UTP11L, RPS28, FRG1, N…	5063	122	13528	1.79589	3.92993e-07	6.6609e-09	1.3534e-07
GOTERM_BP_FAT	GO:0051443~positive regulation of ubiquitin-protein ligase activity	54	0.782495	7.07548e-11	BTRC, CDC16, PSMD2, PSMD3, PSMD4, PSMD6, PSMD7, PSMD8, RPS27A, CUL1, PSMD9, ANAPC5, ANAPC4, SKP1, UBE2C, UBE2N, PSMA2, PSMA1, PSMA6, PSMA5, PSMA4, PSMA3, UBC, PSME3, ANAPC7, UBA52, PSMB10, ANAPC10, ANAPC11, PIN1, PSMB5, PSMB4, PSMB7, PSMB6, PSMB3, PSMB2, FBXO5, CDC23, CDC20, CDC26, CDC27, PSMB8, CCNB1, PSMC6, PSMD13, PSMC5, PSMD12, PSMC4, PSMC3, PLK1, PSMD10, PSMC2, PSMC1, UBE2E1	5063	70	13528	2.06121	3.9559e-07	6.59317e-09	1.36234e-07
GOTERM_BP_FAT	GO:0006366~transcription from RNA polymerase II promoter	137	1.98522	7.64912e-11	SCAF1, LMO4, MED24, TBP, CBFB, GTF2E1, TAF5L, GTF2E2, MED26, TARDBP, GATA3, SUPT5H, TBPL1, PHRF1, GABPA, MED12, MED14, MED13, AHR, DDIT3, ADRM1, HIF1A, PRDM4, ABT1, MNT, NFE2L1, NFE2L2, DEAF1, ELL, SOX5, BMPR2, MYEF2, ARNT, BTF3, TAF9, SKIL, RUNX3, TAF2, TAF1, MAFF, TAF4, TRIP4, TAF5, KLF13, TAF7, MSL3, PSMC5, ETS1, TRPS1, GTF2F1, GTF2F2, SUPT16H, PARP1, ZFHX3, CCNT2, COPS2, PPARA, TAF1C, E2F3, T…	5063	234	13528	1.56434	4.27662e-07	7.01085e-09	1.47279e-07
GOTERM_BP_FAT	GO:0051340~regulation of ligase activity	60	0.869439	8.9916e-11	XRCC4, BTRC, CDC16, PSMD2, PSMD3, PSMD4, PSMD6, PSMD7, PSMD8, RPS27A, CUL1, PSMD9, ANAPC5, ANAPC4, SKP1, UBE2C, UBE2N, PSMA2, PSMA1, MAD2L1, PSMA6, PSMA5, PSMA4, PSMA3, UBC, BUB1B, PSME3, ANAPC7, ZER1, UBA52, PSMB10, ANAPC10, ANAPC11, FEM1B, PIN1, PSMB5, PSMB4, PSMB7, PSMB6, PSMB3, PSMB2, FBXO5, BUB3, CDC23, CDC20, CDC26, CDC27, PSMB8, CCNB1, PSMC6, PSMD13, PSMC5, PSMD12, PSMC4, PSMC3, PLK1, PSMC…	5063	81	13528	1.97921	5.0272e-07	8.10839e-09	1.73128e-07
GOTERM_BP_FAT	GO:0017038~protein import	86	1.2462	1.45118e-10	GRPEL2, GRPEL1, TIMM17A, ATP6AP1, TIMM17B, PEX6, PEX5, PEX3, GLI3, TGFB2, PEX7, AKT1, IMMP2L, CRY2, PEX1, FXC1, ZFYVE9, TIMM9, NCKIPSD, TPR, FGF2, DNAJC19, MCM3AP, TMCO6, RAN, TP53, NDUFA13, IPO9, ARNTL, IPO8, TIMM23, TIMM44, TIMM8B, TIMM8A, MAPK1, SEC61B, IPO7, IPO4, NUP205, JUN, IPO5, PEX26, C3ORF31, TOMM20, KPNA6, KPNA5, KPNA4, KPNA3, KPNA2, KPNA1, YWHAZ, NUP98, MTX3, MTX2, MTX1, PML, TIMM13, …	5063	131	13528	1.75409	8.11355e-07	1.28786e-08	2.79416e-07
GOTERM_BP_FAT	GO:0006511~ubiquitin-dependent protein catabolic process	140	2.02869	1.48828e-10	BTRC, PPP2R5C, CDC16, CD2AP, CUL3, CUL2, CUL5, CUL7, ITCH, FBXO21, CUL1, RPS27A, PAN2, ANAPC5, USP1, ANAPC4, UBR2, UBR1, SKP1, PSMA2, PSMA1, MAD2L1, SEC61B, PSMA6, PSMA5, UBR5, PSMA4, PSMA3, FBXL4, AMFR, ANAPC7, RNF20, UBA52, RAD23B, DERL1, RAD23A, ANAPC10, ANAPC11, PSMB5, PSMB4, ARIH1, PSMB7, UBE2D3, PSMB6, PSMB3, PSMB2, RNF11, FBXO8, FBXO7, NPLOC4, CDC23, CDC20, PCNP, CDC26, CDC27, PSMB8, ATE1,…	5063	242	13528	1.54575	8.32096e-07	1.30015e-08	2.86559e-07
GOTERM_CC_FAT	GO:0000785~chromatin	114	1.65193	1.96962e-10	MORF4L1, HMGN1, HIST2H2AA3, HMGN2, HIRA, CBX4, CBX2, H1FX, CBX1, REST, CBX8, HMGN4, CBX7, CBX6, CBX5, CITED2, HIST1H2BO, HIST1H2BM, HIST1H2BN, CSNK2A1, SIN3A, HIST1H2BK, H2AFV, OIP5, INCENP, HIST1H2BI, HIST1H2BJ, H2AFZ, MYST1, STAG2, MYST3, H1F0, RCOR2, RAN, JUN, RAD18, SMARCA4, HIST1H4L, TIPIN, AHCTF1, RCC1, H2AFB2, H2AFB1, HIST1H4A, HIST1H4B, EIF3E, JUND, HIST1H4C, HIST1H4I, HIST1H4G, HELLS, HI…	4442	200	12782	1.64019	1.70963e-07	4.16982e-09	3.05576e-07
INTERPRO	IPR001680:WD40 repeat	149	2.15911	2.02835e-10	SEC31A, BTRC, HIRA, STRN, WDR82, TSSC1, SHKBP1, WDR74, WDR75, DMXL1, TAF5L, DMXL2, IFT122, WDR78, RAE1, WDR76, WDR77, EED, NUP37, GNB1L, STRN4, CORO7, WDR92, ARPC1A, WDR85, WDR86, AAAS, WDR87, LYST, NLE1, NUP43, STRAP, WDR5B, LRBA, KATNB1, DMWD, BOP1, LLGL1, LLGL2, PLAA, FBXW9, FBXW7, WDR54, WDR53, FBXW2, TRAF7, PPP2R2B, WDHD1, WDR59, IFT140, TBL3, WDR7, WDR8, TAF5, WDR6, KCTD3, CDC20, WDR65, WDR…	6119	266	16659	1.52501	9.87601e-07	1.9752e-07	3.84927e-07
GOTERM_BP_FAT	GO:0051351~positive regulation of ligase activity	55	0.796986	2.14426e-10	XRCC4, BTRC, CDC16, PSMD2, PSMD3, PSMD4, PSMD6, PSMD7, PSMD8, RPS27A, CUL1, PSMD9, ANAPC5, ANAPC4, SKP1, UBE2C, UBE2N, PSMA2, PSMA1, PSMA6, PSMA5, PSMA4, PSMA3, UBC, PSME3, ANAPC7, UBA52, PSMB10, ANAPC10, ANAPC11, PIN1, PSMB5, PSMB4, PSMB7, PSMB6, PSMB3, PSMB2, FBXO5, CDC23, CDC20, CDC26, CDC27, PSMB8, CCNB1, PSMC6, PSMD13, PSMC5, PSMD12, PSMC4, PSMC3, PLK1, PSMD10, PSMC2, PSMC1, UBE2E1	5063	73	13528	2.0131	1.19885e-06	1.84439e-08	4.12863e-07
GOTERM_BP_FAT	GO:0031398~positive regulation of protein ubiquitination	61	0.88393	2.32315e-10	BTRC, CDC16, PSMD2, PSMD3, PSMD4, PSMD6, PSMD7, PSMD8, RPS27A, CUL1, PSMD9, BCL10, ANAPC5, LOC646626, ANAPC4, SKP1, UBE2C, UBE2N, PSMA2, PSMA1, PSMA6, PSMA5, PSMA4, PSMA3, UBC, PSME3, ANAPC7, UBA52, PSMB10, ANAPC10, ANAPC11, STUB1, PIN1, PSMB5, PSMB4, PSMB7, PSMB6, PSMB3, PSMB2, FBXO5, DNAJA3, AXIN1, NDFIP2, CDC23, CDC20, CDC26, CDC27, BRCA1, PSMB8, CCNB1, PSMC6, PSMC5, PSMD13, PSMD12, PSMC4, PSM…	5063	84	13528	1.94033	1.29888e-06	1.96799e-08	4.47309e-07
GOTERM_BP_FAT	GO:0032446~protein modification by small protein conjugation	86	1.2462	2.58683e-10	TMEM189-UBE2V1, DZIP3, TSG101, SAE1, CBX8, SENP7, OS9, AKT1, WWP2, WWP1, ITCH, FBXO24, RPS27A, DDB1, RING1, UBE2H, TMEM189, UBE2C, RBBP6, UBE2B, HERC2P3, UBE2N, MIB1, TRIM33, PIAS4, UBE2M, UBC, FBXL5, DDB2, MDM2, SIAH1, CAND1, AMFR, PAF1, SIAH2, RNF20, UBA52, FBXL3, ATG10, SUMO1P3, UBE3A, UBE2V1, UBE2V2, CDC73, ANAPC11, CBLL1, UBE3C, STUB1, RBX1, SUMO3, PRPF19, ERCC8, SUMO2, UBE2D3, FBXW7, RNF11,…	5063	132	13528	1.74081	1.4463e-06	2.15865e-08	4.98079e-07
SMART	SM00355:ZnF_C2H2	373	5.40501	2.76851e-10	DZIP1, ZNF639, ZNF782, ZNF250, REST, ZNF253, GTF2IRD2B, ZFP91, ZNF778, BRPF1, ZNF776, ZNF775, ZNF774, ZNF248, ZNF772, ZNF397, ZNF396, ZNF107, PATZ1, ZNF394, ZNF644, YY2, CIZ1, ZNF646, ZNF507, YY1, ZHX1, ZNF790, ZHX2, ZNF501, ZNF791, ZNF649, ZNF503, ZNF793, ZUFSP, ZNF500, ZNF234, ZFP82, ZNF236, ZNF235, ZNF789, ZNF238, PRDM4, ZNF785, ZNF384, PRDM2, ZNF382, ZNF41, ZNF613, ZNF614, ZNF79, ZNF517, ZNF1…	3303	797	9079	1.28641	1.39256e-07	3.48141e-08	3.99013e-07
UP_SEQ_FEATURE	cross-link:Glycyl lysine isopeptide (Lys-Gly) (interchain with G-Cter in ubiquitin)	115	1.66643	2.77071e-10	HIST2H2AA3, SLC9A6, SYNCRIP, MCM10, OGDH, HIST1H2BO, HIST1H2BM, HIST1H2BN, H2AFV, VPS13C, HIST1H2BK, CASP8AP2, HIST1H2BI, HIST1H2BJ, INSIG1, EIF1AY, H2AFZ, RPN2, ACIN1, CUL1, RPS27A, CCAR1, EGFR, ACTN4, RAN, LIG1, NUDT6, SUCLG1, CCDC138, NKTR, ADRM1, PSMA1, NME2, HIF1A, PSMA6, NME1, MAP7D1, UBA52, MCL1, DIAPH1, RAD23A, CHEK1, KIAA1009, TUBB, HNRNPK, RPS20, ATRIP, SETDB1, HIST1H3J, ZBTB46, SMAD4, …	6794	199	19113	1.62573	3.21485e-06	2.67904e-07	5.73987e-07
GOTERM_BP_FAT	GO:0010558~negative regulation of macromolecule biosynthetic process	276	3.99942	2.80409e-10	MEF2C, EIF2C2, FST, ZNF639, REST, CTNNB1, CITED2, EPC1, ZGPAT, SIN3A, NKX6-2, WWP1, SUPT5H, EIF2B4, S100A1, EIF2B5, PTPRK, GTPBP4, RCOR2, RXRA, ZHX1, ZHX2, PTPRU, PROX1, ZNF238, PIAS4, HES5, RPS14, TGIF1, EIF2AK3, ZNF382, EIF2C3, EIF2C4, ENPP1, SUMO1P3, HUS1, IGF2BP2, IGF2BP3, CALR, VPS72, FOXH1, ACD, HEXIM2, ATN1, TCF4, BCOR, NKRF, DNMT3A, BMP2, KLF12, PAIP2, PHB, L3MBTL, RYBP, SMAD4, SKI, SMAD2…	5063	547	13528	1.34818	1.56777e-06	2.30554e-08	5.39911e-07
GOTERM_MF_FAT	GO:0008135~translation factor activity, nucleic acid binding	68	0.985364	2.86921e-10	ABCF1, EIF6, EIF2C2, COPS5, EIF5, HBS1L, EIF5B, EIF5A, EIF2A, DMXL2, EIF1AX, TRMT6, EIF1AY, EEF2K, EIF1, EIF2B2, EIF2B4, EIF2B5, C12ORF65, BRF1, EIF2S3, EEF2, EIF1B, GTF2B, EIF4G1, EIF4G3, DHX29, EIF4A2, EIF2S1, EIF4A1, EIF2S2, EFTUD1, EEF1G, EEFSEC, EEF1D, EIF2AK3, EIF2C3, EIF2C4, TUFM, EEF1B2, ELL, GCN1L1, MTIF3, EIF3C, PET112L, GFM2, EIF3G, EIF3H, GFM1, EIF3E, ICT1, EIF3F, EIF3K, TCEA1, EIF3J,…	4815	98	12983	1.87095	6.31225e-07	2.86921e-08	4.98798e-07
GOTERM_MF_FAT	GO:0008026~ATP-dependent helicase activity	68	0.985364	2.86921e-10	XRCC5, XRCC6, SKIV2L2, DDX27, FANCM, DDX17, DDX28, DDX18, DHX38, DDX23, DDX25, DDX24, DHX33, DHX36, DDX21, DHX35, DDX10, DHX30, RTEL1, TTF2, RECQL, DDX39, EIF4A3, DHX29, ASCC3, EIF4A2, EIF4A1, DDX31, RUVBL2, BLM, SKIV2L, CETN2, DDX47, CHD1L, DDX46, DDX49, DDX3X, DDX19A, DDX19B, DDX3Y, CHD2, DHX15, CHD1, DHX16, POLQ, DDX42, DHX57, RECQL4, DHX8, DHX9, C9ORF102, RECQL5, UPF1, DDX1, BRIP1, WRN, DDX5,…	4815	98	12983	1.87095	6.31225e-07	2.86921e-08	4.98798e-07
GOTERM_MF_FAT	GO:0070035~purine NTP-dependent helicase activity	68	0.985364	2.86921e-10	XRCC5, XRCC6, SKIV2L2, DDX27, FANCM, DDX17, DDX28, DDX18, DHX38, DDX23, DDX25, DDX24, DHX33, DHX36, DDX21, DHX35, DDX10, DHX30, RTEL1, TTF2, RECQL, DDX39, EIF4A3, DHX29, ASCC3, EIF4A2, EIF4A1, DDX31, RUVBL2, BLM, SKIV2L, CETN2, DDX47, CHD1L, DDX46, DDX49, DDX3X, DDX19A, DDX19B, DDX3Y, CHD2, DHX15, CHD1, DHX16, POLQ, DDX42, DHX57, RECQL4, DHX8, DHX9, C9ORF102, RECQL5, UPF1, DDX1, BRIP1, WRN, DDX5,…	4815	98	12983	1.87095	6.31225e-07	2.86921e-08	4.98798e-07
GOTERM_BP_FAT	GO:0051437~positive regulation of ubiquitin-protein ligase activity during mitotic cell cycle	52	0.753514	2.93834e-10	BTRC, CDC16, PSMD2, PSMD3, PSMD4, PSMD6, PSMD7, PSMD8, RPS27A, CUL1, PSMD9, ANAPC5, ANAPC4, SKP1, UBE2C, PSMA2, PSMA1, PSMA6, PSMA5, PSMA4, PSMA3, UBC, PSME3, ANAPC7, UBA52, PSMB10, ANAPC10, ANAPC11, PSMB5, PSMB4, PSMB7, PSMB6, PSMB3, PSMB2, FBXO5, CDC23, CDC20, CDC26, CDC27, PSMB8, CCNB1, PSMC6, PSMD13, PSMC5, PSMD12, PSMC4, PSMC3, PLK1, PSMD10, PSMC2, PSMC1, UBE2E1	5063	68	13528	2.04324	1.64282e-06	2.3809e-08	5.65759e-07
SP_PIR_KEYWORDS	dna replication	61	0.88393	3.40542e-10	MCM10, CDT1, PRIM1, MCM8, MCM7, ORC4L, PRIM2, POLG2, MYST2, RBMS1, CDC6, POLI, RBBP4, CCDC88A, POLH, SSBP1, LIG1, POLE, POLB, LIG4, RBBP7, MCM3, RMI1, MCM4, ORC1L, MCM5, C10ORF2, RFC5, RFC3, RFC1, RFC2, RRM2, ORC5L, REV3L, BLM, WRNIP1, POLA1, RRM2B, POLA2, KIN, RPA3, RPA1, RPA2, ORC2L, GINS1, SSRP1, GINS2, NASP, GINS3, CINP, POLD3, DNA2, ORC3L, POLD1, PCNA, SUPT16H, CHTF18, CHAF1A, NFIA, NFIB, RE…	6796	88	19235	1.96194	2.88439e-07	7.39586e-09	5.26652e-07
GOTERM_MF_FAT	GO:0003713~transcription coactivator activity	125	1.81133	3.44975e-10	MMS19, RBM4, MED24, MED21, RFXAP, CBFB, CITED2, RGL2, CTNNB1, MAGED1, TAF5L, MLL5, SMARCD3, MED26, WDR77, PQBP1, RARA, TBPL1, MYST3, CUTA, BCL10, RXRB, RAN, RXRA, YY1, GABPA, MED12, MED14, MED13, ARID1B, TAF6L, TRERF1, EP300, ABT1, MNT, TFAP2A, PIAS2, PIAS1, SMARCA2, RNF20, TFAP4, CRTC1, NFKBIB, MYEF2, TRRAP, ATF2, ARNT, NPM1, SUPT7L, TAF9, MAML3, RNF14, TFDP1, NR1H3, TAF1, KLF7, TAF4, TRIP4, SUB…	4815	214	12983	1.57498	7.58945e-07	3.29976e-08	5.99723e-07
UP_SEQ_FEATURE	zinc finger region:C2H2-type 3	296	4.28923	4.05229e-10	ZNF639, ZNF250, REST, ZNF253, ZFP91, ZNF776, ZNF775, ZNF774, ZNF772, ZNF248, ZNF397, ZNF396, ZNF107, PATZ1, ZNF394, ZNF644, YY2, ZNF507, YY1, ZNF790, ZNF501, ZNF791, ZNF649, ZNF793, ZUFSP, ZNF500, ZNF234, ZFP82, ZNF236, ZNF235, ZNF789, ZNF238, PRDM4, ZNF785, ZNF384, PRDM2, ZNF382, ZNF41, ZNF613, ZNF614, ZNF517, ZNF79, ZNF132, ZNF133, ZNF76, ZNF131, ZNF510, ZNF511, ZNF232, ZNF619, ZNF230, ZNF618, …	6794	622	19113	1.33877	4.70186e-06	3.61682e-07	8.39482e-07
INTERPRO	IPR019781:WD40 repeat, subgroup	137	1.98522	4.41945e-10	SEC31A, BTRC, HIRA, STRN, WDR82, TSSC1, WDR74, WDR75, DMXL1, TAF5L, IFT122, DMXL2, WDR78, RAE1, WDR76, WDR77, EED, NUP37, GNB1L, STRN4, CORO7, WDR92, ARPC1A, WDR85, WDR86, AAAS, WDR87, LYST, NLE1, NUP43, STRAP, WDR5B, LRBA, KATNB1, DMWD, BOP1, LLGL1, LLGL2, PLAA, FBXW9, FBXW7, WDR54, WDR53, FBXW2, TRAF7, WDHD1, IFT140, WDR59, TBL3, WDR7, WDR8, TAF5, WDR6, CDC20, WDR65, NEDD1, WDR67, WDR61, WDR62,…	6119	242	16659	1.54125	2.15183e-06	3.58638e-07	8.38696e-07
GOTERM_BP_FAT	GO:0010608~posttranscriptional regulation of gene expression	124	1.79684	4.71251e-10	NCBP2, SRP14, EIF2C2, EIF5, EIF5B, EIF5A, SYNCRIP, AURKA, GDNF, EIF4EBP1, APP, EIF4EBP2, RBM8A, TIA1, CLP1, DDX25, WIBG, SND1, HRSP12, PUM1, EIF1, EIF2B2, EIF2B4, DNAJC1, EIF2B5, GTPBP4, MAGOH, HNRNPU, MAPK1, PA2G4, SERBP1, EIF2S1, VEGFA, TBRG1, EEFSEC, EIF2AK3, EIF2C3, EIF2C4, GATC, NAPG, IFI30, SOX4, IGF2BP2, IGF2BP3, CALR, MTIF3, MOV10, STX12, EIF3H, EIF3E, MTPN, PRKRA, HNRNPD, EIF3K, PABPC1, …	5063	211	13528	1.57024	2.63476e-06	3.76395e-08	9.07365e-07
GOTERM_BP_FAT	GO:0051436~negative regulation of ubiquitin-protein ligase activity during mitotic cell cycle	50	0.724533	4.84336e-10	CDC16, PSMD2, PSMD3, PSMD4, PSMD6, PSMD7, PSMD8, RPS27A, PSMD9, ANAPC5, ANAPC4, UBE2C, PSMA2, PSMA1, MAD2L1, PSMA6, PSMA5, PSMA4, PSMA3, UBC, BUB1B, PSME3, ANAPC7, UBA52, PSMB10, ANAPC10, ANAPC11, PSMB5, PSMB4, PSMB7, PSMB6, PSMB3, PSMB2, FBXO5, BUB3, CDC23, CDC20, CDC26, CDC27, PSMB8, PSMC6, PSMD13, PSMC5, PSMD12, PSMC4, PSMC3, PSMD10, PSMC2, PSMC1, UBE2E1	5063	65	13528	2.05533	2.70792e-06	3.81397e-08	9.32559e-07
GOTERM_BP_FAT	GO:0031145~anaphase-promoting complex-dependent proteasomal ubiquitin-dependent protein catabolic process	50	0.724533	4.84336e-10	CDC16, PSMD2, PSMD3, PSMD4, PSMD6, PSMD7, PSMD8, RPS27A, PSMD9, ANAPC5, ANAPC4, UBE2C, PSMA2, PSMA1, MAD2L1, PSMA6, PSMA5, PSMA4, PSMA3, UBC, BUB1B, PSME3, ANAPC7, UBA52, PSMB10, ANAPC10, ANAPC11, PSMB5, PSMB4, PSMB7, PSMB6, PSMB3, PSMB2, BUB3, CDC23, CDC20, CDC26, CDC27, PSMB8, CCNB1, PSMC6, PSMD13, PSMC5, PSMD12, PSMC4, PSMC3, PSMD10, PSMC2, PSMC1, UBE2E1	5063	65	13528	2.05533	2.70792e-06	3.81397e-08	9.32559e-07
GOTERM_BP_FAT	GO:0031397~negative regulation of protein ubiquitination	55	0.796986	5.04729e-10	CDC16, ATG5, PSMD2, PSMD3, PSMD4, PSMD6, PSMD7, PSMD8, RPS27A, PSMD9, GTPBP4, ANAPC5, ANAPC4, UBE2C, CDK5, PSMA2, PSMA1, MAD2L1, PSMA6, PSMA5, PSMA4, PSMA3, UBC, BUB1B, PSME3, ANAPC7, UBA52, PSMB10, ANAPC10, ANAPC11, PSMB5, PSMB4, PSMB7, PSMB6, PSMB3, PSMB2, FBXO5, BUB3, CDC23, CDC20, CDC26, CDC27, PSMB8, PSMC6, PSMD13, PSMC5, PSMD12, PSMC4, TSC1, PSMC3, PSMD10, PSMC2, PSMC1, VPS28, UBE2E1	5063	74	13528	1.9859	2.82193e-06	3.91936e-08	9.71824e-07
UP_SEQ_FEATURE	repeat:WD 6	111	1.60846	5.61933e-10	SEC31A, BTRC, HIRA, STRN, WDR82, WDR74, WDR75, DMXL1, TAF5L, IFT122, DMXL2, WDR78, WDR76, EED, GNB1L, STRN4, CORO7, WDR92, ARPC1A, WDR86, WDR87, LYST, NLE1, NUP43, WDR5B, STRAP, KATNB1, LRBA, BOP1, LLGL1, LLGL2, FBXW9, PLAA, FBXW7, TRAF7, WDHD1, PPP2R2B, WDR59, TBL3, WDR7, WDR8, TAF5, WDR6, CDC20, WDR65, NEDD1, WDR61, WDR62, WDR3, ATG16L1, GNB2L1, CSTF1, ATG16L2, COPA, UTP18, UTP15, SPAG16, PEX7,…	6794	192	19113	1.62639	6.52008e-06	4.65722e-07	1.16411e-06
GOTERM_MF_FAT	GO:0016251~general RNA polymerase II transcription factor activity	41	0.594117	6.28632e-10	TAF1C, TAF1A, RBM4, MED24, TBP, MED22, MED20, MED12L, GTF2A1, MED26, GTF2A2, TCEA1, TAF4, TAF7, MED12, MED14, MED13, MED13L, GTF2B, TRERF1, MED10, GTF2H1, MED6, MED31, TAF11, MED19, MED7, TAF10, MED4, TAF12, MED30, MED15, ABT1, GTF2I, GTF2F1, MED8, GTF2F2, THRAP3, MED9, MED18, MED1	4815	50	12983	2.21102	1.38299e-06	5.76246e-08	1.09285e-06
GOTERM_BP_FAT	GO:0000075~cell cycle checkpoint	64	0.927402	6.70573e-10	MAD1L1, NBN, ZAK, KNTC1, TTK, RPS27L, INTS3, GTSE1, CDT1, CCNE2, TRIAP1, PCBP4, FANCG, TPR, CCNA2, ZW10, DLG1, CDC6, BRCC3, DDB1, RINT1, TP53, RB1, NEK11, FOXN3, RBBP8, RAD1, CCND1, XPC, MAD2L1, MAD2L1BP, ZWINT, BUB1B, MAD2L2, RAD17, BLM, HUS1, TIPIN, PML, CHEK1, TRRAP, CHEK2, CCNG2, MDC1, BUB1, C19ORF62, ZWILCH, ATRIP, BUB3, APC, MSH2, BRIP1, CENPF, RPL24, ATR, CEP63, BRCA1, PTPN11, NAE1, OBFC2B…	5063	91	13528	1.87916	3.74917e-06	5.13586e-08	1.29115e-06
GOTERM_BP_FAT	GO:0045934~negative regulation of nucleobase, nucleoside, nucleotide and nucleic acid metabolic process	259	3.75308	7.59392e-10	MEF2C, FST, ZNF639, REST, CTNNB1, CITED2, EPC1, ZGPAT, SIN3A, NKX6-2, WWP1, SUPT5H, S100A1, PTPRK, GTPBP4, RCOR2, RXRA, ZHX1, ZHX2, PTPRU, PROX1, ZNF238, PIAS4, HES5, RPS14, TGIF1, RPS13, ATPIF1, ZNF382, SUMO1P3, HUS1, CALR, VPS72, FOXH1, RPS26, ACD, HEXIM2, ATN1, TCF4, BCOR, NKRF, DNMT3A, BMP2, KLF12, PHB, L3MBTL, SMAD4, RYBP, SKI, SMAD2, ATR, UBP1, DLX2, DLX1, TRPS1, MLX, UBA3, HOPX, SMURF2, RB…	5063	512	13528	1.35162	4.24575e-06	5.73751e-08	1.46216e-06
GOTERM_BP_FAT	GO:0006302~double-strand break repair	48	0.695551	7.94652e-10	XRCC5, XRCC4, NBN, XRCC2, APLF, BLM, MRE11A, HUS1, XRCC6, SHFM1, POLA1, PRKDC, UBE2V2, SETX, RPA1, RAD21, C19ORF62, RNF168, ERCC4, ERCC1, FEN1, TRIP13, CIB1, RECQL4, BRCC3, RAD51AP1, MSH2, TP53, BRIP1, APTX, LIG4, SOD1, RAD54L, RAD50, BRCA1, SOD2, RAD51, UBE2N, EYA3, OBFC2B, DCLRE1C, RECQL, VCP, TDP1, BRE, RAD54B, BTBD12, TTRAP	5063	62	13528	2.06859	4.44289e-06	5.92386e-08	1.53005e-06
INTERPRO	IPR011545:DNA/RNA helicase, DEAD/DEAH box type, N-terminal	47	0.681061	8.1554e-10	BLM, SKIV2L, SKIV2L2, DDX27, FANCM, DDX47, DDX17, DDX46, DDX28, DDX18, DDX3X, DDX23, DDX49, DDX19A, DDX25, DDX19B, DDX3Y, DDX24, DDX21, DHX36, DDX10, POLQ, DHX57, DDX42, RECQL4, DHX9, RECQL5, DDX1, WRN, DDX5, DDX6, DDX58, EIF4A3, RECQL, DDX39, DDX56, DDX55, DHX29, ASCC3, EIF4A2, EIF4A1, DDX59, DDX50, DDX31, DDX54, DDX52, DDX51	6119	61	16659	2.09767	3.97086e-06	5.67267e-07	1.54768e-06
GOTERM_MF_FAT	GO:0019787~small conjugating protein ligase activity	101	1.46356	9.59228e-10	TMEM189-UBE2V1, DZIP3, CBX8, WWP2, WWP1, ITCH, FBXO24, FBXO21, ANAPC5, ANAPC4, UBE2J1, UBR4, UBR2, UBR1, BRAP, HERC2P3, MIB1, PIAS4, UBR5, FBXL5, UBL4A, PIAS2, AMFR, PIAS1, FBXL6, RNF20, FBXL3, UBE2V1, UBE2V2, ANAPC10, ANAPC11, RBX1, ARIH1, UBE2D3, HECTD3, FBXW2, RNF168, RNF167, FBXO3, TRAF7, BCOR, TRAF6, FBXO9, RNF14, FBXO7, MUL1, CDC23, MALT1, UBOX5, ATG3, BRCA1, UBE2E3, RNF6, NOSIP, RNF7, AKTI…	4815	166	12983	1.64056	2.1103e-06	8.44121e-08	1.66757e-06
GOTERM_MF_FAT	GO:0016876~ligase activity, forming aminoacyl-tRNA and related compounds	39	0.565135	9.61344e-10	TARS2, VARS2, NARS, ZNFX1, FARS2, QARS, IARS2, KARS, IARS, WARS, PARS2, NARS2, HARS2, LARS, MARS2, POLG2, TPR, TARSL2, MARS, YARS, DARS, RARS2, SARS, GARS, DALRD3, EPRS, LRRC47, AARSD1, LARS2, DARS2, SARS2, TARS, NCOA5, RARS, HARS, FARSB, CARS2, FARSA, AARS2	4815	47	12983	2.23741	2.11495e-06	8.13445e-08	1.67125e-06
GOTERM_MF_FAT	GO:0016875~ligase activity, forming carbon-oxygen bonds	39	0.565135	9.61344e-10	TARS2, VARS2, NARS, ZNFX1, FARS2, QARS, IARS2, KARS, IARS, WARS, PARS2, NARS2, HARS2, LARS, MARS2, POLG2, TPR, TARSL2, MARS, YARS, DARS, RARS2, SARS, GARS, DALRD3, EPRS, LRRC47, AARSD1, LARS2, DARS2, SARS2, TARS, NCOA5, RARS, HARS, FARSB, CARS2, FARSA, AARS2	4815	47	12983	2.23741	2.11495e-06	8.13445e-08	1.67125e-06
GOTERM_MF_FAT	GO:0004812~aminoacyl-tRNA ligase activity	39	0.565135	9.61344e-10	TARS2, VARS2, NARS, ZNFX1, FARS2, QARS, IARS2, KARS, IARS, WARS, PARS2, NARS2, HARS2, LARS, MARS2, POLG2, TPR, TARSL2, MARS, YARS, DARS, RARS2, SARS, GARS, DALRD3, EPRS, LRRC47, AARSD1, LARS2, DARS2, SARS2, TARS, NCOA5, RARS, HARS, FARSB, CARS2, FARSA, AARS2	4815	47	12983	2.23741	2.11495e-06	8.13445e-08	1.67125e-06
GOTERM_BP_FAT	GO:0010629~negative regulation of gene expression	255	3.69512	1.0159e-09	MEF2C, EIF2C2, FST, ZNF639, REST, CTNNB1, CITED2, EPC1, ZGPAT, SIN3A, WWP2, NKX6-2, WWP1, SUPT5H, S100A1, PTPRK, RCOR2, RXRA, ZHX1, ZHX2, PTPRU, PROX1, ZNF238, PIAS4, HES5, RPS14, TGIF1, ZNF382, EIF2C3, EIF2C4, SUMO1P3, BCL2L1, CALR, VPS72, FOXH1, MOV10, HEXIM2, ATN1, TCF4, BCOR, TDRD1, NKRF, DNMT3A, BMP2, KLF12, PHB, L3MBTL, SMAD4, RYBP, NDFIP2, SKI, SMAD2, SMAD1, UBP1, DLX2, DLX1, TRPS1, MLX, U…	5063	504	13528	1.35187	5.67989e-06	7.47355e-08	1.95605e-06
INTERPRO	IPR017986:WD40 repeat, region	134	1.94175	1.13097e-09	SEC31A, BTRC, HIRA, STRN, WDR82, TSSC1, WDR75, DMXL1, TAF5L, IFT122, DMXL2, WDR78, RAE1, WDR77, EED, NUP37, GNB1L, STRN4, CORO7, WDR92, ARPC1A, WDR85, WDR86, AAAS, WDR87, LYST, NLE1, NUP43, STRAP, WDR5B, KATNB1, DMWD, BOP1, PLAA, FBXW9, FBXW7, WDR54, WDR53, FBXW2, TRAF7, WDHD1, IFT140, WDR59, TBL3, WDR7, TAF5, WDR6, CDC20, WDR65, NEDD1, WDR67, WDR61, WDR62, WDR4, WDR3, ATG16L1, GNB2L1, CSTF1, ATG…	6119	238	16659	1.53284	5.50668e-06	6.88336e-07	2.14628e-06
SP_PIR_KEYWORDS	kinetochore	47	0.681061	1.16579e-09	MAD1L1, CCDC99, KNTC1, AHCTF1, RANGAP1, KIF2C, SPC25, NDE1, SEH1L, INCENP, CENPC1, BUB1, CLASP1, NUP37, CLASP2, ZWILCH, SS18L1, BUB3, ZW10, PINX1, CENPO, CSNK1A1, NUP133, CENPN, CENPM, SGOL2, TP53BP1, SGOL1, NUF2, CENPF, CASC5, NUP85, DCTN3, CENPK, MLF1IP, MIS12, CENPH, NDEL1, MAD2L1, PLK1, SPAG5, ZWINT, NSL1, CENPV, BUB1B, NUP107, NUP43	6796	63	19235	2.11152	9.87425e-07	2.46856e-08	1.80291e-06
GOTERM_BP_FAT	GO:0048193~Golgi vesicle transport	84	1.21721	1.35514e-09	COPA, SEC24B, SEC31A, SEC24A, NRBP1, AP1G1, TRAPPC2L, CNO, CLTC, RAB3IP, TAPBP, COPB2, AP1S2, GBF1, COPB1, GOPC, PUM1, AP3B2, VPS13A, SEC24C, GOLGA5, CLINT1, SAR1A, GOLGA3, ZW10, STX6, SCAMP1, ARL1, SCAMP3, VTI1B, VPS41, ERGIC2, KIF1C, TXNDC5, VAMP7, ARCN1, RAB14, SORT1, TRAPPC4, VAMP2, TRAPPC1, CUX1, COPG, SEC23B, COPE, TRAPPC3, ARFGAP1, PLDN, STX8, AP1M1, NAPG, COPZ1, BET1, MUTED, NAPA, LMAN1, …	5063	131	13528	1.7133	7.57655e-06	9.83971e-08	2.60923e-06
SP_PIR_KEYWORDS	golgi apparatus	278	4.0284	1.62601e-09	TGOLN2, PITPNB, TRAPPC2L, VPS52, VPS53, SGMS1, SLC35A1, UXS1, SLC35A2, SLC35A3, RAB1A, HOOK3, SLC35A4, HS2ST1, CUL3, PICALM, PSKH1, IFT20, COL4A3BP, PSENEN, RAB20, PLD1, ROCK1, VPS45, SCYL3, AP4M1, GLCE, ERGIC2, ERGIC3, MGAT2, RND3, PITPNM1, SCYL2, ATP2C1, TRAPPC4, TRAPPC1, EXT1, GRB14, TRAPPC3, GLG1, CLCN3, CNIH, ASAP2, ARF6, PRRC1, STX12, GORASP1, STX18, GORASP2, KIAA1012, ZDHHC9, GOLPH3L, STX1…	6796	588	19235	1.33815	1.37723e-06	3.3591e-08	2.51465e-06
GOTERM_MF_FAT	GO:0016879~ligase activity, forming carbon-nitrogen bonds	131	1.89828	1.7684e-09	DZIP3, TMEM189-UBE2V1, BTD, PPCS, CBX8, MTHFD1L, WWP2, WWP1, ITCH, FBXO24, FBXO21, ANAPC5, ANAPC4, UBE2J1, UBR4, UBR2, UBR1, BRAP, HERC2P3, MIB1, GLUL, PIAS4, UBR5, UBL4A, FBXL5, PIAS2, PIAS1, FBXL6, AMFR, RNF20, FBXL3, ADSS, ASNSD1, UBE2V1, ANAPC10, ARPC4, UBE2V2, CTPS2, ANAPC11, RBX1, QRSL1, ARIH1, UBE2D3, HECTD2, HECTD3, FBXW2, RNF168, LIAS, FBXO3, RNF167, TRAF7, BCOR, TRAF6, FBXO9, RNF14, FBX…	4815	231	12983	1.52911	3.89047e-06	1.44092e-07	3.07428e-06
UP_SEQ_FEATURE	zinc finger region:C2H2-type 1	260	3.76757	1.96272e-09	ZNF639, ZNF250, REST, ZNF253, ZFP91, ZNF775, ZNF774, ZNF772, ZNF397, ZNF396, PATZ1, ZNF394, ZNF644, YY2, ZNF507, YY1, ZHX1, ZHX2, ZNF501, ZNF649, ZNF791, ZNF793, ZUFSP, ZNF500, ZFP82, ZNF236, ZNF789, ZNF238, ZNF785, ZNF384, PRDM2, ZNF41, ZNF613, ZNF517, ZNF79, ZNF133, ZNF76, ZNF131, ZNF232, ZNF511, ZNF619, ZNF230, ZNF618, ZNF615, ZNF512, ZNF513, ZNF616, ZNF227, ZNF225, ZNF224, ZNF223, ZNF222, CAS…	6794	542	19113	1.34951	2.27732e-05	1.51823e-06	4.06602e-06
GOTERM_BP_FAT	GO:0033365~protein localization in organelle	91	1.31865	2.15705e-09	SRP14, GRPEL2, GRPEL1, TIMM17A, ATP6AP1, TIMM17B, PAX6, SRP19, GLI3, RAB3IP, TGFB2, AKT1, IMMP2L, CRY2, SRPR, FXC1, ZFYVE9, TIMM9, NCKIPSD, TPR, FGF2, DNAJC19, MCM3AP, TMCO6, RAN, TP53, NDUFA13, IPO9, ARNTL, TOPORS, IPO8, TIMM23, TIMM44, TIMM8B, TIMM8A, MAPK1, SEC61B, IPO7, IPO4, NUP205, JUN, IPO5, C3ORF31, TOMM20, KPNA6, KPNA5, SRP72, KPNA4, KPNA3, KPNA2, SEC61G, KPNA1, BBS4, YWHAZ, NUP98, MTX3,…	5063	146	13528	1.66538	1.206e-05	1.54616e-07	4.15327e-06
GOTERM_BP_FAT	GO:0051172~negative regulation of nitrogen compound metabolic process	260	3.76757	2.34119e-09	MEF2C, FST, ZNF639, REST, CTNNB1, CITED2, EPC1, ZGPAT, SIN3A, NKX6-2, WWP1, SUPT5H, S100A1, PTPRK, GTPBP4, RCOR2, RXRA, ZHX1, ZHX2, PTPRU, PROX1, ZNF238, PIAS4, HES5, RPS14, TGIF1, RPS13, ATPIF1, ZNF382, SUMO1P3, HUS1, CALR, VPS72, FOXH1, RPS26, ACD, HEXIM2, ATN1, TCF4, BCOR, NKRF, DNMT3A, BMP2, KLF12, PHB, L3MBTL, SMAD4, RYBP, SKI, SMAD2, ATR, UBP1, DLX2, DLX1, TRPS1, MLX, UBA3, HOPX, SMURF2, RB…	5063	519	13528	1.33854	1.30895e-05	1.65691e-07	4.50781e-06
INTERPRO	IPR015880:Zinc finger, C2H2-like	373	5.40501	2.40165e-09	DZIP1, ZNF639, ZNF782, ZNF250, REST, ZNF253, GTF2IRD2B, ZFP91, ZNF778, BRPF1, ZNF776, ZNF775, ZNF774, ZNF248, ZNF772, ZNF397, ZNF396, ZNF107, PATZ1, ZNF394, ZNF644, YY2, CIZ1, ZNF646, ZNF507, YY1, ZHX1, ZNF790, ZHX2, ZNF501, ZNF791, ZNF649, ZNF503, ZNF793, ZUFSP, ZNF500, ZNF234, ZFP82, ZNF236, ZNF235, ZNF789, ZNF238, PRDM4, ZNF785, ZNF384, PRDM2, ZNF382, ZNF41, ZNF613, ZNF614, ZNF79, ZNF517, ZNF1…	6119	797	16659	1.27415	1.16935e-05	1.29929e-06	4.5577e-06
INTERPRO	IPR015943:WD40/YVTN repeat-like	161	2.333	2.54802e-09	BTRC, HIRA, STRN, WDR82, TSSC1, SHKBP1, WDR74, WDR75, DMXL1, TAF5L, DMXL2, IFT122, WDR78, RAE1, SEMA7A, WDR76, WDR77, EED, NUP37, PAN2, NUP133, GNB1L, PLXNB1, ANAPC4, STRN4, CORO7, WDR92, ARPC1A, WDR85, WDR86, AAAS, WDR87, LYST, NLE1, NUP43, STRAP, WDR5B, LRBA, KATNB1, DMWD, BOP1, LLGL1, LLGL2, PLAA, FBXW9, SEMA5A, FBXW7, WDR54, WDR53, FBXW2, TRAF7, PPP2R2B, WDHD1, WDR59, IFT140, TBL3, WDR7, WDR8…	6119	300	16659	1.46108	1.24062e-05	1.24063e-06	4.83547e-06
GOTERM_BP_FAT	GO:0009890~negative regulation of biosynthetic process	283	4.10085	2.71707e-09	MEF2C, EIF2C2, FST, ZNF639, REST, CTNNB1, CITED2, EPC1, ZGPAT, SIN3A, NKX6-2, WWP1, SUPT5H, EIF2B4, S100A1, EIF2B5, PTPRK, GTPBP4, RCOR2, RXRA, ZHX1, ZHX2, PTPRU, PROX1, ZNF238, PIAS4, HES5, RPS14, TGIF1, EIF2AK3, ZNF382, EIF2C3, EIF2C4, ENPP1, SUMO1P3, HUS1, IGF2BP2, IGF2BP3, CALR, VPS72, FOXH1, ACD, HEXIM2, ATN1, TCF4, BCOR, NKRF, DNMT3A, BMP2, KLF12, PAIP2, PHB, L3MBTL, RYBP, SMAD4, SKI, SMAD2…	5063	573	13528	1.31965	1.5191e-05	1.89889e-07	5.23155e-06
SP_PIR_KEYWORDS	Aminoacyl-tRNA synthetase	33	0.478192	2.73851e-09	TARS2, VARS2, NARS, FARS2, QARS, IARS2, KARS, IARS, WARS, PARS2, NARS2, HARS2, LARS, MARS2, TARSL2, MARS, YARS, RARS2, DARS, SARS, GARS, EPRS, LARS2, AARSD1, DARS2, SARS2, TARS, RARS, HARS, FARSB, CARS2, FARSA, AARS2	6796	39	19235	2.3949	2.31951e-06	5.52266e-08	4.23514e-06
GOTERM_BP_FAT	GO:0051444~negative regulation of ubiquitin-protein ligase activity	50	0.724533	2.83779e-09	CDC16, PSMD2, PSMD3, PSMD4, PSMD6, PSMD7, PSMD8, RPS27A, PSMD9, ANAPC5, ANAPC4, UBE2C, PSMA2, PSMA1, MAD2L1, PSMA6, PSMA5, PSMA4, PSMA3, UBC, BUB1B, PSME3, ANAPC7, UBA52, PSMB10, ANAPC10, ANAPC11, PSMB5, PSMB4, PSMB7, PSMB6, PSMB3, PSMB2, FBXO5, BUB3, CDC23, CDC20, CDC26, CDC27, PSMB8, PSMC6, PSMD13, PSMC5, PSMD12, PSMC4, PSMC3, PSMD10, PSMC2, PSMC1, UBE2E1	5063	67	13528	1.99398	1.58659e-05	1.95877e-07	5.46398e-06
GOTERM_BP_FAT	GO:0051352~negative regulation of ligase activity	50	0.724533	2.83779e-09	CDC16, PSMD2, PSMD3, PSMD4, PSMD6, PSMD7, PSMD8, RPS27A, PSMD9, ANAPC5, ANAPC4, UBE2C, PSMA2, PSMA1, MAD2L1, PSMA6, PSMA5, PSMA4, PSMA3, UBC, BUB1B, PSME3, ANAPC7, UBA52, PSMB10, ANAPC10, ANAPC11, PSMB5, PSMB4, PSMB7, PSMB6, PSMB3, PSMB2, FBXO5, BUB3, CDC23, CDC20, CDC26, CDC27, PSMB8, PSMC6, PSMD13, PSMC5, PSMD12, PSMC4, PSMC3, PSMD10, PSMC2, PSMC1, UBE2E1	5063	67	13528	1.99398	1.58659e-05	1.95877e-07	5.46398e-06
GOTERM_BP_FAT	GO:0034622~cellular macromolecular complex assembly	171	2.4779	2.97522e-09	EIF6, NCBP2, HIST2H2AA3, OXA1L, TUBB2B, TUBB2A, SNRPD3, TUBB2C, RBM5, SNRPD1, SNRPD2, H1FX, SMNDC1, HIST1H2BO, HIST1H2BM, SFRS5, HIST1H2BN, PICALM, H2AFV, DDX23, HIST1H2BK, SFRS8, HIST1H2BI, CLP1, WDR77, HIST1H2BJ, H2AFZ, PDGFC, TUBG1, TGS1, MYST3, CLNS1A, H1F0, SFRS1, ADRM1, RPS14, RPS15, SNRPB, SMARCA5, SLU7, SNRPC, SIP1, SNRPF, ZNHIT6, SNRPE, UNC13B, SNRPG, HIST1H4L, EID2, DIAPH1, AHCTF1, ARPC…	5063	318	13528	1.43679	1.66343e-05	2.02859e-07	5.7286e-06
SP_PIR_KEYWORDS	Chaperone	93	1.34763	3.26548e-09	HSP90AB1, PTGES3, GRPEL2, GRPEL1, VBP1, DNAJB14, DNAJC10, DNAJB12, CCT2, CCT3, CANX, NDUFAF1, NDUFAF2, DNAJC17, BAG5, BAG4, DNAJB11, DNAJC13, BAG3, DNAJC9, TIMM9, DNAJC8, DNAJC7, MKKS, DNAJC5, DNAJC4, DNAJC3, MDN1, COX17, DNAJC2, DNAJC1, DNAJC19, ABCE1, ATPAF2, HSP90AA1, MESDC2, CCT6A, RBBP7, BBS10, TIMM8B, TIMM8A, ST13, TRAP1, PFDN2, DNAJC28, PFDN1, TBCB, PFDN6, TBCA, PFDN5, PFDN4, DNAJC25, CALR…	6796	158	19235	1.66596	2.76586e-06	6.43223e-08	5.05011e-06
GOTERM_BP_FAT	GO:0032269~negative regulation of cellular protein metabolic process	107	1.5505	3.40138e-09	SRP14, EIF2C2, IDE, CDC16, EIF4EBP1, EIF4EBP2, ATG5, TIA1, APOM, DNAJC1, EIF2B4, RPS27A, EIF2B5, GTPBP4, ANAPC5, SOCS1, ANAPC4, PSMA2, PSMA1, MAD2L1, PSMA6, PSMA5, PSMA4, JUN, PSMA3, ANAPC7, EIF2AK3, UBA52, EIF2C3, EIF2C4, ENPP1, IGF2BP2, ANAPC10, IGF2BP3, ANAPC11, CALR, PSMB5, PSMB4, PSMB7, PSMB6, PSMB3, EIF3E, ITGAV, PSMB2, FBXO5, TAF9, PAIP2, SMAD6, TAF7, CDC23, CDC20, FOXP3, CDC26, CDC27, PSM…	5063	180	13528	1.58832	1.90169e-05	2.29122e-07	6.54914e-06
UP_SEQ_FEATURE	zinc finger region:C2H2-type 5	257	3.7241	4.00355e-09	ZNF639, ZNF782, ZNF250, REST, ZNF253, ZFP91, ZNF776, ZNF775, ZNF774, ZNF772, ZNF248, ZNF397, ZNF107, PATZ1, ZNF394, ZNF644, ZNF507, ZNF790, ZNF501, ZNF649, ZNF791, ZNF793, ZNF500, ZNF234, ZNF236, ZNF235, ZNF789, PRDM4, ZNF785, ZNF384, PRDM2, ZNF382, ZNF41, ZNF613, ZNF614, ZNF517, ZNF79, ZNF132, ZNF133, ZNF76, ZNF131, ZNF510, ZNF232, ZNF619, ZNF230, ZNF615, ZNF513, ZNF616, ZNF227, ZNF226, ZNF225, …	6794	538	19113	1.34386	4.64521e-05	2.90332e-06	8.29386e-06
KEGG_PATHWAY	hsa04120:Ubiquitin mediated proteolysis	87	1.26069	4.87299e-09	BTRC, UBE2G2, SAE1, CDC16, CUL3, CUL2, CUL5, CUL7, MGRN1, WWP2, WWP1, KLHL9, ITCH, CUL1, ANAPC5, DDB1, SOCS1, ANAPC4, UBE2J1, HERC4, HERC3, UBE2I, SKP1, UBE2H, HERC1, UBE2C, UBE2B, UBE2N, TRIM37, RFWD2, UBE2O, PIAS4, UBE2K, UBR5, UBE2M, DDB2, MDM2, UBE2W, SIAH1, PIAS2, ANAPC7, PIAS1, XIAP, UBE3A, PML, UBA6, ANAPC10, ANAPC11, UBE3C, STUB1, UBE2R2, RBX1, PRPF19, ERCC8, UBE2D3, FBXW7, RHOBTB2, NEDD4…	1958	137	5085	1.64921	9.55105e-07	3.18368e-07	6.08758e-06
GOTERM_BP_FAT	GO:0006325~chromatin organization	197	2.85466	4.9965e-09	HIST2H2AA3, HMGN2, HIRA, H1FX, HIST1H2BO, EPC1, EPC2, TAF5L, BRPF1, HIST1H2BM, HIST1H2BN, H2AFV, BRPF3, HIST1H2BK, HIST1H2BI, HIST1H2BJ, H2AFZ, TLK1, SUPT5H, H1F0, RCOR1, HMG20A, TAF6L, SUV420H2, SMARCAL1, VPS72, LEO1, SUPT7L, BCOR, DNMT3A, AEBP2, YEATS4, PHB, L3MBTL, SMYD3, SAP130, SUPT16H, H3F3A, CHAF1A, KLF1, RERE, ENY2, EZH1, EZH2, NAP1L1, DMAP1, NAP1L5, NAP1L4, HIST2H2AC, GPX4, HSF4, USP16, …	5063	378	13528	1.39252	2.7935e-05	3.32565e-07	9.62045e-06
INTERPRO	IPR007087:Zinc finger, C2H2-type	366	5.30358	5.03063e-09	DZIP1, ZNF639, ZNF782, ZNF250, REST, ZNF253, ZFP91, ZNF778, BRPF1, ZNF776, ZNF775, ZNF774, ZNF772, ZNF248, ZNF397, ZNF396, ZNF107, PATZ1, ZNF394, ZNF644, YY2, CIZ1, ZNF646, ZNF507, YY1, ZHX1, ZNF790, ZHX2, ZNF501, ZNF791, ZNF649, ZNF503, ZNF793, ZUFSP, TANK, ZNF500, ZNF234, ZFP82, ZNF236, ZNF235, ZNF789, ZNF238, PRDM4, ZNF785, ZNF384, PRDM2, ZNF382, ZNF41, ZNF613, ZNF614, ZNF79, ZNF517, ZNF132, Z…	6119	784	16659	1.27096	2.44938e-05	2.22674e-06	9.54682e-06
GOTERM_CC_FAT	GO:0000793~condensed chromosome	78	1.13027	5.55512e-09	MAD1L1, XRCC4, KNTC1, RANGAP1, MKI67IP, AURKB, KIF2C, NDE1, SEH1L, INCENP, NUP37, TUBG1, SS18L1, ZW10, NOL6, NUP133, HMBS, SGOL2, SGOL1, NUP85, UBE2I, TOPBP1, LIG4, DCTN3, NCAPD3, CDK2, RAD51, SUV420H2, CHMP1A, MAD2L1, NDEL1, SPAG5, FANCD2, ZWINT, NSL1, SMARCA5, BUB1B, NUP107, NUP43, ADD3, TOP3B, CCDC99, BLM, AHCTF1, CHEK1, RCC1, RPA1, SPC25, ORC2L, HJURP, NCAPG, CENPC1, BUB1, CLASP1, CLASP2, ZWI…	4442	129	12782	1.7399	4.82184e-06	1.14806e-07	8.6185e-06
SP_PIR_KEYWORDS	host-virus interaction	149	2.15911	5.59852e-09	PVR, TBK1, RBM15B, BTRC, IDE, SYNCRIP, TBP, C9ORF156, GTF2E1, CUL2, MAP3K5, CUL5, WWP2, CD46, SND1, RPLP0, WWP1, LOC645691, ITCH, SYK, SATB1, RAN, RCOR1, RELA, RXRA, RBL1, EFNB2, UBR4, HLA-C, MAPK1, EP300, PSMA4, PSMA3, PDCD6IP, EIF2AK2, SIVA1, CRTC2, DERL1, GRB2, RAD23A, CRTC1, RRAGA, ITGB1, BANF1, KARS, PSMB5, PSMB4, PSMB7, PSMB6, HNRNPK, DDX3X, PVRL1, SMARCB1, PSMB3, ITGAV, PSMB2, NPM1, TAF1, …	6796	285	19235	1.47972	4.74194e-06	1.07772e-07	8.6582e-06
SP_PIR_KEYWORDS	cytoskeleton	295	4.27474	5.71909e-09	FAM110A, JUB, KIFC1, DYNC2LI1, STOML2, RANGAP1, AURKA, PTPN21, AURKB, CDC16, CD2AP, CTNNB1, HOOK3, ACTG1, FAM125A, HOOK2, CDCA8, PSKH1, IFT20, INCENP, DYNC2H1, CLNS1A, DBNL, KIF5B, ROCK1, UBR4, BSN, DCTN5, DCTN6, CTNNA1, DCTN3, CEP152, DCTN4, DCTN1, DCTN2, RCC2, SPAG6, CEP350, SPAG5, LCA5, TXNDC6, CNTROB, BIN3, ADD3, ADD2, ADD1, KIF4A, CCDC99, AKAP12, MYO9B, CEP164, CHEK1, PIN4, FUZ, C3ORF10, KIA…	6796	636	19235	1.31282	4.84406e-06	1.07646e-07	8.84466e-06
GOTERM_MF_FAT	GO:0043566~structure-specific DNA binding	89	1.28967	5.76888e-09	XRCC5, THRB, XRCC6, STAT5B, ZNF12, YBX1, CTNNB1, PMS2L3, MEN1, FUBP1, ANKRD17, FOS, LONP1, MCM7, ZNF148, CGGBP1, LOC645691, PMS2CL, POLG2, MYC, PMS1, RBMS1, EGR1, EGFR, SSBP4, SATB1, SSBP3, MTERF, SSBP1, RXRA, TP53, APTX, SPEN, IFI16, CSDA, MCM4, C10ORF2, PURB, RAD51, RECQL, PNKP, XPC, HES5, JUN, RAD18, DEAF1, RAD23B, CNBP, BLM, MRE11A, RAD23A, WBP11, ZBTB16, PIN4, KIN, RPA3, RPA1, RPA2, ERCC5, P…	4815	145	12983	1.65501	1.26915e-05	4.53269e-07	1.00289e-05
GOTERM_BP_FAT	GO:0051252~regulation of RNA metabolic process	790	11.4476	5.87747e-09	MEF2C, MED24, SYNCRIP, ZNF782, RORA, MED22, REST, MED21, MED20, ZNF778, EPC1, APP, ZNF776, MED26, FOXF1, ZNF772, ZNF397, PQBP1, YEATS2, ZNF396, PATZ1, ZNF394, TBPL1, L3MBTL4, NDNL2, BARHL1, MED12, ZNF790, ZNF791, MED14, MED13, ZNF793, PROX1, MED10, ZNF500, MED19, ZNF789, MED15, JUN, MED18, FOXG1, ZNF785, MYBBP1A, ZNF382, ZNF517, ZNF132, ZNF133, CRTC1, ZNF131, ZNF510, VPS72, FOXH1, ARX, ATN1, PABP…	5063	1813	13528	1.16427	3.28604e-05	3.86599e-07	1.13167e-05
SP_PIR_KEYWORDS	zinc finger	90	1.30416	6.26595e-09	ZNF85, PPARA, ZNF17, ZNF18, ZNF81, THRB, ZNF12, ZNF250, ZKSCAN1, ZNF10, RORA, ZNF345, GLI3, ZNF14, PMS2L3, BRPF1, GLI4, ZNF182, MAZ, ZNF148, NR2F2, RPS27A, NR2F1, EGR1, ZNF281, EGR3, RXRB, RXRA, ZNF92, ZFY, ZFX, ZHX1, ZNF501, ZNF8, ZNF7, GTF2B, ZNF140, ZNF3, CDR2, EP300, ZNF235, EIF2S2, UBC, PRDM2, ZNF551, UBA52, CNBP, ZBTB6, ZNF133, ZNF76, FHL3, POLA1, ZNF35, ZBTB16, NR3C1, ZNF75D, ADAP1, RPA1, …	6796	153	19235	1.66491	5.30724e-06	1.15375e-07	9.69037e-06
GOTERM_BP_FAT	GO:0016481~negative regulation of transcription	232	3.36183	6.87723e-09	MEF2C, FST, ZNF639, REST, CTNNB1, CITED2, EPC1, ZGPAT, SIN3A, WWP1, NKX6-2, SUPT5H, S100A1, PTPRK, RCOR2, RXRA, ZHX1, ZHX2, PTPRU, PROX1, ZNF238, HES5, PIAS4, RPS14, TGIF1, ZNF382, SUMO1P3, CALR, VPS72, FOXH1, HEXIM2, ATN1, TCF4, BCOR, NKRF, DNMT3A, BMP2, KLF12, PHB, L3MBTL, SMAD4, RYBP, SKI, SMAD2, UBP1, DLX2, DLX1, TRPS1, MLX, UBA3, HOPX, SMURF2, RBPJ, ZFHX3, KLF4, CRYM, COPS2, PPARA, TSG101, T…	5063	459	13528	1.35052	3.84499e-05	4.471e-07	1.32417e-05
GOTERM_BP_FAT	GO:0031327~negative regulation of cellular biosynthetic process	276	3.99942	7.00753e-09	MEF2C, EIF2C2, FST, ZNF639, REST, CTNNB1, CITED2, EPC1, ZGPAT, SIN3A, NKX6-2, WWP1, SUPT5H, EIF2B4, S100A1, EIF2B5, PTPRK, GTPBP4, RCOR2, RXRA, ZHX1, ZHX2, PTPRU, PROX1, ZNF238, PIAS4, HES5, RPS14, TGIF1, EIF2AK3, ZNF382, EIF2C3, EIF2C4, ENPP1, SUMO1P3, HUS1, IGF2BP2, IGF2BP3, CALR, VPS72, FOXH1, ACD, HEXIM2, ATN1, TCF4, BCOR, NKRF, DNMT3A, BMP2, KLF12, PAIP2, PHB, L3MBTL, RYBP, SMAD4, SKI, SMAD2…	5063	561	13528	1.31453	3.91784e-05	4.50335e-07	1.34926e-05
GOTERM_CC_FAT	GO:0000779~condensed chromosome, centromeric region	47	0.681061	7.1092e-09	MAD1L1, CCDC99, KNTC1, AHCTF1, RANGAP1, AURKB, KIF2C, SPC25, NDE1, ORC2L, SEH1L, HJURP, CENPC1, BUB1, CLASP1, NUP37, CLASP2, ZWILCH, SS18L1, ZW10, PINX1, CENPO, NUP133, CENPN, CENPM, SGOL2, TP53BP1, SGOL1, NUF2, CENPF, CASC5, NUP85, DCTN3, CENPK, MLF1IP, MIS12, CENPH, SUV420H2, NDEL1, MAD2L1, SPAG5, ZWINT, NSL1, CENPV, BUB1B, NUP107, NUP43	4442	66	12782	2.04915	6.17077e-06	1.43507e-07	1.10296e-05
UP_SEQ_FEATURE	zinc finger region:C2H2-type 4	271	3.92697	7.42558e-09	ZNF639, ZNF250, REST, ZNF253, ZNF778, ZFP91, ZNF776, ZNF775, ZNF774, ZNF772, ZNF248, ZNF397, ZNF107, PATZ1, ZNF394, ZNF644, YY2, ZNF507, YY1, ZNF790, ZNF501, ZNF649, ZNF791, ZNF793, ZNF500, ZNF234, ZFP82, ZNF236, ZNF235, ZNF789, ZNF238, PRDM4, ZNF785, ZNF384, PRDM2, ZNF382, ZNF41, ZNF613, ZNF614, ZNF517, ZNF79, ZNF132, ZNF133, ZNF76, ZNF510, ZNF232, ZNF619, ZNF230, ZNF618, ZNF615, ZNF512, ZNF513,…	6794	575	19113	1.32588	8.61554e-05	5.06817e-06	1.5383e-05
SP_PIR_KEYWORDS	er-golgi transport	56	0.811477	9.06086e-09	COPA, SEC24B, SEC24A, SEC31A, TRAPPC2L, RAB1A, RTN3, TRAPPC6A, COPB2, TRAPPC6B, COPB1, ZFPL1, SEC24C, SAR1A, ZW10, KDELR3, KDELR2, RINT1, ERGIC2, ERGIC3, ARCN1, USO1, TRAPPC4, TRAPPC1, COPG, TRAPPC3, COPE, SEC23B, ARFGAP1, ARFGAP2, NAPG, CNIH, COPZ1, BET1, NAPA, ARF6, NAPB, LMAN1, TMED2, STX18, KIAA1012, SEC16A, SEC22A, BCAP29, TMED10, SEC22C, RAB2B, PREB, SCFD1, ARF1, ARF3, ARF4, MCFD2, YIPF5, G…	6796	83	19235	1.90963	7.67452e-06	1.63288e-07	1.40128e-05
GOTERM_CC_FAT	GO:0005667~transcription factor complex	114	1.65193	9.22144e-09	MMS19, LMO4, RBM4, XRCC6, HOXD12, TBP, CNOT7, CTNNB1, GTF2E1, TAF5L, GTF2E2, FOXF1, TBPL1, SATB2, LBX1, RCOR2, RELA, YY1, RBL1, ARNTL, EP300, HIF1A, ABT1, JUN, SIX1, DEAF1, SOX2, TFEB, TRRAP, ATF1, FOXH1, TEAD4, TFDP2, HOXA9, TAF9, TCF4, TCF3, TFDP1, TAF2, TAF1, TAF4, SMAD9, TAF5, SUB1, SMAD6, TAF7, SMAD4, SMAD2, SMAD1, ATF4, GTF2F1, GTF2F2, PARP1, HDAC9, TCF12, ZFHX3, KLF4, E2F1, E2F3, TAF1A, E2…	4442	210	12782	1.56209	8.00418e-06	1.81914e-07	1.43066e-05
GOTERM_MF_FAT	GO:0016881~acid-amino acid ligase activity	115	1.66643	9.63914e-09	DZIP3, TMEM189-UBE2V1, PPCS, CBX8, WWP2, WWP1, ITCH, FBXO24, FBXO21, ANAPC5, ANAPC4, UBE2J1, UBR4, UBR2, UBR1, BRAP, HERC2P3, MIB1, PIAS4, UBR5, UBL4A, FBXL5, PIAS2, AMFR, PIAS1, FBXL6, RNF20, FBXL3, UBE2V1, ANAPC10, ARPC4, UBE2V2, ANAPC11, RBX1, ARIH1, UBE2D3, HECTD2, HECTD3, FBXW2, RNF168, FBXO3, RNF167, TRAF7, BCOR, TRAF6, FBXO9, RNF14, FBXO7, CDC23, MUL1, HACE1, MALT1, UBOX5, ATG3, BRCA1, UBE…	4815	201	12983	1.5427	2.12059e-05	7.31244e-07	1.67572e-05
GOTERM_BP_FAT	GO:0006417~regulation of translation	85	1.23171	1.05672e-08	NCBP2, SRP14, EIF2C2, CPEB2, EIF5, EIF5B, EIF5A, EIF2A, AKT1, EIF4EBP1, APP, EIF4EBP2, ANG, RBM8A, WIBG, TIA1, DDX25, TRMT6, HRSP12, PIWIL1, PUM1, QKI, EIF1, EIF2B2, DNAJC1, EIF2B4, KIAA0427, EIF2B5, PRKCA, ACO1, MAGOH, NDUFA13, EIF1B, CDK4, RPS4X, EIF4G1, MAPK1, NCK2, EIF4A3, EIF4G3, TRNAU1AP, PA2G4, EIF4A2, NCK1, EIF2S1, EEFSEC, PPP1R15B, EIF2AK3, PPP1R15A, EIF2C3, EIF2C4, GATC, NANOS1, PML, MK…	5063	137	13528	1.65777	5.90796e-05	6.71379e-07	2.03465e-05
GOTERM_BP_FAT	GO:0006355~regulation of transcription, DNA-dependent	772	11.1868	1.07621e-08	MEF2C, MED24, ZNF782, RORA, MED22, REST, MED21, MED20, EPC1, ZNF778, APP, ZNF776, MED26, FOXF1, ZNF772, ZNF397, PQBP1, YEATS2, ZNF396, PATZ1, ZNF394, TBPL1, L3MBTL4, NDNL2, BARHL1, ZNF790, MED12, ZNF791, MED14, MED13, ZNF793, PROX1, MED10, ZNF500, MED19, ZNF789, MED15, JUN, MED18, FOXG1, ZNF785, MYBBP1A, ZNF382, ZNF517, ZNF132, ZNF133, CRTC1, ZNF131, ZNF510, VPS72, FOXH1, ARX, ATN1, ARNTL2, ZNF39…	5063	1773	13528	1.16341	6.0169e-05	6.76076e-07	2.07217e-05
GOTERM_BP_FAT	GO:0051248~negative regulation of protein metabolic process	109	1.57948	1.08698e-08	SRP14, EIF2C2, IDE, CDC16, EIF4EBP1, EIF4EBP2, ATG5, TIA1, APOM, DNAJC1, EIF2B4, RPS27A, EIF2B5, GTPBP4, ANAPC5, RELA, SOCS1, ANAPC4, PSMA2, PSMA1, MAD2L1, PSMA6, PSMA5, PSMA4, JUN, PSMA3, ANAPC7, EIF2AK3, UBA52, EIF2C3, EIF2C4, ENPP1, ANAPC10, IGF2BP2, IGF2BP3, ANAPC11, CALR, PSMB5, PSMB4, PSMB7, PSMB6, PSMB3, EIF3E, ITGAV, PSMB2, FBXO5, TAF9, PAIP2, SMAD6, TAF7, CDC23, CDC20, FOXP3, CDC26, CDC2…	5063	187	13528	1.55744	6.07712e-05	6.75256e-07	2.09291e-05
GOTERM_BP_FAT	GO:0016567~protein ubiquitination	76	1.10129	1.1715e-08	TMEM189-UBE2V1, DZIP3, TSG101, SAE1, CBX8, OS9, AKT1, WWP2, WWP1, ITCH, FBXO24, RPS27A, DDB1, RING1, UBE2H, TMEM189, UBE2C, RBBP6, UBE2B, HERC2P3, UBE2N, MIB1, TRIM33, UBC, FBXL5, DDB2, MDM2, CAND1, SIAH1, AMFR, PAF1, SIAH2, RNF20, UBA52, FBXL3, UBE3A, UBE2V1, UBE2V2, CDC73, UBE3C, CBLL1, ANAPC11, STUB1, PRPF19, ERCC8, UBE2D3, FBXW7, RNF11, LEO1, RNF168, RNF167, NEDD4L, FBXO3, TRAF7, TRAF6, FBXO9…	5063	119	13528	1.70645	6.54965e-05	7.19765e-07	2.25565e-05
GOTERM_BP_FAT	GO:0007346~regulation of mitotic cell cycle	92	1.33314	1.41009e-08	MAD1L1, NBN, MAEA, STAT5B, KNTC1, TTK, RPS27L, CDC16, GTSE1, CDT1, CDC42, TRIAP1, SBDS, APP, CUL7, PCBP4, PRMT5, MTBP, TGFA, CDK10, RANBP1, TPR, MYC, CCNA2, ZW10, DLG1, EGFR, CDC6, TP53, NUSAP1, ESPL1, RB1, UBE2C, PROX1, CDK2, TRIM35, CHMP1A, CCND1, MAD2L1, MAD2L1BP, ZWINT, BTG3, FOXG1, BUB1B, MDM2, PEBP1, FOXC1, MAD2L2, DCUN1D3, RAD17, SMARCA4, HOXA13, HUS1, PML, ANLN, ANAPC10, TRRAP, ZNF655, RC…	5063	152	13528	1.61722	7.88348e-05	8.56934e-07	2.71503e-05
GOTERM_CC_FAT	GO:0005643~nuclear pore	53	0.768005	1.65198e-08	MAD1L1, EIF5A, RANGAP1, RAE1, SEH1L, NUP37, GLE1, TPR, NUP35, LBR, NUP133, TMCO6, RAN, IPO9, NUP85, IPO8, NUPL2, NUPL1, SENP2, MAD2L1, AAAS, IPO7, NUP205, IPO4, IPO5, KPNA6, KPNA5, NUP107, KPNA4, KPNA3, KPNA2, NUP43, KPNA1, NUP98, NUP160, SUMO1P3, AHCTF1, NUP93, NUP214, DDX19A, DDX19B, NUP54, TNPO2, TNPO1, XPOT, NUP153, IPO13, IPO11, NXF1, NUP155, TMEM48, NUTF2, XPO7	4442	79	12782	1.9305	1.43391e-05	3.18649e-07	2.56297e-05
UP_SEQ_FEATURE	short sequence motif:Q motif	31	0.44921	1.74688e-08	DDX27, DDX47, DDX17, DDX28, DDX18, DDX46, DDX3X, DDX23, DDX49, DDX19A, DDX25, DDX19B, DDX3Y, DDX24, DDX21, DDX10, DDX42, DDX5, DDX6, EIF4A3, DDX39, DDX56, DDX55, EIF4A2, EIF4A1, DDX59, DDX50, DDX31, DDX54, DDX52, DDX51	6794	37	19113	2.35702	0.00020267	1.12605e-05	3.61889e-05
GOTERM_BP_FAT	GO:0016072~rRNA metabolic process	64	0.927402	1.79429e-08	RNASEN, NAF1, RPL14, UTP18, GAR1, LSM6, UTP15, MKI67IP, IMP3, SBDS, WDR36, RRP1B, TFB2M, RPL11, FTSJ1, DEDD2, RPL35A, EXOSC8, RRP1, EXOSC9, EXOSC6, EMG1, EXOSC7, EXOSC4, EXOSC2, EXOSC3, EIF4A3, PA2G4, RPS19, NOP2, RPS16, RPS17, RPS14, RPS15, NHP2, C1D, UTP6, WBP11, BOP1, PIN4, FCF1, EXOSC10, UTP11L, RPS28, FRG1, NPM3, RPL5, RPS24, UTP23, TBL3, TSR2, RPL26, HEATR1, RPS6, FBL, DIS3, DDX56, C1ORF66,…	5063	96	13528	1.78129	0.000100314	1.0787e-06	3.4548e-05
GOTERM_BP_FAT	GO:0043039~tRNA aminoacylation	37	0.536154	1.80665e-08	TARS2, VARS2, NARS, ZNFX1, FARS2, QARS, IARS2, KARS, IARS, WARS, PARS2, NARS2, HARS2, LARS, MARS2, POLG2, TPR, TARSL2, MARS, YARS, DARS, RARS2, SARS, GARS, DALRD3, EPRS, AARSD1, LARS2, DARS2, SARS2, TARS, RARS, HARS, FARSB, CARS2, FARSA, AARS2	5063	46	13528	2.14916	0.000101005	1.07457e-06	3.47859e-05
GOTERM_BP_FAT	GO:0043038~amino acid activation	37	0.536154	1.80665e-08	TARS2, VARS2, NARS, ZNFX1, FARS2, QARS, IARS2, KARS, IARS, WARS, PARS2, NARS2, HARS2, LARS, MARS2, POLG2, TPR, TARSL2, MARS, YARS, DARS, RARS2, SARS, GARS, DALRD3, EPRS, AARSD1, LARS2, DARS2, SARS2, TARS, RARS, HARS, FARSB, CARS2, FARSA, AARS2	5063	46	13528	2.14916	0.000101005	1.07457e-06	3.47859e-05
GOTERM_BP_FAT	GO:0006418~tRNA aminoacylation for protein translation	37	0.536154	1.80665e-08	TARS2, VARS2, NARS, ZNFX1, FARS2, QARS, IARS2, KARS, IARS, WARS, PARS2, NARS2, HARS2, LARS, MARS2, POLG2, TPR, TARSL2, MARS, YARS, DARS, RARS2, SARS, GARS, DALRD3, EPRS, AARSD1, LARS2, DARS2, SARS2, TARS, RARS, HARS, FARSB, CARS2, FARSA, AARS2	5063	46	13528	2.14916	0.000101005	1.07457e-06	3.47859e-05
GOTERM_CC_FAT	GO:0031252~cell leading edge	81	1.17374	1.81484e-08	ALS2, SH3RF1, JUB, MTSS1, ENAH, TLN1, NRBP1, WASF1, ITSN1, CD2AP, IQGAP1, RPS3, CTNNB1, AKT1, ACTR3, SLC1A2, SPRY1, ROBO1, PDE4A, ARHGAP1, PIK3CA, SYNJ2, ROBO2, AKT2, DBNL, PTPRK, PLD1, CCDC88A, TRPM7, BAIAP2, SCYL3, MYH9, CDK5, VASP, MTMR14, NME2, NDEL1, NME1, ITGB1BP1, RAB5A, ADAM17, GNAS, WASL, PARVA, MYO5A, SLC39A14, FGD1, DIAPH1, TNFRSF12A, NEDD9, CTNND1, MYO9B, RDX, ABI1, ARF6, CDH2, CYTH3,…	4442	138	12782	1.68899	1.57527e-05	3.42452e-07	2.81563e-05
GOTERM_CC_FAT	GO:0000777~condensed chromosome kinetochore	42	0.608607	2.46143e-08	MAD1L1, CCDC99, KNTC1, AHCTF1, RANGAP1, KIF2C, SPC25, NDE1, ORC2L, SEH1L, HJURP, CENPC1, BUB1, CLASP1, NUP37, CLASP2, ZWILCH, ZW10, PINX1, CENPO, NUP133, CENPN, CENPM, TP53BP1, NUF2, CENPF, CASC5, NUP85, DCTN3, CENPK, MLF1IP, MIS12, CENPH, NDEL1, MAD2L1, SPAG5, ZWINT, NSL1, CENPV, BUB1B, NUP107, NUP43	4442	58	12782	2.08373	2.1365e-05	4.54578e-07	3.81878e-05
GOTERM_BP_FAT	GO:0016568~chromatin modification	148	2.14462	2.5568e-08	MORF4L1, RBM4, MORF4L2, HIRA, CBX4, INO80, CBX2, CBX8, CBX7, CBX6, RCBTB1, EPC1, EPC2, TAF5L, MLL5, BRPF1, BRPF3, SMARCD3, EED, TLK1, MYST2, SUPT5H, MYST1, MLL4, MYST3, SATB2, RCOR1, RBL1, HMG20A, ARID1A, ARID1B, TAF6L, SUV420H2, EP300, SYCP3, SMARCAL1, SMARCA5, PAF1, SMARCA2, RNF20, SMARCA4, SETD1A, C14ORF169, TRRAP, VPS72, SMARCB1, LEO1, RNF168, SUPT7L, TAF9, BCOR, HELLS, SETDB1, DNMT3A, AEBP2,…	5063	274	13528	1.44323	0.00014294	1.50474e-06	4.92296e-05
GOTERM_BP_FAT	GO:0031400~negative regulation of protein modification process	75	1.0868	3.35793e-08	CDC16, MEN1, ATG5, PSMD2, PSMD3, PSMD4, PSMD6, PSMD7, PSMD8, RPS27A, PSMD9, PRKCA, PPP2R1A, GTPBP4, ANAPC5, SOCS1, ANAPC4, UBE2C, CDK5, PSMA2, PSMA1, G6PD, MAD2L1, PSMA6, PSEN1, PSMA5, PSMA4, JUN, PSMA3, UBC, MGEA5, BUB1B, PEBP1, PSME3, ANAPC7, UBA52, PSMB10, PRKCZ, ENPP1, ANAPC10, ANAPC11, PSMB5, PSMB4, PSMB7, PSMB6, PSMB3, PPP2CA, PSMB2, FBXO5, BUB3, NF2, SMAD6, TAF7, YWHAB, CDC23, CDC20, CDC26…	5063	119	13528	1.68399	0.000187724	1.95564e-06	6.46548e-05
UP_SEQ_FEATURE	zinc finger region:C2H2-type 7	217	3.14447	3.40691e-08	ZNF639, ZNF250, ZNF782, REST, ZNF253, ZNF778, ZNF776, ZNF775, ZNF774, ZNF772, ZNF248, ZNF397, ZNF107, PATZ1, ZNF394, ZNF644, ZNF507, ZNF790, ZNF501, ZNF649, ZNF791, ZNF234, ZFP82, ZNF236, ZNF235, ZNF789, ZNF785, ZNF384, ZNF382, ZNF41, ZNF613, ZNF614, ZNF517, ZNF79, ZNF132, ZNF133, ZNF76, ZNF510, ZNF619, ZNF230, ZNF615, ZNF513, ZNF616, ZNF227, ZNF226, ZNF225, ZNF224, ZNF223, ZNF222, CASZ1, ZNF71, …	6794	451	19113	1.35359	0.000395225	2.08052e-05	7.05784e-05
KEGG_PATHWAY	hsa04110:Cell cycle	79	1.14476	3.76416e-08	E2F1, MAD1L1, E2F3, E2F4, CDC14A, E2F5, TTK, CDC16, TGFB2, CCNE2, RAD21, MCM7, ORC4L, CDKN2D, CCNA2, MYC, STAG2, CUL1, CDC7, CDC6, ANAPC5, CCNH, RBL1, ANAPC4, TP53, ESPL1, RB1, SKP1, CDK7, CDK4, MCM3, MCM4, MCM5, ORC1L, CDK2, CCND1, EP300, MAD2L1, CCND3, CCND2, BUB1B, ORC5L, MDM2, ANAPC7, GADD45B, MAD2L2, YWHAZ, PRKDC, ANAPC10, CHEK1, CHEK2, ANAPC11, RBX1, ORC2L, BUB1, TFDP2, BUB3, TFDP1, YWHAB, …	1958	125	5085	1.64133	7.37773e-06	1.84444e-06	4.70237e-05
UP_SEQ_FEATURE	zinc finger region:C2H2-type 2	281	4.07187	3.88999e-08	ZNF639, ZNF250, REST, ZNF253, ZFP91, ZNF775, ZNF774, ZNF772, ZNF248, ZNF397, ZNF396, ZNF107, PATZ1, ZNF394, ZNF644, YY2, ZNF507, YY1, ZHX1, ZNF790, ZHX2, ZNF501, ZNF791, ZNF649, ZNF793, ZUFSP, ZNF500, ZNF234, ZFP82, ZNF236, ZNF235, ZNF789, ZNF238, PRDM4, ZNF785, ZNF384, PRDM2, ZNF382, ZNF613, ZNF517, ZNF79, ZNF132, ZNF133, ZNF76, ZNF131, ZNF510, ZNF511, ZNF232, ZNF619, ZNF230, ZNF618, ZNF615, ZNF…	6794	608	19113	1.30019	0.000451254	2.25675e-05	8.0586e-05
UP_SEQ_FEATURE	zinc finger region:C2H2-type 6	232	3.36183	3.93668e-08	ZNF639, ZNF250, ZNF782, REST, ZNF253, ZNF778, ZNF776, ZNF775, ZNF774, ZNF772, ZNF248, ZNF397, PATZ1, ZNF394, ZNF644, ZNF507, ZNF790, ZNF501, ZNF649, ZNF791, ZNF234, ZFP82, ZNF236, ZNF235, ZNF789, ZNF785, ZNF384, PRDM2, ZNF382, ZNF41, ZNF613, ZNF614, ZNF517, ZNF79, ZNF132, ZNF133, ZNF76, ZNF131, ZNF510, ZNF619, ZNF230, ZNF615, ZNF513, ZNF616, ZNF227, ZNF226, ZNF225, ZNF224, CASZ1, ZNF71, PLAGL2, Z…	6794	488	19113	1.33743	0.000456668	2.17508e-05	8.15532e-05
SP_PIR_KEYWORDS	proteasome	41	0.594117	3.95246e-08	PSMB10, RAD23B, UBE3A, SHFM1, UBE3C, UBQLN1, PAAF1, PSMB5, PSMB4, PSMB7, PSMB6, PSMB3, PSMB2, PSMD2, PSMD3, PSMD4, PSMD6, PSMD7, PSMD8, PSMD9, PSMB8, PSMA2, ADRM1, PSMA1, PSMC6, PSMD13, PSMC5, PSMA6, PSMD12, PSMC4, PSMA5, PSMC3, PSMD10, PSMC2, PSMA4, PSMA3, PSMC1, POMP, UCHL5, PSME3, PSME4	6796	56	19235	2.07221	3.34768e-05	6.97444e-07	6.11253e-05
INTERPRO	IPR014014:RNA helicase, DEAD-box type, Q motif	31	0.44921	4.11945e-08	DDX27, DDX47, DDX17, DDX28, DDX18, DDX46, DDX3X, DDX23, DDX49, DDX19A, DDX25, DDX19B, DDX3Y, DDX24, DDX21, DDX10, DDX42, DDX1, DDX5, DDX6, EIF4A3, DDX39, DDX56, DDX55, EIF4A2, EIF4A1, DDX59, DDX50, DDX31, DDX54, DDX52	6119	37	16659	2.28102	0.000200556	1.67145e-05	7.81764e-05
GOTERM_BP_FAT	GO:0006364~rRNA processing	61	0.88393	5.50389e-08	NAF1, RPL14, UTP18, GAR1, LSM6, UTP15, IMP3, SBDS, WDR36, RRP1B, TFB2M, RPL11, FTSJ1, RPL35A, EXOSC8, RRP1, EXOSC9, EXOSC6, EMG1, EXOSC7, EXOSC4, EXOSC2, EXOSC3, EIF4A3, PA2G4, RPS19, NOP2, RPS16, RPS17, RPS14, RPS15, NHP2, C1D, UTP6, WBP11, BOP1, PIN4, FCF1, EXOSC10, UTP11L, RPS28, FRG1, NPM3, RPL5, RPS24, UTP23, TBL3, TSR2, RPL26, HEATR1, RPS6, FBL, DIS3, DDX56, C1ORF66, NOLC1, WDR3, POP4, UTP1…	5063	92	13528	1.77161	0.000307675	3.17239e-06	0.000105974
GOTERM_CC_FAT	GO:0000502~proteasome complex	43	0.623098	5.61245e-08	PSMB10, RAD23B, UBE3A, SHFM1, IDE, UBE3C, UBQLN1, PAAF1, PSMB5, PSMB4, PSMB7, PSMB6, PSMB3, PSMB2, PSMD2, PSMD3, PSMD4, PSMD6, PSMD7, PSMD8, PSMD9, UBR1, PSMB8, PSMA2, ADRM1, PSMA1, PSMC6, PSMD13, PSMC5, PSMA6, PSMC4, PSMD12, PSMA5, PSMC3, PSMD10, PSMC2, PSMA4, PSMA3, PSMC1, UCHL5, POMP, PSME3, PSME4	4442	61	12782	2.02842	4.87148e-05	1.01492e-06	8.70743e-05
GOTERM_CC_FAT	GO:0034399~nuclear periphery	43	0.623098	5.61245e-08	EIF6, SMARCAD1, KIF4A, MAEA, LMNB1, BLM, PML, POLA1, NUFIP1, AHCTF1, CAD, KIN, CXXC1, MEN1, ERCC8, ZNF350, ZNF326, FIGN, NARF, SRRM1, MYB, DNMT3A, YEATS4, PHACTR3, CEBPB, YY1, SPTBN4, AKAP8L, TP53, CENPF, SMC3, ATXN3, CHMP1A, PIAS4, CFL2, PCNA, TEP1, RUVBL2, JAK2, PHF5A, RUVBL1, MATR3, THOC1	4442	61	12782	2.02842	4.87148e-05	1.01492e-06	8.70743e-05
GOTERM_CC_FAT	GO:0016591~DNA-directed RNA polymerase II, holoenzyme	53	0.768005	5.79926e-08	MMS19, INTS2, TBP, INTS3, INTS9, INTS8, GTF2E1, GTF2E2, TAF5L, GTF2A1, INTS5, INTS4, INTS7, INTS6, GTF2A2, TBPL1, ELP4, ELP3, ELP2, CCNH, GTF2H4, TP53, CDK7, GTF2H1, TAF11, TAF10, TAF12, C19ORF2, PAF1, POLR2H, SUPT3H, POLR2G, POLR2I, SHFM1, CDC73, TRRAP, POLR2D, POLR2C, POLR2B, ERCC5, LEO1, TAF9, TAF2, TAF1, TAF4, TAF5, TAF7, INTS12, INTS10, CTR9, MNAT1, GTF2F1, GTF2F2	4442	81	12782	1.88283	5.03363e-05	1.0273e-06	8.99726e-05
GOTERM_BP_FAT	GO:0051325~interphase	68	0.985364	5.92475e-08	E2F1, E2F4, LATS1, LATS2, GTSE1, AKT1, CUL3, CUL2, ACVR1B, APP, CUL5, CDKN2D, MTBP, CDK10, CDCA5, DNAJC2, CUL1, EGFR, CDC7, CDC6, ANAPC5, ANAPC4, POLE, RB1, CDK4, PPP1CB, CDK2, FOXN3, RBBP8, PPM1D, CCND1, CCND2, ADAM17, MDM2, KPNA2, MAP3K11, ACVR1, PPP6C, BLM, CAMK2G, POLA1, ANAPC10, CHEK1, ZNF655, RCC1, ITGB1, PRUNE2, BCL2, KATNA1, NPAT, CAMK2D, PPP3CB, CAMK2B, TCF3, NFATC1, TAF2, TAF1, CDC23, C…	5063	106	13528	1.71407	0.000331198	3.38013e-06	0.000114077
SP_PIR_KEYWORDS	translocation	50	0.724533	6.0167e-08	TIMM17A, ZMAT3, TIMM17B, EIF5A, TIMM50, SEH1L, FXC1, TIMM9, NUP37, GLE1, TPR, NUP35, DNAJC19, NUP133, NUP85, TIMM23, NUPL2, TIMM44, NUPL1, TIMM8B, TIMM8A, SENP2, SEC61B, NUP205, C3ORF31, NUP107, NUP43, SEC61G, SERP1, NUP98, NUP160, AHCTF1, NUP93, CHCHD4, TIMM13, SEC62, TRAM2, NUP214, DDX19A, DDX19B, PEX14, NUP54, SEC61A1, SEC61A2, NUP153, RRBP1, NUP155, C18ORF55, TMEM48, XPO7	6796	74	19235	1.91239	5.09602e-05	1.04003e-06	9.30491e-05
UP_SEQ_FEATURE	short sequence motif:DEAD box	28	0.405738	6.48382e-08	DDX27, DDX17, DDX47, DDX18, DDX46, DDX3X, DDX23, DDX49, DDX19A, DDX25, DDX19B, DDX3Y, DDX24, DDX10, DDX42, DDX1, DDX5, DDX6, EIF4A3, DDX56, DDX55, EIF4A2, DDX59, EIF4A1, DDX31, DDX54, DDX52, DDX51	6794	33	19113	2.38697	0.000752035	3.41957e-05	0.00013432
GOTERM_CC_FAT	GO:0000139~Golgi membrane	101	1.46356	6.8656e-08	GNPTG, RAB9A, AP4E1, AP1G1, UNC50, SGMS1, SLC35A1, SLC35A2, SLC35A3, SLC35A4, B2M, TAPBP, ST3GAL1, ST3GAL3, GBF1, ST3GAL4, ST3GAL6, PDGFC, SCAMP3, BSG, FUT11, FUT10, CORO7, PLCE1, ATP2C1, CHPF, VAMP7, USO1, VAMP4, EXT1, TRAPPC3, ARFGAP1, GLG1, AFTPH, CNIH, COPZ1, ST8SIA1, ST8SIA2, ARFGEF2, LMAN1, B3GNT1, DOPEY1, ENTPD4, B3GNT2, STX10, GABARAPL2, ST6GAL1, ST6GAL2, ARFIP1, RFNG, B3GAT3, ARF1, ST8SI…	4442	186	12782	1.56253	5.95917e-05	1.19187e-06	0.000106516
GOTERM_MF_FAT	GO:0016564~transcription repressor activity	164	2.37647	7.50671e-08	THRB, CBX4, HIRA, CBX2, REST, MXI1, RBM9, ZNF253, NR2E1, CBX5, CITED2, HOXC6, EPC1, SIN3A, CASP8AP2, EED, PATZ1, AKIRIN2, RCOR2, MTA2, YY1, HES7, CSDA, PROX1, DDIT3, FOXN3, SFRS2, HHEX, PIAS4, RFC1, MNT, TGIF1, PIAS1, ZNF382, CALR, ZC3H8, MEIS2, ATN1, HEXIM2, NMRAL1, SKIL, TCF4, BCOR, NKRF, AEBP2, BMP2, KLF12, PHB, TAF7, L3MBTL, RYBP, SAP18, SKI, FOXP3, UBP1, HDAC5, HDAC4, HDAC2, PSMC3, TRPS1, UB…	4815	316	12983	1.39938	0.000165134	5.50491e-06	0.0001305
GOTERM_BP_FAT	GO:0051329~interphase of mitotic cell cycle	66	0.956383	1.01669e-07	E2F1, E2F4, LATS1, LATS2, GTSE1, AKT1, CUL3, CUL2, ACVR1B, APP, CUL5, CDKN2D, MTBP, CDK10, CDCA5, DNAJC2, CUL1, EGFR, CDC7, CDC6, ANAPC5, ANAPC4, POLE, RB1, CDK4, PPP1CB, CDK2, FOXN3, RBBP8, PPM1D, CCND1, CCND2, ADAM17, MDM2, KPNA2, MAP3K11, ACVR1, PPP6C, BLM, CAMK2G, POLA1, ANAPC10, CHEK1, RCC1, ITGB1, BCL2, KATNA1, NPAT, CAMK2D, PPP3CB, CAMK2B, TCF3, NFATC1, TAF2, TAF1, CDC23, CENPF, CDKN3, CCN…	5063	103	13528	1.71211	0.000568267	5.74169e-06	0.000195756
GOTERM_CC_FAT	GO:0016363~nuclear matrix	40	0.579626	1.03404e-07	SMARCAD1, KIF4A, MAEA, LMNB1, BLM, PML, POLA1, AHCTF1, NUFIP1, CAD, KIN, CXXC1, MEN1, ERCC8, ZNF350, ZNF326, FIGN, SRRM1, MYB, DNMT3A, YEATS4, PHACTR3, CEBPB, YY1, SPTBN4, AKAP8L, TP53, CENPF, SMC3, ATXN3, CHMP1A, PIAS4, CFL2, TEP1, JAK2, RUVBL2, PHF5A, RUVBL1, MATR3, THOC1	4442	56	12782	2.05538	8.97502e-05	1.75989e-06	0.000160425
GOTERM_BP_FAT	GO:0006289~nucleotide-excision repair	41	0.594117	1.05845e-07	MMS19, RAD23B, RAD23A, XAB2, RPA3, RPA1, ERCC8, RPA2, ERCC5, ERCC6, SLK, NTHL1, ERCC4, ERCC1, FANCC, CCNH, DDB1, LIG1, NEIL3, POLE, GTF2H4, NEIL1, TP53, CDK7, LIG4, GTF2H5, GTF2H1, POLD3, RFC5, PNKP, XPA, MNAT1, RFC3, ATXN3, XPC, RFC1, RFC2, POLD1, PCNA, DDB2, BTBD12	5063	55	13528	1.99181	0.000591606	5.91779e-06	0.000203798
UP_SEQ_FEATURE	compositionally biased region:Lys-rich	72	1.04333	1.06623e-07	SCAF1, HP1BP3, LYAR, BBX, RP9, PHF20, REST, WBP4, C1ORF35, ESF1, ARHGAP5, FAM133B, VPS13C, ANKRD11, CDCA2, SRRM1, TGS1, TWISTNB, SLC4A4, BRD9, C9ORF86, C9ORF85, RSBN1L, HSP90AA1, STIM2, STIM1, TOPORS, IFI16, C10ORF4, ZCCHC17, CCDC50, MED19, PCF11, LARP7, LLPH, TBRG1, RBMX2, MED1, PARD3, CEP164, C1ORF131, MYCBP2, PHIP, CHD7, FRG1, PPIL4, NAT10, RPL4, ARL6IP4, BAZ2B, C11ORF57, TAF2, ZC3H13, BRD3, N…	6794	120	19113	1.68793	0.00123638	5.37874e-05	0.000220882
GOTERM_BP_FAT	GO:0006357~regulation of transcription from RNA polymerase II promoter	340	4.92682	1.12541e-07	MEF2C, STAT5B, XRCC6, FST, HIRA, RORA, MED22, MED21, MED20, CITED1, CTNNB1, CITED2, MAGED1, EPC1, APP, SIN3A, NKX6-2, MED26, SUPT5H, S100A1, RXRB, YY1, RXRA, MED12, ZHX2, MED14, MED13, TAF6L, PROX1, MED10, MED19, ZNF238, PIAS4, MED15, HES5, JUN, RPS14, MED18, VEGFA, SMARCAL1, TGIF1, HOXA13, ZNF76, CRTC1, CALR, VPS72, FOXH1, ATN1, HEXIM2, HTATSF1, MAML3, BCOR, TCF4, TCF3, NKX2-2, PLAGL2, NR1H3, DN…	5063	727	13528	1.2496	0.000629016	6.22982e-06	0.00021669
GOTERM_CC_FAT	GO:0000922~spindle pole	28	0.405738	1.20374e-07	CCDC99, KNTC1, KATNB1, LATS1, LATS2, TUBGCP4, TUBGCP3, SBDS, NDE1, TUBGCP5, KATNA1, NPM1, BUB1, TUBG1, ASPM, ZW10, KIF11, DLGAP5, TPX2, CENPF, CEP63, TUBGCP2, DCTN1, SMC3, NEDD1, MAD2L1, PLK1, CALM3, CALM2, CALM1	4442	34	12782	2.36973	0.000104479	2.00932e-06	0.000186754
UP_SEQ_FEATURE	compositionally biased region:Asp/Glu-rich (acidic)	69	0.999855	1.27003e-07	METAP2, EVX1, XRCC6, EIF5B, NAP1L1, DEK, TERF2IP, PDIA4, VGF, DAXX, GLI3, NAP1L4, PTMA, CITED1, CITED2, OS9, GTF2E1, APP, GRWD1, MLL4, YY1, SOX12, LEF1, HNRNPR, HNRNPU, MYCN, XPC, PIAS4, UBR5, NUCB2, USO1, MDM2, NFE2L1, PRDM2, ZFP161, IRX3, CNN3, UBE3A, NFKBIB, CHCHD4, MEIS1, VPS72, UBE2R2, CXXC1, EIF3C, ARIH1, RPA2, MEIS2, ERCC6, HTATSF1, NPM1, HNRNPC, WDHD1, BAZ2B, GTF3C1, RBM28, TNPO1, ETV4, A…	6794	114	19113	1.70274	0.00147253	6.13988e-05	0.000263102
SP_PIR_KEYWORDS	transferase	583	8.44805	1.43229e-07	CLK1, SGMS1, BTK, MAP3K5, MAP3K4, MAP3K9, CLK4, PIK3C3, ILK, MAP3K8, PIK3CA, TLK1, OGT, MAP2K5, SYK, ACAA2, TYRO3, TNIK, ROCK1, BRAF, KIAA1804, UGCG, DPAGT1, MARK3, LPCAT3, NME7, MAPK1, NME2, NME3, NME1, ROR2, MAPK7, EIF2AK2, EIF2AK3, ACAA1, GGCT, ERBB4, ERBB3, HMGCS1, TRPT1, NAGK, PDSS1, PDSS2, HADHB, ZDHHC9, PEMT, NAT10, NAT14, MEPCE, NAT15, MGAT4B, DNMT3A, MGAT4A, TAOK2, SPHK2, TAOK1, MAP2K2, …	6796	1394	19235	1.18371	0.000121308	2.4263e-06	0.000221505
GOTERM_CC_FAT	GO:0016592~Srb-mediator complex	25	0.362266	1.45373e-07	RBM4, MED24, MED22, MED21, MED20, MED12L, MED26, MED12, CDK8, MED14, MED13, MED13L, MED10, MED31, MED19, MED6, MED7, MED4, MED30, MED15, MED8, THRAP3, MED9, MED18, MED1	4442	29	12782	2.48063	0.000126176	2.38082e-06	0.000225539
SP_PIR_KEYWORDS	Initiation factor	38	0.550645	1.50592e-07	EIF6, EIF5, EIF5B, EIF2A, MTIF3, EIF3C, EIF3G, EIF3H, EIF3E, EIF1AX, EIF3F, EIF1AY, EIF3K, EIF1, EIF3J, EIF2B2, EIF3M, EIF2B4, EIF2B5, EIF4ENIF1, BRF1, EIF2S3, EIF1B, EIF2B1, EIF4G1, EIF4B, EIF4G3, EIF4E, DHX29, EIF4H, EIF2S1, EIF4A2, EIF4A1, EIF2S2, EIF2AK3, EIF4E2, EIF2C3, EIF2C4	6796	52	19235	2.06833	0.000127543	2.50101e-06	0.000232893
GOTERM_CC_FAT	GO:0005635~nuclear envelope	108	1.56499	1.82015e-07	EIF6, UNC50, LEMD3, EIF5A, RANGAP1, WTAP, CBX5, EPC1, RAE1, NUP37, GLE1, NUP35, CYHR1, NUP133, RAN, NUPL2, NUPL1, NPC1, MAD2L1, NDEL1, AAAS, HRASLS, NUP43, LMNB1, HAX1, SUMO1P3, AHCTF1, CACYBP, MNS1, NUP54, EMD, XPOT, SCD, ATP11B, TREX1, NXF1, SMAD1, UACA, PRICKLE2, PCNA, NUTF2, TMPO, XPO7, PARP1, RTN4, MAD1L1, EDNRB, TMEM109, SEH1L, NARF, GPX4, TPR, LBR, TMCO6, TMEM38A, NUP85, IPO9, IPO8, TMEM38…	4442	205	12782	1.51597	0.000157977	2.92572e-06	0.000282387
INTERPRO	IPR012677:Nucleotide-binding, alpha-beta plait	116	1.68092	1.83129e-07	RBPMS2, NCBP2, RALY, RPL36A, RBM15B, U2AF2, TRMT2A, RBM4, RBM5, LEMD3, RBM6, SYNCRIP, RBM7, SART3, RBM9, LOC81691, CNOT4, NONO, SFRS7, SFRS4, SFRS5, RBM8A, RAVER1, TARDBP, TIA1, LOC645691, U2AF1, PTBP2, ZRSR2, ACIN1, RBM12, RBMS1, SF3B14, SFRS1, CSTF2T, HNRNPR, SFRS3, SFRS2, SLTM, TIAL1, SNRPA, FUS, SNRPB2, SETD1A, ZCRB1, MYEF2, IGF2BP2, IGF2BP3, UHMK1, DAZAP1, HNRNPA3, HNRNPL, HNRNPM, EIF3G, HTA…	6119	213	16659	1.48268	0.00089126	6.85867e-05	0.000347531
SP_PIR_KEYWORDS	mitochondrion inner membrane	104	1.50703	1.98668e-07	HCCS, OXA1L, MPV17, COX5A, SLC25A25, SLC25A23, TIMM9, SLC25A29, ABCB10, SLC25A28, MCART6, CRLS1, OPA1, TIMM8B, COX6C, TIMM8A, LETM1, SLC25A32, NNT, ATP5C1, SLC25A38, COX7C, LETM2, MTCH2, MTCH1, DHODH, ATP5J2, ABCB8, COX8C, PHB, CRAT, ABCB7, SLC25A12, SLC25A14, SLC25A13, UCP2, NDUFV2, COQ10B, COX6A1, SLC25A16, SLC25A15, UQCRC2, UQCRC1, TIMM17A, ATP5B, TIMM17B, PPOX, TIMM50, UQCRFS1, UQCRQ, IMMP2L,…	6796	193	19235	1.52516	0.000168257	3.23599e-06	0.000307242
SP_PIR_KEYWORDS	nucleotide binding	65	0.941892	1.99317e-07	KIF23, KIFC1, RAB9A, RAB5B, GNA11, ATP5B, DTYMK, PEX6, RAB1A, CDC42, LONP1, DDX17, DDX18, RAB28, SRPR, RRAS, DDX21, GNL1, NSF, ARL2, ABCE1, KIF11, KIF5B, KIF5A, EIF2S3, EEF2, GEM, HNRNPU, EIF4A3, RECQL, GNAQ, RFC1, EIF4A1, RAB5A, GNAS, RAB13, TUFM, RAB3A, GNAI3, GNAI2, GNAI1, SKIV2L, PFKFB1, MYO9B, ARF6, ABCA3, TK1, KRAS, ABCD2, DDX42, RAB8A, TRIM23, DDX5, RAB33A, DDX6, RAB30, ARF1, ARF3, ARF4, A…	6796	107	19235	1.71937	0.000168807	3.1853e-06	0.000308246
GOTERM_MF_FAT	GO:0019899~enzyme binding	251	3.63715	2.04732e-07	ALS2, PDLIM5, U2AF2, RAB3GAP1, PGAM1, STRN, AURKA, CTNNB1, CUL3, CUL2, CUL5, CUL7, RAPGEF6, VPS4A, LUC7L2, FAS, SUPT5H, CUL1, S100A1, ADAM9, TYRO3, PTPRK, ZC3HC1, ROCK1, BRAF, STRN4, POLB, C10ORF2, THY1, RFC5, MAPK1, SPAG9, NPC2, F3, SAPS3, PRKRIP1, ATPIF1, PIAS1, ADD3, ADAMTS4, PFKFB2, PFKFB1, DUSP12, CHEK1, MYO9B, DAAM1, PPP1R3C, ACD, ATN1, ARG2, BCOR, SPHK2, TAOK1, TREX2, SKI, SMAD2, SMAD1, CA…	4815	523	12983	1.29405	0.000450309	1.45293e-05	0.000355916
GOTERM_MF_FAT	GO:0008565~protein transporter activity	57	0.825967	2.06043e-07	XPO5, AP1G1, TIMM17A, TIMM17B, TSNAX, AP3S2, AP3S1, AP2B1, AP1S2, ZFYVE16, AP3B2, COX18, AP3B1, TMCO6, IPO9, IPO8, TIMM23, TIMM44, VTI1A, SEC61B, IPO7, IPO4, IPO5, USO1, TOMM20, KPNA6, KPNA5, KPNA4, KPNA3, KPNA2, VPS26A, KPNA1, SEC61G, MCL1, SNX2, SNX1, SEC62, TOMM7, CCT6B, TNPO2, TNPO1, SEC61A1, SEC61A2, EIF4ENIF1, IPO13, IPO11, RUFY1, AP4S1, ABCG1, COG3, AP2A2, TOMM70A, NUTF2, LRP2, XPO7, AP4B1…	4815	87	12983	1.76658	0.000453192	1.41654e-05	0.000358195
GOTERM_CC_FAT	GO:0022627~cytosolic small ribosomal subunit	31	0.44921	2.29906e-07	RPS15A, RPS2, RPS3, RPS25, RPS26, RPS27, RPS28, RPS29, FAU, RPS20, RPS21, RPS27A, RPS23, RPS24, RPSA, RPS9, RPS6, RPS4X, RPS5, RPS18, RPS19, RPS16, RPS17, RPS14, RPS15, UBC, RPS12, RPS13, RPS10, RPS11, UBA52	4442	40	12782	2.23009	0.000199538	3.62833e-06	0.000356687
SP_PIR_KEYWORDS	P-loop	69	0.999855	2.47721e-07	KIF23, KIFC1, ABCF2, RAB9A, RAB5B, GNA11, ATP5B, DTYMK, PEX6, RAB1A, CDC42, DDX17, LONP1, DDX18, RAB28, SRPR, RRAS, DDX21, GNL1, NSF, ARL2, ABCE1, KIF11, KIF5B, KIF5A, EIF2S3, EEF2, GEM, HNRNPU, EIF4A3, RECQL, GNAQ, RFC1, EIF4A1, RAB5A, GNAS, RAB13, TUFM, RAB3A, GNAI3, GNAI2, GNAI1, SKIV2L, PFKFB1, MYO9B, ARF6, ABCA3, TK1, KRAS, ABCD2, DDX42, DHX9, RAB8A, DNM1L, AK2, TRIM23, DDX5, RAB33A, DDX6, R…	6796	116	19235	1.68357	0.000209798	3.88554e-06	0.000383103
KEGG_PATHWAY	hsa00970:Aminoacyl-tRNA biosynthesis	33	0.478192	2.55365e-07	TARS2, VARS2, NARS, FARS2, QARS, IARS2, KARS, IARS, WARS, PARS2, NARS2, HARS2, SEPSECS, LARS, MARS2, TARSL2, MARS, YARS, RARS2, DARS, SARS, GARS, EPRS, LARS2, DARS2, SARS2, TARS, RARS, HARS, FARSB, CARS2, FARSA, AARS2	1958	41	5085	2.0903	5.00502e-05	1.00102e-05	0.000319014
KEGG_PATHWAY	hsa03018:RNA degradation	42	0.608607	2.71219e-07	CNOT8, LSM6, SKIV2L, PNPT1, SKIV2L2, CNOT1, CNOT7, CNOT6, CNOT4, EXOSC10, DCPS, PARN, CNOT6L, LSM5, RQCD1, LSM4, ENO3, LSM3, LSM1, HSPA9, EXOSC8, EXOSC9, EXOSC6, EXOSC7, EXOSC4, CNOT10, TTC37, EXOSC2, EXOSC3, DDX6, DIS3, PAPOLA, WDR61, DCP2, DCP1B, DCP1A, HSPD1, MPHOSPH6, PAPOLG, XRN1, XRN2, C1D	1958	57	5085	1.91361	5.31574e-05	8.85977e-06	0.000338819
GOTERM_CC_FAT	GO:0005783~endoplasmic reticulum	407	5.8977	2.71371e-07	SLC9A6, SYNCRIP, RP9, SGMS1, C14ORF1, SSR1, ERO1LB, PHTF1, UGCG, UBE2J1, DPAGT1, LPCAT3, ERGIC2, THY1, ERGIC3, PITPNM1, EBPL, NPC1, CD320, TRAPPC4, TRAPPC1, EIF2AK3, TRAPPC3, GGCX, HSD17B10, CYP51A1, HSD17B12, CACNB1, PPT2, SERPINH1, TMEM50B, ZDHHC9, PEMT, NPLOC4, CYP46A1, BFAR, TGFBR3, CYP2R1, HSPA13, RTN4, PDIA2, UBE2G2, PDIA5, PDIA4, RTN1, RTN2, RTN3, TMEM109, XYLT2, P4HA1, SRPR, ANP32A, TICAM…	4442	960	12782	1.21995	0.000235522	4.20624e-06	0.000421018
UP_SEQ_FEATURE	zinc finger region:C2H2-type 8	199	2.88364	2.74372e-07	ZNF639, ZNF250, ZNF782, REST, ZNF253, ZNF778, ZNF776, ZNF775, ZNF774, ZNF772, ZNF248, ZNF397, ZNF507, ZNF501, ZNF790, ZNF649, ZNF791, ZNF234, ZFP82, ZNF236, ZNF789, ZNF235, ZNF384, ZNF382, ZNF41, ZNF613, ZNF614, ZNF517, ZNF79, ZNF132, ZNF133, ZNF510, ZNF619, ZNF230, ZNF615, ZNF513, ZNF616, ZNF227, ZNF226, ZNF225, ZNF224, ZNF223, ZNF222, CASZ1, ZNF71, ZNF398, ZNF529, ZNF625, ZNF620, ZNF121, ZBTB41…	6794	417	19113	1.34252	0.00317848	0.000127333	0.000568394
GOTERM_BP_FAT	GO:0006352~transcription initiation	55	0.796986	2.84459e-07	E2F3, RSF1, MED24, TBP, GTF2E1, GTF2E2, MAZ, GTF2A1, MED26, GTF2A2, MYC, TBPL1, SNAPC5, BRF1, BRF2, CCNH, GTF2H4, MED12, CDK9, TTF1, MED14, MED13, CDK7, TAF6L, GTF2B, GTF2H1, TAF11, TAF10, MED7, MED4, TAF12, GTF2I, NCOA6, SMARCA5, MED1, POLR2H, POLR2G, POLR2I, POLR2D, POLR2C, POLR2B, TAF9, NAT14, GTF3C4, TAF2, TAF1, TAF4, TAF5, TAF7, TRIM24, MNAT1, MED30, GTF2F1, THRAP3, GTF2F2	5063	83	13528	1.77056	0.00158915	1.55921e-05	0.000547707
SP_PIR_KEYWORDS	coiled coil	817	11.8389	2.93776e-07	VPS52, VPS53, MED22, ITSN2, SART3, ITSN1, AMOTL1, AMOTL2, SART1, RUNDC1, MED28, INCENP, PQBP1, YEATS2, VPS4B, DHX36, CCAR1, TMEFF1, MCRS1, KIF5B, KIF5A, BSN, USHBP1, MYH9, KIAA1530, BRAP, NCAPD3, DHX29, ASCC3, SCYL2, ZWINT, PRKRIP1, UNC13B, KIF4A, SDAD1, SCRIB, SH3BP5L, C1ORF55, ARIH1, SFRS18, C1ORF50, RIBC1, SERF2, DHX57, ZC3H13, YEATS4, KIF3A, ZC3H15, ZC3H18, TAOK2, TAOK1, TAOK3, EMILIN2, RGS9B…	6796	2019	19235	1.14531	0.000248797	4.52414e-06	0.000454327
GOTERM_BP_FAT	GO:0051253~negative regulation of RNA metabolic process	183	2.65179	2.99439e-07	MEF2C, FST, CBX4, ZNF639, CBX2, REST, MAF1, TCEAL1, NR2E1, CBX5, CTNNB1, CITED2, EPC1, ZGPAT, SIN3A, NKX6-2, OLIG2, SUPT5H, S100A1, SATB1, SATB2, MTA2, RXRA, GABPA, RBL1, PKIG, ZHX1, ZHX2, ZNF189, ZNF8, HES7, CSDA, PROX1, FOXN3, HHEX, PA2G4, HOXD8, ZNF238, PIAS4, HES5, RPS14, TGIF1, RPS13, SMARCA2, SMARCA4, SOX2, CALR, SOX9, VPS72, FOXH1, RPS26, MEIS2, ATN1, HEXIM2, OVOL1, NPM1, SKIL, TCF4, BCOR,…	5063	362	13528	1.35073	0.00167276	1.62539e-05	0.00057655
INTERPRO	IPR000629:RNA helicase, ATP-dependent, DEAD-box, conserved site	27	0.391248	3.16817e-07	DDX27, DDX17, DDX47, DDX18, DDX28, DDX46, DDX3X, DDX23, DDX49, DDX25, DDX3Y, INTS6, DDX24, DDX21, DDX10, DDX42, DDX1, DDX5, DDX6, EIF4A3, DDX55, EIF4A2, EIF4A1, DDX31, DDX54, DDX52, DDX51	6119	32	16659	2.29711	0.00154139	0.000110178	0.000601234
GOTERM_CC_FAT	GO:0044455~mitochondrial membrane part	72	1.04333	3.40496e-07	UQCRC2, OXA1L, UQCRC1, TIMM17A, ATP5B, TIMM17B, NDUFAB1, PPOX, TIMM50, UQCRFS1, NDUFAF1, NDUFS7, IMMP2L, NDUFS5, NDUFS4, TIMM9, SYNJ2, ATP5L, ATP5O, NDUFS3, COX18, ATP5H, NDUFS2, NDUFS1, ATP5J, COX15, OPA1, NDUFC2, NDUFA13, TMEM70, NDUFC1, TIMM23, TIMM44, TIMM8B, NNT, UQCRH, C3ORF31, ATP5C1, TOMM20, ATPIF1, UQCRB, NDUFB3, NDUFB5, NDUFB6, SAMM50, NDUFB8, ATP5G2, TIMM13, ATP5G1, NDUFB2, TOMM7, ETFD…	4442	125	12782	1.65746	0.000295507	5.18509e-06	0.000528262
GOTERM_MF_FAT	GO:0003743~translation initiation factor activity	43	0.623098	4.50814e-07	EIF6, EIF2C2, COPS5, EIF5, EIF5B, EIF2A, MTIF3, EIF3C, DMXL2, EIF3G, EIF3H, EIF3E, EIF1AX, TRMT6, EIF3F, EIF1AY, EIF3K, EIF1, EIF3J, EIF2B2, EIF3M, EIF2B4, EIF2B5, EIF4ENIF1, BRF1, EIF2S3, EIF1B, GTF2B, EIF2B1, EIF4G1, EIF4B, EIF4G3, EIF4E, DHX29, EIF4A2, EIF4H, EIF2S1, EIF4A1, EIF2S2, EIF2AK3, EIF4E2, EIF2C3, EIF2C4	4815	61	12983	1.90072	0.000991299	3.00538e-05	0.000783715
GOTERM_BP_FAT	GO:0042981~regulation of apoptosis	368	5.33256	5.32497e-07	DLC1, XRCC5, ITGB3BP, MEF2C, XRCC4, XRCC2, GDF5, STAT5B, TUBB2C, SGMS1, ITSN1, CIAPIN1, SART1, CITED2, BTK, MAGED1, CUL3, CUL2, ZFP91, MAP3K5, APP, CUL5, MYD88, HTRA2, ILK, PIK3CA, NGFRAP1, PSENEN, RPL11, FAS, CUL1, ADAM9, BCL2L14, ZC3HC1, PTPRF, BRAF, ROCK1, BARHL1, RXRA, POLB, LIG4, BCL2L13, BCL2L11, MAPK1, NME5, NME2, NME3, NME1, TXNDC5, JUN, F3, VEGFA, MNT, UNC13B, EIF2AK3, SIVA1, CDK5R1, HOX…	5063	804	13528	1.22297	0.00297276	2.86264e-05	0.00102529
GOTERM_MF_FAT	GO:0004842~ubiquitin-protein ligase activity	85	1.23171	5.37358e-07	DZIP3, UBE2G2, CBX8, WWP2, WWP1, ITCH, FBXO24, FBXO21, ANAPC5, ANAPC4, RING1, UBR4, UBE2J1, UBR2, UBR1, UBE2H, UBE2C, RBBP6, UBE2B, BRAP, HERC2P3, UBE2N, MIB1, UBE2O, PJA1, UBE2K, UBR5, UBE2M, FBXL5, FBXO22OS, DDB2, MDM2, UBE2W, SIAH1, AMFR, FBXL6, SIAH2, RNF20, ZER1, FBXL3, UBE2T, UBE3A, ANAPC10, ANAPC11, UBE3C, CBLL1, FEM1B, STUB1, UBE2R2, PRPF19, ERCC8, UBE2D3, RNF128, HECTD3, FBXW2, RNF168, R…	4815	147	12983	1.55912	0.00118149	3.47696e-05	0.000934167
GOTERM_BP_FAT	GO:0010941~regulation of cell death	372	5.39052	6.31162e-07	DLC1, XRCC5, ITGB3BP, MEF2C, XRCC4, XRCC2, GDF5, STAT5B, TUBB2C, SGMS1, ITSN1, CIAPIN1, SART1, CITED2, BTK, MAGED1, CUL3, CUL2, ZFP91, MAP3K5, APP, CUL5, MYD88, HTRA2, ILK, PIK3CA, NGFRAP1, PSENEN, RPL11, FAS, CUL1, ADAM9, BCL2L14, ZC3HC1, PTPRF, BRAF, ROCK1, BARHL1, RXRA, POLB, LIG4, BCL2L13, BCL2L11, MAPK1, NME5, NME2, NME3, NME1, TXNDC5, JUN, F3, VEGFA, MNT, UNC13B, EIF2AK3, SIVA1, CDK5R1, HOX…	5063	815	13528	1.21958	0.00352261	3.36073e-05	0.00121526
GOTERM_CC_FAT	GO:0005657~replication fork	26	0.376757	6.34959e-07	NBN, BLM, POLA1, CHEK1, POLA2, DMAP1, RPA3, RPA1, PRIM1, RPA2, PRIM2, BCL6, TP53BP1, TP53, MCM3, UBE2B, PURB, RFC5, POLD3, RFC3, HDAC2, RFC1, ZMIZ2, RFC2, PCNA, RAD18	4442	32	12782	2.338	0.000550992	9.50244e-06	0.000985102
GOTERM_BP_FAT	GO:0045892~negative regulation of transcription, DNA-dependent	179	2.59383	6.43482e-07	MEF2C, FST, CBX4, ZNF639, CBX2, REST, MAF1, TCEAL1, NR2E1, CBX5, CTNNB1, CITED2, EPC1, ZGPAT, SIN3A, NKX6-2, OLIG2, SUPT5H, S100A1, SATB1, SATB2, MTA2, RXRA, GABPA, RBL1, PKIG, ZHX1, ZHX2, ZNF8, ZNF189, HES7, CSDA, PROX1, FOXN3, HHEX, PA2G4, HOXD8, ZNF238, PIAS4, HES5, RPS14, TGIF1, SMARCA2, SMARCA4, SOX2, CALR, SOX9, VPS72, FOXH1, MEIS2, ATN1, HEXIM2, OVOL1, SKIL, TCF4, BCOR, HELLS, DNMT3A, BMP2…	5063	356	13528	1.34347	0.00359124	3.39401e-05	0.00123898
SP_PIR_KEYWORDS	kinase	305	4.41965	6.4561e-07	FAM20B, AURKA, AURKB, SGMS1, CLK1, BTK, TPK1, MAP3K5, MAP3K4, PSKH1, MAP3K9, ILK, MAP3K8, CLK4, PIK3C3, GIT2, PIK3CA, TLK1, SYK, MAP2K5, TYRO3, TNIK, MAPKSP1, BRAF, ROCK1, KIAA1804, WNK1, WNK2, MARK3, NME7, MAPK1, PNKP, SPAG9, NME2, NME3, NME1, PDGFRA, ROR2, CAMK1, MAPK7, NEK4, EIF2AK2, EIF2AK3, NEK5, CHKA, CDK5R1, NEK3, ERBB4, ERBB3, PFKFB3, NEK1, PFKFB2, CHKB, PFKFB1, ADRBK2, AKAP10, CHEK1, CHE…	6796	688	19235	1.25473	0.000546683	9.76481e-06	0.000998441
SMART	SM00360:RRM	112	1.62295	8.27324e-07	RBPMS2, NCBP2, RALY, RPL36A, RBM15B, U2AF2, TRMT2A, RBM4, RBM5, RBM6, SYNCRIP, RBM7, SART3, RBM9, LOC81691, CNOT4, NONO, SFRS7, SFRS4, SFRS5, RBM8A, RAVER1, TARDBP, TIA1, LOC645691, U2AF1, PTBP2, ZRSR2, ACIN1, RBM12, RBMS1, SF3B14, SFRS1, CSTF2T, HNRNPR, SFRS3, SFRS2, SLTM, TIAL1, SNRPA, FUS, SNRPB2, SETD1A, ZCRB1, MYEF2, IGF2BP2, IGF2BP3, UHMK1, DAZAP1, HNRNPA3, HNRNPL, HNRNPM, EIF3G, HTATSF1, H…	3303	211	9079	1.45903	0.000416057	8.32253e-05	0.00119238
GOTERM_BP_FAT	GO:0043067~regulation of programmed cell death	370	5.36154	8.35783e-07	DLC1, XRCC5, ITGB3BP, MEF2C, XRCC4, XRCC2, GDF5, STAT5B, TUBB2C, SGMS1, ITSN1, CIAPIN1, SART1, CITED2, BTK, MAGED1, CUL3, CUL2, ZFP91, MAP3K5, APP, CUL5, MYD88, HTRA2, ILK, PIK3CA, NGFRAP1, PSENEN, RPL11, FAS, CUL1, ADAM9, BCL2L14, ZC3HC1, PTPRF, BRAF, ROCK1, BARHL1, RXRA, POLB, LIG4, BCL2L13, BCL2L11, MAPK1, NME5, NME2, NME3, NME1, TXNDC5, JUN, F3, VEGFA, MNT, UNC13B, EIF2AK3, SIVA1, CDK5R1, HOX…	5063	812	13528	1.21751	0.00466196	4.36707e-05	0.00160924
KEGG_PATHWAY	hsa03420:Nucleotide excision repair	34	0.492682	8.46691e-07	RAD23B, RAD23A, CETN2, RPA3, RBX1, RPA1, ERCC8, RPA2, ERCC5, ERCC6, POLE3, ERCC4, ERCC1, CCNH, LIG1, DDB1, POLE, GTF2H4, CDK7, GTF2H5, GTF2H1, POLD3, RFC5, XPA, MNAT1, RFC3, XPC, RFC1, CUL4A, RFC2, POLD1, PCNA, DDB2, CUL4B	1958	44	5085	2.0068	0.000165938	2.37071e-05	0.00105772
GOTERM_BP_FAT	GO:0007093~mitotic cell cycle checkpoint	33	0.478192	8.63349e-07	MAD1L1, NBN, HUS1, KNTC1, PML, TTK, RPS27L, TRRAP, GTSE1, TRIAP1, PCBP4, BUB1, ZWILCH, TPR, CCNA2, BUB3, ZW10, DLG1, APC, TP53, CENPF, RPL24, NAE1, CCND1, MAD2L1, MAD2L1BP, PSMG2, ZWINT, BUB1B, DGKZ, FBXO31, MAD2L2, RAD17	5063	43	13528	2.05055	0.00481536	4.46933e-05	0.00166231
GOTERM_BP_FAT	GO:0010604~positive regulation of macromolecule metabolic process	388	5.62237	9.91209e-07	DLC1, MEF2C, XRCC6, RORA, MED21, CITED1, CTNNB1, CITED2, EPC1, BRPF1, APP, FOXF1, CCNA2, CUL1, ADAM9, SYK, RXRB, RXRA, MED12, MED14, MED13, SKP1, PROX1, MAPK1, JUN, CRTC1, SCRIB, FOXH1, PEMT, TCF4, TCF3, DVL3, YEATS4, ESRRA, KLF12, KLF13, SMURF1, ZNF148, SERTAD3, HSF4, USP16, MYC, FGF2, SERTAD1, ATF7IP, BRF1, PTF1A, TP53, TTF1, ARHGEF11, GTF2H1, TAF11, CCND1, CCND3, CCND2, USP21, MGEA5, FOXC1, CA…	5063	857	13528	1.2097	0.00552652	5.08414e-05	0.00190849
GOTERM_MF_FAT	GO:0051082~unfolded protein binding	69	0.999855	1.18394e-06	HSP90AB1, PTGES3, COPA, GRPEL2, GRPEL1, SPG7, RP2, TUBB2C, DNAJC10, DNAJB14, VBP1, DNAJB12, CCT2, CCT3, NAP1L4, NDUFAF1, CANX, TAPBP, DNAJC17, ERO1LB, DNAJC16, HTRA2, DNAJB11, MKKS, DNAJC5, DNAJC4, MDN1, DNAJC2, DNAJC1, CLN3, HSP90AA1, CCT6A, SCAP, TRAP1, PFDN2, PFDN1, PFDN6, TBCA, PFDN5, PFDN4, TOMM20, C19ORF2, CALR3, RUVBL2, LMAN1, CALR, SERPINH1, CDC37, TTC1, CCT6B, HSP90AB4P, NPM1, DNAJA1, HS…	4815	115	12983	1.61782	0.00260128	7.44164e-05	0.0020582
INTERPRO	IPR006195:Aminoacyl-tRNA synthetase, class II, conserved region	17	0.246341	1.20397e-06	TARS2, DARS, NARS, FARS2, SARS, GARS, EPRS, DARS2, KARS, SARS2, TARS, PARS2, NARS2, HARS2, HARS, FARSA, TARSL2	6119	17	16659	2.7225	0.00584496	0.000390731	0.00228479
UP_SEQ_FEATURE	repeat:WD 7	83	1.20272	1.22821e-06	SEC31A, BTRC, HIRA, UTP15, SPAG16, COPB2, WDR75, DMXL1, WDR37, IFT122, DMXL2, WDR36, PLRG1, WDR76, EED, WDR33, ELP2, STRN4, TLE6, TLE3, TLE4, CORO7, HERC1, RBBP7, PRPF4, SCAP, RFWD2, BRWD3, WDR48, EML3, BRWD1, WDR86, EML1, WDR87, STXBP5, GNB1, LYST, THOC6, AAMP, NLE1, GNB5, SNRNP40, GNB4, WDR44, DYNC1I2, PPP2R2A, STRAP, WDR5B, BOP1, LLGL1, LLGL2, PLAA, PHIP, PRPF19, FBXW9, FBXW7, WDR16, PAFAH1B1,…	6794	150	19113	1.55665	0.0141499	0.000547962	0.00254436
SP_PIR_KEYWORDS	chromatin regulator	110	1.59397	1.37814e-06	MORF4L1, MORF4L2, HIRA, CBX4, CBX2, CBX8, CBX7, CBX6, RCBTB1, DPY30, EPC1, EPC2, MLL5, BRPF1, BRPF3, SMARCD3, EED, TLK1, MYST2, MYST1, MLL4, SS18L1, MYST3, SATB1, SATB2, RCOR1, RBL1, HMG20A, ARID1A, ARID1B, SUV420H2, SMARCA5, RNF20, SMARCA4, SETD1A, C14ORF169, TRRAP, VPS72, SMARCB1, RNF168, BCOR, SETDB1, DNMT3A, AEBP2, YEATS4, SETDB2, L3MBTL, SMYD3, SUV39H1, WHSC1, SUV39H2, MSL3, HDAC5, HDAC4, HD…	6796	213	19235	1.46168	0.0011666	2.04785e-05	0.00213129
GOTERM_MF_FAT	GO:0003697~single-stranded DNA binding	39	0.565135	1.39208e-06	RAD23B, CNBP, BLM, RAD23A, WBP11, YBX1, RPA3, FUBP1, RPA1, RPA2, ERCC5, LONP1, MCM7, LOC645691, POLG2, ERCC4, ERCC1, RBMS1, RECQL4, SSBP4, SSBP3, RAD51AP1, MSH3, SSBP1, SUB1, MSH2, TP53, TREX1, SPEN, CSDA, MCM4, HNRNPA1, PURB, C10ORF2, RAD51, OBFC2B, RECQL, XPC, TDP1, HSPD1	4815	55	12983	1.91197	0.0030579	8.50681e-05	0.00242004
GOTERM_BP_FAT	GO:0034504~protein localization in nucleus	59	0.854949	1.45e-06	ATP6AP1, GLI3, TGFB2, AKT1, CRY2, ZFYVE9, NCKIPSD, TPR, FGF2, MCM3AP, TMCO6, RAN, TP53, NDUFA13, IPO9, ARNTL, IPO8, TOPORS, MAPK1, SEC61B, IPO7, JUN, NUP205, IPO4, IPO5, KPNA6, KPNA5, KPNA4, KPNA3, KPNA2, KPNA1, BBS4, NUP98, PML, POLA2, CEP57, PPP3CB, BCL3, BCL6, SUPT7L, TNPO2, TNPO1, RBM22, IPO13, IPO11, PPP1R10, DVL1, CBLB, PPIH, RPL23, TRPS1, TSC2, PTTG1IP, JAK2, NUTF2, XPO7, RERE, F2R, TOB1	5063	94	13528	1.67706	0.00807418	7.36969e-05	0.00279185
GOTERM_BP_FAT	GO:0051170~nuclear import	56	0.811477	1.50721e-06	ATP6AP1, GLI3, TGFB2, AKT1, CRY2, ZFYVE9, LOC645691, NCKIPSD, TPR, FGF2, MCM3AP, TMCO6, RAN, TP53, NDUFA13, IPO9, ARNTL, IPO8, MAPK1, SEC61B, IPO7, JUN, NUP205, IPO4, IPO5, KPNA6, KPNA5, KPNA4, KPNA3, KPNA2, KPNA1, NUP98, PML, POLA2, CEP57, PPP3CB, BCL3, BCL6, TNPO2, TNPO1, RBM22, IPO13, IPO11, PPP1R10, HNRNPA1, CBLB, PPIH, RPL23, TRPS1, TSC2, PTTG1IP, NUTF2, JAK2, XPO7, RERE, TOB1, F2R	5063	88	13528	1.70032	0.00839139	7.59142e-05	0.00290199
GOTERM_BP_FAT	GO:0006606~protein import into nucleus	55	0.796986	1.51839e-06	ATP6AP1, GLI3, TGFB2, AKT1, CRY2, ZFYVE9, NCKIPSD, TPR, FGF2, MCM3AP, TMCO6, RAN, TP53, NDUFA13, IPO9, ARNTL, IPO8, MAPK1, SEC61B, IPO7, JUN, NUP205, IPO4, IPO5, KPNA6, KPNA5, KPNA4, KPNA3, KPNA2, KPNA1, NUP98, PML, POLA2, CEP57, PPP3CB, BCL3, BCL6, TNPO2, TNPO1, RBM22, IPO13, IPO11, PPP1R10, CBLB, PPIH, RPL23, TRPS1, TSC2, PTTG1IP, NUTF2, JAK2, XPO7, RERE, TOB1, F2R	5063	86	13528	1.70879	0.0084534	7.57947e-05	0.00292353
GOTERM_BP_FAT	GO:0007005~mitochondrion organization	80	1.15925	1.59926e-06	GRPEL2, GRPEL1, OXA1L, SPG7, COX10, TIMM17A, TIMM17B, MPV17, PEX5, RNASEH1, TIMM50, CXADR, NDUFS7, AKT1, IMMP2L, NDUFS5, CASP3, LONP1, NDUFS4, FXN, HTRA2, CASP7, FXC1, COL4A3BP, TIMM9, SYNJ2, TFB2M, FANCG, COX18, MYC, DNAJC19, HSP90AA1, OPA1, MTERF, SLC25A4, SSBP1, TP53, TMEM70, TIMM23, TIMM44, C10ORF2, TIMM8B, TIMM8A, MAN2A1, MFN1, LETM1, JUN, C3ORF31, TOMM20, CLN8, RAB3A, YWHAZ, GGCT, SAMM50, M…	5063	138	13528	1.54895	0.00890159	7.91247e-05	0.00307922
GOTERM_BP_FAT	GO:0043065~positive regulation of apoptosis	209	3.02855	1.61704e-06	ITGB3BP, DLC1, TUBB2C, ITSN1, SART1, BTK, CUL3, MAGED1, CUL2, MAP3K5, CUL5, APP, HTRA2, RPL11, PSENEN, NGFRAP1, FAS, CUL1, PTPRF, RXRA, BCL2L13, BCL2L11, MAPK1, NME3, JUN, UNC13B, SIVA1, CDK5R1, HOXA13, CHEK2, BCL2L1, SCRIB, SERINC3, PLAGL2, ABR, TM2D1, TP53BP2, TRIO, RPS6, NOTCH1, RNF7, ETS1, SH3RF1, ZMAT3, FASTK, DAXX, PTEN, NOD1, DYNLL1, AEN, TOP2A, MYC, DEDD2, KCNMA1, ARHGEF3, ARHGEF2, AIFM3,…	5063	430	13528	1.29868	0.00900012	7.93027e-05	0.00311346
INTERPRO	IPR000504:RNA recognition motif, RNP-1	112	1.62295	1.62424e-06	RBPMS2, NCBP2, RALY, RPL36A, RBM15B, U2AF2, TRMT2A, RBM4, RBM5, RBM6, SYNCRIP, RBM7, SART3, RBM9, LOC81691, CNOT4, NONO, SFRS7, SFRS4, SFRS5, RBM8A, RAVER1, TARDBP, TIA1, LOC645691, U2AF1, PTBP2, ZRSR2, ACIN1, RBM12, RBMS1, SF3B14, SFRS1, CSTF2T, HNRNPR, SFRS3, SFRS2, SLTM, TIAL1, SNRPA, FUS, SNRPB2, SETD1A, ZCRB1, MYEF2, IGF2BP2, IGF2BP3, UHMK1, DAZAP1, HNRNPA3, HNRNPL, HNRNPM, EIF3G, HTATSF1, H…	6119	211	16659	1.44512	0.00787723	0.000494154	0.00308234
PIR_SUPERFAMILY	PIRSF005559:zinc finger protein ZFP-36	76	1.10129	1.64056e-06	ZNF85, ZNF83, ZFP14, ZNF530, ZNF155, ZNF675, ZNF12, ZNF250, ZNF10, ZNF345, ZNF678, PMS2L3, ZNF677, ZNF350, ZNF181, ZNF182, ZNF776, ZNF682, ZNF300, ZNF680, ZNF248, ZNF548, ZNF284, ZFP30, ZNF92, ZFY, ZNF543, ZFX, ZNF337, ZNF791, ZNF189, ZNF141, ZNF8, ZNF649, ZNF7, ZNF549, ZNF140, ZFP37, ZFP82, ZNF718, ZNF195, ZNF714, ZNF136, ZNF711, ZNF431, ZNF432, ZNF382, ZNF613, ZNF614, ZNF132, ZNF559, ZNF133, ZN…	2597	137	7396	1.57986	0.00381522	0.00381522	0.0028709
SP_PIR_KEYWORDS	endoplasmic reticulum	312	4.52108	1.90918e-06	SEC31A, TRAPPC2L, SYNCRIP, C14ORF1, RAB1A, SSR1, DNASE1L1, ERO1LB, PSKH1, DNAJB11, INSIG2, PLOD2, PLOD3, COL4A3BP, NT5C3, INSIG1, CREB3L2, ERAP1, CREB3L1, PSENEN, ERAP2, SCD5, PLD3, SGPL1, PLD1, UGCG, RINT1, UBE2J1, DPAGT1, LPCAT3, ERGIC2, ERGIC3, EBPL, PITPNM1, TXNDC5, TRAPPC4, AMFR, TRAPPC1, EXT1, EIF2AK3, TRAPPC3, GGCX, ERMP1, CNIH, CYP51A1, HSD17B12, CALR, SERPINH1, CALU, STX18, SERINC1, ZDHH…	6796	713	19235	1.23852	0.00161577	2.78802e-05	0.00295253
GOTERM_CC_FAT	GO:0000228~nuclear chromosome	86	1.2462	2.44942e-06	XRCC5, MORF4L1, NBN, XRCC6, HOXD12, HIRA, MKI67IP, CBX1, TERF2IP, PRRX2, CBX5, CITED2, PRIM1, RAD21, MCM7, SIN3A, CSNK2A1, INCENP, PRIM2, TUBG1, TOP2A, SS18L1, NOL6, RBBP4, SGOL2, SGOL1, RING1, UBE2I, TOPBP1, MCM3, RAD50, NCAPD3, PURB, RAD51, SUV420H2, CHMP1A, ZNF238, ZMIZ2, JUN, ORC5L, FOXC1, ADD3, ING2, BLM, TIPIN, POLA1, NUFIP1, CHEK1, POLA2, RCC1, CALCOCO1, RPA3, RPA1, RPA2, ORC2L, ACD, SMARC…	4442	162	12782	1.52758	0.00212384	3.6035e-05	0.00380009
GOTERM_BP_FAT	GO:0022618~ribonucleoprotein complex assembly	46	0.66657	2.50449e-06	EIF6, NCBP2, SNRPD3, RBM5, SNRPD1, NUFIP1, SNRPD2, EIF2A, BMS1, SMNDC1, SFRS5, PRMT7, DDX23, SFRS8, PRMT5, CLP1, USP39, NPM1, WDR77, TGS1, GEMIN6, GEMIN7, CLNS1A, SRPK2, DDX1, SF1, RPL24, MBNL1, SFRS1, SF3A2, SF3A1, SMN2, SMN1, PRPF6, SF3A3, PIH1D1, RPS14, RPS15, SNRPB, SLU7, SNRPC, ZNHIT6, SIP1, SNRPF, SNRPE, TXNL4A, SNRPG	5063	69	13528	1.78129	0.013905	0.000121755	0.00482213
GOTERM_BP_FAT	GO:0000077~DNA damage checkpoint	35	0.507173	2.60704e-06	NBN, ZAK, BLM, HUS1, PML, TIPIN, RPS27L, CHEK1, CHEK2, GTSE1, TRIAP1, MDC1, PCBP4, C19ORF62, CCNA2, ATRIP, BRCC3, MSH2, RINT1, TP53, BRIP1, ATR, CEP63, BRCA1, NEK11, FOXN3, NAE1, PTPN11, RAD1, CCND1, XPC, BRE, FBXO31, DGKZ, RAD17	5063	48	13528	1.94828	0.0144703	0.000125647	0.00501958
GOTERM_CC_FAT	GO:0015934~large ribosomal subunit	43	0.623098	2.72925e-06	RPL17, RPL19, RPL14, RPL27A, RPL35, RPL36, RPL38, RPL39, MRPL13, RPL30, MRPL15, RPL32, RPL31, RPL6, RPL34, RPLP0, RPLP1, MRPL16, NPM1, MRPL36, RPL3, RPL26L1, MRPL55, RPL5, RPL11, RPL7A, RPL4, MRPL52, MRPL1, MRPL3, MRPS24, RPL26, RPL23A, RPL24, FXR2, ZCCHC17, RPL29, MRPL22, RPL18A, RPL41, RPL13A, RPL7L1, MRPL43	4442	67	12782	1.84677	0.00236619	3.94824e-05	0.00423421
GOTERM_BP_FAT	GO:0010942~positive regulation of cell death	210	3.04304	2.75453e-06	ITGB3BP, DLC1, TUBB2C, ITSN1, SART1, BTK, CUL3, MAGED1, CUL2, MAP3K5, CUL5, APP, HTRA2, RPL11, PSENEN, NGFRAP1, FAS, CUL1, PTPRF, RXRA, BCL2L13, BCL2L11, MAPK1, NME3, JUN, UNC13B, SIVA1, CDK5R1, HOXA13, CHEK2, BCL2L1, SCRIB, SERINC3, PLAGL2, ABR, TM2D1, TP53BP2, TRIO, RPS6, NOTCH1, RNF7, ETS1, SH3RF1, ZMAT3, FASTK, DAXX, PTEN, NOD1, DYNLL1, AEN, TOP2A, MYC, DEDD2, KCNMA1, ARHGEF3, ARHGEF2, AIFM3,…	5063	435	13528	1.2899	0.0152826	0.00013162	0.00530354
GOTERM_BP_FAT	GO:0043068~positive regulation of programmed cell death	209	3.02855	2.95577e-06	ITGB3BP, DLC1, TUBB2C, ITSN1, SART1, BTK, CUL3, MAGED1, CUL2, MAP3K5, CUL5, APP, HTRA2, RPL11, PSENEN, NGFRAP1, FAS, CUL1, PTPRF, RXRA, BCL2L13, BCL2L11, MAPK1, NME3, JUN, UNC13B, SIVA1, CDK5R1, HOXA13, CHEK2, BCL2L1, SCRIB, SERINC3, PLAGL2, ABR, TM2D1, TP53BP2, TRIO, RPS6, NOTCH1, RNF7, ETS1, SH3RF1, ZMAT3, FASTK, DAXX, PTEN, NOD1, DYNLL1, AEN, TOP2A, MYC, DEDD2, KCNMA1, ARHGEF3, ARHGEF2, AIFM3,…	5063	433	13528	1.28969	0.0163899	0.000140039	0.005691
GOTERM_BP_FAT	GO:0031570~DNA integrity checkpoint	37	0.536154	3.14083e-06	NBN, ZAK, BLM, HUS1, PML, TIPIN, RPS27L, CHEK1, CHEK2, GTSE1, CDT1, TRIAP1, MDC1, PCBP4, C19ORF62, CCNA2, ATRIP, CDC6, BRCC3, MSH2, RINT1, TP53, BRIP1, ATR, CEP63, BRCA1, NEK11, FOXN3, NAE1, PTPN11, RAD1, CCND1, XPC, BRE, FBXO31, DGKZ, RAD17	5063	52	13528	1.90118	0.0174071	0.000147556	0.0060473
GOTERM_CC_FAT	GO:0046930~pore complex	56	0.811477	3.14243e-06	MAD1L1, EIF5A, RANGAP1, SEH1L, RAE1, NUP37, GLE1, TPR, NUP35, LBR, NUP133, TMCO6, RAN, NUP85, IPO9, IPO8, NUPL2, NUPL1, SENP2, MAD2L1, AAAS, IPO7, NUP205, IPO4, IPO5, KPNA6, KPNA5, NUP107, KPNA4, KPNA3, KPNA2, NUP43, KPNA1, NUP98, NUP160, SUMO1P3, AHCTF1, NUP93, NUP214, DDX19A, DDX19B, NUP54, TNPO2, TNPO1, XPOT, NUP153, IPO13, IPO11, NXF1, VDAC2, NUP155, VDAC1, TMEM48, BAX, NUTF2, XPO7	4442	95	12782	1.69623	0.00272392	4.47143e-05	0.00487522
UP_SEQ_FEATURE	cross-link:Glycyl lysine isopeptide (Lys-Gly) (interchain with G-Cter in SUMO)	54	0.782495	3.23252e-06	MEF2C, XRCC4, SNIP1, MITF, CBX4, RANGAP1, RORA, FOS, HSF1, LOC645691, HSF4, SATB1, SATB2, RXRA, TP53, LEF1, ARNTL, TOPORS, MBD1, HIF1A, PIAS4, UBE2K, HIPK2, TFAP2A, TFAP2C, CPSF3, SOX2, HDGF, PML, ELK1, NR3C1, SUMO3, SUMO2, CHD8, NPM1, HNRNPC, TRAF6, MAFG, PLAG1, ESRRA, CEBPB, STAT1, HNRNPA1, PARK7, HDAC4, PAPOLA, HDAC1, ETS1, TRPS1, SP3, IKBKG, TDG, IRF2, KLF1, CBS, ADAR	6794	89	19113	1.7069	0.0368123	0.00138818	0.00669635
INTERPRO	IPR003959:ATPase, AAA-type, core	35	0.507173	3.39369e-06	SPG7, WRNIP1, PEX6, LONP1, LONP2, PEX1, FIGN, KATNA1, VPS4B, VPS4A, TAF9, NSF, TRIP13, CDC6, ATAD2, BCS1L, ATAD5, SPATA5L1, AFG3L2, ORC1L, ATAD1, RFC5, NVL, PSMC6, PSMC5, RFC1, VCP, PSMC4, RFC2, PSMC3, PSMC2, PSMC1, CHTF18, RUVBL2, RUVBL1	6119	49	16659	1.94465	0.0163881	0.000971521	0.00644013
GOTERM_CC_FAT	GO:0044430~cytoskeletal part	396	5.7383	4.07749e-06	KIFC2, ALS2, KIFC1, JUB, TUBB2B, TUBB2A, TUBB2C, STRN, CTNNB1, CDCA8, APP, GRIN2B, INCENP, ILK, CDH23, MAP2K5, KIF5B, ROCK1, KIF5A, MED12, KRTAP10-3, KRTAP10-2, KRTAP10-5, ESPL1, VPS41, KRTAP10-4, KRTAP10-7, MYH9, KRTAP10-6, KRTAP10-9, KRTAP10-8, NME2, RCC2, SPAG6, SPAG5, NME1, ARL8A, CCDC99, KIF4A, ERBB4, KIAA1009, C19ORF20, KRTAP10-1, PEA15, NPHP4, NUDC, DHX9, KIF3A, CAMK2N1, DVL1, MCPH1, MAP2,…	4442	952	12782	1.19696	0.00353301	5.70833e-05	0.00632584
GOTERM_MF_FAT	GO:0016455~RNA polymerase II transcription mediator activity	24	0.347776	4.13015e-06	RBM4, MED12, MED24, MED14, MED13, MED22, MED13L, TRERF1, MED20, MED10, MED12L, MED19, MED6, MED31, MED7, MED4, MED30, MED15, MED8, MED26, MED18, MED9, THRAP3, MED1	4815	29	12983	2.23147	0.00904518	0.000245547	0.00717982
GOTERM_MF_FAT	GO:0003690~double-stranded DNA binding	59	0.854949	4.34118e-06	XRCC5, THRB, STAT5B, XRCC6, ZNF12, YBX1, CTNNB1, PMS2L3, MEN1, ANKRD17, FOS, ZNF148, CGGBP1, PMS2CL, MYC, PMS1, RBMS1, EGFR, EGR1, SATB1, MTERF, RXRA, TP53, APTX, IFI16, CSDA, PURB, RAD51, PNKP, RECQL, HES5, JUN, DEAF1, BLM, MRE11A, ZBTB16, PIN4, KIN, ERCC5, POU3F4, NTHL1, TERF2, FEN1, RECQL4, MSH6, KLF6, RAD51AP1, MSH3, MSH2, MSH5, CREB1, CEBPG, SMAD2, SP3, TDP1, FOXE1, TDG, PCNA, KLF4, NFIB	4815	97	12983	1.64006	0.00950515	0.0002513	0.00754666
GOTERM_BP_FAT	GO:0051247~positive regulation of protein metabolic process	126	1.82582	4.96396e-06	DLC1, IL6ST, WFS1, BTRC, EIF5A, TTK, CDC16, ZFP91, FNTA, PACSIN3, ATG7, WIBG, ITCH, CUL1, RPS27A, EIF2B5, SYK, ADAM9, BCL10, ANAPC5, ANAPC4, NRD1, SKP1, PSMA2, PSMA1, MAPK1, EP300, PSMA6, PIAS4, SGSM3, PSMA5, PSMA4, PSMA3, PIAS1, ANAPC7, UBA52, BMPR2, ANAPC10, ANAPC11, PIN1, PSMB5, PSMB4, PSMB7, PSMB6, PSMB3, PSMB2, PEMT, FBXO5, DNAJA3, NR1H3, AXIN1, TAF1, BMP2, SMAD4, CDC23, NDFIP2, ITGA2, DOCK7…	5063	243	13528	1.38545	0.027372	0.000231253	0.00955736
GOTERM_BP_FAT	GO:0006310~DNA recombination	63	0.912911	5.23009e-06	XRCC5, XRCC4, XRCC3, NBN, XRCC2, RBM4, XRCC6, NONO, RAD21, PSMC3IP, NSMCE2, PMS2CL, C5ORF51, LIG1, LIG4, HMGA1, RAD50, RAD51, UBE2N, DCLRE1C, RECQL, NCOA6, RUVBL2, RUVBL1, RAG1AP1, BLM, MRE11A, UNG, HUS1, SHFM1, PRKDC, CHEK1, KIN, BANF1, RPA1, RAD51L1, BCL11B, MUS81, ERCC4, ERCC1, TRIP13, RECQL4, EXO1, MSH6, RAD51AP1, RECQL5, MSH3, MSH2, MSH5, EME1, SMC5, SMC6, TREX1, TSN, WRN, RAD54L, BRCA1, OBF…	5063	105	13528	1.60316	0.0288181	0.000241636	0.0100697
SP_PIR_KEYWORDS	Proto-oncogene	115	1.66643	5.81509e-06	STIL, SEC31A, ZAK, THRB, PDGFB, LMO2, FOXO3, MXI1, CBFB, PICALM, ROBO1, MAP3K8, CREB3L2, RARA, PATZ1, OLIG2, MYST3, EGFR, BRAF, DDIT3, CCDC6, DCUN1D1, PRCC, MLLT10, JUN, MLLT11, KDSR, FUS, ELAC2, ELL, TFE3, CHEK2, MEIS1, KRAS, NPM1, LHX4, HOXA9, LETMD1, MTCP1, SKIL, RUNX1, TCF3, ASPSCR1, PLAG1, RAB8A, PHB, SKI, WHSC1, ZNF521, NR4A3, RAD54L, DOCK4, DDX6, CDKN1B, ETS1, ETS2, HOPX, MYH11, RAD54B, AB…	6796	230	19235	1.41517	0.00491328	8.34778e-05	0.00899274
GOTERM_BP_FAT	GO:0006091~generation of precursor metabolites and energy	156	2.26054	6.70962e-06	OXA1L, LDHA, IL6ST, ATP6AP1, NDUFAB1, PGAM1, OGDH, PDHB, ERO1LB, GOT1, IDH3G, TXNL1, SUCLG1, PPP1CC, PPP1CB, COX6C, NNT, PGM1, DLD, ATP5C1, ATPIF1, MDH2, ACAA1, ALDOA, ENPP1, TXN2, FDX1, PFKFB1, COX7C, ATP6V1B2, ATP6V0B, PPP1R3D, TROVE2, PPP1R3C, THTPA, PPP1R3B, GYS1, IDH1, C16ORF7, ERO1L, FH, FDXR, IDH3B, BPGM, CRAT, SLC25A12, NRF1, SLC25A14, SLC25A13, NDUFV2, COX6A1, UQCRC2, ACOX1, CYB5R4, ATP6…	5063	313	13528	1.3317	0.0368187	0.000307441	0.0129182
GOTERM_BP_FAT	GO:0031399~regulation of protein modification process	148	2.14462	7.51576e-06	DLC1, PDGFB, ZAK, IL6ST, BTRC, TTK, CDC16, ZFP91, MAP3K5, FNTA, ATG5, ATG7, MAP3K9, PDGFC, CUL1, RPS27A, SYK, EGFR, DBNL, BCL10, GTPBP4, ANAPC5, KIAA1804, ANAPC4, SOCS1, SKP1, PSMA2, PSMA1, MAP4K5, MAD2L1, PSMA6, PIAS4, PSMA5, JUN, PSMA4, PSMA3, RNF139, PIAS1, ANAPC7, UBA52, ENPP1, BMPR2, MAP4K1, ANAPC10, ANAPC11, PIN1, PSMB5, PSMB4, PSMB7, PSMB6, PSMB3, PSMB2, FBXO5, DNAJA3, AXIN1, BMP2, SMAD6, …	5063	295	13528	1.3405	0.0411502	0.000341574	0.0144701
GOTERM_CC_FAT	GO:0044454~nuclear chromosome part	67	0.970874	8.49186e-06	XRCC5, MORF4L1, NBN, XRCC6, HIRA, CBX1, TERF2IP, CBX5, CITED2, PRIM1, MCM7, SIN3A, CSNK2A1, INCENP, PRIM2, SS18L1, RBBP4, SGOL2, SGOL1, RING1, UBE2I, MCM3, RAD50, NCAPD3, PURB, SUV420H2, ZMIZ2, JUN, ORC5L, FOXC1, ING2, BLM, TIPIN, POLA1, NUFIP1, POLA2, RCC1, CALCOCO1, RPA3, RPA1, RPA2, ORC2L, ACD, BUB1, ERCC4, TERF2, ERCC1, DNMT3A, MSH6, TCP1, MSH5, TRIM28, PPP1R10, TRIM24, ATR, BIRC2, SMC3, SUV3…	4442	122	12782	1.58028	0.00734387	0.000116993	0.0131739
GOTERM_MF_FAT	GO:0003684~damaged DNA binding	35	0.507173	8.67292e-06	RAD23B, NBN, RAD23A, ZNF12, PMS2L3, RPS3, FANCG, POLQ, ERCC4, ERCC1, FEN1, ESCO1, MSH6, POLI, MSH3, POLH, MSH2, TP53BP1, NEIL3, DDB1, NEIL1, APTX, POLB, BRCA1, ESCO2, RAD51, RAD1, PNKP, XPA, XPC, DDB2, TDG, RAD18, RUVBL2, ALKBH3, ALKBH2	4815	50	12983	1.88746	0.0188996	0.000489124	0.0150764
GOTERM_CC_FAT	GO:0016605~PML body	25	0.362266	9.47876e-06	BLM, SUMO1P3, PML, TRIM16, ZBTB16, CHEK2, DAXX, CBX5, RPA1, TRIM8, EIF3E, SPTBN4, TP53, TOPBP1, UBE2I, SKI, RB1, SIRT1, RAD51, SFRS2, RNF6, HIPK1, HIPK2, TOP3A, TTRAP	4442	33	12782	2.17995	0.00819385	0.000128548	0.0147048
UP_SEQ_FEATURE	domain:KRAB	157	2.27503	1.00321e-05	ZNF584, ZNF250, ZNF782, ZNF253, ZNF304, ZNF184, ZNF778, ZNF181, ZNF182, ZNF776, ZNF300, ZNF774, ZNF248, ZNF772, ZNF302, ZNF394, ZNF445, ZNF446, ZNF180, ZNF577, ZNF790, ZNF649, ZNF8, ZNF791, ZNF189, ZNF7, ZNF793, ZNF3, ZNF500, ZNF2, ZNF234, ZFP82, ZNF195, ZNF235, ZNF789, ZNF785, ZNF434, ZNF431, ZNF432, ZNF382, ZNF41, ZNF613, ZNF614, ZNF79, ZNF517, ZNF132, ZNF133, ZNF510, ZNF230, ZNF615, ZNF616, ZN…	6794	332	19113	1.33035	0.109883	0.00414861	0.0207806
GOTERM_BP_FAT	GO:0016192~vesicle-mediated transport	266	3.85451	1.01638e-05	ALS2, SEC31A, CHMP5, TRAPPC2L, ITSN2, ITSN1, VPS33B, VPS33A, RAB1A, CTNNB1, HOOK3, HOOK2, APP, PICALM, GBF1, VPS4B, VPS4A, VPS13A, DBNL, VPS45, RINT1, VTI1B, VPS41, AP4M1, ERGIC2, VTI1A, ERGIC3, NPC1, NME2, GAPVD1, RAB18, NME1, TXNDC5, RAB14, TRAPPC4, RAB13, TRAPPC1, UNC13B, TRAPPC3, GNAI3, CNIH, ARF6, ARFGEF2, ARFGEF1, KRAS, STX12, STX18, KIAA1012, STX17, STX16, TMED10, STX10, OSBPL5, GARS, FNBP…	5063	576	13528	1.23391	0.0552416	0.000458169	0.0195679
GOTERM_BP_FAT	GO:0051640~organelle localization	56	0.811477	1.0531e-05	COPA, VPS33B, VPS33A, HOOK3, CDC42, COPB2, NDE1, GBF1, PEX1, SEH1L, COPB1, MKKS, SYNJ2, CDCA5, ASPM, ZW10, NUSAP1, ESPL1, MYH9, TACC3, ARL6, NDEL1, KIF1B, PSEN1, RPS15, ARCN1, COPG, COPE, ARFGAP1, BBS4, BBS5, CCDC99, CEP120, COPZ1, PTK2, NPM1, TMED10, PEX13, PAFAH1B1, SNAP23, NUDC, PINX1, NIN, DLGAP5, NLGN1, KIF18A, CENPF, CDC23, MUL1, NTN1, SEMA6A, ARF1, RHOT1, RRS1, YKT6, HDAC6	5063	92	13528	1.62639	0.0571795	0.000470924	0.0202749
GOTERM_BP_FAT	GO:0016569~covalent chromatin modification	72	1.04333	1.12793e-05	ENY2, MORF4L1, RBM4, EZH2, DMAP1, CBX8, MEN1, EPC1, MLL5, TAF5L, BRPF1, PRMT7, BRPF3, PRMT5, PRMT6, HSF4, MYST2, USP16, MYST1, MYST3, BRD8, BRCC3, RING1, MBD3, TAF6L, UBE2B, SUV420H2, UBE2N, EYA3, TAF10, EP300, TAF12, USP21, RUVBL2, PAF1, RUVBL1, NSD1, RNF20, SMARCA4, SUPT3H, ING3, HAT1, TRIM16, CDC73, TRRAP, LEO1, RNF168, ACTL6A, TAF9, SUPT7L, HELLS, DNMT3A, BRD1, YEATS4, CSRP2BP, PHB, SUV39H1, …	5063	126	13528	1.52682	0.0611158	0.000500376	0.0217154
GOTERM_BP_FAT	GO:0044092~negative regulation of molecular function	164	2.37647	1.13611e-05	CAST, ADCY3, OXA1L, NOG, HMGCR, ADCY5, MBIP, CDC16, TGFB2, S1PR3, ZGPAT, WWP2, CDKN2D, GPR44, ILK, SPRED2, SPRED1, RPS27A, GTPBP4, ANAPC5, PKIG, ANAPC4, CST3, STIM2, NEIL1, PKIB, HBXIP, PROX1, DDIT3, THY1, PSMA2, PSMA1, MAD2L1, PSMA6, PSMA5, PSMA4, PRKRIP1, PSMA3, CSTB, ATPIF1, ANAPC7, UBA52, SIVA1, GNAI3, GNAI2, SNX6, GNAI1, SUMO1P3, ANAPC10, ANAPC11, PXK, PSMB5, PSMB4, DUSP19, PSMB7, PSMB6, HEX…	5063	334	13528	1.31197	0.0615449	0.000500034	0.0218728
GOTERM_BP_FAT	GO:0000079~regulation of cyclin-dependent protein kinase activity	37	0.536154	1.2043e-05	CCNT2, CKS1B, CDK5R1, BLM, CCNT1, CHEK1, CCNG1, LATS1, PTEN, CDC37, LATS2, CCNE2, MEN1, AKT1, CASP3, DIRAS3, HEXIM2, CDKN2D, CDK5RAP3, CDK5RAP1, SERTAD1, APC, EGFR, CDC6, GTPBP4, CCNK, CDK7, CDKN3, PPP1CB, GTF2H1, MNAT1, CCND1, CDKN1B, CCND3, CCND2, CKS2, ADAM17	5063	54	13528	1.83077	0.0651162	0.000525901	0.0231856
GOTERM_BP_FAT	GO:0051168~nuclear export	40	0.579626	1.30996e-05	NCBP2, NUP160, XPO5, EIF5A, CALR, CCHCR1, NUP214, RAE1, DDX25, DDX19B, LOC645691, NPM1, LSG1, GLE1, HSPA9, XPOT, NUP133, UPF2, UPF1, RAN, SMG5, SMG7, STRADA, MALT1, NXF1, STRADB, NUPL2, HNRNPA1, HHEX, DDX39, TSC1, GSK3B, RPS15, THOC6, THOC7, THOC4, NUP107, SMURF1, THOC5, XPO7, THOC1	5063	60	13528	1.78129	0.0706225	0.000567593	0.0252194
GOTERM_BP_FAT	GO:0006367~transcription initiation from RNA polymerase II promoter	44	0.637589	1.34744e-05	POLR2H, POLR2G, E2F3, POLR2I, MED24, TBP, POLR2D, POLR2C, POLR2B, GTF2E1, GTF2E2, MAZ, GTF2A1, MED26, GTF2A2, TAF9, TBPL1, TAF2, TAF1, TAF4, TAF5, CCNH, TAF7, MED12, GTF2H4, CDK9, MED14, CDK7, MED13, GTF2B, GTF2H1, TAF11, MNAT1, TAF10, MED7, MED4, TAF12, MED30, GTF2I, GTF2F1, GTF2F2, THRAP3, NCOA6, MED1	5063	68	13528	1.7289	0.072568	0.000579338	0.0259409
GOTERM_CC_FAT	GO:0009898~internal side of plasma membrane	147	2.13013	1.36862e-05	LOR, RAB9A, SEC31A, AP1G1, RP2, RAB1B, EIF5A, RANGAP1, VPS33B, VPS33A, DIRAS3, PACSIN3, RAB28, ILK, RALB, SPRED2, RRAS, ERAS, GNG2, STAM, GNG5, RNF31, PLD1, MAPKSP1, GNB1L, GEM, CTNNA1, NUPL2, NUPL1, PNPLA6, RND2, RAB18, RAB14, RAB13, ADD3, ADD2, ADD1, CHMP2A, ARFGAP2, CDK5R1, STAM2, MRAS, COPZ1, CACNB1, RAB40C, SNX1, RUNDC3A, BCL2L1, ROBLD3, CACNB4, RAB40B, PTK2, KRAS, GORASP1, NUP54, AP2M1, RHE…	4442	316	12782	1.3386	0.0118095	0.000182749	0.0212314
GOTERM_BP_FAT	GO:0016265~death	326	4.72395	1.38193e-05	DLC1, ITGB3BP, MEF2C, FASTKD3, ALS2, FASTKD1, FASTKD2, SGMS1, SHF, ITSN1, CIAPIN1, CTNNB1, MAGED1, MAP3K5, APP, HTRA2, NGFRAP1, PSENEN, FAS, CUL1, CCAR1, SGPL1, YARS, BCL2L14, OPA1, ROCK1, KIF5A, STAG3L3, POLB, ESPL1, LIG4, BCL2L13, BCL2L12, C10ORF2, DCTN1, BCL2L11, WDR92, NME3, JUN, F3, MAPK7, EIF2AK2, FASTKD5, EIF2AK3, BLCAP, FUS, SIVA1, GGCT, ERBB3, MMD, ARF6, BCL2L1, MTP18, DIDO1, SCRIB, SLC1…	5063	724	13528	1.20311	0.0743549	0.00058963	0.0266049
GOTERM_CC_FAT	GO:0042175~nuclear envelope-endoplasmic reticulum network	134	1.94175	1.4416e-05	RAB9A, SLC9A6, VAPA, HMGCR, WFS1, EIF5A, RP9, UBQLN4, FDFT1, SSR1, TAPBP, ERO1LB, INSIG2, HTRA2, RAE1, COL4A3BP, RPN2, ELOVL6, DDOST, SGPL1, SPTLC1, SLC33A1, DPAGT1, STIM1, PNPLA6, SEC61B, VAMP7, RAB14, KDSR, AMFR, EXT1, EIF2AK3, SEC61G, ARL6IP1, DERL1, CYP51A1, LMAN1, EXTL2, CEPT1, TRAM2, SERINC1, PEMT, PCYT1A, ERO1L, EMD, SEC61A1, SEC61A2, NPLOC4, HERPUD1, SEC11A, SREBF2, ATP2A2, SPCS3, SPCS1, …	4442	284	12782	1.35771	0.0124352	0.000189576	0.0223634
GOTERM_CC_FAT	GO:0044432~endoplasmic reticulum part	159	2.30401	1.66845e-05	RAB9A, SLC9A6, VAPA, HMGCR, WFS1, RP9, UBQLN4, FDFT1, SSR1, TAPBP, ERO1LB, INSIG2, DNAJB11, HTRA2, COL4A3BP, ERAP1, ERAP2, RPN2, ELOVL6, DDOST, SGPL1, SPTLC1, SLC33A1, ERP29, DPAGT1, STIM1, PNPLA6, SEC61B, TXNDC5, VAMP7, KTELC1, KDSR, CALR3, AMFR, EXT1, EIF2AK3, SEC61G, ARL6IP1, PACS2, DERL1, CYP51A1, CALR, LMAN1, EXTL2, SERPINH1, CALU, KDELC1, TRAM2, CEPT1, KDELC2, SERINC1, PEMT, PCYT1A, ERO1L, …	4442	347	12782	1.31852	0.0143779	0.000216129	0.025882
INTERPRO	IPR013087:Zinc finger, C2H2-type/integrase, DNA-binding	279	4.04289	1.68509e-05	ZNF782, ZNF250, REST, ZNF253, ZNF778, ZNF776, ZNF775, ZNF774, ZNF772, ZNF248, ZNF397, ZNF396, ZNF107, PATZ1, ZNF394, YY2, ZNF646, YY1, ZNF790, ZNF501, ZNF649, ZNF791, ZNF793, ZNF500, ZNF234, ZFP82, ZNF236, ZNF235, ZNF789, ZNF238, PRDM4, ZNF785, ZNF384, ZNF382, ZNF41, ZNF613, ZNF614, ZNF517, ZNF79, ZNF132, ZNF133, ZNF76, ZNF510, ZNF232, ZNF619, ZNF230, ZNF615, ZNF616, ZNF227, ZNF226, ZNF225, ZNF22…	6119	621	16659	1.22315	0.0787719	0.00454783	0.0319737
GOTERM_MF_FAT	GO:0004527~exonuclease activity	36	0.521664	1.72835e-05	APLF, ENPP1, MRE11A, PNPT1, CNOT6, LOC81691, EXOSC10, PARN, CNOT6L, AEN, REXO2, REXO1, APEX1, FEN1, PAN2, EXO1, EXOSC8, EXOSC9, EXOSC6, EXOSC7, EXOSC4, EXOSC2, TREX2, EXOSC3, TREX1, APTX, WRN, ISG20L2, RAD50, RAD1, DCLRE1C, DIS3, TDP1, POLD1, XRN1, XRN2	4815	53	12983	1.83149	0.0373102	0.00095015	0.0300423
GOTERM_CC_FAT	GO:0005768~endosome	146	2.11564	1.85352e-05	ALS2, SLC9A9, KIFC1, RAB9A, SLC9A6, STARD3NL, CHMP4B, CHMP5, LGMN, VPS52, VPS53, VPS33B, VPS33A, ZNRF2, B2M, STARD3, FAM125A, TPT1, VPS4B, VPS4A, STAM, MCOLN1, FRS2, SCAMP1, EGFR, PLD1, MAPKSP1, PTPRF, VPS45, RPS6KC1, VPS41, RND2, NPC1, GAPVD1, SCYL2, VAMP7, PI4K2A, RAB14, VAMP4, CLIP1, ARL8A, VPS26A, ANKFY1, GRB14, CHMP2A, ABCA7, CLCN3, STAM2, MMD, SNX1, ARF6, ROBLD3, ATP6V0B, CHMP2B, SLC11A2, N…	4442	315	12782	1.33371	0.01596	0.000236571	0.0287526
SP_PIR_KEYWORDS	mRNA transport	45	0.652079	1.92063e-05	ENY2, NCBP2, NUP98, NUP160, NUP93, AHCTF1, EIF5A, NUP214, SEH1L, DDX19A, RBM8A, DDX25, DDX19B, LOC645691, QKI, NUP37, GLE1, NUP54, NUP35, TPR, NUP133, NUP153, MAGOH, FMR1, G3BP2, NUP85, NXF1, NUP155, NUPL2, NUPL1, HNRNPA1, UPF3A, SENP2, EIF4A3, UPF3B, TMEM48, FYTTD1, NUP205, THOC6, THOC7, THOC4, NUP107, THOC5, XPO7, NUP43, THOC1	6796	74	19235	1.72115	0.0161363	0.000271095	0.0296987
GOTERM_BP_FAT	GO:0008219~cell death	323	4.68048	1.93545e-05	DLC1, ITGB3BP, MEF2C, FASTKD3, ALS2, FASTKD1, FASTKD2, SGMS1, SHF, ITSN1, CIAPIN1, CTNNB1, MAGED1, MAP3K5, APP, HTRA2, NGFRAP1, PSENEN, FAS, CUL1, CCAR1, SGPL1, YARS, BCL2L14, OPA1, ROCK1, KIF5A, STAG3L3, POLB, ESPL1, LIG4, BCL2L13, BCL2L12, C10ORF2, DCTN1, BCL2L11, WDR92, NME3, JUN, F3, MAPK7, EIF2AK2, FASTKD5, EIF2AK3, BLCAP, FUS, SIVA1, GGCT, ERBB3, MMD, ARF6, BCL2L1, MTP18, DIDO1, SCRIB, SLC1…	5063	719	13528	1.20033	0.102563	0.000819452	0.0372593
GOTERM_BP_FAT	GO:0032270~positive regulation of cellular protein metabolic process	119	1.72439	2.28995e-05	DLC1, IL6ST, BTRC, EIF5A, TTK, CDC16, ZFP91, FNTA, PACSIN3, ATG7, WIBG, CUL1, RPS27A, EIF2B5, SYK, ADAM9, BCL10, ANAPC5, ANAPC4, NRD1, SKP1, PSMA2, PSMA1, MAPK1, EP300, PSMA6, PIAS4, PSMA5, PSMA4, PSMA3, PIAS1, ANAPC7, UBA52, BMPR2, ANAPC10, ANAPC11, PIN1, PSMB5, PSMB4, PSMB7, PSMB6, PSMB3, PSMB2, PEMT, FBXO5, DNAJA3, NR1H3, AXIN1, TAF1, BMP2, SMAD4, CDC23, NDFIP2, ITGA2, CDC20, DOCK7, FOXP3, CDC…	5063	233	13528	1.36464	0.120175	0.000962189	0.0440824
UP_SEQ_FEATURE	zinc finger region:C2H2-type 13	101	1.46356	2.2999e-05	ZNF250, ZNF782, ZNF778, ZNF184, ZNF304, ZNF182, ZNF107, ZNF445, ZNF790, ZNF791, ZNF189, ZNF7, ZNF234, ZFP82, ZNF236, ZNF235, ZNF431, ZNF432, ZNF41, ZNF132, ZNF133, ZNF615, ZNF616, ZNF699, ZNF227, ZNF226, ZNF225, ZNF224, ZNF425, ZNF71, ZNF599, ZNF420, ZBTB41, ZNF221, ZSCAN2, ZNF585A, ZNF628, ZNF585B, ZNF526, ZFHX4, ZNF317, ZNF418, MZF1, ZFHX3, ZNF85, ZNF83, ZNF17, ZFP14, ZNF530, ZNF675, ZNF345, ZK…	6794	201	19113	1.41361	0.23422	0.00915989	0.0476346
GOTERM_CC_FAT	GO:0022625~cytosolic large ribosomal subunit	27	0.391248	2.35444e-05	RPL19, RPL14, RPL27A, RPL35, RPL36, RPL38, RPL39, RPL30, RPL32, RPL6, RPL31, RPLP0, RPL34, RPLP1, RPL3, RPL5, RPL11, RPL4, RPL7A, RPL26, RPL24, RPL23A, FXR2, ZCCHC17, RPL29, RPL41, RPL18A	4442	38	12782	2.04456	0.0202294	0.000296142	0.0365218
GOTERM_MF_FAT	GO:0003724~RNA helicase activity	23	0.333285	2.3963e-05	DHX8, DHX9, UPF1, SKIV2L, DDX1, DDX5, DDX6, EIF4A3, DDX17, DDX47, DDX56, DDX18, DDX23, DHX38, DDX3X, DDX25, DDX24, DHX15, DHX16, DDX21, RAD54B, DDX10, DDX54	4815	29	12983	2.1385	0.0513536	0.00128501	0.0416503
GOTERM_BP_FAT	GO:0043086~negative regulation of catalytic activity	138	1.99971	2.43515e-05	CAST, ADCY3, OXA1L, HMGCR, ADCY5, MBIP, CDC16, TGFB2, ZGPAT, S1PR3, CDKN2D, GPR44, ILK, SPRED2, SPRED1, RPS27A, ANAPC5, PKIG, ANAPC4, CST3, NEIL1, PKIB, HBXIP, THY1, PSMA2, PSMA1, MAD2L1, PSMA6, PSMA5, PSMA4, PRKRIP1, PSMA3, CSTB, ATPIF1, ANAPC7, UBA52, GNAI3, GNAI2, SNX6, GNAI1, ANAPC10, ANAPC11, PXK, PSMB5, PSMB4, PSMB7, DUSP19, PSMB6, HEXIM2, PSMB3, ARG2, PSMB2, FBXO5, ANGPTL3, DNAJA3, HERPUD1…	5063	277	13528	1.33114	0.127289	0.00101554	0.0468769
UP_SEQ_FEATURE	zinc finger region:C2H2-type 10	156	2.26054	2.44565e-05	ZNF250, ZNF782, ZNF253, ZNF304, ZNF184, ZNF778, ZNF181, ZNF182, ZNF775, ZNF300, ZNF774, ZNF772, ZNF107, ZNF445, ZNF180, ZNF790, ZNF649, ZNF791, ZNF189, ZNF7, ZNF234, ZFP82, ZNF236, ZNF195, ZNF235, ZNF431, ZNF432, ZNF382, ZNF41, ZNF613, ZNF614, ZNF79, ZNF517, ZNF132, ZNF133, ZNF510, ZNF619, ZNF615, ZNF616, ZNF699, ZNF227, ZNF226, ZNF225, ZNF224, ZNF596, ZNF329, ZNF425, ZNF71, ZNF426, ZNF599, ZNF42…	6794	334	19113	1.31396	0.247062	0.00941448	0.0506525
KEGG_PATHWAY	hsa05210:Colorectal cancer	52	0.753514	2.66238e-05	TGFB2, CTNNB1, AKT1, ACVR1B, FOS, CASP3, PIK3CA, MYC, AKT2, EGFR, BRAF, CYCS, TP53, LEF1, MAPK1, CCND1, JUN, PDGFRA, APC2, GRB2, IGF1R, KRAS, BCL2, SOS1, SOS2, PIK3R3, AXIN2, PIK3R1, APC, PIK3R2, AXIN1, DVL2, FZD9, FZD8, DVL3, MSH6, TCF7, MSH3, MSH2, SMAD4, RAF1, SMAD2, FZD3, FZD2, BAD, FZD5, FZD4, FZD7, DVL1, GSK3B, BAX, ARAF	1958	84	5085	1.60769	0.00520474	0.000652079	0.0332547
GOTERM_BP_FAT	GO:0016570~histone modification	69	0.999855	2.78209e-05	ENY2, MORF4L1, RBM4, EZH2, DMAP1, CBX8, MEN1, EPC1, MLL5, TAF5L, BRPF1, PRMT7, BRPF3, PRMT5, PRMT6, HSF4, MYST2, USP16, MYST1, MYST3, BRD8, BRCC3, RING1, MBD3, TAF6L, UBE2B, SUV420H2, UBE2N, EYA3, TAF10, EP300, TAF12, USP21, RUVBL2, PAF1, RUVBL1, NSD1, RNF20, SUPT3H, ING3, HAT1, TRIM16, CDC73, TRRAP, LEO1, RNF168, ACTL6A, TAF9, SUPT7L, BRD1, YEATS4, CSRP2BP, PHB, SUV39H1, SIRT1, SUV39H2, CTR9, HD…	5063	122	13528	1.51118	0.144055	0.00115155	0.0535539
UP_SEQ_FEATURE	topological domain:Lumenal	200	2.89813	2.8567e-05	UXS1, HS2ST1, SSR1, INSIG1, CREB3L2, CREB3L1, ERAP1, ERAP2, PSENEN, PLD3, SGPL1, UGCG, UBE2J1, DPAGT1, GLCE, ERGIC2, ERGIC3, MGAT2, ATP2C1, EXT1, EIF2AK3, GGCX, CNIH, MMD, ACP2, SORCS2, ATP6V0B, ZDHHC9, TMED10, MGAT4B, MGAT4A, ST6GAL1, ST6GAL2, BFAR, ATP2A2, ATP2A3, BET1L, ALG14, RTN4, CANX, ST6GALNAC6, POMGNT1, CHST10, XYLT2, VKORC1, TICAM2, GOLGA5, KDELR3, KDELR2, ZDHHC8, PGAP1, ERLIN1, SCAP, Z…	6794	444	19113	1.26722	0.28213	0.0106355	0.0591634
BIOCARTA	h_smPathway:Spliceosomal Assembly	15	0.21736	3.21866e-05	SNRPA1, SNRPD3, U2AF2, SNRPB2, SNRPD1, SNRPD2, SFRS2, SNRPB, U2AF1, SNRPA, SNRPC, SNRNP70, SNRPF, SNRPE, SNRPG	590	15	1437	2.43559	0.00935461	0.00935461	0.0428252
GOTERM_BP_FAT	GO:0042770~DNA damage response, signal transduction	49	0.710042	3.3091e-05	NBN, ZAK, RPS27L, GTSE1, TRIAP1, PCBP4, AEN, CCNA2, BRCC3, AIFM1, RINT1, TP53, MBD4, IFI16, NEK11, FOXN3, RAD1, XPA, CCND1, XPC, HIPK1, HIPK2, RAD17, BLM, HUS1, TIPIN, PML, CHEK1, CHEK2, ERCC6, MDC1, BCL3, C19ORF62, ATRIP, MSH6, MSH2, BRIP1, ATR, CEP63, BRCA1, PTPN11, NAE1, TXNDC12, UACA, BBC3, BRE, DGKZ, FBXO31, ABL1	5063	80	13528	1.63656	0.168908	0.00135948	0.0636953
SP_PIR_KEYWORDS	centromere	27	0.391248	3.31398e-05	ITGB3BP, PPP2R5C, AURKB, CBX5, KIF2C, CDCA8, OIP5, HJURP, CENPC1, PPP2CA, INCENP, CENPO, CENPN, PPP2R1A, CENPL, SGOL2, CENPQ, SGOL1, SUV39H1, CENPK, CENPI, SUV39H2, STRA13, APITD1, RCC2, C21ORF45, C6ORF173	6796	38	19235	2.01103	0.0276796	0.000460056	0.0512389
UP_SEQ_FEATURE	domain:Leucine-zipper	61	0.88393	3.433e-05	XRCC5, E2F1, BACH1, E2F3, FOSL2, E2F4, ZAK, E2F5, MITF, MBIP, FOS, MAX, HOMEZ, CREB3L2, CREB3L1, NFIL3, MYB, FOSL1, MYC, CHUK, FOSB, DDIT3, MYCN, MLLT10, JUN, MNT, NFE2L1, NFE2L2, CREM, TFE3, TFEB, PRKDC, ATF1, ATF2, TSC22D1, XBP1, TSC22D4, JUND, MLLT6, TCF4, TCF3, CREBL2, MAFG, MAF, MAFF, CEBPB, CREB3, CREB1, CEBPG, TSN, FOXP3, MED13L, SREBF2, ATF4, DBP, MLX, ATF7, IKBKG, BIK, IKBKB, TCF12	6794	110	19113	1.56006	0.328565	0.0123709	0.0710947
UP_SEQ_FEATURE	domain:RRM	65	0.941892	3.43613e-05	NCBP2, RALY, RBPMS2, ENOX2, TRMT2A, KIAA0430, SYNJ1, RBM6, MKI67IP, RBM7, RBM9, CNOT4, DNAJC17, SFRS7, RBM8A, U2AF1, SYNJ2, ZRSR2, RBM42, RBM41, SF3B14, NOL8, G3BP2, CSTF2T, SFRS3, SFRS2, SLTM, LARP4, TAF15, ABT1, LARP7, RBMX2, THOC4, FUS, RBM33, TRA2A, SR140, SETD1A, ZCRB1, UHMK1, TDRD10, EIF3G, PPIL4, HNRNPC, SNRNP70, SNRNP35, TNRC6B, RBM25, SFRS12, RBM22, ALKBH8, C14ORF156, SSB, NXF1, RBMX, SF…	6794	119	19113	1.53663	0.328809	0.0120092	0.0711597
GOTERM_BP_FAT	GO:0031401~positive regulation of protein modification process	98	1.42008	3.57601e-05	DLC1, IL6ST, BTRC, TTK, CDC16, ZFP91, FNTA, ATG7, RPS27A, CUL1, SYK, BCL10, ANAPC5, ANAPC4, SKP1, PSMA2, PSMA1, PSMA6, PIAS4, PSMA5, PSMA4, PSMA3, PIAS1, ANAPC7, UBA52, BMPR2, ANAPC10, ANAPC11, PIN1, PSMB5, PSMB4, PSMB7, PSMB6, PSMB3, PSMB2, FBXO5, DNAJA3, AXIN1, BMP2, SMAD4, NDFIP2, CDC23, CDC20, DOCK7, FOXP3, CDC26, CDC27, PSMB8, BRCA1, HDAC4, PSMC6, PSMC5, PSMC4, PSMC3, PLK1, PSMC2, PSMC1, DNM…	5063	187	13528	1.40026	0.181219	0.00145834	0.0688314
SP_PIR_KEYWORDS	chromosomal protein	76	1.10129	3.59414e-05	XRCC5, HMGN1, ITGB3BP, HIST2H2AA3, CLSPN, NBN, HMGN2, HP1BP3, XRCC6, H1FX, TERF2IP, AURKB, HIST1H2BO, KIF2C, HIST1H2BM, CDCA8, HIST1H2BN, H2AFV, HIST1H2BK, HIST2H2AC, HIST1H2BI, HIST1H2BJ, H2AFZ, H1F0, HMGA1, H2AFB3, RAD50, SUV420H2, STRA13, APITD1, RIF1, FANCD2, TELO2, RNF20, HIST1H2AC, HIST1H4L, CEP164, BANF1, H2AFB2, H2AFB1, ACD, HIST1H4A, HIST1H4B, HJURP, CENPC1, HNRNPD, RNF168, HIST1H4C, HIS…	6796	145	19235	1.48349	0.0299842	0.000490894	0.0555694
GOTERM_BP_FAT	GO:0006368~RNA elongation from RNA polymerase II promoter	33	0.478192	3.66972e-05	POLR2H, POLR2G, ELL, POLR2I, TBP, POLR2D, POLR2C, POLR2B, GTF2E1, GTF2E2, GTF2A1, GTF2A2, TAF9, SUPT4H1, SUPT5H, TAF1, TAF4, CCNH, TAF5, GTF2H4, CDK9, CDK7, GTF2B, GTF2H1, TAF11, ADRM1, TAF10, MNAT1, TAF12, GTF2F1, GTF2F2, TCEB2, TCEB3	5063	48	13528	1.83695	0.185498	0.00148569	0.0706346
UP_SEQ_FEATURE	zinc finger region:C2H2-type 9	172	2.49239	3.8914e-05	ZNF827, ZNF782, ZNF250, REST, ZNF253, ZNF304, ZNF184, ZNF778, ZNF181, ZNF182, ZNF776, ZNF775, ZNF774, ZNF300, ZNF772, ZNF397, ZNF445, ZNF180, ZNF507, ZNF790, ZNF501, ZNF649, ZNF791, ZNF189, ZNF7, ZNF234, ZFP82, ZNF236, ZNF195, ZNF235, ZNF431, ZNF432, ZNF382, ZNF41, ZNF613, ZNF614, ZNF79, ZNF517, ZNF132, ZNF133, ZNF510, ZNF619, ZNF230, ZNF615, ZNF616, ZNF227, ZNF226, ZNF225, ZNF224, ZNF223, ZNF222…	6794	376	19113	1.2869	0.363345	0.0131924	0.0805842
GOTERM_BP_FAT	GO:0009116~nucleoside metabolic process	41	0.594117	3.97729e-05	FHIT, OCLN, HMGCR, RP2, NT5C1A, DTYMK, DCK, UPP1, HPRT1, PPCDC, ADA, NT5C3, QTRTD1, DHODH, PEMT, ENTPD4, NT5E, TBPL1, DCAKD, ERH, NUDT3, DGUOK, PRPSAP1, TPMT, NME7, PRPSAP2, NME5, NME2, UMPS, PANK2, PANK3, NME3, NME1-NME2, NME1, PANK1, ADK, TXNDC6, MAT2B, FPGS, PRPS2, RDH14, PRPS1, DUT	5063	64	13528	1.71171	0.199385	0.00159854	0.0765525
GOTERM_BP_FAT	GO:0006612~protein targeting to membrane	25	0.362266	3.98417e-05	ARL6IP1, SRP14, CACNB1, TIMM13, PEX3, SRP19, SEC62, SSR1, SRPR, FXC1, PEX16, TIMM9, EXOC4, SRP54, TAOK2, PRKCI, TIMM8B, TIMM8A, ATG4C, PEX26, MGEA5, SDCBP, SRP72, SSR2, SSR3	5063	33	13528	2.02419	0.199692	0.00158987	0.0766848
KEGG_PATHWAY	hsa05215:Prostate cancer	54	0.782495	3.99139e-05	E2F1, HSP90AB1, E2F3, PDGFB, PTEN, CTNNB1, AKT1, CCNE2, PDPK1, CREB3L2, CREB3L1, TGFA, PIK3CA, PDGFC, CHUK, AKT2, EGFR, HSP90AA1, BRAF, RELA, TP53, LEF1, RB1, CDK2, MAPK1, CCND1, EP300, PDGFRA, MDM2, GSTP1, GRB2, IGF1R, KRAS, BCL2, SOS1, SOS2, PIK3R3, PIK3R1, PIK3R2, TCF7, CREB3, MAP2K2, CREB1, RAF1, IGF2, BAD, NRAS, HSP90B1, ATF4, CDKN1B, GSK3B, ARAF, IKBKG, IKBKB	1958	89	5085	1.57573	0.00779275	0.000868875	0.0498509
GOTERM_BP_FAT	GO:0006338~chromatin remodeling	37	0.536154	4.00739e-05	RSF1, INO80, MEN1, CHD8, CHD1L, HJURP, SMARCB1, CHD1, ACTL6A, SUPT4H1, SUPT5H, MLL4, HELLS, SATB2, RBBP4, NASP, TTF1, ARID1A, RB1, ARID1B, TAF6L, FOXP3, SIRT1, SUV39H2, HDAC5, HDAC4, HDAC2, HDAC1, SYCP3, SMARCC1, SMARCC2, SMARCA5, CENPV, KLF1, SMARCA2, RERE, SMARCA4	5063	56	13528	1.76538	0.200731	0.0015878	0.0771317
GOTERM_CC_FAT	GO:0005789~endoplasmic reticulum membrane	126	1.82582	4.02126e-05	SLC9A6, RAB9A, VAPA, HMGCR, WFS1, RP9, UBQLN4, FDFT1, SSR1, TAPBP, ERO1LB, INSIG2, HTRA2, COL4A3BP, RPN2, ELOVL6, DDOST, SGPL1, SPTLC1, SLC33A1, DPAGT1, STIM1, PNPLA6, SEC61B, VAMP7, KDSR, AMFR, EXT1, EIF2AK3, SEC61G, ARL6IP1, DERL1, CYP51A1, LMAN1, EXTL2, CEPT1, TRAM2, SERINC1, PEMT, PCYT1A, ERO1L, SEC61A1, SEC61A2, HERPUD1, SEC11A, SREBF2, ATP2A2, SPCS3, GOSR2, SPCS1, CYP2R1, SPCS2, RTN4, CYB5R…	4442	269	12782	1.34784	0.034303	0.000498522	0.0623696
GOTERM_CC_FAT	GO:0005814~centriole	23	0.333285	4.20545e-05	BBS4, ROCK1, CEP135, CEP76, C21ORF33, CETN3, LRRCC1, CETN2, CEP164, CP110, SFI1, CEP55, CENPJ, TUBGCP3, PLK4, NEDD1, CEP250, IFT20, CNTROB, TUBD1, TUBG1, CNTLN, TOP2A	4442	31	12782	2.13494	0.0358458	0.000514009	0.0652256
SP_PIR_KEYWORDS	rrna processing	38	0.550645	4.74372e-05	NAF1, GAR1, UTP18, LSM6, UTP6, UTP15, WBP11, BOP1, FCF1, EXOSC10, IMP3, UTP11L, FRG1, TFB2M, FTSJ1, UTP23, EXOSC8, EXOSC9, RRP1, EXOSC6, EXOSC7, TSR2, EMG1, EXOSC4, SUV39H1, EXOSC2, EXOSC3, HEATR1, SIRT1, FBL, DIS3, EIF4A3, DDX56, PA2G4, PES1, NHP2, C1D, DDX51	6796	61	19235	1.76316	0.0393837	0.000637578	0.0733371
KEGG_PATHWAY	hsa05016:Huntington's disease	96	1.3911	5.21376e-05	UQCRC2, UQCRC1, ATP5B, NDUFAB1, TBP, REST, UQCRFS1, CLTC, COX5A, UQCRQ, NDUFS7, NDUFS5, CASP3, AP2B1, PLCB3, NDUFS4, SIN3A, GRIN2B, CREB3L2, CREB3L1, ATP5O, NDUFS3, PLCB1, NDUFS2, ATP5H, NDUFS1, TBPL1, ATP5J, SLC25A4, RCOR1, CYCS, TP53, NDUFC2, NDUFC1, DCTN4, DCTN1, COX6C, DCTN2, EP300, GNAQ, UQCRH, ATP5C1, UQCRB, NDUFB3, POLR2H, POLR2G, NDUFB5, NDUFB6, NDUFB8, POLR2I, COX7C, ATP5G2, ATP5G1, POLR…	1958	180	5085	1.38509	0.0101672	0.0010214	0.0651134
SP_PIR_KEYWORDS	transport	664	9.62179	5.53989e-05	SLC9A9, RFT1, SLC9A6, SLC9A5, SCN3B, VPS52, VPS53, ACBD5, ERO1LB, KCNK9, GRIN2B, VPS4B, VPS4A, VPS45, VPS41, ERGIC2, ERGIC3, PITPNM1, TRAPPC4, TRAPPC1, TRAPPC3, ORAI1, SDAD1, MTX3, MTX2, MTX1, CACNB1, AHCTF1, ARF6, CHCHD4, CACNB4, ATP6V0B, PEA15, GORASP1, KIAA1012, C19ORF28, LAPTM4B, LAPTM4A, NXF1, RAB7L1, VDAC2, KCNK2, VDAC1, KCNK4, UPF3A, KCNJ4, UPF3B, ARF1, ARF3, ARF4, HGS, NUTF2, ENOX2, KCNAB…	6796	1670	19235	1.12536	0.0458402	0.000732921	0.0856409
GOTERM_MF_FAT	GO:0008094~DNA-dependent ATPase activity	37	0.536154	5.57599e-05	XRCC5, XRCC3, XRCC2, BLM, XRCC6, ERCC8, CHD8, ERCC6, CHD1L, RAD51L1, CHD2, CHD1, TOP2A, RTEL1, RECQL4, DHX9, RBBP4, CCNH, GTF2H4, BRIP1, CDK7, WRN, TTF2, RAD51, GTF2H1, RFC5, RECQL, DNA2, MNAT1, RFC3, RFC1, RFC2, SMARCAL1, RAD54B, RUVBL2, SMARCA2, SMARCA4	4815	57	12983	1.75027	0.115449	0.00291658	0.0968917
KEGG_PATHWAY	hsa05200:Pathways in cancer	161	2.333	5.6475e-05	PDGFB, STAT5B, FGF11, FGF13, MMP2, TGFB2, CTNNB1, CUL2, SLC2A1, RALB, PIK3CA, RARA, FAS, EGFR, WNT10B, PLD1, BRAF, RXRB, RELA, RXRA, FGF22, CTNNA1, STK4, VEGFB, CCDC6, MAPK1, EP300, HIF1A, PIAS4, JUN, VEGFA, PDGFRA, PIAS2, PIAS1, WNT5A, FGFR3, GRB2, BCL2L1, ITGB1, RBX1, ARNT, PTK2, KRAS, ITGAV, AXIN2, RUNX1, TRAF6, TRAF5, TRAF4, FN1, TRAF3, FH, AXIN1, DVL2, DVL3, BMP2, TCF7, MAP2K2, SMAD4, ITGA2,…	1958	328	5085	1.27477	0.0110084	0.0010058	0.0705285
GOTERM_MF_FAT	GO:0003714~transcription corepressor activity	78	1.13027	5.65374e-05	E2F1, ZNF85, COPS2, THRB, TSG101, CBX4, HIRA, DMAP1, RBM9, MXI1, CBFA2T2, CITED2, HOXC6, SAP30, SIN3A, PLRG1, CASP8AP2, HSF4, NR2F2, NFIL3, ATF7IP, CTBP2, RCOR2, YY1, LDB1, SF1, TLE1, SPEN, CSDA, PROX1, MBD1, DDIT3, SFRS2, PIAS4, NAB2, ZNF136, PFDN5, HIPK2, MAP3K10, MNT, C19ORF2, TGIF1, PIAS1, SIAH2, NSD1, C1D, TTRAP, MEIS2, ATN1, BCL11A, NPAT, PEX14, SKIL, BCOR, TCF4, APEX1, AEBP2, ERF, L3MBTL2,…	4815	145	12983	1.45046	0.116961	0.00288851	0.0982421
GOTERM_CC_FAT	GO:0031301~integral to organelle membrane	65	0.941892	5.74956e-05	RTN4, OXA1L, WFS1, MPV17, LEMD3, PEX3, SGMS1, RTN1, RTN2, ST3GAL1, PIGK, ST6GALNAC6, ST3GAL3, SLC35D1, INSIG2, ST3GAL4, ST3GAL6, ELOVL6, COX18, LBR, CLN3, SGPL1, PIGU, STIM1, PIGT, TMEM70, PIGS, SACM1L, PSEN1, PEX26, AMFR, CUX1, EXT1, DERL1, GPAA1, ST8SIA1, ST8SIA2, PEX16, ETFDH, B3GNT1, PEX13, ENTPD4, B3GNT2, HSPA5, PCSK7, QSOX1, SEC61A1, B4GALNT1, ST6GAL1, ST6GAL2, IMMT, RRBP1, MUL1, RFNG, SELS…	4442	123	12782	1.52065	0.0486827	0.000692921	0.0891643
GOTERM_BP_FAT	GO:0006402~mRNA catabolic process	30	0.43472	6.15202e-05	NCBP2, C17ORF71, PNPT1, RNH1, EXOSC10, DCPS, PARN, RBM8A, WIBG, EIF3E, HNRNPD, C19ORF61, KIAA0427, PAN2, ZFP36, UPF2, UPF1, SMG5, MAGOH, SMG7, ZHX2, UPF3A, EIF4A3, UPF3B, GSPT1, DCP2, DCP1B, DCP1A, EIF2C3, EIF2C4	5063	43	13528	1.86414	0.29105	0.00241939	0.118387
GOTERM_MF_FAT	GO:0008022~protein C-terminus binding	76	1.10129	6.52969e-05	XRCC5, ITGB3BP, XRCC4, XRCC6, PEX6, PEX5, SAE1, CTNNB1, PEX1, DYNLL1, CEP250, VPS4B, VPS4A, TOP2B, TOP2A, NSF, DLG1, BCL10, MAGI1, BAIAP2, LOC646626, NEIL1, TOPBP1, MID1IP1, CDK7, LIG4, LDLRAP1, SLC9A3R2, FOXN3, RAD51, SDC1, EFHC1, EP300, PEX26, SIAH1, MAPRE1, KPNA3, CEP120, SNX17, MRE11A, VIM, PPM1A, PXK, ZBTB16, COIL, HIC2, NIPBL, ERCC6, BLOC1S2, MDC1, PPP2CA, PEX16, NPAT, PABPC1, ERCC4, TERF2,…	4815	141	12983	1.45336	0.133816	0.00325963	0.113455
GOTERM_BP_FAT	GO:0045941~positive regulation of transcription	256	3.70961	6.57142e-05	MEF2C, XRCC6, STAT5B, RORA, MED21, CITED1, CTNNB1, CITED2, EPC1, APP, BRPF1, FOXF1, SUPT5H, CCNA2, RXRB, RAN, RXRA, MED12, MED14, MED13, PROX1, MAPK1, HES5, JUN, VEGFA, PIAS2, PIAS1, HOXA13, CRTC1, FOXH1, MAML3, TCF4, TCF3, NKX2-2, PLAGL2, NR1H3, DVL3, YEATS4, KLF6, KLF7, ESRRA, BMP2, IKZF2, SMAD9, KLF12, KLF13, TP53BP1, MAML1, MAML2, SMAD4, SMAD2, SMAD1, DDX5, DLX2, NOTCH1, RNF6, RNF4, ETS1, ETS…	5063	564	13528	1.21279	0.307481	0.00256607	0.126453
SP_PIR_KEYWORDS	exonuclease	29	0.420229	6.58521e-05	MRE11A, CNOT6, LOC81691, EXOSC10, PARN, CNOT6L, AEN, REXO2, REXO1, FEN1, PAN2, EXO1, EXOSC8, EXOSC9, EXOSC6, EXOSC7, EXOSC4, EXOSC2, TREX2, TREX1, EXOSC3, ISG20L2, RAD1, DCLRE1C, DIS3, TDP1, POLD1, XRN1, XRN2	6796	43	19235	1.90883	0.0542514	0.000857763	0.101793
GOTERM_MF_FAT	GO:0003682~chromatin binding	80	1.15925	6.61612e-05	MORF4L1, ARID4A, EZH1, MITF, ARID4B, EZH2, CBX4, HIRA, CBX2, CBX1, REST, CBX8, CBX7, GLI3, CBX6, CBX5, CTNNB1, MEN1, PATZ1, TOP2B, MYST1, CDCA5, TOP2A, CDC6, SATB2, RAN, POLE, RING1, TP53, ADNP, LEF1, APTX, TTF1, TLE1, MBD3, MBD2, NCOA6, SMARCA5, TGIF1, CUX1, NSD1, MED1, SMARCA4, ING2, SOX2, POLA1, RCC1, CALCOCO1, RPA1, SF3B1, CHD8, CHD7, ERCC6, CHD2, CHD1, RNF168, BCL6, ACTL6A, NFATC3, HELLS, DN…	4815	150	12983	1.43806	0.135461	0.00322943	0.114956
GOTERM_BP_FAT	GO:0006401~RNA catabolic process	41	0.594117	6.62108e-05	RNASEN, NCBP2, C17ORF71, PNPT1, RNH1, RNASEH1, EXOSC10, DCPS, PARN, RBM8A, WIBG, EIF3E, HNRNPD, C19ORF61, DEDD2, KIAA0427, FEN1, ZFP36, PAN2, ABCE1, UPF2, UPF1, ZCCHC11, EXOSC7, SMG5, MAGOH, SMG7, ZHX2, RNASEH2A, UPF3A, EIF4A3, DNA2, UPF3B, GSPT1, DCP2, PPP1R8, DCP1B, DCP1A, XRN2, EIF2C3, EIF2C4	5063	65	13528	1.68537	0.309402	0.00256751	0.127408
GOTERM_BP_FAT	GO:0044093~positive regulation of molecular function	265	3.84002	6.63073e-05	DLC1, ALS2, ADCY3, XRCC4, EFNA1, ADCY5, LPAR2, LPAR1, CDC16, S1PR2, MAP3K5, MYD88, MAP3K4, MAP3K9, ILK, PSENEN, CUL1, ADAM9, SYK, DBNL, MAPKSP1, ANAPC5, KIAA1804, ANAPC4, SKP1, BCL2L13, THY1, CRHR1, SPAG9, NME2, NME1, F3, ANAPC7, EIF2AK3, ADD2, ADD1, SIVA1, GNAI2, PFKFB2, PFKFB1, DUSP12, SCRIB, PIN1, SLC11A2, ACD, KRAS, SERINC1, FBXO5, NR1H3, SPHK2, TAOK2, CDC23, SKI, CDC20, HOMER1, CDC26, CDC27,…	5063	586	13528	1.2083	0.309774	0.00255354	0.127593
GOTERM_CC_FAT	GO:0030532~small nuclear ribonucleoprotein complex	19	0.275322	6.64642e-05	SNRPA1, SNRPN, SNRPD3, LSM6, SNRPB2, SNRPD1, SNRPD2, SF3A2, SF3B3, DDX23, SNRPB, LSM4, SLU7, SNRNP40, SNRPC, PHF5A, SNRPF, SNRPE, SNRPG	4442	24	12782	2.27805	0.0560602	0.000790001	0.103066
UP_SEQ_FEATURE	nucleotide phosphate-binding region:GTP	138	1.99971	6.73839e-05	GNA14, RAB9A, TUBB2B, TUBB2A, GNA11, EIF5, TUBB2C, HBS1L, GNA12, EIF5B, RAB1B, RAB1A, DIRAS3, RAB28, ARL15, RALB, RAB24, RRAS, ERAS, TUBG1, GNL2, GNL1, SAR1A, RAB20, GNL3, GTPBP2, GTPBP4, OPA1, RAN, EFTUD2, GTPBP8, EIF2S3, ARL16, EEF2, GEM, RND2, RND3, RAB18, EFTUD1, RAB14, ARL8A, RAB13, EEFSEC, GPN2, ADSS, GPN3, GNAI3, GNAI2, GNAI1, MRAS, ARFRP1, RAB40C, RRAGA, ARF6, RRAGD, RAB40B, RRAGC, GFM2, …	6794	295	19113	1.31601	0.542456	0.0220918	0.139501
GOTERM_BP_FAT	GO:0000184~nuclear-transcribed mRNA catabolic process, nonsense-mediated decay	23	0.333285	6.85715e-05	NCBP2, PAN2, UPF2, UPF1, C17ORF71, SMG5, MAGOH, SMG7, DCPS, EXOSC10, UPF3A, EIF4A3, PARN, UPF3B, GSPT1, DCP2, DCP1B, RBM8A, WIBG, DCP1A, EIF3E, C19ORF61, KIAA0427	5063	30	13528	2.04848	0.318457	0.00262256	0.131948
GOTERM_BP_FAT	GO:0006354~RNA elongation	34	0.492682	6.90126e-05	POLR2H, POLR2G, ELL, POLR2I, TBP, POLR2D, POLR2C, POLR2B, GTF2E1, GTF2E2, GTF2A1, GTF2A2, TAF9, TCEA1, SUPT4H1, SUPT5H, TAF1, TAF4, TAF5, CCNH, GTF2H4, CDK9, CDK7, GTF2B, GTF2H1, TAF11, ADRM1, TAF10, MNAT1, TAF12, GTF2F1, GTF2F2, TCEB2, TCEB3	5063	51	13528	1.78129	0.320136	0.00262147	0.132796
GOTERM_BP_FAT	GO:0009411~response to UV	38	0.550645	6.92536e-05	HUS1, PML, MEN1, AKT1, ERCC8, ERCC5, CASP3, ERCC6, CDKN2D, CASP7, BCL2, BCL3, CAT, ERCC4, SDF4, ERCC1, FEN1, TUBB3, EGFR, MSH6, PTPRK, POLH, MSH2, USP1, RELA, UBE4B, TP53, WRN, UBE2B, XPA, CCND1, UACA, XPC, NEDD4, POLD1, BAX, DDB2, DCUN1D3	5063	59	13528	1.72091	0.321052	0.00261287	0.133259
SP_PIR_KEYWORDS	gtp-binding	151	2.18809	6.936e-05	GNA14, RAB9A, TUBB2B, TUBB2A, GNA11, EIF5, TUBB2C, HBS1L, GNA12, EIF5B, RAB1B, RAB1A, DIRAS3, RAB28, ARL15, RALB, RAB24, RRAS, ERAS, TUBG1, GNL2, GNL1, SAR1A, RAB20, GNL3, GTPBP2, GTPBP4, NUDT2, OPA1, RAN, GTPBP8, SUCLG1, EFTUD2, EIF2S3, ARL16, EEF2, GEM, RND2, RND3, RAB18, EFTUD1, RAB14, ARL8A, RAB13, EEFSEC, GPN2, ADSS, GPN3, GNAI3, GNAI2, GNAI1, GLUD1, MRAS, ARFRP1, RAB40C, RRAGA, ARF6, RRAGD,…	6796	329	19235	1.29903	0.0570575	0.000889754	0.107212
SP_PIR_KEYWORDS	hydrolase	620	8.98421	6.97083e-05	XRCC5, FHIT, BTD, XRCC6, PGAM1, PGPEP1, DHX38, PGAM5, DHX33, DHX36, DHX35, DHX30, DDAH1, DHX32, ADAM9, PTPRJ, PTPRK, PTPRF, KIF5B, PTPRG, ESPL1, ISG20L2, PTPRU, C10ORF2, CTDSPL2, RAD1, ADAMTS6, ADAMTS9, NAPEPLD, DHX29, ASCC3, SMARCAL1, ADAMTS1, PELO, ADAMTS3, ADAMTS4, FAM108B1, AHCY, ACP6, DUSP10, PPT2, DUSP12, ACP2, DUSP11, ACP1, C1ORF57, DUSP19, DUSP13, ARG2, CDADC1, FAHD2A, NTHL1, DHX57, DHX8,…	6796	1555	19235	1.1285	0.0573356	0.00088088	0.107751
KEGG_PATHWAY	hsa05213:Endometrial cancer	35	0.507173	7.21631e-05	APC2, GRB2, ELK1, FOXO3, PTEN, CTNNB1, AKT1, PDPK1, KRAS, SOS1, ILK, SOS2, PIK3CA, AXIN2, PIK3R3, MYC, PIK3R1, AXIN1, AKT2, PIK3R2, APC, EGFR, TCF7, BRAF, MAP2K2, TP53, LEF1, RAF1, BAD, CTNNA1, MAPK1, NRAS, CCND1, GSK3B, ARAF	1958	52	5085	1.74801	0.0140449	0.00117801	0.0901123
UP_SEQ_FEATURE	zinc finger region:C2H2-type 11	137	1.98522	7.36593e-05	ZNF250, ZNF782, ZNF253, ZNF304, ZNF184, ZNF778, ZNF181, ZNF182, ZNF776, ZNF775, ZNF300, ZNF774, ZNF107, ZNF445, ZNF180, ZNF790, ZNF791, ZNF189, ZNF7, ZNF234, ZFP82, ZNF236, ZNF235, ZNF431, ZNF432, ZNF41, ZNF613, ZNF614, ZNF79, ZNF132, ZNF133, ZNF615, ZNF616, ZNF699, ZNF227, ZNF226, ZNF225, ZNF224, ZNF596, ZNF329, ZNF425, ZNF71, ZNF426, ZNF599, ZNF420, ZNF529, ZNF121, ZBTB41, ZNF521, ZNF221, ZNF58…	6794	293	19113	1.3154	0.57459	0.0234621	0.152484
GOTERM_BP_FAT	GO:0006917~induction of apoptosis	154	2.23156	7.81414e-05	ITGB3BP, DLC1, TUBB2C, EIF5A, RPS27L, FOXO3, ITSN1, SART1, BTK, SMNDC1, CUL3, MAGED1, CUL2, MAP3K5, CUL5, APP, CASP8AP2, HTRA2, TIA1, NGFRAP1, PSENEN, RPL11, DAP, FAS, CUL1, RPS27A, BCL10, NUDT2, BCL2L13, BCL2L11, MAPK1, TRIM35, NME3, TIAL1, LYST, UNC13B, UBA52, SIVA1, FGD1, CHEK2, RRM2B, SERINC3, PRUNE2, TUBB, PRKRA, TRAF6, RUNX3, PLAGL2, TRAF3, VAV3, ABR, TM2D1, TP53BP2, NR4A1, TRIO, MUL1, VAV2…	5063	320	13528	1.28587	0.353967	0.00292796	0.150349
GOTERM_BP_FAT	GO:0000245~spliceosome assembly	24	0.347776	7.84174e-05	SNRPD1, RBM5, SNRPD2, SMNDC1, SFRS5, DDX23, SFRS8, USP39, GEMIN6, SRPK2, SF1, DDX1, MBNL1, SF3A2, SFRS1, SMN2, SF3A1, SMN1, SF3A3, PRPF6, SLU7, SIP1, SNRPE, SNRPG, TXNL4A	5063	32	13528	2.00395	0.354964	0.00291872	0.15088
INTERPRO	IPR017907:Zinc finger, RING-type, conserved site	135	1.95624	7.88451e-05	DZIP3, LNX2, DLK2, TRIM52, RNF214, NFXL1, MKRN3, CNOT4, ZNRF2, MKRN2, TRIM46, RNF219, RNF38, RNF149, RNF148, RNF34, CYHR1, RNF146, RNF31, RNF145, PHRF1, CGRRF1, TRIM41, UBR2, VPS41, UBR1, BRAP, TRIM37, MIB1, TRIM35, TRIM36, TRIM33, RNF139, RAD18, RNF24, RNF138, AMFR, RNF26, RNF20, TRIM39, TRIM71, TTC3, ARIH1, RNF166, TRIM68, RNF165, RNFT2, RNFT1, RNF11, RNF168, RNF10, ZNF598, RCHY1, RNF167, TRAF7…	6119	280	16659	1.31264	0.318809	0.0200031	0.149521
GOTERM_BP_FAT	GO:0045333~cellular respiration	56	0.811477	8.43742e-05	UQCRC2, OXA1L, UQCRC1, COX10, NDUFAB1, NDUFAF1, PDHB, NDUFS7, NDUFS5, NDUFS4, IDH3G, SLC1A3, FXN, CAT, NDUFS3, SUCLA2, NDUFS2, NDUFS1, COX15, ACO2, ACO1, ALDH5A1, SUCLG1, CYCS, NDUFC2, NDUFC1, KIAA0100, NNT, UQCRH, DLD, MDH2, UQCRB, NDUFB3, NDUFB5, NDUFB6, NDUFB8, NDUFB2, IDH1, NFATC3, FH, NDUFA4, NDUFA5, DLST, NDUFA3, NDUFA8, NDUFA9, NDUFA7, IDH3B, SOD2, SDHA, SLC25A12, SLC25A14, SLC25A13, SDHC,…	5063	97	13528	1.54256	0.376094	0.00311934	0.162332
SMART	SM00184:RING	140	2.02869	9.38731e-05	DZIP3, LNX2, TRIM52, RNF214, NFXL1, MKRN3, CNOT4, ZNRF2, MKRN2, TRIM46, RNF219, RNF38, RNF149, RNF148, RNF34, RNF146, MYST3, RNF145, RNF31, PHRF1, CGRRF1, TRIM41, UBR2, VPS41, BRAP, TRIM37, MIB1, TRIM35, TRIM36, TRIM33, RNF139, RAD18, RNF24, RNF138, AMFR, RNF26, RNF20, TRIM39, ANAPC11, TRIM71, TTC3, RBX1, ARIH1, RNF166, TRIM68, RNF165, RNFT2, RNFT1, RNF11, RNF168, RNF10, ZNF598, RCHY1, RNF167, TR…	3303	296	9079	1.30007	0.0461229	0.00783918	0.13521
GOTERM_MF_FAT	GO:0004518~nuclease activity	83	1.20272	9.46386e-05	RNASEN, RPP38, EIF2C2, APLF, RNASEH1, CNOT6, LOC81691, DNASE1L1, RPS3, FANCM, PARN, MUTYH, SLK, ANG, SND1, AEN, HRSP12, DBR1, TSEN2, TSEN15, PAN2, EXOSC8, EXOSC9, EXOSC6, RPP21, EXOSC7, GEN1, PGAP1, EXOSC4, EXOSC2, APTX, EXOSC3, MBD4, ISG20L2, RNASEH2A, TATDN2, RAD50, TATDN3, DCLRE1C, RAD1, PNKP, NME2, NME1, PELO, CPSF3, XRN1, ASTE1, XRN2, MRPL44, ELAC1, APEX2, ELAC2, ENPP1, MRE11A, PNPT1, RPP14,…	4815	158	12983	1.41645	0.187967	0.00451618	0.164397
GOTERM_BP_FAT	GO:0012502~induction of programmed cell death	154	2.23156	9.47536e-05	ITGB3BP, DLC1, TUBB2C, EIF5A, RPS27L, FOXO3, ITSN1, SART1, BTK, SMNDC1, CUL3, MAGED1, CUL2, MAP3K5, CUL5, APP, CASP8AP2, HTRA2, TIA1, NGFRAP1, PSENEN, RPL11, DAP, FAS, CUL1, RPS27A, BCL10, NUDT2, BCL2L13, BCL2L11, MAPK1, TRIM35, NME3, TIAL1, LYST, UNC13B, UBA52, SIVA1, FGD1, CHEK2, RRM2B, SERINC3, PRUNE2, TUBB, PRKRA, TRAF6, RUNX3, PLAGL2, TRAF3, VAV3, ABR, TM2D1, TP53BP2, NR4A1, TRIO, MUL1, VAV2…	5063	321	13528	1.28186	0.411273	0.00347941	0.182284
GOTERM_CC_FAT	GO:0005856~cytoskeleton	544	7.88292	9.70187e-05	ALS2, KIFC2, KIFC1, JUB, TUBB2B, TUBB2A, TUBB2C, STOML2, STRN, CTNNB1, ACTG1, APP, CDCA8, GRIN2B, RAE1, INCENP, INTS6, ILK, STAG2, MAP2K5, CDH23, H1F0, ROCK1, KIF5B, KIF5A, KRTAP10-3, MED12, KRTAP10-2, BSN, ESPL1, KRTAP10-5, VPS41, KRTAP10-4, KRTAP10-7, MYH9, CTNNA1, KRTAP10-6, KRTAP10-9, KRTAP10-8, MAPK1, NME2, SPAG6, RCC2, SPAG5, NME1, ARL8A, KIF4A, CCDC99, ERBB4, KIAA1009, C3ORF10, PEA15, KRTA…	4442	1381	12782	1.13351	0.0807676	0.00113741	0.150414
SP_PIR_KEYWORDS	chromosomal rearrangement	130	1.88378	0.000101478	SLC9A9, STIL, FHIT, SEC31A, LMO2, PDGFB, FOXO3, CBFB, TGFB2, CTNNB1, NONO, CHIC2, PICALM, CREB3L2, ROBO2, RARA, PATZ1, OLIG2, MYST3, BCL10, SATB1, SATB2, CDKL5, DDIT3, CCDC6, EP300, TRIM33, PRCC, FGFR1OP, MLLT10, MLLT11, RNF139, KDSR, HAS2, ERC1, ZNF41, FUS, CGNL1, HSPBAP1, HSD17B10, FGFR3, LMNB1, ELL, BBS9, CRTC1, TFE3, CHCHD7, ATF1, RAD51L1, NPM1, LHX4, HOXA9, MTCP1, RPL7A, RUNX1, TCF3, ASXL2, …	6796	279	19235	1.3188	0.0823657	0.00126327	0.156822
INTERPRO	IPR011989:Armadillo-like helical	69	0.999855	0.000107327	MMS19, AP4E1, XPO5, AP1G1, CTNNBL1, AP2B1, INTS4, KIFAP3, COPB1, SERAC1, RANBP6, PUM1, AP3B2, AP3B1, PPP2R1A, TMCO6, RAP1GDS1, ATP6V1H, IPO9, IPO8, RTTN, ARVCF, SPAG6, IPO7, IPO4, IPO5, USO1, KPNA6, KPNA5, CAND1, KPNA4, KPNA3, COPG, KPNA2, KPNA1, ZER1, BTAF1, APC2, PPP4R1, CTNND2, CTNND1, GCN1L1, SF3B1, KIAA0020, ARMCX3, CLASP1, CLASP2, TNPO2, TNPO1, PIK3R4, UNC45B, APC, TNPO3, C14ORF21, VAC14, I…	6119	128	16659	1.4676	0.407026	0.0257918	0.203483
SP_PIR_KEYWORDS	nonsense-mediated mrna decay	21	0.304304	0.000107732	NCBP2, PAN2, UPF2, UPF1, C17ORF71, SMG5, MAGOH, SMG7, DCPS, UPF3A, EXOSC10, EIF4A3, PARN, UPF3B, DCP2, DCP1B, RBM8A, WIBG, DCP1A, C19ORF61, KIAA0427	6796	28	19235	2.12276	0.0872143	0.00132165	0.16648
GOTERM_MF_FAT	GO:0016796~exonuclease activity, active with either ribo- or deoxyribonucleic acids and producing 5'-phosphomonoesters	17	0.246341	0.000110526	PAN2, EXO1, EXOSC8, EXOSC9, EXOSC6, EXOSC7, EXOSC4, PNPT1, EXOSC2, TREX2, APTX, TREX1, EXOSC3, RAD1, PARN, XRN2, FEN1	4815	20	12983	2.29191	0.215862	0.00516047	0.19197
GOTERM_BP_FAT	GO:0051173~positive regulation of nitrogen compound metabolic process	287	4.15882	0.000116132	MEF2C, XRCC6, STAT5B, RORA, MED21, CITED1, CTNNB1, CITED2, EPC1, APP, BRPF1, FOXF1, SUPT5H, CCNA2, DDAH1, RAN, RXRB, RXRA, MED12, MED14, MED13, PROX1, MAPK1, HES5, JUN, VEGFA, PDGFRA, PIAS2, PIAS1, HOXA13, CRTC1, CALR, FOXH1, MAML3, TCF4, TCF3, NKX2-2, PLAGL2, NR1H3, DVL3, YEATS4, KLF6, KLF7, ESRRA, BMP2, IKZF2, SMAD9, KLF12, KLF13, TP53BP1, MAML1, MAML2, SMAD4, SMAD2, SMAD1, DDX5, DLX2, NOTCH1, …	5063	644	13528	1.19075	0.477605	0.00423501	0.223368
UP_SEQ_FEATURE	active site:Glycyl thioester intermediate	41	0.594117	0.000116819	UBE3A, UBE2G2, UFC1, UBA6, UBE3C, UBE2R2, UBE2D3, WWP2, ATG7, WWP1, HECTD2, HECTD3, ITCH, NEDD4L, UBE2J1, HACE1, HERC4, HERC3, UBE2I, UBE2H, HERC1, UBE2C, ATG3, UBE2B, UBE2Q1, UBE2N, UBE2O, UBE2E3, NEDD4, UBA1, UBE2K, UBR5, UBA2, UBE2M, UBA3, UBE2W, SMURF2, SMURF1, UBE2E2, UBE2T, UBE2E1	6794	69	19113	1.67162	0.742189	0.0359729	0.241726
KEGG_PATHWAY	hsa03050:Proteasome	32	0.463701	0.00011772	PSMB10, SHFM1, PSMB5, PSMB4, PSMB7, PSMB6, PSMB3, PSMB2, PSMD2, PSMD3, PSMD4, PSMD6, PSMD7, PSMD8, PSMB8, PSMA2, PSMA1, PSMC6, PSMD13, PSMC5, PSMA6, PSMD12, PSMC4, PSMA5, PSMC3, PSMA4, PSMC2, PSMC1, PSMA3, POMP, PSME3, PSME4	1958	47	5085	1.7682	0.0228102	0.00177338	0.146962
KEGG_PATHWAY	hsa05220:Chronic myeloid leukemia	46	0.66657	0.000117839	E2F1, E2F3, GRB2, STAT5B, BCL2L1, TGFB2, AKT1, ACVR1B, KRAS, GAB2, SOS1, SOS2, PIK3CA, SHC3, PIK3R3, RUNX1, MYC, CHUK, PIK3R1, PIK3R2, AKT2, CTBP2, BRAF, MAP2K2, RELA, CBL, SMAD4, TP53, RAF1, RB1, BAD, CDK4, PTPN11, MAPK1, NRAS, CCND1, CBLB, CRKL, CDKN1B, HDAC2, HDAC1, ARAF, IKBKG, MDM2, ABL1, IKBKB	1958	75	5085	1.59285	0.0228331	0.00164849	0.147111
GOTERM_BP_FAT	GO:0006261~DNA-dependent DNA replication	37	0.536154	0.000117908	BLM, POLA1, TIPIN, RNASEH1, RRM2B, PRIM1, CCNE2, RPA1, RPA2, TFAM, ORC2L, MCM7, ORC4L, PRIM2, POLG2, FEN1, DNAJA3, POLB, WRN, MCM3, HMGA1, MCM4, ORC1L, MCM5, C10ORF2, RAD51, POLD3, PNKP, DNA2, CCDC111, RFC3, RFC1, POLD1, TOP3A, ORC5L, TOP3B, REV3L	5063	58	13528	1.70451	0.482768	0.00427179	0.226781
KEGG_PATHWAY	hsa05010:Alzheimer's disease	87	1.26069	0.000119174	UQCRC2, UQCRC1, ATP5B, IDE, NDUFAB1, UQCRFS1, COX5A, UQCRQ, NDUFS7, NDUFS5, CASP3, APP, PLCB3, NDUFS4, GRIN2B, CASP7, PSENEN, ATP5O, FAS, NDUFS3, PLCB1, NDUFS2, ATP5H, NDUFS1, ATP5J, ADAM10, CYCS, NDUFC2, NDUFC1, CDK5, COX6C, MAPK1, GNAQ, PSEN1, UQCRH, ATP5C1, ADAM17, EIF2AK3, UQCRB, NDUFB3, HSD17B10, CDK5R1, NDUFB5, NDUFB6, APH1A, NDUFB8, COX7C, PPP3R1, ATP5G2, ATP5G1, NDUFB2, TNFRSF1A, COX6B1, …	1958	163	5085	1.38615	0.0230888	0.00155609	0.148776
GOTERM_BP_FAT	GO:0000082~G1/S transition of mitotic cell cycle	36	0.521664	0.00011956	PPP6C, E2F4, CAMK2G, RCC1, ITGB1, LATS2, CUL3, AKT1, CUL2, ACVR1B, CUL5, CDKN2D, BCL2, NPAT, PPP3CB, CAMK2D, CAMK2B, CDCA5, CUL1, NFATC1, CDC7, EGFR, POLE, RB1, CDK4, CDKN3, PPP1CB, RBBP8, MNAT1, CCND1, CDKN1B, GSPT1, CUL4A, CCND2, ADAM17, ACVR1	5063	56	13528	1.71767	0.487523	0.00430361	0.229954
GOTERM_BP_FAT	GO:0045786~negative regulation of cell cycle	48	0.695551	0.00012724	PML, TTK, LATS1, SCRIB, LATS2, MEN1, CASP3, TSPYL2, HEXIM2, BCL2, BUB1, RHOB, BCL6, RNF167, TPR, CDK5RAP1, RUNX3, DLG1, APC, EGFR, PTPRK, BMP2, CREB3, TP53BP2, GMNN, TP53, CENPF, RB1, GAS1, INHA, CDK5, TRIM35, CHMP1A, MAD2L1, CDKN1B, PSMG2, HDAC2, PRDM4, HDAC1, ETS1, BTG3, DGKZ, FOXC1, APBB2, DCUN1D3, MAD2L2, APBB1, SMARCA4	5063	81	13528	1.58337	0.509065	0.00455015	0.244708
UP_SEQ_FEATURE	zinc finger region:C2H2-type 12	119	1.72439	0.00013628	ZNF250, ZNF782, ZNF304, ZNF778, ZNF184, ZNF182, ZNF300, ZNF774, ZNF445, ZNF180, ZNF790, ZNF791, ZNF189, ZNF7, ZNF234, ZFP82, ZNF236, ZNF235, ZNF431, ZNF432, ZNF41, ZNF613, ZNF614, ZNF132, ZNF133, ZNF615, ZNF616, ZNF699, ZNF227, ZNF226, ZNF225, ZNF224, ZNF329, ZNF425, ZNF71, ZNF426, ZNF599, ZNF420, ZBTB41, ZBTB40, ZNF521, ZNF221, ZNF585A, ZSCAN2, ZNF628, ZNF585B, ZNF526, ZFHX4, ZNF317, ZNF418, MZF…	6794	252	19113	1.32846	0.794306	0.0407609	0.281942
UP_SEQ_FEATURE	zinc finger region:RING-type; atypical	24	0.347776	0.000138253	CCNB1IP1, DZIP3, UBR2, VPS41, UBR1, RNF181, RNF214, NFXL1, MYCBP2, VPS8, ZNRF2, PJA2, RNF44, RNF150, RNF165, RNF128, RNF139, RNF167, RNF149, RNF148, RNF121, RNF145, NFX1, RNF111	6794	34	19113	1.9858	0.798963	0.0403004	0.286019
UP_SEQ_FEATURE	short sequence motif:DEAH box	28	0.405738	0.000138533	BLM, FANCM, CHD8, CHD7, CHD1L, DHX38, CHD2, DHX15, CHD1, DHX33, DHX16, DHX36, DHX35, DHX30, HELLS, RTEL1, DHX32, DHX8, RECQL4, C9ORF102, RECQL5, BRIP1, YTHDC2, WRN, TTF2, DHX29, SMARCA5, ZRANB3	6794	42	19113	1.87548	0.799613	0.0393908	0.286596
INTERPRO	IPR002464:DNA/RNA helicase, ATP-dependent, DEAH-box type, conserved site	27	0.391248	0.000139073	BLM, FANCM, CHD8, CHD7, CHD1L, DHX38, CHD2, EXOC4, DHX15, CHD1, DHX33, DHX16, DHX36, DHX35, DHX30, RTEL1, DHX57, DHX8, RECQL4, DHX9, C9ORF102, RECQL5, BRIP1, WRN, TTF2, DHX29, SMARCA5	6119	39	16659	1.88481	0.491959	0.0317329	0.263594
INTERPRO	IPR001440:Tetratricopeptide TPR-1	56	0.811477	0.000144315	TTC25, UTY, TTC9C, PEX5, TTC27, CDC16, TTC30A, TTC30B, DNAJC7, OGT, DNAJC3, TTC31, TTC32, ZC3H7B, TTC36, TTC37, CNOT10, TANC1, PRPF6, ST13, ANAPC7, SRP72, PPP5C, BBS4, KLC4, STIP1, TTC5, STUB1, TTC3, TTC4, TTC1, KLC1, GPSM2, UNC45B, FKBPL, GTF3C3, TTC13, TTC14, TTC15, TTC21B, NASP, CDC23, SUGT1, CDC27, TTC17, TTC18, CTR9, IFIT3, RPAP3, IFIT2, IFIT1, TOMM70A, PPID, TMTC2, ACAD11, TMTC4	6119	100	16659	1.5246	0.504763	0.031437	0.273516
KEGG_PATHWAY	hsa00563:Glycosylphosphatidylinositol(GPI)-anchor biosynthesis	20	0.289813	0.000149134	PIGX, PIGW, PGAP1, PIGU, GPLD1, GPAA1, PIGT, PIGS, PIGP, PIGN, PIGK, PIGL, PIGM, PIGF, PIGG, PIGH, PIGB, DPM2, PIGC, PIGA	1958	25	5085	2.07763	0.0288093	0.00182536	0.186146
GOTERM_CC_FAT	GO:0048770~pigment granule	49	0.710042	0.000152914	HSP90AB1, ATP1B3, RAB5B, NAP1L1, PDIA4, CLTC, SYNGR1, PRDX1, CANX, SLC1A4, TPP1, SND1, SLC2A1, DNAJC5, BSG, HSP90AA1, RAN, ERP29, FLOT1, SLC3A2, ANXA2P1, RAB5A, SDCBP, PEBP1, PDCD6IP, YWHAZ, GANAB, AHCY, ATP6V1B2, ITGB1, CALU, ANXA6, SYPL1, TMEM33, FASN, TMED10, HSPA5, GCHFR, HSPA8, SILV, YWHAB, GGH, NCSTN, LAMP1, HSP90B1, CCT4, PPIB, MYH11, ATP6V0A1	4442	89	12782	1.58426	0.124307	0.0017683	0.236976
GOTERM_CC_FAT	GO:0042470~melanosome	49	0.710042	0.000152914	HSP90AB1, ATP1B3, RAB5B, NAP1L1, PDIA4, CLTC, SYNGR1, PRDX1, CANX, SLC1A4, TPP1, SND1, SLC2A1, DNAJC5, BSG, HSP90AA1, RAN, ERP29, FLOT1, SLC3A2, ANXA2P1, RAB5A, SDCBP, PEBP1, PDCD6IP, YWHAZ, GANAB, AHCY, ATP6V1B2, ITGB1, CALU, ANXA6, SYPL1, TMEM33, FASN, TMED10, HSPA5, GCHFR, HSPA8, SILV, YWHAB, GGH, NCSTN, LAMP1, HSP90B1, CCT4, PPIB, MYH11, ATP6V0A1	4442	89	12782	1.58426	0.124307	0.0017683	0.236976
GOTERM_BP_FAT	GO:0045935~positive regulation of nucleobase, nucleoside, nucleotide and nucleic acid metabolic process	278	4.0284	0.000153353	MEF2C, XRCC6, STAT5B, RORA, MED21, CITED1, CTNNB1, CITED2, EPC1, APP, BRPF1, FOXF1, SUPT5H, CCNA2, RAN, RXRB, RXRA, MED12, MED14, MED13, PROX1, MAPK1, HES5, JUN, VEGFA, PDGFRA, PIAS2, PIAS1, HOXA13, CRTC1, CALR, FOXH1, MAML3, TCF4, TCF3, NKX2-2, PLAGL2, NR1H3, DVL3, YEATS4, KLF6, KLF7, ESRRA, BMP2, IKZF2, SMAD9, KLF12, KLF13, TP53BP1, MAML1, MAML2, SMAD4, SMAD2, SMAD1, DDX5, DLX2, NOTCH1, RNF6, R…	5063	624	13528	1.19038	0.575764	0.00544667	0.294859
KEGG_PATHWAY	hsa03030:DNA replication	26	0.376757	0.000156817	POLA1, RNASEH1, POLA2, RPA3, RPA1, PRIM1, RPA2, MCM7, POLE3, PRIM2, FEN1, SSBP1, LIG1, POLE, RNASEH2A, MCM3, MCM4, MCM5, RFC5, POLD3, DNA2, RFC3, RFC1, RFC2, POLD1, PCNA	1958	36	5085	1.87564	0.0302709	0.00180651	0.195727
UP_SEQ_FEATURE	short sequence motif:Prevents secretion from ER	36	0.521664	0.000163745	PDIA2, DNAJC10, MUTED, PDIA5, EDEM3, PDIA4, PRKCSH, CALR, SERPINH1, CALU, C3ORF64, KDELC1, KDELC2, HSPA5, MINPP1, CES2, AIFM1, LEPREL2, ERP29, CNPY2, MESDC2, TMED9, HYOU1, TXNDC12, HSP90B1, LEPRE1, PPIB, SDF2L1, TXNDC5, KTELC1, FKBP14, CALR3, FKBP10, POFUT1, FAM172A, FKBP2, RCN2	6794	59	19113	1.71654	0.850445	0.0452862	0.338672
GOTERM_BP_FAT	GO:0051656~establishment of organelle localization	42	0.608607	0.000164898	ARFGAP1, BBS4, COPA, CCDC99, BBS5, COPZ1, CDC42, COPB2, PTK2, NDE1, GBF1, SEH1L, COPB1, NPM1, MKKS, TMED10, PAFAH1B1, SNAP23, CDCA5, NUDC, ZW10, PINX1, DLGAP5, NLGN1, KIF18A, CENPF, CDC23, NUSAP1, ESPL1, MYH9, ARL6, NTN1, KIF1B, PSEN1, ARF1, ARCN1, RPS15, RHOT1, RRS1, COPG, YKT6, COPE	5063	69	13528	1.62639	0.602285	0.00581858	0.317023
UP_SEQ_FEATURE	repeat:TPR 3	71	1.02884	0.000173835	TTC25, UTY, TTC26, TTC23, TTC9C, PEX5, TTC27, CDC16, INTS8, TTC30A, TTC30B, DNAJC7, VPS13A, OGT, FANCG, DNAJC3, TTC39B, TTC31, TTC32, TTC33, ANAPC5, LEPREL2, TTC35, ZC3H7B, TTC36, TTC37, KIAA0141, TANC1, ST13, SRP72, ANAPC7, PPP5C, BBS4, PRKDC, KLC4, STIP1, TTC5, STUB1, TTC3, TTC4, ZFC3H1, TTC1, WDR19, KLC1, GPSM2, APPBP2, UNC45B, FKBPL, IFT140, GTF3C3, TTC13, TTC14, TTC15, TTC21B, NASP, CDC23, S…	6794	138	19113	1.44738	0.866971	0.0468931	0.359505
GOTERM_MF_FAT	GO:0003924~GTPase activity	105	1.52152	0.000174226	GNA14, RAB9A, TUBB2B, TUBB2A, GNA11, TUBB2C, EIF5, HBS1L, GNA12, EIF5B, RAB1A, DIRAS3, RAB28, RALB, RRAS, ERAS, TUBG1, GNL2, GNG5, SAR1A, GTPBP2, GTPBP4, OPA1, NUDT1, RAN, EFTUD2, EIF2S3, EEF2, GEM, RND2, RND3, RAB18, EFTUD1, RAB14, ARL8A, RAB13, EEFSEC, GNAI3, GNAI2, GNAI1, MRAS, ARFRP1, ARF6, RRAGC, GFM2, TUBB, KRAS, GFM1, RHEBL1, EEF1A1, SRP54, RAB8B, RAB7L1, RAB33A, ARF1, ARF3, ARF4, TUBD1, R…	4815	211	12983	1.34179	0.318413	0.00795427	0.302452
INTERPRO	IPR001841:Zinc finger, RING-type	140	2.02869	0.000174756	DZIP3, LNX2, TRIM52, RNF214, NFXL1, MKRN3, CNOT4, ZNRF2, MKRN2, TRIM46, RNF219, RNF38, RNF149, RNF148, RNF34, RNF146, MYST3, RNF145, RNF31, PHRF1, CGRRF1, TRIM41, UBR2, VPS41, BRAP, TRIM37, MIB1, TRIM35, TRIM36, TRIM33, RNF139, RAD18, RNF24, RNF138, AMFR, RNF26, RNF20, TRIM39, ANAPC11, TRIM71, TTC3, RBX1, ARIH1, RNF166, TRIM68, RNF165, RNFT2, RNFT1, RNF11, RNF168, RNF10, ZNF598, RCHY1, RNF167, TR…	6119	296	16659	1.28767	0.572997	0.0363223	0.331122
GOTERM_MF_FAT	GO:0002039~p53 binding	15	0.21736	0.000175639	TAF1, BLM, SIRT1, CDK5, TP53RK, CHD8, SMARCB1, GSK3B, CDKN2AIP, MDM2, PSME3, TAF9, HSPD1, RNF20, SMARCA4	4815	17	12983	2.37915	0.320529	0.00785552	0.304902
GOTERM_BP_FAT	GO:0009060~aerobic respiration	25	0.362266	0.000179443	UQCRC2, OXA1L, UQCRC1, COX10, PDHB, IDH3G, FXN, IDH1, CAT, SUCLA2, FH, DLST, ACO2, ACO1, SUCLG1, IDH3B, KIAA0100, SDHA, SLC25A14, NNT, UQCRH, SDHC, SDHD, MDH2, UQCRB	5063	35	13528	1.90852	0.633354	0.00629056	0.344942
OMIM_DISEASE	Many sequence variants affecting diversity of adult human height	63	0.912911	0.000185997	EIF6, ADCY3, NOG, MRPL42, GNA12, GDF5, CCT2, PTMA, LBH, CEP250, PEX1, USP10, TGS1, GATAD1, FRS2, TSEN15, ANKS1A, SOCS2, ZDHHC7, UQCC, CD164, HMGA1, RBBP8, UBE2N, DNAJC27, CPSF2, SUPT3H, LCORL, CRLF3, ZNF76, PNPT1, CHCHD7, C18ORF45, SF3B4, COIL, PDE6D, DDX46, NCAPG, COL27A1, DTNB, ADAMTS10, PPIL6, RPS20, BCAS3, PLAG1, DNMT3A, YEATS4, DNM3, NUP153, BMP2, CAP2, CAMLG, TBX2, L3MBTL3, STRADA, GOLIM4, …	1085	142	3671	1.50109	0.258661	0.258661	0.311206
GOTERM_BP_FAT	GO:0051188~cofactor biosynthetic process	55	0.796986	0.000187366	ALAD, COX10, PPOX, MTHFD1L, PDHB, TPK1, MTHFD1, ALAS1, FXN, SUCLA2, COX15, NAPRT1, PDXK, HMBS, NADSYN1, COQ9, COQ7, COQ5, ISCA1, HAGH, COQ3, ISCU, NFU1, PANK2, COQ2, PANK3, ISCA2, PANK1, DLD, SLC25A38, NFE2L1, FLAD1, UROD, NMNAT1, UROS, KMO, PPCDC, PDSS1, C9ORF95, PDSS2, GCH1, MTHFS, GPHN, LIAS, DCAKD, MOCS1, DLST, MOCS3, MTHFD2L, IREB2, MMAB, DBT, GGT7, MTR, FPGS	5063	97	13528	1.51501	0.649243	0.00652649	0.360145
KEGG_PATHWAY	hsa00240:Pyrimidine metabolism	55	0.796986	0.000192765	DTYMK, CAD, PRIM1, NT5C3, PRIM2, NT5E, NUDT2, POLR1D, POLE, POLR1C, POLR1B, NME7, NME5, NME2, UMPS, NME3, NME1, RRM2, TXNRD2, TXNRD1, POLR2H, POLR2G, NT5C1A, POLR2I, PNPT1, DCK, POLA1, UPP1, CTPS2, ZNRD1, RRM2B, POLA2, POLR2D, POLR2C, POLR2B, CMPK1, TK1, POLE3, DHODH, ENTPD6, ENTPD4, UCK2, DCTD, POLR3F, POLR3K, AK3, POLR3A, POLR3GL, POLR3C, POLR3B, POLD3, ITPA, NME1-NME2, POLD1, UCKL1, RDH14, DUT	1958	95	5085	1.50355	0.0370807	0.002097	0.240545
GOTERM_BP_FAT	GO:0006446~regulation of translational initiation	28	0.405738	0.000203538	NCBP2, EIF2C2, EIF5, EIF5B, MTIF3, EIF4EBP1, EIF4EBP2, EIF3H, TRMT6, EIF3E, EIF3K, EIF1, EIF2B2, KIAA0427, EIF2B4, EIF2B5, PAIP2, DDX1, EIF1B, ANKHD1, EIF2B1, EIF4G1, EIF4B, EIF4G3, EIF4H, EIF2S1, EIF4A2, EIF2AK3	5063	41	13528	1.82474	0.679572	0.007044	0.391173
GOTERM_BP_FAT	GO:0006413~translational initiation	30	0.43472	0.000210111	EIF5, MTIF3, RPS3, EIF3C, DMXL2, EIF3G, EIF3H, EIF1AX, TRMT6, EIF3E, EIF3F, EIF1AY, EIF3K, EIF1, EIF3J, EIF2B2, EIF3M, EIF2B4, EIF2B5, BRF1, PAIP1, EIF2S3, EIF1B, EIF2B1, RPS5, GTF2B, EIF4E, RPS17, EIF2S2, EIF4E2	5063	45	13528	1.78129	0.691137	0.00722596	0.403782
GOTERM_BP_FAT	GO:0043623~cellular protein complex assembly	84	1.21721	0.000216769	OXA1L, TUBB2B, COX10, TUBB2A, PREX1, WASF1, TUBB2C, NDUFS7, NDUFS5, ARHGAP6, PICALM, NDUFS4, ANG, ZFYVE9, TUBB6, PDGFC, TUBG1, NRG1, COX18, TUBA1A, TUBA1B, TUBB3, PILRB, COX15, ARL2, ATPAF2, HSP90AA1, TMEM70, IPO9, IPO8, MBD2, CDK5, FLNA, NCK2, ADRM1, PFDN6, IPO7, TBCA, IPO4, NUP205, NCK1, IPO5, UNC13B, NUP98, EID2, SAMM50, DIAPH1, AHCTF1, ANLN, ARPC4, CALR, TFAM, TUBB, PTK2, CCT6B, PTK2B, FBXO5,…	5063	162	13528	1.38545	0.702424	0.00740853	0.41655
UP_SEQ_FEATURE	zinc finger region:C2H2-type	31	0.44921	0.000217248	DPF3, DZIP1, NUFIP1, PHF20, EEA1, CBLL1, ZFYVE20, KIN, ATF2, ZNF828, PRMT3, ZNF706, BRPF1, ZNF703, ZNF428, ZNF598, YOD1, ZNF608, ANKZF1, ZNF804A, C1ORF25, ZC3H7B, ZNF830, APTX, ZNF839, ZNF503, FOXP3, TANK, KCMF1, ATF7, GPATCH8	6794	49	19113	1.77979	0.919621	0.0569424	0.449094
SP_PIR_KEYWORDS	serine/threonine-protein kinase	169	2.44892	0.000220959	STK33, PRPF4B, ZAK, STK38, TBK1, STK35, PASK, RPS6KB2, TTK, CASK, AURKA, AURKB, CLK1, CSNK2A2, MAP3K5, CSNK2A1, MAP3K4, PSKH1, AAK1, MAP3K9, ILK, CLK4, MAP3K8, STK39, TLK1, PRKACB, MAP2K5, TNIK, CSNK1G1, ROCK1, BRAF, CSNK1G2, STK24, KIAA1804, WNK1, RPS6KC1, WNK2, MARK3, STK4, CDKL5, STK3, MAP4K3, MAP4K4, MAPK1, MAP4K5, RIOK3, BMP2K, RIPK2, CAMK1, MAPK7, NEK4, EIF2AK2, NEK5, EIF2AK3, NEK3, STK11, …	6796	381	19235	1.25545	0.170699	0.00267032	0.34117
SP_PIR_KEYWORDS	Apoptosis	169	2.44892	0.000220959	MEF2C, ITGB3BP, RBM5, SGMS1, FOXO3, SHF, CIAPIN1, CTNNBL1, SMNDC1, CTNNB1, MAP3K5, APP, RAD21, CASP8AP2, ATG5, HTRA2, TIA1, NGFRAP1, DAP, UNC5C, FAS, ACIN1, RNF34, CCAR1, SGPL1, BCL10, OPA1, BCL2L14, ROCK1, STAG3L3, FAM82A2, BCL2L13, BCL2L12, STK4, BCL2L11, STK3, DDIT4, WDR92, SLTM, TRIM35, NME3, TIAL1, TNFAIP8, RIPK2, PDCD6IP, TRIM39, BLCAP, SIVA1, PACS2, TMEM85, MCL1, TNFRSF12A, RRAGA, BCL2L1, …	6796	381	19235	1.25545	0.170699	0.00267032	0.34117
GOTERM_CC_FAT	GO:0048475~coated membrane	37	0.536154	0.000221547	COPA, AP1M1, AFTPH, SEC24B, SEC31A, SEC24A, AP4E1, AP1G1, COPZ1, AP3S2, AP3S1, CLTC, COPB2, AP2B1, AP1S2, PICALM, AP3M1, COPB1, AP3B2, NECAP2, NECAP1, SEC24C, AGAP3, AP2M1, AP3B1, EGFR, AP4M1, AP4S1, LDLRAP1, AP2A2, ARCN1, COPG, AP4B1, GGA1, COPE, SEC23B, GGA3	4442	63	12782	1.68998	0.174961	0.00252738	0.343167
GOTERM_CC_FAT	GO:0030117~membrane coat	37	0.536154	0.000221547	COPA, AP1M1, AFTPH, SEC24B, SEC31A, SEC24A, AP4E1, AP1G1, COPZ1, AP3S2, AP3S1, CLTC, COPB2, AP2B1, AP1S2, PICALM, AP3M1, COPB1, AP3B2, NECAP2, NECAP1, SEC24C, AGAP3, AP2M1, AP3B1, EGFR, AP4M1, AP4S1, LDLRAP1, AP2A2, ARCN1, COPG, AP4B1, GGA1, COPE, SEC23B, GGA3	4442	63	12782	1.68998	0.174961	0.00252738	0.343167
GOTERM_BP_FAT	GO:0008033~tRNA processing	45	0.652079	0.000221734	RPP38, HSD17B10, ELAC1, ELAC2, FARS2, LSM6, PUS10, TRPT1, PUS7, RPP14, PUS7L, TRMT6, METTL1, TYW1, CLP1, QTRTD1, KIAA0391, TSEN2, CDK5RAP1, DUS1L, NSUN2, TSEN15, MTO1, DUS3L, TSEN34, MOCS3, TSEN54, C1ORF25, RPP21, SARS, SSB, FBL, CCDC76, TRNT1, URM1, TRMT11, TRMT12, WDR4, POP4, TRUB1, DUS4L, POP5, TRUB2, DUS2L, TRIT1	5063	76	13528	1.58207	0.710574	0.00753158	0.426073
GOTERM_MF_FAT	GO:0042802~identical protein binding	281	4.07187	0.000224604	ALS2, NOG, ALAD, IL6ST, RNASEH1, AMOTL1, AMOTL2, HOOK3, BTK, MAGED1, NONO, ACTG1, HOOK2, MAP3K5, APP, MAP3K9, FAS, S100A1, DBNL, TMEFF1, ROCK1, PTPRG, KIAA1804, MYH9, BRAP, GLUL, NME2, MAD2L1, NME1, MED18, VEGFA, PDGFRA, ATPIF1, C9ORF30, EXT1, ZNHIT6, EIF2AK3, ADD2, ADD1, ALDOA, HSD17B10, HACL1, CHKA, OSTF1, CLCN3, ENPP1, GGCT, ERBB3, PFKFB3, PFKFB1, MYO9B, BCL2L1, ACP1, C10ORF88, GPD1L, RILPL2, …	4815	640	12983	1.18387	0.389931	0.00983499	0.389745
GOTERM_MF_FAT	GO:0008408~3'-5' exonuclease activity	21	0.304304	0.000231331	PAN2, EXOSC8, EXOSC9, EXOSC6, APLF, EXOSC7, EXOSC4, MRE11A, PNPT1, EXOSC2, TREX2, TREX1, EXOSC3, WRN, RAD50, RAD1, EXOSC10, PARN, POLD1, REXO2, APEX1	4815	28	12983	2.02227	0.398896	0.00993051	0.401397
UP_SEQ_FEATURE	binding site:ATP	233	3.37632	0.000234368	AURKA, AURKB, IARS2, CLK1, BTK, MAP3K5, PSKH1, MAP3K4, MAP3K9, ILK, MAP3K8, CLK4, TLK1, SYK, MAP2K5, TYRO3, TNIK, ROCK1, BRAF, KIAA1804, LIG1, WNK1, WNK2, LIG4, MARK3, NME7, MAPK1, NME2, NME3, NME1, PDGFRA, ROR2, CAMK1, MAPK7, NEK4, EIF2AK2, EIF2AK3, NEK5, CHKA, ERBB4, NEK3, ERBB3, NEK1, CHKB, ADRBK2, CHEK1, CHEK2, NAGK, EPHB4, UHMK1, VRK3, TAOK2, TAOK1, MAP2K2, TAOK3, MGC42105, MAP2K4, EPRS, TRI…	6794	542	19113	1.20937	0.934105	0.0599397	0.484403
GOTERM_BP_FAT	GO:0001701~in utero embryonic development	90	1.30416	0.000235261	ALS2, XRCC4, NBN, XRCC2, COPS3, GNA12, MED21, GLI3, CITED1, YBX1, CITED2, CUL3, ACVR1B, SBDS, HSF1, GRIN2B, COL4A3BP, FOXF1, ANKRD11, FLVCR1, C2CD3, ADAM10, GABPA, TP53, MBD3, MBNL1, LIG4, MYH9, CSDA, BCL2L11, RIC8A, RBBP8, MAN2A1, MIB1, HIF1A, NDEL1, NCOA6, NLE1, PDGFRA, EGFL8, FOXC1, MED1, ADD1, SMARCA4, ACVR1, TAPT1, ZFAND5, FUT8, ELL, TFEB, EGLN1, BCL2L1, XAB2, ITGB1, SOX8, ADA, ARNT, RPA1, P…	5063	176	13528	1.36633	0.731659	0.00794102	0.452009
GOTERM_CC_FAT	GO:0005881~cytoplasmic microtubule	15	0.21736	0.000237521	TUBGCP2, GTSE1, SS18, KIF2C, SYNJ2, CLIP1, CLIP2, PAFAH1B1, CLASP1, CLASP2, MAPRE1, TUBG1, TUBA1A, RANBP10, APC	4442	18	12782	2.39794	0.186324	0.00267425	0.367868
SMART	SM00028:TPR	62	0.898421	0.000242327	TTC25, UTY, TTC9C, PEX5, TTC27, CDC16, CEP70, TTC30A, P4HA1, TTC30B, DNAJC7, FANCG, OGT, DNAJC3, TTC31, TTC32, TTC33, TTC35, ZC3H7B, TTC36, CNOT10, TTC37, TANC1, ST13, ANAPC7, SRP72, PPP5C, BBS4, KLC4, STIP1, TTC5, STUB1, XAB2, TTC3, TTC4, TTC1, KLC1, GPSM2, APPBP2, UNC45B, FKBPL, GTF3C3, TTC13, TTC14, TTC15, TTC21B, NASP, CDC23, SUGT1, CDC27, TTC17, TTC18, CTR9, IFIT3, RPAP3, IFIT2, IFIT1, TOMM7…	3303	116	9079	1.46914	0.114768	0.0172642	0.348687
INTERPRO	IPR003960:ATPase, AAA-type, conserved site	24	0.347776	0.000243286	WRNIP1, PEX6, ATAD2, BCS1L, ATAD5, SPATA5L1, AFG3L2, KIAA0564, ATAD1, NVL, PSMC6, PSMC5, PEX1, VCP, PSMC4, PSMC3, FIGN, KATNA1, PSMC2, PSMC1, VPS4B, VPS4A, NSF, TRIP13	6119	34	16659	1.92177	0.694163	0.048164	0.460684
GOTERM_BP_FAT	GO:0051028~mRNA transport	50	0.724533	0.000251227	NCBP2, ENY2, EIF5A, RAE1, RBM8A, SEH1L, DDX25, LOC645691, QKI, NUP37, GLE1, TPR, NUP35, NUP133, MAGOH, FMR1, G3BP2, NUP85, NUPL2, NUPL1, SENP2, EIF4A3, DDX39, HHEX, NUP205, THOC6, THOC7, THOC4, NUP107, THOC5, NUP43, THOC1, NUP98, NUP160, NUP93, NUP214, DDX19A, DDX19B, NUP54, NUP153, UPF2, UPF1, SMG5, SMG7, NXF1, NUP155, HNRNPA1, UPF3A, UPF3B, TMEM48, XPO7	5063	87	13528	1.53559	0.754581	0.00842687	0.482615
GOTERM_CC_FAT	GO:0030027~lamellipodium	40	0.579626	0.000254673	ALS2, SH3RF1, JUB, FGD1, SLC39A14, ENAH, NRBP1, WASF1, CTNND1, NEDD9, ABI1, RDX, MYO9B, CDH2, ITSN1, CTNNB1, ACTR3, AKT1, SPRY1, PTK2, ARPC3, PIK3CA, FGD6, AKT2, DBNL, PLD1, CCDC88A, NF2, EVL, SCYL3, CDK5, VASP, NME2, NME1-NME2, TSC1, NME1, ITGB1BP1, CYFIP1, WASL, APBB2, APBB1, PARVA	4442	70	12782	1.6443	0.198351	0.00283041	0.394384
GOTERM_MF_FAT	GO:0035257~nuclear hormone receptor binding	45	0.652079	0.000261828	MMS19, ZBTB9, STAT5B, STRN, MED24, CALR, DAXX, RGL2, CTNNB1, SMARCD3, PSMC3IP, RNF14, HSD17B8, CUTA, RAN, RXRA, TAF7, RING1, MED12, MED14, RB1, CDK7, MED13, HMGA1, BRCA1, PRPF6, TAF11, TAF10, MED4, NCOA2, MED30, YWHAH, NCOA3, RNF4, PFDN6, PHB2, THRAP3, NCOA6, PIAS2, PIAS1, DDX54, NSD1, TOB2, MED1, ZNHIT3	4815	77	12983	1.5758	0.437912	0.0110177	0.454201
GOTERM_BP_FAT	GO:0012501~programmed cell death	271	3.92697	0.000264279	DLC1, FASTKD3, MEF2C, ITGB3BP, FASTKD1, FASTKD2, SGMS1, SHF, ITSN1, CIAPIN1, CTNNB1, MAGED1, MAP3K5, APP, HTRA2, NGFRAP1, PSENEN, FAS, CUL1, CCAR1, SGPL1, YARS, BCL2L14, OPA1, ROCK1, STAG3L3, ESPL1, LIG4, BCL2L13, BCL2L12, BCL2L11, WDR92, NME3, JUN, F3, MAPK7, EIF2AK2, EIF2AK3, FASTKD5, BLCAP, SIVA1, GGCT, ERBB3, ARF6, BCL2L1, MTP18, DIDO1, SCRIB, SLC11A2, PEA15, KRAS, TCTN3, ABR, TM2D1, TAOK2, T…	5063	611	13528	1.1851	0.771857	0.00880995	0.507628
GOTERM_BP_FAT	GO:0006891~intra-Golgi vesicle-mediated transport	16	0.23185	0.000271206	GABARAPL2, NAPG, COPZ1, NAPA, COG3, COPB2, COG5, COPB1, STX16, GOSR1, GOLGA5, CUX1, GOLGA3, COG1, COPE, COG2	5063	19	13528	2.25005	0.780525	0.00898628	0.5209
SP_PIR_KEYWORDS	trna processing	39	0.565135	0.000276466	RPP38, HSD17B10, ELAC1, ELAC2, LSM6, PUS10, TRPT1, PUS7, RPP14, PUS7L, TRMT6, METTL1, TYW1, CLP1, QTRTD1, KIAA0391, TSEN2, DUS1L, NSUN2, TSEN15, MTO1, TSEN34, DUS3L, MOCS3, TSEN54, RPP21, CCDC76, TRNT1, URM1, TRMT11, TRMT12, WDR4, POP4, TRUB1, DUS4L, POP5, TRUB2, DUS2L, TRIT1	6796	67	19235	1.64751	0.208796	0.00329314	0.426704
SP_PIR_KEYWORDS	translation regulation	39	0.565135	0.000276466	NCBP2, EIF2C2, CPEB2, NANOS1, MKNK1, IGF2BP2, EIF2A, IGF2BP3, GCN1L1, AKT1, EIF4EBP1, EIF4EBP2, RBM8A, WIBG, DDX25, PUM1, PIWIL1, QKI, TNRC6B, KIAA0427, PAIP2, PAIP1, MAGOH, ANKHD1, EIF4G1, EIF4A3, NCK2, PA2G4, EIF4G3, EIF4E, NCK1, EIF2S1, NGDN, PPP1R15B, EIF2AK3, PPP1R15A, EIF4E2, EIF2C3, EIF2C4	6796	67	19235	1.64751	0.208796	0.00329314	0.426704
SMART	SM00382:AAA	74	1.07231	0.000277507	ABCF1, SPG7, ABCF3, ABCF2, ATP5B, PEX6, MCM8, LONP1, MCM7, LONP2, ORC4L, PEX1, SRPR, VPS4B, DYNC2H1, VPS4A, ABCB10, MDN1, NSF, ABCE1, CDC6, ABCC11, ABCC10, MCM3, MCM4, ORC1L, RAD51, RFC5, NVL, RFC3, RFC1, RFC2, ASCC3, NAV2, RUVBL2, RUVBL1, RAD17, ABCA7, WRNIP1, ABCA2, ABCA1, DNAH7, ABCA3, C1ORF57, FIGN, RAD51L1, KATNA1, DHX15, ABCD2, SNRNP35, TRIP13, ABCB9, SRP54, ABCB8, ATAD2, BCS1L, ATAD5, SPAT…	3303	144	9079	1.41253	0.130299	0.0172993	0.399214
BIOCARTA	h_atrbrcaPathway:Role of BRCA1, BRCA2 and ATR in Cancer Susceptibility	19	0.275322	0.000280619	NBN, MRE11A, HUS1, TP53, TREX1, CHEK1, ATR, CHEK2, BRCA1, RAD50, RAD51, RAD1, FANCD2, NPAT, FANCF, FANCG, FANCA, RAD17, FANCC	590	23	1437	2.01201	0.0786842	0.040148	0.372802
GOTERM_MF_FAT	GO:0051427~hormone receptor binding	50	0.724533	0.000282368	MMS19, STAT5B, MED24, STRN, DAXX, CTNNB1, RGL2, SMARCD3, PSMC3IP, CUTA, SOCS2, RAN, RXRA, MED12, RING1, MED14, RB1, MED13, CDK7, HMGA1, PRPF6, TYK2, TAF11, TAF10, MED4, NCOA2, NCOA3, PFDN6, NCOA6, PIAS2, PIAS1, NSD1, ZNHIT3, MED1, ZBTB9, CALR, RNF14, HSD17B8, TAF7, BRCA1, PTPN11, PSMC5, YWHAH, MED30, RNF4, PHB2, THRAP3, JAK2, DDX54, TOB2	4815	88	12983	1.53203	0.462753	0.0116542	0.48975
GOTERM_MF_FAT	GO:0051540~metal cluster binding	32	0.463701	0.0002953	FDX1, UQCRFS1, CDKAL1, GLRX2, RPS3, NDUFS7, MUTYH, CISD1, FXN, NUBP2, TYW1, NARF, PRIM2, ETFDH, LIAS, CDK5RAP1, NDUFS2, NTHL1, NDUFS1, RTEL1, MOCS1, ELP3, ABCE1, AIFM3, ACO2, ACO1, IREB2, ISCA1, NFU1, ISCU, ISCA2, NDUFV2	4815	50	12983	1.72567	0.477827	0.0119604	0.512125
GOTERM_MF_FAT	GO:0051536~iron-sulfur cluster binding	32	0.463701	0.0002953	FDX1, UQCRFS1, CDKAL1, GLRX2, RPS3, NDUFS7, MUTYH, CISD1, FXN, NUBP2, TYW1, NARF, PRIM2, ETFDH, LIAS, CDK5RAP1, NDUFS2, NTHL1, NDUFS1, RTEL1, MOCS1, ELP3, ABCE1, AIFM3, ACO2, ACO1, IREB2, ISCA1, NFU1, ISCU, ISCA2, NDUFV2	4815	50	12983	1.72567	0.477827	0.0119604	0.512125
GOTERM_BP_FAT	GO:0007059~chromosome segregation	47	0.681061	0.000297314	KIFC1, CCDC99, LATS1, SPC25, NIPBL, RAD21, SEH1L, HJURP, NCAPG, INCENP, NUP37, CDCA5, TOP2A, STAG2, BUB3, ZW10, PINX1, CENPO, PDS5B, SGOL2, DLGAP5, SGOL1, KIF18A, NUF2, CENPF, CDC23, NUSAP1, ESPL1, UBE2I, SMC2, BRCA1, SRPK1, SMC3, MIS12, NCAPD3, CENPH, CHMP1A, NDEL1, MAD2L1, PSEN1, RIOK3, ZWINT, NSL1, RRS1, ARL8A, NUP43, TOP3B	5063	81	13528	1.55038	0.810342	0.00978924	0.57091
GOTERM_BP_FAT	GO:0006457~protein folding	90	1.30416	0.000301192	HSP90AB1, GRPEL2, COPA, GRPEL1, PDIA2, WFS1, RP2, TTC9C, VBP1, DNAJB14, DNAJC10, PDIA5, DNAJB12, CCT2, CCT3, CANX, DNAJC17, BAG5, PIGK, BAG4, ERO1LB, DNAJC16, DNAJB11, BAG3, DNAJC7, MKKS, DNAJC5, DNAJC4, DNAJC2, DNAJC1, DNAJC19, CLN3, HSP90AA1, ERP29, FUT10, CCT6A, NKTR, ST13, TRAP1, PFDN2, PFDN1, PFDN6, TBCA, PFDN5, PFDN4, C19ORF2, FKBP14, CALR3, RUVBL2, FKBP10, FKBP2, PPIL1, NFYC, PIN4, CALR, L…	5063	177	13528	1.35861	0.81441	0.00985824	0.578335
GOTERM_MF_FAT	GO:0003678~DNA helicase activity	27	0.391248	0.000307693	XRCC5, BLM, XRCC6, INO80, SETX, ERCC8, CHD8, ERCC6, CHD1L, MCM7, CHD2, CHD1, SUPV3L1, RTEL1, RECQL4, DHX9, RECQL5, BRIP1, WRN, MCM4, C10ORF2, RECQL, DNA2, SMARCAL1, RAD54B, RUVBL2, RUVBL1	4815	40	12983	1.82005	0.491875	0.0122342	0.533563
SP_PIR_KEYWORDS	tpr repeat	79	1.14476	0.0003149	TTC25, TTC26, UTY, TTC23, TTC9C, PTPN23, PEX5, TTC27, CDC16, CEP70, C10ORF137, INTS8, P4HA1, TTC30A, TTC30B, DNAJC7, VPS13A, OGT, FANCG, DNAJC3, TTC39B, TTC31, TTC32, TTC33, ANAPC5, LEPREL2, TTC35, ZC3H7B, TTC36, TTC37, KIAA0141, TANC1, ST13, SRP72, ANAPC7, PPP5C, ZMYND12, BBS4, PRKDC, KLC4, STIP1, TTC5, FEM1B, STUB1, TTC3, TTC4, ZFC3H1, TTC1, WDR19, KLC1, GPSM2, APPBP2, FBXO9, UNC45B, FKBPL, IFT…	6796	160	19235	1.39748	0.234145	0.00369818	0.48589
UP_SEQ_FEATURE	compositionally biased region:Poly-Gly	131	1.89828	0.000318133	RALY, KCNC3, SRP68, LEMD3, REST, MTHFD1L, ZIC2, ZNRF2, HOXD11, HOXC6, ANKRD54, DDX17, DDX18, C1ORF104, U2AF1, OLIG2, IFRD1, C9ORF40, MLL4, LPHN1, TMEFF1, IRS2, CAPNS1, LBX1, ACTN4, BRAF, MAGI1, TMEM200B, IRS1, CECR6, HNRNPU, CCDC6, TRIM33, C9ORF30, BAT2, GLG1, RAD23B, SOX1, SOX3, SOX2, ONECUT2, FAM122A, SH3BP5L, HNRNPM, C1ORF128, PTPLB, PVRL1, SLC30A5, EIF3J, RUNX3, DDX42, C7ORF51, DVL2, TAF4, TA…	6794	286	19113	1.28857	0.975075	0.0787665	0.656989
GOTERM_BP_FAT	GO:0022900~electron transport chain	62	0.898421	0.000325286	UQCRC2, UQCRC1, ENOX2, COX10, NDUFAB1, UQCRFS1, UQCRQ, NDUFAF1, NDUFS7, NDUFS5, ERO1LB, NDUFS4, SLC1A3, NDUFS3, NDUFS2, NDUFS1, COX15, TXNL1, AIFM3, ALDH5A1, CYCS, NDUFC2, NDUFA13, CYB5A, NDUFC1, CYB5B, NDUFA12, NDUFA11, UQCRH, DLD, TXN, CYBRD1, TXNRD1, UQCRB, NDUFB3, NDUFB5, NDUFB6, FDX1, NDUFB8, TXN2, GLRX2, NDUFB2, ETFDH, CYBASC3, ERO1L, ETFA, NDUFA4, NDUFA5, NDUFA3, NDUFA8, NDUFA9, FADS1, NDU…	5063	114	13528	1.45316	0.837807	0.0105809	0.624462
GOTERM_BP_FAT	GO:0010564~regulation of cell cycle process	62	0.898421	0.000325286	DYNC1LI1, CEP76, KNTC1, TTK, CDC16, GTSE1, CDT1, CDC42, TRIAP1, SBDS, CUL7, PCBP4, PRMT5, TGFA, RANBP1, TPR, ZW10, CDC7, NUSAP1, ESPL1, RB1, UBE2C, PROX1, CHMP1A, MAD2L1, MAD2L1BP, PEBP1, MAD2L2, DCUN1D3, SMARCA4, HOXA13, TIPIN, PML, ANAPC10, ANLN, RCC1, CALR, MYCBP2, PIN1, NPM1, CAMK2D, BUB1, HECTD3, FBXO5, BCL6, APC, DLGAP5, SMAD6, L3MBTL, NEUROG1, CENPF, CDC23, IGF2, GAS1, NFKBIL1, BRCA1, PPP1…	5063	114	13528	1.45316	0.837807	0.0105809	0.624462
GOTERM_BP_FAT	GO:0017148~negative regulation of translation	24	0.347776	0.000333926	PRKCA, SRP14, EIF2C2, PAIP2, PML, NDUFA13, IGF2BP2, IGF2BP3, ANKHD1, CALR, EIF2B1, EIF4A3, EIF4EBP1, EIF4EBP2, TSC1, ANG, TIA1, EIF3E, EIF2AK3, EIF2C3, EIF2B4, EIF2C4, IGFBP5, EIF2B5	5063	34	13528	1.88607	0.845458	0.0107976	0.640998
GOTERM_BP_FAT	GO:0008629~induction of apoptosis by intracellular signals	34	0.492682	0.000341189	PML, RPS27L, CHEK2, SART1, CUL3, CUL2, CASP3, CUL5, ERCC6, HTRA2, PCBP4, AEN, BCL3, MYC, CUL1, PRKCA, MSH6, AIFM1, TP53, MBD4, IFI16, BRCA1, C14ORF153, XPA, TXNDC12, UACA, RNF7, CUL4A, HIPK1, BBC3, BAX, HIPK2, JAK2, ABL1	5063	54	13528	1.68233	0.85161	0.0109678	0.654897
GOTERM_BP_FAT	GO:0010628~positive regulation of gene expression	258	3.73859	0.000342083	MEF2C, XRCC6, STAT5B, RORA, MED21, CITED1, CTNNB1, CITED2, EPC1, APP, BRPF1, FOXF1, SUPT5H, CCNA2, RXRB, RAN, RXRA, MED12, MED14, MED13, PROX1, MAPK1, HES5, JUN, VEGFA, PIAS2, PIAS1, HOXA13, CRTC1, FOXH1, MAML3, TCF4, TCF3, NKX2-2, PLAGL2, NR1H3, DVL3, YEATS4, KLF6, KLF7, ESRRA, BMP2, IKZF2, SMAD9, KLF12, KLF13, TP53BP1, MAML1, MAML2, SMAD4, SMAD2, SMAD1, DDX5, DLX2, NOTCH1, RNF6, RNF4, ETS1, ETS…	5063	581	13528	1.1865	0.85235	0.0109335	0.656607
GOTERM_CC_FAT	GO:0042579~microbody	54	0.782495	0.000345628	ACOX1, HMGCR, IDE, KIAA0430, PEX6, PRDX5, PEX5, MPV17, PEX3, PMVK, PEX7, ACOX3, FAR1, PECR, ACOT8, LONP2, PEX1, PXMP2, GNPAT, CAT, NUDT12, DHRS7B, TRIM37, PNPLA8, PEX26, TYSND1, MVK, ZADH2, ACAA1, HACL1, ECH1, MVD, ACSL1, PEX19, GSTK1, PEX16, ABCD2, PEX14, IDH1, PEX13, HSD17B4, ACSL4, GTF3C2, AP2M1, AMACR, MUL1, CRAT, ISOC1, SOD1, PEX11A, PEX11B, ACAD11, SCP2, SLC25A17	4442	103	12782	1.50861	0.259224	0.00379099	0.534882
GOTERM_CC_FAT	GO:0005777~peroxisome	54	0.782495	0.000345628	ACOX1, HMGCR, IDE, KIAA0430, PEX6, PRDX5, PEX5, MPV17, PEX3, PMVK, PEX7, ACOX3, FAR1, PECR, ACOT8, LONP2, PEX1, PXMP2, GNPAT, CAT, NUDT12, DHRS7B, TRIM37, PNPLA8, PEX26, TYSND1, MVK, ZADH2, ACAA1, HACL1, ECH1, MVD, ACSL1, PEX19, GSTK1, PEX16, ABCD2, PEX14, IDH1, PEX13, HSD17B4, ACSL4, GTF3C2, AP2M1, AMACR, MUL1, CRAT, ISOC1, SOD1, PEX11A, PEX11B, ACAD11, SCP2, SLC25A17	4442	103	12782	1.50861	0.259224	0.00379099	0.534882
SP_PIR_KEYWORDS	endosome	99	1.43457	0.000355127	SLC9A9, KIFC1, STARD3NL, SLC9A6, CHMP4B, CHMP5, VPS52, VPS53, VPS33B, VPS33A, ZNRF2, STARD3, FAM125A, VPS4B, VPS4A, MCOLN1, STAM, SCAMP1, PLD1, MAPKSP1, FAM21D, VPS45, NPC1, GAPVD1, SCYL2, VAMP7, ARL8A, ANKFY1, VPS26A, GRB14, CHMP2A, ABCA7, CLCN3, STAM2, MMD, SNX1, ARF6, ROBLD3, CHMP2B, SNF8, VAC14, GOLIM4, NDFIP2, NIPA2, CD63, OCIAD1, LAMP1, LAMP2, RABEP1, DIO3, HGS, RAB5B, TSG101, ZFYVE20, RHOV…	6796	209	19235	1.34069	0.259808	0.0041127	0.5478
COG_ONTOLOGY	Intracellular trafficking and secretion	31	0.44921	0.00035961	SEC24B, SEC24A, VPS33B, VPS33A, VPS13C, VPS13D, NCAPG2, RANBP6, SEC22A, VPS13A, VPS13B, TNPO2, SEC24C, TNPO1, TTC13, VPS45, STXBP2, STXBP3, SCFD1, ARMC8, VAMP7, IPO4, IPO5, KPNA6, KPNA5, KPNA4, COPG, KPNA3, KPNA2, YKT6, SEC23B	872	42	1950	1.65056	0.0199403	0.0199403	0.354526
GOTERM_MF_FAT	GO:0042809~vitamin D receptor binding	18	0.260832	0.000360892	CUTA, ZBTB9, RXRA, TAF7, RING1, MED12, MED24, MED14, MED13, RGL2, TAF11, MED4, MED30, PFDN6, THRAP3, TOB2, HSD17B8, MED1	4815	23	12983	2.1102	0.548015	0.0140804	0.625543
GOTERM_BP_FAT	GO:0043085~positive regulation of catalytic activity	233	3.37632	0.000361914	ALS2, ADCY3, DLC1, XRCC4, EFNA1, ADCY5, LPAR2, LPAR1, CDC16, S1PR2, MAP3K5, MAP3K4, MAP3K9, ILK, PSENEN, CUL1, ADAM9, SYK, DBNL, MAPKSP1, ANAPC5, KIAA1804, ANAPC4, SKP1, BCL2L13, THY1, CRHR1, SPAG9, F3, ANAPC7, EIF2AK3, SIVA1, GNAI2, PFKFB2, PFKFB1, DUSP12, SCRIB, PIN1, SLC11A2, KRAS, ACD, SERINC1, FBXO5, NR1H3, SPHK2, TAOK2, CDC23, CDC20, HOMER1, CDC26, CDC27, PTPN11, NTRK2, DAXX, EDNRB, PDPK1, …	5063	520	13528	1.19723	0.867851	0.0114981	0.694545
GOTERM_BP_FAT	GO:0016573~histone acetylation	31	0.44921	0.000362205	MORF4L1, SUPT3H, ING3, HAT1, TRIM16, TRRAP, DMAP1, EPC1, TAF5L, BRPF1, BRPF3, ACTL6A, TAF9, SUPT7L, MYST2, MYST1, MYST3, BRD8, YEATS4, BRD1, CSRP2BP, MBD3, TAF6L, PHF17, TAF10, TAF12, EP300, SAP130, RUVBL2, RUVBL1, APBB1	5063	48	13528	1.72562	0.868066	0.0114423	0.695103
SMART	SM00349:KRAB	161	2.333	0.000363657	ZNF584, ZNF782, ZNF250, ZNF253, ZNF304, ZNF184, ZNF778, ZNF181, ZNF182, ZNF776, ZNF300, ZNF248, ZNF772, ZNF302, ZNF394, ZNF445, ZNF446, ZNF180, ZNF577, ZNF790, ZNF649, ZNF8, ZNF791, ZNF189, ZNF7, ZNF793, ZNF3, ZNF500, ZNF2, ZNF234, ZFP82, ZNF195, ZNF235, ZNF789, ZNF785, ZNF431, ZNF432, ZNF382, ZNF41, ZNF613, ZNF614, ZNF79, ZNF517, ZNF132, ZNF133, ZNF510, ZNF619, ZNF230, ZNF615, ZNF616, ZNF699, ZN…	3303	355	9079	1.2466	0.167193	0.0201229	0.522846
INTERPRO	IPR012340:Nucleic acid-binding, OB-fold	33	0.478192	0.000387997	POLR2G, CARHSP1, NARS, MRPS12, PNPT1, EIF5A, YBX1, RPA3, RPA1, RPA2, MCM8, RPS28, MCM7, EIF1AX, NARS2, EIF1AY, RPS23, DHX8, YARS, DARS, SSBP1, LIG1, LIG4, DARS2, CSDA, MCM3, ZCCHC17, MCM4, MCM5, OBFC2B, EIF2S1, RPS11, SRBD1	6119	53	16659	1.69514	0.848856	0.0727954	0.733755
GOTERM_BP_FAT	GO:0050658~RNA transport	54	0.782495	0.000399915	NCBP2, ENY2, EIF5A, SEH1L, RAE1, RBM8A, DDX25, LOC645691, QKI, NUP37, GLE1, TPR, NUP35, NUP133, RAN, MAGOH, FMR1, G3BP2, NUP85, NUPL2, NUPL1, SENP2, EIF4A3, DDX39, HHEX, NUP205, THOC6, THOC7, THOC4, NUP107, THOC5, NUP43, THOC1, NUP98, NUP160, NUP93, NUP214, DDX19A, DDX19B, NPM1, NUP54, XPOT, NUP153, UPF2, UPF1, SMG5, SMG7, NXF1, NUP155, HNRNPA1, UPF3A, UPF3B, TMEM48, TSC1, XPO7	5063	97	13528	1.48747	0.893154	0.0125554	0.767207
GOTERM_BP_FAT	GO:0050657~nucleic acid transport	54	0.782495	0.000399915	NCBP2, ENY2, EIF5A, SEH1L, RAE1, RBM8A, DDX25, LOC645691, QKI, NUP37, GLE1, TPR, NUP35, NUP133, RAN, MAGOH, FMR1, G3BP2, NUP85, NUPL2, NUPL1, SENP2, EIF4A3, DDX39, HHEX, NUP205, THOC6, THOC7, THOC4, NUP107, THOC5, NUP43, THOC1, NUP98, NUP160, NUP93, NUP214, DDX19A, DDX19B, NPM1, NUP54, XPOT, NUP153, UPF2, UPF1, SMG5, SMG7, NXF1, NUP155, HNRNPA1, UPF3A, UPF3B, TMEM48, TSC1, XPO7	5063	97	13528	1.48747	0.893154	0.0125554	0.767207
GOTERM_BP_FAT	GO:0051236~establishment of RNA localization	54	0.782495	0.000399915	NCBP2, ENY2, EIF5A, SEH1L, RAE1, RBM8A, DDX25, LOC645691, QKI, NUP37, GLE1, TPR, NUP35, NUP133, RAN, MAGOH, FMR1, G3BP2, NUP85, NUPL2, NUPL1, SENP2, EIF4A3, DDX39, HHEX, NUP205, THOC6, THOC7, THOC4, NUP107, THOC5, NUP43, THOC1, NUP98, NUP160, NUP93, NUP214, DDX19A, DDX19B, NPM1, NUP54, XPOT, NUP153, UPF2, UPF1, SMG5, SMG7, NXF1, NUP155, HNRNPA1, UPF3A, UPF3B, TMEM48, TSC1, XPO7	5063	97	13528	1.48747	0.893154	0.0125554	0.767207
GOTERM_BP_FAT	GO:0006915~apoptosis	266	3.85451	0.000401375	DLC1, FASTKD3, MEF2C, ITGB3BP, FASTKD1, FASTKD2, SGMS1, SHF, ITSN1, CIAPIN1, CTNNB1, MAGED1, MAP3K5, APP, HTRA2, NGFRAP1, PSENEN, FAS, CUL1, CCAR1, SGPL1, YARS, BCL2L14, OPA1, ROCK1, STAG3L3, ESPL1, LIG4, BCL2L13, BCL2L12, BCL2L11, WDR92, NME3, JUN, F3, MAPK7, EIF2AK2, EIF2AK3, FASTKD5, BLCAP, SIVA1, GGCT, ERBB3, ARF6, BCL2L1, MTP18, DIDO1, SCRIB, SLC11A2, PEA15, KRAS, TCTN3, ABR, TAOK2, TM2D1, T…	5063	602	13528	1.18062	0.894024	0.0125306	0.769999
KEGG_PATHWAY	hsa03440:Homologous recombination	21	0.304304	0.000405142	XRCC3, NBN, XRCC2, SSBP1, BLM, MRE11A, EME1, SHFM1, RAD54L, RAD50, RPA3, RAD51, RPA1, POLD3, RPA2, RAD51L1, POLD1, TOP3A, MUS81, RAD54B, TOP3B	1958	28	5085	1.94778	0.0763516	0.00417148	0.504946
INTERPRO	IPR003593:ATPase, AAA+ type, core	74	1.07231	0.000405761	ABCF1, SPG7, ABCF3, ABCF2, ATP5B, PEX6, MCM8, LONP1, MCM7, LONP2, ORC4L, PEX1, SRPR, VPS4B, DYNC2H1, VPS4A, ABCB10, MDN1, NSF, ABCE1, CDC6, ABCC11, ABCC10, MCM3, MCM4, ORC1L, RAD51, RFC5, NVL, RFC3, RFC1, RFC2, ASCC3, NAV2, RUVBL2, RUVBL1, RAD17, ABCA7, WRNIP1, ABCA2, ABCA1, DNAH7, ABCA3, C1ORF57, FIGN, RAD51L1, KATNA1, DHX15, ABCD2, SNRNP35, TRIP13, ABCB9, SRP54, ABCB8, ATAD2, BCS1L, ATAD5, SPAT…	6119	144	16659	1.39906	0.861384	0.0731856	0.767226
GOTERM_BP_FAT	GO:0015980~energy derivation by oxidation of organic compounds	75	1.0868	0.000413106	UQCRC2, OXA1L, UQCRC1, IL6ST, PHKB, COX10, LEPR, PRKAG2, NDUFAB1, NDUFAF1, PDHB, AKT1, NDUFS7, NDUFS5, IDH3G, GOT1, NDUFS4, SLC1A3, FXN, CAT, NDUFS3, SUCLA2, NDUFS2, NDUFS1, COX15, ACO2, ALDH5A1, ACO1, SUCLG1, CYCS, NDUFC2, NDUFC1, PPP1CC, PPP1CB, KIAA0100, NNT, UQCRH, DLD, GNAS, MDH2, UQCRB, NDUFB3, NDUFB5, NDUFB6, NDUFB8, NDUFB2, PPP1R3D, PPP1R3C, PPP1R3B, GYS1, IDH1, NFATC3, FH, NDUFA4, DLST, …	5063	144	13528	1.39163	0.900754	0.012823	0.792418
SP_PIR_KEYWORDS	nuclear pore complex	26	0.376757	0.000415433	NUP98, NUP160, EIF5A, AHCTF1, NUP93, NUP214, DDX19A, SEH1L, DDX19B, NUP37, NUP54, GLE1, TPR, NUP35, NUP133, NUP153, NUP85, NUPL2, NUP155, NUPL1, SENP2, TMEM48, NUP205, NUP107, XPO7, NUP43	6796	40	19235	1.83972	0.296681	0.00474473	0.640547
UP_SEQ_FEATURE	domain:Ubiquitin-like	27	0.391248	0.000443001	RAD23B, ANUBL1, SUMO1P3, RAD23A, UBQLN4, UBQLN2, UBAC1, UBQLN1, SUMO4, SUMO3, DDI2, NFATC2IP, SUMO2, TMUB1, UBTD2, TMUB2, USP14, UBL7, HERPUD1, TBCEL, SF3A1, UBL3, HERPUD2, UBL5, TCEB2, UBL4A, USP48, UBLCP1	6794	42	19113	1.8085	0.99415	0.105747	0.913736
UP_SEQ_FEATURE	short sequence motif:Nuclear export signal	27	0.391248	0.000443001	CRTC2, LZTS2, ZC3HAV1, CRTC1, DDX28, DDX25, PER2, PER1, TMUB1, NGFRAP1, TOP2B, TOP2A, NFATC3, NFATC1, NMD3, EIF4ENIF1, TP53, HCFC1R1, MALT1, NXF1, RFWD2, HDAC5, SENP2, HDAC4, CAMK1, MDM2, IRF3	6794	42	19113	1.8085	0.99415	0.105747	0.913736
UP_SEQ_FEATURE	repeat:TPR 2	75	1.0868	0.00044523	TTC25, TTC26, UTY, TTC23, TTC9C, PTPN23, PEX5, TTC27, CDC16, C10ORF137, INTS8, TTC30A, TTC30B, DNAJC7, VPS13A, OGT, FANCG, DNAJC3, TTC39B, TTC31, TTC32, TTC33, ANAPC5, LEPREL2, TTC35, ZC3H7B, TTC36, TTC37, KIAA0141, TANC1, ST13, SRP72, ANAPC7, PPP5C, ZMYND12, BBS4, PRKDC, KLC4, STIP1, TTC5, STUB1, TTC3, TTC4, ZFC3H1, TTC1, WDR19, KLC1, GPSM2, APPBP2, UNC45B, FKBPL, IFT140, GTF3C3, TTC13, TTC14, T…	6794	151	19113	1.39729	0.994299	0.104112	0.918313
UP_SEQ_FEATURE	repeat:TPR 1	75	1.0868	0.00044523	TTC25, TTC26, UTY, TTC23, TTC9C, PTPN23, PEX5, TTC27, CDC16, C10ORF137, INTS8, TTC30A, TTC30B, DNAJC7, VPS13A, OGT, FANCG, DNAJC3, TTC39B, TTC31, TTC32, TTC33, ANAPC5, LEPREL2, TTC35, ZC3H7B, TTC36, TTC37, KIAA0141, TANC1, ST13, SRP72, ANAPC7, PPP5C, ZMYND12, BBS4, PRKDC, KLC4, STIP1, TTC5, STUB1, TTC3, TTC4, ZFC3H1, TTC1, WDR19, KLC1, GPSM2, APPBP2, UNC45B, FKBPL, IFT140, GTF3C3, TTC13, TTC14, T…	6794	151	19113	1.39729	0.994299	0.104112	0.918313
GOTERM_CC_FAT	GO:0005874~microtubule	123	1.78235	0.0004485	KIFC2, KIFC1, DYNC1LI1, DYNC1LI2, TUBB2B, VAPA, PRC1, TUBB2A, DYNC2LI1, TUBB2C, KNTC1, CDC16, HOOK3, HOOK2, INCENP, DYNC2H1, CAMSAP1L1, TUBG1, KIF5B, KIF5A, FAM82A2, POLB, VPS41, DCTN1, DCTN2, NDEL1, RCC2, SPAG6, SPAG5, CLIP1, CLIP2, STMN1, DYNLRB1, KIF4A, KATNB1, ARPC4, C19ORF20, TUBB, KATNA1, CLASP1, CLASP2, NUDC, CKAP2, KIF3A, NIN, TREX2, CDC27, DVL1, CSPP1, MAP2, TUBD1, MAP4, RANBP10, DNAL4, …	4442	274	12782	1.29174	0.322527	0.00485549	0.693565
SP_PIR_KEYWORDS	electron transport	53	0.768005	0.000451016	UQCRC2, ENOX2, UQCRC1, NDUFAB1, UQCRFS1, UQCRQ, NDUFS7, ERO1LB, NDUFS5, NDUFS4, NDUFS3, NDUFS2, NDUFS1, TXNL1, AIFM3, CYCS, NDUFC2, NDUFA13, CYB5A, NDUFC1, CYB5B, NDUFA12, NDUFA11, UQCRH, TXN, CYBRD1, TXNRD1, UQCRB, NDUFB3, NDUFB5, NDUFB6, TXN2, NDUFB8, FDX1, GLRX2, NDUFB2, ETFDH, ERO1L, CYBASC3, ETFA, NDUFA4, NDUFA5, NDUFA3, NDUFA8, NDUFA9, FADS1, NDUFA7, FDXR, FADS2, SDHA, SDHC, NDUFV2, SDHD	6796	100	19235	1.50008	0.317571	0.00508167	0.695232
INTERPRO	IPR019734:Tetratricopeptide repeat	62	0.898421	0.000459271	TTC25, UTY, TTC9C, PEX5, TTC27, CDC16, CEP70, TTC30A, P4HA1, TTC30B, DNAJC7, FANCG, OGT, DNAJC3, TTC31, TTC32, TTC33, TTC35, ZC3H7B, TTC36, CNOT10, TTC37, TANC1, ST13, ANAPC7, SRP72, PPP5C, BBS4, KLC4, STIP1, TTC5, STUB1, XAB2, TTC3, TTC4, TTC1, KLC1, GPSM2, APPBP2, UNC45B, FKBPL, GTF3C3, TTC13, TTC14, TTC15, TTC21B, NASP, CDC23, SUGT1, CDC27, TTC17, TTC18, CTR9, IFIT3, RPAP3, IFIT2, IFIT1, TOMM7…	6119	117	16659	1.44269	0.89319	0.0795024	0.867988
KEGG_PATHWAY	hsa05211:Renal cell carcinoma	42	0.608607	0.000481171	PDGFB, GRB2, EGLN3, EGLN1, FLCN, TGFB2, RBX1, ARNT, AKT1, CDC42, CUL2, KRAS, PAK4, SOS1, SLC2A1, SOS2, PIK3CA, TGFA, PAK1, PIK3R3, PIK3R1, FH, PIK3R2, AKT2, BRAF, MAP2K2, RAF1, PTPN11, VEGFB, MAPK1, NRAS, CRKL, HIF1A, EP300, ETS1, JUN, ARAF, VEGFA, TCEB2, RAP1A, RAP1B, TCEB1	1958	70	5085	1.55822	0.0900196	0.00470551	0.599443
GOTERM_CC_FAT	GO:0044450~microtubule organizing center part	33	0.478192	0.000488313	BBS4, EXOC7, CEP76, CETN3, KATNB1, LRRCC1, CETN2, AKAP9, CEP164, CEP55, TUBGCP4, TUBGCP3, TUBGCP5, BLOC1S2, CEP250, IFT20, CLASP1, TUBG1, CNTLN, TOP2A, TCP1, ROCK1, CEP135, FLOT1, C21ORF33, CP110, SFI1, CENPJ, BRCA1, PLK4, NEDD1, CNTROB, TUBD1	4442	56	12782	1.69569	0.345549	0.00522039	0.754914
UP_SEQ_FEATURE	domain:LisH	20	0.289813	0.000501648	SSBP4, SSBP3, MAEA, TAF5, C16ORF63, C20ORF11, OFD1, SMU1, RANBP9, MKLN1, NOLC1, WDR26, RMND5A, FGFR1OP, ARMC9, RMND5B, NPAT, PAFAH1B1, TBL1X, RANBP10	6794	28	19113	2.00944	0.997039	0.114226	1.0341
GOTERM_BP_FAT	GO:0043549~regulation of kinase activity	165	2.39096	0.000518489	ALS2, ADCY3, PDGFB, ZAK, HMGCR, EFNA1, ADCY5, LPAR2, MBIP, LPAR1, TGFB2, S1PR2, ZGPAT, MAP3K5, APP, DAB1, MAP3K4, DIRAS3, CDKN2D, MAP3K9, ILK, SPRED2, PDGFC, PRKACB, SPRED1, FRS2, SYK, ADAM9, EGFR, DBNL, GTPBP4, MAPKSP1, KIAA1804, RBL1, PKIG, PKIB, IRS1, PPP1CB, THY1, SPAG9, PLCE1, MAP4K5, PRKRIP1, CDK5R1, GNAI2, SNX6, BLM, PFKFB2, PFKFB1, MAP4K1, CHEK1, DUSP12, ROBLD3, CCNG1, CDC37, DUSP19, KRAS…	5063	357	13528	1.23493	0.944956	0.01598	0.993609
KEGG_PATHWAY	hsa04722:Neurotrophin signaling pathway	67	0.970874	0.000525708	FOXO3, AKT1, MAGED1, CDC42, MAP3K5, RHOA, PIK3CA, NGFRAP1, SHC3, FRS2, AKT2, MAP2K5, IRAK2, IRS2, BRAF, RELA, TP53, KIDINS220, IRS1, MAPK1, CRKL, PRDM4, PSEN1, JUN, SORT1, RIPK2, MAPK7, YWHAZ, GRB2, NFKBIB, CAMK2G, IRAK4, KRAS, SOS1, BCL2, SOS2, CAMK2D, CAMK2B, SH2B1, CALML5, TRAF6, PIK3R3, PIK3R1, PIK3R2, PDK1, MAP2K2, YWHAB, RAF1, MAPK11, BAD, PTPN11, NTRK3, RPS6KA5, NRAS, RPS6KA3, ATF4, YWHAH,…	1958	124	5085	1.40324	0.0979325	0.00489587	0.65476
SMART	SM00356:ZnF_C3H1	32	0.463701	0.00052735	ZMAT5, ZC3HAV1, TIPARP, HELZ, MKRN3, MKRN2, ZC3H8, ZGPAT, PRR3, TOE1, U2AF1, UNK, ZRSR2, UNKL, DHX57, RBM26, DUS3L, ZC3H14, RBM22, ZFP36, ZC3H13, ZC3H15, ZC3H18, ZC3H7B, PPP1R10, MBNL2, LENG9, MBNL1, NUPL2, U2AF1L4, CPSF4, RNF113A	3303	52	9079	1.69152	0.233045	0.0261838	0.757362
BIOCARTA	h_chemicalPathway:Apoptotic Signaling in Response to DNA Damage	18	0.260832	0.000549329	PRKCA, TLN1, CYCS, TP53, BCL2L1, BAD, STAT1, AKT1, CASP6, PTK2, CASP3, EIF2S1, BAX, CASP7, BCL2, NPAT, APAF1, PARP1	590	22	1437	1.99276	0.148238	0.0520777	0.728578
GOTERM_MF_FAT	GO:0003729~mRNA binding	39	0.565135	0.000549896	RBM5, RPL35, SYNCRIP, IGF2BP2, IGF2BP3, CALR, RPS3, RPS26, PARN, RBM8A, TIA1, HNRNPD, PIWIL1, PABPC1, HNRNPC, TIGD7, NOVA1, RBM25, ZFP36, ADARB1, ACO1, FMR1, IREB2, SECISBP2, SSB, NXF1, TSN, CRYZ, MBD2, RPS5, PURB, SLBP, EIF4A3, RPS14, SERBP1, EIF4A1, RPS13, SLU7, CPSF1	4815	66	12983	1.59331	0.701834	0.0210061	0.951673
GOTERM_BP_FAT	GO:0051338~regulation of transferase activity	171	2.4779	0.000561405	ALS2, ADCY3, PDGFB, ZAK, HMGCR, EFNA1, ADCY5, LPAR2, MBIP, LPAR1, TGFB2, S1PR2, ZGPAT, MAP3K5, APP, DAB1, MAP3K4, DIRAS3, CDKN2D, MAP3K9, ILK, SPRED2, PDGFC, PRKACB, SPRED1, FRS2, ADAM9, SYK, EGFR, DBNL, GTPBP4, MAPKSP1, KIAA1804, RBL1, PKIG, PKIB, IRS1, PPP1CB, THY1, SPAG9, PLCE1, MAP4K5, PRKRIP1, CDK5R1, GNAI2, SNX6, BLM, PFKFB2, PFKFB1, MAP4K1, CHEK1, DUSP12, ROBLD3, CCNG1, CDC37, DUSP19, KRAS…	5063	372	13528	1.22823	0.956704	0.0171968	1.07543
GOTERM_BP_FAT	GO:0006497~protein amino acid lipidation	33	0.478192	0.000567405	ATG10, GPAA1, ABCA1, FNTB, PIGK, PIGL, PIGM, FNTA, PIGF, PIGG, PIGH, ATG7, CHM, PIGB, PIGC, PGGT1B, PIGA, ZDHHC2, PIGX, PGAP1, PIGW, PIGU, ADNP, PIGT, PIGS, PIGP, PIGN, ZDHHC15, NMT1, ZDHHC17, SEMA6D, DPM1, DPM2	5063	53	13528	1.66366	0.958133	0.0172844	1.08686
KEGG_PATHWAY	hsa05223:Non-small cell lung cancer	34	0.492682	0.000594074	E2F1, FHIT, E2F3, GRB2, FOXO3, AKT1, PDPK1, KRAS, SOS1, SOS2, PIK3CA, TGFA, PIK3R3, PIK3R1, PIK3R2, AKT2, PRKCA, EGFR, BRAF, RXRB, MAP2K2, RXRA, TP53, RAF1, RB1, BAD, CDK4, STK4, MAPK1, NRAS, CCND1, PLCG1, RASSF1, ARAF	1958	54	5085	1.63517	0.109946	0.00528024	0.739618
UP_SEQ_FEATURE	zinc finger region:C2H2-type 14	77	1.11578	0.000597933	ZNF85, ZNF83, ZNF17, ZNF675, ZNF782, ZNF345, ZNF678, ZNF14, ZNF304, ZNF184, ZNF778, ZNF182, ZNF107, ZNF445, ZNF546, ZNF284, ZNF337, ZNF142, ZNF791, ZNF189, ZNF7, ZFP28, ZNF549, ZNF234, ZNF236, ZNF235, ZNF136, ZNF432, ZNF551, ZNF41, ZNF132, ZNF133, ZNF780A, ZNF615, ZNF616, ZNF699, ZNF30, PRDM15, ZNF227, ZNF226, ZNF225, ZNF709, ZNF708, ZNF473, ZNF425, ZNF471, ZNF599, ZNF268, ZNF607, ZNF420, ZNF606,…	6794	157	19113	1.37973	0.999032	0.132058	1.23142
KEGG_PATHWAY	hsa00510:N-Glycan biosynthesis	30	0.43472	0.000611664	RFT1, GANAB, FUT8, ALG1, ALG2, MAN1B1, ALG5, ALG8, STT3B, STT3A, DAD1, RPN2, DDOST, B4GALT1, MGAT4B, MGAT4A, ST6GAL1, B4GALT3, B4GALT2, MAN1A2, DPAGT1, MAN2A2, MGAT2, MAN2A1, ALG10B, DPM1, DPM2, ALG10, ALG13, ALG14	1958	46	5085	1.69372	0.113011	0.00520046	0.76144
GOTERM_BP_FAT	GO:0009792~embryonic development ending in birth or egg hatching	155	2.24605	0.000618794	ALS2, DLC1, XRCC4, NOG, XRCC2, LMO4, GNA12, HOXD1, MED21, CITED1, ZIC2, CITED2, CUL3, HOXC6, HOXC9, GRIN2B, COL4A3BP, FOXF1, HOXC5, FLVCR1, BCL10, SATB2, C2CD3, GABPA, DLL3, HES7, SIX4, LIG4, CSDA, MYH9, PROX1, BCL2L11, RIC8A, MIB1, EP300, HIF1A, NDEL1, SIX1, PDGFRA, NLE1, TGIF1, ROR2, TFAP2A, ADD1, SMARCA4, BBS4, ZFAND5, ELL, PTK7, TFEB, BCL2L1, SOX8, ITGB1, XAB2, ADA, ARNT, HOXA5, HOXA6, TEAD4,…	5063	334	13528	1.23997	0.968594	0.0187335	1.18475
GOTERM_BP_FAT	GO:0000956~nuclear-transcribed mRNA catabolic process	24	0.347776	0.000630017	NCBP2, PAN2, ZFP36, UPF2, UPF1, C17ORF71, SMG5, MAGOH, SMG7, DCPS, EXOSC10, UPF3A, EIF4A3, PARN, UPF3B, GSPT1, DCP2, DCP1B, RBM8A, WIBG, DCP1A, EIF3E, C19ORF61, KIAA0427	5063	35	13528	1.83218	0.970505	0.0189675	1.20611
GOTERM_MF_FAT	GO:0005048~signal sequence binding	16	0.23185	0.000632589	KDELR3, KDELR2, SRP14, SRP54, PEX5, KCNIP2, SSR1, PEX7, BRE, KPNA3, TNPO2, KPNA2, TNPO1, SSR2, KPNA1, SSR3	4815	20	12983	2.15709	0.751456	0.0237166	1.09405
GOTERM_CC_FAT	GO:0000123~histone acetyltransferase complex	30	0.43472	0.000635391	ENY2, MORF4L1, SUPT3H, ING3, TRRAP, DMAP1, EPC1, TAF5L, BRPF1, BRPF3, ACTL6A, TAF9, SUPT7L, MYST2, MYST3, BRD8, TAF2, YEATS4, BRD1, TAF4, TAF5, TAF7, TAF6L, TAF10, PHF17, TAF12, EP300, SAP130, RUVBL2, RUVBL1	4442	50	12782	1.72652	0.424027	0.0067054	0.981245
GOTERM_BP_FAT	GO:0051052~regulation of DNA metabolic process	61	0.88393	0.000639057	NBN, TMEM189-UBE2V1, PDGFB, TERF2IP, CDT1, RPS3, PDGFC, MYC, RTEL1, CDC6, PPP2R1A, GTPBP4, BRCC3, CCDC88A, POLH, USP1, TP53, TTF1, TMEM189, RAD50, CDK2, RAD51, UBE2N, EYA3, JUN, MGEA5, PDGFRA, KPNA2, KPNA1, RAD17, SMARCAD1, BLM, MRE11A, WRNIP1, HUS1, TIPIN, UBE2V1, KITLG, UBE2V2, CALR, ERCC8, IGF1R, ACD, TSPYL2, PPP2CA, RNF168, BCL6, C19ORF62, ERCC4, TERF2, ERCC1, MSH6, MSH3, NF2, MSH2, GMNN, CEB…	5063	114	13528	1.42972	0.97196	0.0191341	1.22331
INTERPRO	IPR000571:Zinc finger, CCCH-type	32	0.463701	0.000649549	ZMAT5, ZC3HAV1, TIPARP, HELZ, MKRN3, MKRN2, ZC3H8, ZGPAT, PRR3, TOE1, U2AF1, UNK, ZRSR2, UNKL, DHX57, RBM26, DUS3L, ZC3H14, RBM22, ZFP36, ZC3H13, ZC3H15, ZC3H18, ZC3H7B, PPP1R10, MBNL2, LENG9, MBNL1, NUPL2, U2AF1L4, CPSF4, RNF113A	6119	52	16659	1.67539	0.95773	0.106839	1.2255
SP_PIR_KEYWORDS	Isomerase	61	0.88393	0.000657008	PTGES3, PTGES2, GNPDA2, PDIA2, PGAM1, ECHDC1, LSS, PDIA5, PDIA4, DSE, PUS7L, MCEE, TOP2B, ITPK1, TOP2A, TOPBP1, PMM2, GLCE, PMM1, NKTR, PGM2L1, PGM2, PGM3, PGM1, FKBP14, TOP3A, FKBP10, TRUB1, C14ORF149, TRUB2, TOP3B, FKBP2, ECH1, GNE, PPIL1, PUS10, PIN4, PUS7, PBLD, MIF, PIN1, MUT, PPIL4, PPIL6, PPIL5, RPIA, TSTA3, HSD17B4, PPWD1, EBP, AMACR, BPGM, PPIE, GPI, PPIH, RPE, MPI, PPIB, PPID, GFPT1, PP…	6796	120	19235	1.43876	0.426885	0.00729783	1.01126
GOTERM_CC_FAT	GO:0035097~histone methyltransferase complex	16	0.23185	0.00066514	RBBP5, STK38, SETD1A, EZH2, HCFC1, PPP1CC, PPP1CB, CBX5, MEN1, PAXIP1, MLL5, ASH2L, NCOA6, OGT, HDAC9, MLL4	4442	21	12782	2.19241	0.438719	0.00693408	1.02697
GOTERM_CC_FAT	GO:0034708~methyltransferase complex	16	0.23185	0.00066514	RBBP5, STK38, SETD1A, EZH2, HCFC1, PPP1CC, PPP1CB, CBX5, MEN1, PAXIP1, MLL5, ASH2L, NCOA6, OGT, HDAC9, MLL4	4442	21	12782	2.19241	0.438719	0.00693408	1.02697
GOTERM_BP_FAT	GO:0080135~regulation of cellular response to stress	56	0.811477	0.00066851	SH3RF1, TMEM189-UBE2V1, ZAK, ZNF675, DAXX, PRDX1, TGFB2, RPS3, AKT1, MEN1, ZFP91, MAP3K5, NOD1, MAP3K9, PAK1, RTEL1, SYK, AKT2, DBNL, CLN3, BRCC3, POLH, KIAA1804, USP1, TMEM189, UBE2N, EYA3, NPC1, MAP4K5, NDEL1, HIPK2, MAP3K10, RIPK2, MAP3K11, UBE2V1, MAP4K1, UBE2V2, ERCC8, ERCC6, PTK2B, LOC653631, NPM1, C19ORF62, RNF168, AXIN1, ZFP91-CNTF, TAOK2, BECN1, CEBPG, TAOK3, MUL1, DUSP22, SIRT1, BRCA1, …	5063	103	13528	1.4527	0.976219	0.0199009	1.27935
INTERPRO	IPR001909:Krueppel-associated box	161	2.333	0.00067561	ZNF584, ZNF782, ZNF250, ZNF253, ZNF304, ZNF184, ZNF778, ZNF181, ZNF182, ZNF776, ZNF300, ZNF248, ZNF772, ZNF302, ZNF394, ZNF445, ZNF446, ZNF180, ZNF577, ZNF790, ZNF649, ZNF8, ZNF791, ZNF189, ZNF7, ZNF793, ZNF3, ZNF500, ZNF2, ZNF234, ZFP82, ZNF195, ZNF235, ZNF789, ZNF785, ZNF431, ZNF432, ZNF382, ZNF41, ZNF613, ZNF614, ZNF79, ZNF517, ZNF132, ZNF133, ZNF510, ZNF619, ZNF230, ZNF615, ZNF616, ZNF699, ZN…	6119	355	16659	1.23471	0.962771	0.10727	1.27437
SP_PIR_KEYWORDS	nuclease	55	0.796986	0.000677469	RNASEN, EIF2C2, RNASEH1, CNOT6, LOC81691, DNASE1L1, PARN, ANG, AEN, HRSP12, TSEN2, PAN2, EXOSC8, EXOSC9, EXOSC6, EXOSC7, GEN1, EXOSC4, EXOSC2, EXOSC3, ISG20L2, RNASEH2A, TATDN2, TATDN3, RAD1, DCLRE1C, PELO, CPSF3, XRN1, XRN2, TTRAP, MRPL44, ELAC1, ELAC2, MRE11A, EXOSC10, ERCC5, CNOT6L, REXO2, REXO1, MUS81, ERCC4, ERCC1, FEN1, TSEN34, EXO1, RNASE4, EME1, TREX2, TREX1, DIS3, HARBI1, PPP1R8, POLD1, …	6796	106	19235	1.46857	0.436738	0.00742697	1.0426
GOTERM_CC_FAT	GO:0005761~mitochondrial ribosome	29	0.420229	0.00069151	MRPL40, MRPS35, MRPL42, MRPS16, MRPS33, MRPS15, MRPS14, MRPS12, MRPS11, MRPL13, MRPL16, MRPL36, MRPL55, MRPL18, MRPL39, MRPL52, MRPL1, MRPS28, MRPL3, MRPS24, MRPS21, MRPS18C, MRPS9, MRPS18B, MRPS18A, MRPL47, MRPL43, DAP3, MRP63	4442	48	12782	1.73851	0.451429	0.00712259	1.06748
GOTERM_CC_FAT	GO:0000313~organellar ribosome	29	0.420229	0.00069151	MRPL40, MRPS35, MRPL42, MRPS16, MRPS33, MRPS15, MRPS14, MRPS12, MRPS11, MRPL13, MRPL16, MRPL36, MRPL55, MRPL18, MRPL39, MRPL52, MRPL1, MRPS28, MRPL3, MRPS24, MRPS21, MRPS18C, MRPS9, MRPS18B, MRPS18A, MRPL47, MRPL43, DAP3, MRP63	4442	48	12782	1.73851	0.451429	0.00712259	1.06748
SMART	SM00667:LisH	20	0.289813	0.000693138	SSBP4, SSBP3, MAEA, TAF5, C16ORF63, C20ORF11, OFD1, SMU1, RANBP9, MKLN1, NOLC1, WDR26, RMND5A, FGFR1OP, ARMC9, RMND5B, NPAT, PAFAH1B1, TBL1X, RANBP10	3303	28	9079	1.96337	0.294444	0.0312089	0.994357
UP_SEQ_FEATURE	domain:RRM 1	53	0.768005	0.000720773	RPL36A, CPEB2, CPEB3, U2AF2, CPEB4, RBM15B, RBM4, RBM5, SYNCRIP, SART3, LOC81691, NONO, RBM4B, SFRS4, SFRS5, TIA1, TARDBP, RAVER1, LOC645691, PTBP2, RBM12, RBMS1, SPEN, SFRS1, HNRNPR, TRNAU1AP, ROD1, TIAL1, SNRPA, RBM39, MATR3, RBM34, SNRPB2, MYEF2, IGF2BP2, IGF2BP3, SF3B4, DAZAP1, HNRNPL, HNRNPA3, HNRNPM, HTATSF1, HNRNPD, MSI2, PABPC1, RBM28, RBM26, RBM23, ELAVL3, HNRNPA1, HNRNPH2, CPNE1, RBM19,…	6794	101	19113	1.47624	0.999767	0.154074	1.48261
UP_SEQ_FEATURE	domain:RRM 2	53	0.768005	0.000720773	RPL36A, CPEB2, CPEB3, U2AF2, CPEB4, RBM15B, RBM4, RBM5, SYNCRIP, SART3, LOC81691, NONO, RBM4B, SFRS4, SFRS5, TIA1, TARDBP, RAVER1, LOC645691, PTBP2, RBM12, RBMS1, SPEN, SFRS1, HNRNPR, TRNAU1AP, ROD1, TIAL1, SNRPA, RBM39, MATR3, RBM34, SNRPB2, MYEF2, IGF2BP2, IGF2BP3, SF3B4, DAZAP1, HNRNPL, HNRNPA3, HNRNPM, HTATSF1, HNRNPD, MSI2, PABPC1, RBM28, RBM26, RBM23, ELAVL3, HNRNPA1, HNRNPH2, CPNE1, RBM19,…	6794	101	19113	1.47624	0.999767	0.154074	1.48261
GOTERM_BP_FAT	GO:0010212~response to ionizing radiation	36	0.521664	0.000784407	XRCC4, XRCC2, BLM, NEK1, XRCC6, PML, PRKDC, INTS3, MEN1, ERCC8, CASP6, ERCC6, AEN, BCL2, C19ORF62, RNF168, ERCC1, BRCC3, MSH2, TP53, TOPBP1, LIG4, RAD54L, BRCA1, C9ORF80, SOD2, OBFC2B, DCLRE1C, EYA3, CCND1, FANCD2, BAX, BRE, RAD54B, LRP2, DCUN1D3	5063	60	13528	1.60316	0.987566	0.0231886	1.49956
UP_SEQ_FEATURE	compositionally biased region:Gln-rich	74	1.07231	0.000793831	KIFC2, RAI1, CHERP, CPEB3, FAM63A, PNN, ANKRD17, EPC2, INTS7, AAK1, GOLGA1, C9ORF43, PUM1, YAP1, MKL1, SS18L1, GOLGA3, PHC2, ZCCHC11, SOX13, CIZ1, TLE3, MED12, ARID1A, TLE1, ARID1B, TRERF1, HNRNPU, ZNF335, AHR, SS18, FAM48A, SYCP3, NAV2, SPAG5, NCOA6, ZNF384, CLOCK, SDCCAG8, TFAP4, STK10, TFEB, AKAP9, FBF1, MED12L, ARNT, TSC22D1, SFRS18, CHD8, CHD7, NIPBL, PRDM10, MAML3, MLLT6, TNRC6B, THAP11, ET…	6794	151	19113	1.37866	0.9999	0.165294	1.63171
GOTERM_BP_FAT	GO:0000122~negative regulation of transcription from RNA polymerase II promoter	126	1.82582	0.000795546	MEF2C, FST, CBX4, CBX2, NR2E1, TCEAL1, CITED2, CTNNB1, EPC1, SIN3A, NKX6-2, OLIG2, SUPT5H, S100A1, SATB1, SATB2, RXRA, MTA2, GABPA, RBL1, PKIG, ZHX2, ZNF8, ZNF189, HES7, CSDA, PROX1, HHEX, HOXD8, HES5, PIAS4, ZNF238, RPS14, TGIF1, SMARCA2, SMARCA4, SOX2, CALR, VPS72, FOXH1, MEIS2, HEXIM2, ATN1, OVOL1, SKIL, TCF4, BCOR, DNMT3A, KLF12, RFX5, TAF7, RYBP, SKI, HDAC5, DLX2, HDAC4, DLX1, HDAC2, HDAC1, …	5063	266	13528	1.26565	0.988318	0.0233905	1.5207
UP_SEQ_FEATURE	domain:PCI	15	0.21736	0.0008001	GPS1, COPS2, DDRGK1, PCID2, COPS3, COPS4, COPS7A, COPS8, EIF3C, PSMD13, PSMD12, EIF3E, PSMD3, PSMD6, EIF3M	6794	19	19113	2.22096	0.999907	0.163561	1.6445
INTERPRO	IPR006594:LisH dimerisation motif	20	0.289813	0.000803236	SSBP4, SSBP3, MAEA, TAF5, C16ORF63, C20ORF11, OFD1, SMU1, RANBP9, MKLN1, NOLC1, WDR26, RMND5A, FGFR1OP, ARMC9, RMND5B, NPAT, PAFAH1B1, TBL1X, RANBP10	6119	28	16659	1.94465	0.98001	0.122271	1.51338
GOTERM_BP_FAT	GO:0045893~positive regulation of transcription, DNA-dependent	213	3.08651	0.000812329	MEF2C, XRCC6, STAT5B, RORA, MED21, CTNNB1, CITED2, EPC1, APP, FOXF1, SUPT5H, RXRB, RAN, RXRA, MED12, MED14, MED13, PROX1, HES5, JUN, VEGFA, PIAS2, PIAS1, HOXA13, CRTC1, FOXH1, MAML3, TCF4, TCF3, NKX2-2, PLAGL2, NR1H3, KLF6, YEATS4, DVL3, ESRRA, BMP2, KLF7, IKZF2, KLF12, KLF13, TP53BP1, MAML1, MAML2, SMAD4, SMAD2, SMAD1, DLX2, NOTCH1, RNF6, RNF4, ETS1, ETS2, KLF4, ENY2, PPARA, EVX1, NIF3L1, MITF, …	5063	477	13528	1.19313	0.989365	0.0237534	1.55255
GOTERM_BP_FAT	GO:0045930~negative regulation of mitotic cell cycle	17	0.246341	0.00082073	EGFR, PML, RB1, GAS1, SCRIB, CHMP1A, TRIM35, BCL2, BTG3, DGKZ, BCL6, FOXC1, APBB2, DCUN1D3, APBB1, SMARCA4, DLG1	5063	22	13528	2.06468	0.989853	0.0238714	1.56848
GOTERM_BP_FAT	GO:0000718~nucleotide-excision repair, DNA damage removal	17	0.246341	0.00082073	RAD23B, CCNH, DDB1, GTF2H4, CDK7, GTF2H1, RPA3, RPA1, PNKP, MNAT1, XPA, RPA2, ERCC5, XPC, DDB2, ERCC4, ERCC1	5063	22	13528	2.06468	0.989853	0.0238714	1.56848
GOTERM_BP_FAT	GO:0030518~steroid hormone receptor signaling pathway	35	0.507173	0.000821678	RBM4, MED24, NR3C1, CALR, RBM9, DAXX, CALCOCO1, CTNNB1, DNAJA1, RARA, RNF14, RAN, TAF7, MED12, MED14, ARID1A, RB1, CDK7, MED13, BRCA1, MED4, NCOA2, MED30, YWHAH, NCOA3, RNF4, NEDD4, UBR5, THRAP3, NCOA6, JAK2, PIAS2, PIAS1, DDX54, MED1	5063	58	13528	1.61237	0.989907	0.0237751	1.57028
GOTERM_BP_FAT	GO:0016197~endosome transport	35	0.507173	0.000821678	ALS2, CHMP5, SNX17, SNX1, EEA1, ABCA1, ZFYVE20, HOOK3, HOOK2, ZFYVE16, STX16, VPS4B, VPS4A, RHOB, VPS13A, VPS35, DOPEY1, RHOBTB3, M6PR, MON2, VTI1A, FLNA, AKTIP, LYST, VAMP7, RAB14, HGS, TOM1, SORT1, BET1L, GOSR1, LRP2, ERC1, VPS26A, YKT6	5063	58	13528	1.61237	0.989907	0.0237751	1.57028
GOTERM_BP_FAT	GO:0043009~chordate embryonic development	153	2.21707	0.000829632	ALS2, DLC1, XRCC4, NOG, XRCC2, LMO4, GNA12, HOXD1, MED21, CITED1, ZIC2, CITED2, CUL3, HOXC6, HOXC9, GRIN2B, COL4A3BP, FOXF1, HOXC5, FLVCR1, BCL10, SATB2, C2CD3, GABPA, DLL3, HES7, SIX4, LIG4, CSDA, MYH9, PROX1, BCL2L11, RIC8A, MIB1, EP300, HIF1A, NDEL1, SIX1, PDGFRA, NLE1, TGIF1, ROR2, TFAP2A, ADD1, SMARCA4, BBS4, ZFAND5, ELL, PTK7, TFEB, BCL2L1, SOX8, ITGB1, XAB2, ADA, ARNT, HOXA5, HOXA6, TEAD4,…	5063	331	13528	1.23506	0.990346	0.023879	1.58537
UP_SEQ_FEATURE	compositionally biased region:Poly-Ser	203	2.9416	0.000850689	DLC1, RP9, MED22, KIAA0652, EPC2, SFRS8, RNF219, STAG2, BRAF, KRTAP10-2, KRTAP10-6, FARP2, PITPNM1, ADAMTS9, NAV2, UBR5, MLLT10, PRKRIP1, C20ORF111, PIAS2, PRDM2, CRTC2, RALGPS1, ASAP3, SH3BP5L, KRTAP10-1, ATN1, GORASP1, BAI3, TCF4, EMD, ASXL2, PCIF1, LY6G5B, TP53BP1, AGBL5, ASXL1, PTPN13, TRIO, SMAD1, FXR2, ZBTB44, C1ORF124, FNIP1, DLX2, NOTCH1, ZFHX4, SAP130, EPS8, PARP8, ZFHX3, BTBD12, CCNT2, …	6794	475	19113	1.20228	0.999949	0.169989	1.74761
UP_SEQ_FEATURE	repeat:ARM 2	24	0.347776	0.000865877	APC2, CTNND2, RAP1GDS1, CTNND1, ARMC5, CTNNB1, ARMC2, HSPBP1, ARVCF, ARMC8, SPAG6, ARMC7, KIFAP3, USO1, ARMCX3, KPNA6, KPNA5, KPNA4, KPNA3, KPNA2, KPNA1, ZER1, ARMCX5, APC	6794	37	19113	1.82479	0.999957	0.169836	1.77854
UP_SEQ_FEATURE	repeat:TPR 4	51	0.739023	0.00087246	TTC25, UTY, TTC26, TTC23, PEX5, TTC27, CDC16, INTS8, TTC30A, TTC30B, DNAJC7, VPS13A, FANCG, OGT, DNAJC3, ANAPC5, LEPREL2, TTC37, KIAA0141, ANAPC7, SRP72, BBS4, KLC4, STIP1, TTC5, TTC3, ZFC3H1, WDR19, KLC1, GPSM2, APPBP2, GTF3C3, IFT140, TTC13, TTC14, TTC15, TTC21B, CDC23, CDC27, TTC17, TTC18, CTR9, RPAP3, IFIT3, IFIT2, IFIT1, LEPRE1, TOMM70A, TMTC2, ACAD11, TMTC4	6794	97	19113	1.47911	0.99996	0.168179	1.79195
GOTERM_MF_FAT	GO:0003709~RNA polymerase III transcription factor activity	10	0.144907	0.000879126	GTF3A, BRF1, GTF3C6, GTF3C5, ZNF143, GTF3C2, ZNF345, GTF3C1, GTF3C4, GTF3C3	4815	10	12983	2.69637	0.855565	0.0322635	1.51736
SMART	SM00651:Sm	14	0.202869	0.00089019	LSMD1, SNRPN, SNRPD3, LSM6, SNRPD1, SNRPD2, LSM5, SNRPB, LSM4, LSM3, LSM1, SNRPF, SNRPE, SNRPG	3303	17	9079	2.26365	0.361073	0.0366422	1.27536
SP_PIR_KEYWORDS	microtubule	106	1.53601	0.000894696	KIFC2, KIFC1, DYNC1LI1, DYNC1LI2, TUBB2B, PRC1, TUBB2A, TUBB2C, DYNC2LI1, HOOK3, HOOK2, INCENP, DYNC2H1, CAMSAP1L1, TUBG1, MTUS1, KIF5B, FAM82A2, KIF5A, DCTN1, DCTN2, NDEL1, SPAG6, RCC2, SPAG5, CLIP1, CLIP2, STMN1, DYNLRB1, KIF4A, KATNB1, ARPC4, C19ORF20, TUBB, KATNA1, CLASP1, CLASP2, EMD, NUDC, CKAP2, KIF3A, NIN, TREX2, CSPP1, MAP2, TUBD1, MAP4, DNAL4, KIF23, LZTS2, TTLL1, GTSE1, SPRY2, KIF2C, N…	6796	231	19235	1.29877	0.531466	0.00967275	1.37474
SP_PIR_KEYWORDS	ATP	108	1.56499	0.000897392	KIFC1, STK38, CSNK2A2, DDX17, DDX18, PSKH1, CSNK2A1, MAP3K9, DDX21, PRKACB, MATK, SYK, EGFR, ROCK1, BRAF, KIF5B, DARS, MARK3, IRS1, HNRNPU, MAPK1, CCDC6, PDGFRA, HARS, CAMK1, ROR2, ATPIF1, MVK, MAPK7, FGFR3, ERBB4, ERBB3, PFKFB1, MAPKAPK3, ADRBK2, ABCA2, TK1, HSPE1, DDX42, DHX9, RYK, MAP2K2, MAP2K4, GARS, EPRS, AK2, DDX5, DDX6, NTRK3, ATP2A2, ATP2A3, PLK1, NTRK2, DYRK1A, MYH11, HSPD1, MYH14, ATP7…	6796	236	19235	1.29524	0.532536	0.00957955	1.37886
GOTERM_BP_FAT	GO:0016050~vesicle organization	32	0.463701	0.000933228	ALS2, ARFGAP1, RAB3A, COPA, GNAI3, COPZ1, EEA1, CNO, ABCA1, VPS33B, DTNBP1, COPB2, PICALM, BLOC1S2, GBF1, COPB1, BCL2, ZFYVE16, FBXO5, STX6, RAB8A, VAV3, SILV, ZDHHC15, ARF1, VAMP7, LYST, ARCN1, USO1, SORT1, COPG, COPE	5063	52	13528	1.64427	0.994593	0.0266847	1.78165
GOTERM_BP_FAT	GO:0048194~Golgi vesicle budding	10	0.144907	0.000950109	ARFGAP1, COPB2, COPA, ARF1, GBF1, COPB1, ARCN1, COPZ1, COPG, COPE	5063	10	13528	2.67193	0.995081	0.0270229	1.8136
GOTERM_BP_FAT	GO:0048205~COPI coating of Golgi vesicle	10	0.144907	0.000950109	ARFGAP1, COPB2, COPA, ARF1, GBF1, COPB1, ARCN1, COPZ1, COPG, COPE	5063	10	13528	2.67193	0.995081	0.0270229	1.8136
GOTERM_BP_FAT	GO:0048200~Golgi transport vesicle coating	10	0.144907	0.000950109	ARFGAP1, COPB2, COPA, ARF1, GBF1, COPB1, ARCN1, COPZ1, COPG, COPE	5063	10	13528	2.67193	0.995081	0.0270229	1.8136
GOTERM_BP_FAT	GO:0006793~phosphorus metabolic process	411	5.95566	0.000950294	CLK1, BTK, MAP3K5, APP, MAP3K4, MAP3K9, CLK4, PIK3C3, ILK, MAP3K8, PIK3CA, TLK1, ADAM9, SYK, MAP2K5, PTPRJ, PTPRK, TYRO3, TNIK, BRAF, ROCK1, PTPRF, PTPRG, KIAA1804, SCYL3, PTPRU, MARK3, MAPK1, SPAG9, NME2, SCYL2, NME1, EIF2S1, ROR2, MAPK7, EIF2AK2, EIF2AK3, ERBB4, GNAI2, ERBB3, DUSP10, DUSP12, DUSP11, ACP1, ATP6V0B, DUSP19, DUSP13, GPD2, TAOK2, TAOK1, MAP2K2, TAOK3, MAP2K4, MGC42105, DUSP22, ATR,…	5063	973	13528	1.12864	0.995086	0.0268914	1.81395
GOTERM_BP_FAT	GO:0006796~phosphate metabolic process	411	5.95566	0.000950294	CLK1, BTK, MAP3K5, APP, MAP3K4, MAP3K9, CLK4, PIK3C3, ILK, MAP3K8, PIK3CA, TLK1, ADAM9, SYK, MAP2K5, PTPRJ, PTPRK, TYRO3, TNIK, BRAF, ROCK1, PTPRF, PTPRG, KIAA1804, SCYL3, PTPRU, MARK3, MAPK1, SPAG9, NME2, SCYL2, NME1, EIF2S1, ROR2, MAPK7, EIF2AK2, EIF2AK3, ERBB4, GNAI2, ERBB3, DUSP10, DUSP12, DUSP11, ACP1, ATP6V0B, DUSP19, DUSP13, GPD2, TAOK2, TAOK1, MAP2K2, TAOK3, MAP2K4, MGC42105, DUSP22, ATR,…	5063	973	13528	1.12864	0.995086	0.0268914	1.81395
UP_SEQ_FEATURE	repeat:ARM 4	21	0.304304	0.000956245	APC2, RAP1GDS1, CTNND2, CTNND1, ARMC5, CTNNB1, ARMC2, HSPBP1, ARVCF, ARMC8, SPAG6, KIFAP3, USO1, KPNA6, KPNA5, KPNA4, KPNA3, KPNA2, KPNA1, ZER1, APC	6794	31	19113	1.90573	0.999985	0.179815	1.96242
UP_SEQ_FEATURE	repeat:ARM 5	20	0.289813	0.000970978	APC2, RAP1GDS1, CTNND2, CTNND1, ARMC5, CTNNB1, ARMC2, ARVCF, SPAG6, ARMC8, KIFAP3, USO1, KPNA6, KPNA5, KPNA4, KPNA3, KPNA2, KPNA1, ZER1, APC	6794	29	19113	1.94015	0.999987	0.179425	1.99237
GOTERM_MF_FAT	GO:0030374~ligand-dependent nuclear receptor transcription coactivator activity	24	0.347776	0.000975737	CUTA, ENY2, TSG101, ZBTB9, RBM4, RING1, MED12, MED24, MED14, MED13, TRERF1, HMGA1, RGL2, MED4, NCOA2, MED30, NCOA3, PFDN6, ZMIZ2, NCOA6, WDR77, THRAP3, HSD17B8, MED1	4815	36	12983	1.79758	0.883244	0.0351614	1.68278
GOTERM_BP_FAT	GO:0032984~macromolecular complex disassembly	19	0.275322	0.000989168	C12ORF65, MTERF, KIF18A, TTF1, MTRF1L, MRRF, ETF1, MTIF3, HMGA1, TTF2, GFM2, KIF2C, MAZ, ICT1, SUPT16H, STMN1, NRG1, MTERFD3, XRN2	5063	26	13528	1.95257	0.996047	0.0278357	1.88748
GOTERM_BP_FAT	GO:0034623~cellular macromolecular complex disassembly	19	0.275322	0.000989168	C12ORF65, MTERF, KIF18A, TTF1, MTRF1L, MRRF, ETF1, MTIF3, HMGA1, TTF2, GFM2, KIF2C, MAZ, ICT1, SUPT16H, STMN1, NRG1, MTERFD3, XRN2	5063	26	13528	1.95257	0.996047	0.0278357	1.88748
GOTERM_BP_FAT	GO:0000209~protein polyubiquitination	19	0.275322	0.000989168	LRSAM1, TMEM189-UBE2V1, DZIP3, UBE4A, UBE4B, UBE2V1, UBE2V2, UBOX5, UBE3C, TMEM189, UBE2B, STUB1, PRPF19, ERCC8, DDB2, RNF167, ITCH, AMFR, TRAF6, RNF20, HDAC6	5063	26	13528	1.95257	0.996047	0.0278357	1.88748
GOTERM_BP_FAT	GO:0016310~phosphorylation	342	4.9558	0.000992122	EFNA1, AURKA, LPAR2, AURKB, LPAR1, CLK1, BTK, S1PR2, PRKY, MAP3K5, APP, MAP3K4, PSKH1, MAP3K9, COL4A3BP, ILK, MAP3K8, CLK4, PIK3C3, PIK3CA, TLK1, SYK, ADAM9, MAP2K5, DBNL, TYRO3, TNIK, MAPKSP1, BRAF, ROCK1, KIAA1804, WNK1, SCYL3, WNK2, MARK3, MAPK1, PNKP, SPAG9, NME2, SCYL2, NME1, EIF2S1, DLD, PDGFRA, ATP5C1, ROR2, CAMK1, MAPK7, NEK4, EIF2AK2, EIF2AK3, NEK5, CDK5R1, NEK3, GNAI2, ERBB4, ERBB3, NEK…	5063	800	13528	1.14225	0.996111	0.027778	1.89307
GOTERM_BP_FAT	GO:0051254~positive regulation of RNA metabolic process	214	3.101	0.000993283	MEF2C, XRCC6, STAT5B, RORA, MED21, CTNNB1, CITED2, EPC1, APP, FOXF1, SUPT5H, RXRB, RAN, RXRA, MED12, MED14, MED13, PROX1, HES5, JUN, VEGFA, PIAS2, PIAS1, HOXA13, CRTC1, FOXH1, MAML3, TCF4, TCF3, NKX2-2, PLAGL2, NR1H3, KLF6, YEATS4, DVL3, ESRRA, BMP2, KLF7, IKZF2, KLF12, KLF13, TP53BP1, MAML1, MAML2, SMAD4, SMAD2, SMAD1, DLX2, NOTCH1, RNF6, RNF4, ETS1, ETS2, KLF4, ENY2, PPARA, EVX1, NIF3L1, MITF, …	5063	481	13528	1.18876	0.996137	0.0276716	1.89526
INTERPRO	IPR006649:Like-Sm ribonucleoprotein, eukaryotic and archaea-type, core	14	0.202869	0.000995147	LSMD1, SNRPN, SNRPD3, LSM6, SNRPD1, SNRPD2, LSM5, SNRPB, LSM4, LSM3, LSM1, SNRPF, SNRPE, SNRPG	6119	17	16659	2.24206	0.992154	0.144766	1.87173
INTERPRO	IPR011990:Tetratricopeptide-like helical	78	1.13027	0.00101122	TTC25, TTC26, UTY, TTC23, TTC9C, PEX5, TTC27, CDC16, CLTC, P4HA1, TTC30A, TTC30B, DNAJC7, EEF2K, OGT, FANCG, DNAJC3, TTC39B, TTC31, TTC32, TTC33, ANAPC5, FAM82A2, TTC35, ZC3H7B, CNOT10, TTC37, TANC1, KIAA0141, PRPF39, PRPF6, ST13, SRP72, ANAPC7, COPE, PPP5C, ZMYND12, BBS4, NAPG, KLC4, NAPA, STIP1, NAPB, TTC5, XAB2, STUB1, TTC3, TTC4, ZFC3H1, TTC1, WDR19, KLC1, GPSM2, APPBP2, UNC45B, FKBPL, GTF3C3…	6119	157	16659	1.35258	0.992745	0.142678	1.90169
KEGG_PATHWAY	hsa04310:Wnt signaling pathway	78	1.13027	0.00102199	PPP2R5B, BTRC, PPP2R5C, CTNNB1, CSNK2A2, PLCB3, CSNK2A1, RHOA, SOX17, PRKACB, PLCB1, FOSL1, MYC, CUL1, PRKCA, PPP2R1A, WNT10B, CTBP2, ROCK1, TP53, LEF1, SKP1, SENP2, CTNNBIP1, CCND1, EP300, PSEN1, CCND3, CCND2, JUN, PPP2R5E, WNT11, SIAH1, WNT9A, RUVBL1, WNT5A, APC2, CAMK2G, PPP3R1, DAAM1, RBX1, CHD8, PPP2CA, CACYBP, CAMK2D, PPP3CB, NFAT5, CAMK2B, CHP, AXIN2, NFATC3, WNT8A, AXIN1, APC, NFATC1, FZD…	1958	151	5085	1.34152	0.181608	0.00831579	1.26925
GOTERM_BP_FAT	GO:0006403~RNA localization	54	0.782495	0.00104353	NCBP2, ENY2, EIF5A, SEH1L, RAE1, RBM8A, DDX25, LOC645691, QKI, NUP37, GLE1, TPR, NUP35, NUP133, RAN, MAGOH, FMR1, G3BP2, NUP85, NUPL2, NUPL1, SENP2, EIF4A3, DDX39, HHEX, NUP205, THOC6, THOC7, THOC4, NUP107, THOC5, NUP43, THOC1, NUP98, NUP160, NUP93, NUP214, DDX19A, DDX19B, NPM1, NUP54, XPOT, NUP153, UPF2, UPF1, SMG5, SMG7, NXF1, NUP155, HNRNPA1, UPF3A, UPF3B, TMEM48, TSC1, XPO7	5063	100	13528	1.44284	0.997084	0.0289076	1.99022
GOTERM_BP_FAT	GO:0000723~telomere maintenance	20	0.289813	0.00104615	PTGES3, XRCC5, NBN, BLM, MRE11A, XRCC6, PRKDC, WRN, TERF2IP, RAD50, TNKS1BP1, DCLRE1C, ACD, RFC1, TEP1, PARP1, ERCC4, RTEL1, TERF2, PINX1	5063	28	13528	1.90852	0.997126	0.0288365	1.99518
UP_SEQ_FEATURE	repeat:TPR 7	34	0.492682	0.00107428	BBS4, TTC25, UTY, KLC4, PEX5, STIP1, TTC27, CDC16, TTC30A, TTC30B, DNAJC7, GPSM2, VPS13A, APPBP2, OGT, DNAJC3, IFT140, GTF3C3, TTC13, TTC21B, TTC37, KIAA0141, CDC23, CDC27, TTC18, CTR9, RPAP3, IFIT3, IFIT1, TOMM70A, TMTC2, ANAPC7, ACAD11, TMTC4	6794	59	19113	1.62118	0.999996	0.19348	2.20209
GOTERM_CC_FAT	GO:0001726~ruffle	37	0.536154	0.00107676	MYO5A, ALS2, MTSS1, FGD1, TLN1, DIAPH1, TNFRSF12A, ARF6, RDX, MYO9B, CYTH3, ITGB1, CD2AP, RPS3, EZR, PDE4A, ARHGAP1, SYNJ2, FGD6, RASA1, PARD6A, DBNL, NF2, TRPM7, BAIAP2, KIF18A, MYH9, NME2, MTMR14, NME1-NME2, S100B, NME1, ITGB1BP1, RAB34, RAB5A, ADAM17, CYFIP1, GNAS, SGEF	4442	67	12782	1.58909	0.607465	0.0109412	1.65755
GOTERM_BP_FAT	GO:0006888~ER to Golgi vesicle-mediated transport	27	0.391248	0.00108923	SEC24B, SEC24A, NRBP1, SEC31A, TRAPPC2L, BET1, LMAN1, STX18, KIAA1012, GOPC, SEC22A, SEC22C, SEC24C, SAR1A, ZW10, ERGIC2, PREB, COG3, VCP, VAMP7, TRAPPC4, GOSR2, GOSR1, TRAPPC1, YKT6, TRAPPC3, SEC23B	5063	42	13528	1.71767	0.997742	0.0298597	2.07653
GOTERM_CC_FAT	GO:0005758~mitochondrial intermembrane space	23	0.333285	0.00109055	TXNIP, OPA1, AIFM1, CYCS, PNPT1, AK2, PPOX, TIMM13, CHCHD4, TIMM23, ARL2BP, TIMM8B, TIMM8A, TXNDC12, HTRA2, GOLPH3, FXC1, TIMM9, COX6B1, NLN, CAT, COX17, NDUFS1	4442	36	12782	1.83842	0.61214	0.0109525	1.67861
UP_SEQ_FEATURE	repeat:TPR 6	38	0.550645	0.00110408	BBS4, TTC25, UTY, KLC4, PEX5, TTC27, STIP1, CDC16, WDR19, KLC1, TTC30A, TTC30B, DNAJC7, GPSM2, VPS13A, APPBP2, OGT, DNAJC3, IFT140, GTF3C3, TTC13, TTC21B, TTC37, KIAA0141, CDC23, CDC27, TTC17, TTC18, CTR9, RPAP3, IFIT3, IFIT2, IFIT1, TOMM70A, TMTC2, ANAPC7, ACAD11, TMTC4	6794	68	19113	1.57209	0.999997	0.195271	2.26252
UP_SEQ_FEATURE	zinc finger region:C4-type	38	0.550645	0.00110408	ARFGAP1, ARFGAP2, AGFG2, POLR2I, FHL3, POLA1, RPS27L, ZNRD1, ASAP3, POLR2B, ADAP1, RPA1, GTF2E1, SMAP2, RPS27, BRPF1, ASH2L, GIT2, SUPT4H1, MLLT6, AGAP3, RPS27A, TRIP4, UPF1, POLR3K, POLE, BSN, POLR1B, POLR3B, ACAP3, POLD1, MLLT10, EIF2S2, UBC, TOP3A, RPL37A, UBA52, REV3L	6794	68	19113	1.57209	0.999997	0.195271	2.26252
GOTERM_BP_FAT	GO:0006119~oxidative phosphorylation	53	0.768005	0.001119	UQCRC2, ATP6V0E1, UQCRC1, COX10, ATP5B, ATP6AP1, NDUFAB1, NDUFAF1, NDUFS7, NDUFS5, NDUFS4, FXN, ATP5L, ATP5O, NDUFS3, ATP6V0D1, ATP5H, NDUFS2, NDUFS1, ATP5J, COX15, NDUFC2, ATP6V1H, NDUFC1, ATP6V1F, ATP6V1C1, UQCRH, DLD, ATP5C1, UQCRB, NDUFB3, NDUFB5, NDUFB6, NDUFB8, ATP5G2, ATP6V1B2, ATP5G1, ATP6V0B, NDUFB2, C16ORF7, NDUFA4, NDUFA5, NDUFA3, NDUFA8, NDUFA9, MSH2, NDUFA7, ATP5F1, MON2, ATP6V1E1, N…	5063	98	13528	1.44503	0.998088	0.0305141	2.1327
GOTERM_MF_FAT	GO:0019904~protein domain specific binding	151	2.18809	0.00113366	SCAF1, DLC1, MTSS1, ENAH, LNX2, STRN, LPAR2, LPAR1, CD2AP, MRPS31, FAM125A, SFRS5, ILK, U2AF1, SH3BGR, VPS4A, PAG1, SYK, ADAM9, SCAMP1, CASKIN1, PHRF1, IRS2, BAIAP2, STRN4, MED12, USHBP1, TACC3, IRS1, PROX1, CCDC6, CNTROB, ZNF384, RIPK2, ERC1, PPP5C, CHMP2A, CLCN3, CRIPT, GRB2, DAZAP2, CHMP2B, FOXH1, HNRNPM, PTK2, KRAS, ATN1, TFDP2, TAF9, TFDP1, AXIN1, ESRRA, BMP2, TP53BP2, LY6G5B, TBC1D10A, L3MB…	4815	331	12983	1.23006	0.917543	0.0400839	1.95262
GOTERM_CC_FAT	GO:0031300~intrinsic to organelle membrane	70	1.01435	0.00114487	RTN4, OXA1L, WFS1, MPV17, LEMD3, PPOX, PEX3, SGMS1, RTN1, RTN2, ST3GAL1, PIGK, ST6GALNAC6, ST3GAL3, SLC35D1, INSIG2, ST3GAL4, ST3GAL6, PIGB, ELOVL6, COX18, LBR, CLN3, SGPL1, PGAP1, CHST2, PIGU, PIGT, STIM1, TMEM70, PIGS, SACM1L, PSEN1, PEX26, AMFR, CUX1, EXT1, DERL1, ST8SIA1, GPAA1, ST8SIA2, EXTL2, PEX16, ETFDH, B3GNT1, PEX13, ENTPD4, B3GNT2, HSPA5, PCSK7, QSOX1, SEC61A1, B4GALNT1, ST6GAL1, ST6GA…	4442	146	12782	1.37964	0.630023	0.0113638	1.76153
INTERPRO	IPR001163:Like-Sm ribonucleoprotein, core	15	0.21736	0.00116551	LSMD1, SNRPN, SNRPD3, LSM6, SNRPD1, SNRPD2, LSM5, SNRPB, LSM11, LSM4, LSM3, LSM1, SNRPF, SNRPE, SNRPG	6119	19	16659	2.14935	0.99658	0.158077	2.18882
GOTERM_CC_FAT	GO:0030176~integral to endoplasmic reticulum membrane	28	0.405738	0.00118516	RTN4, DERL1, WFS1, GPAA1, RTN1, RTN2, PIGK, SLC35D1, INSIG2, HSPA5, ELOVL6, SEC61A1, SGPL1, CLN3, RRBP1, PIGU, PIGT, STIM1, PIGS, SELS, SACM1L, DOLK, SREBF2, DPM2, SPCS1, AMFR, EXT1, SSR3	4442	47	12782	1.71427	0.642752	0.0116287	1.82298
GOTERM_BP_FAT	GO:0043624~cellular protein complex disassembly	14	0.202869	0.00121976	C12ORF65, MTERF, KIF18A, TTF1, MTRF1L, ETF1, TTF2, KIF2C, MAZ, ICT1, STMN1, NRG1, MTERFD3, XRN2	5063	17	13528	2.20042	0.998912	0.0330564	2.32261
GOTERM_BP_FAT	GO:0016254~preassembly of GPI anchor in ER membrane	14	0.202869	0.00121976	PIGX, PIGW, PIGP, PIGN, PIGL, PIGM, SEMA6D, PIGF, PIGG, PIGH, PIGB, PIGC, DPM2, PIGA	5063	17	13528	2.20042	0.998912	0.0330564	2.32261
GOTERM_BP_FAT	GO:0043241~protein complex disassembly	14	0.202869	0.00121976	C12ORF65, MTERF, KIF18A, TTF1, MTRF1L, ETF1, TTF2, KIF2C, MAZ, ICT1, STMN1, NRG1, MTERFD3, XRN2	5063	17	13528	2.20042	0.998912	0.0330564	2.32261
SMART	SM00185:ARM	24	0.347776	0.00123343	TMCO6, APC2, CTNND2, RAP1GDS1, CTNND1, ARMC5, GCN1L1, ARMC1, CTNNB1, ARVCF, ARMC8, SPAG6, ARMC7, KIFAP3, USO1, ARMCX3, KPNA6, KPNA5, KPNA4, KPNA3, TNPO2, KPNA2, KPNA1, APC	3303	37	9079	1.78295	0.462484	0.0466314	1.76305
SMART	SM00322:KH	24	0.347776	0.00123343	HDLBP, KHDRBS3, MEX3B, PNPT1, FMR1, PNO1, SF1, ASCC1, IGF2BP2, IGF2BP3, ANKHD1, FXR2, RPS3, FUBP1, ANKRD17, FUBP3, HNRNPK, PCBP4, PCBP2, TDRKH, MEX3C, QKI, MEX3D, NOVA1	3303	37	9079	1.78295	0.462484	0.0466314	1.76305
GOTERM_BP_FAT	GO:0010557~positive regulation of macromolecule biosynthetic process	283	4.10085	0.00124649	MEF2C, XRCC6, STAT5B, RORA, MED21, CITED1, CTNNB1, CITED2, EPC1, APP, BRPF1, FOXF1, SUPT5H, CCNA2, EIF2B5, SYK, RAN, RXRB, RXRA, MED12, MED14, MED13, PROX1, MAPK1, HES5, JUN, VEGFA, PDGFRA, PIAS2, PIAS1, HOXA13, CRTC1, CALR, FOXH1, MAML3, TCF4, TCF3, NKX2-2, PLAGL2, NR1H3, DVL3, YEATS4, KLF6, KLF7, ESRRA, BMP2, IKZF2, SMAD9, KLF12, KLF13, TP53BP1, MAML1, MAML2, SMAD4, SMAD2, SMAD1, DDX5, DLX2, NO…	5063	654	13528	1.1562	0.999064	0.033606	2.37293
GOTERM_CC_FAT	GO:0048471~perinuclear region of cytoplasm	126	1.82582	0.00127747	STK33, SEC31A, CHERP, NRBP1, VAPA, AP1G1, TRAPPC2L, JAG2, RANGAP1, VPS33B, UBQLN1, VPS33A, CD2AP, APP, DAB1, PDE4A, VPS4A, RARA, CYHR1, CCAR1, BCL10, GTPBP4, PLD1, TWF2, ACTN4, KIF5B, KIF5A, DCTN3, TRIM37, SPAG9, PNPLA8, NPC1, NME2, MAD2L1, SCYL2, NME1, SERBP1, USO1, RAB14, DCUN1D3, ACHE, CDK5R1, RAB40C, MYO9B, C14ORF166, CALR, SLC11A2, TRIM68, PRKRA, TP53BP2, NDFIP2, ITGA2, MALT1, TPD52L2, UACA,…	4442	288	12782	1.25892	0.670294	0.0123895	1.96366
GOTERM_CC_FAT	GO:0000152~nuclear ubiquitin ligase complex	14	0.202869	0.00132017	BRCC3, ANAPC5, ANAPC4, CDC23, ANAPC10, ANAPC11, CDC26, BRCA1, MYCBP2, CUL7, BRE, BUB1B, HECTD3, BARD1	4442	18	12782	2.23808	0.682305	0.0126599	2.02867
GOTERM_CC_FAT	GO:0005801~cis-Golgi network	14	0.202869	0.00132017	DNM1L, LIMK2, GOLIM4, HOOK3, COG3, SCFD1, KIAA1012, PHTF1, TRAPPC4, TMED10, GOSR1, GOLGA5, TRAPPC1, TRAPPC3	4442	18	12782	2.23808	0.682305	0.0126599	2.02867
GOTERM_CC_FAT	GO:0008023~transcription elongation factor complex	14	0.202869	0.00132017	ELP4, ELP3, ELP2, ELL, TAF7, NUFIP1, CDK9, CDC73, TTF2, CTR9, ERCC6, TCEB3, LEO1, PAF1	4442	18	12782	2.23808	0.682305	0.0126599	2.02867
GOTERM_BP_FAT	GO:0007264~small GTPase mediated signal transduction	141	2.04318	0.00132865	RAB9A, GNA12, IQGAP3, RAB1B, RASGEF1A, ITSN1, IQGAP1, RAB1A, RGL2, DAB1, DIRAS3, RAB28, RALB, RAPGEF6, RAB24, RRAS, ERAS, SAR1A, RAB20, GTPBP2, DBNL, PLD1, BRAF, ROCK1, GEM, FARP2, RND2, MAPK1, RND3, PLCE1, RAB18, SGSM3, RAB14, SDCBP, ARL8A, RAB13, ARHGDIG, RALGPS2, RALGPS1, GRB2, MRAS, ARFRP1, MAPKAPK3, RAB40C, RUNDC3A, MYO9B, ARF6, ABCA1, RAB40B, RRAGC, CDC42EP1, KRAS, RHOBTB2, RHOBTB1, DNAJA3,…	5063	305	13528	1.23522	0.999409	0.0356111	2.52745
UP_SEQ_FEATURE	zinc finger region:C2H2-type 15	66	0.956383	0.00133735	ZNF85, ZNF83, ZNF17, ZNF782, ZNF675, ZNF345, ZNF14, ZNF184, ZNF778, ZNF304, ZNF182, ZNF107, ZFAT, ZNF546, ZNF337, ZNF142, ZNF189, ZNF791, ZNF7, ZNF549, ZNF234, ZNF236, ZNF235, ZNF432, ZNF41, ZNF132, ZNF780A, ZNF615, ZNF616, ZNF699, ZNF30, ZNF227, PRDM15, ZNF226, ZNF225, ZNF709, ZNF224, ZNF708, ZNF473, ZNF425, ZNF471, ZNF268, ZNF607, ZNF420, ZNF606, ZNF267, ZNF564, ZNF28, ZNF567, ZNF569, ZNF667, Z…	6794	134	19113	1.38561	1	0.228018	2.73426
INTERPRO	IPR013026:Tetratricopeptide region	62	0.898421	0.00138831	TTC25, UTY, TTC26, TTC9C, PEX5, TTC27, CDC16, CEP70, TTC30A, P4HA1, TTC30B, DNAJC7, OGT, DNAJC3, TTC31, TTC32, TTC33, ZC3H7B, TTC35, TTC36, TTC37, TANC1, ST13, ANAPC7, SRP72, PPP5C, BBS4, KLC4, STIP1, TTC5, STUB1, XAB2, TTC3, TTC4, ZFC3H1, TTC1, KLC1, GPSM2, APPBP2, UNC45B, FKBPL, GTF3C3, TTC13, TTC14, TTC15, TTC21B, NASP, CDC23, SUGT1, CDC27, TTC17, TTC18, CTR9, IFIT3, RPAP3, IFIT2, IFIT1, TOMM7…	6119	121	16659	1.395	0.998846	0.180411	2.60202
GOTERM_BP_FAT	GO:0016125~sterol metabolic process	54	0.782495	0.00140527	CYB5R3, LDLR, HMGCR, LEPR, SORL1, PRKAG2, LSS, PMVK, C14ORF1, SC4MOL, FDFT1, STARD3, APOB48R, INSIG2, APOF, INSIG1, CAT, DHCR24, ACAA2, RXRA, PCTP, LDLRAP1, TRERF1, SCAP, EBPL, G6PD, SQLE, MVK, CLN8, SC5DL, HDLBP, CNBP, MVD, CYP51A1, SNX17, HMGCS1, ABCA2, ABCA1, OSBPL1A, PRKAA1, ANGPTL3, NSDHL, SOAT1, EBP, OSBPL5, MBTPS2, LIPA, CYP46A1, FDPS, FDXR, ABCG1, SREBF2, MBTPS1, VLDLR	5063	101	13528	1.42856	0.999615	0.0374477	2.67133
GOTERM_CC_FAT	GO:0019867~outer membrane	54	0.782495	0.0014494	CYB5R3, WASF1, PINK1, MFF, CISD1, RAE1, OPA1, SLC25A4, CYB5A, PI4KB, SYNJ2BP, CYB5B, PPP1CC, BCL2L11, MFN1, RAB11FIP5, PSEN1, NUCB2, TOMM20, PEBP1, VAMP1, USP30, SAMM50, MCL1, MTX3, CHKB, MTX2, MTX1, KMO, BCL2L1, ACSL1, TOMM7, SH3GLB1, BCL2, ACSL4, PPP2R2B, EMD, CPT1C, CPT1B, DNM1L, MAOA, ITGA2, MUL1, RAF1, BAD, VDAC2, ITPR3, ANKH, VDAC1, TOMM70A, BBC3, BAX, RHOT1, GK, RETSAT	4442	108	12782	1.43877	0.716059	0.0137398	2.22517
INTERPRO	IPR004087:K Homology	24	0.347776	0.00145035	HDLBP, KHDRBS3, MEX3B, PNPT1, FMR1, PNO1, SF1, ASCC1, IGF2BP2, IGF2BP3, ANKHD1, FXR2, RPS3, FUBP1, ANKRD17, FUBP3, HNRNPK, PCBP4, PCBP2, TDRKH, MEX3C, QKI, MEX3D, NOVA1	6119	37	16659	1.76595	0.999147	0.182832	2.71679
INTERPRO	IPR013763:Cyclin-related	24	0.347776	0.00145035	CCNT2, CCNK, CDK5R1, CCNJ, BRF1, BRF2, CCNH, CCNT1, RBL1, CCNC, RB1, FAM58A, CCNG1, CCNG2, GTF2B, CCNE2, CCNB1, CCND1, CCNB2, CCND3, CCND2, CCNYL1, CCNA2, CCNO	6119	37	16659	1.76595	0.999147	0.182832	2.71679
INTERPRO	IPR000225:Armadillo	24	0.347776	0.00145035	TMCO6, APC2, CTNND2, RAP1GDS1, CTNND1, ARMC5, GCN1L1, ARMC1, CTNNB1, ARVCF, ARMC8, SPAG6, ARMC7, KIFAP3, USO1, ARMCX3, KPNA6, KPNA5, KPNA4, KPNA3, TNPO2, KPNA2, KPNA1, APC	6119	37	16659	1.76595	0.999147	0.182832	2.71679
SP_PIR_KEYWORDS	peroxisome	47	0.681061	0.00149712	HACL1, ACOX1, ECH1, HMGCR, KIAA0430, PEX6, PEX5, PRDX5, PEX3, PMVK, PEX7, ACOX3, FAR1, PECR, LONP2, ACSL1, ACOT8, PEX19, PEX1, GSTK1, PEX16, ABCD2, GNPAT, PXMP2, IDH1, PEX14, PEX13, CAT, HSD17B4, ACSL4, NUDT12, AMACR, MUL1, CRAT, DHRS7B, TRIM37, PEX11A, PEX11B, HSDL2, PEX26, TYSND1, MVK, ZADH2, ACAD11, SCP2, SLC25A17, ACAA1	6796	90	19235	1.47807	0.718891	0.0157375	2.29042
UP_SEQ_FEATURE	metal ion-binding site:Iron-sulfur (4Fe-4S)	13	0.188378	0.00151411	ACO2, ACO1, IREB2, CDKAL1, NDUFS7, MUTYH, NUBP2, PRIM2, ETFDH, CDK5RAP1, NTHL1, NDUFS2, RTEL1	6794	16	19113	2.28574	1	0.250405	3.0903
SP_PIR_KEYWORDS	GTP binding	37	0.536154	0.00152707	TUFM, RAB3A, GNAI3, RAB9A, GNAI2, TUBB2B, RAB5B, GNAI1, TUBB2A, GNA11, RAB1A, CDC42, KRAS, SRPR, RAB28, RRAS, TUBG1, GNL1, EEF1A1, RAB8A, DNM1L, EIF2S3, EEF2, GEM, TRIM23, RAB33A, RAB30, GNAQ, GNB1, ARF3, GNG10, ARF4, DNAJC25, RAB5A, GNAS, RAB13, DNM1, DNM2	6796	67	19235	1.56302	0.725943	0.0158535	2.33573
SP_PIR_KEYWORDS	mental retardation	37	0.536154	0.00152707	HSD17B10, ALDH18A1, SLC9A6, ZNF81, ATP6AP2, SOX3, TSPAN7, CASK, AMMECR1, ALDH3A2, ARX, AP1S2, ZDHHC9, PQBP1, ACSL4, FTSJ1, RBM28, GDI1, SATB2, MAOA, FMR1, MED12, CDKL5, ZDHHC15, BRWD3, RPS6KA3, CRBN, UPF3B, IGBP1, MCPH1, CUL4B, SYNGAP1, SMS, PHF8, CLN8, ZNF41, PHF6	6796	67	19235	1.56302	0.725943	0.0158535	2.33573
GOTERM_BP_FAT	GO:0048199~vesicle targeting, to, from or within Golgi	11	0.159397	0.00154302	ARFGAP1, COPB2, COPA, ARF1, GBF1, COPB1, ARCN1, COPZ1, TMED10, COPG, COPE	5063	12	13528	2.44927	0.999822	0.0408509	2.92952
UP_SEQ_FEATURE	repeat:ARM 3	23	0.333285	0.00154409	APC2, CTNND2, RAP1GDS1, CTNND1, ARMC5, CTNNB1, ARMC2, HSPBP1, ARVCF, ARMC8, SPAG6, KIFAP3, USO1, ARMCX3, KPNA6, KPNA5, KPNA4, KPNA3, KPNA2, KPNA1, ZER1, ARMCX5, APC	6794	36	19113	1.79733	1	0.251131	3.15055
GOTERM_CC_FAT	GO:0070469~respiratory chain	40	0.579626	0.00154941	UQCRC2, NDUFB3, NDUFB5, OXA1L, UQCRC1, NDUFB6, NDUFB8, NDUFAB1, UQCRFS1, UQCRQ, NDUFAF1, NDUFB2, NDUFS7, NDUFS5, NDUFS4, NDUFS3, NDUFS2, NDUFS1, COX15, NDUFA4, NDUFA5, NDUFA3, COX7A2, NDUFA8, NDUFA9, NDUFA7, CYCS, NDUFC2, NDUFA13, BCS1L, NDUFC1, NDUFA12, NDUFA11, SDHA, NNT, UQCRH, SDHC, NDUFV2, COX6A1, UQCRB	4442	75	12782	1.53468	0.739702	0.0145232	2.37699
GOTERM_BP_FAT	GO:0000226~microtubule cytoskeleton organization	74	1.07231	0.00155408	KIF23, CEP72, PRC1, TTK, AURKA, CTNNB1, HOOK3, OFD1, HOOK2, KIF2C, NDE1, RANBP9, CEP250, SEH1L, RANBP1, TUBG1, TUBA1B, ZW10, KIF11, RAN, NUSAP1, ESPL1, MYH9, TACC3, UBE2C, UBE2B, DCTN2, BBS1, SS18, NDEL1, SPAG5, ZWINT, FGFR1OP, CNTROB, BUB1B, STMN1, PRKCZ, BBS4, CCDC99, CEP120, CETN3, CETN2, ARPC4, RCC1, C10ORF113, AURKAPS1, TUBGCP4, SPC25, C19ORF20, TUBGCP3, TUBB, PTK2, TUBGCP5, BLOC1S2, SAC3D1,…	5063	147	13528	1.34506	0.999833	0.0409441	2.95022
GOTERM_BP_FAT	GO:0009259~ribonucleotide metabolic process	74	1.07231	0.00155408	ATP1B1, ATP6V0E1, ATP1B3, ATP6AP1, RP2, ATP5B, PRKAG2, ATP10D, LONP1, ATP5S, VPS4B, ATP5L, ATP8B2, ATP5O, ATP6V0D1, IMPDH1, NT5E, ATP5H, NDUFS1, IMPDH2, ATP8B3, ATP5J, NUDT5, ATP6V1H, OLA1, NME7, ATP6V1F, ATP6V1C1, NME5, NME2, UMPS, NME3, ATP2C1, ATP9B, NME1, ADK, TXNDC6, ATP5C1, ADSL, PRPS2, PRPS1, ALDOA, ADSS, MYO9B, ATP5G2, ATP5G1, ATP6V1B2, CMPK1, ATP6V0B, PFAS, ADA, GCH1, NUDT9, DHODH, RAB11…	5063	147	13528	1.34506	0.999833	0.0409441	2.95022
UP_SEQ_FEATURE	repeat:WD 8	34	0.492682	0.00157979	HIRA, LLGL1, LLGL2, PHIP, COPB2, WDR75, DMXL1, WDR36, DMXL2, WDR16, WDR59, TBL3, ELP2, WDR7, WDR6, CORO7, HERC1, WDR65, WDR48, BRWD3, EML3, BRWD1, NEDD1, EML1, WDR86, WDR62, STXBP5, WDR27, AAMP, NLE1, WDR3, TEP1, APAF1, TBL1X	6794	60	19113	1.59416	1	0.252624	3.22226
BIOCARTA	h_prc2Pathway:The PRC2 Complex Sets Long-term Gene Silencing Through Modification of Histone Tails	12	0.173888	0.00160194	BMI1, RBBP4, HDAC2, HDAC1, YY1, EZH1, EZH2, RING1, EED, CBX4, RBBP7, PHC1	590	13	1437	2.24824	0.373835	0.110446	2.11096
GOTERM_BP_FAT	GO:0045859~regulation of protein kinase activity	157	2.27503	0.00160469	ALS2, ADCY3, PDGFB, ZAK, HMGCR, EFNA1, ADCY5, LPAR2, MBIP, LPAR1, TGFB2, S1PR2, ZGPAT, MAP3K5, APP, DAB1, MAP3K4, DIRAS3, CDKN2D, MAP3K9, ILK, SPRED2, PDGFC, PRKACB, SPRED1, FRS2, SYK, ADAM9, EGFR, DBNL, GTPBP4, MAPKSP1, KIAA1804, PKIG, PKIB, PPP1CB, THY1, SPAG9, PLCE1, MAP4K5, PRKRIP1, CDK5R1, GNAI2, SNX6, BLM, MAP4K1, CHEK1, ROBLD3, CCNG1, CDC37, DUSP19, KRAS, HEXIM2, NPM1, ADRA2C, TRAF7, TRAF6…	5063	345	13528	1.21592	0.999874	0.0420522	3.0449
UP_SEQ_FEATURE	domain:BTB	69	0.999855	0.00160552	BACH1, ZBTB33, ZNF295, ZBTB39, ZBTB37, KLHL2, SHKBP1, KLHL7, KLHL8, KLHL28, KLHL9, KLHL22, PATZ1, KLHL23, KLHL20, ZBTB20, KCTD21, KCTD20, GAN, ZBTB26, KLHDC5, BTBD9, GZF1, ZBTB25, KLHL18, ZNF238, KLHL17, KLHL12, KLHL10, ANKFY1, MYNN, TNFAIP1, ZFP161, ZBTB6, ZBTB10, ZBTB9, ZNF131, TRIM13, ZBTB16, HIC2, KBTBD2, KBTBD4, KBTBD3, KBTBD6, KBTBD7, BCL6, SPOP, ZBTB7B, IPP, NACC1, NACC2, ZBTB46, ZBTB41, K…	6794	142	19113	1.36699	1	0.252716	3.27392
UP_SEQ_FEATURE	topological domain:Mitochondrial intermembrane	29	0.420229	0.00162261	USP30, CHKB, COX7C, PINK1, LETM2, TIMM50, SNN, MFF, TOMM7, PARL, SLC25A25, SLC25A23, ABCB10, DNAJC19, CPT1C, CPT1B, OPA1, IMMT, COX8C, MAOA, MUL1, BCS1L, SYNJ2BP, COX6C, MFN1, LETM1, TOMM70A, SDHD, TOMM20, RHOT1	6794	49	19113	1.66497	1	0.251649	3.3082
SP_PIR_KEYWORDS	methylation	109	1.57948	0.00165343	HIST2H2AA3, RPL36A, SNRPD3, SNRPD1, HIST1H2BO, ACTG1, HIST1H2BM, HIST1H2BN, DIRAS3, HIST1H2BK, HIST1H2BI, HIST1H2BJ, LOC645691, RALB, RRAS, GNG2, ERAS, SUPT5H, GNG5, RPL36AL, FMR1, POLB, SFRS1, HNRNPU, RND2, RND3, EP300, RAB18, SNRPB, RAB14, RAB13, UBA52, FUS, HIST1H4L, MRAS, HNRNPA3, TUBB, KRAS, HNRNPK, HIST1H4A, HIST1H4B, GORASP2, HNRNPD, TMED10, HIST1H4C, PABPC1, HIST1H4I, RUNX1, HIST1H4H, RHE…	6796	242	19235	1.27482	0.753801	0.0169476	2.5267
KEGG_PATHWAY	hsa05222:Small cell lung cancer	47	0.681061	0.00165992	E2F1, FHIT, CKS1B, E2F3, XIAP, BCL2L1, ITGB1, PTEN, AKT1, CCNE2, MAX, PTK2, ITGAV, BCL2, PIK3CA, PIK3R3, TRAF6, TRAF5, MYC, CHUK, TRAF4, PIK3R1, TRAF3, FN1, PIK3R2, AKT2, COL4A1, RXRB, RELA, RXRA, CYCS, TP53, ITGA2, RB1, CDK4, BIRC2, CDK2, LAMA4, CCND1, CDKN1B, PIAS4, LAMA5, IKBKG, PIAS2, APAF1, PIAS1, IKBKB	1958	84	5085	1.4531	0.277917	0.0129402	2.05399
SP_PIR_KEYWORDS	threonine protease	15	0.21736	0.0016773	PSMB10, PSMB8, PSMB5, PSMA2, TASP1, PSMA1, PSMB4, PSMB7, PSMB6, PSMA6, PSMA5, PSMA4, PSMB3, PSMB2, PSMA3	6796	20	19235	2.12276	0.758736	0.016985	2.56273
SP_PIR_KEYWORDS	transcription factor	36	0.521664	0.00168021	MEF2C, CREM, TFE3, NFKB2, RORA, TFAM, GABPB1, TCEA1, NR2F2, FOXD1, TCF3, GTF3C1, NFATC3, TFDP1, NR2F1, EGR3, TCF7, CEBPB, SNAPC1, CREB1, NFRKB, RXRA, GABPA, ZFX, ILF3, SKP1, UBP1, STAT3, SREBF2, NRF1, ATF4, TAF12, JUN, TFAP2A, NFE2L1, TCF12	6796	65	19235	1.56757	0.759332	0.0168134	2.56713
UP_SEQ_FEATURE	short sequence motif:"HIGH" region	14	0.202869	0.00168412	YARS, VARS2, RARS2, EPRS, QARS, IARS2, LARS2, IARS, WARS, RARS, LARS, MARS2, CARS2, MARS	6794	18	19113	2.18806	1	0.256453	3.43156
SP_PIR_KEYWORDS	RNA binding	19	0.275322	0.00168464	FUS, SRP14, SNRPB2, FMR1, IREB2, SSB, FXR2, EIF4B, EIF4A3, DDX17, HNRNPK, TAF15, RPLP0, PCBP2, EIF4A1, UBC, SNRPA, RPS27A, UBA52	6796	28	19235	1.92059	0.760233	0.0166607	2.57381
GOTERM_BP_FAT	GO:0007243~protein kinase cascade	167	2.41994	0.00175511	ZAK, STK38, IL6ST, EFNA1, TBK1, THOP1, SNIP1, GNA12, STAT5B, RPS6KB2, FGF13, ITPKB, LPAR2, MBIP, LPAR1, PRKCSH, BTK, S1PR2, MAP3K5, MAP3K4, MAP3K9, SPRED2, PIK3CA, SPRED1, PRKACB, FRS2, ADAM9, MAP2K5, SYK, EGFR, DBNL, BCL10, MAPKSP1, TNIK, SOCS2, BRAF, KIAA1804, SOCS1, WNK1, WNK2, IRS1, STK4, TANK, STK3, MAP4K3, SPAG9, MAP4K4, MAPK1, PLCE1, MAP4K5, ROR2, MAPK7, PIAS1, ERC1, IRAK1BP1, WNT5A, FGFR3…	5063	370	13528	1.20598	0.999946	0.0456921	3.32577
SMART	SM00431:SCAN	33	0.478192	0.00178305	ZNF18, ZNF232, ZKSCAN1, ZNF202, ZKSCAN2, ZKSCAN5, ZNF174, ZNF75D, ZNF323, ZNF187, ZSCAN22, PGBD1, ZSCAN21, ZSCAN20, ZNF397, ZNF396, ZNF444, ZNF445, ZNF394, ZNF446, ZSCAN29, ZNF263, ZNF24, ZSCAN2, ZNF500, ZNF165, ZNF193, ZNF213, MZF1, ZNF434, ZSCAN16, ZNF483, SCAND1	3303	57	9079	1.59136	0.592483	0.0621071	2.53932
GOTERM_CC_FAT	GO:0031968~organelle outer membrane	52	0.753514	0.00179924	CYB5R3, WASF1, PINK1, MFF, CISD1, RAE1, OPA1, SLC25A4, CYB5A, PI4KB, SYNJ2BP, CYB5B, PPP1CC, BCL2L11, MFN1, RAB11FIP5, PSEN1, NUCB2, TOMM20, PEBP1, VAMP1, USP30, SAMM50, MCL1, MTX3, CHKB, MTX2, MTX1, KMO, BCL2L1, ACSL1, TOMM7, SH3GLB1, BCL2, ACSL4, PPP2R2B, EMD, CPT1C, CPT1B, DNM1L, MAOA, MUL1, RAF1, BAD, VDAC2, ITPR3, VDAC1, TOMM70A, BBC3, BAX, RHOT1, GK, RETSAT	4442	104	12782	1.43877	0.790525	0.0166676	2.75528
GOTERM_BP_FAT	GO:0006405~RNA export from nucleus	26	0.376757	0.00183886	NCBP2, NUP160, EIF5A, RAE1, DDX25, DDX19B, NPM1, LOC645691, GLE1, XPOT, NUP133, UPF2, UPF1, RAN, SMG5, SMG7, NXF1, HNRNPA1, HHEX, DDX39, TSC1, THOC6, THOC7, THOC4, NUP107, THOC5, THOC1	5063	41	13528	1.6944	0.999966	0.0476001	3.48181
GOTERM_BP_FAT	GO:0043543~protein amino acid acylation	35	0.507173	0.00185332	MORF4L1, SUPT3H, ING3, HAT1, TRIM16, TRRAP, DMAP1, EPC1, BRPF1, TAF5L, BRPF3, ACTL6A, TAF9, SUPT7L, MYST2, MYST1, MYST3, BRD8, ZDHHC2, YEATS4, BRD1, CSRP2BP, MBD3, TAF6L, ZDHHC15, PHF17, TAF10, NMT1, ZDHHC17, TAF12, EP300, SAP130, RUVBL2, RUVBL1, APBB1	5063	60	13528	1.55863	0.999969	0.0477449	3.50873
GOTERM_BP_FAT	GO:0006308~DNA catabolic process	35	0.507173	0.00185332	RAD23B, UBE2V2, DNASE1L1, RPA3, RPA1, RPA2, ERCC5, CASP3, MUTYH, NTHL1, MYC, ERCC4, CCNO, ERCC1, AIFM1, CCNH, DDB1, CYCS, GTF2H4, MBD4, CDK7, SOD1, GTF2H1, UBE2N, PNKP, XPA, TXNDC12, MNAT1, XPC, BAX, TDG, DDB2, APAF1, XRN2, BTBD12	5063	60	13528	1.55863	0.999969	0.0477449	3.50873
GOTERM_CC_FAT	GO:0005769~early endosome	44	0.637589	0.00186213	ALS2, KIFC1, CLCN3, SLC9A6, SNX17, SNX1, ARF6, EEA1, VPS33A, B2M, SLC11A2, NISCH, GRIPAP1, ZFYVE9, ZFYVE16, NUMB, VPS4B, VPS4A, VPS16, VPS11, STX6, STAMBP, CLN3, VPS18, NF2, RPS6KC1, VPS41, ANXA2P1, LDLRAP1, RND2, CHMP1A, RABEP1, PTP4A1, PI4K2A, RAB22A, RAB34, RAB14, RAB5A, HGS, TOM1, SORT1, SIAH1, HSPD1, CTNS	4442	85	12782	1.48955	0.801672	0.0170637	2.85028
GOTERM_BP_FAT	GO:0010948~negative regulation of cell cycle process	18	0.260832	0.0018631	CENPF, TTK, ESPL1, RB1, GAS1, BRCA1, CHMP1A, PSMG2, MAD2L1, BUB1, BCL6, MAD2L2, APBB2, DCUN1D3, TPR, APBB1, SMARCA4, APC	5063	25	13528	1.92379	0.99997	0.047771	3.52693
GOTERM_CC_FAT	GO:0005746~mitochondrial respiratory chain	35	0.507173	0.00189348	UQCRC2, NDUFB3, NDUFB5, OXA1L, UQCRC1, NDUFB6, NDUFB8, NDUFAB1, UQCRFS1, NDUFAF1, NDUFB2, NDUFS7, NDUFS5, NDUFS4, NDUFS3, NDUFS2, NDUFS1, COX15, NDUFA4, NDUFA5, NDUFA3, COX7A2, NDUFA8, NDUFA9, NDUFA7, NDUFC2, NDUFA13, BCS1L, NDUFC1, SDHA, NNT, UQCRH, NDUFV2, COX6A1, UQCRB	4442	64	12782	1.57365	0.807006	0.0171677	2.89762
GOTERM_MF_FAT	GO:0004659~prenyltransferase activity	12	0.173888	0.00190824	FNTB, COQ2, FNTA, CHML, COX10, UBIAD1, FDPS, CHM, GGPS1, PGGT1B, RABGGTB, FDFT1	4815	14	12983	2.31117	0.985036	0.0655305	3.26602
INTERPRO	IPR005225:Small GTP-binding protein	81	1.17374	0.00192144	RHOJ, RAB9A, RAB5B, EIF5B, RAB1B, RHOV, RAB1A, CDC42, ARL5A, DIRAS3, RAB28, RALB, RHOA, RAB24, RHOB, RRAS, ERAS, ARL5B, RAB20, SAR1A, RHOG, RAP2B, ARL2, RAP2A, ARL1, RABL4, GTPBP4, RAP2C, RAB39B, RAN, EFTUD2, EEF2, ERAL1, GEM, ARL6, RND2, RND3, DNAJC27, RAB18, EFTUD1, RAB5A, RAB14, ARL8A, RAB13, ARL4C, NKIRAS1, NKIRAS2, ARL4A, RAB3A, MRAS, ARFRP1, RAB40C, ARF6, RAB40B, KRAS, RAB11B, RHOBTB2, RAB1…	6119	167	16659	1.3205	0.999914	0.229044	3.58409
GOTERM_CC_FAT	GO:0016585~chromatin remodeling complex	38	0.550645	0.00192262	MORF4L1, RSF1, ING2, CBX5, SAP30, CSNK2A1, SIN3A, SMARCD3, SMARCB1, ACTL6A, SATB2, RBBP4, KIF11, MTA2, SUV39H1, SAP18, ARID1A, RB1, ARID1B, MBD3, TAF6L, RBBP7, MBD2, APPL2, HDAC5, HDAC4, HDAC2, HDAC1, SMARCC1, SMARCC2, SMARCA5, PHF21A, HDAC9, TBL1X, SMARCA2, RERE, HDAC6, SMARCA4	4442	71	12782	1.54009	0.811835	0.0172499	2.94159
GOTERM_BP_FAT	GO:0006284~base-excision repair	19	0.275322	0.00193251	UNG, NEIL3, TP53, NEIL1, MBD4, POLB, WRN, DNA2, MUTYH, ERCC6, POLD1, PRMT6, PCNA, TDG, PARP1, APEX1, CCNO, NTHL1, PARP2	5063	27	13528	1.88025	0.99998	0.0492822	3.65602
KEGG_PATHWAY	hsa05214:Glioma	37	0.536154	0.00193487	E2F1, E2F3, PDGFB, GRB2, CAMK2G, PTEN, AKT1, IGF1R, KRAS, SOS1, SOS2, CAMK2D, PIK3CA, TGFA, CAMK2B, CALML5, SHC3, PIK3R3, PIK3R1, AKT2, PIK3R2, PRKCA, EGFR, BRAF, MAP2K2, TP53, RAF1, RB1, CDK4, MAPK1, NRAS, CCND1, PLCG1, ARAF, PDGFRA, CALM3, MDM2, CALM2, CALM1	1958	63	5085	1.52524	0.315867	0.014494	2.39045
SMART	SM00385:CYCLIN	25	0.362266	0.00195678	CCNT2, CCNT1, CCNG1, CCNG2, CCNE2, CCNY, CCNA2, CCNO, CCNK, BRF1, CCNJ, BRF2, CCNH, RBL1, CCNL1, CCNC, FAM58A, RB1, GTF2B, CCNB1, CCND1, CCNB2, CCND3, CCND2, CCNYL1	3303	40	9079	1.71795	0.626645	0.0635711	2.7835
GOTERM_BP_FAT	GO:0006984~ER-nuclear signaling pathway	23	0.333285	0.00196717	ATG10, HERPUD1, DERL1, WFS1, TP53, SELS, DDIT3, SCAP, CCND1, ATP2A2, INSIG2, VCP, GSK3B, INSIG1, HSPA5, AMFR, NFE2L2, PAK1, ERO1L, EIF2AK2, PPP1R15B, PPP1R15A, EIF2AK3	5063	35	13528	1.75584	0.999983	0.0499171	3.72043
GOTERM_BP_FAT	GO:0006505~GPI anchor metabolic process	23	0.333285	0.00196717	PIGX, PIGW, PGAP1, PIGU, GPLD1, GPAA1, ADNP, PIGT, PIGS, PIGP, PIGN, PIGK, PIGL, PIGM, PIGF, SEMA6D, PIGG, PIGH, PIGB, DPM1, DPM2, PIGC, PIGA	5063	35	13528	1.75584	0.999983	0.0499171	3.72043
GOTERM_BP_FAT	GO:0032200~telomere organization	20	0.289813	0.00197343	PTGES3, XRCC5, NBN, BLM, MRE11A, XRCC6, PRKDC, WRN, TERF2IP, RAD50, TNKS1BP1, DCLRE1C, ACD, RFC1, TEP1, PARP1, ERCC4, RTEL1, TERF2, PINX1	5063	29	13528	1.84271	0.999984	0.049846	3.73205
GOTERM_CC_FAT	GO:0005741~mitochondrial outer membrane	46	0.66657	0.00199955	CYB5R3, USP30, SAMM50, MCL1, MTX3, CHKB, MTX2, WASF1, MTX1, PINK1, KMO, BCL2L1, MFF, TOMM7, ACSL1, CISD1, SH3GLB1, BCL2, ACSL4, PPP2R2B, CPT1C, CPT1B, DNM1L, OPA1, SLC25A4, MAOA, RAF1, MUL1, CYB5A, PI4KB, BAD, CYB5B, SYNJ2BP, VDAC2, PPP1CC, BCL2L11, VDAC1, MFN1, RAB11FIP5, BBC3, TOMM70A, BAX, RHOT1, TOMM20, PEBP1, GK, VAMP1	4442	90	12782	1.47074	0.824014	0.0177514	3.0576
INTERPRO	IPR004154:Anticodon-binding	9	0.130416	0.00200086	TARS, TARS2, PARS2, HARS2, HARS, GARS, EPRS, POLG2, TARSL2	6119	9	16659	2.7225	0.999942	0.231693	3.72959
GOTERM_CC_FAT	GO:0000790~nuclear chromatin	31	0.44921	0.00200402	MORF4L1, ING2, HIRA, TIPIN, NUFIP1, CBX1, RCC1, CALCOCO1, CITED2, CBX5, SIN3A, CSNK2A1, DNMT3A, MSH6, TCP1, RBBP4, TRIM28, RING1, PPP1R10, ATR, TRIM24, BIRC2, SUV39H2, TNKS1BP1, HDAC2, HDAC1, JUN, SMARCC1, H3F3A, FOXC1, BTBD12	4442	55	12782	1.62188	0.824697	0.0176108	3.06433
GOTERM_CC_FAT	GO:0005875~microtubule associated complex	51	0.739023	0.00200504	KIFC2, KIF23, KIFC1, DYNC1LI1, DYNC1LI2, DYNC2LI1, AURKB, FNTB, KIF2C, RANBP9, CDCA8, FNTA, DYNLL1, DYNLL2, KIFAP3, ACTR1A, DYNC2H1, KIF11, KIF5B, KIF5A, DYNLT3, DCTN6, DCTN3, DCTN1, DCTN2, NDEL1, KIF1B, EML1, ATG4D, ATG4C, ATG4B, CLIP2, DYNLRB1, DYNC1I2, KATNB1, KLC4, DNAH7, PEA15, DNALI1, DNAI1, KLC1, PAFAH1B1, APPBP2, TREX2, MID1, MAP2, MAP4, ACAD11, HDAC6, DNAL4, ACTR10	4442	102	12782	1.43877	0.824852	0.0174433	3.06586
GOTERM_BP_FAT	GO:0051186~cofactor metabolic process	94	1.36212	0.00200996	ALAD, COX10, HMGCR, PGD, PPOX, PDHB, MTHFD1L, ACOT9, TPK1, MTHFD1, HMOX2, AGPAT6, ALAS1, ACOT8, IDH3G, FXN, MCCC1, GPX4, MCEE, VKORC1, SUCLA2, HMGCL, NAPRT1, COX15, PDXK, ACO2, ALDH5A1, ACO1, HMBS, SUCLG1, NADSYN1, COQ9, COQ7, COQ5, HAGH, KIAA0100, ISCA1, NFU1, ISCU, COQ3, COQ2, CTH, PGLS, PANK2, NNT, PANK3, G6PD, ISCA2, PANK1, DLD, SLC25A38, NFE2L1, UROD, FLAD1, MDH2, NMNAT1, UROS, KMO, PPCDC, C…	5063	195	13528	1.28801	0.999987	0.0505179	3.79986
GOTERM_BP_FAT	GO:0048872~homeostasis of number of cells	53	0.768005	0.00201308	MAEA, STAT5B, PRDX2, PRDX1, AKT1, MEN1, MLL5, CASP3, ACIN1, FAS, FANCC, FLVCR1, RB1, INHA, BCL2L11, RPS19, G6PD, RPS17, RPS14, VEGFA, SLC25A38, KLHL10, ADD1, SIVA1, SFXN1, ZC3H8, RPA1, BCL2, PPP3CB, TCEA1, DYRK3, BCL6, DNAJA3, FH, RPS24, LIPA, IL7, CEBPG, IREB2, BPGM, FOXP3, SOD1, PKNOX1, CCNB2, ID2, JMJD6, BAX, SP3, IKBKG, TGFBR3, IKBKB, KLF1, F2R	5063	100	13528	1.41612	0.999987	0.0503683	3.80566
UP_SEQ_FEATURE	repeat:HEAT 4	26	0.376757	0.00204806	MMS19, BTAF1, PPP4R1, GCN1L1, SF3B1, NIPBL, INTS4, NCAPG, RANBP6, CLASP1, CLASP2, TNPO2, TNPO1, PPP2R1A, VAC14, IPO13, IPO11, SCYL3, NCAPD3, HEATR6, EIF4G3, IPO4, IPO5, CAND1, PSME4, COPG	6794	43	19113	1.70102	1	0.298858	4.15823
UP_SEQ_FEATURE	compositionally biased region:His-rich	35	0.507173	0.00207749	RBM33, PRPF4B, PRR13, SLC39A10, CCDC85A, CPEB4, RBM15B, CCNT1, CBX4, EPB41L4B, TRIM71, NUFIP2, CITED2, TSC22D1, CHD8, RNFT2, HEY2, POU3F3, SLC39A7, SLC39A6, DDX42, MAF, TAF2, OTX1, FAM113A, TMEM38A, FAM76B, ARID1B, ZCCHC14, C1ORF84, LRCH1, C10ORF140, FOXG1, RERE, RNF111	6794	63	19113	1.5629	1	0.298726	4.21677
GOTERM_BP_FAT	GO:0016236~macroautophagy	12	0.173888	0.0020807	CLN3, ATG9B, ATG9A, PSEN1, ATG4C, ATG5, MAP1LC3A, BECN1, ATG16L1, KIAA0652, C12ORF44, HDAC6	5063	14	13528	2.29023	0.999991	0.0517859	3.93108
SP_PIR_KEYWORDS	s-adenosyl-l-methionine	52	0.753514	0.00210047	RNMT, DPH5, EZH1, EZH2, PRMT3, MLL5, PRMT7, PRMT5, PRMT6, TFB2M, METT5D1, CDK5RAP1, MLL4, ELP3, RNMTL1, SUV420H2, COQ3, NOP2, TRMT11, TRMT12, PRDM2, NSD1, SETD1A, CDKAL1, NSUN7, NSUN6, METTL3, TYW1, METTL1, PEMT, PCMT1, LIAS, AMD1, NSUN2, MEPCE, NSUN5, MOCS1, NSUN4, SETDB1, DNMT3A, LCMT1, SETDB2, SMYD3, SUV39H1, TPMT, SUV39H2, METT10D, METTL10, MTR, FTSJD2, DNMT1, BCDIN3D	6796	103	19235	1.42891	0.831526	0.020496	3.19952
INTERPRO	IPR003309:Transcriptional regulator SCAN	33	0.478192	0.00216874	ZNF18, ZNF232, ZKSCAN1, ZNF202, ZKSCAN2, ZKSCAN5, ZNF174, ZNF75D, ZNF323, ZNF187, ZSCAN22, PGBD1, ZSCAN21, ZSCAN20, ZNF397, ZNF396, ZNF444, ZNF445, ZNF394, ZNF446, ZSCAN29, ZNF263, ZNF24, ZSCAN2, ZNF500, ZNF165, ZNF193, ZNF213, MZF1, ZNF434, ZSCAN16, ZNF483, SCAND1	6119	57	16659	1.57619	0.999974	0.242844	4.03645
GOTERM_CC_FAT	GO:0009295~nucleoid	20	0.289813	0.0022588	TUFM, SHMT2, MTERF, SSBP1, ATP5B, VDAC2, C10ORF2, VDAC1, HADHB, DBT, TFAM, LONP1, DDX28, LRRC59, TFB2M, SUPV3L1, POLG2, DHX30, DNAJA3, HSPA9	4442	31	12782	1.85647	0.859543	0.0194372	3.44755
GOTERM_CC_FAT	GO:0042645~mitochondrial nucleoid	20	0.289813	0.0022588	TUFM, SHMT2, MTERF, SSBP1, ATP5B, VDAC2, C10ORF2, VDAC1, HADHB, DBT, TFAM, LONP1, DDX28, LRRC59, TFB2M, SUPV3L1, POLG2, DHX30, DNAJA3, HSPA9	4442	31	12782	1.85647	0.859543	0.0194372	3.44755
INTERPRO	IPR006670:Cyclin	25	0.362266	0.00229949	CCNT2, CCNT1, CCNG1, CCNG2, CCNE2, CCNY, CCNA2, CCNO, CCNK, BRF1, CCNJ, BRF2, CCNH, RBL1, CCNL1, CCNC, FAM58A, RB1, GTF2B, CCNB1, CCND1, CCNB2, CCND3, CCND2, CCNYL1	6119	40	16659	1.70156	0.999986	0.249798	4.2748
GOTERM_BP_FAT	GO:0065002~intracellular protein transmembrane transport	9	0.130416	0.00230165	GRPEL2, SRP54, GRPEL1, FXC1, C3ORF31, PEX6, PEX5, SEC61A1, SEC61A2	5063	9	13528	2.67193	0.999997	0.0568791	4.33981
GOTERM_BP_FAT	GO:0000731~DNA synthesis during DNA repair	9	0.130416	0.00230165	POLD3, RFC3, POLH, POLD1, CDKN2D, WRNIP1, POLE, POLA1, WRN	5063	9	13528	2.67193	0.999997	0.0568791	4.33981
GOTERM_BP_FAT	GO:0006473~protein amino acid acetylation	31	0.44921	0.00231371	MORF4L1, SUPT3H, ING3, HAT1, TRIM16, TRRAP, DMAP1, EPC1, TAF5L, BRPF1, BRPF3, ACTL6A, TAF9, SUPT7L, MYST2, MYST1, MYST3, BRD8, YEATS4, BRD1, CSRP2BP, MBD3, TAF6L, PHF17, TAF10, TAF12, EP300, SAP130, RUVBL2, RUVBL1, APBB1	5063	52	13528	1.59288	0.999998	0.0569175	4.36207
UP_SEQ_FEATURE	compositionally biased region:Poly-Gln	72	1.04333	0.00234219	RAI1, NBN, KCNC3, HIRA, TBP, RORA, WBP1, NONO, RANBP9, DNAJC16, GTF2A1, HSF2, NR2F2, PPP1R14C, MLL4, MYC, PHC1, SATB1, CCNK, MAGI1, CDK8, ARHGEF17, BSN, KIAA0586, ARID1A, LENG8, PROX1, IRS1, NUMBL, CD3EAP, NUCB1, BRWD1, EP300, NCOA2, MED15, NCOA3, STXBP5, SIP1, SMARCA2, CLOCK, BAT2, FHOD1, GLG1, TFEB, ARNT, PRDM15, ATN1, NFAT5, POU3F2, NUP54, PHLDA1, LMX1B, MAML1, MAML2, TRIO, TRIM24, SF3A1, HDAC…	6794	151	19113	1.3414	1	0.325864	4.74172
GOTERM_CC_FAT	GO:0032039~integrator complex	11	0.159397	0.00234933	INTS9, INTS8, INTS5, INTS4, INTS7, INTS6, SHFM1, INTS12, INTS2, INTS3, INTS10	4442	13	12782	2.43484	0.870182	0.0200111	3.58338
GOTERM_MF_FAT	GO:0004674~protein serine/threonine kinase activity	189	2.73873	0.00236936	STK33, PRPF4B, STK38, ZAK, TBK1, LGMN, STK35, PASK, RPS6KB2, TTK, CASK, AURKA, AURKB, CLK1, TGFB2, CSNK2A2, PRKY, MAP3K5, CSNK2A1, PSKH1, MAP3K4, MAP3K9, AAK1, ILK, MAP3K8, CLK4, STK39, TLK1, PRKACB, MAP2K5, EGFR, TNIK, CSNK1G1, ROCK1, BRAF, CSNK1G2, STK24, KIAA1804, WNK1, RPS6KC1, WNK2, MARK3, STK4, CDKL5, STK3, MAP4K3, MAP4K4, MAPK1, MAP4K5, RIOK3, BMP2K, RIPK2, CAMK1, MAPK7, NEK4, EIF2AK2, NEK…	4815	430	12983	1.18515	0.994586	0.0794995	4.04003
SMART	SM00358:DSRM	16	0.23185	0.00240379	NKRF, RNASEN, ADAD2, DHX9, ADARB1, ILF3, STAU2, SON, DGCR8, CDKN2AIP, PRKRA, SLC4A1AP, EIF2AK2, DUS2L, MRPL44, ADAR	3303	22	9079	1.99906	0.701971	0.0728688	3.40918
GOTERM_CC_FAT	GO:0031970~organelle envelope lumen	25	0.362266	0.00241909	PNPT1, PPOX, CHCHD4, TIMM13, ARL2BP, HTRA2, FXC1, CACYBP, TIMM9, COX6B1, CAT, COX17, NDUFS1, TXNIP, OPA1, AIFM1, CYCS, AK2, TIMM23, TIMM8B, TIMM8A, TXNDC12, GOLPH3, HRASLS, NLN	4442	42	12782	1.71282	0.877827	0.0204	3.68793
GOTERM_BP_FAT	GO:0051129~negative regulation of cellular component organization	71	1.02884	0.0024381	DLC1, RTN4, LIMA1, CAPZA2, CAPZA1, TTK, TERF2IP, PTEN, MBP, CDC42, ARHGAP6, EIF4EBP1, SBDS, PACSIN3, PACSIN2, RHOA, SEMA3A, TPR, ARHGEF2, ARHGEF1, PTPRF, CST3, ESPL1, MID1IP1, THY1, MAD2L1, PSEN1, SCIN, TMSB4X, MAPRE1, MAD2L2, ADD2, ADD1, PRKCZ, KATNB1, RDX, ARF6, TTC3, LINGO1, PTK2, ACD, NPM1, BUB1, CLASP1, CLASP2, TMSL3, ERCC4, TERF2, ERCC1, APC, NR1H3, LRSAM1, SMAD6, SPTBN4, TAF7, RTN4R, CENPF…	5063	142	13528	1.33597	0.999999	0.0596262	4.5914
INTERPRO	IPR008271:Serine/threonine protein kinase, active site	157	2.27503	0.00245272	STK33, PRPF4B, ZAK, STK38, TBK1, STK35, PASK, RPS6KB2, TTK, CASK, AURKA, AURKB, CLK1, CSNK2A2, MAP3K5, CSNK2A1, MAP3K4, PSKH1, AAK1, MAP3K9, ILK, CLK4, MAP3K8, STK39, TLK1, PRKACB, MAP2K5, TNIK, CSNK1G1, ROCK1, BRAF, CSNK1G2, STK24, KIAA1804, WNK1, RPS6KC1, WNK2, MARK3, STK4, CDKL5, STK3, MAP4K3, MAP4K4, MAPK1, MAP4K5, BMP2K, RIPK2, CAMK1, MAPK7, NEK4, EIF2AK2, NEK5, EIF2AK3, NEK3, STK11, NEK1, M…	6119	354	16659	1.20744	0.999994	0.258384	4.55341
SP_PIR_KEYWORDS	neurodegeneration	42	0.608607	0.00246742	ALS2, FUS, SPG7, KCNC3, ATL1, KIAA0196, TBP, SETX, APP, ATN1, TTBK2, ANG, TPP1, TARDBP, SPG20, SPG21, PPP2R2B, CLN3, KIF5A, SLC33A1, GARS, APTX, TREX1, GAN, REEP1, FIG4, SOD1, SMN2, PNPLA6, C10ORF2, SMN1, DCTN1, ITPR1, ATXN3, PANK2, ZFYVE27, PSEN1, ZFYVE26, UBA1, TDP1, SMPD1, HSPD1, CLN8	6796	80	19235	1.48593	0.876621	0.0237647	3.74856
GOTERM_MF_FAT	GO:0003700~transcription factor activity	404	5.85422	0.00260169	MEF2C, ZNF639, HOXD12, RORA, CITED1, CTNNB1, CITED2, HOXD11, TAF5L, FOXF1, ZNF397, PHTF1, ZNF396, ZNF394, L3MBTL4, RCOR2, RXRB, RXRA, BARHL1, ZHX1, ZHX2, HMG20A, PROX1, ZNF500, ZNF236, NME2, ZNF238, NME1, JUN, FOXG1, TGIF1, TGIF2, ZNF41, ZNF132, ZNF133, ZNF131, MYEF2, ZNF232, VENTX, VPS72, FOXH1, ARX, ZNF71, ARNTL2, TCF4, TCF3, YEATS4, ESRRA, KLF12, L3MBTL, ZSCAN2, ZNF628, SHOX2, TRPS1, ZNF213, M…	4815	975	12983	1.11726	0.996757	0.0856572	4.42779
INTERPRO	IPR000330:SNF2-related	21	0.304304	0.00267885	SMARCAD1, BTAF1, C9ORF102, SHPRH, INO80, HLTF, RAD54L, TTF2, CHD8, ERCC6, CHD7, CHD1L, SMARCAL1, SMARCA5, CHD2, CHD1, RAD54B, ZRANB3, SMARCA2, HELLS, SMARCA4	6119	32	16659	1.78664	0.999998	0.272802	4.96319
GOTERM_BP_FAT	GO:0009119~ribonucleoside metabolic process	28	0.405738	0.00268965	FHIT, OCLN, HMGCR, RP2, UPP1, PPCDC, HPRT1, ADA, QTRTD1, DHODH, PEMT, ENTPD4, NT5E, DCAKD, NUDT3, DGUOK, TPMT, NME7, NME5, UMPS, PANK2, NME2, PANK3, NME3, NME1-NME2, NME1, PANK1, ADK, TXNDC6, MAT2B	5063	46	13528	1.62639	1	0.0652957	5.05356
INTERPRO	IPR001159:Double-stranded RNA binding	16	0.23185	0.00270022	NKRF, RNASEN, ADAD2, DHX9, ADARB1, ILF3, STAU2, SON, DGCR8, CDKN2AIP, PRKRA, SLC4A1AP, EIF2AK2, DUS2L, MRPL44, ADAR	6119	22	16659	1.98	0.999998	0.269084	5.00182
SP_PIR_KEYWORDS	respiratory chain	38	0.550645	0.00270326	UQCRC2, NDUFB3, NDUFB5, UQCRC1, NDUFB6, NDUFB8, NDUFAB1, COX7C, UQCRFS1, COX5A, UQCRQ, NDUFB2, NDUFS7, NDUFS5, NDUFS4, COX6B1, NDUFS3, NDUFS2, NDUFS1, NDUFA4, NDUFA5, NDUFA3, COX7A2, NDUFA8, NDUFA9, NDUFA7, CYCS, NDUFC2, NDUFA13, NDUFC1, NDUFA12, NDUFA11, COX6C, UQCRH, NDUFV2, COX6A1, PMPCB, UQCRB	6796	71	19235	1.51483	0.899013	0.0257176	4.09987
UP_SEQ_FEATURE	repeat:HEAT 5	22	0.318794	0.00271164	MMS19, PPP2R1A, BTAF1, VAC14, PPP4R1, IPO13, IPO11, GCN1L1, SF3B1, EIF4G3, NIPBL, NCAPG, INTS4, IPO4, IPO5, RANBP6, CLASP1, CAND1, CLASP2, PSME4, TNPO2, TNPO1	6794	35	19113	1.76831	1	0.362426	5.46985
UP_SEQ_FEATURE	domain:SCAN box	32	0.463701	0.00273984	ZNF18, ZNF232, ZKSCAN1, ZNF202, ZKSCAN2, ZKSCAN5, ZNF174, ZNF75D, ZNF323, ZNF187, ZSCAN22, PGBD1, ZSCAN21, ZSCAN20, ZNF397, ZNF396, ZNF444, ZNF445, ZNF394, ZNF446, ZSCAN29, ZNF263, ZNF24, ZSCAN2, ZNF500, ZNF165, ZNF193, ZNF213, MZF1, ZSCAN16, ZNF483, SCAND1	6794	57	19113	1.57935	1	0.361329	5.52521
KEGG_PATHWAY	hsa00230:Purine metabolism	77	1.11578	0.00278054	ADCY3, FHIT, ADCY5, PRIM1, PDE4A, NT5C3, PRIM2, PDE4B, GUCY1A2, PDE8A, IMPDH1, NT5E, IMPDH2, NUDT2, POLR1D, NUDT5, POLE, PDE10A, POLR1C, POLR1B, PDE4C, DGUOK, NME7, NME5, NME2, NME3, NME1, RRM2, ADK, PKM2, PKLR, ADSL, PDE9A, PRPS2, PRPS1, POLR2H, POLR2G, ADSS, ENPP1, NT5C1A, POLR2I, PNPT1, POLA1, DCK, ZNRD1, RRM2B, POLA2, POLR2D, HPRT1, POLR2C, POLR2B, PFAS, ADA, PDE6D, PDE1C, NUDT9, POLE3, ENTPD…	1958	153	5085	1.30701	0.42059	0.0200099	3.41863
GOTERM_BP_FAT	GO:0009141~nucleoside triphosphate metabolic process	66	0.956383	0.00279452	ATP6V0E1, ATP1B1, ATP1B3, ATP6AP1, RP2, ATP5B, DTYMK, PRKAG2, ATP10D, LONP1, ATP5S, VPS4B, ATP5L, ATP8B2, ATP5O, ATP6V0D1, ATP5H, NDUFS1, ATP8B3, TBPL1, ATP5J, NUDT1, ATP6V1H, OLA1, DGUOK, NME7, ATP6V1F, ATP6V1C1, NME5, NME2, NME3, NME1, ATP9B, ATP2C1, ADK, TXNDC6, MGEA5, ATP5C1, ALDOA, ENPP1, MYO9B, ATP5G2, RRM2B, ATP5G1, ATP6V1B2, ADA, ATP6V0B, GCH1, RAB11A, C16ORF7, ATP5J2, ATP5F1, AK3, ATP11B…	5063	131	13528	1.34617	1	0.0674648	5.24561
GOTERM_MF_FAT	GO:0070003~threonine-type peptidase activity	15	0.21736	0.00285245	PSMB10, PSMB8, PSMB5, PSMA2, TASP1, PSMA1, PSMB4, PSMB7, PSMB6, PSMA6, PSMA5, PSMA4, PSMB3, PSMB2, PSMA3	4815	20	12983	2.02227	0.998135	0.0921556	4.84464
GOTERM_MF_FAT	GO:0004298~threonine-type endopeptidase activity	15	0.21736	0.00285245	PSMB10, PSMB8, PSMB5, PSMA2, TASP1, PSMA1, PSMB4, PSMB7, PSMB6, PSMA6, PSMA5, PSMA4, PSMB3, PSMB2, PSMA3	4815	20	12983	2.02227	0.998135	0.0921556	4.84464
SP_PIR_KEYWORDS	iron-sulfur	26	0.376757	0.00287237	FDX1, CDKAL1, UQCRFS1, GLRX2, NDUFS7, MUTYH, CISD1, NUBP2, TYW1, PRIM2, ETFDH, LIAS, CDK5RAP1, NDUFS2, NTHL1, RTEL1, NDUFS1, MOCS1, ELP3, AIFM3, ACO2, ACO1, IREB2, ISCA1, ISCA2, NDUFV2	6796	44	19235	1.67247	0.912525	0.027004	4.35106
GOTERM_CC_FAT	GO:0005770~late endosome	31	0.44921	0.00289715	SLC9A9, CLCN3, RAB9A, TSG101, LGMN, TTPA, ROBLD3, VPS33B, VPS33A, SLC11A2, RNF103, SNF8, RNF128, TPT1, VPS4B, VPS16, SDF4, VPS36, CLN3, MAPKSP1, SILV, VPS41, CD63, M6PR, LAMP1, LAMP2, VAMP7, RAB14, VPS24, ARL8A, CTNS, ATP7B	4442	56	12782	1.59292	0.919409	0.0241537	4.4015
KEGG_PATHWAY	hsa03022:Basal transcription factors	23	0.333285	0.00292914	TAF2, TAF1, TAF4, TAF5, TAF7, GTF2H4, TBP, TAF6L, GTF2B, GTF2H1, TAF11, GTF2E1, TAF10, TAF5L, GTF2E2, TAF12, GTF2A1, GTF2I, GTF2F1, GTF2A2, GTF2F2, TAF9, TBPL1	1958	35	5085	1.70662	0.437269	0.0203246	3.59826
GOTERM_MF_FAT	GO:0043021~ribonucleoprotein binding	22	0.318794	0.00296923	ABCF1, EIF6, RPSA, SRP54, SRP68, EIF5A, EIF2A, TIMM50, ETF1, MTIF3, SEC61B, PRMT7, SRPR, WIBG, PRMT5, NPM1, EIF3K, SPCS1, SRP72, HSPA5, SEC61A1, SEC61A2	4815	34	12983	1.74471	0.998558	0.0943673	5.03819
SP_PIR_KEYWORDS	viral nucleoprotein	19	0.275322	0.00298224	SNRPA1, SNRPN, EFTUD2, SNRPB2, SNRPD1, SYNCRIP, SSB, RBMX, HNRNPA1, HNRNPR, HNRNPU, HNRNPL, HNRNPM, HNRNPK, HNRNPUL1, LOC645691, SNRPB, SNRPC, AHNAK, RBM25	6796	29	19235	1.85436	0.920319	0.0277167	4.51391
INTERPRO	IPR002314:Aminoacyl-tRNA synthetase, class II (G, H, P and S), conserved region	10	0.144907	0.00299442	TARS, TARS2, PARS2, SARS, HARS2, HARS, GARS, EPRS, TARSL2, SARS2	6119	11	16659	2.475	1	0.287927	5.53224
GOTERM_MF_FAT	GO:0008186~RNA-dependent ATPase activity	16	0.23185	0.00300753	DHX8, DHX9, UPF1, SKIV2L, EIF4A3, DDX56, DDX47, DDX17, DDX18, DDX23, DHX38, DDX3X, DDX25, DDX24, DDX21, DDX54	4815	22	12983	1.96099	0.998675	0.0941698	5.10159
GOTERM_MF_FAT	GO:0015631~tubulin binding	52	0.753514	0.00300814	HOOK3, HOOK2, SBDS, NDE1, FNTA, RAE1, TARDBP, CDK5RAP2, ARHGEF2, CCDC88A, KIF5B, NUSAP1, VPS41, POLB, BCL2L11, RAB11FIP5, NME2, NDEL1, ATG4D, ATG4C, NME1, CLIP1, MAPRE2, ARL8A, CLIP2, STMN1, MAPRE1, ALDOA, BBS4, APC2, CNN3, GPAA1, KATNB1, TUBGCP3, TUBGCP5, BLOC1S2, KATNA1, PAFAH1B1, CLASP1, CLASP2, EMD, APC, B4GALT1, GABARAPL2, PSRC1, KIF18A, RACGAP1, CENPJ, BRCA1, NME1-NME2, FYN, HDAC6, DNM2, RA…	4815	100	12983	1.40211	0.998677	0.0928693	5.1026
GOTERM_MF_FAT	GO:0046966~thyroid hormone receptor binding	21	0.304304	0.00304814	CUTA, ZBTB9, TAF7, RING1, MED12, MED24, MED14, MED13, RGL2, TAF11, MED4, MED30, NCOA3, PFDN6, PSMC3IP, NCOA6, THRAP3, NSD1, HSD17B8, ZNHIT3, MED1	4815	32	12983	1.76949	0.998789	0.0927486	5.16878
GOTERM_BP_FAT	GO:0046489~phosphoinositide biosynthetic process	25	0.362266	0.00306251	GPAA1, PIGK, PIGL, PIGM, PIGF, PIGG, PIGH, PIGB, PIGC, PIGA, PIGX, PGAP1, PIGW, ADNP, PIGU, PIGT, PIGS, PI4KB, PIGP, PIGN, SEMA6D, CD81, PI4K2A, DPM1, DPM2	5063	40	13528	1.66996	1	0.0733847	5.73472
GOTERM_BP_FAT	GO:0007033~vacuole organization	25	0.362266	0.00306251	CHMP5, HEXA, HEXB, ACP2, ABCA1, KIAA0652, HOOK3, HOOK2, NAGPA, MAP1LC3A, ATG5, TPP1, CLN3, VPS18, ATG9B, ATG9A, BECN1, FIG4, C12ORF44, MAN2A1, PSEN1, AKTIP, ATG4C, ATG16L1, CLN8	5063	40	13528	1.66996	1	0.0733847	5.73472
GOTERM_MF_FAT	GO:0031202~RNA splicing factor activity, transesterification mechanism	17	0.246341	0.00310018	BCAS2, PRPF3, PRPF4, SF3B4, SF3B3, PRPF6, SMNDC1, SF3A3, SF3B1, SFRS4, DDX23, SLU7, SRRM1, SNRNP40, SIP1, LSM1, TXNL4A	4815	24	12983	1.90993	0.99892	0.0929751	5.25478
GOTERM_MF_FAT	GO:0008013~beta-catenin binding	20	0.289813	0.00310739	DVL3, PTPRK, APC2, CBY1, CDH2, PTPRU, CD2AP, CTNNBIP1, CHD8, CSNK2A1, PSEN1, GSK3B, NUMB, SOX17, AXIN2, TBL1X, CDH24, AXIN1, APC, HDAC6	4815	30	12983	1.79758	0.998937	0.0919314	5.26671
SP_PIR_KEYWORDS	Redox-active center	25	0.362266	0.00312821	TXN2, PDIA2, PRDX4, MUTED, PRDX5, PRDX2, PDIA5, PDIA4, PRDX1, GLRX2, ERO1LB, VKORC1, ERO1L, TXNL1, SEPW1, AIFM1, C11ORF31, TXNDC12, TXNDC11, PRDX6, TXNDC5, TXN, DLD, SUMF1, TXNRD2, TXNRD1	6796	42	19235	1.68473	0.929613	0.0287409	4.72988
GOTERM_BP_FAT	GO:0046474~glycerophospholipid biosynthetic process	38	0.550645	0.00314697	CHKA, CHKB, ABHD5, GPAA1, PIGK, AGPAT6, PIGL, PIGM, PIGF, PIGG, SH3GLB1, PIGH, PIGB, PEMT, ETNK1, PIGC, PCYT1A, PTDSS1, PTDSS2, PIGA, AGPAT1, CPT1B, PLD1, PIGX, PGAP1, PIGW, PIGU, ADNP, PIGT, PIGS, PI4KB, CHPT1, PIGP, PIGN, SEMA6D, CD81, PI4K2A, DPM1, DPM2	5063	68	13528	1.49314	1	0.0750128	5.88836
UP_SEQ_FEATURE	DNA-binding region:HMG box	26	0.376757	0.00315544	SOX21, SOX1, SOX3, SOX2, BBX, SOX5, SOX4, SOX7, SOX9, CIC, SOX8, SOX18, HBP1, SOX17, WDHD1, PMS1, SSRP1, TAF1, TCF7, SOX13, SOX12, HMG20A, LEF1, WHSC1, TOX4, TOX2	6794	44	19113	1.66236	1	0.399091	6.3375
GOTERM_BP_FAT	GO:0045767~regulation of anti-apoptosis	24	0.347776	0.00317762	SIVA1, RTN4, OPA1, ERBB4, IL6ST, RTKN, RPS27L, BCL2L1, SMAD1, SIRT1, NPY5R, LRP1, BTG2, ADM, PTK2B, SERBP1, BAX, TNFAIP8, BRE, RARA, PRKAA1, ERC1, RASA1, PIK3R2	5063	38	13528	1.68754	1	0.0753956	5.94407
GOTERM_BP_FAT	GO:0006914~autophagy	24	0.347776	0.00317762	TM9SF1, GABARAPL2, CLN3, ATG9B, ATG10, ATG9A, BECN1, AMBRA1, ATG3, C12ORF44, KIAA0652, LAMP1, ATG4D, PSEN1, ATG5, MAP1LC3A, ATG4C, ATG4B, ATG7, ARSA, RAB24, ATG16L1, ATG16L2, HDAC6	5063	38	13528	1.68754	1	0.0753956	5.94407
GOTERM_BP_FAT	GO:0006220~pyrimidine nucleotide metabolic process	23	0.333285	0.00328355	RP2, DTYMK, UPP1, DCK, CAD, CTPS2, CMPK1, DHODH, ENTPD4, NTHL1, CCNO, TBPL1, DCTD, MBD4, NME7, NME5, UMPS, NME2, NME3, NME1-NME2, NME1, TXNDC6, TDG, PRPS1, DUT	5063	36	13528	1.70707	1	0.0774848	6.13632
SP_PIR_KEYWORDS	proteinase	13	0.188378	0.00328455	PSMB10, UQCRC2, PSMB8, PSMB5, PSMA2, PSMB4, PSMB6, PSMA6, PSMA5, PSMA4, PSMB3, PSMA3, PSMB2	6796	17	19235	2.16438	0.938369	0.0298349	4.9607
GOTERM_BP_FAT	GO:0006506~GPI anchor biosynthetic process	22	0.318794	0.00337656	PIGX, PIGW, PGAP1, PIGU, GPAA1, ADNP, PIGT, PIGS, PIGP, PIGN, PIGK, PIGL, PIGM, PIGF, SEMA6D, PIGG, PIGH, PIGB, DPM1, DPM2, PIGC, PIGA	5063	34	13528	1.7289	1	0.0792602	6.30484
GOTERM_BP_FAT	GO:0006626~protein targeting to mitochondrion	22	0.318794	0.00337656	GRPEL2, GRPEL1, YWHAZ, MTX3, TIMM17A, MTX2, TIMM17B, MTX1, TIMM13, TIMM23, TIMM44, TIMM8B, TIMM8A, TRNT1, IMMP2L, TOMM7, TOMM70A, FXC1, TIMM9, C3ORF31, TOMM20, DNAJC19	5063	34	13528	1.7289	1	0.0792602	6.30484
GOTERM_BP_FAT	GO:0070585~protein localization in mitochondrion	22	0.318794	0.00337656	GRPEL2, GRPEL1, YWHAZ, MTX3, TIMM17A, MTX2, TIMM17B, MTX1, TIMM13, TIMM23, TIMM44, TIMM8B, TIMM8A, TRNT1, IMMP2L, TOMM7, TOMM70A, FXC1, TIMM9, C3ORF31, TOMM20, DNAJC19	5063	34	13528	1.7289	1	0.0792602	6.30484
SP_PIR_KEYWORDS	phosphotransferase	91	1.31865	0.00340502	STK38, PHKB, DTYMK, TTK, RPS6KB2, AURKA, ITPKB, CLK1, FER, CSNK2A2, PSKH1, CSNK2A1, PKN3, MAP3K9, ILK, PIK3C3, PIK3CA, CDK10, PRKACB, MATK, SYK, PRKCA, EGFR, BRAF, ROCK1, PFKL, PIK3C2B, PFKP, PRKAB1, PRKCI, PKN2, CDK9, CDK7, DGUOK, PI4KB, MARK3, CDK4, PRKCE, CDK5, CDK2, MAPK1, ACVR2A, NME2, NME3, NME1, ADK, PKM2, PKLR, MAP3K10, PDGFRA, CAMK1, ROR2, MVK, NEK4, MAP3K11, PRKCZ, FGFR3, PFKFB3, ERBB3,…	6796	201	19235	1.2814	0.944367	0.0305867	5.1382
UP_SEQ_FEATURE	repeat:TPR 5	40	0.579626	0.00340811	BBS4, TTC25, UTY, KLC4, PEX5, TTC27, STIP1, CDC16, ZFC3H1, WDR19, KLC1, TTC30A, TTC30B, DNAJC7, GPSM2, VPS13A, APPBP2, OGT, DNAJC3, IFT140, GTF3C3, TTC13, TTC21B, TTC37, KIAA0141, CDC23, CDC27, TTC17, TTC18, CTR9, RPAP3, IFIT3, IFIT2, IFIT1, TOMM70A, TMTC2, ANAPC7, SRP72, ACAD11, TMTC4	6794	76	19113	1.48064	1	0.418781	6.82809
GOTERM_BP_FAT	GO:0007017~microtubule-based process	117	1.69541	0.00342324	KIFC2, CEP72, KIFC1, TUBB2B, PRC1, TUBB2A, TUBB2C, TTK, AURKA, HOOK3, CTNNB1, HOOK2, APP, KIFAP3, DYNC2H1, TUBG1, OPA1, KIF5B, KIF5A, RAN, ESPL1, DCTN3, TACC3, MYH9, BICD2, DCTN2, NDEL1, SPAG5, ZWINT, FGFR1OP, CNTROB, STMN1, DYNLRB1, BBS4, CCDC99, KIF4A, ARPC4, RCC1, SPC25, C19ORF20, PTK2, TUBB, BLOC1S2, SAC3D1, KATNA1, NPM1, FBXO5, CLASP1, KIF3A, TREX2, DOCK7, BRCA1, MAP2, RHOT1, TUBD1, RANBP10,…	5063	253	13528	1.23564	1	0.0799776	6.38929
GOTERM_BP_FAT	GO:0007034~vacuolar transport	21	0.304304	0.00345214	GNPTG, CHMP5, DSCR3, SNX1, M6PR, HOOK3, HOOK2, NAGPA, NPC1, ATG4D, AKTIP, ATG4C, NEDD4, AP3M1, VAMP7, ZFYVE16, SORT1, RHOB, VPS26B, VPS26A, AP3B1	5063	32	13528	1.75346	1	0.0802913	6.44155
GOTERM_BP_FAT	GO:0009165~nucleotide biosynthetic process	89	1.28967	0.00346842	ADCY3, ATP1B1, ATP6V0E1, ATP1B3, RP2, ATP6AP1, ADCY5, ATP5B, DTYMK, PRKAG2, CAD, ATP10D, MTHFD1, ATP5S, GUCY1A2, ATP5L, ATP8B2, ATP5O, ATP6V0D1, IMPDH1, NT5E, ATP5H, IMPDH2, ATP8B3, TBPL1, NAPRT1, ATP5J, NADSYN1, ATP6V1H, NME7, ATP6V1F, ATP6V1C1, NME5, UMPS, NME2, NME3, ADM, ATP2C1, ATP9B, NME1, RRM2, ADK, TXNDC6, ATP5C1, ADSL, FLAD1, PRPS2, NMNAT1, PRPS1, ALDOA, ADSS, DHFRL1, ATP5G2, KMO, CTPS2,…	5063	186	13528	1.27851	1	0.0803216	6.47097
GOTERM_BP_FAT	GO:0008654~phospholipid biosynthetic process	53	0.768005	0.00347489	HEXB, SGMS1, PIGK, AGPAT6, PIGL, AGPAT5, PIGM, PIGF, PIGG, PIGH, PIGB, PIGC, PTDSS1, AGPAT1, PIGA, PTDSS2, PLD1, CRLS1, PIGX, PGAP1, PIGW, ADNP, PIGU, PIGT, PIGS, PISD, PI4KB, CHPT1, PIGP, LPCAT3, PIGN, CD81, PI4K2A, CHKA, PGS1, CHKB, ABHD5, GPAA1, CEPT1, SERINC4, SH3GLB1, SERINC1, PEMT, ETNK1, PCYT1A, CPT1B, SPHK2, FADS1, SAMD8, SEMA6D, MBOAT7, MBOAT1, DPM1, DPM2	5063	102	13528	1.38836	1	0.0801344	6.48267
UP_SEQ_FEATURE	zinc finger region:RING-type	95	1.37661	0.00348048	BMI1, SH3RF1, LNX2, RNF185, TRIM52, MKRN3, MKRN2, TRIM4, PCGF5, MGRN1, RNF103, TRIM8, TRIM9, RSPRY1, TRIM7, RNF38, VPS11, RNF34, RNF146, CGRRF1, RING1, TRIM41, TOPORS, HLTF, RNF170, BRAP, RFWD2, PJA1, TRIM35, TRIM33, RNF24, RNF138, MDM2, RAD18, SIAH1, AMFR, RNF26, SIAH2, RNF20, TRIM39, XIAP, PML, TRIM13, ANAPC11, CBLL1, TRIM71, TRAIP, TTC3, RBX1, RNF125, RNF126, TRIM68, RNF166, RNFT2, RNFT1, RNF1…	6794	210	19113	1.27265	1	0.421133	6.96815
GOTERM_BP_FAT	GO:0043524~negative regulation of neuron apoptosis	30	0.43472	0.0036499	XRCC4, XRCC2, ERBB3, WFS1, BCL2L1, ITSN1, GDNF, ZFP91, KRAS, BCL2, ILK, RHOA, DNAJC5, PCSK6, RASA1, ZFP91-CNTF, CLN3, ROCK1, MSH2, BARHL1, NR4A2, ADNP, LIG4, SOD1, SOD2, NRAS, DLX1, CNTF, PSEN1, BAX, HIPK2, F2R	5063	51	13528	1.57173	1	0.0836595	6.79839
GOTERM_CC_FAT	GO:0044438~microbody part	25	0.362266	0.00368905	ACOX1, MVD, IDE, PEX6, PEX5, MPV17, PEX3, FAR1, ACSL1, LONP2, PEX19, PEX1, PEX16, ABCD2, PEX14, PEX13, HSD17B4, CAT, AP2M1, PEX11A, PNPLA8, PEX11B, PEX26, ACAA1, SLC25A17	4442	43	12782	1.67298	0.959563	0.0303754	5.57267
GOTERM_CC_FAT	GO:0044439~peroxisomal part	25	0.362266	0.00368905	ACOX1, MVD, IDE, PEX6, PEX5, MPV17, PEX3, FAR1, ACSL1, LONP2, PEX19, PEX1, PEX16, ABCD2, PEX14, PEX13, HSD17B4, CAT, AP2M1, PEX11A, PNPLA8, PEX11B, PEX26, ACAA1, SLC25A17	4442	43	12782	1.67298	0.959563	0.0303754	5.57267
GOTERM_BP_FAT	GO:0009891~positive regulation of biosynthetic process	295	4.27474	0.0037415	MEF2C, XRCC6, STAT5B, RORA, MED21, CITED1, CTNNB1, CITED2, EPC1, APP, BRPF1, FOXF1, SUPT5H, DDAH1, CCNA2, EIF2B5, SYK, RAN, RXRB, RXRA, MED12, MED14, MED13, PROX1, MAPK1, HES5, JUN, VEGFA, PDGFRA, PIAS2, PIAS1, HOXA13, CRTC1, CALR, FOXH1, MAML3, TCF4, TCF3, NKX2-2, PLAGL2, NR1H3, DVL3, YEATS4, KLF6, KLF7, BMP2, ESRRA, IKZF2, SMAD9, KLF12, KLF13, TP53BP1, MAML1, MAML2, SMAD4, SMAD2, SMAD1, DDX5, A…	5063	695	13528	1.13413	1	0.0853216	6.96322
OMIM_DISEASE	Six new loci associated with body mass index highlight a neuronal influence on body weight regulation	9	0.130416	0.00379502	STK33, BMP2, TMEM18, GNPDA2, MTCH2, MEX3B, KCTD15, SH2B1, NEGR1	1085	11	3671	2.76824	0.997797	0.953061	6.17244
GOTERM_BP_FAT	GO:0022415~viral reproductive process	35	0.507173	0.00384841	XRCC5, XRCC4, HS3ST6, DERL1, TSG101, XRCC6, HCFC1, RRAGA, DEK, BANF1, PVRL1, WWP2, SMARCB1, WWP1, HTATSF1, CXCR6, ITCH, SUPT5H, PCSK5, LRSAM1, CTBP2, CREB3, LIG4, HBXIP, HMGA1, UBP1, NEDD4, HIPK2, CD81, THOC6, THOC7, THOC4, THOC5, NFIA, THOC1	5063	62	13528	1.50835	1	0.0872995	7.15528
INTERPRO	IPR019955:Ubiquitin supergroup	30	0.43472	0.00392024	RAD23B, ANUBL1, SUMO1P3, RAD23A, UBQLN4, UBQLN2, UBQLN1, SUMO4, SUMO3, DDI2, NFATC2IP, SUMO2, FAU, TMUB1, UBTD2, RPS27A, TMUB2, USP14, UBL7, HERPUD1, TBCEL, SF3A1, HERPUD2, UBL3, UBC, TCEB2, UBL4A, USP48, UBLCP1, IKBKB, UBA52	6119	52	16659	1.57068	1	0.352517	7.18316
GOTERM_MF_FAT	GO:0005525~GTP binding	164	2.37647	0.0039967	GNA14, RAB9A, TUBB2B, TUBB2A, GNA11, GNA12, EIF5, TUBB2C, HBS1L, EIF5B, RAB1B, RAB1A, DIRAS3, RAB28, CLP1, ARL15, RALB, RAB24, RRAS, ERAS, TUBG1, EIF2B2, GNL2, SAR1A, GNL1, RAB20, PMS1, GNL3, GTPBP2, GTPBP4, NUDT2, OPA1, RAN, GTPBP8, SUCLG1, EFTUD2, EIF2S3, OLA1, ARL16, EEF2, GEM, RND2, RND3, NME2, RAB18, NME1, EFTUD1, RAB14, ARL8A, RAB13, EEFSEC, GPN2, ADSS, GPN3, GNAI3, GNAI2, GNAI1, GLUD1, MRA…	4815	372	12983	1.18872	0.999851	0.115176	6.72517
GOTERM_CC_FAT	GO:0000118~histone deacetylase complex	24	0.347776	0.00407577	MORF4L1, SATB2, RBBP4, ING2, MTA2, SAP18, MBD3, TAF6L, RBBP7, MBD2, APPL2, CBX5, HDAC5, HDAC4, SAP30, CSNK2A1, SIN3A, HDAC2, HDAC1, PHF21A, TBL1X, HDAC9, RERE, HDAC6	4442	41	12782	1.68441	0.971131	0.0331983	6.13971
GOTERM_MF_FAT	GO:0016896~exoribonuclease activity, producing 5'-phosphomonoesters	11	0.159397	0.00410364	PAN2, PARN, EXOSC8, EXOSC9, EXOSC6, EXOSC7, EXOSC4, PNPT1, EXOSC2, EXOSC3, XRN2	4815	13	12983	2.28154	0.999882	0.116555	6.89913
GOTERM_MF_FAT	GO:0004532~exoribonuclease activity	11	0.159397	0.00410364	PAN2, PARN, EXOSC8, EXOSC9, EXOSC6, EXOSC7, EXOSC4, PNPT1, EXOSC2, EXOSC3, XRN2	4815	13	12983	2.28154	0.999882	0.116555	6.89913
GOTERM_CC_FAT	GO:0044437~vacuolar part	34	0.492682	0.00410465	STX8, ACP2, ABCA2, ATP6V1G1, VPS33B, VPS33A, HOOK3, SLC11A2, MTMR2, HOOK2, VPS4B, VPS16, VPS11, ATP6V0D1, VPS39, GABARAPL2, VPS18, PSAP, VTI1B, ATP6V1H, VPS41, TRIM23, CD63, ATP6V1F, NCSTN, LAMP2, SLC17A5, AKTIP, PSEN1, VAMP7, DLD, NEU1, ARL8A, CTNS	4442	64	12782	1.52869	0.971849	0.03312	6.18193
GOTERM_BP_FAT	GO:0002520~immune system development	126	1.82582	0.00412107	XRCC5, XRCC4, MAEA, LMO2, STAT5B, XRCC6, JAG2, ITPKB, JAG1, VPS33A, CIAPIN1, CBFB, CTNNBL1, TGFB2, CTNNB1, MLL5, PATZ1, FAS, ACIN1, MYST1, MYST3, SYK, FLVCR1, SGPL1, LIG1, FUT10, LIG4, SIX4, TACC3, MYH9, BCL2L11, DCLRE1C, PGM3, RPS19, RPS14, SIX1, VEGFA, SLC25A38, ADD2, ADD1, BLM, SOX4, SFXN1, CACNB4, ITGB1, ADA, RTKN2, HOXA9, DYRK3, RUNX1, TRAF6, TCF3, DNAJA3, KLF6, CRIP2, L3MBTL, BPGM, MALT1, H…	5063	276	13528	1.2198	1	0.092825	7.64336
SMART	SM00213:UBQ	27	0.391248	0.00412816	RAD23B, ANUBL1, SUMO1P3, RAD23A, UBQLN4, UBQLN2, UBQLN1, SUMO4, SUMO3, DDI2, NFATC2IP, SUMO2, FAU, TMUB1, UBTD2, RPS27A, TMUB2, USP14, UBL7, HERPUD1, SF3A1, HERPUD2, UBL4A, TCEB2, UBC, UBLCP1, IKBKB, UBA52	3303	46	9079	1.61338	0.875165	0.115204	5.78778
UP_SEQ_FEATURE	domain:F-box	38	0.550645	0.00414599	BTRC, FBXW9, FBXW7, FBXO28, FBXO43, FBXW2, FBXO5, FBXL13, FBXO24, FBXO3, FBXO42, FBXL15, FBXO21, FBXO48, FBXL16, FBXO9, FBXO8, FBXL17, FBXO7, FBXO46, FBXL20, LRRC29, FBXO38, FBXO16, FBXO17, FBXL5, FBXO30, FBXO22OS, FBXO31, FBXL4, TCEB3, FBXO32, FBXO33, FBXO15, FBXL6, FBXO34, FBXL3, FBXO36	6794	72	19113	1.48475	1	0.474153	8.24681
GOTERM_MF_FAT	GO:0019900~kinase binding	85	1.23171	0.00417604	PRKAG1, HINT1, PDLIM5, PRKAG2, PGAM1, FOXO3, FER, UBQLN1, PRKCSH, LATS1, RPS3, CTNNB1, PDPK1, CEP250, CDKN2D, SLC2A1, CDK5RAP3, CDK5RAP2, FAS, CDK5RAP1, TOP2B, TOP2A, ADAM9, DLG1, PTPRK, TYRO3, BCL10, IRS2, CCDC88A, ADAM10, ZC3HC1, BRAF, PFKL, LOC646626, RELA, SOCS1, PRKAB1, RB1, PPP1CC, PPP1CB, IRS1, FLNA, MAPK1, SPAG9, CCND1, CCND3, CCND2, PRKRIP1, RNF138, PEBP1, ADD3, MAP3K11, PRKCZ, PFKFB2, V…	4815	179	12983	1.2804	0.9999	0.116984	7.01671
GOTERM_BP_FAT	GO:0044271~nitrogen compound biosynthetic process	146	2.11564	0.00423927	ADCY3, ATP1B1, ALAD, ATP1B3, ADCY5, ATP6AP1, RP2, DTYMK, RORA, TGFB2, TPK1, GOT1, TBPL1, QDPR, NME7, NME5, NME2, GLUL, NME3, NME1, ATP9B, ATP2C1, TXNDC6, SLC25A38, ATP5C1, ADSL, NFE2L1, FLAD1, PRPS2, NMNAT1, PRPS1, ALDOA, ADSS, SRM, GLUD1, DHFRL1, ASNSD1, CTPS2, KMO, ATP6V1B2, RRM2B, C9ORF95, ATP6V0B, ADA, CMPK1, THTPA, OAZ1, ARG2, QTRTD1, DHODH, C16ORF7, AMD1, MOCS1, ODC1, MOCS3, ATP5J2, SPHK2, …	5063	325	13528	1.20031	1	0.0949805	7.85419
GOTERM_MF_FAT	GO:0031072~heat shock protein binding	40	0.579626	0.00430747	MVD, DNAJC10, DNAJB14, DNAJB12, DAXX, STUB1, HSCB, CDC37, DNAJC17, DNAJC16, DNAJC13, DNAJB11, DNAJC9, DNAJC8, DNAJA1, DNAJC7, DNAJC5, DNAJC4, BCOR, DNAJC3, DNAJC2, DNAJA3, DNAJC19, DNAJC1, DNAJA2, DLST, SLC8A1, NASP, ARNTL, AHR, DNAJB7, DNAJC27, DNAJC28, HIF1A, HDAC2, GNG10, PPID, DNAJC24, DNAJC25, FAF1, HDAC6	4815	74	12983	1.45749	0.999925	0.118936	7.22983
COG_ONTOLOGY	Translation, ribosomal structure and biogenesis	43	0.623098	0.00431171	FAM173A, NARS, TRMT2A, HBS1L, CDKAL1, MTIF3, NSUN7, INTS9, GFM2, KIAA0020, IMP3, SBDS, HARS2, EIF2B2, DUS1L, EIF2B4, NMD3, DHX8, EXOSC9, METTL5, RARS2, EXOSC7, EFTUD2, GARS, EXOSC2, C20ORF165, EXOSC3, RPL27, EEF2, MTRF1L, AARSD1, EIF2B1, RNMTL1, NAT9, TRNT1, GSPT1, NCOA5, EIF2S1, HARS, PES1, DUS4L, CPSF3, CPSF2	872	69	1950	1.3936	0.214926	0.113956	4.177
GOTERM_BP_FAT	GO:0007051~spindle organization	27	0.391248	0.00431847	KIF23, CEP120, PRC1, TTK, AURKA, RCC1, AURKAPS1, SPC25, TUBB, SAC3D1, FBXO5, RANBP1, TUBG1, KIF11, RAN, TREX2, ESPL1, MYH9, CEP63, UBE2C, TACC3, SMC3, DCTN2, SPAG5, ZWINT, CKS2, BUB1B, STMN1	5063	45	13528	1.60316	1	0.0962857	7.99521
SMART	SM00088:PINT	13	0.188378	0.00432425	GPS1, COPS2, PCID2, COPS3, COPS4, COPS7A, EIF3C, PSMD13, PSMD12, EIF3E, PSMD3, PSMD6, EIF3M	3303	17	9079	2.10196	0.886937	0.114055	6.05479
INTERPRO	IPR002423:Chaperonin Cpn60/TCP-1	12	0.173888	0.00436525	CCT7, TCP1, CCT6B, CCT4, CCT8, MKKS, CCT2, CCT3, CCT6A, HSPD1, BBS12, BBS10	6119	15	16659	2.178	1	0.37709	7.96694
GOTERM_BP_FAT	GO:0006839~mitochondrial transport	38	0.550645	0.00436862	GRPEL2, YWHAZ, GRPEL1, MTX3, TIMM17A, CHKB, MTX2, TIMM17B, MTX1, TIMM13, BCL2L1, STARD3, IMMP2L, TOMM7, SLC1A3, FXC1, BCL2, TIMM9, ATP5O, DNAJC19, CPT1B, HSP90AA1, TP53, TIMM23, TIMM44, TIMM8B, TIMM8A, SLC25A12, TRNT1, SLC25A14, SLC25A13, KIAA1279, PSEN1, TOMM70A, UCP2, BAX, C3ORF31, TOMM20, SLC25A15	5063	69	13528	1.4715	1	0.0969646	8.08439
GOTERM_BP_FAT	GO:0010720~positive regulation of cell development	38	0.550645	0.00436862	XRCC5, XRCC4, XRCC2, TNFRSF12A, SOX2, XRCC6, PAX6, CDH4, HOXD11, TGFB2, PRPF19, ACTR3, ZFP91, METRN, ROBO1, BCL2, NKX6-2, ILK, NUMB, RHOA, ROBO2, ZFP91-CNTF, BMP2, ARHGEF1, PTPRF, PLXNB1, RELA, SMAD4, DLL3, SMAD2, SMAD1, LIG4, NTN1, NUMBL, NTRK3, SMO, NOTCH1, CNTF, NDEL1, FOXG1	5063	69	13528	1.4715	1	0.0969646	8.08439
INTERPRO	IPR019786:Zinc finger, PHD-type, conserved site	48	0.695551	0.00437174	ZMYND11, DPF3, RAI1, ING3, RSF1, ING2, PHF20, NFXL1, DIDO1, CXXC1, BRPF1, MLL5, BRPF3, BAZ2B, PHF20L1, MLLT6, MLL4, ING1, MYST3, NFX1, ASXL2, BRD1, PHRF1, SHPRH, TRIM28, ASXL1, PHF10, INTS12, WHSC1, PHF12, TRIM24, PHF17, PHF3, PHF2, PHF19, PHF14, PHF1, TRIM33, MTF2, MLLT10, ASH1L, PHF21B, PHF21A, TCF19, NSD1, PHF8, PHF7, PHF6	6119	93	16659	1.40516	1	0.371081	7.97833
GOTERM_BP_FAT	GO:0006892~post-Golgi vesicle-mediated transport	33	0.478192	0.00439239	PLDN, AP1M1, STX8, AP1G1, MUTED, NAPA, CNO, CLTC, DTNBP1, FTH1, RAB3IP, AP1S2, GBF1, GOPC, AP3B2, PUM1, VPS13A, DOPEY1, SNAP23, CLINT1, HSPA8, SCAMP1, OSBPL5, SCAMP3, VTI1B, MON2, SCFD1, ARF1, VAMP7, TXNDC5, RAB14, SORT1, VAMP2, DNM2	5063	58	13528	1.52024	1	0.0970827	8.12664
GOTERM_BP_FAT	GO:0042158~lipoprotein biosynthetic process	33	0.478192	0.00439239	ATG10, GPAA1, ABCA1, FNTB, PIGK, PIGL, PIGM, FNTA, PIGF, PIGG, PIGH, ATG7, CHM, PIGB, PIGC, PGGT1B, PIGA, ZDHHC2, PIGX, PGAP1, PIGW, PIGU, ADNP, PIGT, PIGS, PIGP, PIGN, ZDHHC15, NMT1, ZDHHC17, SEMA6D, DPM1, DPM2	5063	58	13528	1.52024	1	0.0970827	8.12664
GOTERM_BP_FAT	GO:0006607~NLS-bearing substrate import into nucleus	11	0.159397	0.00443457	CBLB, TRPS1, IPO5, KPNA6, KPNA5, NCKIPSD, KPNA4, KPNA3, KPNA2, KPNA1, RERE	5063	13	13528	2.26087	1	0.0975852	8.20155
KEGG_PATHWAY	hsa00190:Oxidative phosphorylation	66	0.956383	0.00448944	UQCRC2, ATP6V0E1, UQCRC1, COX10, ATP5B, ATP6AP1, NDUFAB1, UQCRFS1, COX5A, UQCRQ, NDUFS7, NDUFS5, NDUFS4, ATP5L, ATP5O, NDUFS3, ATP6V0D1, ATP5H, COX17, NDUFS2, NDUFS1, ATP5J, COX15, NDUFC2, ATP6V1H, NDUFC1, ATP6V1F, COX6C, NDUFA11, ATP6V1C1, UQCRH, ATP5C1, UQCRB, NDUFB3, NDUFB5, NDUFB6, NDUFB8, COX7C, ATP5G2, ATP6V1G1, ATP6V1B2, ATP5G1, ATP6V0B, NDUFB2, COX6B1, NDUFA4, NDUFA5, ATP5J2, NDUFA3, COX7…	1958	130	5085	1.3185	0.586009	0.029953	5.466
GOTERM_BP_FAT	GO:0008610~lipid biosynthetic process	145	2.10114	0.00450785	ALOXE3, HMGCR, NDUFAB1, SGMS1, ACSS2, C14ORF1, LASS5, LASS6, FDFT1, ELOVL1, STARD3, PECR, STARD5, NANS, ELOVL5, ELOVL6, SCD5, SYK, ACAA2, CRLS1, PLD1, SPTLC1, UGCG, PRKAB1, DPAGT1, PISD, LPCAT3, CHPT1, TRERF1, PLCE1, PI4K2A, MVK, CHKA, CNBP, MVD, CYP51A1, GNE, CHKB, HSD17B12, ST8SIA1, HMGCS1, PDSS1, PDSS2, CEPT1, SERINC4, B3GNT5, SERINC1, PEMT, PCYT1A, LPL, SPHK2, SCD, FDXR, FDPS, ACACA, BRCA1, S…	5063	323	13528	1.19947	1	0.0987315	8.33156
GOTERM_CC_FAT	GO:0017119~Golgi transport complex	9	0.130416	0.00456208	COG3, COG4, COG5, SCFD1, COG6, PDF, COG1, GOLGA3, COG2	4442	10	12782	2.58978	0.981107	0.0364135	6.84826
GOTERM_CC_FAT	GO:0031080~Nup107-160 complex	9	0.130416	0.00456208	NUP133, NUP98, NUP160, SEH1L, AHCTF1, NUP85, NUP37, NUP107, NUP43	4442	10	12782	2.58978	0.981107	0.0364135	6.84826
GOTERM_CC_FAT	GO:0030427~site of polarized growth	30	0.43472	0.00458035	GPRIN1, MYO5A, CDK5R1, ABI1, ANG, PTK2B, EXOC4, PAFAH1B1, APC, STX3, PTPRF, ARHGEF7, PRKCI, DOCK7, DPYSL2, CDK5, RUFY3, THY1, DVL1, DCTN2, PSEN1, TSC1, GSK3B, TSC2, NTRK2, TMOD2, KPTN, MYH14, APBB2, APBB1	4442	55	12782	1.56956	0.981405	0.0362246	6.87478
INTERPRO	IPR000795:Protein synthesis factor, GTP-binding	13	0.188378	0.00475948	TUFM, GTPBP2, EEF1A1, EFTUD2, HBS1L, EIF5B, EIF2S3, EEF2, GSPT1, GFM1, EFTUD1, GUF1, EEFSEC	6119	17	16659	2.08191	1	0.389965	8.65605
INTERPRO	IPR000717:Proteasome component region PCI	13	0.188378	0.00475948	GPS1, COPS2, PCID2, COPS3, COPS4, COPS7A, EIF3C, PSMD13, PSMD12, EIF3E, PSMD3, PSMD6, EIF3M	6119	17	16659	2.08191	1	0.389965	8.65605
INTERPRO	IPR011709:Region of unknown function DUF1605	13	0.188378	0.00475948	DHX8, DHX9, YTHDC2, DHX29, DHX38, DHX15, DHX16, DHX33, DHX36, DHX35, DHX30, DHX32, DHX57	6119	17	16659	2.08191	1	0.389965	8.65605
GOTERM_BP_FAT	GO:0031328~positive regulation of cellular biosynthetic process	290	4.20229	0.00476928	MEF2C, XRCC6, STAT5B, RORA, MED21, CITED1, CTNNB1, CITED2, EPC1, APP, BRPF1, FOXF1, SUPT5H, CCNA2, DDAH1, EIF2B5, SYK, RAN, RXRB, RXRA, MED12, MED14, MED13, PROX1, MAPK1, HES5, JUN, VEGFA, PDGFRA, PIAS2, PIAS1, HOXA13, CRTC1, CALR, FOXH1, MAML3, TCF4, TCF3, NKX2-2, PLAGL2, NR1H3, DVL3, YEATS4, KLF6, KLF7, ESRRA, BMP2, IKZF2, SMAD9, KLF12, KLF13, TP53BP1, MAML1, MAML2, SMAD4, SMAD2, SMAD1, DDX5, D…	5063	685	13528	1.13118	1	0.103758	8.79397
INTERPRO	IPR000626:Ubiquitin	27	0.391248	0.00484514	RAD23B, ANUBL1, SUMO1P3, RAD23A, UBQLN4, UBQLN2, UBQLN1, SUMO4, SUMO3, DDI2, NFATC2IP, SUMO2, FAU, TMUB1, UBTD2, RPS27A, TMUB2, USP14, UBL7, HERPUD1, SF3A1, HERPUD2, UBL4A, TCEB2, UBC, UBLCP1, IKBKB, UBA52	6119	46	16659	1.59799	1	0.389009	8.80514
GOTERM_CC_FAT	GO:0005795~Golgi stack	26	0.376757	0.00492399	GLG1, FUT8, ATL1, SGMS1, PIP5K1A, NECAB3, GORASP2, B4GALNT4, GOLGA5, ZFYVE1, B4GALT1, CLN3, PLD1, AP4M1, DNMBP, MGAT2, RAB30, CHPF, NUCB2, CSGALNACT2, RAB14, TRAPPC4, CHSY1, MBTPS1, COG2, GOLGB1	4442	46	12782	1.62643	0.986221	0.0385455	7.3723
UP_SEQ_FEATURE	compositionally biased region:Arg-rich	64	0.927402	0.00492665	RNASEN, SCAF1, CHERP, RSF1, SNIP1, PNN, ZFP91, IMP3, CDCA7, DDX23, PAPPA, PQBP1, SRRM1, KIAA0895, CCAR1, ARGLU1, PHRF1, TMCO6, TMEM200B, TOPORS, SPEN, FLJ46347, MBD2, SNRNP48, LRP10, RBMX2, MAPK7, PRPF38B, MAP3K11, PRPF38A, FIP1L1, FAM120AOS, DIDO1, DDX46, TSPYL2, MRPL15, BUD13, USP39, C14ORF118, SNRNP35, BAZ2B, RBM25, BAHD1, RBM26, FLJ36031, ZFP91-CNTF, EIF4ENIF1, RBM23, YTHDC1, SFRS17A, SAFB2, …	6794	135	19113	1.33367	1	0.529526	9.72539
KEGG_PATHWAY	hsa04114:Oocyte meiosis	57	0.825967	0.00496709	ADCY3, PPP2R5B, ADCY5, BTRC, PPP2R5C, AURKA, CDC16, CCNE2, SLK, PRKACB, CUL1, PPP2R1A, ANAPC5, SGOL1, ANAPC4, ESPL1, SKP1, PPP1CC, PPP1CB, CDK2, MAPK1, MAD2L1, PPP2R5E, ANAPC7, MAD2L2, YWHAZ, CAMK2G, PPP3R1, ANAPC10, ANAPC11, AURKAPS1, RBX1, IGF1R, PPP2CA, BUB1, PPP3CB, CAMK2D, FBXO43, FBXO5, CAMK2B, CHP, CALML5, YWHAB, CDC23, CDC20, IGF2, ITPR3, CDC26, CDC27, SMC3, ITPR1, CCNB1, RPS6KA3, YWHAH, …	1958	110	5085	1.34574	0.623175	0.032009	6.03107
INTERPRO	IPR001353:Proteasome, subunit alpha/beta	14	0.202869	0.00499964	PSMB10, PSMB8, PSMB5, PSMA2, PSMA1, PSMB4, PSMB7, PSMB6, PSMA6, PSMA5, PSMA4, PSMB3, PSMA3, PSMB2	6119	19	16659	2.00606	1	0.392284	9.07345
GOTERM_MF_FAT	GO:0046983~protein dimerization activity	231	3.34734	0.00502893	ALS2, NOG, VAPA, IL6ST, RNASEH1, MAP3K5, GRIN2B, MAP3K9, CREB3L2, CREB3L1, SUPT5H, S100A1, CAPNS1, BRAF, KIAA1804, SUCLG1, MYH9, MAD2L1, JUN, VEGFA, PDGFRA, ATPIF1, EXT1, ADD2, ADD1, CHKA, CLCN3, ENPP1, GGCT, ERBB3, MYO9B, BCL2L1, PDSS1, ZNF618, PDSS2, GPD1L, PVRL1, PVRL3, TCF4, TCF3, BMP2, IKZF2, SMAD6, SMAD4, TREX1, CELSR1, TPD52L2, ABCG1, MLX, UBA3, NLGN4X, PRKRIR, CRYM, BACH1, TAS1R1, DAXX, H…	4815	542	12983	1.14919	0.999985	0.135792	8.3915
GOTERM_BP_FAT	GO:0008203~cholesterol metabolic process	48	0.695551	0.0050341	CYB5R3, CNBP, HDLBP, LDLR, MVD, HMGCR, CYP51A1, SNX17, LEPR, SORL1, HMGCS1, LSS, ABCA2, ABCA1, PMVK, FDFT1, STARD3, APOB48R, INSIG2, APOF, OSBPL1A, INSIG1, PRKAA1, CAT, ANGPTL3, DHCR24, NSDHL, SOAT1, OSBPL5, ACAA2, EBP, MBTPS2, CYP46A1, RXRA, PCTP, FDXR, FDPS, LDLRAP1, TRERF1, ABCG1, SREBF2, SCAP, G6PD, SQLE, MVK, CLN8, MBTPS1, VLDLR	5063	92	13528	1.39405	1	0.108786	9.26012
UP_SEQ_FEATURE	compositionally biased region:Asp-rich	20	0.289813	0.0050357	C11ORF51, SR140, POLA1, ATAD2, WBP11, GON4L, EIF4B, ESF1, CHD8, TSPYL2, MAK16, IPO7, CASZ1, LEO1, CAND1, WASL, BAZ2B, C11ORF58, RNF34, LTV1	6794	32	19113	1.75826	1	0.532679	9.93013
GOTERM_MF_FAT	GO:0003725~double-stranded RNA binding	21	0.304304	0.00506234	ADAD2, NKRF, RNASEN, DHX9, ADARB1, APTX, ILF3, MBNL1, ZNF346, STAU2, SON, ILF2, DGCR8, CDKN2AIP, PRKRIP1, PRKRA, SLC4A1AP, EIF2AK2, DUS2L, MRPL44, ADAR	4815	33	12983	1.71587	0.999986	0.134983	8.44496
GOTERM_BP_FAT	GO:0009144~purine nucleoside triphosphate metabolic process	61	0.88393	0.00509213	ATP6V0E1, ATP1B1, ATP1B3, ATP6AP1, RP2, ATP5B, PRKAG2, ATP10D, LONP1, ATP5S, VPS4B, ATP5L, ATP8B2, ATP5O, ATP6V0D1, ATP5H, NDUFS1, ATP8B3, ATP5J, NUDT1, ATP6V1H, OLA1, DGUOK, NME7, ATP6V1F, ATP6V1C1, NME5, NME2, NME3, NME1, ATP9B, ATP2C1, ADK, TXNDC6, MGEA5, ATP5C1, ALDOA, MYO9B, ATP5G2, ATP5G1, ATP6V1B2, ADA, ATP6V0B, GCH1, RAB11A, C16ORF7, ATP5J2, ATP5F1, ATP11B, AK3, NADK, ATP13A2, MON2, ATP13…	5063	122	13528	1.33597	1	0.109549	9.36197
GOTERM_BP_FAT	GO:0010165~response to X-ray	12	0.173888	0.00516055	XRCC4, ERCC8, CCND1, XRCC2, ERCC6, BRCC3, BLM, MSH2, TP53, LIG4, LRP2, ERCC1	5063	15	13528	2.13755	1	0.110517	9.48191
GOTERM_BP_FAT	GO:0060284~regulation of cell development	96	1.3911	0.00522511	XRCC5, XRCC4, NOG, XRCC2, EFNA1, XRCC6, REST, NR2E1, TGFB2, HOXD11, ZFP91, ROBO1, NKX6-2, ILK, ROBO2, RPS27A, ASPM, LBX1, PTPRF, PLXNB1, RELA, DLL3, LIG4, PROX1, NUMBL, THY1, MIB1, NDEL1, HES5, FOXG1, SIX1, TGIF1, TGIF2, UBA52, CDK5R1, TNFRSF12A, SOX2, SOX5, CALR, TTC3, PTK2, ATN1, NUMB, NKX2-2, B4GALT1, BMP2, SMAD4, SMAD2, SMAD1, NTN1, NTRK3, HDAC5, DLX2, HDAC4, RNF6, NOTCH1, DLX1, HDAC1, NTRK2,…	5063	205	13528	1.25125	1	0.111398	9.59495
GOTERM_CC_FAT	GO:0000178~exosome (RNase complex)	10	0.144907	0.00528464	DIS3, EXOSC10, EXOSC8, EXOSC9, EXOSC6, EXOSC7, EXOSC4, EXOSC2, EXOSC3, C1D	4442	12	12782	2.39794	0.98994	0.0409491	7.89178
GOTERM_CC_FAT	GO:0030897~HOPS complex	10	0.144907	0.00528464	HOOK2, VPS18, AKTIP, VPS41, VPS16, VPS11, VPS33B, VPS33A, VPS39, HOOK3	4442	12	12782	2.39794	0.98994	0.0409491	7.89178
GOTERM_CC_FAT	GO:0031985~Golgi cisterna	15	0.21736	0.0053245	B4GALT1, GLG1, PLD1, FUT8, ATL1, SGMS1, AP4M1, NECAB3, CHPF, GORASP2, CSGALNACT2, NUCB2, CHSY1, B4GALNT4, GOLGA5	4442	22	12782	1.96195	0.990284	0.0408884	7.94902
GOTERM_BP_FAT	GO:0051291~protein heterooligomerization	30	0.43472	0.00533467	PRKCZ, GRB2, PRKAG1, IDE, CDH2, PDSS1, PDSS2, GCH1, CTNNB1, ZFP91, TNFRSF1A, IGF1R, ILK, SKIL, GCHFR, ZFP91-CNTF, BCL10, GLRB, BRAF, LOC646626, YWHAB, PRKAB1, STXBP3, SKI, ITPR3, IRS1, BIRC2, CNTF, TSC1, UQCRH, TSC2, PARVA, PPP5C	5063	52	13528	1.5415	1	0.113172	9.78647
UP_SEQ_FEATURE	zinc finger region:Matrin-type	9	0.130416	0.00536513	CIZ1, ZMAT2, SCNM1, SNRPC, SF3A2, WBP4, MATR3, TRIT1, SF3A3	6794	10	19113	2.5319	1	0.550782	10.5459
UP_SEQ_FEATURE	domain:CTLH	9	0.130416	0.00536513	SMU1, RANBP9, MKLN1, MAEA, RMND5A, WDR26, RMND5B, C20ORF11, RANBP10	6794	10	19113	2.5319	1	0.550782	10.5459
GOTERM_BP_FAT	GO:0006163~purine nucleotide metabolic process	88	1.27518	0.00537315	ADCY3, ATP1B1, ATP6V0E1, ATP1B3, ATP5B, ATP6AP1, RP2, ADCY5, PRKAG2, ATP10D, RORA, MTHFD1, LONP1, MUTYH, ATP5S, VPS4B, GUCY1A2, ATP5L, ATP8B2, ATP5O, PDE8A, ATP6V0D1, IMPDH1, NT5E, ATP5H, NDUFS1, IMPDH2, ATP8B3, ATP5J, NUDT1, ATP6V1H, OLA1, DGUOK, NME7, ATP6V1F, ATP6V1C1, NME5, NME2, NME3, ADM, ATP2C1, ATP9B, NME1, ADK, TXNDC6, ATP5C1, MGEA5, ADSL, PRPS1, ALDOA, ADSS, ENPP1, MYO9B, ATP5G2, CACNB4…	5063	186	13528	1.26414	1	0.113513	9.85364
UP_SEQ_FEATURE	repeat:HEAT 6	19	0.275322	0.00539425	MMS19, PPP2R1A, BTAF1, VAC14, IPO13, PPP4R1, IPO11, GCN1L1, SF3B1, NCAPG, INTS4, IPO4, IPO5, RANBP6, CLASP1, CAND1, PSME4, TNPO2, TNPO1	6794	30	19113	1.7817	1	0.548155	10.6002
GOTERM_BP_FAT	GO:0015931~nucleobase, nucleoside, nucleotide and nucleic acid transport	57	0.825967	0.00544009	NCBP2, ENY2, EIF5A, SLC23A1, SEH1L, RBM8A, SLC23A2, RAE1, DDX25, LOC645691, QKI, NUP37, GLE1, TPR, NUP35, NUP133, SLC25A4, RAN, MAGOH, FMR1, G3BP2, NUP85, NUPL2, NUPL1, SENP2, EIF4A3, DDX39, HHEX, NUP205, THOC6, THOC7, THOC4, NUP107, THOC5, NUP43, THOC1, NUP98, NUP160, NUP93, NUP214, DDX19A, DDX19B, NPM1, NUP54, XPOT, UPF2, NUP153, UPF1, SMG5, SMG7, NXF1, NUP155, HNRNPA1, UPF3A, UPF3B, TMEM48, TS…	5063	113	13528	1.34779	1	0.114416	9.97039
GOTERM_BP_FAT	GO:0016126~sterol biosynthetic process	22	0.318794	0.00549065	CYB5R3, ACAA2, EBP, CNBP, MVD, HMGCR, CYP51A1, PRKAG2, HMGCS1, FDPS, LSS, C14ORF1, PMVK, SC4MOL, FDFT1, G6PD, SQLE, PRKAA1, MVK, SC5DL, DHCR24, NSDHL	5063	35	13528	1.6795	1	0.114988	10.0585
GOTERM_BP_FAT	GO:0006333~chromatin assembly or disassembly	63	0.912911	0.00549213	HIST2H2AA3, RSF1, ARID4A, HP1BP3, ARID4B, NAP1L1, CBX4, H1FX, CBX2, CBX1, CBX8, NAP1L5, CBX7, NAP1L4, CBX6, CBX5, HIST1H2BO, HIST1H2BM, HIST1H2BN, HIST1H2BK, H2AFV, HIST2H2AC, HIST1H2BI, HIST1H2BJ, H2AFZ, MYST1, MYST3, H1F0, MTA2, HMGA1, H2AFB3, SMARCA5, HIST1H2AC, HIST1H4L, TSPYL4, H2AFB2, H2AFB1, TSPYL1, CHD8, TSPYL3, CHD7, TSPYL2, HIST1H4A, HIST1H4B, HJURP, NPM1, CHD2, CHD1, HIST1H4C, HIST1H4I…	5063	127	13528	1.32545	1	0.11459	10.0611
SMART	SM00225:BTB	83	1.20272	0.00550344	BACH1, KCNC1, ZBTB33, KCNC4, KCNC3, ZNF295, ZBTB39, ZBTB37, KLHL2, RCBTB1, KLHL7, SHKBP1, KLHL8, KLHL28, KLHL9, KLHL22, PATZ1, KLHL23, KCNG3, KLHL20, ZBTB20, BTBD7, KCTD21, KCTD20, GAN, ZBTB26, KLHDC5, BTBD9, GZF1, ZBTB25, KLHL18, ZNF238, KLHL17, KLHL12, KLHL10, ANKFY1, MYNN, TNFAIP1, ZFP161, ZBTB10, ZBTB6, ZBTB9, ZNF131, TRIM13, KCNA3, ZBTB16, KCNA7, HIC2, KBTBD2, KCNS2, KBTBD4, KBTBD3, KBTBD6, …	3303	179	9079	1.27454	0.937705	0.135928	7.64567
GOTERM_BP_FAT	GO:0031958~corticosteroid receptor signaling pathway	8	0.115925	0.00551458	YWHAH, NEDD4, NCOA6, RBM4, JAK2, ARID1A, NR3C1, CALR	5063	8	13528	2.67193	1	0.114605	10.1001
GOTERM_CC_FAT	GO:0005839~proteasome core complex	14	0.202869	0.00556769	PSMB10, PSMB8, PSMB5, PSMA2, PSMA1, PSMB4, PSMB7, PSMB6, PSMA6, PSMA5, PSMA4, PSMB3, PSMA3, PSMB2	4442	20	12782	2.01427	0.992142	0.0423473	8.29757
SMART	SM00717:SANT	28	0.405738	0.00561257	EZH1, EZH2, BDP1, GON4L, DMAP1, CRAMP1L, ZKSCAN2, CHD7, ZSCAN20, MIER3, MYB, DNAJC2, DNAJC1, TERF2, C17ORF49, RCOR3, RCOR2, RCOR1, MTA2, MTA3, TTF1, TRERF1, DMTF1, SMARCC1, SMARCC2, SMARCA5, ZZZ3, RERE	3303	49	9079	1.57069	0.941051	0.131991	7.79162
GOTERM_MF_FAT	GO:0004004~ATP-dependent RNA helicase activity	15	0.21736	0.0056482	DHX8, DHX9, UPF1, SKIV2L, EIF4A3, DDX56, DDX47, DDX18, DDX23, DHX38, DDX3X, DDX25, DDX24, DDX21, DDX54	4815	21	12983	1.92598	0.999996	0.147652	9.37768
GOTERM_BP_FAT	GO:0051098~regulation of binding	74	1.07231	0.00566227	NOG, RSF1, TMEM189-UBE2V1, PRDX2, DPH3, RPS3, MEN1, MYD88, PRMT7, SMARCD3, GTF2A2, CAT, NR2F2, NRG1, IRAK2, BCL10, GTPBP4, LOC646626, RELA, TMEM189, TAF6L, PROX1, LDLRAP1, FLNA, DDIT3, UBE2N, SMO, NME2, EP300, PSEN1, NCOA3, NME1, HIPK2, RIPK2, ERC1, COMMD7, EIF2AK3, ADD2, ADD1, SMARCA4, SIVA1, MTDH, BLM, SUMO1P3, CALD1, UBE2V1, EGLN1, ACD, KRAS, SMARCB1, LOC653631, BCL2, NPM1, BCL3, PEX14, APEX1,…	5063	153	13528	1.29231	1	0.117062	10.3568
GOTERM_MF_FAT	GO:0051539~4 iron, 4 sulfur cluster binding	17	0.246341	0.0056645	ACO2, ACO1, IREB2, CDKAL1, NDUFS7, NFU1, MUTYH, NUBP2, TYW1, PRIM2, ETFDH, LIAS, CDK5RAP1, NDUFS2, NTHL1, NDUFS1, MOCS1	4815	25	12983	1.83353	0.999996	0.146316	9.40351
GOTERM_BP_FAT	GO:0006297~nucleotide-excision repair, DNA gap filling	13	0.188378	0.00567657	LIG1, POLE, LIG4, RPA3, RFC5, POLD3, RPA1, RPA2, RFC3, RFC1, RFC2, POLD1, PCNA	5063	17	13528	2.04324	1	0.11691	10.3817
GOTERM_BP_FAT	GO:0060070~Wnt receptor signaling pathway through beta-catenin	13	0.188378	0.00567657	SOX4, PTPRU, UBE2B, DVL1, CTNNB1, CCND1, CHD8, GSK3B, LRP6, WNT9A, TBL1X, APC, AXIN1	5063	17	13528	2.04324	1	0.11691	10.3817
GOTERM_BP_FAT	GO:0031575~G1/S transition checkpoint	13	0.188378	0.00567657	NBN, HUS1, TP53, PML, RPL24, RPS27L, GTSE1, TRIAP1, CCND1, PCBP4, DGKZ, FBXO31, DLG1	5063	17	13528	2.04324	1	0.11691	10.3817
GOTERM_MF_FAT	GO:0051087~chaperone binding	16	0.23185	0.0056969	DLST, GRPEL2, GRPEL1, TP53, CALR, SOD1, HSCB, TSC1, TBCA, PFDN6, PFDN4, HSPE1, HSPD1, AHSA2, AHSA1, DNAJC1	4815	23	12983	1.87573	0.999997	0.145392	9.4548
UP_SEQ_FEATURE	repeat:HEAT 3	28	0.405738	0.0057087	MMS19, BTAF1, PPP4R1, GCN1L1, SF3B1, NIPBL, HEATR5B, INTS4, NCAPG, RANBP6, CLASP1, CLASP2, TNPO2, PIK3R4, TNPO1, PPP2R1A, VAC14, IPO13, IPO11, SCYL3, NCAPD3, HEATR6, EIF4G3, IPO4, IPO5, CAND1, PSME4, COPG	6794	50	19113	1.5754	1	0.564102	11.1839
SP_PIR_KEYWORDS	ribosome biogenesis	27	0.391248	0.00573004	RNASEN, NAF1, SDAD1, GAR1, GNL3L, BOP1, BMS1, FCF1, EBNA1BP2, IMP3, SBDS, FRG1, GNL2, UTP23, GTPBP4, EMG1, BYSL, HEATR1, ISG20L2, RCL1, DDX56, RRS1, PES1, UTP14A, ZNHIT6, NHP2, DDX51	6796	48	19235	1.59207	0.992306	0.0504621	8.50362
GOTERM_CC_FAT	GO:0005763~mitochondrial small ribosomal subunit	13	0.188378	0.00573517	MRPS35, MRPS16, MRPL42, MRPS28, MRPS15, MRPS33, MRPS11, MRPS24, MRPS21, MRPS18C, MRPS18B, MRPS9, MRPS18A	4442	18	12782	2.07822	0.993211	0.0432193	8.53689
GOTERM_CC_FAT	GO:0000314~organellar small ribosomal subunit	13	0.188378	0.00573517	MRPS35, MRPS16, MRPL42, MRPS28, MRPS15, MRPS33, MRPS11, MRPS24, MRPS21, MRPS18C, MRPS18B, MRPS9, MRPS18A	4442	18	12782	2.07822	0.993211	0.0432193	8.53689
INTERPRO	IPR014729:Rossmann-like alpha/beta/alpha sandwich fold	24	0.347776	0.0059294	YARS, VARS2, RARS2, NADSYN1, ASNSD1, QARS, LARS2, IARS2, IARS, WARS, CRY2, ATPBD4, RARS, LARS, MARS2, CARS2, PCYT1A, PAPSS1, CRY1, FLAD1, PAPSS2, MARS, ETFA, NMNAT1	6119	40	16659	1.6335	1	0.439611	10.6724
SP_PIR_KEYWORDS	peroxisome biogenesis	10	0.144907	0.0060074	PEX11A, PEX11B, LONP2, ACOT8, PEX1, PEX19, PEX16, PEX6, PEX5, PEX3	6796	12	19235	2.35862	0.993925	0.0523047	8.89754
SP_PIR_KEYWORDS	exosome	10	0.144907	0.0060074	DIS3, EXOSC10, EXOSC8, EXOSC9, EXOSC6, EXOSC7, EXOSC4, EXOSC2, EXOSC3, C1D	6796	12	19235	2.35862	0.993925	0.0523047	8.89754
GOTERM_BP_FAT	GO:0000724~double-strand break repair via homologous recombination	14	0.202869	0.00601538	XRCC2, RAD51AP1, BLM, SHFM1, HUS1, RAD54L, BRCA1, RAD51, OBFC2B, RPA1, UBE2N, RAD54B, ERCC4, BTBD12	5063	19	13528	1.96879	1	0.123009	10.9678
GOTERM_BP_FAT	GO:0000725~recombinational repair	14	0.202869	0.00601538	XRCC2, RAD51AP1, BLM, SHFM1, HUS1, RAD54L, BRCA1, RAD51, OBFC2B, RPA1, UBE2N, RAD54B, ERCC4, BTBD12	5063	19	13528	1.96879	1	0.123009	10.9678
SP_PIR_KEYWORDS	gpi-anchor biosynthesis	16	0.23185	0.00603309	PIGX, PIGW, GPAA1, PIGU, PIGT, PIGS, PIGP, PIGN, PIGK, PIGL, PIGM, PIGF, PIGG, PIGB, PIGC, PIGA	6796	24	19235	1.88689	0.994057	0.0519904	8.93396
GOTERM_BP_FAT	GO:0043393~regulation of protein binding	19	0.275322	0.00607175	GTPBP4, NOG, EPB41, CALD1, ITGA2, ATR, LDLRAP1, HDAC5, HDAC4, PSEN1, PRMT7, SMARCD3, LOC653631, BAX, BCL2, NRG1, EIF2AK3, ADD2, ADD1	5063	29	13528	1.75058	1	0.123641	11.065
UP_SEQ_FEATURE	repeat:ARM 6	17	0.246341	0.00610572	APC2, CTNND2, CTNND1, ARMC5, ARMC2, CTNNB1, ARVCF, SPAG6, ARMC8, USO1, KPNA6, KPNA5, KPNA4, KPNA3, KPNA2, KPNA1, APC	6794	26	19113	1.83941	1	0.584098	11.9157
UP_SEQ_FEATURE	zinc finger region:C3H1-type	17	0.246341	0.00610572	RBM22, ZC3H13, ZMAT5, ZC3H18, TIPARP, PPP1R10, HELZ, LENG9, NUPL2, CNOT4, ZFC3H1, ZGPAT, PRR3, TOE1, RNF113A, RBM26, DHX57	6794	26	19113	1.83941	1	0.584098	11.9157
GOTERM_BP_FAT	GO:0050769~positive regulation of neurogenesis	33	0.478192	0.00619685	XRCC5, XRCC4, XRCC2, TNFRSF12A, SOX2, XRCC6, PAX6, CDH4, ACTR3, PRPF19, ZFP91, METRN, ROBO1, NKX6-2, ILK, NUMB, RHOA, ROBO2, ZFP91-CNTF, BMP2, ARHGEF1, PTPRF, PLXNB1, RELA, DLL3, SMAD1, LIG4, NTN1, NUMBL, NTRK3, SMO, NOTCH1, CNTF, NDEL1, FOXG1	5063	59	13528	1.49447	1	0.125573	11.2803
SP_PIR_KEYWORDS	dna recombination	22	0.318794	0.00620496	XRCC5, XRCC4, XRCC3, RAG1AP1, XRCC2, LIG1, EME1, XRCC6, SMC5, SMC6, PRKDC, LIG4, KIN, NONO, DCLRE1C, RAD51L1, PSMC3IP, MUS81, NSMCE2, RUVBL2, RUVBL1, BTBD12	6796	37	19235	1.68291	0.994867	0.0528997	9.17718
GOTERM_BP_FAT	GO:0006890~retrograde vesicle-mediated transport, Golgi to ER	15	0.21736	0.00621	ARFGAP1, COPA, COPZ1, TAPBP, KIF1C, COG3, COG4, COPB2, SCFD1, ARF1, GBF1, COPB1, ARCN1, COPG, COPE	5063	21	13528	1.90852	1	0.125371	11.3029
UP_SEQ_FEATURE	domain:FERM	27	0.391248	0.00627633	TLN1, FERMT3, FERMT2, EPB41L4A, PTPN21, RDX, EPB41L4B, PTK2, EZR, FRMD6, PTK2B, MSN, NF2, EPB41, PTPN14, PTPN13, FARP2, EPB41L2, TYK2, MYO10, EPB41L1, PLEKHH3, PLEKHH2, FRMD4A, KRIT1, EPB41L5, JAK2	6794	48	19113	1.58243	1	0.589713	12.2284
GOTERM_BP_FAT	GO:0006099~tricarboxylic acid cycle	16	0.23185	0.00629001	DLST, ACO2, ACO1, SUCLG1, IDH3B, PDHB, SDHA, KIAA0100, NNT, IDH3G, SDHC, SDHD, IDH1, SUCLA2, MDH2, FH	5063	23	13528	1.85874	1	0.12643	11.4402
GOTERM_BP_FAT	GO:0046356~acetyl-CoA catabolic process	16	0.23185	0.00629001	DLST, ACO2, ACO1, SUCLG1, IDH3B, PDHB, SDHA, KIAA0100, NNT, IDH3G, SDHC, SDHD, IDH1, SUCLA2, MDH2, FH	5063	23	13528	1.85874	1	0.12643	11.4402
UP_SEQ_FEATURE	zinc finger region:THAP-type	10	0.144907	0.00629164	THAP8, THAP9, THAP4, THAP6, THAP5, THAP1, THAP2, THAP10, THAP11, PRKRIR	6794	12	19113	2.34435	1	0.586178	12.2564
UP_SEQ_FEATURE	compositionally biased region:Glu/Lys-rich	10	0.144907	0.00629164	HOXC6, SGK1, UPF2, PHF14, MLLT10, PPP1R12A, PSMD2, CALR3, EEA1, PSMD7	6794	12	19113	2.34435	1	0.586178	12.2564
SMART	SM00668:CTLH	9	0.130416	0.00630147	SMU1, RANBP9, MKLN1, MAEA, RMND5A, WDR26, RMND5B, C20ORF11, RANBP10	3303	10	9079	2.47384	0.958401	0.140507	8.70805
SP_PIR_KEYWORDS	tumor suppressor	64	0.927402	0.00633287	FHIT, MTSS1, CADM4, EFNA1, DPH1, FLCN, PTEN, LATS1, LATS2, PNN, MUTYH, ARHGAP20, CDKN2D, PIK3CA, RHOB, PMS1, MTUS1, EGFR, RECK, BCL10, LOC646626, RBL1, TP53, PRKCI, RB1, ZDHHC17, NME2, FAM120A, NME1, TBRG1, BUB1B, PAF1, EXT1, XRN1, LIN9, TRIM13, CDC73, STARD13, PLEKHG2, SMARCB1, RB1CC1, PLEKHO1, ING1, AXIN1, FH, APC, PINX1, CREBL2, MAF, SASH1, NF2, MSH2, ARID3B, PARK7, BRCA1, NBL1, BRMS1, NME1-NM…	6796	137	19235	1.3222	0.995397	0.0534279	9.35778
GOTERM_CC_FAT	GO:0005774~vacuolar membrane	30	0.43472	0.00638824	STX8, ABCA2, ATP6V1G1, VPS33B, VPS33A, HOOK3, SLC11A2, MTMR2, HOOK2, VPS4B, VPS16, VPS11, ATP6V0D1, VPS39, GABARAPL2, VPS18, VTI1B, ATP6V1H, VPS41, TRIM23, CD63, ATP6V1F, NCSTN, LAMP2, SLC17A5, AKTIP, PSEN1, VAMP7, ARL8A, CTNS	4442	56	12782	1.54154	0.996162	0.0476249	9.46452
UP_SEQ_FEATURE	site:Cleavage; by caspase-3	16	0.23185	0.00643611	DBNL, ROCK1, HAX1, MCL1, PRKDC, STK4, SLK, GRIPAP1, PDE4A, BCL2, PLEKHO1, BUB1B, UNC5C, ACIN1, RNF34, GOLGA3	6794	24	19113	1.87548	1	0.590124	12.5203
UP_SEQ_FEATURE	repeat:ARM 7	16	0.23185	0.00643611	CTNND2, CTNND1, ARMC5, ARMC2, CTNNB1, ARVCF, SPAG6, ARMC8, USO1, KPNA6, KPNA5, KPNA4, KPNA3, KPNA2, KPNA1, APC	6794	24	19113	1.87548	1	0.590124	12.5203
INTERPRO	IPR017442:Serine/threonine protein kinase-related	156	2.26054	0.00644849	STK33, PRPF4B, NRBP1, STK38, TBK1, STK35, PASK, RPS6KB2, TTK, CASK, AURKA, AURKB, CLK1, CSNK2A2, MAP3K5, CSNK2A1, MAP3K4, PSKH1, AAK1, MAP3K9, CLK4, MAP3K8, STK39, TLK1, PRKACB, MAP2K5, TNIK, CSNK1G1, ROCK1, BRAF, CSNK1G2, STK24, KIAA1804, WNK1, RPS6KC1, WNK2, MARK3, STK4, CDKL5, STK3, MAP4K3, MAP4K4, MAPK1, MAP4K5, SCYL2, BMP2K, RIPK2, CAMK1, MAPK7, NEK4, EIF2AK2, NEK5, EIF2AK3, NEK3, STK11, NEK…	6119	359	16659	1.18304	1	0.460782	11.5535
INTERPRO	IPR001005:SANT, DNA-binding	28	0.405738	0.00658327	EZH1, EZH2, BDP1, GON4L, DMAP1, CRAMP1L, ZKSCAN2, CHD7, ZSCAN20, MIER3, MYB, DNAJC2, DNAJC1, TERF2, C17ORF49, RCOR3, RCOR2, RCOR1, MTA2, MTA3, TTF1, TRERF1, DMTF1, SMARCC1, SMARCC2, SMARCA5, ZZZ3, RERE	6119	49	16659	1.55572	1	0.461227	11.7809
GOTERM_CC_FAT	GO:0005778~peroxisomal membrane	19	0.275322	0.00659484	ACOX1, PEX6, PEX5, MPV17, PEX3, PEX11A, PEX11B, PNPLA8, ACSL1, PEX1, PEX19, PEX16, PEX26, ABCD2, PEX14, PEX13, CAT, AP2M1, SLC25A17	4442	31	12782	1.76365	0.996796	0.048715	9.75614
GOTERM_CC_FAT	GO:0031903~microbody membrane	19	0.275322	0.00659484	ACOX1, PEX6, PEX5, MPV17, PEX3, PEX11A, PEX11B, PNPLA8, ACSL1, PEX1, PEX19, PEX16, PEX26, ABCD2, PEX14, PEX13, CAT, AP2M1, SLC25A17	4442	31	12782	1.76365	0.996796	0.048715	9.75614
SP_PIR_KEYWORDS	lipid synthesis	48	0.695551	0.00664569	PTGES3, CYB5R3, PTGES2, MVD, HMGCR, CYP51A1, HSD17B1, PRKAG1, HSD17B12, PRKAG2, HMGCS1, NDUFAB1, LSS, C14ORF1, LASS5, PMVK, LASS6, FDFT1, SC4MOL, ELOVL1, FAR1, PECR, ELOVL5, FASN, PRKAA1, SCD5, ELOVL6, DHCR24, HSD17B8, NSDHL, EBP, FADS1, SCD, UGCG, FDPS, ACACA, PRKAB1, FADS2, CBR4, BRCA1, OXSM, LASS4, LASS2, MVK, MECR, DEGS2, SC5DL, DEGS1	6796	98	19235	1.38629	0.996474	0.0554507	9.79809
SMART	SM00298:CHROMO	20	0.289813	0.00666908	ARID4A, ARID4B, SUV39H1, CBX4, CBX2, CBX1, CBX8, CBX7, CBX6, SUV39H2, CBX5, MSL3, CHD8, CHD7, SMARCC1, SMARCC2, CHD2, CHD1, MYST1, MPHOSPH8	3303	32	9079	1.71795	0.965465	0.141862	9.19359
GOTERM_BP_FAT	GO:0007242~intracellular signaling cascade	512	7.41921	0.00668883	MED24, ITSN1, BTK, CTNNB1, MAP3K5, MAP3K4, DIRAS3, CTGF, MAP3K9, PIK3C3, PIK3CA, TLK1, GNG2, DDAH1, CCNA2, GNG5, MAP2K5, ADAM9, SYK, TNIK, BRAF, ROCK1, RXRA, KIAA1804, MED12, MED14, MED13, GEM, DCDC1, RAD1, SPAG9, MAPK1, SPAG5, ZWINT, ROR2, ARL8A, MAPK7, UNC13B, EIF2AK3, GRB14, IRAK1BP1, RALGPS2, RALGPS1, GNAI2, GNAI1, ERBB3, NFKBIB, DUSP10, RUNDC3A, ARF6, ARFGEF2, DUSP19, CDC42EP1, DVL2, DVL3, T…	5063	1256	13528	1.0892	1	0.133434	12.1221
GOTERM_CC_FAT	GO:0008287~protein serine/threonine phosphatase complex	23	0.333285	0.00675532	PPP2R1A, PPP2R5B, CYCS, STRN4, PPP2R5C, PPM1A, PPP3R1, STRN, PPM1B, PPP1CB, ITPR1, PPP1R9B, PPM1D, PPM1E, PPP2CA, BCL2, PPP3CB, PPP2R5E, PPM1L, PPP2R4, PPP2R2B, PPP1R15B, PPP2R2A	4442	40	12782	1.65458	0.997215	0.0494551	9.98205
INTERPRO	IPR006595:CTLH, C-terminal to LisH motif	9	0.130416	0.00676074	SMU1, RANBP9, MKLN1, MAEA, RMND5A, WDR26, RMND5B, C20ORF11, RANBP10	6119	10	16659	2.45025	1	0.463777	12.0795
GOTERM_BP_FAT	GO:0030522~intracellular receptor-mediated signaling pathway	40	0.579626	0.00692517	CREM, RBM4, PML, MED24, NR3C1, CALR, RBM9, DAXX, CALCOCO1, CTNNB1, MLL5, DNAJA1, RARA, RNF14, RAN, RXRA, TAF7, PTF1A, MED12, MED14, ARID1A, RB1, CDK7, MED13, BRCA1, MED4, NCOA2, MED30, YWHAH, NCOA3, RNF4, NEDD4, UBR5, THRAP3, NCOA6, PIAS2, JAK2, PIAS1, DDX54, MED1	5063	75	13528	1.42503	1	0.137337	12.5238
GOTERM_MF_FAT	GO:0031267~small GTPase binding	51	0.739023	0.00697907	ALS2, DENND5A, RAB3GAP1, FER, RANBP9, DMXL2, MAPKAP1, RAPGEF6, VPS4A, RANBP1, PAK1, GOLGA5, ARHGEF2, ROCK1, RALBP1, IPO9, IPO8, ANXA2P1, ECT2, FLNA, PLCE1, RAB11FIP3, IPO7, SGSM3, IPO5, WDR44, ERC1, GRASP, MAP3K11, FGD1, DIAPH1, RTKN, MYO9B, ABCA1, DAAM1, CHM, FGD6, EXOC2, RHOBTB3, PARD6A, SPHK2, DOCK9, DOCK7, DVL1, DOCK4, SYTL4, RAP1A, CYFIP1, GGA3, RANBP10, CDC42BPB	4815	101	12983	1.36153	1	0.173222	11.4633
KEGG_PATHWAY	hsa05221:Acute myeloid leukemia	33	0.478192	0.00699212	GRB2, STAT5B, PML, RPS6KB2, ZBTB16, AKT1, EIF4EBP1, KRAS, SOS1, SOS2, PIK3CA, RARA, RUNX1, PIK3R3, MYC, CHUK, PIK3R1, AKT2, PIK3R2, TCF7, BRAF, MAP2K2, RELA, LEF1, RAF1, BAD, STAT3, MAPK1, NRAS, CCND1, ARAF, IKBKG, IKBKB	1958	58	5085	1.47762	0.747228	0.0433938	8.39238
BIOCARTA	h_ranbp2Pathway:Sumoylation by RanBP2 Regulates Transcriptional Repression	10	0.144907	0.00699235	HDAC4, HDAC1, SUMO1P3, RAN, MDM2, PIAS2, RANGAP1, PIAS1, HDAC9, HDAC6	590	11	1437	2.21418	0.871128	0.336209	8.91532
UP_SEQ_FEATURE	short sequence motif:"KMSKS" region	12	0.173888	0.00705538	IARS, WARS, YARS, VARS2, LARS, EPRS, MARS2, QARS, CARS2, IARS2, LARS2, MARS	6794	16	19113	2.10991	1	0.619593	13.6429
UP_SEQ_FEATURE	site:Not acetylated	12	0.173888	0.00705538	MTHFD1, SLC16A3, NANS, RPS19, RPS16, RPL9, G3BP2, PQBP1, RPL24, GAPDH, CMPK1, PRPS2	6794	16	19113	2.10991	1	0.619593	13.6429
UP_SEQ_FEATURE	repeat:ARM 9	13	0.188378	0.00707777	CTNND2, CTNND1, ARMC2, CTNNB1, ARVCF, ARMC8, USO1, KPNA6, KPNA5, KPNA4, KPNA3, KPNA2, KPNA1	6794	18	19113	2.03177	1	0.616463	13.6832
GOTERM_BP_FAT	GO:0006644~phospholipid metabolic process	89	1.28967	0.00711387	SGPP1, HEXB, GPLD1, SGMS1, PIP5K1A, PTEN, FDFT1, PIGK, AGPAT6, PIGL, PLCB3, PIGM, AGPAT5, PIGF, PIGG, SMPDL3A, GPX4, PIGH, GALR2, PIK3C3, PIGB, PIK3CA, SYNJ2, PIGC, PLCB1, PTDSS1, PTDSS2, PIGA, AGPAT1, CLN3, CRLS1, PLD1, ALDH5A1, PIGX, PIK3C2B, PIGW, PGAP1, ADNP, PIGU, PIGT, PISD, PIGS, PI4KB, LPCAT3, PIGP, CHPT1, PNPLA6, PIGN, SACM1L, PLCE1, NAPEPLD, PRDX6, PI4K2A, CD81, CLN8, CHKA, PGS1, CHKB, …	5063	190	13528	1.25159	1	0.140321	12.8433
GOTERM_CC_FAT	GO:0030426~growth cone	29	0.420229	0.00713991	GPRIN1, MYO5A, CDK5R1, ABI1, PTK2B, ANG, EXOC4, PAFAH1B1, APC, STX3, PTPRF, ARHGEF7, DOCK7, DPYSL2, CDK5, RUFY3, THY1, DVL1, DCTN2, PSEN1, TSC1, GSK3B, TSC2, NTRK2, TMOD2, KPTN, MYH14, APBB2, APBB1	4442	54	12782	1.54534	0.99801	0.0517714	10.5213
INTERPRO	IPR019954:Ubiquitin conserved site	21	0.304304	0.00714307	RAD23B, ANUBL1, RAD23A, UBQLN4, TBCEL, UBQLN2, UBQLN1, UBL3, UBL5, NFATC2IP, UBL4A, UBC, TCEB2, FAU, USP48, UBLCP1, UBTD2, UBA52, RPS27A, TMUB2, USP14	6119	34	16659	1.68155	1	0.47606	12.7195
GOTERM_MF_FAT	GO:0035258~steroid hormone receptor binding	23	0.333285	0.00718734	MMS19, RAN, STAT5B, STRN, RB1, CDK7, CALR, DAXX, BRCA1, PRPF6, CTNNB1, TAF10, YWHAH, NCOA3, RNF4, PHB2, PSMC3IP, NCOA6, PIAS2, PIAS1, DDX54, NSD1, RNF14	4815	38	12983	1.63201	1	0.175953	11.7856
GOTERM_CC_FAT	GO:0000781~chromosome, telomeric region	18	0.260832	0.00722192	PTGES3, XRCC5, NBN, BLM, XRCC6, TERF2IP, RAD50, CDK2, TNKS1BP1, ACD, RIF1, TELO2, TEP1, ERCC4, BTBD12, ERCC1, TERF2, PINX1	4442	29	12782	1.78605	0.998148	0.0519203	10.6359
GOTERM_CC_FAT	GO:0005876~spindle microtubule	18	0.260832	0.00722192	KIF4A, KIF11, PRC1, KNTC1, KIF18A, NUSAP1, POLB, CDC16, CDC27, TUBGCP3, SPAG5, CALM3, PAFAH1B1, CLASP1, CLASP2, TUBG1, TBL1X, CALM2, CALM1, ZW10	4442	29	12782	1.78605	0.998148	0.0519203	10.6359
GOTERM_MF_FAT	GO:0070412~R-SMAD binding	9	0.130416	0.00722912	FOXH1, MEN1, FOS, TRIM33, JUN, SMAD6, SMAD4, SMAD2, SMURF1	4815	10	12983	2.42673	1	0.17495	11.8501
GOTERM_BP_FAT	GO:0010639~negative regulation of organelle organization	43	0.623098	0.00731295	DLC1, LIMA1, CAPZA2, CAPZA1, KATNB1, TTK, RDX, TERF2IP, ARHGAP6, SBDS, ACD, NPM1, BUB1, CLASP1, CLASP2, TPR, TMSL3, ERCC4, TERF2, ERCC1, APC, ARHGEF2, SPTBN4, TAF7, CENPF, ESPL1, MID1IP1, MID1, FOXP3, BRCA1, MAD2L1, PSMG2, MAP2, SCIN, MAP4, DNMT1, TMSB4X, MAPRE1, MAD2L2, ADD2, HDAC6, SPTAN1, ADD1	5063	82	13528	1.40114	1	0.143462	13.1792
GOTERM_MF_FAT	GO:0032561~guanyl ribonucleotide binding	166	2.40545	0.00737025	GNA14, RAB9A, TUBB2B, TUBB2A, GNA11, GNA12, EIF5, TUBB2C, HBS1L, EIF5B, RAB1B, RAB1A, DIRAS3, RAB28, CLP1, ARL15, RALB, RAB24, RRAS, ERAS, TUBG1, EIF2B2, GNL2, SAR1A, GNL1, RAB20, PMS1, GNL3, GTPBP2, GTPBP4, NUDT2, OPA1, RAN, GTPBP8, SUCLG1, EFTUD2, EIF2S3, OLA1, ARL16, EEF2, GEM, RND2, RND3, NME2, RAB18, NME1, EFTUD1, RAB14, ARL8A, RAB13, EEFSEC, PRPS1, GPN2, ADSS, GPN3, GNAI3, GNAI2, GNAI1, GLU…	4815	382	12983	1.17172	1	0.176132	12.0677
GOTERM_MF_FAT	GO:0019001~guanyl nucleotide binding	166	2.40545	0.00737025	GNA14, RAB9A, TUBB2B, TUBB2A, GNA11, GNA12, EIF5, TUBB2C, HBS1L, EIF5B, RAB1B, RAB1A, DIRAS3, RAB28, CLP1, ARL15, RALB, RAB24, RRAS, ERAS, TUBG1, EIF2B2, GNL2, SAR1A, GNL1, RAB20, PMS1, GNL3, GTPBP2, GTPBP4, NUDT2, OPA1, RAN, GTPBP8, SUCLG1, EFTUD2, EIF2S3, OLA1, ARL16, EEF2, GEM, RND2, RND3, NME2, RAB18, NME1, EFTUD1, RAB14, ARL8A, RAB13, EEFSEC, PRPS1, GPN2, ADSS, GPN3, GNAI3, GNAI2, GNAI1, GLU…	4815	382	12983	1.17172	1	0.176132	12.0677
GOTERM_BP_FAT	GO:0043066~negative regulation of apoptosis	156	2.26054	0.00746995	MEF2C, XRCC5, XRCC4, MAEA, XRCC2, WFS1, STAT5B, CBX4, SGMS1, ITSN1, GDNF, CIAPIN1, NR2E1, CITED2, ZFP91, MYD88, FNTA, ATG5, CDKN2D, ILK, TPT1, PIK3CA, DNAJC5, FAS, RPS27A, EGFR, BCL10, ZC3HC1, SOCS2, ROCK1, BRAF, RELA, BARHL1, POLB, LIG4, HBXIP, CSDA, NME5, NME2, NME1, F3, TXNDC5, VEGFA, TNFAIP8, RIPK2, UBA52, MCL1, PAFAH2, ERBB3, SOX4, BCL2L1, ADA, PEA15, KRAS, NPM1, LHX4, GLO1, TAF9, TRAF6, HEL…	5063	354	13528	1.17746	1	0.145808	13.4432
SMART	SM00692:DM3	10	0.144907	0.00747609	THAP8, THAP9, THAP4, THAP6, THAP5, THAP1, THAP2, THAP10, THAP11, PRKRIR	3303	12	9079	2.29059	0.977054	0.151354	10.2511
SMART	SM00446:LRRcap	10	0.144907	0.00747609	CEP72, SNRPA1, C21ORF2, LRRC56, ANP32B, PPP1R7, ANP32E, LRRCC1, ANP32A, NXF1	3303	12	9079	2.29059	0.977054	0.151354	10.2511
GOTERM_BP_FAT	GO:0007010~cytoskeleton organization	189	2.73873	0.00748809	DLC1, CEP72, MTSS1, MAEA, PDGFB, PRC1, CAPZA2, CAPZA1, TTK, AURKA, CTNNB1, HOOK3, ACTG1, HOOK2, PACSIN2, TUBG1, ACTN4, ROCK1, RAN, ESPL1, MYH9, TACC3, PROX1, DCTN2, THY1, ARPC1A, RND3, PLCE1, NDEL1, SPAG5, ATP2C1, ZWINT, FGFR1OP, CNTROB, SDCBP, BIN3, STMN1, NEURL2, ADD2, ADD1, ALDOA, BBS4, FGD1, CCDC99, DIAPH1, MRAS, SSH2, NEDD9, ARF6, ARPC4, MYO9B, ANLN, CALR, RCC1, DAAM1, ITGB1, LLGL1, C19ORF20…	5063	436	13528	1.15825	1	0.14563	13.4736
INTERPRO	IPR000210:BTB/POZ-like	83	1.20272	0.00755236	BACH1, KCNC1, ZBTB33, KCNC4, KCNC3, ZNF295, ZBTB39, ZBTB37, KLHL2, RCBTB1, KLHL7, SHKBP1, KLHL8, KLHL28, KLHL9, KLHL22, PATZ1, KLHL23, KCNG3, KLHL20, ZBTB20, BTBD7, KCTD21, KCTD20, GAN, ZBTB26, KLHDC5, BTBD9, GZF1, ZBTB25, KLHL18, ZNF238, KLHL17, KLHL12, KLHL10, ANKFY1, MYNN, TNFAIP1, ZFP161, ZBTB10, ZBTB6, ZBTB9, ZNF131, TRIM13, KCNA3, ZBTB16, KCNA7, HIC2, KBTBD2, KCNS2, KBTBD4, KBTBD3, KBTBD6, …	6119	179	16659	1.26239	1	0.488868	13.3998
INTERPRO	IPR000953:Chromo domain	20	0.289813	0.00756141	ARID4A, ARID4B, SUV39H1, CBX4, CBX2, CBX1, CBX8, CBX7, CBX6, SUV39H2, CBX5, MSL3, CHD8, CHD7, SMARCC1, SMARCC2, CHD2, CHD1, MYST1, MPHOSPH8	6119	32	16659	1.70156	1	0.483116	13.4148
GOTERM_MF_FAT	GO:0016765~transferase activity, transferring alkyl or aryl (other than methyl) groups	28	0.405738	0.0076033	SRM, COX10, PDSS1, PDSS2, RABGGTB, FDFT1, FNTB, NANS, FNTA, GSTK1, CHM, GGPS1, GSTO2, PGGT1B, GSTA4, DHDDS, HMBS, UBIAD1, FDPS, MMAB, MGST3, COQ2, CHML, MTR, DHPS, SMS, GSTP1, TRIT1	4815	49	12983	1.54078	1	0.179255	12.4259
INTERPRO	IPR000886:Endoplasmic reticulum, targeting sequence	26	0.376757	0.00765038	PDIA2, DNAJC10, MUTED, PDIA5, EDEM3, PDIA4, PRKCSH, CALR, SERPINH1, C3ORF64, KDELC1, KDELC2, HSPA5, MINPP1, LEPREL2, ERP29, CNPY2, HSP90B1, LEPRE1, SDF2L1, TXNDC5, KTELC1, FKBP14, CALR3, FKBP10, RCN2, FAM172A	6119	45	16659	1.573	1	0.481086	13.562
GOTERM_BP_FAT	GO:0033043~regulation of organelle organization	100	1.44907	0.00768723	DLC1, DYNC1LI1, CEP76, CAPZA2, CAPZA1, TTK, CDC16, CTNNB1, CUL7, ILK, TLK1, ESPL1, PROX1, NEBL, ARPC1A, MAD2L1, MAD2L2, ADD2, ADD1, HOXA13, KATNB1, ARF6, ANAPC10, RCC1, PIN1, PFN2, ACD, ARPC3, ARPC2, NPM1, HECTD3, CLASP1, CLASP2, TMSL3, TAF7, L3MBTL, SPTBN4, CDC23, FOXP3, NFKBIL1, BRCA1, PLK4, CDKN1B, TSC1, MAP2, TSC2, DNMT1, MAP4, HDAC6, LIMA1, TERF2IP, LATS1, DSTN, ACTR3, MEN1, CDC42, SBDS, ARH…	5063	217	13528	1.23131	1	0.148699	13.8073
GOTERM_BP_FAT	GO:0009150~purine ribonucleotide metabolic process	67	0.970874	0.00769708	ATP1B1, ATP6V0E1, ATP1B3, ATP6AP1, RP2, ATP5B, PRKAG2, ATP10D, LONP1, ATP5S, VPS4B, ATP5L, ATP8B2, ATP5O, ATP6V0D1, NT5E, ATP5H, IMPDH1, NDUFS1, IMPDH2, ATP8B3, ATP5J, ATP6V1H, OLA1, NME7, ATP6V1F, ATP6V1C1, NME5, NME2, NME3, ATP2C1, NME1, ATP9B, TXNDC6, ATP5C1, ADSL, PRPS1, ALDOA, ADSS, MYO9B, ATP5G2, ATP5G1, ATP6V1B2, ATP6V0B, ADA, PFAS, GCH1, NUDT9, RAB11A, C16ORF7, ENTPD2, ATP5J2, ATP5F1, AK3…	5063	138	13528	1.29724	1	0.148366	13.8238
GOTERM_BP_FAT	GO:0009200~deoxyribonucleoside triphosphate metabolic process	9	0.130416	0.00770783	NUDT1, ADK, DTYMK, MGEA5, RRM2B, DGUOK, ADA, TBPL1, DUT	5063	10	13528	2.40474	1	0.14805	13.8418
GOTERM_BP_FAT	GO:0006983~ER overload response	9	0.130416	0.00770783	ATG10, WFS1, GSK3B, TP53, HSPA5, PPP1R15B, EIF2AK3, DDIT3, SELS	5063	10	13528	2.40474	1	0.14805	13.8418
KEGG_PATHWAY	hsa04012:ErbB signaling pathway	46	0.66657	0.00776301	ERBB4, ERBB3, GRB2, CAMK2G, STAT5B, RPS6KB2, ELK1, AKT1, EIF4EBP1, PTK2, KRAS, PAK4, SOS1, SOS2, CAMK2D, PIK3CA, TGFA, CAMK2B, PAK1, SHC3, PIK3R3, NRG1, MYC, PIK3R1, PIK3R2, AKT2, EGFR, PRKCA, BRAF, MAP2K2, MAP2K4, CBL, RAF1, BAD, MAPK1, NCK2, NRAS, CBLB, CRKL, CDKN1B, PLCG1, GSK3B, JUN, NCK1, ARAF, ABL1	1958	87	5085	1.37315	0.782919	0.0466126	9.27686
UP_SEQ_FEATURE	zinc finger region:C2H2-type 16	50	0.724533	0.00782228	ZNF85, ZNF17, ZNF14, ZNF778, ZNF184, ZNF304, ZNF107, ZFAT, ZNF546, ZNF142, ZNF337, ZNF189, ZNF791, ZNF234, ZNF236, ZNF235, ZNF432, ZNF41, ZNF132, ZNF780A, ZNF615, ZNF616, ZNF699, ZNF30, ZNF227, PRDM15, ZNF226, ZNF225, ZNF224, ZNF709, ZNF473, ZNF425, ZNF607, ZNF420, ZNF268, ZNF606, ZNF28, ZNF569, ZNF521, ZNF668, ZNF585A, ZNF585B, ZNF628, ZNF23, ZFHX4, ZNF418, ZNF319, ZNF571, ZFHX3, ZNF573	6794	103	19113	1.36564	1	0.649131	15.0142
GOTERM_BP_FAT	GO:0034404~nucleobase, nucleoside and nucleotide biosynthetic process	90	1.30416	0.00786688	ADCY3, ATP1B1, ATP6V0E1, ATP1B3, RP2, ATP6AP1, ADCY5, ATP5B, DTYMK, PRKAG2, CAD, ATP10D, MTHFD1, ATP5S, GUCY1A2, ATP5L, ATP8B2, ATP5O, ATP6V0D1, IMPDH1, NT5E, ATP5H, IMPDH2, ATP8B3, TBPL1, NAPRT1, ATP5J, NADSYN1, ATP6V1H, NME7, ATP6V1F, ATP6V1C1, NME5, UMPS, NME2, NME3, ADM, ATP2C1, ATP9B, NME1, RRM2, ADK, TXNDC6, ATP5C1, ADSL, FLAD1, PRPS2, NMNAT1, PRPS1, ALDOA, ADSS, DHFRL1, ATP5G2, KMO, CTPS2,…	5063	193	13528	1.24598	1	0.150361	14.1073
GOTERM_BP_FAT	GO:0034654~nucleobase, nucleoside, nucleotide and nucleic acid biosynthetic process	90	1.30416	0.00786688	ADCY3, ATP1B1, ATP6V0E1, ATP1B3, RP2, ATP6AP1, ADCY5, ATP5B, DTYMK, PRKAG2, CAD, ATP10D, MTHFD1, ATP5S, GUCY1A2, ATP5L, ATP8B2, ATP5O, ATP6V0D1, IMPDH1, NT5E, ATP5H, IMPDH2, ATP8B3, TBPL1, NAPRT1, ATP5J, NADSYN1, ATP6V1H, NME7, ATP6V1F, ATP6V1C1, NME5, UMPS, NME2, NME3, ADM, ATP2C1, ATP9B, NME1, RRM2, ADK, TXNDC6, ATP5C1, ADSL, FLAD1, PRPS2, NMNAT1, PRPS1, ALDOA, ADSS, DHFRL1, ATP5G2, KMO, CTPS2,…	5063	193	13528	1.24598	1	0.150361	14.1073
GOTERM_BP_FAT	GO:0045017~glycerolipid biosynthetic process	42	0.608607	0.007883	CHKA, CHKB, ABHD5, GPAA1, PEX7, PIGK, AGPAT6, PIGL, PIGM, PIGF, PIGG, ANG, SH3GLB1, PIGH, PIGB, PEMT, ETNK1, PIGC, PCYT1A, PTDSS1, PTDSS2, PIGA, AGPAT1, CPT1B, LPL, PLD1, PIGX, PGAP1, PIGW, PIGU, ADNP, PIGT, PIGS, PI4KB, CHPT1, PIGP, PIGN, PLCE1, SEMA6D, CD81, PI4K2A, DPM1, DPM2	5063	80	13528	1.40277	1	0.150135	14.1341
GOTERM_CC_FAT	GO:0016469~proton-transporting two-sector ATPase complex	25	0.362266	0.00791409	ATP6V0E1, ATP6AP1, ATP5B, ATP5G2, ATP6V1B2, ATP6V1G1, ATP5G1, ATP6V0B, ATP5S, ATP5L, ATP5O, ATP6V0D1, ATP5H, ATP5J, ATP5J2, ATP5F1, ATP6V1H, MON2, ATP6V1F, ATP6V1C1, ATP6V1E1, ATP5C1, ATP6V0A1, ATPIF1, ATP5A1	4442	45	12782	1.59863	0.998989	0.0563085	11.5977
GOTERM_BP_FAT	GO:0016032~viral reproduction	38	0.550645	0.00803429	XRCC5, XRCC4, HS3ST6, DERL1, TSG101, XRCC6, HCFC1, RRAGA, DEK, HCFC2, BANF1, PVRL1, WWP2, SMARCB1, WWP1, HTATSF1, CXCR6, ITCH, SUPT5H, PCSK5, PARD6A, LRSAM1, CTBP2, CREB3, LIG4, HBXIP, UBP1, HMGA1, UACA, NEDD4, HIPK2, CD81, THOC6, THOC7, THOC4, THOC5, NFIA, THOC1	5063	71	13528	1.43005	1	0.152281	14.3859
SP_PIR_KEYWORDS	autophagy	19	0.275322	0.00804214	TM9SF1, ATG9B, ATG10, ATG9A, BECN1, AMBRA1, ATG3, C12ORF44, KIAA0652, ATG4D, ATG5, MAP1LC3A, ATG4C, ATG4B, RB1CC1, ATG7, RAB24, ATG16L1, ATG16L2	6796	31	19235	1.73473	0.998929	0.066106	11.7393
SP_PIR_KEYWORDS	Chromosome partition	19	0.275322	0.00804214	PPP2R1A, SGOL2, SGOL1, CASC5, ESPL1, UBE2I, MIS12, SRPK1, KIF2C, RAD21, SEH1L, INCENP, NSL1, BUB1, ARL8A, NUP37, NUP43, BUB3, STAG2	6796	31	19235	1.73473	0.998929	0.066106	11.7393
GOTERM_MF_FAT	GO:0004536~deoxyribonuclease activity	21	0.304304	0.0080525	EXO1, APLF, MRE11A, TREX2, APTX, TREX1, MBD4, TATDN2, RAD50, TATDN3, DNASE1L1, RAD1, DNA2, NME2, ERCC5, NME1-NME2, NME1, MUS81, APEX1, ERCC4, FEN1, BTBD12, ERCC1	4815	34	12983	1.6654	1	0.186841	13.1125
INTERPRO	IPR006612:Zinc finger, C2CH-type	10	0.144907	0.00806279	THAP8, THAP9, THAP4, THAP6, THAP5, THAP1, THAP2, THAP10, THAP11, PRKRIR	6119	12	16659	2.26875	1	0.493181	14.2411
INTERPRO	IPR003603:U2A'/phosphoprotein 32 family A, C-terminal	10	0.144907	0.00806279	CEP72, SNRPA1, C21ORF2, LRRC56, ANP32B, PPP1R7, ANP32E, LRRCC1, ANP32A, NXF1	6119	12	16659	2.26875	1	0.493181	14.2411
KEGG_PATHWAY	hsa04910:Insulin signaling pathway	67	0.970874	0.00810661	PHKB, PRKAG1, PRKAG2, RPS6KB2, AKT1, EIF4EBP1, PDPK1, PIK3CA, PRKACB, SHC3, AKT2, IRS2, BRAF, PTPRF, SOCS2, FLOT2, FLOT1, SOCS1, PRKAB1, PRKCI, SOCS4, PPP1CC, PPP1CB, IRS1, MAPK1, CRKL, PKLR, PRKCZ, EXOC7, GRB2, MKNK1, ELK1, PPP1R3D, PPP1R3C, KRAS, PPP1R3B, SOS1, SOS2, GYS1, FASN, PRKAA1, CALML5, TRIP10, PIK3R3, PIK3R1, PIK3R2, MAP2K2, CBL, ACACA, RAF1, IGF2, BAD, RPS6, NRAS, CBLB, EIF4E, TSC1, P…	1958	135	5085	1.2889	0.797167	0.0471946	9.66854
UP_SEQ_FEATURE	metal ion-binding site:Zinc 2	37	0.536154	0.00814567	VPS29, ERMP1, NPEPL1, CHURC1, ZFP64, LYAR, ETHE1, PNKD, POLR2I, PML, ADH5, ANAPC11, ZNF346, RBX1, DNAJA1, STAMBPL1, USP16, NT5E, DNAJA3, DNAJA2, STAMBP, ACY1, BRAF, RAF1, POLR3A, MID1, LAP3, HAGH, NAPEPLD, RNF7, ARAF, SIAH1, HAGHL, SIAH2, CPD, CHORDC1, CPSF3	6794	72	19113	1.44568	1	0.659869	15.5862
UP_SEQ_FEATURE	repeat:HEAT 1	31	0.44921	0.00828546	MMS19, BTAF1, PPP4R1, PRKDC, GCN1L1, SF3B1, NIPBL, HEATR5B, INTS4, NCAPG, RANBP6, CLASP1, CLASP2, TNPO2, TNPO1, PIK3R4, LOC653877, PPP2R1A, VAC14, IPO13, IPO11, SCYL3, ATR, NCAPD3, HEATR6, EIF4G3, IPO4, IPO5, CAND1, PSME4, COPG, UTP20	6794	58	19113	1.50362	1	0.661991	15.8323
UP_SEQ_FEATURE	repeat:HEAT 2	31	0.44921	0.00828546	MMS19, BTAF1, PPP4R1, PRKDC, GCN1L1, SF3B1, NIPBL, HEATR5B, INTS4, NCAPG, RANBP6, CLASP1, CLASP2, TNPO2, TNPO1, PIK3R4, LOC653877, PPP2R1A, VAC14, IPO13, IPO11, SCYL3, ATR, NCAPD3, HEATR6, EIF4G3, IPO4, IPO5, CAND1, PSME4, COPG, UTP20	6794	58	19113	1.50362	1	0.661991	15.8323
GOTERM_CC_FAT	GO:0005932~microtubule basal body	21	0.304304	0.00832566	BBS4, PARD3, BBS5, C2CD3, B9D2, CETN3, RPGRIP1L, TTLL5, CETN2, TTLL7, RAB3IP, C19ORF20, NPHP4, NEDD1, EZR, CEP250, LCA5, IFT20, IFT57, CYS1, CDH23	4442	36	12782	1.67856	0.999295	0.0586821	12.1649
GOTERM_MF_FAT	GO:0047485~protein N-terminus binding	39	0.565135	0.00835739	MORF4L1, ACOX1, NBN, HAX1, TDRD7, PDLIM5, ALG2, PEX5, EIF5A, KCNIP2, DAXX, CSNK2A2, MEN1, ERCC5, ERCC6, CSNK2A1, PEX19, EIF3E, NPAT, EXOC4, PEX14, RPS21, ERCC4, ACTN4, RELA, TP53, APTX, DCTN4, TAF11, RND2, MNAT1, NCOA3, TSC1, ZWINT, SMARCC1, CALM3, SDCBP, PARP1, CALM2, CALM1, SMARCA4	4815	74	12983	1.42106	1	0.191217	13.5756
KEGG_PATHWAY	hsa03430:Mismatch repair	16	0.23185	0.00842336	EXO1, MSH6, MSH3, SSBP1, MSH2, LIG1, RPA3, RPA1, RFC5, POLD3, RPA2, RFC3, RFC1, RFC2, POLD1, PCNA	1958	23	5085	1.80663	0.809475	0.047594	10.0282
SMART	SM00177:ARF	15	0.21736	0.00844978	ARL2, ARL1, ARFRP1, ARL16, ARF6, ARL6, TRIM23, ARL5A, ARF1, ARF3, ARF4, ARL8A, ARL5B, ARL4C, ARL4A	3303	22	9079	1.87412	0.985994	0.162928	11.5117
OMIM_DISEASE	Colorectal cancer	9	0.130416	0.0084518	NRAS, EP300, BAX, TP53, BUB1B, PIK3CA, AXIN2, CTNNB1, APC	1085	12	3671	2.53756	0.999999	0.989457	13.2572
GOTERM_BP_FAT	GO:0060548~negative regulation of cell death	158	2.28952	0.0084759	MEF2C, XRCC5, XRCC4, MAEA, XRCC2, WFS1, STAT5B, CBX4, SGMS1, ITSN1, GDNF, CIAPIN1, NR2E1, CITED2, ZFP91, MYD88, FNTA, ATG5, CDKN2D, ILK, TPT1, PIK3CA, DNAJC5, FAS, RPS27A, EGFR, BCL10, ZC3HC1, SOCS2, ROCK1, BRAF, RELA, BARHL1, POLB, LIG4, HBXIP, CSDA, NME5, NME2, NME1, F3, TXNDC5, VEGFA, TNFAIP8, RIPK2, UBA52, MCL1, PAFAH2, ERBB3, SOX4, BCL2L1, ADA, PEA15, KRAS, NPM1, LHX4, GLO1, TAF9, TRAF6, HEL…	5063	360	13528	1.17268	1	0.159442	15.1168
SP_PIR_KEYWORDS	methyltransferase	67	0.970874	0.00848338	RNMT, DPH5, EZH1, EZH2, RG9MTD2, RG9MTD3, DMAP1, N6AMT1, PRMT3, MLL5, PRMT7, PRMT5, PRMT6, TFB2M, METT5D1, TGS1, FTSJ1, MLL4, HEMK1, METTL5, METTL4, RNMTL1, COQ5, MTRR, SUV420H2, COQ3, NOP2, TRMT11, ASH1L, PCMTD2, TRMT12, PCMTD1, PRDM2, NSD1, SETD1A, WBSCR22, NSUN7, NSUN6, ECE2, METTL3, METTL1, PEMT, PCMT1, NSUN2, MEPCE, NSUN5, NSUN4, SETDB1, DNMT3A, LCMT1, SHMT2, SETDB2, SUV39H1, SMYD3, C20ORF7,…	6796	146	19235	1.29886	0.999265	0.0689537	12.3445
GOTERM_CC_FAT	GO:0000119~mediator complex	7	0.101435	0.0086308	MED7, MED4, MED15, THRAP3, MED22, MED13, MED13L	4442	7	12782	2.87753	0.99946	0.0602884	12.5833
GOTERM_BP_FAT	GO:0009108~coenzyme biosynthetic process	37	0.536154	0.00865501	KMO, PPCDC, C9ORF95, PDSS1, PDSS2, MTHFD1L, PDHB, GCH1, TPK1, MTHFD1, MTHFS, GPHN, LIAS, DCAKD, MOCS1, NAPRT1, DLST, MOCS3, MTHFD2L, PDXK, NADSYN1, COQ9, COQ7, COQ5, HAGH, COQ3, DBT, COQ2, PANK2, PANK3, GGT7, PANK1, MTR, DLD, FPGS, FLAD1, NMNAT1	5063	69	13528	1.43278	1	0.161994	15.4115
GOTERM_MF_FAT	GO:0000175~3'-5'-exoribonuclease activity	10	0.144907	0.00866211	PAN2, PARN, EXOSC8, EXOSC9, EXOSC6, EXOSC7, EXOSC4, PNPT1, EXOSC2, EXOSC3	4815	12	12983	2.24697	1	0.195469	14.0361
GOTERM_BP_FAT	GO:0034101~erythrocyte homeostasis	28	0.405738	0.00873327	MAEA, SFXN1, PRDX1, MLL5, DYRK3, TCEA1, BCL6, ACIN1, FLVCR1, RPS24, CEBPG, IREB2, BPGM, RB1, INHA, PKNOX1, RPS19, G6PD, ID2, JMJD6, RPS17, RPS14, SP3, VEGFA, SLC25A38, TGFBR3, KLF1, ADD1	5063	49	13528	1.52682	1	0.162797	15.54
GOTERM_BP_FAT	GO:0019220~regulation of phosphate metabolic process	208	3.01406	0.00876188	ALS2, ADCY3, DLC1, IL6ST, EFNA1, ADCY5, LPAR2, LPAR1, S1PR2, ZFP91, ZGPAT, MAP3K5, APP, MAP3K4, DIRAS3, MAP3K9, ILK, ADAM9, SYK, DBNL, GTPBP4, MAPKSP1, KIAA1804, THY1, SPAG9, JUN, SAPS3, PRKRIP1, CDK5R1, ENPP1, GNAI2, PFKFB2, PFKFB1, CHEK1, DUSP12, CDC37, PIN1, DUSP19, KRAS, HEXIM2, BMP2, SPHK2, TAOK2, SMAD6, SMAD4, DUSP22, PTPN11, DVL1, CCNT2, CCNT1, ZNF675, DAXX, LATS1, PTEN, LATS2, CCNE2, EDNR…	5063	485	13528	1.1459	1	0.162748	15.5869
GOTERM_BP_FAT	GO:0051174~regulation of phosphorus metabolic process	208	3.01406	0.00876188	ALS2, ADCY3, DLC1, IL6ST, EFNA1, ADCY5, LPAR2, LPAR1, S1PR2, ZFP91, ZGPAT, MAP3K5, APP, MAP3K4, DIRAS3, MAP3K9, ILK, ADAM9, SYK, DBNL, GTPBP4, MAPKSP1, KIAA1804, THY1, SPAG9, JUN, SAPS3, PRKRIP1, CDK5R1, ENPP1, GNAI2, PFKFB2, PFKFB1, CHEK1, DUSP12, CDC37, PIN1, DUSP19, KRAS, HEXIM2, BMP2, SPHK2, TAOK2, SMAD6, SMAD4, DUSP22, PTPN11, DVL1, CCNT2, CCNT1, ZNF675, DAXX, LATS1, PTEN, LATS2, CCNE2, EDNR…	5063	485	13528	1.1459	1	0.162748	15.5869
UP_SEQ_FEATURE	compositionally biased region:Poly-Asp	44	0.637589	0.00879353	CGNL1, DENND5A, BLM, EIF5B, LEMD3, DAXX, MEIS1, KIAA1704, DMXL1, MEIS2, DDX46, SFRS8, HOMEZ, BTF3, HBP1, TAF9, EIF3J, TPR, BCOR, INO80D, FOXD1, ZCCHC6, BSG, TAF4, SLC8A1, ZC3H18, NUCKS1, FAM21D, C20ORF112, UBR4, SPTY2D1, GAS1, SIRT1, ZBTB44, PRPF6, PJA1, RNF6, CCDC55, GOLPH3, C19ORF2, SNX33, CHAF1A, PPP1R15A, BCAR3	6794	89	19113	1.3908	1	0.679763	16.7211
GOTERM_CC_FAT	GO:0005773~vacuole	107	1.5505	0.00886056	RAB9A, LGMN, ATP6AP1, VPS33B, VPS33A, HOOK3, ZNRF2, HOOK2, GOT1, IDS, ATG5, VPS4B, MCOLN1, BCL10, ATG9B, ATG9A, VTI1B, VPS41, GNS, NPC1, CHID1, NPC2, TIAL1, VAMP7, DLD, PRCP, RAB14, VAMP4, NEU1, ARL8A, STX8, MMD, LRBA, PPT2, IFI30, CTSA, ACP2, ABCA2, ROBLD3, TTC3, ADA, ATP6V0B, SLC11A2, SIAE, GALNS, GABARAPL2, ABCB9, GGH, CD63, LAMP1, LAMP2, FNBP1, AKTIP, ATG16L1, CLCN7, HEXA, HEXB, ASAH1, MAP1LC…	4442	252	12782	1.22181	0.999558	0.0613585	12.8971
GOTERM_BP_FAT	GO:0006732~coenzyme metabolic process	73	1.05782	0.00892988	HMGCR, PGD, PDHB, MTHFD1L, ACOT9, TPK1, MTHFD1, AGPAT6, ACOT8, IDH3G, MCEE, GPX4, SUCLA2, HMGCL, NAPRT1, PDXK, ACO2, ALDH5A1, ACO1, SUCLG1, NADSYN1, COQ9, COQ7, COQ5, HAGH, KIAA0100, COQ3, COQ2, CTH, PANK2, PGLS, NNT, PANK3, G6PD, PANK1, DLD, FLAD1, MDH2, NMNAT1, KMO, PPCDC, C9ORF95, PDSS1, PDSS2, GCH1, GLRX2, MTHFS, GPHN, GSTK1, IDH1, LIAS, GLO1, RPIA, MOCS1, DCAKD, FH, DLST, MOCS3, MTHFD2L, ACA…	5063	153	13528	1.27484	1	0.165064	15.862
GOTERM_BP_FAT	GO:0000060~protein import into nucleus, translocation	21	0.304304	0.00903453	RBM22, ATP6AP1, TP53, PML, POLA2, ARNTL, GLI3, TGFB2, AKT1, MAPK1, SEC61B, CEP57, JUN, ZFYVE9, BCL3, BCL6, JAK2, FGF2, TNPO1, F2R, TOB1	5063	34	13528	1.65031	1	0.16629	16.0329
GOTERM_BP_FAT	GO:0034976~response to endoplasmic reticulum stress	21	0.304304	0.00903453	ATG10, HERPUD1, DERL1, WFS1, TP53, SELS, DDIT3, OS9, ATF4, CCND1, VCP, GSK3B, COL4A3BP, HSPA5, AMFR, ERO1L, NFE2L2, EIF2AK2, PPP1R15B, PPP1R15A, EIF2AK3	5063	34	13528	1.65031	1	0.16629	16.0329
UP_SEQ_FEATURE	compositionally biased region:Poly-Glu	202	2.92711	0.00923627	C7ORF41, PNMA2, DZIP3, SNIP1, BBX, LEMD3, PTPN21, SART3, ACBD5, ZGPAT, CDCA8, RUNDC1, MAK16, SFRS8, MAP3K9, ZRSR2, DHX30, C12ORF68, EIF2B5, C20ORF118, C15ORF59, VPS41, BCL2L13, SAPS1, DHX29, UBR5, PRKRIP1, LRCH3, PNMA1, C3ORF19, AKAP12, ZNF513, SH3BP5L, RILPL2, PVRL1, ISY1, MTCP1, ZNF622, CNKSR2, C7ORF51, KIF3A, TAOK2, TAOK1, CCDC82, TP53BP1, PTPN14, EHBP1, HYOU1, KCNJ4, NOTCH1, SMYD5, SYTL4, FAM…	6794	494	19113	1.15034	1	0.693687	17.4883
GOTERM_BP_FAT	GO:0016073~snRNA metabolic process	10	0.144907	0.00927746	INTS9, INTS8, INTS5, INTS4, INTS7, INTS6, INTS12, INTS2, INTS3, INTS10	5063	12	13528	2.22661	1	0.169822	16.4283
GOTERM_BP_FAT	GO:0016180~snRNA processing	10	0.144907	0.00927746	INTS9, INTS8, INTS5, INTS4, INTS7, INTS6, INTS12, INTS2, INTS3, INTS10	5063	12	13528	2.22661	1	0.169822	16.4283
GOTERM_BP_FAT	GO:0006613~cotranslational protein targeting to membrane	10	0.144907	0.00927746	ARL6IP1, SRP14, SRP54, SRPR, SRP72, SRP19, SEC62, SSR2, SSR1, SSR3	5063	12	13528	2.22661	1	0.169822	16.4283
GOTERM_BP_FAT	GO:0000045~autophagic vacuole formation	10	0.144907	0.00927746	ATG9B, ATG9A, PSEN1, ATG4C, ATG5, MAP1LC3A, BECN1, ATG16L1, KIAA0652, C12ORF44	5063	12	13528	2.22661	1	0.169822	16.4283
GOTERM_BP_FAT	GO:0043968~histone H2A acetylation	10	0.144907	0.00927746	MORF4L1, EPC1, YEATS4, ING3, ACTL6A, RUVBL2, RUVBL1, TRRAP, DMAP1, BRD8	5063	12	13528	2.22661	1	0.169822	16.4283
SP_PIR_KEYWORDS	leucine zipper	22	0.318794	0.00930712	MAFF, CREB1, CREM, RB1, HERC1, ATF1, TSC22D1, FOS, CDR2, PKN3, MAP3K9, JUN, ATF7, TSC2, NUCB2, MAP3K10, NFE2L1, RNF26, EEF1D, GOLGA3, NAT14, MAP3K11	6796	38	19235	1.63862	0.999637	0.0747094	13.464
KEGG_PATHWAY	hsa04916:Melanogenesis	51	0.739023	0.0093387	ADCY3, ADCY5, MITF, CTNNB1, EDNRB, PLCB3, CREB3L2, CREB3L1, PRKACB, PLCB1, TUBB3, PRKCA, WNT10B, LEF1, MAPK1, EP300, GNAQ, WNT11, GNAS, WNT9A, WNT5A, GNAI3, GNAI2, GNAI1, CAMK2G, KITLG, KRAS, CAMK2D, CAMK2B, CALML5, WNT8A, FZD9, DVL2, DVL3, FZD8, TCF7, CREB3, MAP2K2, CREB1, RAF1, FZD3, FZD2, FZD5, FZD4, FZD7, DVL1, NRAS, WNT7B, GSK3B, CALM3, WNT7A, CALM2, CALM1	1958	99	5085	1.33787	0.841021	0.051186	11.0603
BBID	107.mRNA_translation-protein_synthesis	10	0.144907	0.00934579	AKT1, MAPK1, PDPK1, EIF4EBP1, EIF4E, MKNK1, RAF1, IRS1, EIF2B1, PIK3R1	137	12	358	2.17762	0.562333	0.562333	9.67047
INTERPRO	IPR006688:ADP-ribosylation factor	15	0.21736	0.00934614	ARL2, ARL1, ARFRP1, ARL16, ARF6, ARL6, TRIM23, ARL5A, ARF1, ARF3, ARF4, ARL8A, ARL5B, ARL4C, ARL4A	6119	22	16659	1.85625	1	0.53926	16.3224
GOTERM_MF_FAT	GO:0003899~DNA-directed RNA polymerase activity	25	0.362266	0.0094001	POLR2H, POLR2G, POLR2I, POLA1, ZNRD1, POLR2D, MED21, MED20, POLR2C, POLR2B, PRIM1, PRIM2, TWISTNB, POLR3F, POLR3K, POLR1D, POLR1C, POLR3A, POLR1B, POLR3C, POLR3B, GRINL1A, CD3EAP, CCDC111, CTDP1	4815	43	12983	1.56765	1	0.208212	15.1419
GOTERM_MF_FAT	GO:0019205~nucleobase, nucleoside, nucleotide kinase activity	25	0.362266	0.0094001	RP2, DTYMK, DCK, CASK, CMPK1, TK1, CLP1, TAF9, UCK2, DLG1, MPP1, AK3, AK2, DGUOK, AK7, NME7, PNKP, NME5, NME2, NME3, NME1-NME2, NME1, ADK, TXNDC6, UCKL1, TJP2, GUK1	4815	43	12983	1.56765	1	0.208212	15.1419
GOTERM_MF_FAT	GO:0034062~RNA polymerase activity	25	0.362266	0.0094001	POLR2H, POLR2G, POLR2I, POLA1, ZNRD1, POLR2D, MED21, MED20, POLR2C, POLR2B, PRIM1, PRIM2, TWISTNB, POLR3F, POLR3K, POLR1D, POLR1C, POLR3A, POLR1B, POLR3C, POLR3B, GRINL1A, CD3EAP, CCDC111, CTDP1	4815	43	12983	1.56765	1	0.208212	15.1419
GOTERM_BP_FAT	GO:0009267~cellular response to starvation	20	0.289813	0.00948472	CLN3, ATG9B, ATG9A, NUAK2, FOXA3, BECN1, FADS1, TP53, BMPR2, C12ORF44, KIAA0652, SIRT1, PSEN1, ATG5, MAP1LC3A, ATG4C, JUN, HSPA5, ATG16L1, HDAC6	5063	32	13528	1.66996	1	0.172723	16.7643
GOTERM_BP_FAT	GO:0007006~mitochondrial membrane organization	20	0.289813	0.00948472	DNM1L, OPA1, HSP90AA1, SAMM50, TP53, PEX5, TIMM50, TIMM13, BCL2L1, TIMM8B, TIMM8A, LETM1, SH3GLB1, BAX, BCL2, FXC1, TIMM9, HSPA4, COX18, CLN8	5063	32	13528	1.66996	1	0.172723	16.7643
INTERPRO	IPR007502:Helicase-associated region	13	0.188378	0.00952585	DHX8, DHX9, YTHDC2, DHX29, DHX38, DHX15, DHX16, DHX33, DHX36, DHX35, DHX30, DHX32, DHX57	6119	18	16659	1.96625	1	0.540092	16.61
GOTERM_MF_FAT	GO:0016866~intramolecular transferase activity	17	0.246341	0.00970157	RPUSD2, RPUSD3, RPUSD1, PGAM1, LSS, BPGM, PMM2, PUS7, PMM1, PGM2L1, PGM2, PUS7L, PGM3, MUT, PGM1, TRUB1, TRUB2	4815	26	12983	1.76301	1	0.21204	15.5897
UP_SEQ_FEATURE	cross-link:Glycyl lysine isopeptide (Lys-Gly) (interchain with G-Cter in NEDD8)	7	0.101435	0.00979929	CUL3, CUL2, CUL5, CUL7, CUL4A, CUL4B, CUL1	6794	7	19113	2.81322	1	0.711187	18.4542
BIOCARTA	h_RNApol3Pathway:RNA polymerase III transcription	8	0.115925	0.00980212	BRF1, BDP1, GTF3C5, TBP, SSB, GTF3C1, GTF3C4, GTF3C3	590	8	1437	2.43559	0.943659	0.380839	12.2861
GOTERM_CC_FAT	GO:0017053~transcriptional repressor complex	23	0.333285	0.00985795	CTBP2, RBBP4, ARID4A, MTA2, YWHAB, SKI, MBD3, PHF12, ZBTB16, RBBP7, APPL2, GLI3, CBX5, HDAC4, ZNF350, CSNK2A1, HDAC2, HDAC1, SMARCC2, TBL1X, AKIRIN2, C1D, ETV3	4442	41	12782	1.61423	0.999816	0.067524	14.2471
GOTERM_BP_FAT	GO:0046519~sphingoid metabolic process	26	0.376757	0.00998649	SGPP1, HEXA, HEXB, SGMS1, LASS5, LASS6, ASAH1, ITGB8, COL4A3BP, PPP2CA, B4GALNT1, SGPL1, CLN3, PPP2R1A, PLA2G15, SPHK2, ALDH5A1, UGCG, SAMD8, GBA2, LASS4, GLA, LASS2, SMPD1, CLN8, SMPD2	5063	45	13528	1.54378	1	0.180442	17.5724
GOTERM_CC_FAT	GO:0045259~proton-transporting ATP synthase complex	14	0.202869	0.010001	ATP5J2, ATP5B, ATP5F1, ATP5G2, ATP5G1, MON2, ATP5S, ATP5C1, ATP5L, ATP5O, ATPIF1, ATP5A1, ATP5H, ATP5J	4442	21	12782	1.91836	0.999837	0.0679415	14.4392
GOTERM_MF_FAT	GO:0003746~translation elongation factor activity	16	0.23185	0.0100248	TUFM, EEF1A1, EEF1B2, ELL, HBS1L, EIF5A, EEF2, GFM2, TSFM, GFM1, EFTUD1, TCEB2, EEF1G, TCEA1, EEF1D, EEFSEC	4815	24	12983	1.79758	1	0.216183	16.0673
UP_SEQ_FEATURE	repeat:1-1	17	0.246341	0.0100882	RPL36A, RPL14, SYNCRIP, CENPF, ACRV1, CSTF2T, CALR, COIL, CANX, SON, HNRNPH2, HNRNPK, UBA1, HNRNPUL1, PQBP1, CALR3, HNRNPH1, BAT2	6794	27	19113	1.77129	1	0.717768	18.9457
GOTERM_BP_FAT	GO:0043069~negative regulation of programmed cell death	157	2.27503	0.0100919	MEF2C, XRCC5, XRCC4, MAEA, XRCC2, WFS1, STAT5B, CBX4, SGMS1, ITSN1, GDNF, CIAPIN1, NR2E1, CITED2, ZFP91, MYD88, FNTA, ATG5, CDKN2D, ILK, TPT1, PIK3CA, DNAJC5, FAS, RPS27A, EGFR, BCL10, ZC3HC1, SOCS2, ROCK1, BRAF, RELA, BARHL1, POLB, LIG4, HBXIP, CSDA, NME5, NME2, NME1, F3, TXNDC5, VEGFA, TNFAIP8, RIPK2, UBA52, MCL1, PAFAH2, ERBB3, SOX4, BCL2L1, ADA, PEA15, KRAS, NPM1, LHX4, GLO1, TAF9, TRAF6, HEL…	5063	359	13528	1.16851	1	0.181588	17.7412
KEGG_PATHWAY	hsa00520:Amino sugar and nucleotide sugar metabolism	26	0.376757	0.0101057	CYB5R3, GNPDA2, GNE, HEXA, HEXB, UGDH, NAGK, UXS1, GALK2, NANS, GMPPA, TSTA3, UAP1, GMDS, NPL, PMM2, PMM1, PGM2, PGM3, GPI, AMDHD2, MPI, GFPT1, PGM1, FUK, UGP2	1958	44	5085	1.53461	0.863414	0.0537988	11.9168
SP_PIR_KEYWORDS	sterol biosynthesis	16	0.23185	0.0101995	CYB5R3, EBP, MVD, HMGCR, CYP51A1, FDPS, HMGCS1, C14ORF1, PMVK, SC4MOL, FDFT1, PRKAA1, MVK, SC5DL, DHCR24, NSDHL	6796	25	19235	1.81142	0.999831	0.0808486	14.6617
SP_PIR_KEYWORDS	4fe-4s	16	0.23185	0.0101995	ACO2, ACO1, IREB2, CDKAL1, NDUFS7, MUTYH, NUBP2, TYW1, PRIM2, ETFDH, LIAS, CDK5RAP1, NDUFS2, NTHL1, NDUFS1, MOCS1	6796	25	19235	1.81142	0.999831	0.0808486	14.6617
GOTERM_CC_FAT	GO:0015030~Cajal body	19	0.275322	0.010236	ELL, GAR1, SMN2, COIL, SMN1, SMNDC1, DDX46, EAF1, OIP5, FRG1, NPAT, LSG1, U2AF1, SNRPC, TGS1, GEMIN6, SIP1, GEMIN7, NHP2, DDX42	4442	32	12782	1.70854	0.999868	0.0689523	14.7536
GOTERM_MF_FAT	GO:0004520~endodeoxyribonuclease activity	15	0.21736	0.0102694	EXO1, APLF, MRE11A, MBD4, TATDN2, RAD50, TATDN3, DNA2, ERCC5, MUS81, APEX1, ERCC4, BTBD12, ERCC1, FEN1	4815	22	12983	1.83843	1	0.218736	16.4271
OMIM_DISEASE	A Genome-Wide Association Study of Schizophrenia Using Brain Activation as a Quantitative Phenotype	7	0.101435	0.010305	TNIK, SLC12A2, ROBO1, ROBO2, POU3F2, GPC1, TRAF3	1085	8	3671	2.96048	1	0.984496	15.9341
OMIM_DISEASE	Colorectal cancer, somatic	7	0.101435	0.010305	DLC1, AKT1, FGFR3, BRAF, PIK3CA, FLCN, APC	1085	8	3671	2.96048	1	0.984496	15.9341
GOTERM_BP_FAT	GO:0006625~protein targeting to peroxisome	11	0.159397	0.0103192	LONP2, PEX1, PEX19, PEX26, PEX16, PEX6, PEX14, PEX5, PEX13, PEX3, PEX7	5063	14	13528	2.09938	1	0.184706	18.1042
GOTERM_BP_FAT	GO:0060322~head development	11	0.159397	0.0103192	SGPL1, ZFAND5, CHD7, LHX1, ARID5B, ANKRD11, TIPARP, PDGFRA, MMP2, FLVCR1, PLEKHA1	5063	14	13528	2.09938	1	0.184706	18.1042
GOTERM_BP_FAT	GO:0009225~nucleotide-sugar metabolic process	11	0.159397	0.0103192	PGM3, UAP1, GMDS, GNE, UGDH, DPAGT1, TSTA3, EXTL2, PMM2, SLC35A3, UGP2	5063	14	13528	2.09938	1	0.184706	18.1042
GOTERM_BP_FAT	GO:0042384~cilium assembly	18	0.260832	0.0103349	BBS4, RAB8A, BBS5, KIF3A, C2CD3, E2F4, DYNC2LI1, ONECUT2, RPGRIP1L, ARPC4, ARL6, BBS10, RAB3IP, OFD1, BBS1, LAMA5, DYNC2H1, MKKS	5063	28	13528	1.71767	1	0.184375	18.1292
[truncated: 857 more rows]
