# Supplementary material for: Differences among brain tumor stem cell types and fetal neural stem cells in focal regions of histone modifications and DNA methylation, broad regions of modifications, and bivalent promoters
Source: BMC Genomics. 2014 Aug 27;15(1):724. doi: 10.1186/1471-2164-15-724 (PMC4155105; doi:10.1186/1471-2164-15-724)
Supplement: Supplementary file 12 — Additional file 12: Output of DAVID gene classification tool for genes that have H3K9me3 in their promoters in every BTSC type. (XLS 224 KB) [file 12864_2014_6396_MOESM12_ESM.xls]

## Sheet: DAVIDchart_NG2henny_commonK9_BT
Category	Term	Count	%	PValue	Genes	List Total	Pop Hits	Pop Total	Fold Enrichment	Bonferroni	Benjamini	FDR
INTERPRO	IPR013164:Cadherin, N-terminal	46	3.40237	8.92352e-41	PCDHA6, PCDHA7, PCDHA8, PCDHA2, PCDHA3, PCDHA4, PCDHA5, PCDHGA9, PCDHGA8, PCDHGA7, PCDHGA6, PCDHGA5, PCDHA1, PCDHGA4, PCDHGA3, PCDHGA2, PCDHGA1, PCDHGB1, PCDHGA12, PCDHB9, PCDHB7, PCDHGA10, PCDHB8, PCDHGA11, PCDHB5, PCDHB6, PCDHB3, PCDHB4, PCDHGB7, PCDHB2, PCDHGB6, PCDH7, PCDHGB3, PCDHGB2, PCDHGB5, PCDHGB4, PCDHB15, PCDHGC5, PCDHB14, PCDHGC4, PCDHB13, PCDHB12, PCDHGC3, PCDHB11, PCDHB10, PCDHAC2, …	1177	58	16659	11.2254	1.30551e-37	1.30551e-37	1.4782e-37
UP_SEQ_FEATURE	zinc finger region:C2H2-type 5	134	9.91124	4.10708e-40	ZNF582, ZNF451, ZNF253, ZNF776, ZNF300, ZFP90, ZNF248, ZNF772, ZNF445, ZNF180, ZNF577, ZNF43, ZNF642, ZNF643, ZNF441, ZNF501, ZNF649, ZNF8, ZNF813, ZNF502, ZNF189, ZNF793, ZNF500, ZNF2, ZNF439, ZNF239, ZNF434, PRDM2, ZNF432, ZNF613, ZNF614, ZNF611, ZNF132, ZNF610, ZNF133, ZSCAN5A, ZNF615, ZNF616, ZNF229, ZNF225, ZNF596, ZNF329, ZNF71, ZNF124, ZNF426, ZNF599, ZNF69, ZNF623, ZNF528, ZNF624, IKZF3, …	1321	538	19113	3.6037	1.25718e-36	1.25718e-36	7.41209e-37
UP_SEQ_FEATURE	zinc finger region:C2H2-type 8	116	8.57988	1.17365e-39	ZNF582, ZNF451, ZNF253, ZNF776, ZNF300, ZFP90, ZNF248, ZNF772, ZNF445, ZNF180, ZNF577, ZNF43, ZNF642, ZNF643, ZNF441, ZNF501, ZNF649, ZNF813, ZNF502, ZNF189, ZNF2, ZNF233, ZNF439, ZNF239, ZNF432, ZNF613, ZNF614, ZNF611, ZNF132, ZNF610, ZNF133, ZNF615, ZNF616, ZNF229, ZNF225, ZNF596, ZNF329, ZNF71, ZNF426, ZNF124, ZNF599, ZNF69, ZNF623, ZNF528, ZNF624, ZNF221, SALL1, ZNF418, ZNF415, ZNF658B, ZNF11…	1321	417	19113	4.02483	3.59255e-36	1.79628e-36	2.1181e-36
UP_SEQ_FEATURE	zinc finger region:C2H2-type 6	124	9.1716	4.98221e-38	ZNF582, ZNF451, ZNF253, ZNF776, ZNF300, ZFP90, ZNF248, ZNF772, ZNF445, ZNF180, ZNF577, ZNF43, ZNF642, ZNF643, ZNF441, ZNF501, ZNF649, ZNF8, ZNF813, ZNF502, ZNF189, ZNF2, ZNF233, ZNF439, ZNF239, ZNF434, PRDM2, ZNF432, ZNF613, ZNF614, ZNF611, ZNF132, ZNF610, ZNF133, ZNF615, ZNF616, ZNF229, ZNF225, ZNF596, ZNF329, ZNF71, ZNF124, ZNF426, ZNF599, ZNF69, ZNF623, ZNF528, ZNF624, ZNF221, SALL1, ZNF418, Z…	1321	488	19113	3.67644	1.52505e-34	5.08351e-35	8.99143e-35
UP_SEQ_FEATURE	zinc finger region:C2H2-type 7	118	8.72781	1.6752e-37	ZNF582, ZNF253, ZNF776, ZNF300, ZFP90, ZNF248, ZNF772, ZNF445, ZNF180, ZNF577, ZNF43, ZNF642, ZNF643, ZNF441, ZNF501, ZNF649, ZNF8, ZNF813, ZNF502, ZNF189, ZNF2, ZNF233, ZNF439, ZNF239, ZNF432, ZNF613, ZNF614, ZNF611, ZNF132, ZNF610, ZNF133, ZNF615, ZNF616, ZNF229, ZNF225, ZNF596, ZNF329, ZNF71, ZNF426, ZNF124, ZNF599, ZNF69, ZNF623, ZNF528, ZNF624, ZNF221, SALL1, ZNF418, ZNF415, ZNF658B, ZNF117,…	1321	451	19113	3.78557	5.12779e-34	1.28195e-34	3.02325e-34
UP_SEQ_FEATURE	zinc finger region:C2H2-type 9	106	7.84024	8.69917e-37	ZNF582, ZNF451, ZNF253, ZNF776, ZNF300, ZFP90, ZNF772, ZNF445, ZNF180, ZNF43, ZNF642, ZNF643, ZNF501, ZNF649, ZNF813, ZNF502, ZNF189, ZNF233, ZNF439, ZNF239, ZNF432, ZNF613, ZNF614, ZNF132, ZNF610, ZNF133, ZNF615, ZNF616, ZNF229, ZNF225, ZNF596, ZNF329, ZNF71, ZNF426, ZNF599, ZNF69, ZNF623, ZNF528, ZNF624, ZNF221, SALL1, ZNF418, ZNF415, ZNF658B, ZNF117, ZNF85, ZNF83, ZNF676, ZNF347, ZNF10, ZNF345…	1321	376	19113	4.07891	2.66282e-33	5.32563e-34	1.56995e-33
INTERPRO	IPR013087:Zinc finger, C2H2-type/integrase, DNA-binding	140	10.355	5.56763e-36	ZNF582, ZNF781, ZNF253, ZNF776, ZNF300, ZFP90, ZNF248, ZNF772, ZNF445, ZNF180, ZNF577, ZNF43, ZNF642, ZNF643, ZNF441, YY1, ZNF501, ZNF649, ZNF8, ZNF813, ZNF502, ZNF189, ZNF793, ZNF500, ZNF2, ZNF233, ZNF439, ZNF239, ZNF434, ZNF432, ZNF613, ZNF614, ZNF611, ZNF132, ZNF610, ZNF133, ZSCAN5A, ZNF615, ZNF616, ZNF229, ZNF225, ZNF596, ZNF329, ZNF71, ZNF124, ZNF426, ZNF599, KLF6, ZNF623, ZNF528, ZNF624, IK…	1177	621	16659	3.19087	8.14544e-33	4.07272e-33	9.22287e-33
UP_SEQ_FEATURE	zinc finger region:C2H2-type 10	96	7.10059	4.60608e-34	ZNF582, ZNF85, ZNF83, ZNF451, ZNF676, ZNF347, ZNF10, ZNF253, ZNF345, ZNF678, ZNF677, ZNF300, ZFP90, ZNF772, ZNF404, ZNF146, ZNF491, ZNF540, ZNF490, ZFAT, ZNF445, ZNF180, ZNF493, ZNF43, ZNF93, ZNF33A, ZNF441, ZNF544, ZFP30, ZNF354C, ZNF337, ZNF649, ZNF189, ZNF502, ZNF813, ZNF141, ZFP28, ZNF140, ZFP37, ZNF233, ZNF718, ZNF439, ZNF134, ZNF432, ZNF555, ZNF613, ZNF614, ZNF611, ZNF468, ZNF132, ZNF559, Z…	1321	334	19113	4.15864	1.40992e-30	2.34987e-31	8.31264e-31
UP_SEQ_FEATURE	domain:KRAB	95	7.02663	1.54094e-33	ZNF582, ZNF85, ZNF676, ZNF12, ZNF347, ZNF10, ZNF253, ZNF677, ZNF350, ZNF776, ZNF300, ZFP90, ZNF248, ZNF772, ZNF404, ZNF540, ZNF490, ZNF445, ZNF180, ZNF577, ZNF43, ZNF93, ZNF33A, ZNF642, ZNF643, ZNF544, ZFP30, ZNF354C, ZNF337, ZNF189, ZNF813, ZNF141, ZNF684, ZNF8, ZNF649, ZNF793, ZNF140, ZFP37, ZNF500, ZNF2, ZNF233, ZNF718, ZNF439, ZNF747, ZNF434, ZNF432, ZNF555, ZNF613, ZNF614, ZNF611, ZNF468, ZN…	1321	332	19113	4.14011	4.71682e-30	6.73831e-31	2.78095e-30
UP_SEQ_FEATURE	zinc finger region:C2H2-type 11	88	6.50888	8.26973e-33	ZNF83, ZNF451, ZNF676, ZNF347, ZNF253, ZNF345, ZNF678, ZNF776, ZNF300, ZFP90, ZNF404, ZNF491, ZNF540, ZNF490, ZFAT, ZNF445, ZNF180, ZNF493, ZNF43, ZNF93, ZNF33A, ZNF441, ZNF544, ZFP30, ZNF354C, ZNF337, ZNF189, ZNF502, ZNF813, ZNF141, ZFP28, ZFP37, ZNF718, ZNF233, ZNF439, ZNF134, ZNF432, ZNF555, ZNF613, ZNF614, ZNF611, ZNF468, ZNF132, ZNF559, ZNF133, ZNF658, ZBTB17, ZFP112, ZNF780B, ZNF34, ZNF615,…	1321	293	19113	4.34551	2.53137e-29	3.16421e-30	1.49245e-29
UP_SEQ_FEATURE	domain:Cadherin 6	45	3.3284	1.09599e-32	PCDHA6, PCDHA7, PCDHA8, PCDHA2, PCDHA3, PCDHA4, PCDHA5, PCDHGA9, PCDHGA8, PCDHGA7, PCDHGA6, PCDHGA5, PCDHA1, PCDHGA4, PCDHGA3, PCDHGA2, PCDHGA1, PCDHGB1, PCDHGA12, PCDHB9, PCDHB7, PCDHGA10, PCDHB8, PCDHGA11, PCDHB5, PCDHB6, PCDHB3, PCDHB4, PCDHGB7, PCDHB2, PCDHGB6, PCDH7, PCDHGB3, PCDHGB2, PCDHGB5, PCDHGB4, PCDHB15, PCDHGC5, PCDHB14, PCDHGC4, PCDHB13, PCDHB12, PCDHGC3, PCDHB11, PCDHB10, PCDHAC2, …	1321	73	19113	8.91899	3.35483e-29	3.72759e-30	1.97795e-29
UP_SEQ_FEATURE	zinc finger region:C2H2-type 3	133	9.83728	2.04398e-32	ZNF582, ZNF451, ZNF781, ZNF253, ZNF776, ZNF300, ZFP90, ZNF248, ZNF772, ZNF445, ZNF180, ZNF577, ZNF642, ZNF643, YY1, ZNF501, ZNF649, ZNF8, ZNF813, ZNF502, ZNF189, ZNF793, ZNF500, ZNF2, ZNF439, ZNF239, ZNF434, PRDM2, ZNF432, ZNF613, ZNF614, ZNF611, ZNF132, ZNF610, ZNF133, ZSCAN5A, ZNF615, ZNF616, ZNF229, ZNF225, ZNF596, ZNF329, ZNF71, ZNF124, ZNF426, ZNF599, ZNF69, KLF6, ZNF623, ZNF528, ZNF624, IKZ…	1321	622	19113	3.09376	6.25662e-29	6.25662e-30	3.68879e-29
UP_SEQ_FEATURE	zinc finger region:C2H2-type 4	127	9.39349	2.15222e-32	ZNF582, ZNF451, ZNF253, ZNF776, ZNF300, ZFP90, ZNF248, ZNF772, ZNF445, ZNF180, ZNF577, ZNF642, ZNF643, YY1, ZNF501, ZNF649, ZNF8, ZNF813, ZNF502, ZNF189, ZNF793, ZNF500, ZNF2, ZNF439, ZNF239, ZNF434, PRDM2, ZNF432, ZNF613, ZNF614, ZNF132, ZNF610, ZNF133, ZSCAN5A, ZNF512, ZNF615, ZNF616, ZNF229, ZNF225, ZNF596, ZNF329, ZNF71, ZNF124, ZNF426, ZNF599, ZNF69, ZNF623, ZNF528, SALL1, ZIC4, ZNF418, HIVE…	1321	575	19113	3.19567	6.58795e-29	5.98905e-30	3.88414e-29
INTERPRO	IPR001909:Krueppel-associated box	97	7.17456	7.732e-32	ZNF582, ZNF253, ZNF776, ZNF300, ZFP90, ZNF772, ZNF248, ZNF445, ZNF180, ZNF577, ZNF43, ZNF642, ZNF643, ZNF649, ZNF813, ZNF8, ZNF189, ZNF793, ZNF2, ZNF500, ZNF233, ZNF439, ZNF432, ZNF613, ZNF614, ZNF611, ZNF132, ZNF610, ZNF133, ZNF615, ZNF616, ZNF229, ZNF225, ZNF596, ZNF426, ZNF124, ZNF599, ZNF69, ZNF528, ZNF221, ZNF418, ZNF85, ZNF676, ZNF12, ZNF10, ZNF347, ZNF677, ZNF350, ZNF404, ZNF540, ZNF490, Z…	1177	355	16659	3.86737	1.13119e-28	3.77064e-29	1.28082e-28
UP_SEQ_FEATURE	zinc finger region:C2H2-type 2	129	9.54142	4.36524e-31	ZNF582, ZNF451, ZNF781, ZNF253, ZNF300, ZFP90, ZNF248, ZNF772, ZNF445, ZNF180, ZNF577, ZNF642, ZNF643, YY1, ZNF501, ZNF649, ZNF8, ZNF813, ZNF502, ZNF189, ZNF793, ZNF500, ZNF2, ZNF439, ZNF239, ZNF434, PRDM2, ZNF432, ZNF613, ZNF611, ZNF132, ZNF610, ZNF133, ZSCAN5A, ZNF512, ZNF615, ZNF616, ZNF229, ZNF225, ZNF596, ZNF329, ZNF71, ZNF124, ZNF426, ZNF599, ZNF69, KLF6, ZNF623, ZNF528, ZNF624, IKZF3, KLF8…	1321	608	19113	3.06981	1.3362e-27	1.1135e-28	7.878e-28
UP_SEQ_FEATURE	zinc finger region:C2H2-type 12	79	5.8432	7.03527e-31	ZNF85, ZNF83, ZNF676, ZNF347, ZNF345, ZNF678, ZNF300, ZFP90, ZNF404, ZNF491, ZNF540, ZNF490, ZFAT, ZNF445, ZNF180, ZNF493, ZNF43, ZNF93, ZNF33A, ZNF441, ZNF544, ZFP30, ZNF337, ZNF189, ZNF502, ZNF813, ZFP28, ZFP37, ZNF233, ZNF432, ZNF555, ZNF613, ZNF614, ZNF611, ZNF132, ZNF559, ZNF133, ZNF658, ZBTB17, ZNF780B, ZFP112, ZNF34, ZNF615, ZNF616, ZNF229, ZNF225, ZNF708, ZNF329, ZNF471, ZNF426, ZNF71, ZN…	1321	252	19113	4.53579	2.1535e-27	1.65654e-28	1.26966e-27
INTERPRO	IPR007087:Zinc finger, C2H2-type	149	11.0207	1.239e-29	ZNF582, ZNF451, ZNF781, ZNF253, ZNF776, ZNF300, ZFP90, ZNF248, ZNF772, ZNF445, ZNF180, ZNF577, ZNF43, ZNF642, ZNF643, ZNF441, CIZ1, YY1, ZNF501, ZNF649, ZNF8, ZNF813, ZNF502, ZNF189, ZNF793, ZNF500, ZNF2, ZNF233, ZNF439, ZNF239, ZNF434, PRDM2, ZNF432, ZNF613, ZNF614, ZNF611, ZNF132, ZNF133, ZNF610, ZSCAN5A, ZNF512, ZNF615, ZNF616, ZNF229, ZNF225, ZNF596, ZNF329, ZNF71, ZNF124, ZNF426, ZNF599, ZNF…	1177	784	16659	2.68994	1.81266e-26	4.53165e-27	2.05243e-26
INTERPRO	IPR015880:Zinc finger, C2H2-like	149	11.0207	7.66537e-29	ZNF582, ZNF451, ZNF781, ZNF253, ZNF776, ZNF300, ZFP90, ZNF248, ZNF772, ZNF445, ZNF180, ZNF577, ZNF43, ZNF642, ZNF643, ZNF441, CIZ1, YY1, ZNF501, ZNF649, ZNF8, ZNF813, ZNF502, ZNF189, ZNF793, ZNF500, ZNF2, ZNF233, ZNF439, ZNF239, ZNF434, PRDM2, ZNF432, ZNF613, ZNF614, ZNF611, ZNF132, ZNF133, ZNF610, ZSCAN5A, ZNF512, ZNF615, ZNF616, ZNF229, ZNF225, ZNF596, ZNF329, ZNF71, ZNF124, ZNF426, ZNF599, ZNF…	1177	797	16659	2.64606	1.12144e-25	2.24289e-26	1.26978e-25
SMART	SM00349:KRAB	97	7.17456	9.32255e-29	ZNF582, ZNF253, ZNF776, ZNF300, ZFP90, ZNF772, ZNF248, ZNF445, ZNF180, ZNF577, ZNF43, ZNF642, ZNF643, ZNF649, ZNF813, ZNF8, ZNF189, ZNF793, ZNF2, ZNF500, ZNF233, ZNF439, ZNF432, ZNF613, ZNF614, ZNF611, ZNF132, ZNF610, ZNF133, ZNF615, ZNF616, ZNF229, ZNF225, ZNF596, ZNF426, ZNF124, ZNF599, ZNF69, ZNF528, ZNF221, ZNF418, ZNF85, ZNF676, ZNF12, ZNF10, ZNF347, ZNF677, ZNF350, ZNF404, ZNF540, ZNF490, Z…	718	355	9079	3.45507	2.57302e-26	2.57302e-26	1.22992e-25
PIR_SUPERFAMILY	PIRSF005559:zinc finger protein ZFP-36	56	4.14201	1.36379e-28	ZNF582, ZNF85, ZNF83, ZNF12, ZNF10, ZNF345, ZNF678, ZNF677, ZNF350, ZNF776, ZNF300, ZFP90, ZNF248, ZNF146, ZNF404, ZNF490, ZNF43, ZNF93, ZNF642, ZFP30, ZNF337, ZNF813, ZNF141, ZNF189, ZNF8, ZNF649, ZNF140, ZFP37, ZNF718, ZNF439, ZNF432, ZNF555, ZNF613, ZNF614, ZNF468, ZNF559, ZNF132, ZNF133, ZNF34, ZNF174, ZNF708, ZNF426, ZNF471, ZNF599, ZNF605, ZNF69, ZNF528, ZNF264, ZNF454, ZNF567, ZNF667, ZNF2…	525	137	7396	5.75844	6.80534e-26	6.80534e-26	1.96337e-25
UP_SEQ_FEATURE	zinc finger region:C2H2-type 13	67	4.95562	5.59882e-28	ZNF85, ZNF83, ZNF676, ZNF347, ZNF345, ZNF678, ZFP90, ZNF404, ZNF491, ZNF540, ZNF490, ZFAT, ZNF445, ZNF493, ZNF43, ZNF93, ZNF33A, ZNF441, ZNF544, ZFP30, ZNF337, ZNF502, ZNF813, ZNF189, ZFP28, ZNF432, ZNF555, ZNF611, ZNF132, ZNF559, ZNF133, ZNF658, ZBTB17, ZNF780B, ZFP112, ZNF615, ZNF616, ZNF229, ZNF225, ZNF708, ZNF471, ZNF71, ZNF599, ZNF268, ZNF607, ZNF606, ZNF470, ZNF605, ZNF560, ZNF69, ZNF528, Z…	1321	201	19113	4.82286	1.7138e-24	1.22414e-25	1.01042e-24
UP_SEQ_FEATURE	domain:Cadherin 5	46	3.40237	2.55569e-27	PCDHA6, PCDHA7, PCDHA8, PCDHA2, PCDHA3, PCDHA4, PCDHA5, PCDHGA9, PCDHGA8, PCDHGA7, PCDHGA6, PCDHGA5, PCDHA1, PCDHGA4, PCDHGA3, PCDHGA2, PCDHGA1, PCDHGB1, PCDHGA12, PCDHB9, PCDHB7, PCDHGA10, PCDHB8, PCDHGA11, PCDHB5, PCDHB6, PCDHB3, PCDHB4, PCDHGB7, PCDHB2, PCDHGB6, PCDH7, PCDHGB3, PCDHGB2, PCDHGB5, PCDHGB4, PCDHB15, PCDHGC5, PCDHB14, PCDHGC4, PCDHB13, PCDHB12, PCDHGC3, PCDHB11, CDH4, PCDHB10, PCD…	1321	95	19113	7.00584	7.82297e-24	5.21531e-25	4.61228e-24
UP_SEQ_FEATURE	domain:Cadherin 4	46	3.40237	1.09816e-25	PCDHA6, PCDHA7, PCDHA8, PCDHA2, PCDHA3, PCDHA4, PCDHA5, PCDHGA9, PCDHGA8, PCDHGA7, PCDHGA6, PCDHGA5, PCDHA1, PCDHGA4, PCDHGA3, PCDHGA2, PCDHGA1, PCDHGB1, PCDHGA12, PCDHB9, PCDHB7, PCDHGA10, PCDHB8, PCDHGA11, PCDHB5, PCDHB6, PCDHB3, PCDHB4, PCDHGB7, PCDHB2, PCDHGB6, PCDH7, PCDHGB3, PCDHGB2, PCDHGB5, PCDHGB4, PCDHB15, PCDHGC5, PCDHB14, PCDHGC4, PCDHB13, PCDHB12, PCDHGC3, PCDHB11, CDH4, PCDHB10, PCD…	1321	102	19113	6.52505	3.36147e-22	2.10092e-23	1.98186e-22
UP_SEQ_FEATURE	domain:Cadherin 3	46	3.40237	1.09816e-25	PCDHA6, PCDHA7, PCDHA8, PCDHA2, PCDHA3, PCDHA4, PCDHA5, PCDHGA9, PCDHGA8, PCDHGA7, PCDHGA6, PCDHGA5, PCDHA1, PCDHGA4, PCDHGA3, PCDHGA2, PCDHGA1, PCDHGB1, PCDHGA12, PCDHB9, PCDHB7, PCDHGA10, PCDHB8, PCDHGA11, PCDHB5, PCDHB6, PCDHB3, PCDHB4, PCDHGB7, PCDHB2, PCDHGB6, PCDH7, PCDHGB3, PCDHGB2, PCDHGB5, PCDHGB4, PCDHB15, PCDHGC5, PCDHB14, PCDHGC4, PCDHB13, PCDHB12, PCDHGC3, PCDHB11, CDH4, PCDHB10, PCD…	1321	102	19113	6.52505	3.36147e-22	2.10092e-23	1.98186e-22
SMART	SM00355:ZnF_C2H2	149	11.0207	4.42419e-25	ZNF582, ZNF451, ZNF781, ZNF253, ZNF776, ZNF300, ZFP90, ZNF248, ZNF772, ZNF445, ZNF180, ZNF577, ZNF43, ZNF642, ZNF643, ZNF441, CIZ1, YY1, ZNF501, ZNF649, ZNF8, ZNF813, ZNF502, ZNF189, ZNF793, ZNF500, ZNF2, ZNF233, ZNF439, ZNF239, ZNF434, PRDM2, ZNF432, ZNF613, ZNF614, ZNF611, ZNF132, ZNF133, ZNF610, ZSCAN5A, ZNF512, ZNF615, ZNF616, ZNF229, ZNF225, ZNF596, ZNF329, ZNF71, ZNF124, ZNF426, ZNF599, ZNF…	718	797	9079	2.36397	1.22108e-22	6.10538e-23	5.83683e-22
INTERPRO	IPR002126:Cadherin	47	3.47633	4.63334e-25	PCDHA6, PCDHA7, PCDHA8, PCDHA2, PCDHA3, PCDHA4, PCDHA5, PCDHGA9, PCDHGA8, PCDHGA7, PCDHGA6, PCDHGA5, PCDHA1, PCDHGA4, PCDHGA3, PCDHGA2, PCDHGA1, PCDHGB1, PCDHGA12, PCDHB9, PCDHB7, PCDHGA10, PCDHB8, PCDHGA11, PCDHB5, PCDHB6, PCDHB3, PCDHB4, PCDHGB7, PCDHB2, PCDHGB6, PCDH7, PCDHGB3, PCDHGB2, PCDHGB5, PCDHGB4, PCDHB15, PCDHGC5, PCDHB14, PCDHGC4, PCDHB13, PCDHB12, PCDHGC3, PCDHB11, CDH4, PCDHB10, PCD…	1177	108	16659	6.15952	6.77858e-22	1.12976e-22	7.67521e-22
UP_SEQ_FEATURE	domain:Cadherin 1	46	3.40237	4.88475e-25	PCDHA6, PCDHA7, PCDHA8, PCDHA2, PCDHA3, PCDHA4, PCDHA5, PCDHGA9, PCDHGA8, PCDHGA7, PCDHGA6, PCDHGA5, PCDHA1, PCDHGA4, PCDHGA3, PCDHGA2, PCDHGA1, PCDHGB1, PCDHGA12, PCDHB9, PCDHB7, PCDHGA10, PCDHB8, PCDHGA11, PCDHB5, PCDHB6, PCDHB3, PCDHB4, PCDHGB7, PCDHB2, PCDHGB6, PCDH7, PCDHGB3, PCDHGB2, PCDHGB5, PCDHGB4, PCDHB15, PCDHGC5, PCDHB14, PCDHGC4, PCDHB13, PCDHB12, PCDHGC3, PCDHB11, CDH4, PCDHB10, PCD…	1321	105	19113	6.33862	1.49522e-21	8.79542e-23	8.81556e-22
UP_SEQ_FEATURE	domain:Cadherin 2	46	3.40237	4.88475e-25	PCDHA6, PCDHA7, PCDHA8, PCDHA2, PCDHA3, PCDHA4, PCDHA5, PCDHGA9, PCDHGA8, PCDHGA7, PCDHGA6, PCDHGA5, PCDHA1, PCDHGA4, PCDHGA3, PCDHGA2, PCDHGA1, PCDHGB1, PCDHGA12, PCDHB9, PCDHB7, PCDHGA10, PCDHB8, PCDHGA11, PCDHB5, PCDHB6, PCDHB3, PCDHB4, PCDHGB7, PCDHB2, PCDHGB6, PCDH7, PCDHGB3, PCDHGB2, PCDHGB5, PCDHGB4, PCDHB15, PCDHGC5, PCDHB14, PCDHGC4, PCDHB13, PCDHB12, PCDHGC3, PCDHB11, CDH4, PCDHB10, PCD…	1321	105	19113	6.33862	1.49522e-21	8.79542e-23	8.81556e-22
SMART	SM00112:CA	47	3.47633	3.09787e-23	PCDHA6, PCDHA7, PCDHA8, PCDHA2, PCDHA3, PCDHA4, PCDHA5, PCDHGA9, PCDHGA8, PCDHGA7, PCDHGA6, PCDHGA5, PCDHA1, PCDHGA4, PCDHGA3, PCDHGA2, PCDHGA1, PCDHGB1, PCDHGA12, PCDHB9, PCDHB7, PCDHGA10, PCDHB8, PCDHGA11, PCDHB5, PCDHB6, PCDHB3, PCDHB4, PCDHGB7, PCDHB2, PCDHGB6, PCDH7, PCDHGB3, PCDHGB2, PCDHGB5, PCDHGB4, PCDHB15, PCDHGC5, PCDHB14, PCDHGC4, PCDHB13, PCDHB12, PCDHGC3, PCDHB11, CDH4, PCDHB10, PCD…	718	108	9079	5.50285	8.55013e-21	2.85004e-21	4.08702e-20
UP_SEQ_FEATURE	zinc finger region:C2H2-type 14	53	3.92012	1.6198e-22	ZNF85, ZNF83, ZNF676, ZNF345, ZNF678, ZNF404, ZNF540, ZNF445, ZNF493, ZNF43, ZNF93, ZNF33A, ZNF441, ZNF337, ZNF502, ZNF813, ZNF189, ZFP28, ZNF432, ZNF555, ZNF611, ZNF132, ZNF133, ZNF658, ZNF780B, ZFP112, ZNF615, ZNF616, ZNF229, ZNF225, ZNF708, ZNF471, ZNF599, ZNF607, ZNF268, ZNF606, ZNF470, ZNF605, ZNF560, ZNF69, ZNF528, ZNF624, ZNF28, ZNF567, ZNF667, ZNF221, ZNF20, LOC389458, ZNF23, ZNF418, ZNF6…	1321	157	19113	4.8843	4.95821e-19	2.75456e-20	2.92327e-19
UP_SEQ_FEATURE	zinc finger region:C2H2-type 15	48	3.5503	1.13547e-21	ZNF555, ZNF85, ZNF83, ZNF611, ZNF132, ZNF658, ZNF676, ZNF347, ZNF780B, ZFP112, ZNF345, ZNF615, ZNF616, ZNF229, ZNF225, ZNF708, ZNF404, ZNF540, ZNF471, ZFAT, ZNF268, ZNF607, ZNF470, ZNF606, ZNF493, ZNF605, ZNF560, ZNF43, ZNF93, ZNF528, ZNF33A, ZNF624, ZNF441, ZNF28, ZNF567, ZNF337, ZNF667, ZNF189, ZNF221, ZNF20, LOC389458, ZNF23, ZNF418, ZNF761, ZNF658B, ZNF432, ZNF571, ZNF256	1321	134	19113	5.18278	3.47566e-18	1.8293e-19	2.04919e-18
GOTERM_BP_FAT	GO:0007156~homophilic cell adhesion	48	3.5503	2.57744e-21	PCDHA6, PCDHA7, PCDHA8, PCDHA2, PCDHA3, PCDHA4, PCDHA5, PCDHGA9, PCDHGA8, PCDHGA7, PCDHGA6, PCDHGA5, PCDHA1, PCDHGA4, PCDHGA3, PCDHGA2, PCDHGA1, PCDHGB1, PCDHGA12, PCDHB9, PCDHB7, PCDHGA10, PCDHB8, PCDHGA11, PCDHB5, PCDHB6, PCDHB3, PCDHB4, PCDHGB7, PCDHB2, PCDHGB6, PCDH7, PCDHGB3, PCDHGB2, PCDHGB5, PCDHGB4, PCDHB15, PCDHGC5, PCDHB14, PCDHGC4, PCDHB13, PCDHB12, PCDHGC3, PCDHB11, CDH4, ITGB1, PCDHB…	985	131	13528	5.03231	8.19369e-18	8.19369e-18	4.67108e-18
INTERPRO	IPR015492:Protocadherin gamma	19	1.40533	2.96678e-20	PCDHGA12, PCDHGA10, PCDHGA11, PCDHGA9, PCDHGB7, PCDHGA8, PCDHGA7, PCDHGC5, PCDHGB6, PCDHGA6, PCDHGC4, PCDHGA5, PCDHGC3, PCDHGA4, PCDHGB3, PCDHGB2, PCDHGA3, PCDHGA2, PCDHGB5, PCDHGA1, PCDHGB4, PCDHGB1	1177	19	16659	14.1538	4.3404e-17	6.20057e-18	4.91452e-17
SP_PIR_KEYWORDS	dna-binding	232	17.1598	4.2542e-20	MEF2A, ZNF781, ZNF253, ZNF776, ZFP90, ZNF772, ZNF248, H2AFX, TIGD7, PITX2, H1F0, ZNF43, PHOX2B, ZNF642, ZNF643, YY1, POLE, BARHL2, ZNF501, ZNF649, ZNF502, ZNF793, TOX2, ZNF500, STRA13, ZNF233, MTF2, JUN, FOXG1, ZNF239, ZZZ3, PRDM2, ZNF613, DEAF1, ZNF614, ZNF611, ZNF132, ZNF133, ZNF610, ZSCAN5A, ZNF615, ZNF512, ZNF616, ZNF229, TAL1, ZNF225, ZNF124, ZNF71, DMBX1, ZNF69, ZNF528, ZNF623, KLF6, IKZF3,…	1322	1868	19235	1.80706	2.40788e-17	2.40788e-17	6.23296e-17
UP_SEQ_FEATURE	zinc finger region:C2H2-type 1	98	7.24852	1.50608e-18	ZNF451, ZNF781, ZNF253, ZNF300, ZFP90, ZNF772, ZNF445, ZNF180, ZNF43, ZNF642, ZNF643, YY1, ZNF501, ZNF649, ZNF8, ZNF502, ZNF189, ZNF793, ZNF2, ZNF500, ZNF439, ZNF239, ZNF434, PRDM2, ZNF432, ZNF613, ZNF133, ZSCAN5A, ZNF512, ZNF615, ZNF616, ZNF225, ZNF329, ZNF596, ZNF124, ZNF71, ZNF599, ZNF623, ZNF528, KLF6, IKZF3, ZNF624, KLF8, ZNF221, SALL1, ZNF418, HIVEP3, HIVEP1, ZFP42, ZNF295, ZNF12, ZNF345, Z…	1321	542	19113	2.61609	4.61012e-15	2.30506e-16	2.71804e-15
SP_PIR_KEYWORDS	zinc-finger	213	15.7544	2.50065e-18	ZNF781, ZNF253, ZNF776, ZFP90, ZNF772, ZNF248, BIRC8, ZNF43, ZNF642, ZNF643, CIZ1, YY1, POLE, ZNF501, ZNF649, ZNF502, ZNF793, ZNF500, ZNF233, PARP12, MTF2, ZNF239, ZZZ3, PRDM2, ZNF613, DEAF1, ZNF614, ZNF611, ZNF132, ZNF133, ZNF610, ZSCAN5A, ZNF512, ZNF615, ZNF616, ZNF229, ZNF225, ZNF124, ZNF71, DHX57, ASXL2, ZNF69, KLF6, ZNF623, ZNF528, ZNF624, IKZF3, KLF8, SMYD2, ZNF221, ADAP2, ZNF658B, SYTL5, Z…	1322	1718	19235	1.80392	1.41537e-15	7.07684e-16	3.66378e-15
SP_PIR_KEYWORDS	transcription regulation	236	17.4556	4.88255e-17	MEF2A, MORF4, ZNF781, ZNF253, ZNF776, ZFP90, ZNF772, ZNF248, ZNF43, PHOX2B, ZNF642, ZNF643, RCOR2, YY1, RCOR1, BARHL2, ZNF501, ZNF649, ZNF502, ZNF793, TOX2, ZNF500, ZNF233, JUN, FOXG1, ZNF239, ZZZ3, PRDM2, ZNF613, DEAF1, ZNF614, ZNF611, ZNF132, ZNF133, ZNF610, ZSCAN5A, ZNF615, ZNF512, ZNF616, ZNF229, TAL1, ZNF225, ZNF124, ZNF71, DMBX1, ASXL2, ZNF69, ZNF528, ZNF623, KLF6, IKZF3, ZNF624, KLF8, ZNF2…	1322	2026	19235	1.69486	2.76352e-14	9.21174e-15	7.15357e-14
INTERPRO	IPR015493:Protocadherin beta	16	1.18343	5.83323e-16	PCDHB9, PCDHB7, PCDHB8, PCDHB5, PCDHB6, PCDHB3, PCDHB4, PCDHB15, PCDHB2, PCDHB14, PCDHB13, PCDHB12, PCDHB11, PCDHB10, PCDHB18, PCDHB16, PCDHB17	1177	17	16659	13.3212	8.12128e-13	1.01474e-13	9.21485e-13
SP_PIR_KEYWORDS	Transcription	235	17.3817	2.50933e-15	MEF2A, MORF4, ZNF781, ZNF253, ZNF776, ZFP90, ZNF772, ZNF248, ZNF43, PHOX2B, ZNF642, ZNF643, RCOR2, YY1, RCOR1, BARHL2, ZNF501, ZNF649, ZNF502, ZNF793, TOX2, ZNF500, ZNF233, JUN, FOXG1, ZNF239, ZZZ3, PRDM2, ZNF613, DEAF1, ZNF614, ZNF611, ZNF132, ZNF133, ZNF610, ZSCAN5A, ZNF615, ZNF512, ZNF616, ZNF229, TAL1, ZNF225, ZNF124, ZNF71, DMBX1, ASXL2, ZNF69, ZNF528, ZNF623, KLF6, IKZF3, ZNF624, KLF8, ZNF2…	1322	2071	19235	1.65101	1.44529e-12	3.61267e-13	3.74145e-12
SP_PIR_KEYWORDS	zinc	242	17.8994	1.67744e-14	ZNF781, ZNF253, ZNF776, ZFP90, ZNF772, ZNF248, BIRC8, ZNF43, ZNF642, ZNF643, CIZ1, YY1, POLE, ZNF501, ZNF649, ZNF502, ZNF793, ZNF500, ADAMTS7, ZNF233, PARP12, MTF2, ZNF239, ZZZ3, PRDM2, ZNF613, DEAF1, ZNF614, ZNF611, ZNF132, ZNF133, ZNF610, ZSCAN5A, MME, ZNF615, ADA, ZNF512, ZNF616, ZNF229, ZNF225, RPS29, CDA, ZNF124, ZNF71, DHX57, ZNF69, ASXL2, ZNF528, ZNF623, KLF6, IKZF3, CRIP1, ZNF624, KLF8, S…	1322	2189	19235	1.60853	9.48863e-12	1.8977e-12	2.45581e-11
UP_SEQ_FEATURE	zinc finger region:C2H2-type 1; degenerate	37	2.73669	3.37959e-14	ZNF555, ZNF85, ZNF582, ZNF83, ZNF611, ZNF468, ZNF559, ZNF132, ZNF610, ZNF658, ZNF676, ZNF347, ZFP112, ZNF229, ZNF776, ZNF708, ZNF248, ZNF404, ZNF491, ZNF606, ZNF493, ZNF577, ZNF560, ZNF69, ZNF93, ZNF566, ZNF28, ZNF567, ZNF337, ZNF813, ZNF23, ZNF233, ZNF671, ZNF761, ZNF415, ZNF658B, ZNF117	1321	122	19113	4.38801	1.03311e-10	4.91962e-12	6.09068e-11
GOTERM_MF_FAT	GO:0003677~DNA binding	261	19.3047	5.10857e-14	MEF2A, ZNF781, ZNF253, ZNF776, ZFP90, ZNF772, ZNF248, H2AFX, TIGD7, PITX2, H1F0, ZNF43, PHOX2B, ZNF642, ZNF643, RCOR2, YY1, RCOR1, POLE, BARHL2, ZNF501, ZNF649, ZNF502, ZNF793, EEPD1, TOX2, ZNF500, ZNF233, STRA13, MTF2, JUN, ZNF239, FOXG1, ZZZ3, PRDM2, ZNF613, DEAF1, ZNF614, ZNF611, ZNF132, ZNF133, ZNF610, ZSCAN5A, BANF2, ZNF615, ZNF512, ZNF616, ZNF229, TAL1, ZNF225, ZNF124, ZNF71, DMBX1, ZNF69, …	950	2331	12983	1.53021	5.0866e-11	5.0866e-11	8.06466e-11
UP_SEQ_FEATURE	zinc finger region:C2H2-type 16	33	2.44083	1.83107e-13	ZNF85, ZNF611, ZNF132, ZNF658, ZNF347, ZNF780B, ZFP112, ZNF615, ZNF616, ZNF229, ZNF225, ZNF540, ZFAT, ZNF268, ZNF607, ZNF470, ZNF606, ZNF493, ZNF605, ZNF43, ZNF93, ZNF624, ZNF33A, ZNF441, ZNF28, ZNF337, ZNF189, LOC389458, ZNF23, ZNF418, ZNF761, ZNF432, ZNF571	1321	103	19113	4.63557	5.60395e-10	2.54725e-11	3.30402e-10
GOTERM_BP_FAT	GO:0016337~cell-cell adhesion	58	4.28994	3.79798e-13	PCDHA6, PCDHA7, PCDHA8, PCDHA2, PCDHA3, PCDHA4, PCDHGA9, PCDHA5, PCDHGA8, PCDHGA7, PCDHGA6, PCDHA1, PCDHGA5, PCDHGA4, PCDHGA3, PCDHGA2, PCDHGA1, PCDHGB1, FNDC3A, PCDHGA12, PCDHB9, PCDHGA10, PCDHB7, PCDHB8, PCDHGA11, PCDHB5, PCDHB6, PCDHB3, PCDHB4, PCDHGB7, PCDHB2, PCDHGB6, PCDH7, PCDHGB3, CERCAM, PCDHGB2, CTNNA3, PCDHGB5, CLEC4M, PCDHGB4, CLDN2, CDK5R1, PCDHB15, PCDHGC5, PCDHB14, PCDHB13, PCDHGC4…	985	276	13528	2.88613	1.20741e-09	6.03704e-10	6.88327e-10
GOTERM_MF_FAT	GO:0046872~metal ion binding	404	29.8817	7.52096e-13	SLC9A7, SLC9A4, ZNF781, FSTL1, ZNF253, ZNF776, ZNF772, ZNF248, ZNF43, ZNF642, ZNF643, ZNF501, ZNF649, ZNF502, CYP2E1, ZNF793, ZNF500, NME6, ADAMTS7, ZNF233, RYR3, ZNF239, ZZZ3, ZNF613, ZNF614, ZNF611, ZNF132, ZNF610, ZNF133, ZSCAN5A, ZNF512, ZNF615, ZNF616, ZNF229, RPS29, ZNF225, ZNF124, ZNF71, DHX57, ASXL2, ZNF69, ZNF623, ZNF528, ZNF624, CYP46A1, TGFBR1, MGAT4C, ACACA, ACACB, ZNF221, PCDH19, KCN…	950	4140	12983	1.33362	7.49057e-10	3.74528e-10	1.18764e-09
GOTERM_BP_FAT	GO:0006350~transcription	236	17.4556	7.84015e-13	MEF2A, MORF4, ZNF781, ZNF253, ZNF776, PPP1R1B, ZFP90, ZNF772, ZNF248, ZNF43, PHOX2B, ZNF642, ZNF643, RCOR2, YY1, RCOR1, BARHL2, ZNF501, ZNF649, ZNF502, ZNF793, TOX2, ZNF500, ZNF233, JUN, FOXG1, ZNF239, ZZZ3, PRDM2, ZNF613, DEAF1, ZNF614, ZNF611, ZNF132, ZNF133, ZNF610, ZSCAN5A, ZNF615, ZNF512, ZNF616, ZNF229, TAL1, ZNF225, ZNF124, ZNF71, DMBX1, ASXL2, ZNF69, ZNF528, ZNF623, KLF6, IKZF3, ZNF624, K…	985	2101	13528	1.54271	2.49246e-09	8.30821e-10	1.42091e-09
GOTERM_MF_FAT	GO:0043169~cation binding	405	29.9556	2.10987e-12	SLC9A7, SLC9A4, ZNF781, FSTL1, ZNF253, ZNF776, ZNF772, ZNF248, ZNF43, ZNF642, ZNF643, ZNF501, ZNF649, ZNF502, CYP2E1, ZNF793, ZNF500, NME6, ADAMTS7, ZNF233, RYR3, ZNF239, ZZZ3, ZNF613, ZNF614, ZNF611, ZNF132, ZNF610, ZNF133, ZSCAN5A, ZNF512, ZNF615, ZNF616, ZNF229, RPS29, ZNF225, ZNF124, ZNF71, DHX57, ASXL2, ZNF69, ZNF623, ZNF528, ZNF624, CYP46A1, TGFBR1, MGAT4C, ACACA, ACACB, ZNF221, PCDH19, KCN…	950	4179	12983	1.32445	2.10143e-09	7.00476e-10	3.33182e-09
GOTERM_MF_FAT	GO:0043167~ion binding	408	30.1775	5.10226e-12	SLC9A7, SLC9A4, ZNF781, FSTL1, ZNF253, ZNF776, ZNF772, ZNF248, ZNF43, ZNF642, ZNF643, ZNF501, ZNF649, ZNF502, CYP2E1, ZNF793, ZNF500, NME6, ADAMTS7, ZNF233, RYR3, ZNF239, ZZZ3, ZNF613, ZNF614, ZNF611, ZNF132, ZNF610, ZNF133, ZSCAN5A, ZNF512, ZNF615, ZNF616, ZNF229, RPS29, ZNF225, ZNF124, ZNF71, DHX57, ASXL2, ZNF69, ZNF623, ZNF528, ZNF624, CYP46A1, TGFBR1, MGAT4C, ACACA, ACACB, ZNF221, PCDH19, KCN…	950	4241	12983	1.31475	5.08184e-09	1.27046e-09	8.05729e-09
SP_PIR_KEYWORDS	metal-binding	293	21.6716	2.23219e-11	ADCY4, ADCY1, ZNF781, ZNF253, ZNF776, ZFP90, NT5C3, ZNF772, ZNF248, BIRC8, ZNF43, ZNF642, ZNF643, CIZ1, YY1, POLE, ZNF501, ZNF649, ZNF502, ZNF793, CYP2E1, NUDT11, ZNF500, NME6, CLEC4M, ADAMTS7, ZNF233, PARP12, MTF2, ZNF239, NEK8, ZZZ3, PRDM2, ZNF613, DEAF1, ZNF614, ZNF611, ZNF132, ZNF610, ZNF133, ZSCAN5A, MME, ZNF615, ZNF512, ZNF616, ZNF229, ZNF225, RPS29, CDA, ZNF124, ZNF71, DHX57, ZNF69, ASXL2,…	1322	2972	19235	1.43443	1.26342e-08	2.1057e-09	3.27045e-08
UP_SEQ_FEATURE	zinc finger region:C2H2-type 17	27	1.99704	2.71821e-11	ZNF611, ZNF132, ZNF658, ZNF347, ZNF780B, ZFP112, ZNF615, ZNF616, ZNF229, ZNF225, ZNF540, ZFAT, ZNF607, ZNF268, ZNF470, ZNF493, ZNF605, ZNF43, ZNF93, ZNF624, ZNF441, ZNF28, ZNF337, ZNF23, ZNF761, ZNF658B, ZNF571	1321	83	19113	4.70665	8.32045e-08	3.61759e-09	4.90559e-08
GOTERM_BP_FAT	GO:0045449~regulation of transcription	272	20.1183	2.89203e-11	MEF2A, MORF4, ZNF781, ZNF253, ZNF776, ZFP90, ZNF772, ZNF248, BCL7A, TIGD7, PITX2, ZNF43, PHOX2B, ZNF642, ZNF643, RCOR2, YY1, RCOR1, BARHL2, ZNF501, ZNF649, ZNF502, ZNF793, TOX2, ZNF500, ZNF233, JUN, ZNF239, FOXG1, ZZZ3, PRDM2, ZNF613, DEAF1, ZNF614, ZNF611, ZNF132, ZNF610, ZNF133, ZSCAN5A, ZNF615, ZNF512, ZNF616, ZNF229, TAL1, ZNF225, ZNF124, ZNF71, AGRN, DMBX1, ZNF69, ASXL2, BMP4, ZNF528, ZNF623…	985	2601	13528	1.43624	9.19377e-08	2.29844e-08	5.24121e-08
GOTERM_BP_FAT	GO:0006355~regulation of transcription, DNA-dependent	201	14.8669	3.28541e-11	MEF2A, ZNF253, ZNF776, ZFP90, ZNF772, ZNF248, PITX2, ZNF43, PHOX2B, ZNF642, ZNF643, YY1, BARHL2, ZNF649, ZNF793, ZNF500, ZNF233, JUN, FOXG1, PRDM2, ZNF613, ZNF614, ZNF611, ZNF132, ZNF133, ZNF610, ZSCAN5A, ZNF615, ZNF616, ZNF229, TAL1, ZNF225, ZNF71, ZNF124, AGRN, ZNF69, DMBX1, BMP4, KLF6, ZNF528, ZNF624, IKZF3, ZNF221, EN2, USF1, NKX6-1, SHOX2, ZNF117, RBPJ, HLF, PPARA, ZNFX1, ZNF676, ZNF12, ZNF3…	985	1773	13528	1.55699	1.04443e-07	2.08886e-08	5.95412e-08
GOTERM_BP_FAT	GO:0051252~regulation of RNA metabolic process	203	15.0148	7.92205e-11	MEF2A, ZNF253, ZNF776, ZFP90, ZNF772, ZNF248, PITX2, ZNF43, PHOX2B, ZNF642, ZNF643, YY1, BARHL2, ZNF649, ZNF793, ZNF500, ZNF233, JUN, FOXG1, PRDM2, ZNF613, ZNF614, ZNF611, ZNF132, ZNF133, ZNF610, ZSCAN5A, ZNF615, ZNF616, ZNF229, TAL1, ZNF225, ZNF71, ZNF124, AGRN, ZNF69, DMBX1, BMP4, KLF6, ZNF528, ZNF624, IKZF3, ZNF221, EN2, USF1, NKX6-1, SHOX2, ZNF117, RBPJ, HLF, PPARA, ZNFX1, ZNF676, ZNF12, ZNF3…	985	1813	13528	1.53778	2.51842e-07	4.19737e-08	1.43571e-07
GOTERM_MF_FAT	GO:0008270~zinc ion binding	245	18.1213	1.50904e-10	ZNF781, ZNF253, ZNF776, ZFP90, ZNF772, ZNF248, BIRC8, ZNF43, ZNF642, ZNF643, CIZ1, YY1, POLE, ZNF501, ZNF649, ZNF502, ZNF793, ZNF500, ADAMTS7, ZNF233, PARP12, MTF2, ZNF239, ZZZ3, PRDM2, ZNF613, DEAF1, ZNF614, ZNF611, ZNF132, ZNF133, ZNF610, ZSCAN5A, MME, ZNF615, ADA, ZNF512, ZNF616, ZNF229, ZNF225, RPS29, CDA, ZNF124, ZNF71, DHX57, ASXL2, ZNF69, ZNF528, ZNF623, KLF6, IKZF3, CRIP1, ZNF624, KLF8, S…	950	2311	12983	1.44883	1.50301e-07	3.00601e-08	2.38303e-07
SP_PIR_KEYWORDS	cell adhesion	65	4.80769	1.6781e-09	PCDHA6, PCDHA7, PCDHA8, PCDHA2, PCDHA3, PCDHA4, FERMT3, PCDHA5, PCDHGA9, MYBPC3, PCDHGA8, PCDHGA7, PCDHGA6, LY9, PCDHA1, PCDHGA5, PCDHGA4, PCDHGA3, MEGF10, PCDHGA2, PCDHGA1, PCDHGB1, DPP4, PCDHGA12, PCDHB9, PCDHGA10, PCDHB7, PCDHB8, PCDHGA11, PCDHB5, PCDHB6, PCDHB3, PCDHB4, PCDHGB7, PCDHB2, PCDHGB6, IGFALS, PCDH7, PCDHGB3, CERCAM, PCDHGB2, PCDHGB5, CTNNA3, PCDHGB4, SIGLEC5, PCDHB15, PCDHGC5, PCDH…	1322	422	19235	2.2411	9.49803e-07	1.35686e-07	2.45863e-06
GOTERM_BP_FAT	GO:0016339~calcium-dependent cell-cell adhesion	13	0.961538	1.31068e-08	PCDHGA12, PCDHB9, PCDHB7, PCDHB5, PCDHB6, PCDHB3, PCDHB4, PCDHB2, PCDHGC5, PCDHB14, PCDHGC4, PCDHB13, PCDHGC3, PCDHB11, PCDHB10, PCDHGB4, PCDHB16	985	23	13528	7.7627	4.16655e-05	5.95232e-06	2.37533e-05
UP_SEQ_FEATURE	repeat:PXXP 2	9	0.66568	2.01323e-08	PCDHA6, PCDHA7, PCDHA8, PCDHA2, PCDHA3, PCDHA4, PCDHA5, PCDHA1, PCDHAC2, PCDHA10, PCDHA11, PCDHA12, PCDHA13	1321	10	19113	13.0217	6.1623e-05	2.5677e-06	3.63329e-05
UP_SEQ_FEATURE	repeat:PXXP 1	9	0.66568	2.01323e-08	PCDHA6, PCDHA7, PCDHA8, PCDHA2, PCDHA3, PCDHA4, PCDHA5, PCDHA1, PCDHAC2, PCDHA10, PCDHA11, PCDHA12, PCDHA13	1321	10	19113	13.0217	6.1623e-05	2.5677e-06	3.63329e-05
UP_SEQ_FEATURE	repeat:PXXP 4	9	0.66568	2.01323e-08	PCDHA6, PCDHA7, PCDHA8, PCDHA2, PCDHA3, PCDHA4, PCDHA5, PCDHA1, PCDHAC2, PCDHA10, PCDHA11, PCDHA12, PCDHA13	1321	10	19113	13.0217	6.1623e-05	2.5677e-06	3.63329e-05
UP_SEQ_FEATURE	repeat:PXXP 5	9	0.66568	2.01323e-08	PCDHA6, PCDHA7, PCDHA8, PCDHA2, PCDHA3, PCDHA4, PCDHA5, PCDHA1, PCDHAC2, PCDHA10, PCDHA11, PCDHA12, PCDHA13	1321	10	19113	13.0217	6.1623e-05	2.5677e-06	3.63329e-05
UP_SEQ_FEATURE	repeat:PXXP 3	9	0.66568	2.01323e-08	PCDHA6, PCDHA7, PCDHA8, PCDHA2, PCDHA3, PCDHA4, PCDHA5, PCDHA1, PCDHAC2, PCDHA10, PCDHA11, PCDHA12, PCDHA13	1321	10	19113	13.0217	6.1623e-05	2.5677e-06	3.63329e-05
GOTERM_MF_FAT	GO:0046914~transition metal ion binding	272	20.1183	5.08406e-08	ZNF781, ZNF253, BBOX1, CYP4Z2P, ZNF776, ZFP90, ZNF772, ZNF248, BIRC8, ZNF43, ZNF642, ZNF643, CIZ1, YY1, POLE, ZNF501, ZNF649, ZNF502, CYP2E1, ZNF793, NUDT11, ZNF500, ADAMTS7, ZNF233, PARP12, MTF2, ZNF239, ZZZ3, PRDM2, ZNF613, DEAF1, ZNF614, ZNF611, ZNF132, ZNF610, ZNF133, ZSCAN5A, MME, ZNF615, ADA, ZNF512, ZNF616, ZNF229, ZNF225, RPS29, CDA, ZNF124, ZNF71, DHX57, ZNF69, ASXL2, ZNF528, ZNF623, KLF…	950	2785	12983	1.33474	5.06359e-05	8.4395e-06	8.02856e-05
INTERPRO	IPR002494:Keratin, high sulphur B2 protein	17	1.2574	6.38589e-08	KRTAP10-3, KRTAP10-5, KRTAP10-4, KRTAP10-7, KRTAP10-11, KRTAP10-12, KRTAP10-6, KRTAP10-9, KRTAP10-8, KRTAP10-10, KRTAP10-1, KRTAP5-7, KRTAP12-2, KRTAP5-9, KRTAP12-4, KRTAP5-10, KRTAP1-3	1177	47	16659	5.11945	9.34212e-05	1.03806e-05	0.000105783
UP_SEQ_FEATURE	sequence variant	908	67.1598	1.50265e-06	MEF2A, OXA1L, KIAA1797, AMOTL1, BPIL1, LPHN3, CUL2, ZNF772, TMEM14C, RAB27A, TMEFF1, KRTAP10-3, ZNF501, ZNF502, KRTAP10-5, KRTAP10-4, ZNF793, KRTAP10-7, PTPDC1, KRTAP10-6, TOX2, KRTAP10-9, KRTAP10-8, JUN, RYR3, EIF2AK3, KLRC1, DNAH10, ZNF132, ZNF133, NFKBIE, HSD17B12, ZSCAN5A, RIC3, CHCHD6, SCRIB, KRTAP10-1, NCAPG2, KAL1, KLKB1, UPK1B, ZAP70, UBASH3A, DHX57, ASXL2, SSSCA1, ZNF528, GGH, ACACA, DUS…	1321	11992	19113	1.09552	0.00458907	0.000183968	0.00271182
UP_SEQ_FEATURE	zinc finger region:C2H2-type 18	18	1.33136	1.64096e-06	ZNF43, ZNF624, ZNF441, ZNF132, ZNF28, ZNF658, ZNF337, ZNF347, ZNF780B, ZNF615, ZNF616, ZNF229, ZNF761, ZNF658B, ZFAT, ZNF607, ZNF268, ZNF493	1321	66	19113	3.94598	0.0050104	0.000193173	0.00296142
SP_PIR_KEYWORDS	polymorphism	873	64.571	2.1556e-06	OXA1L, KIAA1797, AMOTL1, BPIL1, CUL2, LPHN3, ZNF772, TMEM14C, RAB27A, TMEFF1, KRTAP10-3, ZNF501, ZNF502, KRTAP10-5, KRTAP10-4, ZNF793, KRTAP10-7, PTPDC1, KRTAP10-6, TOX2, KRTAP10-9, KRTAP10-8, RYR3, JUN, EIF2AK3, KLRC1, DNAH10, ZNF132, ZNF133, NFKBIE, HSD17B12, ZSCAN5A, RIC3, CHCHD6, SCRIB, KRTAP10-1, NCAPG2, KAL1, KLKB1, UPK1B, ZAP70, UBASH3A, DHX57, ASXL2, SSSCA1, ZNF528, GGH, ACACA, DUSP22, AC…	1322	11550	19235	1.09975	0.00121933	0.000152497	0.00315819
UP_SEQ_FEATURE	zinc finger region:C2H2-type 4; degenerate	12	0.887574	2.62481e-06	ZNF43, ZNF233, ZNF611, ZNF624, ZNF28, ZNF559, ZNF441, ZNF781, ZNF658, ZNF221, ZFP112, ZNF493	1321	30	19113	5.78743	0.00800237	0.000297532	0.00473692
SP_PIR_KEYWORDS	DNA binding	48	3.5503	3.5403e-06	ZNF85, HLF, PPARA, MEF2A, ZNF133, CREM, ZNF12, ZNF10, ZNF345, ZNF32, TAL1, ZNF708, HOXC5, ZNF146, POU3F4, GBX2, HOXA9, H2AFX, ZNF268, HIST1H4H, ZNF43, H1F0, INSM1, ZNF93, PHOX2B, MAFF, EGR3, ZNF28, POLE, ESR1, ZNF8, EN2, ZNF20, USF1, HMGA1, ZNF22, ZNF140, ZNF23, HOXB3, HOXB4, HHEX, HOXD8, JUN, TFAP2A, HIVEP1, ZNF117, RBPJ, HIST1H3H	1322	340	19235	2.05411	0.00200181	0.000222621	0.00518688
SP_PIR_KEYWORDS	alternative splicing	590	43.6391	8.28609e-06	CTHRC1, MEF2A, OXA1L, ZNF781, AMOTL1, ZNF253, LPHN3, SH3YL1, PPP1R1B, ZNF772, INTS6, TIGD7, RAB27A, ZNF43, TMEFF1, PTPRG, PTPRH, KIF5C, ZNF501, BTBD6, SPIRE1, ZNF793, KRTAP10-7, PTPDC1, CTNNA3, TOX2, KRTAP10-9, TMEM132D, NME6, ADAMTS7, MYO18B, RYR3, ZZZ3, CMIP, KLRC1, ZNF613, DNAH10, ZNF611, GGCT, ZNF132, ZNF610, RUNDC3A, CCDC91, TRPT1, RIC3, ACP1, ZNF615, SCRIB, NCAPG2, GORASP2, C1ORF52, CDY1B, …	1322	7488	19235	1.14643	0.00467897	0.000468885	0.0121395
UP_SEQ_FEATURE	splice variant	590	43.6391	9.64086e-06	CTHRC1, MEF2A, OXA1L, ZNF781, AMOTL1, ZNF253, LPHN3, SH3YL1, PPP1R1B, ZNF772, INTS6, TIGD7, RAB27A, ZNF43, TMEFF1, PTPRG, PTPRH, KIF5C, ZNF501, BTBD6, SPIRE1, ZNF793, KRTAP10-7, PTPDC1, CTNNA3, TOX2, TMEM132D, NME6, ADAMTS7, MYO18B, RYR3, ZZZ3, CMIP, KLRC1, ZNF613, DNAH10, ZNF611, GGCT, ZNF132, ZNF610, RUNDC3A, CCDC91, TRPT1, RIC3, ACP1, ZNF615, SCRIB, NCAPG2, GORASP2, C1ORF52, CDY1B, ZAP70, ZNF1…	1321	7458	19113	1.14461	0.0290796	0.0010534	0.0173975
GOTERM_BP_FAT	GO:0007155~cell adhesion	83	6.13905	9.94186e-06	PCDHA6, PCDHA7, PCDHA8, MAEA, PCDHA2, PCDHA3, PCDHA4, FERMT3, PCDHA5, MYBPC3, NELL2, PCDHGA9, PCDHGA8, PCDHGA7, PCDHGA6, LY9, PCDHA1, PCDHGA5, PCDHGA4, MEGF10, PCDHGA3, PCDHGA2, PCDHGA1, PCDHGB1, FNDC3A, PCDHGA12, PCDHB9, PCDHB7, PCDHGA10, PCDHB8, PCDHGA11, PCDHB5, PCDHB6, PCDHB3, PCDHB4, PCDHGB7, PCDHB2, PCDHGB6, IGFALS, CCL4L1, PCDH7, PCDHGB3, CERCAM, PCDHGB2, PCDHGB5, CTNNA3, PCDHGB4, CLEC4M, …	985	700	13528	1.62846	0.0311111	0.00394287	0.018016
GOTERM_BP_FAT	GO:0022610~biological adhesion	83	6.13905	1.02365e-05	PCDHA6, PCDHA7, PCDHA8, MAEA, PCDHA2, PCDHA3, PCDHA4, FERMT3, PCDHA5, MYBPC3, NELL2, PCDHGA9, PCDHGA8, PCDHGA7, PCDHGA6, LY9, PCDHA1, PCDHGA5, PCDHGA4, MEGF10, PCDHGA3, PCDHGA2, PCDHGA1, PCDHGB1, FNDC3A, PCDHGA12, PCDHB9, PCDHB7, PCDHGA10, PCDHB8, PCDHGA11, PCDHB5, PCDHB6, PCDHB3, PCDHB4, PCDHGB7, PCDHB2, PCDHGB6, IGFALS, CCL4L1, PCDH7, PCDHGB3, CERCAM, PCDHGB2, PCDHGB5, CTNNA3, PCDHGB4, CLEC4M, …	985	701	13528	1.62614	0.0320181	0.00360923	0.0185498
SP_PIR_KEYWORDS	nucleus	359	26.5533	1.06065e-05	MEF2A, MORF4, ZNF781, ZNF253, ZNF776, ZFP90, INTS6, ZNF772, ZNF248, TMUB1, RPP30, H2AFX, TIGD7, PITX2, H1F0, ZNF43, PHOX2B, ZNF642, ZNF643, RCOR2, CIZ1, RCOR1, YY1, BARHL2, POLE, ZNF501, ZNF649, ZNF502, DEPDC1, ZNF793, TOX2, ZNF500, ZNF233, STRA13, MYO18B, PARP12, NAV2, MTF2, JUN, ZNF239, FOXG1, ZZZ3, FBXL4, CMIP, PRDM2, FBXL3, ZNF613, DEAF1, TDRD3, ZNF614, CDK5R1, ZNF611, ZNF132, ZNF610, ZNF133,…	1322	4283	19235	1.21957	0.00598532	0.000545606	0.0155388
SP_PIR_KEYWORDS	zinc finger	27	1.99704	1.54625e-05	ZNF85, PPARA, ZNF133, ZNF12, ZNF10, ZNF345, ZNF32, ZNF708, ZNF146, TRAF6, ZNF268, INSM1, ZNF43, ZNF93, CRIP1, EGR3, ZNF28, ESR1, ZNF501, ZNF8, ZNF20, ZNF140, ZNF22, ZNF23, PRDM2, HIVEP1, ZNF117	1322	153	19235	2.56763	0.00871365	0.000729054	0.0226522
UP_SEQ_FEATURE	region of interest:5 X 4 AA repeats of P-X-X-P	6	0.443787	2.91155e-05	PCDHA6, PCDHA7, PCDHA8, PCDHA2, PCDHA4, PCDHA5, PCDHA1, PCDHA12	1321	7	19113	12.4016	0.0852677	0.00306852	0.052532
GOTERM_BP_FAT	GO:0007416~synaptogenesis	11	0.813609	5.82673e-05	PCDHB9, PCDHB5, PCDHB6, PCDHB3, PCDHB16, PCDHB4, PCDHB2, PCDHB14, PCDHB13, AGRN, PCDHB11, PCDHB10	985	32	13528	4.72107	0.169093	0.0183532	0.105545
SP_PIR_KEYWORDS	calcium	85	6.28698	7.08592e-05	PLCZ1, PCDHA6, PCDHA7, ARSD, PCDHA8, CACHD1, PCDHA2, PCDHA3, PCDHA4, PCDHA5, PCDHGA9, DUOX1, PCDHGA8, JAG2, PCDHGA7, PCDHGA6, PCDHA1, PCDHGA5, PCDHGA4, KCNIP1, PCDHGA3, PCDHGA2, PCDHGA1, CANT1, C17ORF57, PCDHGB1, SLC25A24, NOS3, CALN1, CIB3, PLCB2, PCDHGA12, PCDHB9, TRPM3, PCDHB7, PCDHGA10, PCDHB8, PCDHGA11, PCDHB5, SPARCL1, PCDHB6, PCDHB3, PCDHB4, PCDHGB7, PCDHB2, PCDHGB6, PCDH7, PCDHGB3, PCDHGB…	1322	803	19235	1.54015	0.039314	0.00308045	0.103768
UP_SEQ_FEATURE	zinc finger region:C2H2-type 19	14	1.0355	7.2293e-05	ZNF43, ZNF624, ZNF441, ZNF337, ZNF347, ZNF780B, ZNF615, ZNF616, ZNF761, ZNF658B, ZFAT, ZNF607, ZNF268, ZNF493	1321	55	19113	3.68291	0.198521	0.00734942	0.130387
UP_SEQ_FEATURE	repeat:18	12	0.887574	0.0001503	KRTAP10-1, C2ORF16, KRTAP12-2, KRTAP10-3, KRTAP10-5, KRTAP10-4, KRTAP10-11, KRTAP10-7, KRTAP10-6, KRTAP10-12, KRTAP10-9, KRTAP10-8	1321	44	19113	3.94598	0.368782	0.0147325	0.270901
UP_SEQ_FEATURE	zinc finger region:C2H2-type 1; atypical	11	0.813609	0.00018904	INSM1, ZNF614, ZNF441, ZNF322A, ZNF322B, ZIC4, ZNF544, ZNF141, ZNF426, ZNF10, ZNF20	1321	38	19113	4.18827	0.439377	0.017922	0.340613
GOTERM_CC_FAT	GO:0045095~keratin filament	17	1.2574	0.000196035	KRTAP10-3, KRTAP10-5, KRTAP10-4, KRTAP10-7, KRTAP10-11, KRTAP10-12, KRTAP10-6, KRTAP10-9, KRTAP10-8, KRTAP10-10, KRTAP10-1, KRTAP5-7, KRTAP12-2, KRTAP5-9, KRTAP12-4, KRTAP5-10, KRTAP1-3	850	88	12782	2.905	0.0849831	0.0849831	0.278019
GOTERM_MF_FAT	GO:0003700~transcription factor activity	101	7.47041	0.000274544	MEF2A, LASS5, LASS6, GATA6, HOXC5, ZNF445, PITX2, PHOX2B, RCOR2, YY1, BARHL2, ZNF189, FOXN3, ZNF500, HHEX, ASCL1, HOXD8, JUN, FOXG1, ZNF434, TFAP2A, EDF1, PRDM2, LOC644006, SOX1, ZNF132, ZNF133, ZSCAN5A, ELK1, TAL1, HOXA9, ZNF71, RHOXF2, DMBX1, ZNF69, MAFF, KLF6, TAF4, IKZF3, RFX5, TAF7, NEUROG1, EN2, USF1, NKX6-1, SHOX2, HOXB3, HOXB4, SALL1, MAFA, SCMH1, RBPJ, ZNF117, ZNF85, HLF, PPARA, HSFY1, Z…	950	975	12983	1.41569	0.239275	0.0383157	0.43267
GOTERM_MF_FAT	GO:0005509~calcium ion binding	95	7.02663	0.000456303	NELL2, JAG2, FSTL1, SLC25A24, CIB3, PCDHGA12, PCDHGA10, PCDHGA11, SPARCL1, DLL1, CLEC4M, PLCE1, CATSPER2, RYR3, SRI, CDK5R1, PCDHAC2, PLCH2, SFTPD, PCDHA10, PCDHA11, PCDHA12, PCDHA13, HPCAL1, ITGA2, PCDH19, PLCG1, S100B, EMR1, PCDHA6, PLCZ1, PCDHA7, ARSD, PCDHA8, PCDHA2, CACHD1, PCDHA3, PCDHA4, PCDHGA9, PCDHA5, PCDHGA8, DUOX1, PCDHGA7, PCDHGA6, PCDHA1, PCDHGA5, PCDHGA4, KCNIP1, PCDHGA3, PCDHGA2, …	950	919	12983	1.41273	0.365286	0.0552384	0.71815
UP_SEQ_FEATURE	repeat:17	12	0.887574	0.000499571	KRTAP10-1, C2ORF16, KRTAP12-2, KRTAP10-3, KRTAP10-5, KRTAP10-4, KRTAP10-11, KRTAP10-7, KRTAP10-6, KRTAP10-12, KRTAP10-9, KRTAP10-8	1321	50	19113	3.47246	0.783371	0.0452928	0.897752
UP_SEQ_FEATURE	repeat:19	11	0.813609	0.000559004	KRTAP10-1, C2ORF16, KRTAP12-2, KRTAP10-5, KRTAP10-4, KRTAP10-11, KRTAP10-7, KRTAP10-6, KRTAP10-12, KRTAP10-9, KRTAP10-8	1321	43	19113	3.70127	0.819421	0.0490948	1.00405
UP_SEQ_FEATURE	repeat:15	14	1.0355	0.000583314	KRTAP10-3, KRTAP10-5, KRTAP10-4, KRTAP10-7, KRTAP10-11, KRTAP10-12, KRTAP10-6, KRTAP10-9, KRTAP10-8, KRTAP10-10, KRTAP10-1, C2ORF16, KRTAP12-2, KRTAP12-4	1321	67	19113	3.02329	0.832378	0.0497497	1.0475
UP_SEQ_FEATURE	zinc finger region:C2H2-type 20	10	0.739645	0.000595912	ZNF43, ZNF624, ZNF337, ZNF658, ZNF658B, ZNF268, ZNF607, ZNF780B, ZNF493, ZNF616	1321	36	19113	4.01905	0.838723	0.0494212	1.07
UP_SEQ_FEATURE	zinc finger region:C2H2-type 2; degenerate	14	1.0355	0.00103342	ZNF43, ZNF614, ZNF28, ZNF559, ZNF658, ZNF20, ZFP112, ZNF233, ZNF776, ZNF134, ZNF491, ZFAT, ZNF607, ZNF606	1321	71	19113	2.85296	0.957783	0.0819825	1.84869
UP_SEQ_FEATURE	zinc finger region:C2H2-type 3; degenerate	10	0.739645	0.00111228	ZNF43, ZNF233, ZNF559, ZNF441, HIVEP3, ZNF658, ZNF20, ZNF117, ZFP112, ZNF606	1321	39	19113	3.70989	0.966845	0.0857458	1.98842
UP_SEQ_FEATURE	repeat:PXXP 6	4	0.295858	0.00124689	PCDHA3, PCDHA4, PCDHA10, PCDHA11, PCDHA1, PCDHA13, PCDHAC2	1321	4	19113	14.4686	0.978053	0.0932837	2.22651
UP_SEQ_FEATURE	region of interest:6 X 4 AA repeats of P-X-X-P	4	0.295858	0.00124689	PCDHA3, PCDHA4, PCDHA10, PCDHA11, PCDHA1, PCDHA13, PCDHAC2	1321	4	19113	14.4686	0.978053	0.0932837	2.22651
UP_SEQ_FEATURE	repeat:16	12	0.887574	0.00136104	KRTAP10-1, C2ORF16, KRTAP12-2, KRTAP10-3, KRTAP10-5, KRTAP10-4, KRTAP10-11, KRTAP10-7, KRTAP10-6, KRTAP10-12, KRTAP10-9, KRTAP10-8	1321	56	19113	3.10041	0.984532	0.0989768	2.42799
UP_SEQ_FEATURE	zinc finger region:C2H2-type 21	8	0.591716	0.00151203	ZNF43, ZNF624, ZNF658, ZNF658B, ZNF268, ZNF780B, ZNF493, ZNF616	1321	26	19113	4.45187	0.990263	0.106824	2.69389
UP_SEQ_FEATURE	repeat:14	14	1.0355	0.00153594	KRTAP10-3, KRTAP10-5, KRTAP10-4, KRTAP10-7, KRTAP10-11, KRTAP10-12, KRTAP10-6, KRTAP10-9, KRTAP10-8, KRTAP10-10, KRTAP10-1, C2ORF16, KRTAP12-2, KRTAP12-4	1321	74	19113	2.7373	0.990951	0.10598	2.73593
GOTERM_CC_FAT	GO:0030173~integral to Golgi membrane	10	0.739645	0.00175224	GALNT2, ST8SIA6, ST3GAL5, ST3GAL4, CHST12, B4GALNT2, B3GNT2, CUX1, ABO, ST6GALNAC1	850	43	12782	3.49713	0.548176	0.327822	2.45969
GOTERM_BP_FAT	GO:0060541~respiratory system development	18	1.33136	0.0019752	BMP4, LIPA, TGFBR1, DICER1, ADA, ASCL1, MAN2A1, TNS3, CHD7, LAMA5, GATA6, PSEN2, SFTPD, NOS3, CUX1, FGF1, IFT88, FGF2	985	108	13528	2.289	0.998137	0.435264	3.51974
UP_SEQ_FEATURE	repeat:13	14	1.0355	0.00250583	KRTAP10-3, KRTAP10-5, KRTAP10-4, KRTAP10-7, KRTAP10-11, KRTAP10-12, KRTAP10-6, KRTAP10-9, KRTAP10-8, KRTAP10-10, KRTAP10-1, C2ORF16, KRTAP12-2, KRTAP12-4	1321	78	19113	2.59693	0.999538	0.163563	4.42699
SP_PIR_KEYWORDS	developmental protein	75	5.54734	0.00278994	PLCZ1, SLC22A16, MEF2A, JAG2, CSPG5, AMN, LSM14B, SEMA7A, HOXC5, FGF1, FGF2, PITX2, PHOX2B, TMEFF1, ARC, WNT10B, EFNB2, OTX2, DLL1, BOLL, ASCL1, HHEX, HOXD8, EYA2, CATSPER2, SPATA19, FOXG1, HHAT, EDF1, ADAM18, WNT9A, CUX1, DEAF1, H1FNT, CREM, NNAT, SPESP1, ZBTB17, TRIM71, AZI1, SCRIB, FAM65B, TAL1, TYMP, LECT1, AGGF1, HOXA9, POU3F3, AXIN2, C1GALT1, SIM1, DMBX1, BMP4, NGEF, OBSCN, LMX1B, TBX3, TBX…	1322	779	19235	1.40083	0.794295	0.106806	4.0107
GOTERM_CC_FAT	GO:0031228~intrinsic to Golgi membrane	10	0.739645	0.00286359	GALNT2, ST8SIA6, ST3GAL5, ST3GAL4, CHST12, B4GALNT2, B3GNT2, CUX1, ABO, ST6GALNAC1	850	46	12782	3.26905	0.727214	0.351454	3.99046
UP_SEQ_FEATURE	repeat:12	14	1.0355	0.00315223	KRTAP10-3, KRTAP10-5, KRTAP10-4, KRTAP10-7, KRTAP10-11, KRTAP10-12, KRTAP10-6, KRTAP10-9, KRTAP10-8, KRTAP10-10, KRTAP10-1, C2ORF16, KRTAP12-2, KRTAP12-4	1321	80	19113	2.532	0.999936	0.197193	5.53856
KEGG_PATHWAY	hsa04722:Neurotrophin signaling pathway	18	1.33136	0.00317227	IRAK1, ZNF274, NFKBIE, MAPK10, BAD, RPS6KA5, IRAK3, RPS6KA6, BDNF, PLCG1, JUN, NTRK2, YWHAQ, CALM3, PIK3R5, TRAF6, RAPGEF1, PIK3R1	339	124	5085	2.17742	0.413621	0.413621	3.79465
UP_SEQ_FEATURE	repeat:22	9	0.66568	0.00322475	KRTAP10-1, C2ORF16, KRTAP12-2, KRTAP10-5, KRTAP10-4, KRTAP10-11, KRTAP10-7, KRTAP10-6, KRTAP10-9	1321	37	19113	3.51939	0.999949	0.197248	5.6625
UP_SEQ_FEATURE	topological domain:Cytoplasmic	271	20.0444	0.0037585	SLC36A1, ADCY4, ADCY1, RARRES1, GPR125, B3GALT5, SLC9A4, FGFRL1, MEGF10, LPHN3, CYP4Z2P, C11ORF34, NPSR1, GPR137, TMEFF1, DUOXA2, DUOXA1, PTPRG, PTPRH, EFNB2, ABCC11, OR1D2, TMEM132D, CLEC4M, AADAC, CCR7, CATSPER2, SSTR1, RYR3, EIF2AK3, KLRC1, KCNMB3, KCNMB4, SLC2A10, IL1R1, CALY, RTP1, MME, BDKRB1, RIC3, UPK1B, TCTN3, GPR157, TGFBR1, MGAT4C, SLAMF7, AQP10, PCDH19, ABCG1, GUCY2D, ATP13A4, KCNK4, …	1321	3374	19113	1.16212	0.99999	0.221647	6.57001
GOTERM_BP_FAT	GO:0050808~synapse organization	12	0.887574	0.0041209	PCDHB9, PCDHB5, PCDHB6, PCDHB3, PCDHB4, PCDHB14, PCDHB2, PCDHB13, PCDHB11, PCDHB10, WNT7B, PCDHB16, AGRN	985	61	13528	2.70177	0.999998	0.665109	7.21054
UP_SEQ_FEATURE	repeat:21	9	0.66568	0.00454624	KRTAP10-1, C2ORF16, KRTAP12-2, KRTAP10-5, KRTAP10-4, KRTAP10-11, KRTAP10-7, KRTAP10-6, KRTAP10-9	1321	39	19113	3.3389	0.999999	0.256778	7.89432
GOTERM_BP_FAT	GO:0045137~development of primary sexual characteristics	19	1.40533	0.00476167	BMP4, TAF4, FOXL2, TBX3, ZFP42, SF1, JAG2, DMRT2, INHBB, LEP, CCND1, CHD7, AGT, NOS3, FANCG, HSD17B4, FSHB, FNDC3A, TEX11	985	127	13528	2.05469	1	0.688761	8.28659
GOTERM_BP_FAT	GO:0030324~lung development	16	1.18343	0.0051163	BMP4, LIPA, TGFBR1, DICER1, ADA, MAN2A1, TNS3, LAMA5, GATA6, PSEN2, SFTPD, NOS3, FGF1, CUX1, IFT88, FGF2	985	99	13528	2.21964	1	0.687999	8.87705
UP_SEQ_FEATURE	repeat:11	14	1.0355	0.00537473	KRTAP10-3, KRTAP10-5, KRTAP10-4, KRTAP10-7, KRTAP10-11, KRTAP10-12, KRTAP10-6, KRTAP10-9, KRTAP10-8, KRTAP10-10, KRTAP10-1, C2ORF16, KRTAP12-2, KRTAP12-4	1321	85	19113	2.38306	1	0.290841	9.26798
GOTERM_CC_FAT	GO:0031224~intrinsic to membrane	401	29.6598	0.00575439	OXA1L, SLC9A7, SLC9A4, KIAA1797, LPHN3, TMEM14C, RAB27A, LRRC3, TMEFF1, PTPRG, PTPRH, CYP2E1, TMEM132D, SSTR1, RYR3, EIF2AK3, KLRC1, IL1R1, RTP1, HSD17B12, RIC3, GORASP2, UPK1B, RANBP17, CYP46A1, TGFBR1, MGAT4C, GAS1, AQP10, PCDH19, GUCY2D, KCNK4, CYP17A1, EI24, C19ORF18, C6ORF10, CHRNG, OR2AT4, GLRA1, CACHD1, AMAC1, DPP10, GPR82, LY9, RTN1, SIRPB1, KCNK10, C20ORF141, XYLT2, DPP6, HTR5A, DPP4, KC…	850	5485	12782	1.09938	0.926778	0.479813	7.86827
UP_SEQ_FEATURE	repeat:20	9	0.66568	0.00624804	KRTAP10-1, C2ORF16, KRTAP12-2, KRTAP10-5, KRTAP10-4, KRTAP10-11, KRTAP10-7, KRTAP10-6, KRTAP10-9	1321	41	19113	3.17603	1	0.323982	10.695
UP_SEQ_FEATURE	domain:PI-PLC X-box	6	0.443787	0.00625534	PLCZ1, PLCE1, PLCG1, PLCH2, PLCB2, PHLDB2	1321	18	19113	4.82286	1	0.318974	10.7068
UP_SEQ_FEATURE	repeat:23	8	0.591716	0.00643085	KRTAP10-1, C2ORF16, KRTAP12-2, KRTAP10-4, KRTAP10-11, KRTAP10-7, KRTAP10-6, KRTAP10-9	1321	33	19113	3.50754	1	0.321061	10.991
GOTERM_BP_FAT	GO:0030323~respiratory tube development	16	1.18343	0.00676809	BMP4, LIPA, TGFBR1, DICER1, ADA, MAN2A1, TNS3, LAMA5, GATA6, PSEN2, SFTPD, NOS3, FGF1, CUX1, IFT88, FGF2	985	102	13528	2.15435	1	0.762897	11.5802
GOTERM_BP_FAT	GO:0008406~gonad development	17	1.2574	0.00697516	BMP4, TAF4, FOXL2, ZFP42, JAG2, SF1, DMRT2, INHBB, LEP, CCND1, AGT, NOS3, FANCG, HSD17B4, FSHB, FNDC3A, TEX11	985	112	13528	2.08463	1	0.751107	11.9137
GOTERM_BP_FAT	GO:0030097~hemopoiesis	29	2.14497	0.00707371	MAEA, JAG2, ITPKB, ITGB1, ADA, TIMP1, TAL1, CHD7, BCL11A, ZAP70, HOXA9, TRAF6, PIK3R1, KIRREL3, MYST3, EPO, BMP4, KLF6, GIMAP5, DLL1, GIMAP1, HOXB3, HDAC4, CARD11, HOXB4, DHRS2, PKNOX1, ID2, PSEN2	985	236	13528	1.68765	1	0.734856	12.072
UP_SEQ_FEATURE	repeat:7	18	1.33136	0.00756023	KRTAP10-3, KRTAP10-5, KRTAP10-4, KRTAP10-11, KRTAP10-7, KRTAP10-12, KRTAP10-6, KRTAP10-9, CLEC4M, KRTAP10-8, KRTAP10-10, KRTAP10-1, KRTAP5-7, C2ORF16, KRTAP12-2, KRTAP5-9, KRTAP12-4, KRTAP5-10	1321	129	19113	2.01887	1	0.360281	12.7994
GOTERM_BP_FAT	GO:0048534~hemopoietic or lymphoid organ development	31	2.2929	0.00802794	MAEA, JAG2, ITPKB, ITGB1, ADA, TIMP1, TAL1, CHD7, TNFRSF11A, BCL11A, ZAP70, HOXA9, TRAF6, PIK3R1, KIRREL3, MYST3, EPO, BMP4, KLF6, GIMAP5, TGFBR1, DLL1, GIMAP1, HOXB3, HDAC4, CARD11, HOXB4, DHRS2, PKNOX1, ID2, PSEN2	985	260	13528	1.63752	1	0.759141	13.5909
GOTERM_MF_FAT	GO:0005251~delayed rectifier potassium channel activity	5	0.369822	0.00873084	KCNS1, KCNB2, KCNA3, KCNQ1, KCNG2	950	12	12983	5.6943	0.999839	0.621089	12.9319
INTERPRO	IPR000909:Phospholipase C, phosphatidylinositol-specific , X region	6	0.443787	0.00877417	PLCZ1, PLCE1, PLCG1, PLCH2, PLCB2, PHLDB2	1177	19	16659	4.46961	0.999997	0.724543	13.5831
GOTERM_BP_FAT	GO:0035295~tube development	27	1.99704	0.00967416	DICER1, GREM1, ADA, SCRIB, RGMA, BDNF, GATA6, AGT, GBX2, SFTPD, NOS3, FGF1, TRAF6, FGF2, BMP4, LIPA, TBX3, TGFBR1, TNS3, HHEX, MAN2A1, LAMA5, SALL1, PSEN2, TFAP2A, CUX1, IFT88	985	220	13528	1.68554	1	0.803387	16.1531
GOTERM_CC_FAT	GO:0031226~intrinsic to plasma membrane	102	7.54438	0.00970995	MPZL1, MAEA, TLR1, JAG2, CSPG5, TLR6, ST3GAL5, PTPRG, PTPRH, EFNB2, DLL1, NTSR1, OR1D2, CLEC4M, CCR7, SSTR1, GPR50, KLRC1, KCNMB3, KCNMB4, IL1R1, SLC38A3, CALY, MME, KCNA3, BDKRB1, OPN1SW, ITGB1, PCDHAC2, KCNS1, CNR2, PCDHA10, PCDHA11, PCDHA13, KCNB2, PODXL, TGFBR1, GABRA5, ITGA2, GAS1, ABCG1, GUCY2D, CD55, LYVE1, EMR1, NTRK2, SYT13, KCTD13, CHRNG, PCDHA6, PCDHA7, PCDHA8, PCDHA2, SLC15A1, GLRA1, …	850	1215	12782	1.26242	0.987967	0.586881	12.9388
UP_SEQ_FEATURE	repeat:6	19	1.40533	0.00972239	KRTAP10-3, KRTAP10-5, KRTAP10-4, KRTAP10-11, KRTAP10-7, KRTAP10-12, KRTAP10-6, KRTAP10-9, CLEC4M, KRTAP10-8, KRTAP10-10, KRTAP10-1, KRTAP5-7, C2ORF16, KRTAP12-2, KRTAP5-9, KRTAP12-4, HIVEP3, KRTAP5-10	1321	143	19113	1.9224	1	0.43122	16.165
UP_SEQ_FEATURE	zinc finger region:C2H2-type 10; degenerate	5	0.369822	0.00977647	ZNF776, ZNF322A, ZNF322B, LOC389458, ZNF117	1321	13	19113	5.56484	1	0.427022	16.2476
GOTERM_CC_FAT	GO:0005887~integral to plasma membrane	100	7.39645	0.00978812	MPZL1, MAEA, TLR1, JAG2, CSPG5, TLR6, ST3GAL5, PTPRG, PTPRH, EFNB2, DLL1, NTSR1, OR1D2, CLEC4M, CCR7, SSTR1, GPR50, KLRC1, KCNMB3, KCNMB4, IL1R1, SLC38A3, CALY, MME, KCNA3, BDKRB1, OPN1SW, ITGB1, PCDHAC2, KCNS1, CNR2, PCDHA10, PCDHA11, PCDHA13, KCNB2, PODXL, TGFBR1, GABRA5, ITGA2, ABCG1, GUCY2D, CD55, LYVE1, EMR1, NTRK2, SYT13, KCTD13, CHRNG, PCDHA6, PCDHA7, PCDHA8, PCDHA2, SLC15A1, GLRA1, PCDHA3…	850	1188	12782	1.2658	0.98839	0.524146	13.0364
GOTERM_BP_FAT	GO:0045321~leukocyte activation	29	2.14497	0.00983803	TOLLIP, TLR1, IL21R, JAG2, ITPKB, TLR6, ITGB1, ADA, CHD7, BCL11A, ZAP70, TRAF6, IMPDH1, DPP4, PIK3R1, CD7, RAB27A, KLF6, GIMAP5, CD276, SLAMF7, GIMAP1, HDAC4, CARD11, DHRS2, PKNOX1, ULBP1, PSEN2, BANK1	985	242	13528	1.64581	1	0.792266	16.4042
GOTERM_BP_FAT	GO:0046660~female sex differentiation	12	0.887574	0.010595	INHBB, LEP, BMP4, FOXL2, TAF4, CHD7, TBX3, AGT, ZFP42, NOS3, FANCG, FSHB	985	69	13528	2.38852	1	0.800598	17.5548
GOTERM_BP_FAT	GO:0046545~development of primary female sexual characteristics	12	0.887574	0.010595	INHBB, LEP, BMP4, FOXL2, TAF4, CHD7, TBX3, AGT, ZFP42, NOS3, FANCG, FSHB	985	69	13528	2.38852	1	0.800598	17.5548
SP_PIR_KEYWORDS	glycoprotein	332	24.5562	0.0110075	TEX101, ADCY4, SLC36A1, CTHRC1, ADCY1, RARRES1, GPR125, B3GALT5, SLC9A4, NELL2, FGFRL1, FSTL1, MEGF10, BPIL1, LPHN3, BDNF, SEMA7A, C11ORF34, NPSR1, C12ORF67, GPR137, CLRN1, WNT10B, DUOXA2, DUOXA1, PTPRG, PTPRH, EFNB2, ABCC11, OR1D2, TMEM132D, CLEC4M, ADAMTS7, AADAC, VEGFB, CCR7, SSTR1, RYR3, PDGFRL, EIF2AK3, KLRC1, KCNMB3, DNAH10, KCNMB4, SLC2A10, IL1R1, CALY, MME, BDKRB1, F13B, IL17D, KLKB1, KAL…	1322	4318	19235	1.11871	0.998098	0.341409	14.9702
UP_SEQ_FEATURE	glycosylation site:N-linked (GlcNAc...)	320	23.6686	0.0110096	TEX101, SLC36A1, CTHRC1, ADCY4, ADCY1, RARRES1, GPR125, B3GALT5, SLC9A4, NELL2, FGFRL1, FSTL1, MEGF10, BPIL1, LPHN3, BDNF, SEMA7A, C11ORF34, NPSR1, C12ORF67, GPR137, CLRN1, WNT10B, DUOXA2, DUOXA1, PTPRG, PTPRH, EFNB2, ABCC11, OR1D2, TMEM132D, CLEC4M, ADAMTS7, AADAC, CCR7, SSTR1, RYR3, PDGFRL, EIF2AK3, KLRC1, KCNMB3, DNAH10, KCNMB4, SLC2A10, IL1R1, CALY, MME, BDKRB1, F13B, IL17D, KLKB1, KAL1, TCTN…	1321	4129	19113	1.12132	1	0.459971	18.11
SP_PIR_KEYWORDS	cell membrane	178	13.1657	0.0120528	TEX101, SLC36A1, SLC22A16, MAEA, SLC22A18, GPR125, SLC9A4, SLC22A12, TLR1, CSPG5, TLR6, MEGF10, LPHN3, GALR1, RAB28, SEMA7A, ERAS, NPSR1, GNG4, GNG5, PCDHGA12, TMEFF1, ARC, PCDHGA10, PCDHGA11, MRGPRD, PSD3, NTSR1, OR1D2, CLEC4M, CCR7, PLCE1, LYNX1, CATSPER2, KCNT2, SSTR1, GPR50, SLC38A4, OR2L8, SLC38A3, CDK5R1, SNAP91, CALY, CYSLTR2, BBS9, RTP1, MME, BDKRB1, PXK, ITGB1, OR2L13, ADA, PCDHAC2, SCRI…	1322	2194	19235	1.18044	0.998955	0.348813	16.2775
UP_SEQ_FEATURE	repeat:10	14	1.0355	0.0123849	KRTAP10-3, KRTAP10-5, KRTAP10-4, KRTAP10-7, KRTAP10-11, KRTAP10-12, KRTAP10-6, KRTAP10-9, KRTAP10-8, KRTAP10-10, KRTAP10-1, C2ORF16, KRTAP12-2, KRTAP12-4	1321	94	19113	2.1549	1	0.493989	20.141
GOTERM_BP_FAT	GO:0007548~sex differentiation	20	1.47929	0.0133925	BMP4, TAF4, FOXL2, TBX3, ZFP42, SF1, JAG2, DMRT2, INHBB, LEP, CYP17A1, CCND1, CHD7, AGT, NOS3, FANCG, HSD17B4, FSHB, FNDC3A, TEX11	985	151	13528	1.81907	1	0.857482	21.6787
SMART	SM00148:PLCXc	6	0.443787	0.0138595	PLCZ1, PLCE1, PLCG1, PLCH2, PLCB2, PHLDB2	718	19	9079	3.99311	0.978762	0.618251	16.817
GOTERM_CC_FAT	GO:0016021~integral to membrane	384	28.4024	0.0139424	SLC9A7, OXA1L, SLC9A4, KIAA1797, LPHN3, TMEM14C, LRRC3, TMEFF1, PTPRG, PTPRH, TMEM132D, SSTR1, RYR3, EIF2AK3, KLRC1, IL1R1, RTP1, HSD17B12, RIC3, UPK1B, RANBP17, CYP46A1, TGFBR1, MGAT4C, AQP10, PCDH19, KCNK4, GUCY2D, CYP17A1, EI24, C19ORF18, C6ORF10, CHRNG, OR2AT4, GLRA1, CACHD1, AMAC1, DPP10, GPR82, LY9, RTN1, SIRPB1, KCNK10, C20ORF141, XYLT2, DPP6, DPP4, HTR5A, SLC22A1, KCNG2, KDELR2, ERLIN1, H…	850	5297	12782	1.09014	0.998271	0.596921	18.0763
UP_SEQ_FEATURE	repeat:24	7	0.517751	0.0151907	KRTAP10-1, C2ORF16, KRTAP10-4, KRTAP10-11, KRTAP10-7, KRTAP10-6, KRTAP10-9	1321	30	19113	3.376	1	0.560459	24.1377
SP_PIR_KEYWORDS	repressor	43	3.18047	0.0161757	ZNF85, ZNF274, ZNF133, CREM, ZNF253, ZNF174, ZNF350, ZNF300, ZFP90, BCL11A, LBXCOR1, MYST4, MYST3, DMBX1, ATF7IP, ASXL2, MAFF, KLF8, TBX3, RCOR2, RCOR1, YY1, ZNF354C, SF1, ZNF141, ZNF649, TLE4, CCNC, DACH1, LOC389458, NKX6-1, ZNF140, FOXN3, SUV39H2, HDAC4, HHEX, SALL1, ZNF418, MNDA, SCMH1, RBPJ, CUX1, ZNF256	1322	435	19235	1.43827	0.999902	0.418973	21.2532
UP_SEQ_FEATURE	domain:PI-PLC Y-box	5	0.369822	0.0167107	PLCZ1, PLCE1, PLCG1, PLCH2, PLCB2	1321	15	19113	4.82286	1	0.589088	26.2234
GOTERM_CC_FAT	GO:0005886~plasma membrane	280	20.7101	0.0170891	TEX101, SLC36A1, ADCY4, ADCY1, GPR125, SLC9A4, FGFRL1, AMOTL1, MEGF10, LPHN3, RAB28, SEMA7A, NPSR1, GNG4, GNG5, RAB27A, TMEFF1, ARC, PLD1, PTPRG, YY1, PTPRH, EFNB2, OR1D2, CTNNA3, CLEC4M, CCR7, CATSPER2, SSTR1, KLRC1, KCNMB3, KCNMB4, CDK5R1, IL1R1, CALY, RTP1, MME, RUNDC3A, BDKRB1, PXK, RIMS4, SCRIB, ADA, RIMS3, ZAP70, GPR157, TGFBR1, GAS1, PCDH19, ABCG1, GUCY2D, CD55, OR6B2, ADAP2, NTRK2, UTS2R,…	850	3777	12782	1.11478	0.999594	0.623197	21.7115
GOTERM_BP_FAT	GO:0002520~immune system development	31	2.2929	0.0175982	MAEA, JAG2, ITPKB, ITGB1, ADA, TIMP1, TAL1, CHD7, TNFRSF11A, BCL11A, ZAP70, HOXA9, TRAF6, PIK3R1, KIRREL3, MYST3, EPO, BMP4, KLF6, GIMAP5, TGFBR1, DLL1, GIMAP1, HOXB3, HDAC4, CARD11, HOXB4, DHRS2, PKNOX1, ID2, PSEN2	985	276	13528	1.54259	1	0.914054	27.5136
INTERPRO	IPR001711:Phospholipase C, phosphatidylinositol-specific, Y domain	5	0.369822	0.0179849	PLCZ1, PLCE1, PLCG1, PLCH2, PLCB2	1177	15	16659	4.71793	1	0.910522	25.9652
INTERPRO	IPR001192:Phospholipase C, phosphoinositol-specific, C-terminal (PLC)	5	0.369822	0.0179849	PLCZ1, PLCE1, PLCG1, PLCH2, PLCB2	1177	15	16659	4.71793	1	0.910522	25.9652
GOTERM_BP_FAT	GO:0046649~lymphocyte activation	24	1.77515	0.0182965	KLF6, GIMAP5, IL21R, CD276, JAG2, ITPKB, SLAMF7, ITGB1, ADA, GIMAP1, HDAC4, CARD11, CHD7, PKNOX1, ULBP1, BCL11A, PSEN2, ZAP70, BANK1, IMPDH1, DPP4, PIK3R1, RAB27A, CD7	985	199	13528	1.65636	1	0.913358	28.4417
KEGG_PATHWAY	hsa00120:Primary bile acid biosynthesis	5	0.369822	0.0184244	BAAT, CYP46A1, CYP27A1, HSD17B4, AKR1D1	339	16	5085	4.6875	0.956026	0.790301	20.2615
GOTERM_BP_FAT	GO:0048286~lung alveolus development	6	0.443787	0.0187496	BMP4, MAN2A1, TNS3, PSEN2, SFTPD, ADA	985	22	13528	3.74564	1	0.9099	29.0379
UP_SEQ_FEATURE	topological domain:Extracellular	215	15.9024	0.0192881	SLC36A1, ADCY4, RARRES1, GPR125, SLC9A4, FGFRL1, MEGF10, LPHN3, C11ORF34, NPSR1, GPR137, TMEFF1, DUOXA2, PTPRG, DUOXA1, PTPRH, EFNB2, OR1D2, TMEM132D, CLEC4M, CCR7, CATSPER2, SSTR1, KLRC1, KCNMB3, KCNMB4, SLC2A10, IL1R1, CALY, RTP1, MME, BDKRB1, UPK1B, TCTN3, GPR157, TGFBR1, SLAMF7, AQP10, PCDH19, ABCG1, GUCY2D, ATP13A4, SEMA6A, OR6B2, NTRK2, C19ORF18, UTS2R, CHRNG, OR2AT4, PCDHA6, PCDHA7, SLC16A…	1321	2719	19113	1.14408	1	0.635952	29.6364
SP_PIR_KEYWORDS	keratin	18	1.33136	0.020092	KRTAP10-3, KRTAP10-5, KRTAP10-4, KRTAP10-7, KRTAP10-11, KRTAP10-12, KRTAP10-6, KRTAP10-9, KRTAP10-8, KRTAP10-10, KRT25, KRTAP10-1, KRTAP5-7, KRTAP12-2, KRTAP5-9, KRTAP12-4, KRTAP5-10, KRTAP1-3	1322	144	19235	1.81874	0.99999	0.471766	25.7232
UP_SEQ_FEATURE	domain:SANT 2	4	0.295858	0.0201418	RCOR2, RCOR1, SMARCA1, DNAJC1	1321	9	19113	6.43048	1	0.645859	30.7338
UP_SEQ_FEATURE	domain:SANT 1	4	0.295858	0.0201418	RCOR2, RCOR1, SMARCA1, DNAJC1	1321	9	19113	6.43048	1	0.645859	30.7338
KEGG_PATHWAY	hsa04742:Taste transduction	9	0.66568	0.0201619	ADCY4, GRM4, TAS2R39, TAS2R50, TAS2R14, TAS2R4, TAS2R46, PLCB2, TAS2R41	339	52	5085	2.59615	0.967347	0.680374	21.9631
GOTERM_BP_FAT	GO:0048608~reproductive structure development	17	1.2574	0.0203497	BMP4, TAF4, FOXL2, ZFP42, JAG2, SF1, DMRT2, INHBB, LEP, CCND1, AGT, NOS3, FANCG, HSD17B4, FSHB, FNDC3A, TEX11	985	126	13528	1.853	1	0.919041	31.106
SP_PIR_KEYWORDS	nadp	19	1.40533	0.0211279	NOX5, CYP2J2, CYP2C19, CYP46A1, GMDS, HSD17B12, DHRS4L2, DUOX1, CYP2E1, ALDH1L2, AKR1C3, DHRS4, CYP27A1, TXNRD2, AKR7A3, NOS3, KDSR, AKR1D1, RDH14	1322	156	19235	1.77211	0.999994	0.470664	26.8653
UP_SEQ_FEATURE	DNA-binding region:Homeobox	22	1.62722	0.0222176	DMBX1, PHOX2B, LMX1B, OTX2, BARHL2, EN2, LASS5, LASS6, NKX6-1, SHOX2, HOXB3, HOXB4, HHEX, HOXD8, HOXC5, GBX2, POU3F4, HOXA9, POU3F3, CUX1, RHOXF2, PITX2	1321	190	19113	1.67531	1	0.676145	33.3346
GOTERM_CC_FAT	GO:0005667~transcription factor complex	23	1.70118	0.0225832	DEAF1, DMBX1, ATF7IP, TAF4, BRF1, TBX2, RCOR2, YY1, CREM, TAF7, NFYC, DACH1, USF1, HMGA1, GTF2E1, PKNOX1, GATA6, JUN, HOXA9, EDF1, LBXCOR1, CLOCK, PITX2	850	210	12782	1.64698	0.999968	0.683274	27.7015
GOTERM_MF_FAT	GO:0009975~cyclase activity	6	0.443787	0.0229906	ADCY4, GNAL, ADCY1, RTCD1, GUCY1B3, GUCY2D	950	23	12983	3.56513	1	0.901391	30.7396
GOTERM_BP_FAT	GO:0001773~myeloid dendritic cell activation	4	0.295858	0.0231218	DHRS2, GIMAP5, TRAF6, GIMAP1	985	9	13528	6.104	1	0.936349	34.5547
GOTERM_BP_FAT	GO:0043011~myeloid dendritic cell differentiation	4	0.295858	0.0231218	DHRS2, GIMAP5, TRAF6, GIMAP1	985	9	13528	6.104	1	0.936349	34.5547
GOTERM_MF_FAT	GO:0048531~beta-1,3-galactosyltransferase activity	4	0.295858	0.0234238	B3GAT1, B3GALT5, B3GNT2, C1GALT1	950	9	12983	6.07392	1	0.883067	31.2231
UP_SEQ_FEATURE	repeat:5	19	1.40533	0.0235218	KRTAP10-3, KRTAP10-5, KRTAP10-4, KRTAP10-11, KRTAP10-7, KRTAP10-12, KRTAP10-6, KRTAP10-9, CLEC4M, KRTAP10-8, KRTAP10-10, KRTAP10-1, KRTAP5-7, C2ORF16, KRTAP12-2, KRTAP5-9, KRTAP12-4, HIVEP3, KRTAP5-10	1321	157	19113	1.75098	1	0.691233	34.9212
KEGG_PATHWAY	hsa04020:Calcium signaling pathway	20	1.47929	0.0235666	PLCZ1, ADCY4, ADCY1, CYSLTR2, BDKRB1, ITPKB, NTSR1, EDNRB, GNAL, PLCE1, PLCG1, PLN, RYR3, P2RX2, CALM3, NOS3, CHRFAM7A, HTR2C, PLCB2, HTR5A	339	176	5085	1.70455	0.981805	0.632726	25.2013
GOTERM_BP_FAT	GO:0045165~cell fate commitment	18	1.33136	0.0239492	BMP4, TBX2, TGFBR1, BARHL2, JAG2, NEUROG1, DLL1, GAS1, ITGB1, NKX6-1, ASCL1, TAL1, EYA2, SALL1, PSEN2, NEUROD1, FGF1, FGF2	985	139	13528	1.7785	1	0.936212	35.5521
UP_SEQ_FEATURE	transmembrane region	371	27.4408	0.0240215	ADCY4, SLC36A1, OXA1L, SLC9A7, ADCY1, RARRES1, GPR125, B3GALT5, SLC9A4, FGFRL1, KIAA1797, MEGF10, LPHN3, CYP4Z2P, HTRA2, TMUB1, C11ORF34, NPSR1, C12ORF67, TMEM14C, LRRC3, GPR137, TMEFF1, CLRN1, DUOXA2, DUOXA1, PTPRG, PTPRH, EFNB2, ABCC11, OR1D2, TMEM132D, CLEC4M, AADAC, CCR7, CATSPER2, SSTR1, RYR3, TMEM184B, EIF2AK3, KLRC1, KCNMB3, KCNMB4, SLC2A10, IL1R1, CALY, RTP1, HSD17B12, MME, BDKRB1, RIC3, …	1321	4911	19113	1.09302	1	0.693147	35.5197
UP_SEQ_FEATURE	repeat:9	14	1.0355	0.0249611	KRTAP10-3, KRTAP10-5, KRTAP10-4, KRTAP10-7, KRTAP10-11, KRTAP10-12, KRTAP10-6, KRTAP10-9, KRTAP10-8, KRTAP10-10, KRTAP10-1, C2ORF16, KRTAP12-2, KRTAP12-4	1321	103	19113	1.9666	1	0.701503	36.6309
GOTERM_MF_FAT	GO:0005545~phosphatidylinositol binding	5	0.369822	0.0254089	PLEKHA5, SNAP91, PICALM, EPB41, PIK3R1	950	16	12983	4.27072	1	0.881896	33.3979
SP_PIR_KEYWORDS	erythrocyte maturation	3	0.221893	0.0257597	MAEA, EPO, TIMP1	1322	4	19235	10.9124	1	0.522196	31.7751
SMART	SM00149:PLCYc	5	0.369822	0.0260682	PLCZ1, PLCE1, PLCG1, PLCH2, PLCB2	718	15	9079	4.21495	0.999318	0.767311	29.424
GOTERM_BP_FAT	GO:0001932~regulation of protein amino acid phosphorylation	21	1.55325	0.0264165	BMP4, PRKCZ, PDGFB, TGFBR1, BDKRB1, TLR6, EDNRB, CCND1, MAP4K5, ERCC6, JUN, AGT, PRKAR1B, RB1CC1, PSEN2, RAPGEF4, CD6, FGF2, EPO, IL22RA2, MAP3K11	985	173	13528	1.66713	1	0.946855	38.4415
UP_SEQ_FEATURE	repeat:4	21	1.55325	0.0265987	KRTAP10-3, KRTAP10-5, KRTAP10-4, KRTAP10-11, KRTAP10-7, KRTAP10-6, KRTAP10-12, KRTAP10-9, CLEC4M, KRTAP10-8, KRTAP10-10, KRTAP10-1, KRTAP5-7, C2ORF16, KRTAP12-2, KRTAP5-9, KRTAP12-4, RYR3, HIVEP3, KRTAP5-10, CD7	1321	182	19113	1.66945	1	0.719043	38.5243
PIR_SUPERFAMILY	PIRSF001125:dipeptidyl-peptidase IV	3	0.221893	0.027309	DPP10, DPP6, DPP4	525	4	7396	10.5657	0.999999	0.999001	32.8753
GOTERM_BP_FAT	GO:0002521~leukocyte differentiation	17	1.2574	0.0282139	KLF6, GIMAP5, JAG2, ITPKB, ITGB1, ADA, GIMAP1, HDAC4, DHRS2, CARD11, CHD7, PKNOX1, BCL11A, PSEN2, ZAP70, TRAF6, PIK3R1	985	131	13528	1.78228	1	0.951816	40.4689
INTERPRO	IPR017946:PLC-like phosphodiesterase, TIM beta/alpha-barrel domain	6	0.443787	0.0282363	PLCZ1, PLCE1, PLCG1, PLCH2, PLCB2, PHLDB2	1177	25	16659	3.39691	1	0.96956	37.7785
GOTERM_BP_FAT	GO:0001775~cell activation	31	2.2929	0.0283573	PLCZ1, TOLLIP, TLR1, IL21R, JAG2, ITPKB, TLR6, ITGB1, ADA, CHD7, AGT, BCL11A, ZAP70, TRAF6, IMPDH1, DPP4, PIK3R1, CD7, RAB27A, KLF6, GIMAP5, CD276, SLAMF7, GIMAP1, HDAC4, CARD11, DHRS2, PKNOX1, ULBP1, PSEN2, BANK1	985	287	13528	1.48346	1	0.947661	40.6278
GOTERM_BP_FAT	GO:0070498~interleukin-1-mediated signaling pathway	3	0.221893	0.0287285	IRAK1, IRAK3, IL1R1	985	4	13528	10.3005	1	0.944745	41.0375
GOTERM_BP_FAT	GO:0003002~regionalization	23	1.70118	0.0292372	BMP4, ARC, TBX3, LMX1B, YY1, TGFBR1, DLL1, GAS1, GREM1, NKX6-1, HOXB3, HHEX, HOXB4, HOXD8, PSEN2, HOXC5, FOXG1, GBX2, HOXA9, NEUROD1, AXIN2, RBPJ, IFT88	985	197	13528	1.60346	1	0.942646	41.5947
SP_PIR_KEYWORDS	transmembrane	372	27.5148	0.0293057	ADCY4, SLC36A1, OXA1L, SLC9A7, ADCY1, RARRES1, GPR125, B3GALT5, SLC9A4, FGFRL1, KIAA1797, MEGF10, LPHN3, CYP4Z2P, HTRA2, TMUB1, C11ORF34, NPSR1, C12ORF67, TMEM14C, LRRC3, GPR137, TMEFF1, CLRN1, DUOXA2, DUOXA1, PTPRG, PTPRH, EFNB2, ABCC11, OR1D2, TMEM132D, CLEC4M, AADAC, CCR7, CATSPER2, SSTR1, RYR3, TMEM184B, EIF2AK3, KLRC1, KCNMB3, KCNMB4, SLC2A10, IL1R1, CALY, RTP1, HSD17B12, MME, BDKRB1, RIC3, …	1322	4973	19235	1.08839	1	0.551417	35.3242
GOTERM_BP_FAT	GO:0001708~cell fate specification	9	0.66568	0.0297372	BMP4, ASCL1, EYA2, SALL1, PSEN2, FGF1, FGF2, ITGB1, NKX6-1	985	51	13528	2.42365	1	0.940549	42.1376
GOTERM_BP_FAT	GO:0070555~response to interleukin-1	5	0.369822	0.0308658	HDAC4, IRAK1, IRAK3, IL1R1, SRC	985	17	13528	4.03941	1	0.942021	43.3452
GOTERM_BP_FAT	GO:0007267~cell-cell signaling	57	4.21598	0.0309963	MPZL1, GLRA1, TOLLIP, KCNIP1, BDNF, TNFRSF11A, WISP3, RAPGEF4, FGF1, FGF2, PCDHB9, EGR3, PCDHB5, NUDT3, PCDHB6, PCDHB3, EFNB2, PCDHB4, PI4KA, PCDHB2, CCL4L1, ESR2, NTSR1, GRM4, SSTR1, TXN, GRM6, GPR50, WNT9A, EIF2AK3, KCNMB4, PCDHB14, MME, PCDHB13, PCDHB11, GREM1, PCDHB10, PTK2, NPTX1, SYN1, SYN3, AGT, PCDHB16, AGRN, BMP4, COL4A4, DLGAP1, TBX3, GABRA5, PARK2, LEP, WNT7B, CCL13, SALL1, NTRK2, NEUR…	985	600	13528	1.30473	1	0.93799	43.4833
BBID	92.Ancient_Host_Defense_Pathways	4	0.295858	0.0316718	IRAK1, IL1R1, JUN, TRAF6	31	9	358	5.13262	0.779676	0.779676	26.3387
UP_SEQ_FEATURE	short sequence motif:Endocytosis signal	5	0.369822	0.0317745	SELP, PLA2R1, CLEC10A, VLDLR, CLEC4M	1321	18	19113	4.01905	1	0.77633	44.1637
GOTERM_BP_FAT	GO:0008584~male gonad development	9	0.66568	0.0329885	CCND1, ZFP42, JAG2, SF1, DMRT2, HSD17B4, FSHB, FNDC3A, TEX11	985	52	13528	2.37704	1	0.943985	45.5525
INTERPRO	IPR007960:Mammalian taste receptor	6	0.443787	0.0329907	TAS2R39, TAS2R50, TAS2R14, TAS2R4, TAS2R46, TAS2R41	1177	26	16659	3.26626	1	0.977071	42.6338
OMIM_DISEASE	Central hypoventilation syndrome, congenital	3	0.221893	0.033619	ASCL1, PHOX2B, BDNF	228	5	3671	9.66053	0.999999	0.999999	38.1851
SP_PIR_KEYWORDS	membrane	461	34.0976	0.0348949	OXA1L, SLC9A7, SLC9A4, KIAA1797, LPHN3, GNG4, GNG5, TMEM14C, RAB27A, LRRC3, TMEFF1, ARC, PTPRG, PTPRH, CYP2E1, TMEM132D, SSTR1, RYR3, EIF2AK3, KLRC1, IL1R1, RTP1, HSD17B12, CCDC91, RIC3, SCRIB, GORASP2, UPK1B, ZAP70, CYP46A1, TGFBR1, MGAT4C, GAS1, ACACB, AQP10, PCDH19, GUCY2D, KCNK4, EI24, CYP17A1, ADAP2, SYTL5, TNK1, C19ORF18, C6ORF10, OR2AT4, CHRNG, CYP2J2, CYP2C19, GLRA1, CACHD1, AMAC1, DPP10,…	1322	6256	19235	1.07217	1	0.598998	40.5711
UP_SEQ_FEATURE	zinc finger region:C2H2-type 11; degenerate	4	0.295858	0.0356737	ZNF85, ZNF322A, ZNF322B, ZNF560	1321	11	19113	5.2613	1	0.809783	48.0855
GOTERM_BP_FAT	GO:0030098~lymphocyte differentiation	14	1.0355	0.0357582	KLF6, GIMAP5, JAG2, ITPKB, ITGB1, ADA, GIMAP1, HDAC4, CARD11, CHD7, PKNOX1, BCL11A, ZAP70, PIK3R1	985	103	13528	1.86676	1	0.952463	48.3104
BBID	3.T_cell_receptor	5	0.369822	0.0359045	PTK2, JUN, ZAP70, CTLA4, PLCB2	31	16	358	3.60887	0.820674	0.576531	29.3407
GOTERM_BP_FAT	GO:0030099~myeloid cell differentiation	13	0.961538	0.0367669	BMP4, GIMAP5, MAEA, GIMAP1, TIMP1, DHRS2, TAL1, PKNOX1, ID2, PSEN2, TRAF6, EPO, MYST3	985	93	13528	1.91981	1	0.952804	49.2816
UP_SEQ_FEATURE	repeat:8	15	1.10947	0.0372125	KRTAP10-3, KRTAP10-5, KRTAP10-4, KRTAP10-7, KRTAP10-11, KRTAP10-12, KRTAP10-6, KRTAP10-9, KRTAP10-8, KRTAP10-10, KRTAP10-1, C2ORF16, KRTAP12-2, KRTAP5-9, KRTAP12-4	1321	120	19113	1.80857	1	0.818604	49.5603
GOTERM_MF_FAT	GO:0016410~N-acyltransferase activity	12	0.887574	0.0386377	CSRP2BP, LASS5, LASS6, NCOA1, CDYL, BAAT, CDY1B, EDF1, CDY1, AGPAT3, CLOCK, MYST4, MYST3	950	83	12983	1.97585	1	0.951147	46.3266
BIOCARTA	h_integrinPathway:Integrin Signaling Pathway	7	0.517751	0.0387447	PTK2, TNS1, BCR, JUN, RAPGEF1, ITGB1, SRC	110	34	1437	2.68957	0.99963	0.99963	39.0601
GOTERM_BP_FAT	GO:0006928~cell motion	46	3.40237	0.0405075	SLC22A16, CTHRC1, DNAH9, CDK5R1, PDGFB, SOX1, SPOCK1, ITGB1, CDH4, SCRIB, SRC, EDNRB, BDNF, PTK2, KAL1, PRSS3, SFTPD, GBX2, POU3F3, NOS3, B3GNT2, FGF2, PHOX2B, SELP, LMX1B, TGFBR1, PODXL, KIF5C, BARHL2, OTX2, CCL4L1, ITGA2, GAS1, ESR2, CERCAM, OR1D2, LAMA1, TNS3, ASCL1, SEMA6A, LYVE1, TNS1, LAMA5, FOXG1, TXN, FOXE1	985	475	13528	1.33003	1	0.96261	52.7349
GOTERM_BP_FAT	GO:0008585~female gonad development	10	0.739645	0.0410433	INHBB, LEP, BMP4, FOXL2, TAF4, AGT, ZFP42, NOS3, FANCG, FSHB	985	64	13528	2.14594	1	0.961207	53.211
UP_SEQ_FEATURE	domain:KRAB 1	3	0.221893	0.0414226	ZNF274, ZFP28, ZNF560	1321	5	19113	8.68115	1	0.846913	53.3959
UP_SEQ_FEATURE	domain:KRAB 2	3	0.221893	0.0414226	ZNF274, ZFP28, ZNF560	1321	5	19113	8.68115	1	0.846913	53.3959
GOTERM_MF_FAT	GO:0008081~phosphoric diester hydrolase activity	12	0.887574	0.0416503	PLCZ1, PDE6B, PLD1, PLCE1, PLCG1, PDE7A, PLCH2, TDP1, PDE4B, PLCB2, PHLDB2, TTRAP	950	84	12983	1.95233	1	0.95152	48.922
GOTERM_BP_FAT	GO:0044057~regulation of system process	32	2.36686	0.0431245	SRI, KCNMB4, PRKCZ, CYP2J2, GLRA1, MYBPC3, CSPG5, PXK, ADA, EDNRB, BDNF, AGT, NOS3, KCNQ1, SCN5A, KCNG2, COL4A4, ARC, KCNB2, ITGA2, PARK2, INHBB, LEP, HDAC4, PLCE1, PLN, PSEN2, NTRK2, USP46, UTS2R, HTR2C, EIF2AK3	985	309	13528	1.42229	1	0.964442	55.0175
INTERPRO	IPR013763:Cyclin-related	7	0.517751	0.0432833	CCNT2, CDK5R1, CCND1, BRF1, CCNJ, CCNT1, CCNC	1177	37	16659	2.67774	1	0.990186	51.9522
GOTERM_BP_FAT	GO:0007194~negative regulation of adenylate cyclase activity	9	0.66568	0.0441672	ADCY4, GRM4, GNAL, EDNRB, ADCY1, GALR1, OPRL1, GRM6, FLNA	985	55	13528	2.24738	1	0.964549	55.8975
GOTERM_BP_FAT	GO:0051350~negative regulation of lyase activity	9	0.66568	0.0441672	ADCY4, GRM4, GNAL, EDNRB, ADCY1, GALR1, OPRL1, GRM6, FLNA	985	55	13528	2.24738	1	0.964549	55.8975
GOTERM_BP_FAT	GO:0031280~negative regulation of cyclase activity	9	0.66568	0.0441672	ADCY4, GRM4, GNAL, EDNRB, ADCY1, GALR1, OPRL1, GRM6, FLNA	985	55	13528	2.24738	1	0.964549	55.8975
GOTERM_BP_FAT	GO:0046546~development of primary male sexual characteristics	10	0.739645	0.0446973	CCND1, TBX3, ZFP42, JAG2, SF1, DMRT2, HSD17B4, FSHB, FNDC3A, TEX11	985	65	13528	2.11292	1	0.963256	56.3387
GOTERM_BP_FAT	GO:0048511~rhythmic process	16	1.18343	0.0449853	BMP4, HLF, EGR3, TAF4, FOXL2, ADA, INHBB, LEP, AGT, JUN, HEBP1, NOS3, UTS2R, FANCG, FSHB, CLOCK	985	128	13528	1.71675	1	0.96129	56.5767
GOTERM_BP_FAT	GO:0045589~regulation of regulatory T cell differentiation	3	0.221893	0.0455927	GIMAP5, CTLA4, GIMAP1	985	5	13528	8.24041	1	0.960242	57.0744
GOTERM_BP_FAT	GO:0048268~clathrin coat assembly	3	0.221893	0.0455927	CALY, SNAP91, PICALM	985	5	13528	8.24041	1	0.960242	57.0744
GOTERM_BP_FAT	GO:0042454~ribonucleoside catabolic process	3	0.221893	0.0455927	NUDT3, CDA, ADA	985	5	13528	8.24041	1	0.960242	57.0744
GOTERM_BP_FAT	GO:0032328~alanine transport	3	0.221893	0.0455927	SLC36A1, SLC38A3, SLC7A10	985	5	13528	8.24041	1	0.960242	57.0744
GOTERM_CC_FAT	GO:0000123~histone acetyltransferase complex	8	0.591716	0.0458948	BRD1, PHF17, TAF4, PHF16, TAF7, MORF4, MYST4, MYST3	850	50	12782	2.40602	1	0.880955	48.6834
GOTERM_CC_FAT	GO:0044459~plasma membrane part	166	12.2781	0.0461227	LOR, MPZL1, SLC13A5, MAEA, SLC22A18, GPR125, SLC22A12, TLR1, JAG2, CSPG5, TLR6, AMOTL1, ST3GAL5, RAB28, ERAS, GNG4, GNG5, RAB27A, ARC, PLD1, PTPRG, PTPRH, EFNB2, PSD3, DLL1, NTSR1, OR1D2, CTNNA3, CLEC4M, TNS3, CCR7, TNS1, SSTR1, GPR50, KLRC1, KCNMB3, ARFGAP2, KCNMB4, SLC38A3, IL1R1, CDK5R1, CALY, SNAP91, LITAF, BBS9, KCNA3, MME, RUNDC3A, BDKRB1, OPN1SW, ITGB1, PCDHAC2, ADA, SRC, SCRIB, RIMS4, RIM…	850	2203	12782	1.13311	1	0.856958	48.8572
UP_SEQ_FEATURE	active site:Proton donor	21	1.55325	0.0472757	MMEL1, GGH, MME, LSS, HEXDC, ALDH1L2, HYAL4, ACP1, AKR1C3, PDE6B, EYA2, PDE7A, TDP1, NT5C3, PDE4B, PHOSPHO2, AKR7A3, CDA, CTDSP2, AKR1D1, ADAR	1321	194	19113	1.56619	1	0.8797	58.2728
GOTERM_MF_FAT	GO:0030528~transcription regulator activity	128	9.46746	0.047372	MEF2A, LASS5, ZNF253, LASS6, GTF2E1, GATA6, HOXC5, ZNF445, MYST4, MYST3, PITX2, PHOX2B, RCOR2, YY1, BARHL2, ZNF189, FOXN3, ZNF500, ASCL1, HHEX, HOXD8, JUN, FOXG1, EDF1, ZNF434, TFAP2A, PRDM2, SMARCA1, DEAF1, LOC644006, ZNF132, LITAF, SOX1, ZNF133, ZSCAN5A, ELK1, TAL1, HOXA9, ZNF71, RHOXF2, ZNF69, DMBX1, KLF6, MAFF, TAF4, IKZF3, RFX5, TAF7, NEUROG1, EN2, USF1, NKX6-1, SHOX2, HOXB3, HOXB4, HDAC4, S…	950	1512	12983	1.15694	1	0.960142	53.5308
GOTERM_BP_FAT	GO:0009952~anterior/posterior pattern formation	17	1.2574	0.047729	ARC, TBX3, TGFBR1, YY1, DLL1, HOXB3, HOXB4, HHEX, HOXD8, PSEN2, HOXC5, GBX2, HOXA9, NEUROD1, AXIN2, RBPJ, IFT88	985	140	13528	1.6677	1	0.963407	58.7828
BIOCARTA	h_At1rPathway:Angiotensin II mediated activation of JNK Pathway via Pyk2 dependent signaling	6	0.443787	0.0481275	MEF2A, PTK2, JUN, AGT, ELK1, SRC	110	27	1437	2.90303	0.999948	0.992791	46.1101
GOTERM_BP_FAT	GO:0009895~negative regulation of catabolic process	7	0.517751	0.0488718	HDAC4, IRAK3, GIMAP5, TIMP3, FLNA, TIMP1, GIMAP1	985	37	13528	2.59833	1	0.963793	59.6701
UP_SEQ_FEATURE	topological domain:Lumenal	41	3.03254	0.0513283	GALNT2, B3GALT5, FUT7, GLT6D1, LASS5, RIC3, SEC62, LASS6, CANT1, SFT2D2, CYP4Z2P, XYLT2, ST3GAL5, PIGG, ST3GAL4, CHST12, CHST11, SEC22A, B4GALNT2, B3GNT2, C1GALT1, DNAJC1, KDELR2, ATG9B, MMEL1, MGAT4C, KTN1, ERLIN1, SFT2D3, M6PR, ST6GALNAC1, AADAC, B3GAT1, MAN2A1, ST8SIA6, PSEN2, KDSR, RDH16, CUX1, EIF2AK3, ABO	1321	444	19113	1.33606	1	0.896865	61.3625
GOTERM_BP_FAT	GO:0045885~positive regulation of survival gene product expression	4	0.295858	0.0514453	IL2RB, TGFBR1, ESR1, ESR2	985	12	13528	4.578	1	0.967501	61.6025
GOTERM_BP_FAT	GO:0008207~C21-steroid hormone metabolic process	4	0.295858	0.0514453	DHRS2, FSHB, FGF2, AKR1D1	985	12	13528	4.578	1	0.967501	61.6025
GOTERM_MF_FAT	GO:0001584~rhodopsin-like receptor activity	4	0.295858	0.0520765	GPR82, OPN1SW, OPN3, HTR5A	950	12	12983	4.55544	1	0.964179	57.0254
UP_SEQ_FEATURE	repeat:25	6	0.443787	0.0525446	C2ORF16, KRTAP10-4, KRTAP10-11, KRTAP10-7, KRTAP10-6, KRTAP10-9	1321	30	19113	2.89372	1	0.899209	62.2468
GOTERM_BP_FAT	GO:0002685~regulation of leukocyte migration	5	0.369822	0.0528991	SELP, ITGA2, BDKRB1, GREM1, ADA	985	20	13528	3.4335	1	0.96843	62.6551
GOTERM_BP_FAT	GO:0046638~positive regulation of alpha-beta T cell differentiation	5	0.369822	0.0528991	GIMAP5, ZAP70, ITPKB, ADA, GIMAP1	985	20	13528	3.4335	1	0.96843	62.6551
GOTERM_MF_FAT	GO:0035250~UDP-galactosyltransferase activity	5	0.369822	0.0536929	B3GAT1, B3GALT5, UGT8, B3GNT2, ABO	950	20	12983	3.41658	1	0.960576	58.1681
INTERPRO	IPR002198:Short-chain dehydrogenase/reductase SDR	9	0.66568	0.0543396	DHRS2, DHRS4, HSD17B12, DHRS4L2, KDSR, HSD17B4, RDH16, LSR, RDH14	1177	59	16659	2.15905	1	0.995701	60.3677
GOTERM_BP_FAT	GO:0051099~positive regulation of binding	11	0.813609	0.0555751	HDAC4, IRAK1, CARD11, IRAK3, EPB41, AGT, CALM3, EDF1, ITGA2, ERC1, EIF2AK3	985	78	13528	1.93685	1	0.971679	64.5219
BIOCARTA	h_tollPathway:Toll-Like Receptor Pathway	7	0.517751	0.0556719	IRAK1, PPARA, TOLLIP, JUN, ELK1, TRAF6, TLR6	110	37	1437	2.4715	0.999989	0.978045	51.2257
GOTERM_MF_FAT	GO:0004402~histone acetyltransferase activity	7	0.517751	0.0556857	NCOA1, CDYL, CDY1B, EDF1, CDY1, MYST4, CLOCK, MYST3	950	38	12983	2.51748	1	0.958013	59.5378
GOTERM_MF_FAT	GO:0004468~lysine N-acetyltransferase activity	7	0.517751	0.0556857	NCOA1, CDYL, CDY1B, EDF1, CDY1, MYST4, CLOCK, MYST3	950	38	12983	2.51748	1	0.958013	59.5378
GOTERM_BP_FAT	GO:0042490~mechanoreceptor differentiation	6	0.443787	0.0556937	DFNA5, BDNF, CLIC5, NTRK2, JAG2, CUX1	985	29	13528	2.84152	1	0.969902	64.6025
INTERPRO	IPR008191:Maternal tudor protein	4	0.295858	0.0588939	TDRD3, STK31, TDRD7, TDRD10	1177	13	16659	4.35501	1	0.996113	63.4137
INTERPRO	IPR005479:Carbamoyl phosphate synthetase, large subunit, ATP-binding	4	0.295858	0.0588939	TTC12, DNAH9, ACACA, ACACB	1177	13	16659	4.35501	1	0.996113	63.4137
INTERPRO	IPR015359:Phospholipase C, phosphoinositol-specific, EF-hand-like	4	0.295858	0.0588939	PLCZ1, PLCE1, PLCH2, PLCB2	1177	13	16659	4.35501	1	0.996113	63.4137
GOTERM_BP_FAT	GO:0048839~inner ear development	11	0.813609	0.0596803	DFNA5, BDNF, CHD7, CLIC5, FOXG1, JAG2, GBX2, POU3F4, NEUROG1, DLL1, CUX1	985	79	13528	1.91233	1	0.975052	67.2151
GOTERM_BP_FAT	GO:0060341~regulation of cellular localization	26	1.92308	0.0604153	KCNMB4, NFKBIE, MYBPC3, NNAT, ABCA2, CHD7, AGT, RAPGEF4, TRAF6, CASP1, FGF2, KCNQ1, DNAJC1, BMP4, TGFBR1, RPH3AL, PARK2, NKX6-1, FLNA, LEP, INHBB, NTRK2, CALM3, NEUROD1, HTR2C, BARD1	985	248	13528	1.43986	1	0.974489	67.6764
GOTERM_CC_FAT	GO:0005882~intermediate filament	19	1.40533	0.0610131	KRTAP10-3, KRTAP10-5, KRTAP10-4, KRTAP10-7, KRTAP10-11, KRTAP10-12, KRTAP10-6, KRTAP10-9, KRTAP10-8, KRTAP10-10, KRT25, KRTAP10-1, KRTAP5-7, KRTAP12-2, KRTAP5-9, KRTAP12-4, KRTAP5-10, MNS1, KRTAP1-3	850	183	12782	1.56129	1	0.907125	59.0972
INTERPRO	IPR002469:Peptidase S9B, dipeptidylpeptidase IV N-terminal	3	0.221893	0.0617235	DPP10, DPP6, DPP4	1177	6	16659	7.07689	1	0.995843	65.1939
GOTERM_BP_FAT	GO:0042752~regulation of circadian rhythm	5	0.369822	0.0617253	CREM, UTS2R, OPN3, ADA, CLOCK	985	21	13528	3.27	1	0.974842	68.4835
GOTERM_BP_FAT	GO:0008202~steroid metabolic process	22	1.62722	0.0619169	HDLBP, LIPA, HSD3B1, OSBPL8, CYP46A1, HSD17B12, LSS, ABCA2, ABCG1, APOL2, LEP, UGT1A7, DHRS2, CYP17A1, BAAT, CYP27A1, UGT1A3, SERPINA6, UGT1A5, FSHB, AKR1D1, FGF2, CLN6, VLDLR	985	202	13528	1.49578	1	0.973442	68.5999
GOTERM_BP_FAT	GO:0045061~thymic T cell selection	4	0.295858	0.0633707	CARD11, ZAP70, JAG2, ITPKB	985	13	13528	4.22585	1	0.974042	69.4702
GOTERM_BP_FAT	GO:0035089~establishment of apical/basal cell polarity	3	0.221893	0.0651421	LAMA1, PRKCI, SCRIB	985	6	13528	6.86701	1	0.97508	70.4999
GOTERM_BP_FAT	GO:0045410~positive regulation of interleukin-6 biosynthetic process	3	0.221893	0.0651421	TLR1, TRAF6, TLR6	985	6	13528	6.86701	1	0.97508	70.4999
GOTERM_BP_FAT	GO:0019221~cytokine-mediated signaling pathway	10	0.739645	0.0661965	LEP, KLF6, IRAK1, IRAK3, IL2RB, IL1R1, DUOX1, CSF2RB, BAD, C16ORF5	985	70	13528	1.962	1	0.975035	71.097
GOTERM_BP_FAT	GO:0007193~inhibition of adenylate cyclase activity by G-protein signaling	7	0.517751	0.0672768	ADCY4, GRM4, GNAL, ADCY1, OPRL1, GRM6, FLNA	985	40	13528	2.40345	1	0.975031	71.6971
UP_SEQ_FEATURE	compositionally biased region:His-rich	9	0.66568	0.0673473	RBM33, LRCH1, CACHD1, CCNT1, FGFRL1, FOXG1, POU3F3, MAFA, TRIM71	1321	63	19113	2.06694	1	0.946258	71.5859
GOTERM_BP_FAT	GO:0007610~behavior	44	3.25444	0.0678871	PRKCZ, ADCY1, PDGFB, GLRA1, OBP2B, SCRIB, ADA, EDNRB, TYMP, BDNF, CHD7, HTRA2, PPP1R1B, KAL1, AGT, CNR2, SFTPD, CHRFAM7A, XCR1, FGF2, DMBX1, PLD1, GABRA5, CCL4L1, PARK2, ESR2, NTSR1, LEP, GRM4, CCL13, CCR7, S100B, JUN, PRKAR1B, NTRK2, PSEN2, GRM6, CMTM8, USP46, UTS2R, HTR2C, CMTM3, CLN6, VLDLR	985	469	13528	1.28848	1	0.974363	72.0308
BIOCARTA	h_gpcrPathway:Signaling Pathway from G-Protein Families	5	0.369822	0.0686785	ADCY1, PLCG1, JUN, PRKAR1B, ELK1	110	21	1437	3.11039	0.999999	0.971491	59.0083
BIOCARTA	h_cb1rPathway:Metabolism of Anandamide, an Endogenous Cannabinoid	3	0.221893	0.0699173	PLD1, BAAT, CNR2	110	6	1437	6.53182	0.999999	0.944937	59.6865
GOTERM_BP_FAT	GO:0019953~sexual reproduction	43	3.18047	0.0704477	DEAF1, PLCZ1, SLC22A16, DNAH9, H1FNT, GLRA1, TDRD7, CAPZA3, CREM, JAG2, OSGIN2, DNAJB13, ITGB1, AZI1, CDYL, HSPA2, AGT, RPL39L, CDY1B, DEFB118, NOS3, H2AFX, FANCG, FNDC3A, BMP4, NLRP5, SEMG1, TGFBR1, SOX30, MTL5, HYAL4, BOLL, LEP, LCN6, CATSPER2, ZPBP2, SPATA19, ADAM20, ADAM18, FSHB, CDY1, EIF5A2, UTP14C, TEX11	985	458	13528	1.28944	1	0.976381	73.391
GOTERM_BP_FAT	GO:0016477~cell migration	28	2.07101	0.0706014	CTHRC1, CDK5R1, PDGFB, SOX1, ITGB1, SRC, SCRIB, EDNRB, PTK2, PRSS3, GBX2, SFTPD, POU3F3, NOS3, FGF2, PHOX2B, SELP, LMX1B, PODXL, TGFBR1, BARHL2, ESR2, TNS3, LAMA1, ASCL1, TNS1, LAMA5, FOXE1	985	276	13528	1.39331	1	0.975142	73.4706
INTERPRO	IPR000330:SNF2-related	6	0.443787	0.0715423	BTAF1, C9ORF102, ERCC6, CHD7, SMARCA1, CHD5	1177	32	16659	2.65383	1	0.997602	70.7602
GOTERM_BP_FAT	GO:0045597~positive regulation of cell differentiation	24	1.77515	0.0716771	BMP4, PHOX2B, GIMAP5, CD276, ITPKB, BAD, CDH4, ADA, NKX6-1, GIMAP1, LEP, TAL1, WNT7B, BDNF, ID2, GATA6, JUN, AGT, MAPT, FOXG1, ZAP70, NEUROD1, WNT9A, FGF2	985	229	13528	1.43937	1	0.975137	74.0216
GOTERM_CC_FAT	GO:0045111~intermediate filament cytoskeleton	19	1.40533	0.0719844	KRTAP10-3, KRTAP10-5, KRTAP10-4, KRTAP10-7, KRTAP10-11, KRTAP10-12, KRTAP10-6, KRTAP10-9, KRTAP10-8, KRTAP10-10, KRT25, KRTAP10-1, KRTAP5-7, KRTAP12-2, KRTAP5-9, KRTAP12-4, KRTAP5-10, MNS1, KRTAP1-3	850	187	12782	1.52789	1	0.925967	65.3845
GOTERM_MF_FAT	GO:0016229~steroid dehydrogenase activity	6	0.443787	0.0720085	AKR1C3, HSD3B1, HSD17B12, SRD5A3, HSD17B4, AKR1D1	950	31	12983	2.64509	1	0.980111	69.2768
GOTERM_MF_FAT	GO:0004629~phospholipase C activity	6	0.443787	0.0720085	PLCZ1, PLCE1, PLCG1, PLCH2, PLCB2, PHLDB2	950	31	12983	2.64509	1	0.980111	69.2768
GOTERM_MF_FAT	GO:0016849~phosphorus-oxygen lyase activity	5	0.369822	0.0723065	ADCY4, GNAL, ADCY1, GUCY1B3, GUCY2D	950	22	12983	3.10598	1	0.976191	69.4322
GOTERM_BP_FAT	GO:0030155~regulation of cell adhesion	16	1.18343	0.0728509	PRKCZ, ARHGDIG, PODXL, HSD17B12, JAG2, ITGA2, DLL1, SRC, ADA, LAMA1, LAMA5, KIFAP3, B4GALNT2, FGF1, DPP4, PIK3R1	985	137	13528	1.60397	1	0.975262	74.6105
UP_SEQ_FEATURE	compositionally biased region:Poly-Ala	36	2.66272	0.0733179	CALY, SOX1, C8ORF42, SPESP1, KCNS1, TRIM67, FAM8A1, CHD7, MTMR1, TNRC6C, GATA6, TTBK1, GBX2, POU3F3, PASD1, ARHGAP8, INF2, OBSCN, PHOX2B, FOXL2, TAF4, BTBD6, TLE4, DACH1, GAS1, NKX6-1, APOL2, ASCL1, MYO18B, HOXD8, PARP12, KRBA1, SALL1, ZIC4, FOXE1, EIF2AK3	1321	393	19113	1.32537	1	0.957136	74.6956
GOTERM_BP_FAT	GO:0042110~T cell activation	15	1.10947	0.0737288	GIMAP5, CD276, JAG2, ITPKB, ADA, GIMAP1, CARD11, CHD7, PKNOX1, BCL11A, PSEN2, ZAP70, DPP4, RAB27A, CD7	985	126	13528	1.635	1	0.975003	75.0427
GOTERM_CC_FAT	GO:0070776~MOZ/MORF histone acetyltransferase complex	3	0.221893	0.074027	BRD1, MYST4, MYST3	850	7	12782	6.44471	1	0.916973	66.4508
GOTERM_CC_FAT	GO:0070775~H3 histone acetyltransferase complex	3	0.221893	0.074027	BRD1, MYST4, MYST3	850	7	12782	6.44471	1	0.916973	66.4508
GOTERM_BP_FAT	GO:0045580~regulation of T cell differentiation	8	0.591716	0.0745867	CARD11, GIMAP5, ZAP70, CTLA4, ITPKB, BAD, ADA, GIMAP1	985	51	13528	2.15435	1	0.974724	75.4583
UP_SEQ_FEATURE	compositionally biased region:Poly-Lys	21	1.55325	0.0746152	PCDHA6, PCDHA7, PCDHA8, PCDHA2, PCDHA3, MARCKSL1, FERMT3, PCDHA4, PCDHA5, PCDHA1, TTC3, PCDHAC2, PCDHA10, PCDHA11, PCDHA12, PCDHA13, GOLGA2, MYST3, MLC1, MACROD2, TOX2, TACC2, NAV2, SLC5A8, NEUROD1	1321	205	19113	1.48215	1	0.957781	75.3273
GOTERM_BP_FAT	GO:0051094~positive regulation of developmental process	28	2.07101	0.0756307	ITPKB, CDH4, ADA, TAL1, BDNF, AGGF1, GATA6, AGT, MAPT, ZAP70, NOS3, CHRFAM7A, FGF2, BMP4, PHOX2B, GIMAP5, CD276, BAD, NKX6-1, GIMAP1, LEP, WNT7B, ID2, JUN, FOXG1, NEUROD1, UTS2R, WNT9A	985	278	13528	1.38328	1	0.974691	75.9553
GOTERM_BP_FAT	GO:0007263~nitric oxide mediated signal transduction	4	0.295858	0.0764414	AGT, NEUROD1, GUCY1B3, MAFA	985	14	13528	3.924	1	0.974363	76.3346
INTERPRO	IPR002347:Glucose/ribitol dehydrogenase	8	0.591716	0.0776743	DHRS2, DHRS4, HSD17B12, DHRS4L2, KDSR, HSD17B4, RDH16, RDH14	1177	53	16659	2.13642	1	0.998023	73.7999
GOTERM_BP_FAT	GO:0022602~ovulation cycle process	9	0.66568	0.0791112	INHBB, LEP, BMP4, FOXL2, TAF4, AGT, NOS3, FANCG, FSHB	985	62	13528	1.99365	1	0.976314	77.5442
GOTERM_BP_FAT	GO:0009593~detection of chemical stimulus	6	0.443787	0.0791458	KCNMB3, KCNMB4, TAS2R14, KCNIP1, PLCB2, ABCG1	985	32	13528	2.57513	1	0.975074	77.5595
GOTERM_BP_FAT	GO:0045582~positive regulation of T cell differentiation	6	0.443787	0.0791458	GIMAP5, ZAP70, ITPKB, BAD, ADA, GIMAP1	985	32	13528	2.57513	1	0.975074	77.5595
GOTERM_BP_FAT	GO:0021954~central nervous system neuron development	6	0.443787	0.0791458	LEP, ASCL1, PTK2, LMX1B, SOX1, FOXG1	985	32	13528	2.57513	1	0.975074	77.5595
UP_SEQ_FEATURE	zinc finger region:CW-type	3	0.221893	0.0793343	MORC4, ZCWPW2, MORC2	1321	7	19113	6.20082	1	0.964177	77.502
KEGG_PATHWAY	hsa00601:Glycosphingolipid biosynthesis	5	0.369822	0.0802633	FUT7, B3GALT5, ST3GAL4, B3GNT2, ABO	339	25	5085	3	0.999999	0.93987	63.8934
SP_PIR_KEYWORDS	Taste	6	0.443787	0.0805286	TAS2R39, TAS2R50, TAS2R14, TAS2R4, TAS2R46, TAS2R41	1322	34	19235	2.56763	1	0.873316	70.7728
GOTERM_BP_FAT	GO:0048610~reproductive cellular process	18	1.33136	0.0807221	BMP4, PLCZ1, DEAF1, H1FNT, GLRA1, CAPZA3, TDRD7, TGFBR1, SF1, OSGIN2, ITGB1, CCND1, HSPA2, ZPBP2, FANCG, HSD17B4, FSHB, FNDC3A	985	162	13528	1.526	1	0.975674	78.2455
GOTERM_BP_FAT	GO:0006023~aminoglycan biosynthetic process	5	0.369822	0.0815312	XYLT2, CHST12, CHST11, UGDH, B3GNT2	985	23	13528	2.98565	1	0.975366	78.5899
GOTERM_BP_FAT	GO:0046661~male sex differentiation	10	0.739645	0.081763	CCND1, TBX3, ZFP42, JAG2, SF1, DMRT2, HSD17B4, FSHB, FNDC3A, TEX11	985	73	13528	1.88137	1	0.974381	78.6876
KEGG_PATHWAY	hsa00140:Steroid hormone biosynthesis	7	0.517751	0.0818618	AKR1C3, UGT1A7, CYP17A1, HSD3B1, UGT1A3, UGT1A5, HSD17B12, SRD5A3, AKR1D1	339	46	5085	2.28261	0.999999	0.908499	64.6501
OMIM_DISEASE	Genome-wide association analysis of susceptibility and clinical phenotype in multiple sclerosis	6	0.443787	0.0821714	C4ORF33, BUD13, KCNB2, SLC25A36, KCNIP1, C1GALT1	228	38	3671	2.54224	1	1	70.064
INTERPRO	IPR008405:Apolipoprotein L	3	0.221893	0.0824533	APOL2, APOL3, APOL6	1177	7	16659	6.06591	1	0.998154	75.9603
INTERPRO	IPR011124:Zinc finger, CW-type	3	0.221893	0.0824533	MORC4, ZCWPW2, MORC2	1177	7	16659	6.06591	1	0.998154	75.9603
INTERPRO	IPR006703:AIG1	3	0.221893	0.0824533	GIMAP2, GIMAP5, GIMAP1	1177	7	16659	6.06591	1	0.998154	75.9603
GOTERM_BP_FAT	GO:0010817~regulation of hormone levels	17	1.2574	0.0825317	HSD3B1, TBX3, DUOX1, LEP, UGT1A7, DHRS2, CYP17A1, UGT1A3, SERPINA6, UGT1A5, AGT, FOXE1, NEUROD1, RAPGEF4, MAFA, FSHB, AKR1D1, FGF2, EIF2AK3	985	151	13528	1.54621	1	0.974037	79.0087
GOTERM_BP_FAT	GO:0043583~ear development	12	0.887574	0.0835621	DFNA5, BDNF, CHD7, CLIC5, FOXG1, JAG2, GBX2, POU3F4, NEUROG1, DLL1, GAS1, CUX1	985	95	13528	1.73482	1	0.97401	79.4318
BIOCARTA	h_achPathway:Role of nicotinic acetylcholine receptors in the regulation of apoptosis	4	0.295858	0.0836312	PTK2, BAD, SRC, CHRNG	110	14	1437	3.73247	1	0.94559	66.535
SP_PIR_KEYWORDS	homodimer	11	0.813609	0.0839051	INHBB, SRI, MEF2A, HSD3B1, S100B, DEFA6, PRKAR1B, TFAP2A, GSTM5, FLNA, DPP4	1322	89	19235	1.79831	1	0.873401	72.3065
SP_PIR_KEYWORDS	potassium channel	10	0.739645	0.0859812	KCNS1, KCNT2, KCNB2, KCNA3, KCNH8, KCNIP1, KCNQ1, KCNK10, KCNG2, KCNK4	1322	78	19235	1.86537	1	0.869376	73.2119
GOTERM_BP_FAT	GO:0032092~positive regulation of protein binding	3	0.221893	0.0868978	EPB41, ITGA2, EIF2AK3	985	7	13528	5.886	1	0.976557	80.7472
GOTERM_BP_FAT	GO:0009164~nucleoside catabolic process	3	0.221893	0.0868978	NUDT3, CDA, ADA	985	7	13528	5.886	1	0.976557	80.7472
GOTERM_BP_FAT	GO:0060216~definitive hemopoiesis	3	0.221893	0.0868978	HOXB3, HOXB4, HOXA9	985	7	13528	5.886	1	0.976557	80.7472
GOTERM_BP_FAT	GO:0006621~protein retention in ER lumen	3	0.221893	0.0868978	KDELR2, PDIA2, OS9	985	7	13528	5.886	1	0.976557	80.7472
GOTERM_MF_FAT	GO:0031432~titin binding	3	0.221893	0.087646	OBSCN, MYBPC3, CALM3	950	7	12983	5.85699	1	0.987099	76.5083
GOTERM_BP_FAT	GO:0001889~liver development	8	0.591716	0.0878421	MAN2A1, HHEX, CCND1, GATA6, RB1CC1, ITGA2, LSR, ADA	985	53	13528	2.07306	1	0.976417	81.1048
GOTERM_BP_FAT	GO:0001709~cell fate determination	6	0.443787	0.0879714	BMP4, ASCL1, TBX2, BARHL2, JAG2, DLL1	985	33	13528	2.49709	1	0.975412	81.1533
GOTERM_BP_FAT	GO:0003001~generation of a signal involved in cell-cell signaling	11	0.813609	0.088398	LEP, GRM4, BDNF, TBX3, SYN1, SYN3, NTRK2, NEUROD1, RAPGEF4, MAFA, EIF2AK3	985	85	13528	1.77734	1	0.974721	81.3124
GOTERM_BP_FAT	GO:0030218~erythrocyte differentiation	7	0.517751	0.089196	BMP4, TAL1, PKNOX1, MAEA, ID2, EPO, TIMP1	985	43	13528	2.23577	1	0.97444	81.6067
GOTERM_BP_FAT	GO:0019935~cyclic-nucleotide-mediated signaling	15	1.10947	0.0900138	ADCY4, ADCY1, OPRL1, FLNA, GNAL, GRM4, GALR1, PDE7A, SSTR1, AGT, CNR2, GRM6, RAPGEF4, XCR1, HTR5A	985	130	13528	1.58469	1	0.974186	81.9037
GOTERM_BP_FAT	GO:0031644~regulation of neurological system process	17	1.2574	0.0902696	COL4A4, PRKCZ, KCNMB4, ARC, GLRA1, ITGA2, CSPG5, PARK2, PXK, EDNRB, BDNF, AGT, PSEN2, NTRK2, USP46, HTR2C, EIF2AK3	985	153	13528	1.526	1	0.973313	81.9957
GOTERM_MF_FAT	GO:0004033~aldo-keto reductase activity	4	0.295858	0.0916252	AKR1C3, AKR7A3, CYB5A, AKR1D1	950	15	12983	3.64435	1	0.987101	78.0751
BIOCARTA	h_plcePathway:Phospholipase C-epsilon pathway	3	0.221893	0.093138	ADCY1, PLCE1, PRKAR1B	110	7	1437	5.5987	1	0.93878	70.6355
BIOCARTA	h_cremPathway:Regulation of Spermatogenesis by CREM	3	0.221893	0.093138	ADCY1, CREM, FSHB	110	7	1437	5.5987	1	0.93878	70.6355
SP_PIR_KEYWORDS	palmitate	21	1.55325	0.0960765	SELP, PLD1, MPP1, OPRL1, KCNA3, RGS19, BDKRB1, NTSR1, ZDHHC15, EDNRB, GNAL, RGS20, PLSCR4, GALR1, SSTR1, GORASP2, NOS3, ERAS, DNAJC5, OPN3, CD7	1322	213	19235	1.4345	1	0.889077	77.2348
UP_SEQ_FEATURE	domain:SCAN box	8	0.591716	0.0963379	ZNF642, ZNF274, ZSCAN5A, ZSCAN18, ZNF445, ZSCAN29, ZNF500, ZNF174	1321	57	19113	2.03068	1	0.982172	83.9292
INTERPRO	IPR017970:Homeobox, conserved site	23	1.70118	0.096676	DMBX1, PHOX2B, LMX1B, OTX2, BARHL2, EN2, LASS5, LASS6, NKX6-1, SHOX2, HOXB3, HOXB4, HHEX, HOXD8, PKNOX1, HOXC5, GBX2, POU3F4, HOXA9, POU3F3, CUX1, RHOXF2, PITX2	1177	232	16659	1.40318	1	0.999161	81.4416
GOTERM_BP_FAT	GO:0050909~sensory perception of taste	7	0.517751	0.0972705	TAS2R39, TAS2R50, TAS2R14, TAS2R4, TAS2R46, PLCB2, TAS2R41	985	44	13528	2.18496	1	0.9792	84.3479
GOTERM_BP_FAT	GO:0007268~synaptic transmission	29	2.14497	0.0974269	KCNMB4, GLRA1, PCDHB14, PCDHB13, PCDHB11, PCDHB10, KCNIP1, PTK2, NPTX1, SYN1, PCDHB16, SYN3, AGRN, FGF2, PCDHB9, COL4A4, EGR3, DLGAP1, PCDHB5, PCDHB6, PCDHB3, PCDHB4, GABRA5, PI4KA, PCDHB2, PARK2, NTSR1, GRM4, GRM6, HTR2C	985	298	13528	1.33653	1	0.978371	84.397
KEGG_PATHWAY	hsa05200:Pathways in cancer	29	2.14497	0.0976332	PDGFB, ITGB1, CUL2, PTK2, PIK3R5, FGF1, TRAF6, AXIN2, FGF2, CSF2RA, PIK3R1, BMP4, COL4A4, PLD1, WNT10B, BCR, TGFBR1, ITGA2, BAD, MAPK10, CTNNA3, VEGFB, LAMA1, CCND1, WNT7B, PLCG1, LAMA5, JUN, WNT9A	339	328	5085	1.32622	1	0.915044	71.3735
GOTERM_BP_FAT	GO:0006022~aminoglycan metabolic process	9	0.66568	0.0980124	LYVE1, XYLT2, CHST12, CHST11, UGDH, ITIH5, B3GNT2, HYAL4, CLN6	985	65	13528	1.90163	1	0.977921	84.5794
GOTERM_BP_FAT	GO:0030217~T cell differentiation	9	0.66568	0.0980124	CARD11, PKNOX1, CHD7, GIMAP5, BCL11A, ZAP70, JAG2, ITPKB, GIMAP1	985	65	13528	1.90163	1	0.977921	84.5794
INTERPRO	IPR012163:Sialyltransferase	4	0.295858	0.0986969	ST8SIA6, ST3GAL5, ST3GAL4, ST6GALNAC1	1177	16	16659	3.53845	1	0.999003	82.1175
GOTERM_BP_FAT	GO:0003006~reproductive developmental process	26	1.92308	0.0987824	DEAF1, H1FNT, TDRD7, CAPZA3, ZFP42, JAG2, OSGIN2, CHD7, HSPA2, AGT, NOS3, FANCG, HSD17B4, FNDC3A, BMP4, FOXL2, TAF4, TBX3, SF1, DMRT2, LEP, INHBB, CYP17A1, CCND1, FSHB, TEX11	985	262	13528	1.36292	1	0.97764	84.8162
GOTERM_MF_FAT	GO:0008378~galactosyltransferase activity	6	0.443787	0.0988396	B3GAT1, B3GALT5, UGT8, B3GNT2, ABO, C1GALT1	950	34	12983	2.4117	1	0.988966	80.6691
GOTERM_BP_FAT	GO:0051327~M phase of meiotic cell cycle	12	0.887574	0.0989382	RAD21, HSPA2, ZFP42, OSGIN2, MNS1, H2AFX, SYCE1, UTP14C, BOLL, TEX11, SUV39H2, SMC1B	985	98	13528	1.68172	1	0.976799	84.8637
GOTERM_BP_FAT	GO:0007126~meiosis	12	0.887574	0.0989382	RAD21, HSPA2, ZFP42, OSGIN2, MNS1, H2AFX, SYCE1, UTP14C, BOLL, TEX11, SUV39H2, SMC1B	985	98	13528	1.68172	1	0.976799	84.8637
GOTERM_BP_FAT	GO:0050870~positive regulation of T cell activation	10	0.739645	0.0993581	CARD11, GIMAP5, ZAP70, CD276, ITPKB, BAD, TRAF6, CD5, ADA, GIMAP1	985	76	13528	1.80711	1	0.976196	84.991
PIR_SUPERFAMILY	PIRSF005557:sialyltransferase	4	0.295858	0.0994134	ST8SIA6, ST3GAL5, ST3GAL4, ST6GALNAC1	525	16	7396	3.5219	1	1	77.8521
PIR_SUPERFAMILY	PIRSF005557:Sialyl_trans	4	0.295858	0.0994134	ST8SIA6, ST3GAL5, ST3GAL4, ST6GALNAC1	525	16	7396	3.5219	1	1	77.8521
SP_PIR_KEYWORDS	glycosyltransferase	21	1.55325	0.0995026	GALNT2, PIGZ, FUT7, B3GALT5, MGAT4C, B3GNTL1, GLT6D1, ST6GALNAC1, UGT1A7, TYMP, XYLT2, ST3GAL5, ST8SIA6, UGT1A3, ST3GAL4, UGT1A5, B4GALNT2, DPM1, UGT8, B3GNT2, ABO, C1GALT1, UTP14C	1322	214	19235	1.4278	1	0.888874	78.4668
UP_SEQ_FEATURE	domain:C2	10	0.739645	0.0996772	PLCZ1, PLCE1, BCR, PLCG1, TOLLIP, PLCH2, PRKCH, PLCB2, RIMS4, RIMS3	1321	80	19113	1.80857	1	0.983766	84.9679
