# Supplementary material for: Differences among brain tumor stem cell types and fetal neural stem cells in focal regions of histone modifications and DNA methylation, broad regions of modifications, and bivalent promoters
Source: BMC Genomics. 2014 Aug 27;15(1):724. doi: 10.1186/1471-2164-15-724 (PMC4155105; doi:10.1186/1471-2164-15-724)
Supplement: Supplementary file 13 — Additional file 13: Output of DAVID gene classification tool for genes that have DNA methylation in their promoters in every BTSC type. (XLS 752 KB) [file 12864_2014_6396_MOESM13_ESM.xls]

## Sheet: DAVIDchart_NG2henny_commonmeC_B
Category	Term	Count	%	PValue	Genes	List Total	Pop Hits	Pop Total	Fold Enrichment	Bonferroni	Benjamini	FDR
SP_PIR_KEYWORDS	alternative splicing	1983	44.3624	1.76708e-23	VPS53, SYNCRIP, RADIL, RORA, WTAP, KIAA0652, CLPTM1L, MAP3K6, ZNF777, APP, USP54, PIP5KL1, ZNF396, C14ORF166B, PTBP2, DHX30, LRRC7, RAB27A, TMEFF1, PTBP1, SIPA1L2, VPS41, ZNF793, UBE2J2, MARK4, MARK2, ZNF789, CD163L1, EIF2AK1, MYBBP1A, ZNF382, SDAD1, RALGPS2, SERF1A, NFKBIB, SERF1B, PRRC1, ATP12A, DUSP15, CKLF, EFR3A, HLA-DOA, LFNG, ZNF398, L3MBTL, DUSP22, GAS7, GGN, GAS6, COL14A1, PARP9, FAM151A…	4374	7488	19235	1.16458	1.47905e-20	1.47905e-20	2.72858e-20
UP_SEQ_FEATURE	splice variant	1982	44.34	5.24117e-23	VPS53, SYNCRIP, RADIL, RORA, WTAP, KIAA0652, CLPTM1L, MAP3K6, ZNF777, APP, USP54, PIP5KL1, ZNF396, C14ORF166B, PTBP2, DHX30, LRRC7, RAB27A, TMEFF1, PTBP1, SIPA1L2, VPS41, ZNF793, UBE2J2, MARK4, MARK2, ZNF789, CD163L1, EIF2AK1, MYBBP1A, ZNF382, SDAD1, RALGPS2, SERF1A, NFKBIB, SERF1B, PRRC1, ATP12A, DUSP15, CKLF, EFR3A, LFNG, ZNF398, L3MBTL, ACACA, DUSP22, GAS7, GGN, GAS6, COL14A1, PARP9, FAM151A, …	4370	7458	19113	1.16233	4.24535e-19	4.24535e-19	1.04806e-19
SP_PIR_KEYWORDS	phosphoprotein	1923	43.0201	2.22369e-22	JUB, AIF1, VPS53, SYNCRIP, RADIL, RORA, WTAP, KIAA0652, MAP3K6, ZNF777, APP, USP54, MAK16, DHX38, ZNF775, RPLP1, ZNF395, PTBP2, DHX30, LRRC7, RAB27A, ACAA2, TMEFF1, TFPT, CYP1A1, PTBP1, SIPA1L2, UBE2J1, MARK4, MARK2, JUP, EIF2AK1, RCC2, DHX29, TAGLN, EIF2AK2, MYBBP1A, SDAD1, RALGPS2, NFKBIB, GAST, PRRC1, RCC1, ATP12A, XAB2, ATN1, DUSP16, EFR3A, ALDH4A1, ACACA, KIAA0664, ATP11A, HBA1, GAS7, PRPSAP…	4374	7263	19235	1.16433	1.86123e-19	9.30615e-20	3.43365e-19
SP_PIR_KEYWORDS	nucleus	1189	26.5996	5.04714e-19	JUB, PPP2R5C, MED25, SYNCRIP, REST, MED22, RORA, WTAP, MED20, EPC1, ZNF777, ZNF776, MAK16, ZNF775, DHX38, ZNF774, RAE1, PQBP1, ZNF396, STAG3, ZNF395, PTBP2, ZNF394, STAG1, TFPT, STAG3L3, LIG1, ZNF507, BARHL2, PTBP1, MED12, ZNF790, LIG3, ZNF502, ZNF503, ZNF793, LIG4, ISG20L2, H2BFWT, PROX1, TOX2, MED10, ZNF500, ZNF789, RCC2, ZNF783, SAPS3, PRKRIP1, CMIP, MAPK7, MYBBP1A, ZNF382, RAD23B, SDAD1, ZNF1…	4374	4283	19235	1.22081	4.22446e-16	1.40815e-16	7.79339e-16
SP_PIR_KEYWORDS	dna-binding	553	12.3714	3.6913e-13	ZNF630, HOXD12, ZNF639, HOXD13, H1FX, RORA, MXI1, HOXD10, ZNF777, ZNF776, ZNF775, ZNF774, HIST1H2BJ, PHTF1, ZNF396, TIGD3, ZNF395, ZNF394, TIGD7, H1F0, PHOX2A, PHOX2B, ZNF644, RXRB, ZNF507, BARHL2, ZNF790, ZNF502, ZHX3, HMG20B, ZNF793, H2BFWT, PROX1, ORC1L, TOX2, ZNF500, ZNF236, ZNF235, ZNF789, ZNF783, ZNF239, ZZZ3, TGIF2, ZNF382, ZNF41, TNFRSF6B, ZNF132, ZNF133, ZNF610, ZNF77, ZSCAN5A, ZNF232, Z…	4374	1868	19235	1.30185	3.08978e-10	7.72444e-11	5.70011e-10
SP_PIR_KEYWORDS	transcription regulation	581	12.9978	3.69529e-11	ZNF630, HOXD12, MED25, ZNF639, HOXD13, RORA, MED22, REST, MXI1, MED20, HOXD10, CTNNB1, EPC1, ZNF777, ZNF776, ZNF775, ZNF774, PHTF1, PQBP1, ZNF396, ZNF395, ZNF394, PHOX2A, PHOX2B, ZNF644, RXRB, RCOR1, ZNF507, BARHL2, ZNF790, MED12, ZNF502, ZHX3, HMG20B, ZNF503, ZNF793, PROX1, TOX2, MED10, ZNF500, ZNF236, ZNF235, ZNF789, ZNF783, ZNF239, ZZZ3, VGLL2, TGIF2, VGLL3, MYBBP1A, ZNF382, ZNF41, ZNF132, ZNF…	4374	2026	19235	1.2611	3.09296e-08	6.18591e-09	5.70597e-08
SP_PIR_KEYWORDS	Transcription	590	13.1991	8.52821e-11	ZNF630, HOXD12, MED25, ZNF639, HOXD13, RORA, MED22, REST, MXI1, MED20, HOXD10, CTNNB1, EPC1, ZNF777, ZNF776, ZNF775, ZNF774, PHTF1, PQBP1, ZNF396, ZNF395, ZNF394, PHOX2A, PHOX2B, ZNF644, RXRB, RCOR1, ZNF507, BARHL2, ZNF790, MED12, ZNF502, ZHX3, HMG20B, ZNF503, ZNF793, PROX1, TOX2, MED10, ZNF500, ZNF236, ZNF235, ZNF789, ZNF783, ZNF239, ZZZ3, VGLL2, TGIF2, VGLL3, MYBBP1A, ZNF382, ZNF41, ZNF132, ZNF…	4374	2071	19235	1.25281	7.13811e-08	1.18969e-08	1.31686e-07
SP_PIR_KEYWORDS	cytoplasm	901	20.1566	1.03619e-10	LDHC, JUB, AIF1, SYNCRIP, MYLIP, KIAA0652, PIP5KL1, CUL7, RAE1, ZNF396, ZNF395, DHX30, LRRC7, KIF5B, STAG3L3, JUP, GLUL, UNC13D, TAGLN, DHX29, RCC2, SAPS3, CMIP, MAPK7, MYBBP1A, HSPBAP1, RAD23B, RALGPS2, HSD17B14, CRTC1, NFKBIB, ACSBG2, RCC1, SCRIB, DUSP15, DUSP16, PABPC1, DHX58, PPP2R2D, RECQL4, RECQL5, MOBP, ACACA, DUSP22, DUSP21, GAS7, CDC42BPG, ARF1, MCPH1, RGS6, PARP3, GFAP, KCNAB3, LZTS1, F…	4374	3332	19235	1.18914	8.67295e-08	1.23899e-08	1.60001e-07
SP_PIR_KEYWORDS	developmental protein	246	5.50336	6.86891e-09	CDX1, PGF, DZIP1, DYNC2LI1, HOXD12, HOXD13, L1CAM, RADIL, HOXD10, TAF7L, HOOK1, SERPINE2, PITX1, TWIST1, PHOX2B, TMEFF1, WNT10B, STAG3L3, MDGA1, PROX1, MARK2, TXNDC2, C14ORF39, CATSPER1, CAMK1, C9ORF30, DEAF1, MFNG, TDRD6, HOXA13, HOXA11, SLC2A14, ACSBG2, FIGLA, MYT1, SCRIB, OTP, TAL1, SEMA5B, HOXA10, LFNG, NKX2-5, NKX2-2, TDRD1, MDFI, DVL2, DVL3, BMP2, BMP1, CELSR3, EN1, CELSR1, EN2, GAS7, CSRP3…	4374	779	19235	1.38871	5.74926e-06	7.18659e-07	1.06064e-05
GOTERM_BP_FAT	GO:0045449~regulation of transcription	736	16.4653	7.3869e-09	ZNF630, HOXD12, MED25, ZNF639, HOXD13, RORA, REST, MED22, MXI1, MED20, HOXD10, CTNNB1, EPC1, APP, ZNF777, ZNF776, ZNF775, ZNF774, PHTF1, PQBP1, TIGD3, ZNF396, ZNF395, ZNF394, TIGD7, PHOX2A, PHOX2B, ZNF644, RXRB, RCOR1, ZNF507, ZNF646, BARHL2, ZNF790, MED12, ZNF502, ZHX3, HMG20B, ZNF503, ZNF793, PTPRU, PROX1, TOX2, MED10, ZNF500, MAPK1, ZNF236, ZNF789, ZNF235, ZNF783, ZNF239, ZZZ3, VGLL2, TGIF2, V…	3237	2601	13528	1.18257	3.7968e-05	3.7968e-05	1.40986e-05
GOTERM_MF_FAT	GO:0030528~transcription regulator activity	447	10	1.92353e-08	ZNF639, HOXD12, HOXD13, MED22, REST, RORA, MXI1, MED20, HOXD10, CTNNB1, EPC1, PQBP1, PHTF1, ZNF396, ZNF394, PHOX2A, PHOX2B, RXRB, BARHL2, MED12, ZHX3, HMG20B, PROX1, MED10, ZNF500, ZNF236, VGLL2, VGLL3, TGIF2, ZNF382, ZNF41, ZNF132, ZNF133, CRTC1, NFKBIB, ZSCAN5A, ZNF232, ATN1, ZNF71, DNMT3B, ZNF398, UTF1, KLF13, KLF11, L3MBTL, TFCP2, ZNF498, GAS7, SHOX2, ZNF217, DMRTC2, ZNF117, ZNF219, FOXI1, BA…	3076	1512	12983	1.2478	3.55077e-05	3.55077e-05	3.27622e-05
GOTERM_MF_FAT	GO:0003677~DNA binding	652	14.5861	9.7749e-08	ZNF630, HOXD12, ZNF639, HOXD13, H1FX, RORA, REST, XRCC1, MXI1, HOXD10, CTNNB1, APP, ZNF777, ZNF776, ZNF775, ZNF774, HIST1H2BJ, PHTF1, PQBP1, TIGD3, ZNF396, ZNF395, ZNF394, TIGD7, H1F0, PHOX2A, PHOX2B, ZNF644, RXRB, RCOR1, LIG1, ZNF507, ZNF646, BARHL2, ZNF790, LIG3, ZNF502, ZHX3, HMG20B, ZNF793, LIG4, H2BFWT, PROX1, C10ORF2, TOX2, ORC1L, ZNF500, ZNF236, ZNF789, ZNF235, ZNF783, ZNF239, ZZZ3, TGIF2,…	3076	2331	12983	1.18058	0.000180428	9.02182e-05	0.000166489
GOTERM_BP_FAT	GO:0006350~transcription	599	13.4004	1.00341e-07	SCAF1, ZNF630, HOXD12, MED25, ZNF639, HOXD13, RORA, MED22, REST, MXI1, MED20, HOXD10, CTNNB1, EPC1, ZNF777, ZNF776, ZNF775, ZNF774, PPP1R1B, PHTF1, PQBP1, ZNF396, ZNF395, ZNF394, PHOX2A, PHOX2B, ZNF644, RXRB, RCOR1, ZNF507, BARHL2, ZNF790, MED12, ZNF502, ZHX3, HMG20B, ZNF503, ZNF793, PROX1, C10ORF2, TOX2, MED10, ZNF500, ZNF236, ZNF235, ZNF789, ZNF783, ZNF239, ZZZ3, VGLL2, TGIF2, VGLL3, MYBBP1A, Z…	3237	2101	13528	1.19149	0.000515622	0.000257844	0.00019151
SP_PIR_KEYWORDS	DNA binding	120	2.68456	1.46517e-07	HMGN1, CDX1, THRA, HOXD12, HOXD13, RORA, PDX1, HOXD10, HOXC6, HIST1H2BJ, H2AFZ, TWIST1, H1F0, PHOX2B, GABPA, POLE, ZNF7, ZNF3, HOXD9, ZNF235, HOXD8, HOXD3, HOXD4, TFAP2A, NFE2L1, CNBP, HOXA13, ZNF133, HOXA11, SOX5, RCC1, WT1, HOXA1, TAL1, TROVE2, HIST1H4A, HOXA5, HOXA6, HOXA7, HOXA10, HIST1H4F, NKX2-1, HOXA9, HIST1H4D, HIST1H4I, TFDP1, MAFF, TAF1, TEAD1, EN1, CSRP1, EN2, SREBF2, HOXB3, HOXB4, NRF…	4374	340	19235	1.55209	0.000122627	1.3626e-05	0.000226239
SP_PIR_KEYWORDS	metal-binding	783	17.5168	3.13757e-07	JUB, GDA, PDP2, RORA, MYLIP, REST, MAP3K6, APP, ZNF777, ZNF776, ZNF775, ZNF774, ZNF396, ZNF395, ZNF394, CYP1A1, ZNF507, LIG1, ZNF790, LIG3, ZNF502, ZNF503, VPS41, LIG4, ZNF793, ZNF500, MARK2, ZNF789, ZNF382, CYP1B1, ZNF132, ZNF133, ZSCAN5A, ZNF511, ATP12A, CASZ1, NTHL1, DHX58, ZNF398, ZNF529, ASXL1, L3MBTL, ACACA, ATP11A, HBA1, ZNF524, GAS6, ZNF526, CYP7B1, CDC42BPG, DMRTC2, ZNF658B, TRAFD1, ZNF1…	4374	2972	19235	1.15858	0.00026258	2.62611e-05	0.000484478
UP_SEQ_FEATURE	DNA-binding region:Homeobox	75	1.67785	4.26655e-07	CDX1, EVX1, HOXD12, PRRX1, HOXD13, PDX1, PAX3, LASS5, LASS6, HOXD10, HOXC6, DPRXP4, PROP1, BARX2, POU5F2, POU5F1, HLX, POU4F3, POU4F2, POU4F1, PITX1, PHOX2A, PHOX2B, GSC, OTX1, OTX2, BARHL2, SIX5, VAX2, MIXL1, HOXD9, HOXC10, HOXC12, HOXD8, HOXC13, HOXD3, HOXD4, SIX1, LBX2, HOXA13, HOXA11, OTP, HOXA1, RAX2, HOXA3, HOXA5, HOXA6, HOXA7, POU2F2, LHX3, NKX3-2, HOXA10, HOXA9, NKX2-1, LHX5, TLX3, NKX2-5…	4370	190	19113	1.72645	0.00344995	0.00172646	0.00085317
SP_PIR_KEYWORDS	Homeobox	90	2.01342	4.79345e-07	CDX1, EVX1, HOXD12, PRRX1, HOXD13, PDX1, PAX3, LASS5, LASS6, HOXD10, HOXC6, DPRXP4, PROP1, BARX2, POU5F2, POU5F1, HLX, PHTF1, POU4F3, POU4F2, MKX, POU4F1, PITX1, PHOX2A, PHOX2B, GSC, OTX1, BARHL2, OTX2, ZHX3, SIX5, VAX2, PROX1, MIXL1, HOXD9, HOXC10, HOXC12, HOXD8, HOXC13, HOXD3, HOXD4, SIX1, TGIF2, LBX2, TSHZ3, IRX3, TSHZ1, HOXA13, HOXA11, MEIS1, OTP, HOXA1, MEIS3, MEIS2, RAX2, HOXA3, HOXA5, HOXA…	4374	242	19235	1.63546	0.000401131	3.64731e-05	0.000740164
SP_PIR_KEYWORDS	zinc	591	13.2215	4.97302e-07	JUB, GDA, ZNF630, ZNF639, RORA, MYLIP, REST, APP, ZNF777, ZNF776, ZNF775, ZNF774, ZNF396, ZNF395, ZNF394, ADAM8, DDAH1, ZNF644, ADAMTS20, ZNF645, RXRB, ZNF507, ZNF790, LIG3, ZNF502, ZHX3, ZNF503, VPS41, ZNF793, ZNF500, ADAMTS7, ZNF236, ZNF235, ZNF789, ZNF239, ZNHIT2, ZZZ3, ZNF382, ZNHIT3, ZNF41, ZNF132, ZNF133, ZNF610, ZNF77, ZSCAN5A, ZNF232, ZNF511, ZNF619, DIDO1, ZNF615, CASZ1, ZNF74, ZNF71, RC…	4374	2189	19235	1.18729	0.000416156	3.46863e-05	0.000767892
GOTERM_CC_FAT	GO:0031981~nuclear lumen	402	8.99329	6.6255e-07	HOXD12, SYNCRIP, INTS1, MED22, WTAP, XRCC1, MED20, CTNNB1, EPC1, MAK16, INTS5, PQBP1, CUL1, LRRC7, NCF2, EMG1, LIG1, PTBP1, MED12, LIG3, ISG20L2, ORC1L, MED10, MAPK1, RCC2, PRKRIP1, RPS13, MAPK7, MYBBP1A, MYO18A, RAD23B, SDAD1, NHP2L1, XAB2, SFRS15, ZNF71, PRPF40B, NTHL1, DNMT3B, DNMT3A, RECQL5, L3MBTL, GGN, PCNA, ZNF385A, BACH1, ZNF18, GAR1, TCOF1, EZH2, DAXX, RPS19BP1, ZNF350, HSF1, ZNF148, HLX…	2880	1450	12782	1.23045	0.000511358	0.000511358	0.00101225
INTERPRO	IPR017970:Homeobox, conserved site	87	1.94631	1.3678e-06	CDX1, EVX1, HOXD12, PRRX1, HOXD13, PDX1, PAX3, LASS5, LASS6, HOXD10, HOXC6, DPRXP4, PROP1, BARX2, POU5F1, HLX, POU4F3, POU4F2, MKX, POU4F1, PITX1, PHOX2A, PHOX2B, GSC, OTX1, BARHL2, OTX2, ZHX3, SIX5, VAX2, MIXL1, HOXD9, HOXC10, HOXC12, HOXD8, HOXC13, HOXD3, HOXD4, SIX1, TGIF2, LBX2, TSHZ3, IRX3, TSHZ1, HOXA13, HOXA11, MEIS1, OTP, HOXA1, MEIS3, MEIS2, RAX2, HOXA3, HOXA5, HOXA6, HOXA7, LHX3, POU2F2…	3877	232	16659	1.61133	0.00477314	0.00477314	0.00250505
GOTERM_MF_FAT	GO:0003700~transcription factor activity	293	6.55481	1.89661e-06	CDX1, ZNF639, HOXD12, HOXD13, RORA, HOXD10, CTNNB1, ZGPAT, CREB3L2, PHTF1, ZNF396, CREB3L1, RARA, ZNF394, RARB, CREB3L3, PITX1, PHOX2A, PHOX2B, RARG, RXRB, BARHL2, ZHX3, HMG20B, PROX1, TBR1, ZNF500, ZNF236, MTF1, MNT, PRDM2, TGIF2, SUPT6H, ZNF41, ZIM2, ZNF132, HOXA13, ZNF133, HOXA11, ZSCAN5A, ZNF232, MYT1, OTP, TCF21, TAL1, LHX3, HOXA10, LHX5, NKX2-1, ZNF71, NKX2-5, NKX2-2, KLF6, SMAD9, CREBBP, L…	3076	975	12983	1.26839	0.00349503	0.00116637	0.00323032
GOTERM_MF_FAT	GO:0043565~sequence-specific DNA binding	194	4.34004	1.91192e-06	CDX1, HOXD12, HOXD13, RORA, HOXD10, CTNNB1, ZGPAT, CREB3L2, CREB3L1, RARA, CREB3L3, RARB, PITX1, PHOX2A, PHOX2B, RARG, RXRB, BARHL2, ZHX3, PROX1, TGIF2, HOXA13, HOXA11, FIGLA, OTP, TAL1, TCF21, LHX3, HOXA10, NKX2-1, LHX5, DNMT3B, NKX2-5, NKX2-2, SMAD3, SMAD2, EN1, EN2, SHOX2, DLX1, DLX6, ETS1, ETS2, DLX4, FOXI1, TCF12, NCOR1, KLF4, BACH1, PPARA, PPARD, EVX1, FOXA2, FOXA3, ELF5, PPARG, SPI1, GLI2,…	3076	607	12983	1.34897	0.00352319	0.000881965	0.0032564
INTERPRO	IPR012287:Homeodomain-related	88	1.96868	2.3209e-06	CDX1, EVX1, HOXD12, PRRX1, HOXD13, PDX1, PAX3, HOXD10, HOXC6, PROP1, BARX2, POU5F2, POU5F1, HLX, POU4F3, TIGD3, POU4F2, MKX, POU4F1, TIGD7, PITX1, PHOX2A, PHOX2B, GSC, POGZ, SNAPC4, OTX1, OTX2, BARHL2, ZHX3, SIX5, VAX2, MIXL1, HOXD9, HOXC10, HOXC12, HOXD8, HOXC13, HOXD3, HOXD4, SIX1, TGIF2, LBX2, IRX3, HOXA13, POLR2L, HOXA11, MEIS1, OTP, JRK, HOXA1, MEIS3, MEIS2, RAX2, HOXA3, HOXA5, HOXA6, HOXA7,…	3877	238	16659	1.58876	0.00808565	0.00405103	0.00425056
INTERPRO	IPR001356:Homeobox	87	1.94631	2.51084e-06	CDX1, EVX1, HOXD12, PRRX1, HOXD13, PDX1, PAX3, LASS5, LASS6, HOXD10, HOXC6, DPRXP4, PROP1, BARX2, POU5F2, POU5F1, HLX, POU4F3, POU4F2, MKX, POU4F1, PITX1, PHOX2A, PHOX2B, GSC, OTX1, BARHL2, OTX2, ZHX3, SIX5, VAX2, MIXL1, HOXD9, HOXC10, HOXC12, HOXD8, HOXC13, HOXD3, HOXD4, SIX1, TGIF2, LBX2, TSHZ3, IRX3, TSHZ1, HOXA13, HOXA11, MEIS1, OTP, HOXA1, MEIS3, MEIS2, RAX2, HOXA3, HOXA5, HOXA6, HOXA7, POU2…	3877	235	16659	1.59076	0.00874449	0.00292337	0.00459843
GOTERM_BP_FAT	GO:0008624~induction of apoptosis by extracellular signals	50	1.11857	2.90653e-06	DEDD, PREX1, FASTK, FASLG, ADORA1, DAXX, MCF2L, ARHGAP4, CASP3, TIAM2, CASP8, PSENEN, DAP, CASP2, SPN, DEDD2, NET1, PRKCA, ARHGEF7, CD3E, ARHGEF18, ECT2, BCL2L11, ARHGEF11, SSTR3, RASGRF2, PSEN1, RASGRF1, MAPK9, RYR2, NGFR, FGD2, FGD1, APH1A, AKAP13, PLEKHG2, AHRR, SOS1, DIABLO, FGD3, OBSCN, NGEF, VAV3, TRIO, VAV2, VAV1, YWHAE, CRH, SST, PDCD6, DAP3	3237	112	13528	1.8657	0.0148285	0.00496748	0.00554723
SP_PIR_KEYWORDS	guanine-nucleotide releasing factor	51	1.14094	3.68825e-06	PREX1, RGL3, RGL4, RASGEF1C, SLC26A10, MCF2L, TIAM2, RAPGEF3, DOCK10, RAPGEF1, NET1, BCR, ARHGEF1, ARHGEF7, ARHGEF18, ARHGEF5, PSD3, ARHGEF15, ECT2, ARHGEF10, FARP1, ARHGEF11, PLCE1, RASGRF2, RASGRF1, FGD2, FGD1, RALGPS2, CYTH1, AKAP13, CYTH2, RCC1, ARFGEF2, PLEKHG2, DOCK1, RASGRP4, SOS1, RASGRP1, KNDC1, IQSEC1, ARHGEF10L, FGD3, NGEF, VAV3, RABIF, KIAA1244, TRIO, DOCK8, VAV2, VAV1, RALGDS	4374	121	19235	1.85352	0.00308231	0.000237439	0.00569494
GOTERM_MF_FAT	GO:0005085~guanyl-nucleotide exchange factor activity	62	1.38702	4.36125e-06	PREX1, RGL3, RGL4, RASGEF1C, SLC26A10, MCF2L, ARHGAP4, TIAM2, PCP2, RAPGEF3, DOCK10, RAPGEF1, EIF2B4, NET1, BCR, ARHGEF1, ARHGEF7, ARHGEF18, ARHGEF5, PSD3, ARHGEF15, HERC2, ECT2, ARHGEF10, FARP1, ARHGEF11, PLCE1, SH2D3A, RASGRF2, RASGRF1, SPATA13, FGD2, FGD1, RALGPS2, CYTH1, AKAP13, CYTH2, RCC1, ARFGEF2, PLEKHG3, PLEKHG2, DOCK1, RASGRP4, PLEKHG7, RASGRP1, SOS1, PLEKHG6, KNDC1, FGD3, IQSEC1, ARHGE…	3076	152	12983	1.72162	0.00801857	0.00160888	0.00742797
GOTERM_CC_FAT	GO:0005829~cytosol	366	8.18792	4.92116e-06	C6ORF26, RPL17, FHIT, GDA, RPL14, CHMP5, SELENBP1, CDC16, CCT3, SLC26A10, CTNNB1, BAK1, PGPEP1, CUL5, PPP1R1B, RSPH1, CH25H, NT5C2, GAB1, RPLP1, SH3BGR, RPL26L1, ERAP1, FAU, RAB24, DDAH2, RAPGEF1, CUL1, CDCA3, FTL, BCL2L15, BCL2L14, STAG3L3, ANAPC4, VPS41, MYH9, PCM1, DCTN3, ORC1L, BCL2L11, JUP, MAPK1, RPS18, GLUL, NME3, RPS16, TACSTD2, HARS, RPS13, TUBA4A, LY6G6D, HSD17B14, PFKFB3, NFKBIB, ACSBG…	2880	1330	12782	1.22134	0.00379194	0.00189777	0.00751837
INTERPRO	IPR001331:Guanine-nucleotide dissociation stimulator, CDC24, conserved site	32	0.715884	6.07486e-06	FGD1, PREX1, AKAP13, SLC26A10, MCF2L, PLEKHG3, PLEKHG2, TIAM2, PLEKHG7, PLEKHG6, SOS1, ARHGEF10L, NET1, NGEF, OBSCN, BCR, VAV3, ARHGEF1, ARHGEF7, ARHGEF18, ARHGEF5, TRIO, ARHGEF15, VAV2, VAV1, ECT2, FARP1, ARHGEF10, ARHGEF11, RASGRF2, RASGRF1, SPATA13	3877	63	16659	2.18254	0.0210257	0.00529839	0.0111253
UP_SEQ_FEATURE	domain:DH	33	0.738255	6.51278e-06	FGD2, FGD1, PREX1, AKAP13, SLC26A10, MCF2L, PLEKHG3, PLEKHG2, TIAM2, PLEKHG7, PLEKHG6, SOS1, ARHGEF10L, FGD3, NET1, NGEF, OBSCN, BCR, VAV3, ARHGEF1, ARHGEF7, ARHGEF18, ARHGEF5, ARHGEF15, VAV2, VAV1, ECT2, FARP1, ARHGEF10, ARHGEF11, RASGRF2, RASGRF1, SPATA13	4370	67	19113	2.1542	0.0513863	0.0174308	0.0130226
INTERPRO	IPR000219:Dbl homology (DH) domain	34	0.760626	6.73558e-06	FGD2, FGD1, PREX1, AKAP13, SLC26A10, MCF2L, PLEKHG3, PLEKHG2, TIAM2, PLEKHG7, PLEKHG6, SOS1, ARHGEF10L, FGD3, NET1, NGEF, OBSCN, BCR, VAV3, ARHGEF1, ARHGEF7, ARHGEF18, ARHGEF5, TRIO, ARHGEF15, VAV2, VAV1, ECT2, FARP1, ARHGEF10, ARHGEF11, RASGRF2, RASGRF1, SPATA13	3877	69	16659	2.1173	0.0232858	0.00470115	0.0123353
SP_PIR_KEYWORDS	acetylation	688	15.3915	7.80596e-06	RPL14, AIF1, INTS1, SYNCRIP, VPS53, H1FX, WDR82, WTAP, KIAA0652, GNG8, ACTG2, EPC1, KIAA1267, MC1R, DHX38, MAK16, PGAM5, PPP1R1B, RPLP1, HIST1H2BJ, VPS4A, LSM3, PTBP2, MAP2K7, DDAH1, MAP2K6, STAG1, GNG7, H1F0, ACAA2, YARS, CRYAA, KIF5B, EMG1, PTBP1, LIG3, MYH9, PCM1, MED10, ORC1L, CTDSPL2, JUP, MAPK1, GLUL, RPS18, UNC13D, SPAG7, TAGLN, RPS16, RCC2, ZNF783, ZNHIT2, UBL4B, ZZZ3, RPS13, MAPK7, EIF2A…	4374	2635	19235	1.14821	0.00651232	0.000466578	0.0120527
SP_PIR_KEYWORDS	differentiation	145	3.24385	1.15015e-05	SLC22A16, SPATA20, PGF, DZIP1, MAEL, TNFSF13, L1CAM, OSGIN1, TNFSF12, CSPG5, TAF7L, HOOK1, SERPINE2, ROBO1, DDX25, ROBO2, ROBO3, ATOH7, IFRD1, TWIST1, PRAME, STAG3L3, FAM82A2, MDGA1, PTPRU, ZNF3, MARK2, NDEL1, TXNDC2, HUWE1, TRAPPC9, CATSPER1, CAMK1, MAPK7, STMN1, IGSF9, WNT5A, TDRD6, TNFRSF12A, SLC2A14, ACSBG2, FIGLA, PAQR8, MYT1, SCRIB, OTP, PAQR5, DAZAP1, TAL1, SEMA5B, ANGPTL6, TDRD1, MDFI, OB…	4374	460	19235	1.38619	0.00958058	0.000641579	0.0177581
GOTERM_MF_FAT	GO:0005089~Rho guanyl-nucleotide exchange factor activity	35	0.782998	2.15482e-05	FGD2, FGD1, PREX1, AKAP13, SLC26A10, MCF2L, PLEKHG3, PLEKHG2, TIAM2, PLEKHG7, PLEKHG6, SOS1, DOCK10, FGD3, ARHGEF10L, NET1, NGEF, OBSCN, BCR, VAV3, ARHGEF1, ARHGEF7, ARHGEF18, ARHGEF5, TRIO, ARHGEF15, VAV2, VAV1, ECT2, FARP1, ARHGEF10, ARHGEF11, RASGRF2, RASGRF1, SPATA13	3076	74	12983	1.9963	0.0389976	0.00660779	0.0366952
SP_PIR_KEYWORDS	atp-binding	364	8.14318	2.38394e-05	KIFC1, ADCY1, ADCY7, AURKC, AURKA, CCT3, KIFC3, ACTG2, ATP2B2, MAP3K6, DDX17, PIP5KL1, DHX38, DDX11, DHX37, VPS4A, DHX35, DHX30, MAP2K7, MAP2K6, YARS, TNIK, BCR, KIF5B, LIG1, UBE2J1, LIG3, ABCC10, OLA1, WNK3, WNK2, LIG4, UBE2J2, MYH9, MARK4, C10ORF2, ORC1L, NME6, MARK2, MAPK1, MYO18B, GLUL, EIF2AK1, NME3, DHX29, MAPK6, NAV2, HARS, CAMK1, NEK9, MAPK9, MAPK7, EIF2AK2, MYO18A, MYH7B, NEK6, KIF26B, T…	4374	1326	19235	1.20718	0.019756	0.00124634	0.0368045
GOTERM_BP_FAT	GO:0006355~regulation of transcription, DNA-dependent	494	11.0515	2.90819e-05	ZNF630, ZNF639, HOXD12, HOXD13, RORA, MED22, REST, MED20, HOXD10, CTNNB1, EPC1, APP, ZNF777, ZNF776, PQBP1, ZNF396, ZNF395, ZNF394, PHOX2A, PHOX2B, RXRB, BARHL2, ZNF790, MED12, ZHX3, HMG20B, ZNF793, PROX1, MED10, ZNF500, ZNF236, ZNF235, ZNF789, ZNF783, VGLL2, TGIF2, MYBBP1A, ZNF382, ZNHIT3, ZNF41, ZNF132, ZNF610, ZNF133, ZNF77, CRTC1, ZSCAN5A, ZNF232, ZNF619, ZNF615, MUSK, ATN1, IL17F, ZNF74, ZNF…	3237	1773	13528	1.16442	0.138847	0.0366811	0.0554908
GOTERM_BP_FAT	GO:0043068~positive regulation of programmed cell death	141	3.15436	3.33313e-05	MMP9, TLR2, TNFSF14, EIF5A, TNFSF13, TNFSF12, PMAIP1, ADORA1, TGFB1, BAK1, CUL5, APP, PTGIS, TIAM2, HTRA2, APOE, PSENEN, RARB, DAP, CUL1, WWOX, MAP2K6, SPN, NET1, RAB27A, CRTAM, RARG, PTPRF, CD3E, RAD9A, MARK4, BCL2L11, MAPK1, UNC13D, NME3, SSTR3, RASGRF2, ALOX15B, RASGRF1, MAPK9, RYR2, DCUN1D3, FGD2, TRAF2, FGD1, HOXA13, ADAMTSL4, AKAP13, BCL2L1, CHEK2, SRC, SCRIB, SERINC3, AHRR, PRKRA, DIABLO, …	3237	433	13528	1.36089	0.157453	0.0336848	0.0635967
GOTERM_BP_FAT	GO:0035023~regulation of Rho protein signal transduction	43	0.961969	3.56442e-05	FGD2, FGD1, PREX1, AKAP13, LPAR2, LPAR1, CDH2, SLC26A10, SCRIB, MCF2L, PLEKHG3, PLEKHG2, TIAM2, PLEKHG7, SOS1, PLEKHG6, ABRA, PAFAH1B1, BCL6, FGD3, ARHGEF10L, NET1, NGEF, OBSCN, BCR, VAV3, ARHGEF1, ARHGEF7, ARHGEF18, ARHGEF5, TRIO, ARHGEF15, VAV2, VAV1, ECT2, FARP1, ARHGEF10, ARHGEF11, NDEL1, RASGRF2, RASGRF1, SPATA13, ARAP1	3237	99	13528	1.8152	0.167411	0.0300743	0.0680083
GOTERM_BP_FAT	GO:0043065~positive regulation of apoptosis	140	3.13199	3.59345e-05	MMP9, TLR2, TNFSF14, EIF5A, TNFSF13, TNFSF12, PMAIP1, ADORA1, TGFB1, BAK1, CUL5, APP, PTGIS, TIAM2, HTRA2, APOE, PSENEN, RARB, DAP, CUL1, WWOX, MAP2K6, SPN, NET1, RAB27A, CRTAM, RARG, PTPRF, CD3E, RAD9A, BCL2L11, MAPK1, SSTR3, UNC13D, NME3, RASGRF2, ALOX15B, RASGRF1, MAPK9, RYR2, DCUN1D3, FGD2, TRAF2, FGD1, HOXA13, ADAMTSL4, AKAP13, BCL2L1, CHEK2, SRC, SCRIB, SERINC3, AHRR, PRKRA, DIABLO, FGD3, D…	3237	430	13528	1.36066	0.168652	0.0260416	0.068562
SP_PIR_KEYWORDS	zinc-finger	459	10.2685	3.62669e-05	ZNF630, ZNF639, MYLIP, REST, RORA, ZNF777, ZNF776, ZNF775, ZNF774, ZNF396, ZNF395, ZNF394, ZNF644, ZNF645, RXRB, ZNF507, ZNF790, LIG3, ZHX3, ZNF502, ZNF503, VPS41, ZNF793, ZNF500, ZNF236, ZNF235, ZNF789, ZNF239, ZNHIT2, ZZZ3, ZNF382, ZNHIT3, ZNF41, ZNF132, ZNF610, ZNF133, ZNF77, ZSCAN5A, ZNF511, ZNF232, ZNF619, DIDO1, ZNF615, CASZ1, ZNF74, ZNF71, RCHY1, DNMT3B, ZNF398, DNMT3A, ZNF623, ZNF529, ZNF…	4374	1718	19235	1.17491	0.0298998	0.00178405	0.0559858
GOTERM_CC_FAT	GO:0070013~intracellular organelle lumen	468	10.4698	3.64957e-05	PDP2, HOXD12, INTS1, SYNCRIP, MED22, WTAP, XRCC1, MED20, CTNNB1, EPC1, MAK16, INTS5, PQBP1, DHX30, LRRC7, CUL1, NCF2, EMG1, LIG1, PTBP1, LIG3, MED12, ISG20L2, C10ORF2, ORC1L, MED10, MAPK1, RCC2, PRKRIP1, RPS13, MAPK7, MYBBP1A, MYO18A, RAD23B, SDAD1, NHP2L1, XAB2, SFRS15, ALDH4A1, ZNF71, PRPF40B, NTHL1, DNMT3B, DNMT3A, RECQL5, FOXRED2, L3MBTL, GGN, PCNA, ZNF385A, BACH1, BCKDK, ZNF18, PDIA2, GAR1, …	2880	1779	12782	1.16755	0.027782	0.00934778	0.0557443
GOTERM_BP_FAT	GO:0051252~regulation of RNA metabolic process	503	11.2528	3.71908e-05	ZNF630, ZNF639, HOXD12, SYNCRIP, HOXD13, RORA, MED22, REST, MED20, HOXD10, CTNNB1, EPC1, APP, ZNF777, ZNF776, PQBP1, ZNF396, ZNF395, ZNF394, PHOX2A, PHOX2B, RXRB, BARHL2, ZNF790, MED12, ZHX3, HMG20B, ZNF793, PROX1, MED10, ZNF500, ZNF236, ZNF235, ZNF789, ZNF783, RPS13, VGLL2, TGIF2, MYBBP1A, ZNF382, ZNHIT3, ZNF41, ZNF132, ZNF610, ZNF133, ZNF77, CRTC1, ZSCAN5A, ZNF232, ZNF619, ZNF615, MUSK, ATN1, I…	3237	1813	13528	1.15947	0.174003	0.0236123	0.0709581
GOTERM_BP_FAT	GO:0035113~embryonic appendage morphogenesis	39	0.872483	3.81592e-05	WNT5A, HOXA13, HOXA11, GNA12, PRRX1, HOXD12, HOXD13, GREM1, HOXD10, CTNNB1, ACD, ECE1, CHD7, FBXW4, HOXA10, HOXA9, RARB, TWIST1, FLVCR1, RARG, C2CD3, TBX3, TBX4, LEF1, EN1, MBNL1, GAS1, ZNF358, HOXD9, HOXC10, SALL4, TULP3, PSEN1, DLX6, LRP6, SP8, IFT52, PBX2, LRP5	3237	87	13528	1.87342	0.178104	0.0215578	0.0728051
GOTERM_BP_FAT	GO:0030326~embryonic limb morphogenesis	39	0.872483	3.81592e-05	WNT5A, HOXA13, HOXA11, GNA12, PRRX1, HOXD12, HOXD13, GREM1, HOXD10, CTNNB1, ACD, ECE1, CHD7, FBXW4, HOXA10, HOXA9, RARB, TWIST1, FLVCR1, RARG, C2CD3, TBX3, TBX4, LEF1, EN1, MBNL1, GAS1, ZNF358, HOXD9, HOXC10, SALL4, TULP3, PSEN1, DLX6, LRP6, SP8, IFT52, PBX2, LRP5	3237	87	13528	1.87342	0.178104	0.0215578	0.0728051
GOTERM_MF_FAT	GO:0005088~Ras guanyl-nucleotide exchange factor activity	39	0.872483	4.10003e-05	FGD2, FGD1, PREX1, RGL3, AKAP13, SLC26A10, RCC1, MCF2L, PLEKHG3, PLEKHG2, TIAM2, PLEKHG7, RASGRP4, SOS1, PLEKHG6, DOCK10, FGD3, ARHGEF10L, NET1, NGEF, OBSCN, BCR, VAV3, ARHGEF1, ARHGEF7, ARHGEF18, ARHGEF5, TRIO, ARHGEF15, VAV2, VAV1, ECT2, FARP1, ARHGEF10, ARHGEF11, RASGRF2, RASGRF1, SPATA13, RANBP10	3076	88	12983	1.87056	0.0728947	0.0107543	0.0698101
GOTERM_BP_FAT	GO:0010942~positive regulation of cell death	141	3.15436	4.27984e-05	MMP9, TLR2, TNFSF14, EIF5A, TNFSF13, TNFSF12, PMAIP1, ADORA1, TGFB1, BAK1, CUL5, APP, PTGIS, TIAM2, HTRA2, APOE, PSENEN, RARB, DAP, CUL1, WWOX, MAP2K6, SPN, NET1, RAB27A, CRTAM, RARG, PTPRF, CD3E, RAD9A, MARK4, BCL2L11, MAPK1, UNC13D, NME3, SSTR3, RASGRF2, ALOX15B, RASGRF1, MAPK9, RYR2, DCUN1D3, FGD2, TRAF2, FGD1, HOXA13, ADAMTSL4, AKAP13, BCL2L1, CHEK2, SRC, SCRIB, SERINC3, AHRR, PRKRA, DIABLO, …	3237	435	13528	1.35463	0.197472	0.0217586	0.0816529
SMART	SM00325:RhoGEF	34	0.760626	4.39502e-05	FGD2, FGD1, PREX1, AKAP13, SLC26A10, MCF2L, PLEKHG3, PLEKHG2, TIAM2, PLEKHG7, PLEKHG6, SOS1, ARHGEF10L, FGD3, NET1, NGEF, OBSCN, BCR, VAV3, ARHGEF1, ARHGEF7, ARHGEF18, ARHGEF5, TRIO, ARHGEF15, VAV2, VAV1, ECT2, FARP1, ARHGEF10, ARHGEF11, RASGRF2, RASGRF1, SPATA13	2303	69	9079	1.94256	0.0200145	0.0200145	0.0625297
GOTERM_BP_FAT	GO:0010629~negative regulation of gene expression	160	3.57942	4.39979e-05	RNASEN, THRA, EIF2C1, XPO5, MAEL, ZNF639, CBX2, REST, PDX1, NR2E3, NR2E1, TGFB1, CTNNB1, EPC1, ZGPAT, PROP1, WWP2, SND1, RARB, OLIG2, SUPT5H, MYST4, MYST3, TWIST1, ZNF593, RARG, MTA2, GABPA, HDAC10, ZHX3, VAX2, HES7, PTPRU, PROX1, FOXN3, HOXD8, ZNF382, GCLC, TH1L, BCL2L1, WT1, TCF21, MEIS2, ATN1, PRKRA, OVOL1, HOXA7, NKX2-1, SKIL, BCOR, DNMT3B, NKX2-5, TDRD1, MDFI, DNMT3A, BMP2, EHMT1, KLF11, L3M…	3237	504	13528	1.32672	0.202405	0.0203496	0.0839406
GOTERM_BP_FAT	GO:0048736~appendage development	44	0.98434	4.59984e-05	WNT5A, HOXA13, HOXA11, GNA12, PRRX1, HOXD12, HOXD13, COL2A1, GREM1, HOXD10, CTNNB1, BAK1, ACD, ECE1, CHD7, COMP, FBXW4, HOXA10, HOXA9, RARB, NR2F2, PITX1, TWIST1, FLVCR1, RARG, C2CD3, TBX3, TBX4, LEF1, EN1, MBNL1, GAS1, ZNF358, HOXD9, HOXC10, SALL4, TULP3, PSEN1, DLX6, LRP6, SP8, IFT52, PBX2, LRP5	3237	103	13528	1.78528	0.210565	0.0195103	0.0877556
GOTERM_BP_FAT	GO:0060173~limb development	44	0.98434	4.59984e-05	WNT5A, HOXA13, HOXA11, GNA12, PRRX1, HOXD12, HOXD13, COL2A1, GREM1, HOXD10, CTNNB1, BAK1, ACD, ECE1, CHD7, COMP, FBXW4, HOXA10, HOXA9, RARB, NR2F2, PITX1, TWIST1, FLVCR1, RARG, C2CD3, TBX3, TBX4, LEF1, EN1, MBNL1, GAS1, ZNF358, HOXD9, HOXC10, SALL4, TULP3, PSEN1, DLX6, LRP6, SP8, IFT52, PBX2, LRP5	3237	103	13528	1.78528	0.210565	0.0195103	0.0877556
GOTERM_BP_FAT	GO:0001501~skeletal system development	108	2.41611	5.37244e-05	THRA, MMP9, GNA11, EDN1, HOXD12, HOXD13, DLK1, MMP2, TGFB1, HOXD10, CTNNB1, HOXC6, WWOX, PITX1, TWIST1, SGPL1, HES7, PTHLH, HOXD9, HOXD8, HOXD3, SIX1, HOXD4, COL1A2, TFAP2A, WNT5A, FGFR1, HOXA13, HOXA11, SOX5, ACP5, ZNRD1, ATP6V1B1, OTOR, HOXA3, ACD, HOXA5, HOXA6, HOXA7, IL17F, PRKRA, TEAD4, NKX3-2, HOXA10, HOXA9, AXIN2, BMP2, BMP1, RYK, SMAD3, EN1, PMF1, GAS1, SHOX2, HOXB3, HOXB4, HDAC4, DLX1, H…	3237	319	13528	1.41489	0.241301	0.0210183	0.102488
GOTERM_BP_FAT	GO:0016481~negative regulation of transcription	147	3.28859	5.6534e-05	THRA, MAEL, ZNF639, CBX2, REST, PDX1, NR2E3, NR2E1, TGFB1, CTNNB1, EPC1, ZGPAT, PROP1, RARB, OLIG2, SUPT5H, MYST4, MYST3, TWIST1, ZNF593, RARG, MTA2, GABPA, HDAC10, ZHX3, VAX2, HES7, PTPRU, PROX1, FOXN3, HOXD8, ZNF382, GCLC, TH1L, WT1, TCF21, MEIS2, ATN1, HOXA7, OVOL1, NKX2-1, SKIL, BCOR, DNMT3B, NKX2-5, MDFI, DNMT3A, BMP2, EHMT1, KLF11, L3MBTL, SMAD3, SMAD2, FOXP3, HDAC4, HOXB4, DLX1, PSMC5, SAL…	3237	459	13528	1.33843	0.25218	0.0205427	0.107845
GOTERM_BP_FAT	GO:0006917~induction of apoptosis	108	2.41611	6.20191e-05	TLR2, TNFSF14, EIF5A, TNFSF13, PMAIP1, TNFSF12, ADORA1, TGFB1, BAK1, APP, CUL5, HTRA2, TIAM2, APOE, PSENEN, DAP, WWOX, SPN, CUL1, NET1, RAB27A, CRTAM, CD3E, BCL2L11, MAPK1, SSTR3, UNC13D, NME3, RASGRF2, RASGRF1, ALOX15B, RYR2, MAPK9, FGD2, FGD1, AKAP13, CHEK2, SERINC3, AHRR, PRKRA, DIABLO, FGD3, OBSCN, VAV3, CIDEB, TRIO, CIDEA, SMAD3, NR4A1, VAV2, VAV1, NFKBIL1, TRADD, RNF7, BBC3, ETS1, IKBKG, PD…	3237	320	13528	1.41047	0.27297	0.0210283	0.118303
GOTERM_BP_FAT	GO:0012502~induction of programmed cell death	108	2.41611	7.14841e-05	TLR2, TNFSF14, EIF5A, TNFSF13, PMAIP1, TNFSF12, ADORA1, TGFB1, BAK1, APP, CUL5, HTRA2, TIAM2, APOE, PSENEN, DAP, WWOX, SPN, CUL1, NET1, RAB27A, CRTAM, CD3E, BCL2L11, MAPK1, SSTR3, UNC13D, NME3, RASGRF2, RASGRF1, ALOX15B, RYR2, MAPK9, FGD2, FGD1, AKAP13, CHEK2, SERINC3, AHRR, PRKRA, DIABLO, FGD3, OBSCN, VAV3, CIDEB, TRIO, CIDEA, SMAD3, NR4A1, VAV2, VAV1, NFKBIL1, TRADD, RNF7, BBC3, ETS1, IKBKG, PD…	3237	321	13528	1.40608	0.307496	0.0227034	0.136346
SMART	SM00389:HOX	87	1.94631	7.26482e-05	CDX1, EVX1, HOXD12, PRRX1, HOXD13, PDX1, PAX3, LASS5, LASS6, HOXD10, HOXC6, DPRXP4, PROP1, BARX2, POU5F2, POU5F1, HLX, POU4F3, POU4F2, MKX, POU4F1, PITX1, PHOX2A, PHOX2B, GSC, OTX1, BARHL2, OTX2, ZHX3, SIX5, VAX2, MIXL1, HOXD9, HOXC10, HOXC12, HOXD8, HOXC13, HOXD3, HOXD4, SIX1, TGIF2, LBX2, TSHZ3, IRX3, TSHZ1, HOXA13, HOXA11, MEIS1, OTP, HOXA1, MEIS3, MEIS2, RAX2, HOXA3, HOXA5, HOXA6, HOXA7, POU2…	2303	235	9079	1.45947	0.0328671	0.0165709	0.10334
GOTERM_BP_FAT	GO:0048598~embryonic morphogenesis	104	2.32662	7.26718e-05	EDN1, GNA12, HOXD12, HOXD13, PDX1, HOXD10, CTNNB1, ATP2B2, WNT3, PRKACA, RARB, TWIST1, FLVCR1, RARG, C2CD3, VAX2, CFC1, PROX1, HOXD9, FAM48A, HOXD3, HOXD4, SIX1, TFAP2A, WNT5A, TSHZ1, HOXA13, HOXA11, ARFRP1, PTK7, GREM1, HOXA1, TCF21, ACD, HOXA3, ECE1, HOXA5, HOXA6, MYO15A, FBXW4, HOXA7, PRKRA, NKX3-2, HOXA10, HOXA9, DVL2, SMAD3, SMAD2, EN1, CELSR1, NR4A3, GAS1, HOXB3, HOXB4, HOXB2, SALL4, TULP3,…	3237	307	13528	1.41575	0.311711	0.0217337	0.13861
SP_PIR_KEYWORDS	nucleotide-binding	448	10.0224	7.45663e-05	KIFC1, TUBB2A, KIFC3, ACTG2, MAP3K6, PIP5KL1, DHX38, MC1R, DHX37, VPS4A, DHX35, DHX30, MAP2K7, MAP2K6, RAB27A, YARS, TNIK, KIF5B, LIG1, LIG3, UBE2J1, LIG4, UBE2J2, MYH9, MARK4, C10ORF2, ORC1L, NME6, MARK2, MAPK1, MYO18B, GLUL, NME3, EIF2AK1, DHX29, MAPK6, MAPK9, MAPK7, EIF2AK2, MYO18A, TNFRSF6B, ACSBG2, HSPA1A, MTIF2, ATP12A, LOC407835, MUSK, MYO15A, DHX58, RECQL4, RECQL5, SPHK2, ACACA, ATP11A, R…	4374	1686	19235	1.16851	0.0605064	0.00346146	0.115077
GOTERM_CC_FAT	GO:0031974~membrane-enclosed lumen	483	10.8054	8.00023e-05	PDP2, HOXD12, INTS1, SYNCRIP, MED22, WTAP, XRCC1, MED20, CTNNB1, EPC1, APP, MAK16, INTS5, PQBP1, DHX30, LRRC7, CUL1, NCF2, EMG1, LIG1, PTBP1, LIG3, MED12, SERPING1, ISG20L2, C10ORF2, ORC1L, MED10, MAPK1, RCC2, PRKRIP1, RPS13, MAPK7, MYBBP1A, MYO18A, RAD23B, SDAD1, NHP2L1, CHCHD4, XAB2, SFRS15, ALDH4A1, ZNF71, PRPF40B, NTHL1, DNMT3B, DNMT3A, RECQL5, FOXRED2, L3MBTL, GGN, PCNA, ZNF385A, BACH1, BCKD…	2880	1856	12782	1.15498	0.0598955	0.0153225	0.122159
INTERPRO	IPR013164:Cadherin, N-terminal	28	0.626398	8.19682e-05	PCDHA6, PCDHA7, PCDHA8, PCDHA2, PCDHA3, PCDHA4, PCDHA5, PCDHGA9, PCDHGA8, PCDHB15, PCDHB14, PCDHGA6, PCDHGA5, PCDHA1, PCDHB10, PCDHAC2, PCDHGB1, PCDH1, PCDHB18, PCDHB16, PCDHB17, PCDHA10, PCDHA11, PCDHA12, PCDHA13, PCDHB9, PCDHGA12, PCDHGA11, PCDHB8, PCDHB6, PCDHB3, PCDHB4, PCDHGB6	3877	58	16659	2.07436	0.24929	0.0466655	0.150015
GOTERM_BP_FAT	GO:0035108~limb morphogenesis	42	0.939597	8.49993e-05	WNT5A, HOXA13, HOXA11, GNA12, PRRX1, HOXD12, HOXD13, COL2A1, GREM1, HOXD10, CTNNB1, BAK1, ACD, ECE1, CHD7, FBXW4, HOXA10, HOXA9, RARB, PITX1, TWIST1, FLVCR1, RARG, C2CD3, TBX3, TBX4, LEF1, EN1, MBNL1, GAS1, ZNF358, HOXD9, HOXC10, SALL4, TULP3, PSEN1, DLX6, LRP6, SP8, IFT52, PBX2, LRP5	3237	99	13528	1.77298	0.353974	0.0239808	0.162104
GOTERM_BP_FAT	GO:0035107~appendage morphogenesis	42	0.939597	8.49993e-05	WNT5A, HOXA13, HOXA11, GNA12, PRRX1, HOXD12, HOXD13, COL2A1, GREM1, HOXD10, CTNNB1, BAK1, ACD, ECE1, CHD7, FBXW4, HOXA10, HOXA9, RARB, PITX1, TWIST1, FLVCR1, RARG, C2CD3, TBX3, TBX4, LEF1, EN1, MBNL1, GAS1, ZNF358, HOXD9, HOXC10, SALL4, TULP3, PSEN1, DLX6, LRP6, SP8, IFT52, PBX2, LRP5	3237	99	13528	1.77298	0.353974	0.0239808	0.162104
GOTERM_CC_FAT	GO:0005730~nucleolus	200	4.47427	8.72809e-05	S100A4, SRP68, PDLIM3, WTAP, TAF7L, DDX11, MAK16, PQBP1, RPP30, PITX1, LRRC7, NUDT16, POLH, NCF2, EMG1, BYSL, PTBP1, MED12, RAD9A, ISG20L2, MAPK1, NOP2, KRT17, HUWE1, RCC2, NAV2, PRKRIP1, RPS13, MYBBP1A, MYO18A, SDAD1, NHP2L1, TXN2, ZNRD1, BOP1, COIL, PPAN, SFRS15, VRK1, FRG1, ZNF71, DNMT3B, NKX2-2, AGBL2, TSEN54, SRP54, NOC4L, L3MBTL, GGN, NUP62, RBPJ, PRKRIR, ZNF385A, NCOR2, UTP14C, KLF4, RPP40…	2880	698	12782	1.27169	0.0651636	0.0133863	0.133266
GOTERM_BP_FAT	GO:0010558~negative regulation of macromolecule biosynthetic process	170	3.80313	8.8241e-05	SRP14, THRA, EIF2C1, EDN1, MAEL, ZNF639, CBX2, NR2E3, REST, PDX1, NR2E1, TGFB1, CTNNB1, EIF4EBP3, EPC1, ZGPAT, PROP1, RARB, OLIG2, SUPT5H, MYST4, EIF2B4, MYST3, TWIST1, ZNF593, RARG, MTA2, GABPA, HDAC10, ZHX3, VAX2, HES7, RAD9A, PTPRU, PROX1, FOXN3, EIF2AK1, HOXD8, ZNF382, ENPP7, GCLC, ENPP1, TH1L, IGF2BP2, WT1, TCF21, MEIS2, ACD, ATN1, EIF3E, OVOL1, HOXA7, SFTPD, NKX2-1, SKIL, BCOR, NKX2-5, DNMT…	3237	547	13528	1.29883	0.36465	0.0235899	0.168282
GOTERM_CC_FAT	GO:0043233~organelle lumen	474	10.604	9.27202e-05	PDP2, HOXD12, INTS1, SYNCRIP, MED22, WTAP, XRCC1, MED20, CTNNB1, EPC1, APP, MAK16, INTS5, PQBP1, DHX30, LRRC7, CUL1, NCF2, EMG1, LIG1, PTBP1, LIG3, MED12, SERPING1, ISG20L2, C10ORF2, ORC1L, MED10, MAPK1, RCC2, PRKRIP1, RPS13, MAPK7, MYBBP1A, MYO18A, RAD23B, SDAD1, NHP2L1, XAB2, SFRS15, ALDH4A1, ZNF71, PRPF40B, NTHL1, DNMT3B, DNMT3A, RECQL5, FOXRED2, L3MBTL, GGN, PCNA, ZNF385A, BACH1, BCKDK, ZNF18…	2880	1820	12782	1.15588	0.0690813	0.0118597	0.141566
GOTERM_BP_FAT	GO:0006357~regulation of transcription from RNA polymerase II promoter	218	4.87696	9.83163e-05	CDX1, HOXD13, MED22, RORA, MED20, HOXD10, CTNNB1, EPC1, APP, TRAK1, ABRA, RARB, SUPT5H, TWIST1, RARG, RXRB, BARHL2, MED12, TBR1, PROX1, MED10, MTF1, VGLL2, SUPT6H, HOXA13, CRTC1, LIF, TAL1, ATN1, IL17F, NKX2-1, BCOR, NKX2-5, NKX2-2, ARHGEF10L, MDFI, DNMT3A, KLF6, BMP2, UTF1, NTF3, KLF13, KLF11, CREBBP, SMAD3, SMAD2, TFCP2, DLX1, ETS1, BCL6B, BMP7, TCF12, NCOR1, KLF4, TCF15, NCOR2, ZBTB32, PPARA, …	3237	727	13528	1.25318	0.396718	0.0249519	0.187479
GOTERM_BP_FAT	GO:0060284~regulation of cell development	74	1.65548	0.000101278	LZTS1, FOXA2, PPARG, EDN1, REST, GLI2, NR2E1, TGFB1, TTL, MBP, NRCAM, ACTR3, METRN, MYOCD, APOE, ROBO1, MAPT, CDK5RAP3, ROBO2, CDK5RAP2, BOC, PHOX2B, ARHGEF1, LYN, PTPRF, BARHL2, LIG4, PROX1, NUMBL, AMIGO1, NDEL1, PSEN1, CCND2, HOXD3, SIX1, NPTN, CNTN4, TGIF2, NGFR, CAV3, IRX3, TNFRSF12A, HOXA11, SOX5, CDH2, TIMP2, CDH4, TTC3, OTP, MUSK, ATN1, BCL2, VWC2, MBNL3, TLX3, DNMT3B, NKX2-5, NKX2-2, B4GA…	3237	205	13528	1.50858	0.405835	0.0244856	0.193122
GOTERM_MF_FAT	GO:0008134~transcription factor binding	159	3.55705	0.000103029	C6ORF26, STK36, ARNT2, RBM4, PDLIM1, MXI1, RAB1A, CTNNB1, HOXC6, GATA2, MYOCD, SND1, GATA3, PQBP1, ABRA, RARA, RAB26, DDAH2, MYST4, MYST3, PHOX2B, ZNF593, RARG, PRAME, RXRB, GABPA, MED12, HDAC11, PROX1, TRERF1, AHR, EP300, MTF1, PIAS3, MNT, VGLL2, TFAP2A, NFE2L1, PIAS2, NFE2L3, MYBBP1A, RNF20, ZNHIT3, LY6G6D, CAMTA2, NFKBIB, CRTC1, FIGLA, NR2C2, STON1-GTF2A1L, MEIS2, ATN1, SUPT7L, SKIL, BCOR, RUN…	3076	513	12983	1.30818	0.173207	0.0234948	0.175337
GOTERM_BP_FAT	GO:0051960~regulation of nervous system development	70	1.566	0.000112682	LZTS1, FOXA2, PPARG, REST, GLI2, NR2E1, TGFB1, TTL, MBP, NRCAM, ACTR3, METRN, APOE, ROBO1, MAPT, CDK5RAP3, ROBO2, CDK5RAP2, PRKCA, PHOX2B, ARHGEF1, LYN, PTPRF, BARHL2, LIG4, NUMBL, AMIGO1, NDEL1, PSEN1, CCND2, HOXD3, SIX1, NPTN, GHRL, CNTN4, TGIF2, NGFR, TF, IRX3, TNFRSF12A, OXT, SOX5, CDH2, TIMP2, CDH4, TTC3, OTP, MUSK, PVRL1, ATN1, BCL2, LHX5, VWC2, TLX3, DNMT3B, NKX2-5, NKX2-2, KLK8, BMP2, NTF…	3237	192	13528	1.52366	0.439664	0.0259845	0.214845
SP_PIR_KEYWORDS	hydrolase	414	9.26174	0.000121691	FHIT, GDA, PDP2, PGC, PGPEP1, DHX38, DHX37, PGAM5, DHX35, DDAH2, DHX30, ADAM8, DDAH1, KIF5B, PTPRF, ADAMTS20, PTPRH, PTPRS, PTPRU, ISG20L2, C10ORF2, CTDSPL2, ADAMTS7, DHX29, ST14, BACE1, TNFRSF6B, NAGLU, PPT2, NTAN1, ACP5, ATP12A, DUSP15, DUSP16, NTHL1, DHX58, RECQL4, RECQL5, FAM108A1, DUSP22, ATP11A, ACPT, DUSP21, LACTB2, TLL2, SGSH, DPP3, GPLD1, MMP24, LNPEP, USP19, MMP21, DPEP3, SYNJ2, USP11, …	4374	1555	19235	1.1708	0.0968453	0.00534678	0.18774
GOTERM_BP_FAT	GO:0003002~regionalization	71	1.58837	0.000149952	CDX1, EVX1, FOXA2, EDN1, TBX20, HOXD13, GLI2, HOXD10, CTNNB1, HOXC6, PCGF2, WNT3, PROP1, NR2F2, GSC, OTX1, LDB1, RING1, LEF1, VAX2, HES7, HOXD9, HOXC10, CTNNBIP1, HOXD8, EP300, BTG2, PSEN1, HOXC13, HOXD3, HIPK2, HOXD4, FKBP8, TSHZ1, HOXA11, GREM1, HOXA1, ACD, HOXA3, HOXA5, HOXA6, HOXA7, HOXA10, HOXA9, NKX2-1, AXIN2, LFNG, MDFI, DVL2, TBX3, SMAD2, EN1, GAS1, HOXB3, HOXB4, DLX1, HOXB2, TULP3, CYP26…	3237	197	13528	1.5062	0.537361	0.0329581	0.285808
GOTERM_CC_FAT	GO:0005654~nucleoplasm	244	5.45861	0.000165181	HOXD12, SYNCRIP, INTS1, PDLIM1, MED22, CDC16, XRCC1, WTAP, MED20, CTNNB1, TAF7L, EPC1, INTS5, U2AF1, SUPT5H, CUL1, NUDT16, RARG, POLH, LIG1, POLE, PTBP1, ANAPC4, MED12, LIG3, SFRS1, MED10, ORC1L, MAPK1, PIAS3, PIAS2, MAPK7, DEAF1, RAD23B, ELL, HOXA11, FIGLA, BOP1, CHEK2, XAB2, COIL, STON1-GTF2A1L, TAL1, ACD, FRG1, HOXA10, NKX2-1, SUPT7L, PRPF40B, NTHL1, NKX2-5, SRP54, RECQL5, SMAD9, CREBBP, L3MBT…	2880	882	12782	1.2278	0.119733	0.0180537	0.252069
UP_SEQ_FEATURE	compositionally biased region:Pro-rich	267	5.97315	0.000188163	FAM110A, SCAF1, LTBP4, MED25, REST, RADIL, PRR19, RIMBP3B, RAVER1, GAB1, SUPT5H, FAM40A, BCL7C, RXRB, ZNF645, RPUSD1, MED12, UBR4, TOX2, REC8, MGAT3, MTF1, PIAS3, PRAM1, CNTROB, PRDM2, MAPK7, FCHSD1, C11ORF24, BIN2, EPS8L1, DEAF1, TMEM121, PRRC1, DIDO1, SCRIB, PXN, LOC407835, TAL1, C1ORF127, FAM65A, GORASP1, GORASP2, CASZ1, FAM75A2, BCOR, PRPF40B, TBKBP1, FAM75A7, SSSCA1, CNKSR1, UTF1, MOBP, DENN…	4370	960	19113	1.21643	0.782218	0.316867	0.375593
UP_SEQ_FEATURE	repeat:PXXP 2	9	0.201342	0.000212256	PCDHA6, PCDHA7, PCDHA8, PCDHA2, PCDHA3, PCDHA4, PCDHA5, PCDHA1, PCDHAC2, PCDHA10, PCDHA11, PCDHA12, PCDHA13	4370	10	19113	3.93632	0.820836	0.290994	0.423588
UP_SEQ_FEATURE	repeat:PXXP 4	9	0.201342	0.000212256	PCDHA6, PCDHA7, PCDHA8, PCDHA2, PCDHA3, PCDHA4, PCDHA5, PCDHA1, PCDHAC2, PCDHA10, PCDHA11, PCDHA12, PCDHA13	4370	10	19113	3.93632	0.820836	0.290994	0.423588
UP_SEQ_FEATURE	repeat:PXXP 5	9	0.201342	0.000212256	PCDHA6, PCDHA7, PCDHA8, PCDHA2, PCDHA3, PCDHA4, PCDHA5, PCDHA1, PCDHAC2, PCDHA10, PCDHA11, PCDHA12, PCDHA13	4370	10	19113	3.93632	0.820836	0.290994	0.423588
UP_SEQ_FEATURE	repeat:PXXP 1	9	0.201342	0.000212256	PCDHA6, PCDHA7, PCDHA8, PCDHA2, PCDHA3, PCDHA4, PCDHA5, PCDHA1, PCDHAC2, PCDHA10, PCDHA11, PCDHA12, PCDHA13	4370	10	19113	3.93632	0.820836	0.290994	0.423588
UP_SEQ_FEATURE	repeat:PXXP 3	9	0.201342	0.000212256	PCDHA6, PCDHA7, PCDHA8, PCDHA2, PCDHA3, PCDHA4, PCDHA5, PCDHA1, PCDHAC2, PCDHA10, PCDHA11, PCDHA12, PCDHA13	4370	10	19113	3.93632	0.820836	0.290994	0.423588
GOTERM_BP_FAT	GO:0051253~negative regulation of RNA metabolic process	117	2.61745	0.000228197	MAEL, ZNF639, CBX2, REST, PDX1, NR2E3, NR2E1, CTNNB1, EPC1, ZGPAT, PROP1, RARB, OLIG2, SUPT5H, TWIST1, ZNF593, RARG, MTA2, GABPA, HDAC10, ZHX3, HES7, VAX2, PROX1, FOXN3, HOXD8, RPS13, WT1, TCF21, MEIS2, ATN1, HOXA7, OVOL1, NKX2-1, SKIL, BCOR, DNMT3B, NKX2-5, MDFI, DNMT3A, BMP2, EHMT1, KLF11, SMAD3, SMAD2, FOXP3, HOXB4, HDAC4, DLX1, SALL4, NEDD4, MLX, BCL6B, RBPJ, NCOR1, KLF4, NCOR2, E2F1, PPARA, …	3237	362	13528	1.35073	0.690584	0.0477025	0.434637
INTERPRO	IPR001827:Homeobox protein, antennapedia type, conserved site	15	0.33557	0.000232277	PDX1, HOXB3, HOXC6, HOXA1, HOXB4, HOXB2, HOXD8, HOXA3, HOXB8, HOXA5, HOXD3, HOXA6, HOXA7, HOXB6, HOXD4	3877	24	16659	2.68555	0.556297	0.109601	0.424554
GOTERM_BP_FAT	GO:0031327~negative regulation of cellular biosynthetic process	171	3.8255	0.000247366	SRP14, THRA, EIF2C1, EDN1, MAEL, ZNF639, CBX2, NR2E3, REST, PDX1, NR2E1, TGFB1, CTNNB1, EIF4EBP3, EPC1, ZGPAT, PROP1, RARB, OLIG2, SUPT5H, MYST4, EIF2B4, MYST3, TWIST1, ZNF593, RARG, MTA2, GABPA, HDAC10, ZHX3, VAX2, RAD9A, HES7, PTPRU, PROX1, FOXN3, EIF2AK1, HOXD8, ZNF382, ENPP7, GCLC, ENPP1, TH1L, IGF2BP2, WT1, TCF21, MEIS2, ACD, ATN1, EIF3E, OVOL1, HOXA7, SFTPD, NKX2-1, SKIL, BCOR, NKX2-5, DNMT…	3237	561	13528	1.27387	0.719623	0.0495928	0.471066
GOTERM_MF_FAT	GO:0046872~metal ion binding	1061	23.736	0.00024814	JUB, GDA, PDP2, AIF1, REST, RORA, MYLIP, CDH22, MAP3K6, APP, ZNF777, ZNF776, ZNF775, ZNF774, ZNF396, ZNF395, ZNF394, CDH24, CYP1A1, SCN2B, ZNF507, LIG1, ZNF790, LIG3, ZNF502, VPS41, ZNF503, ZNF793, LIG4, MARK2, ZNF500, ZNF789, EIF2AK1, RYR3, RYR2, ZNF382, CYP1B1, ZNF132, ZNF133, ZSCAN5A, ZNF511, ATP12A, LPCAT1, CASZ1, NTHL1, DHX58, ZNF398, RECQL4, ZNF529, L3MBTL, ASXL1, ACACA, ATP11A, HBA1, ZNF52…	3076	4140	12983	1.08169	0.367531	0.0496288	0.421801
GOTERM_BP_FAT	GO:0050767~regulation of neurogenesis	61	1.36465	0.000255835	LZTS1, FOXA2, PPARG, REST, GLI2, NR2E1, TGFB1, TTL, MBP, ACTR3, NRCAM, METRN, APOE, ROBO1, MAPT, CDK5RAP3, ROBO2, CDK5RAP2, PHOX2B, ARHGEF1, LYN, PTPRF, BARHL2, LIG4, NUMBL, AMIGO1, NDEL1, PSEN1, CCND2, HOXD3, SIX1, NPTN, TGIF2, CNTN4, NGFR, IRX3, TNFRSF12A, SOX5, CDH2, TIMP2, CDH4, TTC3, OTP, ATN1, BCL2, VWC2, TLX3, DNMT3B, NKX2-5, NKX2-2, KLK8, BMP2, NTF3, GRIN1, ISL1, ISL2, DLX1, YWHAH, ULK1, …	3237	166	13528	1.53572	0.731569	0.0493251	0.487156
GOTERM_BP_FAT	GO:0045892~negative regulation of transcription, DNA-dependent	115	2.57271	0.000264996	MAEL, ZNF639, CBX2, REST, PDX1, NR2E3, NR2E1, CTNNB1, EPC1, ZGPAT, PROP1, RARB, OLIG2, SUPT5H, TWIST1, ZNF593, RARG, MTA2, GABPA, HDAC10, ZHX3, HES7, VAX2, PROX1, FOXN3, HOXD8, WT1, TCF21, MEIS2, ATN1, HOXA7, OVOL1, NKX2-1, SKIL, BCOR, DNMT3B, NKX2-5, MDFI, DNMT3A, BMP2, EHMT1, KLF11, SMAD3, SMAD2, FOXP3, HOXB4, HDAC4, DLX1, SALL4, NEDD4, MLX, BCL6B, RBPJ, NCOR1, KLF4, NCOR2, E2F1, PPARA, ZBTB32,…	3237	356	13528	1.35002	0.743918	0.0492023	0.504558
GOTERM_BP_FAT	GO:0009890~negative regulation of biosynthetic process	174	3.89262	0.000270334	SRP14, THRA, EIF2C1, EDN1, MAEL, ZNF639, CBX2, NR2E3, REST, PDX1, NR2E1, TGFB1, CTNNB1, EIF4EBP3, EPC1, ZGPAT, PROP1, APOE, RARB, OLIG2, SUPT5H, MYST4, EIF2B4, MYST3, TWIST1, ZNF593, RARG, MTA2, GABPA, HDAC10, ZHX3, VAX2, RAD9A, HES7, PTPRU, PROX1, FOXN3, EIF2AK1, HOXD8, ZNF382, ENPP7, GCLC, ENPP1, TH1L, IGF2BP2, WT1, TCF21, MEIS2, ACD, ATN1, EIF3E, OVOL1, HOXA7, SFTPD, NKX2-1, SKIL, BCOR, NKX2-5…	3237	573	13528	1.26907	0.750852	0.0484208	0.514698
GOTERM_BP_FAT	GO:0045664~regulation of neuron differentiation	51	1.14094	0.000279236	LZTS1, FOXA2, REST, GLI2, NR2E1, TTL, MBP, ACTR3, NRCAM, METRN, ROBO1, APOE, MAPT, CDK5RAP3, ROBO2, CDK5RAP2, PHOX2B, ARHGEF1, PTPRF, BARHL2, NUMBL, AMIGO1, NDEL1, PSEN1, CCND2, HOXD3, SIX1, TGIF2, CNTN4, NGFR, IRX3, TNFRSF12A, SOX5, CDH2, TIMP2, CDH4, TTC3, ATN1, BCL2, VWC2, TLX3, NKX2-5, DNMT3B, NKX2-2, KLK8, GRIN1, ISL1, ISL2, YWHAH, ULK1, NEUROD1	3237	133	13528	1.60254	0.761997	0.048294	0.531603
GOTERM_MF_FAT	GO:0043169~cation binding	1069	23.915	0.000310148	JUB, GDA, PDP2, AIF1, REST, RORA, MYLIP, CDH22, MAP3K6, APP, ZNF777, ZNF776, ZNF775, ZNF774, ZNF396, ZNF395, ZNF394, CDH24, CYP1A1, SCN2B, ZNF507, LIG1, ZNF790, LIG3, ZNF502, VPS41, ZNF503, ZNF793, LIG4, MARK2, ZNF500, ZNF789, EIF2AK1, RYR3, RYR2, ZNF382, CYP1B1, ZNF132, ZNF133, ZSCAN5A, ZNF511, ATP12A, LPCAT1, CASZ1, NTHL1, DHX58, ZNF398, RECQL4, ZNF529, L3MBTL, ASXL1, ACACA, ATP11A, HBA1, ZNF52…	3076	4179	12983	1.07968	0.435955	0.0556535	0.526942
GOTERM_CC_FAT	GO:0043228~non-membrane-bounded organelle	652	14.5861	0.000317887	JUB, KIFC1, RPL17, RPL14, TUBB2A, AIF1, CROCC, HOXD12, H1FX, MYLIP, REST, WTAP, KIFC3, CTNNB1, ACTG2, APP, MC1R, MAK16, RAE1, HIST1H2BJ, RPLP1, PQBP1, STAG3, TIGD3, FAU, DHX30, CDCA5, TIGD7, LRRC7, STAG1, H1F0, NCF2, KIF5B, EMG1, PTBP1, MED12, SPIRE1, VPS41, KRTAP10-4, SPIRE2, LIG4, ISG20L2, MYH9, KRTAP10-7, H2BFWT, PCM1, MARK4, C10ORF2, ORC1L, JUP, MAPK1, RPS18, MYO18B, RPS16, SPAG6, RCC2, PRKRI…	2880	2596	12782	1.11468	0.217646	0.0302151	0.484573
GOTERM_CC_FAT	GO:0043232~intracellular non-membrane-bounded organelle	652	14.5861	0.000317887	JUB, KIFC1, RPL17, RPL14, TUBB2A, AIF1, CROCC, HOXD12, H1FX, MYLIP, REST, WTAP, KIFC3, CTNNB1, ACTG2, APP, MC1R, MAK16, RAE1, HIST1H2BJ, RPLP1, PQBP1, STAG3, TIGD3, FAU, DHX30, CDCA5, TIGD7, LRRC7, STAG1, H1F0, NCF2, KIF5B, EMG1, PTBP1, MED12, SPIRE1, VPS41, KRTAP10-4, SPIRE2, LIG4, ISG20L2, MYH9, KRTAP10-7, H2BFWT, PCM1, MARK4, C10ORF2, ORC1L, JUP, MAPK1, RPS18, MYO18B, RPS16, SPAG6, RCC2, PRKRI…	2880	2596	12782	1.11468	0.217646	0.0302151	0.484573
UP_SEQ_FEATURE	zinc finger region:C2H2-type 2	176	3.93736	0.00033325	ZNF582, ZNF581, ZNF630, ZNF580, ZNF827, ZNF639, ZXDC, REST, ZNF777, ZNF775, ZNF774, ZNF579, ZNF396, ZNF394, ZNF574, ZNF180, ZNF576, ZNF577, ZNF644, YY2, ZNF507, ZNF790, ZNF502, ZHX3, ZNF7, ZNF793, TRERF1, ZNF3, ZNF500, ZFP82, ZNF193, ZNF236, ZNF235, ZNF789, MTF1, ZNF239, PRDM2, ZNF587, ZNF438, MYNN, ZNF382, ZIM2, TSHZ3, TSHZ1, ZNF132, ZNF133, ZNF77, ZNF610, ZSCAN5A, ZNF232, ZNF511, ZNF619, ZNF615…	4370	608	19113	1.26607	0.932779	0.362348	0.664288
GOTERM_CC_FAT	GO:0031252~cell leading edge	50	1.11857	0.000335096	JUB, MTSS1, TLN1, ENAH, AIF1, BCAR1, ADORA1, CTNNB1, ACTR3, TIAM2, ROBO1, GSN, PDE4A, SYNJ2, ROBO2, AKT2, PLD1, MYH9, CDK5, NDEL1, ITGB1BP1, RAB5A, LCP1, FGD2, MYO5A, FGD1, SSH1, TNFRSF12A, ABI3, MYO9B, CDH2, ITGB1, CAPZB, TPM1, PXN, SCRIB, ARPC2, PAFAH1B1, FGD3, PARD6A, PLEK, NF2, S100A11, EVL, GAS7, CDC42BPG, NME1-NME2, ITGA8, CYFIP1, APBB2	2880	138	12782	1.60804	0.227974	0.0283393	0.510743
GOTERM_BP_FAT	GO:0045934~negative regulation of nucleobase, nucleoside, nucleotide and nucleic acid metabolic process	157	3.5123	0.000335732	THRA, EDN1, MAEL, ZNF639, CBX2, NR2E3, REST, PDX1, NR2E1, TGFB1, CTNNB1, EPC1, ZGPAT, PROP1, RARB, OLIG2, SUPT5H, MYST4, MYST3, TWIST1, ZNF593, RARG, MTA2, GABPA, HDAC10, ZHX3, VAX2, HES7, RAD9A, PTPRU, PROX1, FOXN3, HOXD8, RPS13, ZNF382, ENPP7, GCLC, TH1L, WT1, TCF21, MEIS2, ACD, ATN1, OVOL1, HOXA7, NKX2-1, SKIL, BCOR, DNMT3B, NKX2-5, MDFI, DNMT3A, BMP2, EHMT1, KLF11, L3MBTL, S100A11, SMAD3, SMA…	3237	512	13528	1.28151	0.821997	0.0559081	0.638833
INTERPRO	IPR015880:Zinc finger, C2H2-like	227	5.0783	0.000369381	ZNF630, DZIP1, ZNF639, REST, GTF2IRD2B, ZNF777, ZNF776, ZNF775, ZNF774, ZNF396, ZNF395, ZNF394, ZNF644, YY2, ZNF645, CIZ1, ZNF646, ZNF507, ZNF790, ZHX3, ZNF502, ZNF503, ZNF793, ZNF500, ZFP82, ZNF236, ZNF235, ZNF789, MTF1, ZNF239, PRDM2, ZNF382, ZIM2, ZNF41, ZNF132, ZNF133, ZNF77, ZNF610, ZSCAN5A, ZNF232, ZNF511, ZNF619, ZNF615, CASZ1, ZNF74, ZNF71, ZNF398, KLF6, ZNF623, ZNF529, ZNF625, ZBTB46, KL…	3877	797	16659	1.22383	0.72537	0.149169	0.674349
GOTERM_BP_FAT	GO:0007264~small GTPase mediated signal transduction	100	2.23714	0.000385545	GNA13, GNA12, RGL3, RGL4, IQGAP2, RASGEF1C, RAB1A, APOE, RRAS, RAB24, ERAS, RAB26, RAPGEF3, RAB20, SAR1A, RAPGEF1, RAB21, RAB27A, PLD1, MAPK1, PLCE1, RASGRF2, RASGRF1, COL1A2, LRRK1, ARHGDIG, RALGPS2, GRAP, MRAS, ARFRP1, RAB40C, MYO9B, SRC, RAB40A, LOC407835, KRAS, DOCK1, DNAJA3, RHEBL1, CNKSR1, VAV3, RABIF, RAB7L1, VAV2, LAT, ARF1, ULK1, NTRK1, RHOT1, RAP1A, RHOT2, RHEB, RIT1, TNK2, RAB5C, RFXAN…	3237	305	13528	1.37022	0.862218	0.0619371	0.733288
GOTERM_CC_FAT	GO:0000785~chromatin	67	1.49888	0.00040062	HMGN1, MORF4L1, ARID4B, MAEL, H1FX, CBX2, CBX1, REST, DAXX, CBX7, CBX6, PCGF2, MCM7, CSNK2A1, HIST1H2BJ, H2AFZ, H2AFY, MYST4, MYST3, FANCC, STAG1, H1F0, RING1, APTX, H2BFM, H2BFWT, HMGA1, UBE2B, HIST1H1T, FOXC1, DSCC1, HIST1H2AC, H1FNT, HIST1H2AA, NUFIP1, RCC1, CHD9, CHD8, CDYL, CHD7, HIST1H4A, EIF3E, CHD2, HIST1H4F, HIST1H4D, HIST1H4I, DNMT3B, H1FOO, HIST1H4G, CHD4, CHD3, HIST1H2BA, DNMT3A, MSH6…	2880	200	12782	1.4868	0.26607	0.0304605	0.610328
GOTERM_MF_FAT	GO:0003682~chromatin binding	55	1.23043	0.000437787	MORF4L1, EZH2, ARID4B, HOXD13, CBX2, CBX1, REST, PAX3, GLI2, CBX7, HOXD10, CBX6, CTNNB1, PCGF2, PROP1, BARX2, POU4F2, SOX15, H2AFY, CDCA5, SOX10, POLE, RING1, LEF1, APTX, TLE1, VAX2, NCOA6, CAMTA2, RCC1, RPA1, CHD9, CHD8, CHD7, ERCC6, CDYL, CHD2, ACTL6A, BCL6, NKX2-5, CHD4, CHD3, DNMT3A, MSH6, RFX4, L3MBTL, TRIM24, ISL1, SREBF2, SUV39H2, DLX1, NUP62, POLD1, CHAF1B, PBX2	3076	150	12983	1.54761	0.554399	0.0708496	0.743042
INTERPRO	IPR011993:Pleckstrin homology-type	97	2.17002	0.000444112	ENAH, MYLIP, SLC26A10, TIAM2, GAB3, HOMER3, GAB1, SPRED3, NET1, PLD1, PSD3, FARP1, NUMBL, TNS3, GRB10, TNS1, RASGRF2, RASGRF1, ACAP1, SPATA13, FGD2, FGD1, RALGPS2, AKAP13, RABGAP1L, ADRBK1, ASAP3, FGD3, CNKSR1, RGPD5, TBC1D2B, VAV3, PTPN3, SPTBN5, EPB41, OSBPL9, SPTBN4, TRIO, EVL, ADAP2, PLCG1, PLEKHA7, SPTBN2, SPTBN1, FAM43A, GRB7, ARHGAP10, TLN1, FERMT3, FERMT1, MCF2L, FRMD1, PDPK1, FAM109B, RA…	3877	303	16659	1.37557	0.788567	0.158568	0.810256
GOTERM_BP_FAT	GO:0051172~negative regulation of nitrogen compound metabolic process	158	3.53468	0.000462539	THRA, EDN1, MAEL, ZNF639, CBX2, NR2E3, REST, PDX1, NR2E1, TGFB1, CTNNB1, EPC1, ZGPAT, PROP1, RARB, OLIG2, SUPT5H, MYST4, MYST3, TWIST1, ZNF593, RARG, MTA2, GABPA, HDAC10, ZHX3, VAX2, HES7, RAD9A, PTPRU, PROX1, FOXN3, HOXD8, RPS13, ZNF382, ENPP7, GCLC, TH1L, WT1, TCF21, MEIS2, ACD, ATN1, OVOL1, HOXA7, NKX2-1, SKIL, BCOR, DNMT3B, NKX2-5, MDFI, DNMT3A, BMP2, EHMT1, KLF11, L3MBTL, S100A11, SMAD3, SMA…	3237	519	13528	1.27227	0.907264	0.0716185	0.879115
SP_PIR_KEYWORDS	ubl conjugation	169	3.78076	0.000480958	THRA, SLC9A6, SNIP1, SYNCRIP, AURKA, MYLIP, RORA, NR2E3, XRCC1, MCM10, CTNNB1, GATA1, CUL5, CUL7, ROBO1, HIST1H2BJ, INSIG1, TRIM45, H2AFZ, H2AFY, RPN2, ACIN1, CDCA5, CUL1, WWOX, CDCA3, KIAA0284, ACTN4, STAG3L3, USP1, LIG1, ENC1, TRIM41, TRIM37, ADRM1, PSMA1, LAT2, EP300, ARRB2, RASGRF2, RASGRF1, PIAS3, RNF25, TFAP2A, PIAS2, TFAP2C, MAP7D1, TRAF2, SLC38A2, SYVN1, RAD23A, ELK1, KEAP1, ANAPC11, RFFL…	4374	588	19235	1.26393	0.33146	0.0199316	0.740084
UP_SEQ_FEATURE	zinc finger region:C2H2-type 1	158	3.53468	0.000483638	ZNF581, ZNF630, ZNF580, ZNF827, ZXDC, ZNF639, REST, ZNF777, ZNF775, ZNF774, ZNF579, ZNF396, ZNF394, ZNF574, ZNF180, ZNF576, ZNF644, YY2, ZNF507, ZNF502, ZHX3, ZNF7, ZNF793, TRERF1, ZNF3, ZNF500, ZFP82, ZNF193, ZNF236, ZNF789, MTF1, ZNF239, PRDM2, ZNF587, ZNF438, MYNN, ZNF41, ZIM2, TSHZ3, TSHZ1, ZNF133, ZNF77, ZSCAN5A, ZNF232, ZNF511, ZNF619, ZNF615, ZNF331, WT1, ZNF323, OVOL1, ZNF596, CASZ1, ZNF7…	4370	542	19113	1.27499	0.980128	0.428662	0.962691
GOTERM_MF_FAT	GO:0030674~protein binding, bridging	38	0.850112	0.000494292	GRAP, RUSC1, FKBP4, RBM4, NUFIP1, ARPC4, STUB1, SRC, SLA, HSH2D, TTLL3, ARHGAP4, GAB1, SH3BGR, GATAD2A, COL6A2, BCL3, CNTNAP1, PRKAA2, COL11A2, COL8A2, PAG1, KHDRBS1, CNKSR1, VAV3, FSCN3, LDLRAP1, ST13, LAT, SH2D2A, GRB10, ADAP2, COL14A1, SH2D3A, COL1A2, DSP, GRB7, TOB1, SH3BP2	3076	94	12983	1.70626	0.598556	0.0732369	0.838566
UP_SEQ_FEATURE	short sequence motif:Antp-type hexapeptide	14	0.313199	0.000494621	PDX1, HOXB3, HOXC6, HOXA1, HOXB4, HOXB2, HOXA3, HOXB8, HOXA5, HOXD3, HOXA6, HOXA7, HOXB6, HOXD4	4370	23	19113	2.66224	0.98182	0.394032	0.98445
GOTERM_BP_FAT	GO:0007242~intracellular signaling cascade	350	7.82998	0.000495557	ADCY1, ADCY7, THOP1, EDN1, SNIP1, AURKA, LPAR2, LPAR1, ADORA1, RAB1A, CTNNB1, GNG8, AGTR1, S1PR3, MAP3K6, MC1R, APOE, LTB4R, GAB1, RAB24, RARA, RAB26, RAPGEF3, GNG4, HTR1D, DDAH2, RAPGEF1, DDAH1, RAB20, MAP2K7, RAB21, MAP2K6, RAB27A, GNG7, DEPDC7, PLD1, TNIK, BCR, RARG, RINT1, MED12, HTR4, WNK3, RAD9A, WNK2, MARK2, MAPK1, SSTR3, ACAP1, MC2R, MAPK9, PIAS2, MAPK7, DCBLD2, RALGPS2, CNIH, NFKBIB, AKA…	3237	1256	13528	1.16458	0.921746	0.0743007	0.941588
SP_PIR_KEYWORDS	calcium	223	4.98881	0.000510394	CALHM1, S100A4, S100A3, S100A5, SYT5, AIF1, FAM20C, SYT3, CDH22, ATP2B2, CDH24, CAPNS2, F10, COLEC11, PITPNM1, PITPNM3, RYR3, CATSPER1, RYR2, CRELD2, ITGA10, AHRR, LPCAT1, GALNS, S100A16, HPCAL1, BMP1, S100A11, CELSR3, CELSR1, PMF1, S100A14, GAS6, PXDNL, CBLC, ATP2A3, HPCA, PLA2G4F, TLL2, PLA2G4E, PON3, PLA2G4D, SGSH, PCDHA6, PCDHA7, PCDHA8, PCDHA2, CACHD1, TRPV1, ARSG, PCDHA3, SUSD1, PCDHA4, PCD…	4374	803	19235	1.22124	0.347738	0.0201424	0.785211
GOTERM_MF_FAT	GO:0043167~ion binding	1080	24.1611	0.000552413	JUB, GDA, PDP2, AIF1, REST, RORA, MYLIP, CDH22, MAP3K6, APP, ZNF777, ZNF776, ZNF775, ZNF774, ZNF396, ZNF395, ZNF394, CDH24, CYP1A1, SCN2B, ZNF507, LIG1, ZNF790, LIG3, ZNF502, VPS41, ZNF503, ZNF793, LIG4, MARK2, ZNF500, ZNF789, EIF2AK1, RYR3, RYR2, ZNF382, CYP1B1, ZNF132, ZNF133, ZSCAN5A, ZNF511, ATP12A, LPCAT1, CASZ1, NTHL1, DHX58, ZNF398, RECQL4, ZNF529, L3MBTL, ASXL1, ACACA, ATP11A, HBA1, ZNF52…	3076	4241	12983	1.07484	0.639418	0.0754649	0.936732
UP_SEQ_FEATURE	zinc finger region:C2H2-type 3	178	3.9821	0.000555184	ZNF582, ZNF581, ZNF580, ZNF827, ZNF639, ZXDC, REST, ZNF777, ZNF776, ZNF775, ZNF774, ZNF579, ZNF396, ZNF394, ZNF574, ZNF180, ZNF576, ZNF577, ZNF644, YY2, ZNF507, ZNF790, ZNF502, ZNF7, ZNF793, TRERF1, ZNF3, ZNF500, ZFP82, ZNF193, ZNF236, ZNF235, ZNF789, MTF1, ZNF239, PRDM2, ZNF587, ZNF438, MYNN, ZNF382, ZNF41, ZIM2, ZNF132, ZNF133, ZNF77, ZNF610, ZSCAN5A, ZNF232, ZNF511, ZNF619, ZNF615, ZNF331, WT1…	4370	622	19113	1.25163	0.988871	0.393351	1.10435
KEGG_PATHWAY	hsa04120:Ubiquitin mediated proteolysis	50	1.11857	0.000559332	UBE2G1, BTRC, UBE2G2, SAE1, CDC16, CUL5, CUL7, WWP2, CUL1, DDB1, ANAPC4, SOCS1, UBE2J1, UBE2I, UBE2J2, HERC2, UBE2B, TRIM37, UBE2O, HUWE1, PIAS3, UBE2M, MDM2, PIAS2, SIAH1, UBE2U, FZR1, SYVN1, UBE3A, PML, KEAP1, NHLRC1, ANAPC11, STUB1, FBXW7, RCHY1, NEDD4L, VHL, UBE4B, CBL, CDC20, CDC26, UBE2Q2, CDC27, CBLC, RNF7, UBA1, NEDD4, SMURF1, UBE2E2	1185	137	5085	1.56611	0.102858	0.102858	0.695333
UP_SEQ_FEATURE	zinc finger region:C2H2-type 4	166	3.71365	0.000568664	ZNF582, ZNF581, ZNF630, ZNF827, ZXDC, ZNF639, REST, ZNF777, ZNF776, ZNF775, ZNF774, ZNF579, ZNF394, ZNF574, ZNF180, ZNF576, ZNF577, ZNF644, YY2, ZNF507, ZNF790, ZNF502, ZNF7, ZNF793, ZNF3, ZNF500, ZFP82, ZNF193, ZNF236, ZNF235, ZNF789, MTF1, ZNF239, PRDM2, ZNF587, ZNF438, MYNN, ZNF382, ZNF41, ZIM2, TSHZ3, TSHZ1, ZNF132, ZNF133, ZNF77, ZNF610, ZSCAN5A, ZNF232, ZNF619, ZNF615, ZNF331, WT1, ZNF323, …	4370	575	19113	1.26266	0.990023	0.369189	1.13102
GOTERM_BP_FAT	GO:0009952~anterior/posterior pattern formation	52	1.16331	0.000580658	CDX1, FOXA2, HOXD13, HOXD10, CTNNB1, HOXC6, PCGF2, WNT3, NR2F2, LDB1, OTX1, RING1, LEF1, HES7, HOXC10, CTNNBIP1, HOXD9, EP300, HOXD8, PSEN1, BTG2, HOXC13, HOXD3, HIPK2, HOXD4, TSHZ1, HOXA11, HOXA1, HOXA3, HOXA5, HOXA6, HOXA7, HOXA10, HOXA9, AXIN2, LFNG, TBX3, SMAD2, EN1, HOXB3, HOXB4, HOXB2, CYP26C1, HOXB8, HOXB6, LRP6, GDF11, NEUROD1, PBX3, RBPJ, TCF15, LRP5	3237	140	13528	1.55227	0.949483	0.0840627	1.10244
GOTERM_BP_FAT	GO:0045944~positive regulation of transcription from RNA polymerase II promoter	117	2.61745	0.000651878	CDX1, THRA, RBM4, ARNT2, HOXD13, PDX1, RORA, NR2E3, GDNF, TGFB1, HOXD10, IL11, CTNNB1, GATA2, EPC1, APP, PROP1, MYOCD, ABRA, RARB, SUPT5H, RARG, RXRB, MTA2, MED12, TBR1, AHR, HOXD9, EP300, MTF1, SIX1, VGLL2, CAMTA2, CNBP, HOXA13, CRTC1, SOX5, ELK1, WT1, LIF, HOXA1, MEIS2, HOXA7, IL17F, TEAD4, NKX2-1, RUNX1, NKX2-5, NKX2-2, ARHGEF10L, TAF1, KLF6, BMP2, UTF1, EPAS1, RFX4, NTF3, KLF13, GRIN1, CREBBP…	3237	371	13528	1.31796	0.964977	0.0913217	1.23686
GOTERM_MF_FAT	GO:0008270~zinc ion binding	609	13.6242	0.000666471	JUB, GDA, ZNF630, ZNF639, RORA, MYLIP, REST, APP, ZNF777, ZNF776, ZNF775, ZNF774, ADAM2, ZNF396, ZNF395, ZNF394, ADAM8, DDAH1, ZNF644, ADAMTS20, ZNF645, RXRB, ZNF507, ZNF646, ZNF790, LIG3, ZNF502, ZHX3, ZNF503, VPS41, SPIRE2, ZNF793, ZNF500, ADAMTS7, FAM90A13, ZNF236, FAM90A14, ZNF235, ZNF789, FAM90A16, ZNF239, ZNHIT2, ZZZ3, ZNF382, ZNHIT3, ZNF41, ZNF132, ZNF133, ZNF610, ZNF77, ZSCAN5A, ZNF232, Z…	3076	2311	12983	1.11226	0.707917	0.0841552	1.12911
GOTERM_BP_FAT	GO:0051056~regulation of small GTPase mediated signal transduction	84	1.87919	0.000667742	PREX1, RGL3, IQGAP2, LPAR2, RASGEF1C, LPAR1, SLC26A10, MCF2L, TBC1D16, TIAM2, TBC1D14, ABRA, RAPGEF3, RAPGEF1, AGAP3, NET1, TBC1D9B, ARHGEF1, BCR, ARHGEF7, ARHGEF18, ARHGEF5, PSD3, SIPA1L2, ARHGEF15, ECT2, TBC1D22A, ARHGEF10, FARP1, ARHGEF11, PLCE1, NDEL1, RASGRF2, RASGRF1, ACAP1, SPATA13, FGD2, TBC1D3C, USP6, FGD1, RAP1GAP, CYTH1, RABGAP1L, AKAP13, CYTH2, CDH2, ASAP3, ARFGEF2, SCRIB, TBC1D3B, PL…	3237	252	13528	1.39306	0.967721	0.090964	1.26678
UP_SEQ_FEATURE	zinc finger region:C2H2-type 5	156	3.48993	0.000675242	ZNF582, ZNF630, ZNF827, ZXDC, ZNF639, REST, ZNF777, ZNF776, ZNF775, ZNF774, ZNF579, ZNF394, ZNF574, ZNF180, ZNF577, ZNF644, ZNF507, ZNF790, ZNF502, ZNF7, ZNF793, ZNF3, ZNF500, ZNF193, ZNF236, ZNF235, ZNF789, MTF1, ZNF239, PRDM2, ZNF587, MYNN, ZNF382, ZNF41, ZIM2, TSHZ3, TSHZ1, ZNF132, ZNF133, ZNF77, ZNF610, ZSCAN5A, ZNF232, ZNF619, ZNF615, ZNF331, ZNF323, ZNF695, ZNF596, CASZ1, ZNF74, ZNF597, ZNF…	4370	538	19113	1.26821	0.995794	0.391885	1.34164
GOTERM_CC_FAT	GO:0044427~chromosomal part	115	2.57271	0.000697052	MORF4L1, HMGN1, MAEL, CBX2, H1FX, CBX1, REST, CBX7, CBX6, CSNK2A1, HIST1H2BJ, H2AFZ, TIGD3, H2AFY, STAG3, TIGD7, CDCA5, SS18L1, MYST4, MYST3, STAG1, H1F0, DCTN3, H2BFWT, ORC1L, REC8, NDEL1, RCC2, TELO2, DSCC1, RCC1, JRK, SPC24, TAL1, ACD, HIST1H4A, EIF3E, HIST1H4F, HIST1H4D, HIST1H4I, DNMT3B, HIST1H4G, DNMT3A, L3MBTL, CREBBP, SYCE1, PMF1, SUV39H2, TNKS1BP1, POLD3, NEDD4, HIST1H3A, PCNA, HIST1H3E,…	2880	386	12782	1.32226	0.416267	0.0477593	1.05969
GOTERM_BP_FAT	GO:0046578~regulation of Ras protein signal transduction	72	1.61074	0.00070618	PREX1, LPAR2, LPAR1, SLC26A10, MCF2L, TBC1D16, TIAM2, TBC1D14, ABRA, AGAP3, NET1, TBC1D9B, ARHGEF1, BCR, ARHGEF7, ARHGEF18, ARHGEF5, PSD3, ARHGEF15, ECT2, TBC1D22A, ARHGEF10, FARP1, ARHGEF11, PLCE1, NDEL1, RASGRF2, RASGRF1, ACAP1, SPATA13, TBC1D3C, FGD2, FGD1, USP6, CYTH1, RABGAP1L, AKAP13, CYTH2, CDH2, ASAP3, ARFGEF2, SCRIB, TBC1D3B, PLEKHG3, PLEKHG2, KRAS, RASGRP4, PLEKHG7, SOS1, PLEKHG6, PAFAH…	3237	210	13528	1.43286	0.973512	0.0934748	1.33924
GOTERM_MF_FAT	GO:0016563~transcription activator activity	126	2.81879	0.000806013	THRA, TMEM189-UBE2V1, RBM4, ZXDC, PDLIM1, PDX1, TGFB1, CTNNB1, EPC1, MYOCD, PQBP1, ABRA, RBCK1, RARA, RARB, MYST4, MYST3, RXRB, MTA2, GABPA, MED12, TRERF1, HOXD9, EP300, MTF1, MNT, VGLL2, TFAP2A, PIAS2, NFE2L3, RNF20, DEAF1, CRTC1, NFKBIB, ELK1, UBE2V1, NR2C2, WT1, CXXC1, STON1-GTF2A1L, TEAD4, NKX2-1, HOXA9, SUPT7L, RUNX1, NKX2-5, TFDP1, ZNF398, KLF6, TAF1, UTF1, TRIP4, EPAS1, CREBBP, NR4A1, TEAD…	3076	410	12983	1.29711	0.774289	0.0944686	1.36399
GOTERM_MF_FAT	GO:0005083~small GTPase regulator activity	89	1.99105	0.000818324	MLPH, PREX1, RGL3, IQGAP2, SLC26A10, MCF2L, TBC1D16, ARHGAP4, TIAM2, TBC1D14, GOPC, DOCK10, ERRFI1, AGAP3, NET1, TBC1D9B, ARHGEF1, TNIK, BCR, ARHGEF7, ARHGEF18, ARHGEF5, RPH3AL, PSD3, ARHGAP29, ARHGEF15, ECT2, FARP1, TBC1D22A, ARHGEF10, ARHGEF11, RASGRF2, RASGRF1, ACAP1, NRK, ERC1, SPATA13, FGD2, TBC1D3C, USP6, FGD1, ARHGDIG, CYTH1, RHPN1, MAP4K1, RABGAP1L, AKAP13, MYO9B, CYTH2, ASAP3, ARFGEF2, R…	3076	274	12983	1.37097	0.779365	0.0901293	1.38469
UP_SEQ_FEATURE	nucleotide phosphate-binding region:ATP	262	5.8613	0.000826364	KIFC1, AURKC, AURKA, KIFC3, MAP3K6, DDX17, DDX11, DHX38, DHX37, VPS4A, DHX35, DHX30, MAP2K7, MAP2K6, TNIK, KIF5B, OLA1, WNK3, WNK2, MYH9, MARK4, C10ORF2, ORC1L, MARK2, MAPK1, MYO18B, EIF2AK1, MAPK6, DHX29, NAV2, NEK9, MAPK9, CAMK1, MAPK7, EIF2AK2, MYO18A, MYH7B, NEK6, KIF26B, TNFRSF6B, COASY, NEK3, PFKFB3, CHKB, ACSBG2, ADRBK1, MYO9B, CHEK2, EPHB3, MYO9A, EPHB4, EPHB1, TK1, LOC407835, VRK1, MUSK,…	4370	962	19113	1.19117	0.998765	0.427663	1.63956
SP_PIR_KEYWORDS	activator	150	3.3557	0.000853886	AKNA, MED25, ZXDC, MED22, RORA, PDX1, MED20, NR2E1, CTNNB1, GATA1, EPC1, GATA2, MYOCD, GATA3, CREB3L2, ABRA, CREB3L1, CREB3L3, SUPT5H, PITX1, SS18L1, MYST4, MYST3, PHOX2A, PHOX2B, YY2, MED12, SIX5, TRERF1, AHR, ZNF3, MED10, RBPMS, MTF1, TFAP2A, NFE2L1, PRDM2, TFAP2C, NFE2L3, MYBBP1A, CAMTA1, CAMTA2, CRTC1, SOX5, ELK1, MEIS1, CXXC1, MED12L, TEAD4, LHX3, TEF, NKX2-1, DNMT3B, TFDP1, ZNF398, KLF6, UT…	4374	520	19235	1.26853	0.510812	0.0319779	1.3104
GOTERM_MF_FAT	GO:0001882~nucleoside binding	434	9.70917	0.0008756	KIFC1, KIFC3, ACTG2, MAP3K6, PIP5KL1, DHX38, DHX37, VPS4A, DHX35, DHX30, MAP2K7, MAP2K6, YARS, TNIK, KIF5B, LIG1, LIG3, UBE2J1, LIG4, UBE2J2, MYH9, MARK4, C10ORF2, ORC1L, NME6, MARK2, MAPK1, MYO18B, GLUL, NME3, EIF2AK1, DHX29, MAPK6, MAPK9, MAPK7, EIF2AK2, MYO18A, TNFRSF6B, ACSBG2, HSPA1A, ATP12A, ATP6V0B, LOC407835, NPHP3, MUSK, MYO15A, DHX58, RECQL4, RECQL5, SPHK2, FOXRED2, ACACA, ATP11A, CDC42…	3076	1612	12983	1.13635	0.80152	0.0907375	1.48093
GOTERM_BP_FAT	GO:0048705~skeletal system morphogenesis	43	0.961969	0.000876174	THRA, NDST1, HOXA11, PRRX1, ACP5, COL2A1, OTOR, MMP2, HOXD10, TGFB1, PCGF2, BARX2, HOXA3, HOXA5, HOXA6, HOXA7, ANKRD11, PRKRA, NKX3-2, COL11A2, WWOX, SGPL1, GSC, BMP1, RYK, TBX4, HSPG2, GAS1, HOXD9, HOXB3, PTHLH, HOXB4, HOXD8, HOXB2, TULP3, PSEN1, HOXB8, HOXD3, HOXB6, SIX1, HOXD4, TFAP2A, TCF15	3237	112	13528	1.60451	0.988952	0.111807	1.65907
GOTERM_MF_FAT	GO:0032559~adenyl ribonucleotide binding	405	9.0604	0.000913033	KIFC1, KIFC3, ACTG2, MAP3K6, PIP5KL1, DHX38, DHX37, VPS4A, DHX35, DHX30, MAP2K7, MAP2K6, YARS, TNIK, KIF5B, LIG1, LIG3, UBE2J1, LIG4, UBE2J2, MYH9, MARK4, C10ORF2, ORC1L, NME6, MARK2, MAPK1, MYO18B, GLUL, NME3, EIF2AK1, DHX29, MAPK6, MAPK9, MAPK7, EIF2AK2, MYO18A, TNFRSF6B, ACSBG2, HSPA1A, ATP12A, ATP6V0B, LOC407835, MUSK, MYO15A, DHX58, RECQL4, RECQL5, SPHK2, ACACA, ATP11A, CDC42BPG, HSPA12B, UB…	3076	1497	12983	1.14188	0.814783	0.0894253	1.54378
GOTERM_MF_FAT	GO:0001883~purine nucleoside binding	431	9.64206	0.000914526	KIFC1, KIFC3, ACTG2, MAP3K6, PIP5KL1, DHX38, DHX37, VPS4A, DHX35, DHX30, MAP2K7, MAP2K6, YARS, TNIK, KIF5B, LIG1, LIG3, UBE2J1, LIG4, UBE2J2, MYH9, MARK4, C10ORF2, ORC1L, NME6, MARK2, MAPK1, MYO18B, GLUL, NME3, EIF2AK1, DHX29, MAPK6, MAPK9, MAPK7, EIF2AK2, MYO18A, TNFRSF6B, ACSBG2, HSPA1A, ATP12A, ATP6V0B, LOC407835, NPHP3, MUSK, MYO15A, DHX58, RECQL4, RECQL5, SPHK2, FOXRED2, ACACA, ATP11A, CDC42…	3076	1601	12983	1.13625	0.815294	0.0850575	1.54628
GOTERM_BP_FAT	GO:0016337~cell-cell adhesion	90	2.01342	0.000930844	PCDHA6, CLDN8, CLDN7, PCDHA7, PCDHA8, THRA, PCDHA2, CLSTN3, PCDHA3, CLDN6, PCDHA4, PCDHA5, PCDHGA9, PCDHGA8, L1CAM, PCDHGA6, PCDHGA5, PCDHA1, CTNNB1, CDH22, NRCAM, PCDHGB1, PCDH1, BARX2, ROBO1, ROBO2, DLG5, ADAM8, CEACAM1, CDH24, PCDHGA12, PCDHB9, ICAM1, PCDHB8, PCDHGA11, ICAM4, PTPRF, PCDHB6, PCDHB3, ICAM3, PCDHB4, PCDHGB6, PTPRU, MYH9, JUP, AMIGO1, NCAM2, AMIGO3, PSEN1, CD34, CLDN1, NPTN, CNTN4…	3237	276	13528	1.36278	0.991661	0.115504	1.76172
GOTERM_MF_FAT	GO:0030554~adenyl nucleotide binding	425	9.50783	0.000933735	KIFC1, KIFC3, ACTG2, MAP3K6, PIP5KL1, DHX38, DHX37, VPS4A, DHX35, DHX30, MAP2K7, MAP2K6, YARS, TNIK, KIF5B, LIG1, LIG3, UBE2J1, LIG4, UBE2J2, MYH9, MARK4, C10ORF2, ORC1L, NME6, MARK2, MAPK1, MYO18B, GLUL, NME3, EIF2AK1, DHX29, MAPK6, MAPK9, MAPK7, EIF2AK2, MYO18A, TNFRSF6B, ACSBG2, HSPA1A, ATP12A, ATP6V0B, LOC407835, NPHP3, MUSK, MYO15A, DHX58, RECQL4, RECQL5, SPHK2, FOXRED2, ACACA, ATP11A, CDC42…	3076	1577	12983	1.13749	0.821734	0.0826113	1.57852
GOTERM_MF_FAT	GO:0030695~GTPase regulator activity	124	2.77405	0.00093598	RGL3, IQGAP2, RGL4, RASGEF1C, SLC26A10, TBC1D16, TIAM2, TBC1D14, RAPGEF3, RAPGEF1, EIF2B4, TBC1D9B, NET1, TNIK, BCR, PSD3, SIPA1L2, FARP1, TBC1D22A, PLCE1, RASGRF2, RASGRF1, ACAP1, ERC1, SPATA13, FGD2, TBC1D3C, FGD1, ARHGDIG, RALGPS2, RHPN1, MAP4K1, CDC42SE1, AKAP13, RABGAP1L, MYO9B, ASAP3, ARFGEF2, RCC1, MYO9A, RIMS1, TBC1D3B, DOCK1, ARHGEF10L, FGD3, DNAJA3, IQSEC1, RILP, OBSCN, TBC1D2B, VAV3, R…	3076	404	12983	1.29548	0.822472	0.0790187	1.58229
UP_SEQ_FEATURE	lipid moiety-binding region:S-palmitoyl cysteine	61	1.36465	0.000957551	GNAZ, GNA13, GPRIN1, ADORA3, TACR2, GNA12, LPAR2, LPAR1, KCNIP2, ADORA1, KCNIP3, AGTR1, ASGR2, GOLGA7, PTGIR, MC1R, TGFA, SLC4A2, ERAS, SLC4A3, DLG2, PAG1, PLD1, LYN, HTR4, RFTN1, NTSR1, GNAL, LAT2, ADRB1, MC2R, LCK, CPD, MAP6D1, STK16, WNT5A, AVPR2, KCNA2, KCNA1, RAB40C, CDC42SE1, KCNA7, RAB40A, CD9, RGS10, KRAS, SFTPC, CD4, MC3R, ENTPD1, CD7, OPRL1, NPY5R, RAB40AL, NRAS, LAT, FYN, PLSCR2, NPHS2…	4370	181	19113	1.474	0.999573	0.449492	1.89748
GOTERM_MF_FAT	GO:0060589~nucleoside-triphosphatase regulator activity	126	2.81879	0.0010925	RGL3, IQGAP2, RGL4, RASGEF1C, SLC26A10, TBC1D16, TIAM2, TBC1D14, RAPGEF3, RAPGEF1, EIF2B4, TBC1D9B, NET1, TNIK, BCR, PSD3, SIPA1L2, FARP1, TBC1D22A, PLCE1, RASGRF2, RASGRF1, ACAP1, ERC1, SPATA13, FGD2, TBC1D3C, FGD1, ARHGDIG, RALGPS2, RHPN1, MAP4K1, CDC42SE1, AKAP13, RABGAP1L, MYO9B, ASAP3, ARFGEF2, RCC1, MYO9A, RIMS1, TBC1D3B, DOCK1, ARHGEF10L, IQSEC1, FGD3, DNAJA3, RILP, OBSCN, TBC1D2B, VAV3, R…	3076	413	12983	1.28768	0.86706	0.0876401	1.84457
UP_SEQ_FEATURE	domain:PH	76	1.70022	0.00110565	PREX1, FERMT3, FERMT1, SLC26A10, MCF2L, PDPK1, GAB3, FAM109B, GAB1, DOCK10, AGAP3, NET1, AKT2, ARHGAP9, PLD1, ARHGEF1, BCR, ARHGEF7, ARHGEF18, ARHGEF5, PSD3, ECT2, ELMO3, ELMO2, ELMO1, ARHGAP25, ARHGEF11, PRKD1, ADRM1, DOK1, GRB10, PLEKHH3, SBF1, ACAP1, OSBPL10, CMIP, SPATA13, PHLDB1, RALGPS2, CYTH1, AKAP13, ADRBK1, CYTH2, ASAP3, PLEKHG3, PLEKHG2, DGKD, PLEKHG7, SOS1, PLEKHG6, PLCD3, SH2B3, SH2B1…	4370	237	19113	1.40253	0.999872	0.472735	2.18788
GOTERM_BP_FAT	GO:0045893~positive regulation of transcription, DNA-dependent	144	3.22148	0.00119882	CDX1, THRA, ARNT2, RBM4, HOXD13, RORA, PDX1, NR2E3, GDNF, HOXD10, TGFB1, IL11, CTNNB1, EPC1, GATA2, APP, PROP1, MYOCD, ABRA, RARB, SUPT5H, RARG, RXRB, MTA2, MED12, TBR1, PROX1, TRERF1, AHR, HOXD9, EP300, MTF1, SIX1, VGLL2, PIAS2, CAMTA2, CNBP, HOXA13, CRTC1, SOX5, ELK1, WT1, LIF, TCF21, HOXA1, MEIS2, TEAD4, IL17F, HOXA7, NKX2-1, RUNX1, NKX2-5, NKX2-2, ARHGEF10L, KLF6, TAF1, DVL3, UTF1, BMP2, EPAS…	3237	477	13528	1.26164	0.9979	0.142849	2.26343
GOTERM_BP_FAT	GO:0051254~positive regulation of RNA metabolic process	145	3.24385	0.00122746	CDX1, THRA, ARNT2, RBM4, HOXD13, RORA, PDX1, NR2E3, GDNF, HOXD10, TGFB1, IL11, CTNNB1, EPC1, GATA2, APP, PROP1, MYOCD, ABRA, RARB, SUPT5H, RARG, RXRB, MTA2, MED12, TBR1, PROX1, TRERF1, AHR, HOXD9, EP300, MTF1, SIX1, VGLL2, PIAS2, CAMTA2, CNBP, HOXA13, CRTC1, SOX5, ELK1, WT1, LIF, TCF21, HOXA1, MEIS2, TEAD4, IL17F, HOXA7, NKX2-1, RUNX1, NKX2-5, NKX2-2, ARHGEF10L, KLF6, TAF1, DVL3, UTF1, BMP2, EPAS…	3237	481	13528	1.25984	0.998187	0.142708	2.3169
SP_PIR_KEYWORDS	kinase	191	4.27293	0.00132932	FAM20B, AURKC, AURKA, MAP3K6, PIP5KL1, MAP2K7, MAP2K6, TNIK, BCR, WNK3, WNK2, MARK4, MARK2, NME6, MAPK1, NME3, EIF2AK1, MAPK6, CAMK1, NEK9, MAPK9, MAPK7, EIF2AK2, NEK6, COASY, NEK3, PFKFB3, CHKB, AKAP13, AKAP10, ADRBK1, CHEK2, EPHB3, EPHB4, TK2, EPHB1, TK1, LOC407835, MUSK, VRK1, VRK3, CNKSR1, DVL3, SPHK2, LY6G5B, TRIO, EPHA1, EPHA2, RPS6KL1, EPHA4, CDC42BPG, EPHA6, NTRK1, GRK7, TNK1, TNK2, C15OR…	4374	688	19235	1.22084	0.671554	0.047255	2.03305
INTERPRO	IPR004031:PMP-22/EMP/MP20/Claudin	18	0.402685	0.00137242	CLDN8, CLDN7, CLDN19, CACNG8, CLDN6, CACNG7, CLDN10, CLDN11, CACNG1, CLDN23, CLDN14, LIM2, CLDN15, CLDN1, CLDND1, PMP22, EMP3, NKG7	3877	36	16659	2.14844	0.991803	0.381466	2.4839
INTERPRO	IPR002464:DNA/RNA helicase, ATP-dependent, DEAH-box type, conserved site	19	0.425056	0.00139166	RECQL4, TNFRSF6B, C9ORF102, RECQL5, CHD8, CHD7, DHX29, DDX11, DHX38, DHX37, DHX15, CHD2, DHX16, DHX35, DHX30, RTEL1, EP400, CHD4, CHD3, ERCC2	3877	39	16659	2.09335	0.992337	0.3578	2.51829
UP_SEQ_FEATURE	mutagenesis site	523	11.7002	0.00142579	FHIT, RUSC1, C6ORF25, MED25, RORA, MYLIP, CTNNB1, APP, PGAM5, LTB4R, KCNK6, PQBP1, VPS4A, ZNF395, SMOX, MAP2K6, RAB27A, TNIK, PTPRF, STAG3L3, PTPRH, UBE2J1, HMG20B, PTPRU, MARK2, PITPNM1, UNC13D, ST14, TGIF2, MAPK7, EIF2AK2, MYO18A, LY6G6D, TNFRSF6B, NHP2L1, RHPN2, NFKBIB, ACSBG2, PPT2, GAST, CHCHD4, BCL2L1, ASL, SCRIB, SLC29A3, DUSP15, GORASP2, PABPC1, RCHY1, NTHL1, DHX58, DNMT3A, UTF1, ACACA, T…	4370	2045	19113	1.11855	0.99999	0.537206	2.81283
GOTERM_BP_FAT	GO:0010605~negative regulation of macromolecule metabolic process	211	4.72036	0.0015052	EIF2C1, EDN1, ZNF639, CDC16, REST, CTNNB1, BAK1, ZGPAT, EPC1, WWP2, RARB, SUPT5H, EIF2B4, TWIST1, RARG, ANAPC4, ZHX3, SERPING1, RAD9A, PTPRU, PROX1, EIF2AK1, RPS13, ZNF382, ENPP7, ENPP1, IGF2BP2, BCL2L1, TCF21, ACD, ATN1, NKX2-1, BCOR, DNMT3B, NKX2-5, TDRD1, MDFI, DNMT3A, BMP2, L3MBTL, KLF11, S100A11, SMAD3, SMAD2, CDC20, CDC26, CDC27, DLX1, MLX, BCL6B, GHSR, RBPJ, NCOR1, NCOR2, KLF4, ZBTB32, PPA…	3237	734	13528	1.20137	0.999566	0.168353	2.83405
GOTERM_CC_FAT	GO:0044459~plasma membrane part	551	12.3266	0.00150859	JUB, AIF1, L1CAM, CTNNB1, GNG8, AGTR1, APP, MC1R, LTB4R, ADAM2, KCNK6, CCR10, GNG4, ADAM8, HTR1D, LRRC7, CDH24, GNG7, RAB27A, NCF2, PTPRF, SCN2B, PTPRH, LIFR, PTPRS, LIG4, PTPRU, MYH9, JUP, SSTR3, BACE1, ST14, MC2R, PMP22, CD226, DCBLD2, BCL2L1, ATP12A, SCRIB, SLC29A1, PVRL4, HCRTR1, MUSK, PVRL1, GORASP1, DUSP15, PEMT, HLA-DOA, KIR2DS4, GAS1, RAB7L1, KCNK2, CAMK2N1, NPY5R, SYNGR3, KCNJ4, FNBP1, G…	2880	2203	12782	1.11005	0.688237	0.0925585	2.2802
SP_PIR_KEYWORDS	polymorphism	2711	60.6488	0.00154628	AIF1, VPS53, RORA, RADIL, WTAP, CLPTM1L, MAP3K6, APP, ZNF777, USP54, ZNF775, DHX38, MAK16, ZNF774, DHX37, ZNF396, ZNF394, DHX35, QRFP, LRRC7, RAB27A, LRRC4, ACAA2, TMEFF1, CYP1A1, SCN2B, SIPA1L2, ZNF790, UBE2J1, VPS41, ZNF793, ISG20L2, MARK4, JUP, EIF2AK1, ZNF789, CD163L1, TAGLN, DHX29, EIF2AK2, MYBBP1A, ZNF382, RALGPS2, SDAD1, CYP1B1, HSD17B14, NFKBIB, GAST, ATP12A, ASL, XAB2, ATN1, KAL1, DUSP16…	4374	11550	19235	1.03219	0.726168	0.0525379	2.36117
GOTERM_BP_FAT	GO:0000122~negative regulation of transcription from RNA polymerase II promoter	86	1.92394	0.00161266	E2F1, ZBTB32, PPARA, PPARD, PPARG, NR6A1, SPI1, MAEL, PAX5, CBX2, PDX1, PAX3, NR2E3, GLI2, NR2E1, SCGB1A1, CTNNB1, KCNIP3, EPC1, PCGF2, PROP1, BARX2, AES, ZNF148, SOX15, POU4F2, RARB, OLIG2, HSF4, NR2F2, SUPT5H, NFX1, TWIST1, ZNF593, GSC, RARG, MTA2, GABPA, HDAC10, LEF1, HES7, VAX2, TLE1, FOSB, PROX1, GZF1, CTNNBIP1, HOXD8, ZNF136, HIPK2, MDM2, GLIS1, WT1, MEIS2, ATN1, HOXA7, OVOL1, NKX2-1, BCL6,…	3237	266	13528	1.35116	0.99975	0.175456	3.03343
INTERPRO	IPR001849:Pleckstrin homology	87	1.94631	0.00167686	PREX1, FERMT3, FERMT1, SLC26A10, MCF2L, TIAM2, GAB3, FAM109B, GAB1, DOCK10, AGAP3, NET1, ARHGAP9, AKT2, PLD1, ARHGEF1, BCR, ARHGEF7, ARHGEF18, ARHGEF5, PSD3, ECT2, FARP1, ELMO2, ELMO1, ARHGAP25, ARHGEF11, PRKD1, DOK1, GRB10, PLEKHH3, SBF1, RASGRF2, RASGRF1, ACAP1, OSBPL10, CMIP, SPATA13, FGD2, PHLDB1, FGD1, RALGPS2, CYTH1, AKAP13, CYTH2, ADRBK1, ASAP3, PLEKHG3, PLEKHG2, DGKD, PLEKHG7, SOS1, PLEKH…	3877	277	16659	1.34956	0.997179	0.386893	3.02694
GOTERM_MF_FAT	GO:0005524~ATP binding	397	8.88143	0.00169	KIFC1, KIFC3, ACTG2, MAP3K6, PIP5KL1, DHX38, DHX37, VPS4A, DHX35, DHX30, MAP2K7, MAP2K6, YARS, TNIK, KIF5B, LIG1, LIG3, UBE2J1, LIG4, UBE2J2, MYH9, MARK4, C10ORF2, ORC1L, NME6, MARK2, MAPK1, MYO18B, GLUL, EIF2AK1, NME3, DHX29, MAPK6, MAPK9, MAPK7, EIF2AK2, MYO18A, TNFRSF6B, ACSBG2, HSPA1A, ATP12A, ATP6V0B, LOC407835, MUSK, MYO15A, DHX58, RECQL4, RECQL5, SPHK2, ACACA, ATP11A, CDC42BPG, HSPA12B, UB…	3076	1477	12983	1.13448	0.955948	0.126944	2.8398
UP_SEQ_FEATURE	binding site:ATP	154	3.44519	0.00184139	STK33, STK36, PASK, DAK, AURKC, PKMYT1, AURKA, DMPK, PRKACG, MAP3K6, CSNK2A1, PRKACA, ITPK1, MAP2K7, MAP2K6, MATK, CARS, TNIK, CSNK1G2, STK24, LIG1, LIG3, RPS6KC1, WNK3, LIG4, WNK2, MARK4, NME6, MARK2, MAPK1, EIF2AK1, NME3, MAPK6, RIOK3, MAPK9, NEK9, CAMK1, MAPK7, EIF2AK2, LRRK1, NEK6, STK16, FGFR1, FGFR4, NEK3, MAPKAPK5, STK10, CHKB, ACSBG2, MAP4K1, ADRBK1, CHEK2, RIOK1, EPHB3, EPHB4, EPHB1, SRC…	4370	542	19113	1.24271	1	0.606653	3.61849
UP_SEQ_FEATURE	domain:EF-hand 2	60	1.34228	0.0019049	S100A4, S100A3, S100A5, TNNC1, DUOX2, FSTL1, RCVRN, KCNIP2, OCM2, PRKCSH, KCNIP1, KCNIP3, CGREF1, SLC25A25, SLC25A23, CALN1, CIB1, CAPNS2, ACTN4, ACTN3, NUCB1, RYR2, FKBP10, LCP1, MYL6, MYL5, CABP2, CABP7, CABP4, NECAB2, EFCAB4B, NECAB1, MYL9, DGKA, AHRR, KIAA0494, LPCAT1, DGKG, RASGRP1, EFCAB1, PLCD3, CHP, SDF4, GUCA1B, GUCA1A, S100A16, NOX5, HPCAL1, S100A11, MYLPF, CAPN3, SLC25A12, HPCA, MCFD2,…	4370	182	19113	1.44187	1	0.596869	3.74104
GOTERM_BP_FAT	GO:0048562~embryonic organ morphogenesis	48	1.07383	0.00193594	TSHZ1, NDST1, EDN1, PRRX1, COL2A1, GLI2, HOXD10, ATP2B2, TCF21, HOXA1, PCGF2, HOXA3, CHD7, HOXA5, HOXA6, MYO15A, HLX, HOXA7, PRKRA, NKX3-2, POU4F3, RARB, RARG, GSC, OTX1, HSPG2, VAX2, GAS1, GJB6, NR4A3, PROX1, HOXD9, HOXB3, HOXB4, HOXB2, TULP3, HOXB8, DLX6, ITGA8, HOXD3, HOXB6, SIX1, HOXD4, TFAP2A, NEUROD1, BMP7, FOXI1, CHRNA10	3237	133	13528	1.50827	0.999953	0.202579	3.63094
SP_PIR_KEYWORDS	palmitate	68	1.52125	0.0020144	GNAZ, GNA13, GPRIN1, ADORA3, TACR2, GNA12, RPE65, LPAR2, LPAR1, KCNIP2, ADORA1, KCNIP3, ASGR2, AGTR1, GOLGA7, PTGIR, MC1R, TGFA, SLC4A2, ERAS, SLC4A3, DLG2, PAG1, PLD1, LYN, NPBWR2, HTR4, NTSR1, RFTN1, GNAL, LAT2, ADRB1, MC2R, LCK, CPD, DNAJC5G, MAP6D1, STK16, WNT5A, AVPR2, KCNA2, KCNA1, RAB40C, CDC42SE1, RFFL, KCNA7, RAB40A, RGS10, CD9, KRAS, GORASP2, SFTPC, CD4, MC3R, ENTPD1, CD7, OPRL1, HCK, N…	4374	213	19235	1.40392	0.815066	0.0652818	3.06564
UP_SEQ_FEATURE	domain:Cadherin 6	29	0.64877	0.0020642	PCDHA6, PCDHA7, PCDHA8, PCDHA2, PCDHA3, PCDHA4, PCDHA5, PCDHGA9, PCDHGA8, PCDHB15, PCDHB14, PCDHGA6, PCDHGA5, PCDHA1, PCDHB10, PCDHAC2, PCDHGB1, PCDH1, PCDHB18, PCDHB16, PCDHA10, PCDHA11, PCDHA12, PCDHA13, PCDHB9, PCDHGA12, PCDHGA11, PCDHB8, PCDHB6, PCDHB3, PCDHB4, CELSR3, PCDHGB6, CELSR1	4370	73	19113	1.73749	1	0.605387	4.04779
GOTERM_BP_FAT	GO:0009792~embryonic development ending in birth or egg hatching	104	2.32662	0.0020855	GNA13, ARNT2, EDN1, GNA12, INTS1, DLK1, HOXD10, HOXC6, GATA2, TWIST1, FLVCR1, C2CD3, CYP1A1, GABPA, HES7, LIG4, MYH9, PROX1, BCL2L11, HOXD9, NDEL1, EP300, HOXD3, SIX1, HOXD4, TFAP2A, SYVN1, ELL, PTK7, KEAP1, BCL2L1, XAB2, ITGB1, HOXA3, ECE1, HOXA5, HOXA6, HOXA7, TEAD4, NKX3-2, HOXA9, AXIN2, NKX2-5, DVL2, MAFF, EPAS1, SMAD2, EN1, CELSR1, GAS1, HOXB3, HOXB4, DLX1, HOXB2, SALL4, TULP3, PLCG1, PSMC4,…	3237	334	13528	1.3013	0.999978	0.21216	3.90619
GOTERM_MF_FAT	GO:0004879~ligand-dependent nuclear receptor activity	25	0.559284	0.00208952	PPARA, PPARD, THRA, ZBTB9, NR6A1, PPARG, RORA, NR2E3, NR2E1, NR2C2, NR1D1, NR1D2, RARA, RARB, NR2F2, COL11A2, RARG, RXRB, ESR1, RING1, NR4A1, NR4A3, AHR, PFDN6, NR5A1	3076	58	12983	1.81929	0.978959	0.148612	3.49994
GOTERM_BP_FAT	GO:0042733~embryonic digit morphogenesis	14	0.313199	0.00218949	C2CD3, TBX3, HOXA11, GNA12, HOXD12, HOXD13, GAS1, CTNNB1, ECE1, TULP3, LRP6, IFT52, FLVCR1, LRP5	3237	25	13528	2.34034	0.999987	0.217233	4.09713
GOTERM_MF_FAT	GO:0016879~ligase activity, forming carbon-nitrogen bonds	75	1.67785	0.00219268	HECW1, HECW2, TMEM189-UBE2V1, CTPS, UBE2G1, UBE2G2, PPCS, HLCS, CAD, MYLIP, TTLL1, TTL, TTLL3, GSS, PCGF2, WWP2, ANAPC4, RING1, UBR4, UBE2J1, UBE2I, UBE2J2, HERC2, TMEM189, RBBP6, UBE2B, HERC2P3, RNF180, UBE2O, PJA1, GLUL, TTLL10, HUWE1, PIAS3, UBE2M, FBXO22OS, MDM2, SIAH1, PIAS2, FBXL6, ZNF587, RNF20, FBXL2, UBE2U, GCLC, SYVN1, UBE3A, UBE2V1, CTPS2, ARPC4, ANAPC11, NHLRC1, STUB1, PFAS, QRSL1, SU…	3076	231	12983	1.37037	0.982615	0.149631	3.66971
GOTERM_MF_FAT	GO:0019899~enzyme binding	153	3.42282	0.00222497	SLC22A18, U2AF2, RGL3, AURKA, CBX1, PRKCSH, CTNNB1, CUL5, ANK1, CUL7, CDKN2D, VPS4A, RBCK1, PRKACA, ACIN1, SUPT5H, MAP2K7, CUL1, NCF2, CYP1A1, CD3E, STRN4, SOCS1, CST3, HDAC10, RAD9A, C10ORF2, JUP, MAPK1, PLCE1, PIAS3, SAPS3, PRKRIP1, RYR2, AKAP1, ERC1, RNF20, CD226, FGD2, CAV3, FGD1, CAMTA2, PPME1, ADAMTSL4, APOC2, MYO9B, ITGB2, RIMS1, FTH1, IL12RB2, TAL1, ACD, ATN1, SKIL, BCOR, AXIN2, DNAJA3, F…	3076	523	12983	1.23475	0.983623	0.146277	3.72279
INTERPRO	IPR007087:Zinc finger, C2H2-type	217	4.85459	0.00239194	ZNF630, DZIP1, ZNF639, REST, ZNF777, ZNF776, ZNF775, ZNF774, ZNF396, ZNF395, ZNF394, ZNF644, YY2, ZNF645, CIZ1, ZNF507, ZNF646, ZNF790, ZHX3, ZNF502, ZNF503, ZNF793, ZNF500, ZFP82, ZNF236, ZNF235, ZNF789, MTF1, ZNF239, PRDM2, ZNF382, ZIM2, ZNF41, ZNF132, ZNF133, ZNF77, ZNF610, ZSCAN5A, ZNF232, ZNF511, ZNF619, ZNF615, CASZ1, ZNF74, ZNF71, ZNF398, KLF6, ZNF623, ZNF529, ZNF625, ZBTB46, KLF13, KLF11,…	3877	784	16659	1.18931	0.99977	0.475016	4.29121
UP_SEQ_FEATURE	active site:Proton acceptor	182	4.07159	0.00263419	LDHC, STK33, QPCTL, CNDP2, STK36, PASK, AURKC, PKMYT1, CNP, AURKA, DMPK, PRKACG, MAP3K6, CSNK2A1, RNASE7, SULT1A1, PRKACA, MAP2K7, WWOX, MAP2K6, MATK, ACAA2, TNIK, CSNK1G2, STK24, QDPR, RPS6KC1, NRD1, WNK3, WNK2, MARK4, MARK2, MAPK1, EIF2AK1, MAPK6, RIOK3, MAPK9, NEK9, CAMK1, NEU1, MAPK7, EIF2AK2, LRRK1, NEK6, MDH2, STK16, FGFR1, FGFR4, NEK3, HSD17B14, MAPKAPK5, STK10, CHKB, MAP4K1, ADRBK1, CHEK2…	4370	658	19113	1.20974	1	0.675179	5.1378
GOTERM_BP_FAT	GO:0010628~positive regulation of gene expression	169	3.78076	0.00272366	CDX1, THRA, GDF6, ARNT2, RBM4, ZXDC, HOXD13, RORA, PDX1, NR2E3, GDNF, HOXD10, TGFB1, IL11, CTNNB1, EPC1, GATA2, APP, PROP1, MYOCD, ABRA, RARB, SUPT5H, MYST4, MYST3, RARG, RXRB, MTA2, MED12, TBR1, PROX1, TRERF1, AHR, HOXD9, MAPK1, EP300, MTF1, SIX1, MAPK9, VGLL2, PIAS2, RNF20, CAMTA2, CNBP, HOXA13, CRTC1, SOX5, ELK1, WT1, LIF, TCF21, HOXA1, MEIS2, TEAD4, IL17F, HOXA7, NKX2-1, RUNX1, DNMT3B, NKX2-5…	3237	581	13528	1.21563	0.999999	0.2579	5.07229
GOTERM_BP_FAT	GO:0006928~cell motion	141	3.15436	0.00273482	GNA13, CTHRC1, MTSS1, SLC22A16, JUB, LYPD3, IL16, TNFSF13, L1CAM, TNFSF12, MYLIP, GDNF, NR2E1, TGFB1, NRCAM, APP, ROBO1, LTB4R, ROBO2, ROBO3, TWIST1, PHOX2B, SGPL1, MDGA1, BARHL2, NRD1, MYH9, TBR1, TNS3, ARPC1B, TNS1, NDEL1, CD34, CCR4, CATSPER1, SIX1, LAMC1, TNFRSF12A, ITGB2, EPHB3, ITGB1, CAPZB, EPHB1, SRC, SCRIB, HOXA1, PVRL1, ARPC2, KAL1, CKLF, B3GNT1, SFTPD, NKX2-1, SCARB1, B3GNT2, B4GALT1, …	3237	475	13528	1.24056	0.999999	0.254168	5.09255
SP_PIR_KEYWORDS	disease mutation	408	9.12752	0.00280136	HOXD13, L1CAM, MXI1, HOXD10, CTNNB1, AGTR1, APP, CUL7, RAB27A, PHOX2A, PHOX2B, YARS, WNT10B, NCF2, CRYAA, EMG1, LIG1, MED12, LIFR, SERPING1, LIG4, MYH9, C10ORF2, JUP, MKS1, MYO18B, GLUL, PITPNM3, AAAS, MC2R, ST14, RYR2, TRAPPC1, PMP22, ZNF41, NAGLU, CYP1B1, ARFGEF2, ASL, LOC407835, NPHP3, MUSK, NPHP4, MYO15A, KAL1, ALDH4A1, DNMT3B, LFNG, RECQL4, KLF11, HBA1, SERPINI1, CYP7B1, UBA1, SGSH, GFAP, TC…	4374	1591	19235	1.12773	0.904443	0.086351	4.23923
SP_PIR_KEYWORDS	blocked amino end	34	0.760626	0.00288027	GNAZ, RNH1, ACP5, RCVRN, COMT, RCC1, RPS2, SRC, PRKACG, GP5, CBR1, GSTM3, RPS28, COL6A3, COL6A2, SFTPD, PRKACA, SCARB1, HPCAL1, CRYAA, LYN, EPB42, CAMP, HMGA1, APEH, RPS18, NME1-NME2, SERPINB6, ARF1, FYN, HPCA, CSTF1, LHB, LCP1	4374	92	19235	1.62519	0.910567	0.0855359	4.35616
UP_SEQ_FEATURE	zinc finger region:NR C4-type	20	0.447427	0.00297312	PPARA, PPARD, RARG, THRA, RXRB, PPARG, NR6A1, ESR1, NR4A1, NR2E3, RORA, NR4A3, NR2E1, NR2C2, NR1D1, NR1D2, RARA, RARB, NR2F2, NR5A1	4370	45	19113	1.94386	1	0.700579	5.78034
UP_SEQ_FEATURE	DNA-binding region:Nuclear receptor	20	0.447427	0.00297312	PPARA, PPARD, RARG, THRA, RXRB, PPARG, NR6A1, ESR1, NR4A1, NR2E3, RORA, NR4A3, NR2E1, NR2C2, NR1D1, NR1D2, RARA, RARB, NR2F2, NR5A1	4370	45	19113	1.94386	1	0.700579	5.78034
GOTERM_BP_FAT	GO:0009954~proximal/distal pattern formation	13	0.290828	0.0031159	HOXA11, EN1, GREM1, GLI2, HOXD10, CTNNB1, HOXC10, HOXD9, DLX1, HOXA10, HOXA9, SP8, PBX2	3237	23	13528	2.36214	1	0.279177	5.78235
UP_SEQ_FEATURE	domain:EF-hand 1	59	1.31991	0.0031797	S100A4, S100A3, S100A5, AIF1, TNNC1, DUOX2, FSTL1, RCVRN, OCM2, PRKCSH, CGREF1, SLC25A25, SLC25A23, CALN1, CIB1, CAPNS2, ACTN4, ACTN3, NUCB1, RYR2, FKBP10, LCP1, MYL6, MYL5, CABP2, CABP7, CABP4, NECAB2, EFCAB4B, NECAB1, MYL9, DGKA, AHRR, KIAA0494, LPCAT1, DGKG, RASGRP1, EFCAB1, PLCD3, CHP, SDF4, GUCA1B, GUCA1A, S100A16, NOX5, HPCAL1, S100A11, MYLPF, S100A14, CAPN3, SLC25A12, HPCA, MCFD2, RHOT1, C…	4370	182	19113	1.41784	1	0.707242	6.16995
GOTERM_BP_FAT	GO:0043009~chordate embryonic development	102	2.28188	0.00328261	GNA13, ARNT2, EDN1, GNA12, INTS1, DLK1, HOXD10, HOXC6, GATA2, TWIST1, FLVCR1, C2CD3, GABPA, HES7, LIG4, MYH9, PROX1, BCL2L11, HOXD9, NDEL1, EP300, HOXD3, SIX1, HOXD4, TFAP2A, SYVN1, ELL, PTK7, KEAP1, BCL2L1, XAB2, ITGB1, HOXA3, ECE1, HOXA5, HOXA6, HOXA7, TEAD4, NKX3-2, HOXA9, AXIN2, NKX2-5, DVL2, MAFF, EPAS1, SMAD2, EN1, CELSR1, GAS1, HOXB3, HOXB4, DLX1, HOXB2, SALL4, TULP3, PLCG1, PSMC4, HOXB8, …	3237	331	13528	1.28784	1	0.28681	6.08262
INTERPRO	IPR013088:Zinc finger, NHR/GATA-type	22	0.49217	0.00332659	PPARA, PPARD, RARG, THRA, RXRB, PPARG, NR6A1, ESR1, NR4A1, NR2E3, RORA, NR4A3, NR2E1, NR2C2, GATA1, GATA2, NR1D1, NR1D2, GATA3, RARB, NR2F2, NR5A1	3877	51	16659	1.85356	0.999991	0.565065	5.92021
GOTERM_BP_FAT	GO:0007155~cell adhesion	199	4.4519	0.00359824	JUB, CADM4, LYPD3, L1CAM, RADIL, CTNNB1, CDH22, CD47, APP, ADAM2, CLEC4A, IZUMO1, ADAM8, CDH24, PTPRF, BYSL, PTPRS, PTPRU, MYH9, SIRPA, BCL2L11, BTBD9, JUP, HAS1, CD34, NPTN, MADCAM1, LAMC1, CD226, DCBLD2, DCBLD1, ITGA10, OTOR, SCRIB, PXN, PVRL4, NPHP4, LGALS3BP, PVRL1, KAL1, TECTA, COL18A1, BMP1, LGALS4, CNKSR3, PPFIBP1, CELSR3, CELSR1, PMF1, COL16A1, COL14A1, LAMA3, HSPB11, LAMA5, PKP4, PCDHA6,…	3237	700	13528	1.18808	1	0.304622	6.64862
GOTERM_BP_FAT	GO:0022037~metencephalon development	17	0.380313	0.00384599	PHOX2A, RFX4, AGTPBP1, LDB1, GRIN1, GAS1, RORA, GLI2, CDK5, ATP2B2, HOXA1, ULK1, BCL2, MYO16, LHX5, NEUROD1, SDF4	3237	35	13528	2.02989	1	0.31675	7.09064
GOTERM_CC_FAT	GO:0005694~chromosome	129	2.88591	0.0038967	MORF4L1, HMGN1, HOXD12, MAEL, CBX2, H1FX, CBX1, REST, CBX7, CBX6, CSNK2A1, HIST1H2BJ, H2AFZ, TIGD3, H2AFY, STAG3, TIGD7, CDCA5, SS18L1, MYST4, MYST3, STAG1, H1F0, LIG4, DCTN3, H2BFWT, ORC1L, REC8, NDEL1, RCC2, TELO2, RNF20, DSCC1, RCC1, BANF1, JRK, SPC24, TAL1, ACD, HIST1H4A, EIF3E, HIST1H4F, HIST1H4D, HIST1H4I, DNMT3B, HIST1H4G, DNMT3A, CREBBP, L3MBTL, AKAP8L, SYCE1, PMF1, SUV39H2, TNKS1BP1, POL…	2880	460	12782	1.24462	0.950911	0.20694	5.79065
GOTERM_BP_FAT	GO:0022610~biological adhesion	199	4.4519	0.00389733	JUB, CADM4, LYPD3, L1CAM, RADIL, CTNNB1, CDH22, CD47, APP, ADAM2, CLEC4A, IZUMO1, ADAM8, CDH24, PTPRF, BYSL, PTPRS, PTPRU, MYH9, SIRPA, BCL2L11, BTBD9, JUP, HAS1, CD34, NPTN, MADCAM1, LAMC1, CD226, DCBLD2, DCBLD1, ITGA10, OTOR, SCRIB, PXN, PVRL4, NPHP4, LGALS3BP, PVRL1, KAL1, TECTA, COL18A1, BMP1, LGALS4, CNKSR3, PPFIBP1, CELSR3, CELSR1, PMF1, COL16A1, COL14A1, LAMA3, HSPB11, LAMA5, PKP4, PCDHA6,…	3237	701	13528	1.18639	1	0.315253	7.18199
GOTERM_MF_FAT	GO:0017076~purine nucleotide binding	502	11.2304	0.00392503	KIFC1, TUBB2A, KIFC3, ACTG2, MAP3K6, PIP5KL1, DHX38, MC1R, DHX37, VPS4A, DHX35, DHX30, MAP2K7, MAP2K6, RAB27A, YARS, TNIK, KIF5B, LIG1, UBE2J1, LIG3, LIG4, UBE2J2, MYH9, MARK4, C10ORF2, ORC1L, NME6, MARK2, MAPK1, MYO18B, GLUL, NME3, EIF2AK1, DHX29, MAPK6, MAPK9, MAPK7, EIF2AK2, MYO18A, TNFRSF6B, ACSBG2, HSPA1A, ATP12A, MTIF2, ATP6V0B, LOC407835, NPHP3, MUSK, MYO15A, DHX58, RECQL4, RANBP17, RECQL5…	3076	1918	12983	1.1047	0.999297	0.235768	6.47898
INTERPRO	IPR019804:Ras guanine-nucleotide exchange factor, conserved site	14	0.313199	0.0040206	RALGPS2, RGL3, RGL4, RASGEF1C, RALGDS, PLCE1, RASGRF2, RASGRP4, RASGRF1, SOS1, RASGRP1, RAPGEF3, KNDC1, RAPGEF1	3877	27	16659	2.22801	0.999999	0.609174	7.11279
GOTERM_BP_FAT	GO:0030902~hindbrain development	25	0.559284	0.00408434	FOXA2, AGTPBP1, RORA, GLI2, HOXA1, ATP2B2, BCL2, LHX5, POU4F1, SDF4, PHOX2A, PHOX2B, SMAD9, RFX4, LDB1, GRIN1, EN1, EN2, GAS1, TBR1, CDK5, HOXB2, ULK1, MYO16, NEUROD1	3237	60	13528	1.74132	1	0.322648	7.514
SP_PIR_KEYWORDS	serine/threonine-protein kinase	110	2.46085	0.00412416	STK33, STK36, PASK, AURKC, PKMYT1, AURKA, DMPK, PRKACG, MAP3K6, CSNK2A1, PRKACA, MAP2K7, MAP2K6, TNIK, BCR, STK24, CSNK1G2, RPS6KC1, WNK3, WNK2, MARK4, MARK2, MAPK1, EIF2AK1, MAPK6, RIOK3, CAMK1, NEK9, MAPK9, MAPK7, EIF2AK2, LRRK1, NEK6, STK16, NEK3, STK10, MAPKAPK5, MAP4K1, ADRBK1, CHEK2, RIOK1, IRAK4, LOC407835, VRK1, VRK3, SBK1, TTBK1, STK19, OBSCN, TAF1, TRIO, RPS6KL1, IKBKE, CDC42BPG, ULK1, …	4374	381	19235	1.26964	0.968541	0.116212	6.18202
GOTERM_MF_FAT	GO:0003702~RNA polymerase II transcription factor activity	77	1.7226	0.004354	HMGN1, PPARA, ZBTB32, FOXA2, RBM4, DEK, PDX1, MED22, PAX3, MED20, HOXD10, TAF7L, PROP1, ZNF148, SOX15, SPIB, OLIG2, NR2F2, SOX10, RXRB, GMEB2, GABPA, MED12, LEF1, PROX1, TRERF1, MED10, ELL2, PURA, HOXD9, HOXC10, TAF11, MED7, TAF10, HOXC13, ZNF136, FOXC1, DEAF1, STON1, LITAF, GLIS1, NFIX, MEIS1, MED12L, STON1-GTF2A1L, HOXA1, MEIS2, TCEA3, TEAD4, LHX3, NKX3-2, TEF, NKX2-1, TCEA2, UTF1, EPAS1, RFX4,…	3076	244	12983	1.33196	0.999682	0.249998	7.1626
GOTERM_BP_FAT	GO:0022604~regulation of cell morphogenesis	46	1.02908	0.00441218	FGD2, GNA13, FGD1, LZTS1, LST1, TNFRSF12A, GNA12, CDC42SE1, ITGB2, PALMD, CDH2, CDH4, TTL, TTC3, TGFB1, MBP, ACTR3, NRCAM, METRN, ROBO1, APOE, MAPT, ROBO2, FGD3, KLK8, ARHGEF1, PTPRF, EPB42, GRIN1, BARHL2, SMAD3, SMAD2, MYH9, GAS7, NUMBL, AMIGO1, NDEL1, YWHAH, PSEN1, ULK1, FYN, GRLF1, CYFIP1, CFDP1, NGFR, ARAP1	3237	131	13528	1.4675	1	0.338503	8.09335
UP_SEQ_FEATURE	calcium-binding region:2	40	0.894855	0.00442115	CABP2, AIF1, TNNC1, DUOX2, CABP7, CABP4, KCNIP2, OCM2, KCNIP1, NECAB2, KCNIP3, DGKA, CGREF1, AHRR, DGKG, RASGRP1, SLC25A23, PLCD3, EFCAB1, CALN1, CHP, SDF4, CIB1, GUCA1B, GUCA1A, CAPNS2, NOX5, HPCAL1, ACTN4, CAPN3, SLC25A12, NUCB1, HPCA, MCFD2, RHOT1, CALM3, RHOT2, FKBP10, RCN3, PDCD6, LCP1	4370	115	19113	1.52128	1	0.804344	8.47928
KEGG_PATHWAY	hsa04142:Lysosome	41	0.917226	0.00444189	SGSH, NAGLU, CLTA, AP1M2, ARSG, ATP6AP1, HEXB, PPT2, ACP5, AP3S1, CTSA, ATP6V0B, SLC11A2, AP1S1, NAGPA, CD68, AP3M2, GALNS, GALC, AP3D1, GBA, CLN3, LIPA, AP4M1, CD63, GNS, DNASE2, LAMP2, CTSK, LAMP3, GAA, ARSA, NEU1, GGA1, AP4B1, ATP6V0A4, CTNS, CLTCL1, CTSH, GGA3, CLN5	1185	117	5085	1.50373	0.578378	0.350676	5.4007
GOTERM_MF_FAT	GO:0032555~purine ribonucleotide binding	481	10.7606	0.00457828	KIFC1, TUBB2A, KIFC3, ACTG2, MAP3K6, PIP5KL1, DHX38, MC1R, DHX37, VPS4A, DHX35, DHX30, MAP2K7, MAP2K6, RAB27A, YARS, TNIK, KIF5B, LIG1, UBE2J1, LIG3, LIG4, UBE2J2, MYH9, MARK4, C10ORF2, ORC1L, NME6, MARK2, MAPK1, MYO18B, GLUL, NME3, EIF2AK1, DHX29, MAPK6, MAPK9, MAPK7, EIF2AK2, MYO18A, TNFRSF6B, ACSBG2, HSPA1A, ATP12A, MTIF2, ATP6V0B, LOC407835, MUSK, MYO15A, DHX58, RECQL4, RANBP17, RECQL5, SPHK2…	3076	1836	12983	1.10576	0.999791	0.253306	7.51815
GOTERM_MF_FAT	GO:0032553~ribonucleotide binding	481	10.7606	0.00457828	KIFC1, TUBB2A, KIFC3, ACTG2, MAP3K6, PIP5KL1, DHX38, MC1R, DHX37, VPS4A, DHX35, DHX30, MAP2K7, MAP2K6, RAB27A, YARS, TNIK, KIF5B, LIG1, UBE2J1, LIG3, LIG4, UBE2J2, MYH9, MARK4, C10ORF2, ORC1L, NME6, MARK2, MAPK1, MYO18B, GLUL, NME3, EIF2AK1, DHX29, MAPK6, MAPK9, MAPK7, EIF2AK2, MYO18A, TNFRSF6B, ACSBG2, HSPA1A, ATP12A, MTIF2, ATP6V0B, LOC407835, MUSK, MYO15A, DHX58, RECQL4, RANBP17, RECQL5, SPHK2…	3076	1836	12983	1.10576	0.999791	0.253306	7.51815
UP_SEQ_FEATURE	calcium-binding region:1	43	0.961969	0.00458249	CABP2, AIF1, TNNC1, DUOX2, CABP7, CABP4, KCNIP2, OCM2, PRKCSH, KCNIP1, NECAB2, KCNIP3, NECAB1, DGKA, CGREF1, AHRR, SLC25A25, LPCAT1, DGKG, RASGRP1, SLC25A23, PLCD3, EFCAB1, CALN1, CHP, SDF4, CIB1, GUCA1B, GUCA1A, CAPNS2, HPCAL1, NOX5, ACTN4, CAPN3, SLC25A12, NUCB1, HPCA, MCFD2, RHOT1, CALM3, RHOT2, FKBP10, PDCD6, LCP1	4370	126	19113	1.49261	1	0.801614	8.77539
UP_SEQ_FEATURE	compositionally biased region:Poly-Ser	134	2.99776	0.00471991	LYPD4, CHIA, LSMD1, GDF6, ARNT2, ZNF827, LEMD2, HOXD13, C1ORF111, CBX2, MED22, KIAA0652, KANK2, EIF4EBP3, USP54, GATA3, TRAK1, STAG3, OLIG2, RAPGEF1, SLC4A3, MYST4, MYST3, STAG1, TUB, SOCS1, SIPA1L2, TRIM37, ADRM1, TNS3, PITPNM1, MYO18B, FAM90A13, EP300, FAM90A14, FAM90A16, NAV2, HOXD3, HOXD4, PRKRIP1, NFE2L1, PRDM2, PIAS2, BIN2, SUPT6H, CGNL1, HOXA11, AKAP13, ASAP3, ZMYND8, TTC3, IL12RB2, KIAA17…	4370	475	19113	1.23384	1	0.797444	9.0269
SP_PIR_KEYWORDS	P-loop	40	0.894855	0.00473619	GNAZ, TUFM, KIFC1, RAB3B, ABCF2, RAB5C, ATP5B, GNA11, PEX6, CNP, MYO9B, MTIF2, ABCA3, RAB1A, TK1, LONP1, DDX17, KRAS, SRPR, TAP1, ABCD2, RRAS, NSF, RAB27A, DNM1L, KIF5B, ABCB4, DDX6, PCK1, GNAL, RAB31, ARF1, RRAS2, RAB5A, RHEB, ABCC1, GUK1, DNM1, ABCC5, DNM2	4374	116	19235	1.51641	0.981194	0.128048	7.06837
GOTERM_BP_FAT	GO:0008285~negative regulation of cell proliferation	109	2.43848	0.00479839	RARRES1, AIF1, PDX1, NR2E3, MXI1, ADORA1, TGFB1, FNTB, CUL5, APOE, CDKN2D, RARB, SPN, CUL1, RARG, PTPRF, SIX5, PTPRU, PROX1, VASH1, PTHLH, EIF2AK1, SSTR3, ALOX15B, MNT, PMP22, EIF2AK2, EMP3, ENPP7, LST1, IFITM1, TIMP2, FTH1, PRKRA, PEMT, SFTPD, AXIN2, DNAJA3, B4GALT1, COL18A1, PTPN6, BMP2, KLF11, S100A11, SMAD3, SMAD2, GAS1, FOXP3, NFKBIL1, HDAC4, NUP62, ETS1, TSC2, MYO16, LDOC1, BMP7, SST, PRKRI…	3237	361	13528	1.26186	1	0.356919	8.77143
GOTERM_BP_FAT	GO:0045666~positive regulation of neuron differentiation	13	0.290828	0.00488889	IRX3, PHOX2B, FOXA2, GLI2, ACTR3, NRCAM, HOXD3, VWC2, NEUROD1, TGIF2, DNMT3B, NKX2-5, NKX2-2	3237	24	13528	2.26372	1	0.357211	8.92963
INTERPRO	IPR001628:Zinc finger, nuclear hormone receptor-type	20	0.447427	0.00490647	PPARA, PPARD, RARG, THRA, RXRB, PPARG, NR6A1, ESR1, NR4A1, NR2E3, RORA, NR4A3, NR2E1, NR2C2, NR1D1, NR1D2, RARA, RARB, NR2F2, NR5A1	3877	46	16659	1.86821	1	0.65881	8.61433
GOTERM_CC_FAT	GO:0034703~cation channel complex	44	0.98434	0.00493779	KCNC2, KCNMB3, KCNC1, KCNC4, KCNC3, KCNA2, KCNA1, KCNA4, TRIM13, CNGB1, KCNIP2, KCNA7, KCNJ14, KCNS1, KCNS2, KCNK6, SCNN1B, KCNQ1, SCN5A, SCNN1A, KCND2, SCN2B, CACNG8, CACNG7, CACNA1I, KCTD21, KCTD1, CACNG1, CNGA4, KCNK2, KCTD10, KCNN4, KCNJ4, KCNN3, KCTD18, KCNF1, RYR2, KCTD15, CACNA1F, SCN8A, KCNH2, SCN4A, KCNH4, CACNA1B	2880	132	12782	1.4794	0.978103	0.238875	7.28382
UP_SEQ_FEATURE	zinc finger region:C2H2-type 6	137	3.06488	0.00515993	ZNF582, ZNF630, ZNF827, ZXDC, ZNF639, REST, ZNF777, ZNF776, ZNF775, ZNF774, ZNF579, ZNF394, ZNF574, ZNF180, ZNF577, ZNF644, ZNF507, ZNF790, ZNF502, ZNF7, ZNF3, ZFP82, ZNF236, ZNF235, ZNF789, MTF1, ZNF239, PRDM2, ZNF587, MYNN, ZNF382, ZNF41, ZIM2, ZNF132, ZNF77, ZNF610, ZNF133, ZNF619, ZNF331, ZNF615, ZNF323, ZNF695, ZNF596, CASZ1, ZNF74, ZNF597, ZNF71, ZNF420, ZNF398, ZNF623, ZNF529, ZNF625, ZNF6…	4370	488	19113	1.22786	1	0.812906	9.8278
OMIM_DISEASE	A Genome-Wide Association Study Identifies Novel Alleles Associated with Hair Color and Skin Pigmentation	6	0.134228	0.00526749	SLC45A2, SLC24A4, MC1R, HERC2, OCA2, EXOC2	756	7	3671	4.16213	0.998883	0.998883	8.25218
GOTERM_BP_FAT	GO:0021510~spinal cord development	18	0.402685	0.00533637	PHOX2A, RFX4, EVX1, MDGA1, PAX3, ISL1, GLI2, PROX1, HOXD10, HOXC10, ISL2, TULP3, HOXB8, GDF11, OLIG2, PBX3, NKX2-2, ERCC2	3237	39	13528	1.92885	1	0.377604	9.70807
INTERPRO	IPR001125:Recoverin	12	0.268456	0.00559576	GUCA1B, GUCA1A, HPCAL1, TNNC1, HPCA, DUOX2, EFCAB1, CALM3, RCVRN, KCNIP2, KCNIP1, KCNIP3	3877	22	16659	2.34375	1	0.68483	9.76675
SP_PIR_KEYWORDS	sh3 domain	65	1.45414	0.00560545	RUSC1, BCAR1, SLA, ARHGAP4, PACSIN1, PRMT2, PACSIN2, DLG3, DLG5, CSK, DLG2, MATK, ARHGAP9, SH3PXD2B, CASKIN2, SH3PXD2A, LYN, NCF2, ARHGEF7, ARHGEF5, NCK2, PRAM1, LCK, FCHSD2, MAP3K10, SRGAP3, FCHSD1, SPATA13, EPS8L1, MAP3K11, MIA, GRAP, ABI3, OTOR, SRC, DOCK1, SH3GLB2, MYO15A, TRIP10, SH3TC1, PIK3R1, NGEF, OBSCN, VAV3, BAIAP2L1, HCK, BZRAP1, TRIO, VAV2, VAV1, GAS7, SH3BP4, FNBP1, CASS4, PLCG1, FY…	4374	210	19235	1.36115	0.99095	0.145152	8.3138
GOTERM_BP_FAT	GO:0045941~positive regulation of transcription	162	3.62416	0.00561818	CDX1, THRA, GDF6, ARNT2, RBM4, ZXDC, HOXD13, RORA, PDX1, NR2E3, GDNF, HOXD10, TGFB1, IL11, CTNNB1, EPC1, GATA2, APP, PROP1, MYOCD, ABRA, RARB, SUPT5H, MYST4, MYST3, RARG, RXRB, MTA2, MED12, TBR1, PROX1, TRERF1, AHR, HOXD9, MAPK1, EP300, MTF1, SIX1, VGLL2, PIAS2, RNF20, CAMTA2, CNBP, HOXA13, CRTC1, SOX5, ELK1, WT1, LIF, TCF21, HOXA1, MEIS2, TEAD4, IL17F, HOXA7, NKX2-1, RUNX1, NKX2-5, NKX2-2, ARHGE…	3237	564	13528	1.2004	1	0.387881	10.1951
INTERPRO	IPR001452:Src homology-3 domain	67	1.49888	0.00566704	RUSC1, BCAR1, STAC3, MCF2L, SLA, ARHGAP4, PACSIN1, PRMT2, RIMBP3B, PACSIN2, DLG3, DLG5, CSK, DLG2, MATK, ARHGAP9, SH3PXD2B, CASKIN2, SH3PXD2A, LYN, NCF2, ARHGEF7, ARHGEF5, NCK2, PRAM1, LCK, FCHSD2, MAP3K10, SRGAP3, FCHSD1, SPATA13, EPS8L1, MAP3K11, MIA, GRAP, ABI3, OTOR, SRC, DOCK1, SH3GLB2, MYO15A, TRIP10, SH3TC1, PIK3R1, NGEF, VAV3, BAIAP2L1, HCK, BZRAP1, TRIO, VAV2, VAV1, GAS7, SH3BP4, FNBP1, …	3877	213	16659	1.3516	1	0.6686	9.88514
BIOCARTA	h_carm1Pathway:Transcription Regulation by Methyltransferase of CARM1	7	0.1566	0.005771	EP300, NCOA3, CREB1, PRKAR1B, CREBBP, RARA, CARM1	383	8	1437	3.28296	0.819706	0.819706	7.42797
GOTERM_BP_FAT	GO:0007265~Ras protein signal transduction	38	0.850112	0.00582629	GNA13, ARHGDIG, GRAP, MRAS, GNA12, MYO9B, RFXANK, SRC, ARHGAP4, LOC407835, KRAS, NISCH, APOE, RASGRP1, SOS1, RRAS, CNKSR1, PLD1, ARHGEF1, YWHAB, ARHGAP29, RALGDS, ELMO1, ARHGEF11, MAPK1, LAT, DOK1, NRAS, PLCE1, ULK1, GNB1, MAPK14, NTRK1, RASSF1, RRAS2, CFL1, COL1A2, KSR1	3237	105	13528	1.51246	1	0.39382	10.5531
GOTERM_CC_FAT	GO:0032993~protein-DNA complex	31	0.693512	0.00593507	HIST1H2AC, HIST1H2AA, H1FX, POLA2, RPA4, RPA3, RPA1, ACD, HIST1H4A, HIST1H2BJ, H2AFZ, HIST1H4F, H2AFY, HIST1H4D, HIST1H4I, H1FOO, MYST4, HIST1H4G, MYST3, HIST1H2BA, H1F0, HIST1H2BC, HIST1H2BG, HIST1H2BH, TNP1, H2BFM, H2BFWT, PURB, TNP2, PURA, POLD3, HIST1H1T, HIST1H3A, PRM1, PRM2, HIST1H3E, HIST1H3F	2880	86	12782	1.59981	0.989903	0.263885	8.69341
UP_SEQ_FEATURE	sequence variant	2813	62.9306	0.00599419	AIF1, VPS53, RORA, RADIL, WTAP, CLPTM1L, MAP3K6, APP, ZNF777, USP54, ZNF775, DHX38, MAK16, ZNF774, DHX37, ZNF396, ZNF394, DHX35, QRFP, LRRC7, RAB27A, LRRC4, ACAA2, TMEFF1, CYP1A1, SCN2B, SIPA1L2, ZNF790, UBE2J1, VPS41, ZNF793, ISG20L2, MARK4, JUP, EIF2AK1, ZNF789, CD163L1, TAGLN, DHX29, EIF2AK2, MYBBP1A, ZNF382, RALGPS2, SDAD1, CYP1B1, HSD17B14, NFKBIB, GAST, ATP12A, ASL, XAB2, ATN1, KAL1, DUSP16…	4370	11992	19113	1.02595	1	0.846344	11.3279
GOTERM_CC_FAT	GO:0044451~nucleoplasm part	151	3.37808	0.00605816	MORF4L1, ARNT2, RBM4, HOXD12, INTS1, PDLIM1, MED22, NR2E3, MED20, TAF7L, CTNNB1, EPC1, CSNK2A1, PROP1, INTS5, SRRM2, U2AF1, TGS1, MYST4, MYST3, RARG, MTA2, MED12, HDAC10, HDAC11, SFRS1, MED10, ELL2, EP300, PIAS3, SIX1, PIAS2, PAF1, EP400, DEAF1, ELL, HOXA11, FIGLA, CHEK2, COIL, WT1, CXXC1, MED12L, STON1-GTF2A1L, TAL1, CORO2A, FRG1, EIF3E, TEAD4, HOXA10, NKX2-1, HOXA9, TFDP3, SUPT7L, PRPF40B, NKX2…	2880	555	12782	1.20751	0.990824	0.254123	8.86599
SP_PIR_KEYWORDS	nucleotide binding	37	0.82774	0.00638948	GNAZ, TUFM, KIFC1, RAB3B, RAB5C, ATP5B, GNA11, PEX6, CNP, MYO9B, MTIF2, ABCA3, RAB1A, TK1, LONP1, DDX17, KRAS, SRPR, TAP1, ABCD2, RRAS, NSF, RAB27A, KIF5B, ABCB4, DDX6, GNAL, RAB31, ARF1, RRAS2, RAB5A, RHEB, ABCC1, GUK1, ABCC5, DNM1, DNM2	4374	107	19235	1.52066	0.995323	0.158921	9.42372
INTERPRO	IPR001723:Steroid hormone receptor	20	0.447427	0.00646876	PPARA, PPARD, RARG, THRA, RXRB, PPARG, NR6A1, ESR1, NR4A1, NR2E3, RORA, NR4A3, NR2E1, NR2C2, NR1D1, NR1D2, RARA, RARB, NR2F2, NR5A1	3877	47	16659	1.82846	1	0.697236	11.2066
GOTERM_BP_FAT	GO:0022415~viral reproductive process	25	0.559284	0.00663575	DERL1, HCFC1, DEK, BANF1, TGFB1, PVRL1, WWP2, CD4, SUPT5H, ICAM1, LRSAM1, CTBP2, CREB3, SMAD3, LIG4, HMGA1, FURIN, NEDD4, IRF7, CD81, HIPK2, THOC6, THOC7, THOC4, THOC3	3237	62	13528	1.68515	1	0.429366	11.9329
UP_SEQ_FEATURE	domain:SH2	34	0.760626	0.00666752	GRAP, SHF, SHE, SRC, SLA, HSH2D, SH2D4B, SH2D6, SH2B3, SH2B1, CSK, MATK, VAV3, LYN, HCK, SOCS1, SOCS5, STAT1, VAV2, VAV1, STAT3, NCK2, SH2D2A, TNS3, GRB10, TNS1, SH2D3A, FYN, LCK, JAK1, GRB7, LCP2, SUPT6H, SH3BP2	4370	96	19113	1.54901	1	0.865603	12.5213
SP_PIR_KEYWORDS	camp	15	0.33557	0.00668547	HCN1, PDE10A, CNGB1, PDE4C, CNGA4, PRKACG, PDE7B, PDE2A, PDE1C, PDE4A, PRKAR1B, PDE8B, PRKACA, RAPGEF3, HCN3	4374	32	19235	2.06136	0.996355	0.160924	9.83946
GOTERM_BP_FAT	GO:0001816~cytokine production	20	0.447427	0.00673249	NOX5, LIPA, LYN, IL18, NLRP3, NFATC2IP, IRF9, IRAK4, IL12RB2, S1PR3, NOD2, G6PD, IL17F, IRF3, CD4, IL12B, NFATC2, CD226, PTAFR, LCP2	3237	46	13528	1.81703	1	0.42881	12.0965
SP_PIR_KEYWORDS	transcription factor	25	0.559284	0.00674968	THRA, RORA, SPIB, TCEA2, NR2F2, FOXD1, TFDP1, TWIST1, SNAPC4, CREB1, GABPA, TEAD1, ILF3, TFCP2, STAT3, SREBF2, IRF9, NRF1, TFAP2A, NFE2L1, NFIC, TCF12, FOXI1, NHLH1, TCF15	4374	65	19235	1.69138	0.996547	0.157833	9.92941
KEGG_PATHWAY	hsa04530:Tight junction	45	1.00671	0.00677955	CLDN8, CLDN7, PARD3, RAB3B, MYL5, CLDN19, CLDN6, MRAS, CLDN10, CLDN11, CLDN14, SRC, MYL9, CTNNB1, LLGL2, CLDN15, CSNK2A1, KRAS, EXOC3, RRAS, PPP2R2C, PPP2R2D, AKT2, PARD6A, PRKCA, ACTB, SYMPK, PARD6B, EPB41, ACTN4, LY6G5B, CNKSR3, PRKCH, CRB3, MYLPF, ACTN3, MYH9, CSNK2A1P, CLDN23, EPB41L2, NRAS, EPB41L1, RRAS2, CLDN1, TJP2, MYH7B	1185	134	5085	1.44105	0.732788	0.355902	8.13395
SP_PIR_KEYWORDS	SH2 domain	38	0.850112	0.00680898	GRAP, SHF, SHE, SRC, SLA, HSH2D, SH2D4B, SH2D6, SH2B3, SH2B1, CSK, PIK3R1, MATK, PTPN6, VAV3, LYN, HCK, SOCS1, CBL, SOCS5, STAT1, VAV2, VAV1, STAT3, NCK2, SH2D2A, CBLC, TNS3, GRB10, TNS1, SH2D3A, PLCG1, FYN, LCK, JAK1, GRB7, LCP2, SH3BP2	4374	111	19235	1.50548	0.996716	0.15481	10.0124
GOTERM_BP_FAT	GO:0045930~negative regulation of mitotic cell cycle	12	0.268456	0.00698959	BCL2, MYO16, PML, SMAD3, DGKZ, BCL6, FOXC1, GAS1, DCUN1D3, APBB2, SCRIB, TGFB1	3237	22	13528	2.27955	1	0.435753	12.5297
UP_SEQ_FEATURE	zinc finger region:C2H2-type 8	118	2.63982	0.00715265	ZNF582, ZNF630, ZNF827, ZXDC, ZNF639, REST, ZNF776, ZNF775, ZNF774, ZNF579, ZNF574, ZNF180, ZNF577, ZNF507, ZNF790, ZNF502, ZNF7, ZNF3, ZFP82, ZNF236, ZNF235, ZNF789, ZNF239, ZNF587, MYNN, ZNF382, ZIM2, ZNF41, ZNF132, ZNF77, ZNF610, ZNF133, ZNF619, ZNF331, ZNF615, ZNF695, ZNF596, CASZ1, ZNF74, ZNF71, ZNF420, ZNF398, ZNF623, ZNF529, ZNF625, ZBTB40, ZNF320, ZNF497, ZNF627, ZNF585B, ZNF526, ZNF418, …	4370	417	19113	1.23764	1	0.874644	13.3717
UP_SEQ_FEATURE	domain:Ras-GEF	14	0.313199	0.00726867	RALGPS2, RGL3, RGL4, RASGEF1C, RALGDS, PLCE1, RASGRF2, RASGRP4, RASGRF1, SOS1, RASGRP1, RAPGEF3, KNDC1, RAPGEF1	4370	29	19113	2.11143	1	0.869663	13.5739
OMIM_DISEASE	Genetic correlates of brain aging on MRI and cognitive test measures: a genome-wide association and linkage analysis in the Framingham Study	7	0.1566	0.00728047	TARBP1, PPM1E, RFX4, EHF, POLR3B, CDH4, NNMT	756	10	3671	3.39907	0.999918	0.990924	11.2335
GOTERM_MF_FAT	GO:0046914~transition metal ion binding	710	15.8837	0.00728222	JUB, FHIT, GDA, PDP2, ZNF630, CYP2D6, ZNF639, RORA, REST, MYLIP, APP, ZNF777, ZNF776, ZNF775, ZNF774, ADAM2, CH25H, ZNF396, ZNF395, ZNF394, ADAM8, DDAH1, CYP1A1, ZNF644, ADAMTS20, RXRB, ZNF645, ZNF507, ZNF646, ZNF790, LIG3, ZNF502, ZHX3, VPS41, ZNF503, SPIRE2, ZNF793, ZNF500, ADAMTS7, ZNF236, FAM90A13, ZNF789, FAM90A14, ZNF235, EIF2AK1, FAM90A16, ZNF239, ZNHIT2, ZZZ3, ZNF382, ZNHIT3, ZNF41, TNFRS…	3076	2785	12983	1.07602	0.999999	0.362205	11.705
INTERPRO	IPR015493:Protocadherin beta	10	0.223714	0.00754521	PCDHB9, PCDHB8, PCDHB18, PCDHB6, PCDHB3, PCDHB16, PCDHB17, PCDHB4, PCDHB15, PCDHB14, PCDHB10	3877	17	16659	2.52758	1	0.734107	12.9521
GOTERM_BP_FAT	GO:0007156~homophilic cell adhesion	45	1.00671	0.00760523	PCDHA6, PCDHA7, PCDHA8, PCDHA2, CLSTN3, PCDHA3, PCDHA4, PCDHA5, PCDHGA9, PCDHGA8, L1CAM, PCDHGA6, PCDHA1, PCDHGA5, CDH22, PCDHGB1, PCDH1, ROBO1, ROBO2, CEACAM1, CDH24, PCDHGA12, PCDHB9, PCDHGA11, PCDHB8, PTPRF, PCDHB6, PCDHB3, PCDHB4, PCDHGB6, AMIGO1, NPTN, PCDHB15, PCDHB14, CDH2, CDH4, ITGB1, PCDHB10, PCDHAC2, PCDHB18, PVRL1, PCDHB16, PCDHB17, PCDHA10, PCDHA11, PCDHA12, PCDHA13, CELSR3, CELSR1, …	3237	131	13528	1.4356	1	0.458347	13.5589
GOTERM_BP_FAT	GO:0010604~positive regulation of macromolecule metabolic process	236	5.27964	0.00794974	CDX1, GDF6, HOXD13, CDC16, RORA, ADORA1, HOXD10, CTNNB1, EPC1, AGTR1, APP, APOE, ABRA, RARB, SUPT5H, CUL1, RARG, CD3E, RXRB, ANAPC4, BARHL2, MED12, TBR1, PROX1, MAPK1, MTF1, PIAS3, VGLL2, MAPK9, PIAS2, HOXA13, CRTC1, SCRIB, LIF, TCF21, IL17F, PEMT, NKX2-1, DNMT3B, NKX2-5, ARHGEF10L, NKX2-2, KLF6, DVL3, UTF1, BMP2, SMAD9, NTF3, KLF13, CREBBP, SMAD3, SMAD2, CDC20, CDC26, CDC27, NUP62, ETS1, ETS2, T…	3237	857	13528	1.15086	1	0.468022	14.1299
SP_PIR_KEYWORDS	lipoprotein	173	3.87025	0.00800777	GPRIN1, GNA13, LYPD1, LYPD4, ADORA3, LYPD3, VTCN1, GNA12, KIAA1274, RCVRN, LPAR2, RPE65, CD52, LPAR1, ZNRF1, ADORA1, RAB1A, APOBEC3D, PRKACG, GNG8, AGTR1, PTGIR, ANK1, TIAM2, MC1R, APOE, RAB24, RRAS, ERAS, PRKACA, SLC4A2, RAB26, GNG4, SLC4A3, RAB20, PAG1, RAB21, GNG7, RAB27A, CIB1, PLD1, BST1, MDGA1, MFI2, HTR4, NTSR1, LAT2, LYNX1, MC2R, PCMTD2, DSP, CPD, DNAJC5G, MAP6D1, STK16, LY6G6D, WNT5A, KC…	4374	642	19235	1.18502	0.998805	0.174917	11.675
UP_SEQ_FEATURE	short sequence motif:DEAH box	18	0.402685	0.00800936	RECQL4, TNFRSF6B, C9ORF102, RECQL5, CHD9, CHD8, CHD7, DHX29, DHX38, DHX37, DHX15, CHD2, DHX16, DHX35, DHX30, RTEL1, CHD4, CHD3, ERCC2	4370	42	19113	1.87444	1	0.885963	14.8543
INTERPRO	IPR000536:Nuclear hormone receptor, ligand-binding, core	20	0.447427	0.00841288	PPARA, PPARD, RARG, THRA, RXRB, PPARG, NR6A1, ESR1, NR4A1, NR2E3, RORA, NR4A3, NR2E1, NR2C2, NR1D1, NR1D2, RARA, RARB, NR2F2, NR5A1	3877	48	16659	1.79037	1	0.75519	14.3354
INTERPRO	IPR008946:Nuclear hormone receptor, ligand-binding	20	0.447427	0.00841288	PPARA, PPARD, RARG, THRA, RXRB, PPARG, NR6A1, ESR1, NR4A1, NR2E3, RORA, NR4A3, NR2E1, NR2C2, NR1D1, NR1D2, RARA, RARB, NR2F2, NR5A1	3877	48	16659	1.79037	1	0.75519	14.3354
SP_PIR_KEYWORDS	spermatogenesis	39	0.872483	0.00843443	TSNAXIP1, SLC22A16, SPATA20, H1FNT, TDRD6, FOXA3, DZIP1, SLC2A14, ACSBG2, MAEL, PAX5, TAF7L, DAZAP1, SPEM1, HOOK1, SPATA9, DDX25, PIWIL2, TDRD1, MAK, MTL5, TNP1, RACGAP1, MORC1, TNP2, GGN, MICALCL, RNF151, HIST1H1T, TXNDC2, SLC26A8, CATSPER1, MYCBPAP, SIAH1, TSSK2, PRM1, PRM2, PSME4, UTP14C	4374	116	19235	1.4785	0.999166	0.178754	12.2598
INTERPRO	IPR003577:Ras small GTPase, Ras type	12	0.268456	0.00849807	RAP2B, NRAS, KRAS, RRAS2, MRAS, RRAS, RHEB, RAP1A, ERAS, RIT1, RASD2, RHEBL1	3877	23	16659	2.24185	1	0.742559	14.4701
GOTERM_MF_FAT	GO:0042974~retinoic acid receptor binding	10	0.223714	0.00852645	PRAME, RARG, PFDN6, ZBTB9, NCOA6, PPARG, RING1, COL11A2, HMGA1, HSD17B8	3076	17	12983	2.48279	1	0.399453	13.5711
UP_SEQ_FEATURE	domain:UBA 1	6	0.134228	0.00859061	RAD23B, NUB1, USP5, RAD23A, UBAP1, USP13	4370	7	19113	3.74887	1	0.895057	15.8464
UP_SEQ_FEATURE	region of interest:5 X 4 AA repeats of P-X-X-P	6	0.134228	0.00859061	PCDHA6, PCDHA7, PCDHA8, PCDHA2, PCDHA4, PCDHA5, PCDHA1, PCDHA12	4370	7	19113	3.74887	1	0.895057	15.8464
UP_SEQ_FEATURE	domain:UBA 2	6	0.134228	0.00859061	RAD23B, NUB1, USP5, RAD23A, UBAP1, USP13	4370	7	19113	3.74887	1	0.895057	15.8464
KEGG_PATHWAY	hsa04010:MAPK signaling pathway	80	1.78971	0.00868844	GNA12, FGF11, FASLG, FGF12, DAXX, TGFB1, ACVR1C, PRKACG, MAX, MAP3K6, CASP3, MAPT, RRAS, PRKACA, FGF1, MAP2K7, MAP2K6, CHUK, AKT2, PRKCA, CACNG8, CACNG7, CACNG1, FLNB, MAPK1, RASGRF2, ARRB2, RASGRF1, RRAS2, MAPK9, STMN1, MAPK7, MAP3K14, PPP5C, MAP3K11, FGFR1, TRAF2, FGFR4, MRAS, MAPKAPK5, MAP4K1, MKNK1, ELK1, HSPA1A, PPM1B, LOC407835, JMJD7-PLA2G4B, KRAS, RASGRP4, RASGRP1, SOS1, DUSP16, HSPA6, CH…	1185	267	5085	1.28573	0.816019	0.345072	10.3118
UP_SEQ_FEATURE	zinc finger region:C2H2-type 9	107	2.39374	0.0086988	ZNF582, ZNF630, ZNF827, ZXDC, REST, ZNF776, ZNF775, ZNF774, ZNF574, ZNF180, ZNF507, ZNF790, ZNF502, ZNF7, ZFP82, ZNF236, ZNF235, ZNF239, ZNF587, ZNF382, ZIM2, ZNF41, ZNF132, ZNF610, ZNF77, ZNF133, ZNF619, ZNF331, ZNF615, ZNF695, ZNF596, ZNF74, ZNF71, ZNF420, ZNF398, ZNF623, ZNF529, ZNF625, ZBTB40, ZNF497, ZNF320, ZNF627, ZNF585B, ZNF526, ZNF418, ZNF658B, ZNF416, ZIK1, ZNF319, ZNF117, ZNF17, ZNF16…	4370	376	19113	1.24464	1	0.890466	16.0299
GOTERM_BP_FAT	GO:0042981~regulation of apoptosis	222	4.96644	0.00897323	SNCB, INTS1, ADORA1, BAK1, CUL5, APP, HTRA2, APOE, PSENEN, RARB, DDAH2, MAP2K6, CUL1, WWOX, RAB27A, CRTAM, RARG, PRAME, BCL2L14, CRYAA, PTPRF, CD3E, ADAMTS20, RAD9A, LIG4, BCL2L11, NME6, MAPK1, NME3, UNC13D, SSTR3, ALOX15B, TXNDC5, MNT, RYR2, MAPK9, MYO18A, TNFRSF6B, HOXA13, AKAP13, HSPA1A, CHEK2, BCL2L1, SCRIB, SLC11A2, SERINC3, AHRR, KRAS, DIABLO, NKX2-5, COL18A1, SPHK2, NTF3, CIDEB, SMAD3, TRI…	3237	804	13528	1.15395	1	0.504396	15.805
GOTERM_CC_FAT	GO:0001726~ruffle	25	0.559284	0.00908897	FGD2, MYO5A, FGD1, MTSS1, TLN1, TNFRSF12A, AIF1, BCAR1, MYO9B, TPM1, ITGB1, PDE4A, SYNJ2, FGD3, PARD6A, NF2, PLEK, S100A11, MYH9, GAS7, NME1-NME2, ITGB1BP1, RAB5A, CYFIP1, LCP1	2880	67	12782	1.65604	0.999132	0.339418	13.0205
INTERPRO	IPR002048:Calcium-binding EF-hand	47	1.05145	0.00914915	MYL6, MYL5, CABP2, TNNC1, DUOX2, CABP7, CABP4, FSTL1, EPS15L1, RCVRN, KCNIP2, OCM2, KCNIP1, EFCAB4B, NECAB2, NECAB1, MYL9, KCNIP3, DGKA, CGREF1, AHRR, SLC25A25, LPCAT1, DGKG, SLC25A23, EFCAB1, CALN1, CHP, SDF4, CIB1, GUCA1B, GUCA1A, HPCAL1, NOX5, ACTN4, MYLPF, ACTN3, CAPN3, SLC25A12, HPCA, RHOT1, CALM3, RYR2, RHOT2, RCN3, FKBP10, PDCD6, LCP1	3877	143	16659	1.41226	1	0.752878	15.4929
GOTERM_BP_FAT	GO:0007389~pattern specification process	82	1.83445	0.00916183	GNA13, CDX1, EVX1, FOXA2, EDN1, DYNC2LI1, TBX20, HOXD12, HOXD13, GLI2, HOXD10, CTNNB1, HOXC6, PCGF2, WNT3, PROP1, NR2F2, C2CD3, GSC, OTX1, LDB1, RING1, LEF1, HES7, VAX2, CFC1, HOXD9, CTNNBIP1, HOXC10, HOXD8, EP300, BTG2, PSEN1, HOXC13, HOXD3, HIPK2, HOXD4, SIX1, FKBP8, MFNG, TSHZ1, HOXA11, GREM1, HOXA1, ACD, HOXA3, HOXA5, HOXA6, HOXA7, NKX3-2, HOXA10, HOXA9, NKX2-1, BCOR, PLXND1, AXIN2, LFNG, DVL…	3237	267	13528	1.28349	1	0.506436	16.1103
GOTERM_BP_FAT	GO:0043067~regulation of programmed cell death	224	5.01119	0.00922374	SNCB, INTS1, ADORA1, BAK1, CUL5, APP, HTRA2, APOE, PSENEN, RARB, DDAH2, MAP2K6, CUL1, WWOX, RAB27A, CRTAM, RARG, PRAME, BCL2L14, PTPRF, CRYAA, CD3E, ADAMTS20, RAD9A, LIG4, MARK4, BCL2L11, NME6, MAPK1, NME3, UNC13D, SSTR3, ALOX15B, TXNDC5, MNT, RYR2, MAPK9, MYO18A, TNFRSF6B, HOXA13, AKAP13, HSPA1A, CHEK2, BCL2L1, SCRIB, SLC11A2, SERINC3, AHRR, KRAS, DIABLO, NKX2-5, COL18A1, SPHK2, NTF3, CIDEB, SMA…	3237	812	13528	1.15288	1	0.503634	16.2103
GOTERM_BP_FAT	GO:0048704~embryonic skeletal system morphogenesis	23	0.514541	0.00948478	GSC, NDST1, PRRX1, HSPG2, COL2A1, GAS1, HOXD10, HOXD9, HOXB3, HOXB4, PCGF2, HOXB2, TULP3, HOXA3, HOXA5, HOXB8, HOXA6, HOXD3, HOXD4, HOXB6, SIX1, HOXA7, TFAP2A	3237	57	13528	1.68634	1	0.508316	16.6307
GOTERM_MF_FAT	GO:0051427~hormone receptor binding	32	0.715884	0.00951843	ZBTB9, FKBP4, PPARG, FHL2, DAXX, CTNNB1, PSMC3IP, COL11A2, HSD17B8, RARG, PRAME, RING1, MED12, HMGA1, PRPF6, TACC2, TAF11, LEP, TAF10, PSMC5, YWHAH, MED30, NUP62, NCOA3, PFDN6, PHB2, NCOA6, CRH, JAK1, PIAS2, TRIP6, ZNHIT3	3076	88	12983	1.53481	1	0.424044	15.0322
GOTERM_BP_FAT	GO:0010769~regulation of cell morphogenesis involved in differentiation	29	0.64877	0.00953773	LZTS1, TNFRSF12A, CDH2, CDH4, TGFB1, TTC3, TTL, MBP, NRCAM, ACTR3, METRN, ROBO1, APOE, MAPT, ROBO2, KLK8, ARHGEF1, PTPRF, GRIN1, BARHL2, SMAD3, SMAD2, NUMBL, AMIGO1, YWHAH, NDEL1, PSEN1, ULK1, NGFR	3237	77	13528	1.57398	1	0.50525	16.7157
GOTERM_BP_FAT	GO:0048706~embryonic skeletal system development	29	0.64877	0.00953773	NDST1, PRRX1, COL2A1, DLK1, HOXD10, HOXC6, PCGF2, HOXA3, HOXA5, HOXA6, HOXA7, NKX3-2, HOXA9, GSC, HSPG2, GAS1, HOXB3, HOXD9, HOXB4, DLX1, HOXB2, TULP3, HOXB8, HOXD3, HOXD4, SIX1, HOXB6, TFAP2A, KIAA1217	3237	77	13528	1.57398	1	0.50525	16.7157
GOTERM_BP_FAT	GO:0008219~cell death	200	4.47427	0.0095432	FASTKD2, L1CAM, SHF, CTNNB1, BAK1, CLPTM1L, APP, HTRA2, PSENEN, CUL1, BCL7C, TWIST1, SGPL1, BCL2L15, YARS, BCL2L14, STAG3L3, PTPRH, LIG4, BCL2L12, BCL2L11, C10ORF2, NME6, NME3, MAPK7, EIF2AK2, NEK6, ZIM2, BLCAP, TNFRSF6B, AKAP13, BCL2L1, RFFL, DIDO1, SCRIB, SLC11A2, AHRR, KRAS, ATN1, DIABLO, KLF11, CIDEB, SMAD3, DUSP22, TRIO, TREX1, CIDEA, GAS1, CYP7B1, SEMA6A, NUP62, UBA1, STEAP3, PPARD, SPG7, N…	3237	719	13528	1.1625	1	0.500522	16.7245
GOTERM_MF_FAT	GO:0004674~protein serine/threonine kinase activity	124	2.77405	0.0095655	STK33, LTBP4, STK36, PASK, AURKC, PKMYT1, AURKA, DMPK, PRKACG, MAP3K6, CSNK2A1, PRKACA, MAP2K7, MAP2K6, TNIK, BCR, STK24, CSNK1G2, RPS6KC1, WNK3, WNK2, MARK4, MARK2, MAPK1, EIF2AK1, MAPK6, RIOK3, MAPK9, NEK9, CAMK1, MAPK7, EIF2AK2, LRRK1, NEK6, STK16, NEK3, STK10, MAPKAPK5, ITGAE, MAP4K1, AKAP13, ADRBK1, CHEK2, RIOK1, IRAK4, LOC407835, VRK1, VRK3, SBK1, TTBK1, STK19, ATRIP, TAF1, OBSCN, LY6G5B, T…	3076	430	12983	1.21714	1	0.415889	15.1009
INTERPRO	IPR000980:SH2 motif	38	0.850112	0.00994361	GRAP, SHF, SHE, SRC, SLA, HSH2D, SH2D4B, SH2D6, SH2B3, SH2B1, CSK, PIK3R1, MATK, PTPN6, VAV3, LYN, HCK, SOCS1, SOCS5, STAT1, VAV2, VAV1, STAT3, NCK2, CBLC, SH2D2A, TNS3, GRB10, TNS1, SH2D3A, PLCG1, FYN, LCK, JAK1, GRB7, LCP2, SUPT6H, SH3BP2	3877	111	16659	1.471	1	0.766958	16.7253
GOTERM_BP_FAT	GO:0012501~programmed cell death	172	3.84787	0.0100695	FASTKD2, TNFSF13, TNFSF12, PMAIP1, SHF, CTNNB1, BAK1, CLPTM1L, APP, TIAM2, HTRA2, CDKN2D, PSENEN, DAP, ACIN1, CUL1, BCL7C, CIB1, NET1, TWIST1, SGPL1, YARS, BCL2L15, BCL2L14, STAG3L3, FAM82A2, PTPRH, LIG4, BCL2L12, BCL2L11, AHR, NME6, EP300, NME3, RASGRF2, RASGRF1, MAPK7, EIF2AK2, NEK6, ZIM2, BLCAP, FGD2, TNFRSF6B, TRAF1, FGD1, TRAF2, LITAF, TNFRSF12A, ADAMTSL4, AKAP13, ITGB2, BCL2L1, RFFL, PTRH2,…	3237	611	13528	1.17646	1	0.514462	17.565
GOTERM_MF_FAT	GO:0017080~sodium channel regulator activity	6	0.134228	0.0100815	PRSS8, CAV3, SGK2, NEDD4, NEDD4L, TMPRSS3	3076	7	12983	3.61778	1	0.423132	15.8511
GOTERM_BP_FAT	GO:0016265~death	201	4.49664	0.0101716	FASTKD2, L1CAM, SHF, CTNNB1, BAK1, CLPTM1L, APP, HTRA2, PSENEN, CUL1, BCL7C, TWIST1, SGPL1, BCL2L15, YARS, BCL2L14, STAG3L3, PTPRH, LIG4, BCL2L12, C10ORF2, BCL2L11, NME6, NME3, MAPK7, EIF2AK2, NEK6, ZIM2, BLCAP, TNFRSF6B, AKAP13, BCL2L1, RFFL, DIDO1, SCRIB, SLC11A2, AHRR, KRAS, ATN1, DIABLO, KLF11, CIDEB, SMAD3, DUSP22, TRIO, TREX1, CIDEA, GAS1, CYP7B1, SEMA6A, NUP62, UBA1, TCF15, STEAP3, PPARD, …	3237	724	13528	1.16024	1	0.513179	17.7271
SP_PIR_KEYWORDS	GTP binding	25	0.559284	0.0102787	TUFM, GNAZ, RAB3B, TUBB2A, RAB5C, GNA11, MTIF2, RAB1A, KRAS, SRPR, RRAS, GNG4, RAB27A, DNM1L, PCK1, GNAL, RAB31, GNB1, RRAS2, GNG10, DNAJC25, RAB5A, RHEB, GNB3, DNM1, DNM2	4374	67	19235	1.64089	0.999824	0.208419	14.7461
SP_PIR_KEYWORDS	ligase	88	1.96868	0.0103296	HECW1, HECW2, VARS2, CTPS, BTRC, UBE2G1, UBE2G2, GCAT, PPCS, HLCS, CAD, SAE1, MYLIP, ACSS2, ZNRF1, TTLL1, ACSF3, TTL, TTLL3, GSS, ACSS1, WWP2, RNF149, NFX1, CARS, YARS, SUCLG2, LIG1, SARS, DTX3L, RING1, LIG3, UBE2J1, TRIM41, UBR4, UBE2I, HERC2, DARS2, UBE2J2, LIG4, UBE2B, TRIM37, UBE2O, PJA1, GLUL, HUWE1, UBE2M, RNF25, HARS, SLC27A6, MDM2, SIAH1, RNF20, UBE2U, GCLC, SYVN1, UBE3A, TRIM17, ACSBG2, …	4374	305	19235	1.26881	0.999832	0.204437	14.8138
UP_SEQ_FEATURE	domain:Cadherin 5	33	0.738255	0.0103626	PCDHA6, PCDHA7, PCDHA8, PCDHA2, PCDHA3, PCDHA4, PCDHGA9, PCDHA5, PCDHGA8, PCDHB15, PCDHB14, PCDHGA6, PCDHGA5, PCDHA1, CDH2, PCDHB10, CDH4, PCDHAC2, CDH22, PCDHGB1, PCDH1, PCDHB18, PCDHB16, PCDHA10, PCDHA11, PCDHA12, PCDHA13, CDH24, PCDHB9, PCDHGA12, PCDHGA11, PCDHB8, PCDHB6, PCDHB3, PCDHB4, CELSR3, PCDHGB6, CELSR1	4370	95	19113	1.51928	1	0.922449	18.8036
GOTERM_MF_FAT	GO:0003708~retinoic acid receptor activity	8	0.178971	0.0104533	RARG, PFDN6, RXRB, ZBTB9, RING1, RARA, RARB, COL11A2	3076	12	12983	2.81383	1	0.42549	16.3878
GOTERM_BP_FAT	GO:0001708~cell fate specification	21	0.469799	0.01073	FKBP8, FGFR4, FOXA2, EVX1, HOXA11, GLI2, GDNF, ITGB1, HOXD10, CTNNB1, HOXC10, EYA2, WNT3, PSEN1, SIX1, TEAD4, NKX2-1, OLIG2, TLX3, FGF1, NKX2-2	3237	51	13528	1.72084	1	0.527316	18.6085
GOTERM_BP_FAT	GO:0010941~regulation of cell death	224	5.01119	0.0107502	SNCB, INTS1, ADORA1, BAK1, CUL5, APP, HTRA2, APOE, PSENEN, RARB, DDAH2, MAP2K6, CUL1, WWOX, RAB27A, CRTAM, RARG, PRAME, BCL2L14, PTPRF, CRYAA, CD3E, ADAMTS20, RAD9A, LIG4, MARK4, BCL2L11, NME6, MAPK1, NME3, UNC13D, SSTR3, ALOX15B, TXNDC5, MNT, RYR2, MAPK9, MYO18A, TNFRSF6B, HOXA13, AKAP13, HSPA1A, CHEK2, BCL2L1, SCRIB, SLC11A2, SERINC3, AHRR, KRAS, DIABLO, NKX2-5, COL18A1, SPHK2, NTF3, CIDEB, SMA…	3237	815	13528	1.14863	1	0.523236	18.6401
INTERPRO	IPR018249:EF-HAND 2	66	1.47651	0.0108176	S100A4, S100A5, AIF1, TNNC1, DUOX2, FSTL1, EPS15L1, RCVRN, KCNIP2, OCM2, PRKCSH, KCNIP1, KCNIP3, CGREF1, SLC25A25, SLC25A23, CALN1, CIB1, TBC1D9B, CAPNS2, ACTN4, ACTN3, NUCB1, RYR3, RYR2, FKBP10, LCP1, MYL6, CABP2, REPS1, CABP7, CABP4, NECAB3, EFCAB4B, NECAB2, NECAB1, MYL9, DGKA, AHRR, KIAA0494, LPCAT1, RASGRP4, DGKG, RASGRP1, EFCAB1, CHP, SDF4, GUCA1B, GUCA1A, HPCAL1, NOX5, S100A16, S100A11, MYL…	3877	215	16659	1.31904	1	0.78169	18.0613
GOTERM_BP_FAT	GO:0043299~leukocyte degranulation	8	0.178971	0.0110645	LAT, CPLX2, LAT2, UNC13D, LYN, PI4K2A, STXBP2, RAB27A	3237	12	13528	2.78612	1	0.528804	19.1321
SP_PIR_KEYWORDS	potassium channel	28	0.626398	0.0111778	KCNC2, KCNC1, KCNC4, KCNC3, KCNA2, KCNA1, KCNA4, KCNIP2, KCNA7, KCNIP1, KCNK10, KCNIP3, KCNS1, KCNS2, KCNK7, KCNK6, KCNQ1, HCN3, HCN1, KCND2, KCNK2, KCNJ4, KCNN3, KCNH6, KCNF1, KCNH2, KCNH4, KCNH5	4374	78	19235	1.57862	0.999918	0.21435	15.9343
INTERPRO	IPR017441:Protein kinase, ATP binding site	128	2.86353	0.0111854	STK33, STK36, PASK, AURKC, PKMYT1, AURKA, DMPK, PRKACG, MAP3K6, CSNK2A1, PRKACA, MAP2K7, MAP2K6, MATK, TNIK, STK24, CSNK1G2, RPS6KC1, WNK3, WNK2, MARK4, MARK2, MAPK1, EIF2AK1, MAPK6, MAPK9, NEK9, CAMK1, MAPK7, EIF2AK2, LRRK1, NEK6, STK16, FGFR1, FGFR4, NEK3, STK10, MAPKAPK5, MAP4K1, ADRBK1, CHEK2, EPHB3, EPHB4, EPHB1, SRC, IRAK4, LOC407835, MUSK, VRK1, VRK3, SBK1, TTBK1, RYK, TRIO, EPHA1, EPHA2, …	3877	455	16659	1.20879	1	0.779828	18.6176
UP_SEQ_FEATURE	domain:PDZ	37	0.82774	0.0112376	RHPN1, PREX1, RHPN2, PDLIM3, PDLIM1, GIPC2, RADIL, RIMS1, SYNPO2L, RGS12, TIAM2, HTRA2, GORASP1, GORASP2, GOPC, HTRA4, LRRC7, AHNAK, PARD6A, DVL2, CNKSR1, PARD6B, DVL3, PTPN3, CNKSR3, SIPA1L2, LDB3, FRMPD1, ARHGEF11, CARD11, MAGIX, MAST1, PDZD8, CARD14, MAST2, MYO18A, GRASP	4370	110	19113	1.47115	1	0.932278	20.2272
INTERPRO	IPR000014:PAS	15	0.33557	0.0113484	EPAS1, PASK, ARNT2, AHR, AHRR, NPAS2, NCOA3, PER1, PASD1, PDE8B, PER3, KCNH2, PDCD6, KCNH4, SIM1, KCNH5	3877	33	16659	1.95313	1	0.772055	18.8629
UP_SEQ_FEATURE	zinc finger region:C2H2-type 7	125	2.79642	0.0113842	ZNF582, ZNF630, ZNF827, ZXDC, ZNF639, REST, ZNF776, ZNF775, ZNF774, ZNF579, ZNF394, ZNF574, ZNF180, ZNF577, ZNF644, ZNF507, ZNF790, ZNF502, ZNF7, ZNF3, ZFP82, ZNF236, ZNF235, ZNF789, ZNF239, ZNF587, MYNN, ZNF382, ZIM2, ZNF41, ZNF132, ZNF77, ZNF610, ZNF133, ZNF619, ZNF331, ZNF615, ZNF695, ZNF596, CASZ1, ZNF597, ZNF74, ZNF71, ZNF420, ZNF398, ZNF623, ZNF529, ZNF625, ZNF621, ZBTB40, ZNF320, ZNF497, Z…	4370	451	19113	1.21222	1	0.929331	20.4634
INTERPRO	IPR018248:EF hand	43	0.961969	0.0113992	MYL6, MYL5, CABP2, TNNC1, REPS1, DUOX2, CABP7, CABP4, EPS15L1, RCVRN, KCNIP2, OCM2, NECAB3, KCNIP1, EFCAB4B, NECAB2, MYL9, KCNIP3, NECAB1, DGKA, AHRR, SLC25A25, RASGRP1, SLC25A23, EFCAB1, CALN1, CHP, CIB1, TBC1D9B, GUCA1B, GUCA1A, HPCAL1, NOX5, ACTN4, S100A11, MYLPF, ACTN3, CAPN3, RYR3, HPCA, CALM3, S100G, PDCD6, LCP1	3877	130	16659	1.42128	1	0.761232	18.9392
GOTERM_MF_FAT	GO:0016881~acid-amino acid ligase activity	63	1.4094	0.0116248	HECW1, HECW2, TMEM189-UBE2V1, UBE2G1, UBE2G2, PPCS, MYLIP, TTLL1, TTL, TTLL3, GSS, PCGF2, WWP2, ANAPC4, RING1, UBR4, UBE2J1, UBE2I, UBE2J2, HERC2, TMEM189, RBBP6, UBE2B, HERC2P3, RNF180, UBE2O, PJA1, TTLL10, HUWE1, PIAS3, UBE2M, FBXO22OS, MDM2, PIAS2, SIAH1, FBXL6, ZNF587, RNF20, FBXL2, UBE2U, GCLC, SYVN1, UBE3A, UBE2V1, ARPC4, NHLRC1, ANAPC11, STUB1, SUMO3, SUMO2, HECTD3, RNF167, NEDD4L, BCOR, F…	3076	201	12983	1.32292	1	0.45096	18.0579
GOTERM_BP_FAT	GO:0006915~apoptosis	169	3.78076	0.0117057	FASTKD2, TNFSF13, TNFSF12, PMAIP1, SHF, CTNNB1, BAK1, CLPTM1L, APP, TIAM2, HTRA2, PSENEN, DAP, ACIN1, CUL1, BCL7C, CIB1, NET1, TWIST1, SGPL1, YARS, BCL2L15, BCL2L14, STAG3L3, FAM82A2, PTPRH, LIG4, BCL2L12, BCL2L11, AHR, NME6, EP300, NME3, RASGRF2, RASGRF1, MAPK7, EIF2AK2, NEK6, ZIM2, BLCAP, FGD2, TNFRSF6B, TRAF1, FGD1, TRAF2, LITAF, TNFRSF12A, ADAMTSL4, AKAP13, ITGB2, BCL2L1, RFFL, PTRH2, GREM1, …	3237	602	13528	1.17322	1	0.544336	20.1269
INTERPRO	IPR001895:Guanine-nucleotide dissociation stimulator CDC25	14	0.313199	0.0118387	RALGPS2, RGL3, RGL4, RASGEF1C, RALGDS, PLCE1, RASGRF2, RASGRP4, RASGRF1, SOS1, RASGRP1, RAPGEF3, KNDC1, RAPGEF1	3877	30	16659	2.00521	1	0.762245	19.5967
GOTERM_BP_FAT	GO:0051130~positive regulation of cellular component organization	58	1.29754	0.0118874	ATP6AP1, EDN1, EIF5A, TGFB1, ACTR3, GATA2, PDPK1, METRN, ROBO1, MAPT, TGFA, ROBO2, PRKCA, ARHGEF1, ACTN4, PTPRF, PROX1, LDLRAP1, AHR, NUMBL, AMIGO1, NCK2, NDEL1, EREG, CFL1, GHRL, NGFR, EIF5A2, CAV3, CALY, CCK, HOXA13, TNFRSF12A, C3, OXT, PML, APOC2, CDH4, TPM1, ARPC2, SFTPD, NEDD4L, NKX2-5, DNMT3B, PIK3R1, ARHGEF10L, SYNPO, TAF1, NF2, PLEK, DLGAP5, CBL, SMAD3, SMAD2, FOXP3, CD63, NFKBIL1, ARAP1	3237	181	13528	1.33918	1	0.545266	20.4068
GOTERM_BP_FAT	GO:0035239~tube morphogenesis	43	0.961969	0.0119414	GNA13, FOXA2, PGF, HOXA11, TBX20, EDN1, PTK7, HOXD13, PAX3, GREM1, GLI2, SCRIB, LGR4, CTNNB1, TCF21, RGMA, HOXA5, HAND2, BCL2, CASP8, PLXND1, NKX2-5, TWIST1, B4GALT1, DVL2, BMP2, C2CD3, TBX3, NR4A3, CELSR1, MMP14, BCL2L11, GZF1, PSEN1, LAMA5, ZIC5, SIX1, CFL1, TSC2, GRLF1, TFAP2A, IFT52, BMP7	3237	127	13528	1.415	1	0.542338	20.4898
SP_PIR_KEYWORDS	mrna processing	76	1.70022	0.0124248	SCAF1, APOBEC2, U2AF2, RBM4, CWC15, SNRPD2, SYNCRIP, SKIV2L2, WTAP, SFRS5, DHX38, SRRM2, U2AF1, DBR1, LSM3, DHX35, PTBP2, PABPN1, SRPK2, PRPF31, SYMPK, NOL3, EFTUD2, PTBP1, PRPF39, SFRS1, SMN2, SMN1, PRPF6, DDX39, SNRNP200, THOC6, KHSRP, SNRPB, SNRPA, THOC7, RBM38, THOC4, CPSF4, CPSF3, THOC3, PRPF38A, SNRPG, NHP2L1, SF3B4, XAB2, SF3B2, SFRS16, FRG1, DHX15, DHX16, SCNM1, PABPC1, SNRNP70, PRPF40B, …	4374	260	19235	1.28545	0.999971	0.230194	17.5564
INTERPRO	IPR001478:PDZ/DHR/GLGF	48	1.07383	0.012458	PARD3, IL16, RHPN1, PREX1, RHPN2, LNX2, PDLIM3, PDLIM1, GIPC2, RADIL, SDCBP2, RIMS1, SCRIB, SYNPO2L, RGS12, HTRA2, TIAM2, GORASP2, GOPC, DLG3, APBA2, HTRA4, DLG5, DLG2, LRRC7, AHNAK, PARD6A, DVL2, DVL3, CNKSR1, PARD6B, PTPN3, CNKSR3, SIPA1L2, LDB3, FRMPD1, SLC9A3R2, ARHGEF11, CARD11, MAGIX, MAST1, PDZD8, CARD14, MAST2, PDZD2, TJP2, MYO18A, GRASP	3877	149	16659	1.38423	1	0.768164	20.5146
GOTERM_BP_FAT	GO:0008037~cell recognition	22	0.49217	0.0127282	B4GALT1, ACR, CRTAM, OPCML, NDN, CELSR3, SPA17, TNP2, AMIGO1, CSGALNACT1, NRCAM, NCAM2, FEZF2, HIST1H1T, APP, ZPBP, LAMA5, ARSA, CNTNAP3, SCARB1, CNTN4, CD226	3237	55	13528	1.67167	1	0.560902	21.6894
SMART	SM00399:ZnF_C4	20	0.447427	0.0127822	PPARA, PPARD, RARG, THRA, RXRB, PPARG, NR6A1, ESR1, NR4A1, NR2E3, RORA, NR4A3, NR2E1, NR2C2, NR1D1, NR1D2, RARA, RARB, NR2F2, NR5A1	2303	46	9079	1.71402	0.997309	0.860902	16.7301
SP_PIR_KEYWORDS	repressor	120	2.68456	0.0128419	EIF2C1, RBM4, ZNF639, CBX2, REST, MXI1, NR2E1, CBX7, CBX6, ZGPAT, MIER3, ZNF396, SUPT5H, MYST4, MYST3, PRAME, YY2, RCOR1, MED12, HDAC10, ZHX3, ZNF503, HES7, HDAC11, FOXN3, MNT, MYBBP1A, ZNF382, CNBP, EID3, ZNF133, TH1L, SOX7, MED12L, BCOR, DNMT3B, DNMT3A, MAFF, KLF13, ASXL1, KLF11, L3MBTL, KLF17, WHSC2, SUV39H2, SAFB2, FEZF1, FEZF2, HDAC4, ZNF217, MLX, ZNF418, ZNF318, ZIK1, RBPJ, NCOR1, NCOR2, HD…	4374	435	19235	1.21312	0.99998	0.231919	18.0924
UP_SEQ_FEATURE	compositionally biased region:Poly-Ala	110	2.46085	0.012991	KCNC3, GDF1, RBM4, INTS1, HOXD13, ACSS1, HOMER3, PRRT1, CREB3L1, PTBP2, OLIG2, IFRD1, PHOX2B, RSBN1L, CAPNS2, FAM21D, STRN4, PTBP1, UBR4, TBR1, CECR6, TRIM37, MAPK1, MYO18B, ANKRD13C, HOXD8, PARP12, PI4K2A, MAPK7, EP400, RAD23B, NAGLU, CALY, HOXA13, HOXA11, OTP, B3GNT8, KCNS1, SFRS15, C10ORF92, TTBK1, HOXA7, GPR25, NKX3-2, PASD1, NKX2-1, PABPC1, EIF3J, OBSCN, EHMT1, KLF13, CNKSR3, EN1, GAS1, TBC1…	4370	393	19113	1.22419	1	0.947246	23.0088
GOTERM_MF_FAT	GO:0003707~steroid hormone receptor activity	20	0.447427	0.0130492	PPARA, PPARD, RARG, THRA, RXRB, PPARG, NR6A1, ESR1, NR4A1, NR2E3, RORA, NR4A3, NR2E1, NR2C2, NR1D1, NR1D2, RARA, RARB, NR2F2, NR5A1	3076	49	12983	1.72275	1	0.480731	20.0462
UP_SEQ_FEATURE	domain:Protein kinase	129	2.88591	0.0130855	STK33, STK36, PASK, AURKC, PKMYT1, AURKA, DMPK, PRKACG, MAP3K6, CSNK2A1, PRKACA, MAP2K7, MAP2K6, MATK, TNIK, STK24, CSNK1G2, WNK3, WNK2, MARK4, MARK2, MAPK1, EIF2AK1, MAPK6, RIOK3, MAPK9, NEK9, CAMK1, MAPK7, EIF2AK2, LRRK1, NEK6, NRBP2, STK16, FGFR1, FGFR4, NEK3, STK10, MAPKAPK5, MAP4K1, ADRBK1, CHEK2, PXK, RIOK1, EPHB3, EPHB4, EPHB1, SRC, IRAK4, LOC407835, MUSK, VRK1, VRK3, SBK1, TTBK1, RYK, TRI…	4370	469	19113	1.203	1	0.944065	23.1561
SP_PIR_KEYWORDS	helicase	43	0.961969	0.0132954	TNFRSF6B, BTAF1, INO80, SKIV2L2, HELZ, SETX, CHD9, CHD8, DDX47, DDX17, ERCC6, CHD7, DHX38, DDX11, DHX37, DDX25, DHX15, CHD2, DHX16, DHX35, DHX30, CHD4, DHX58, RTEL1, ERCC2, CHD3, RECQL4, C9ORF102, RECQL5, C10ORF2, DDX6, DDX39, DHX29, NAV2, SNRNP200, DDX59, CHTF18, DDX31, RUVBL2, PRIC285, RUVBL1, SRCAP, EP400, DDX51	4374	134	19235	1.41116	0.999986	0.234124	18.6715
KEGG_PATHWAY	hsa04916:Melanogenesis	34	0.760626	0.0139155	WNT5A, ADCY1, WNT5B, ADCY7, CAMK2G, EDN1, CTNNB1, PRKACG, LOC407835, KRAS, WNT3, MC1R, CREB3L2, CREB3L1, PRKACA, CREB3L3, CAMK2A, DVL2, PRKCA, DVL3, WNT10B, CREB3, CREB1, CREBBP, LEF1, FZD5, WNT2B, MAPK1, NRAS, WNT7B, EP300, ADCY9, CALM3, WNT11	1185	99	5085	1.47372	0.934031	0.419412	16.0346
GOTERM_CC_FAT	GO:0005773~vacuole	73	1.63311	0.0139896	SGSH, C7ORF28B, ATP6AP1, HEXB, IL4I1, ZNRF1, HOOK3, HOOK1, MAP1LC3A, MCOLN1, VPS16, RAB27A, RAMP3, TM9SF1, CLN3, ATG9A, STXBP2, VPS41, SLC3A1, ATP6V1F, GNS, CTSK, UNC13D, PSEN1, GAA, NEU1, PCYOX1, CTSH, CLN5, ACR, USP6, NAGLU, LITAF, USP5, USP4, LRBA, ACP5, PPT2, CTSA, ATP6V1B1, TTC3, ATP6V0B, SLC11A2, SIAE, SLC29A3, CD68, SLC48A1, GALNS, SFTPD, GALC, SNAP23, TRIP10, SFTPB, GBA, RILP, VPS18, LIPA…	2880	252	12782	1.28567	0.999981	0.453509	19.3656
UP_SEQ_FEATURE	domain:Fibronectin type-III 2	42	0.939597	0.0140477	IL27RA, MYBPC3, SORL1, CNTFR, L1CAM, EPHB3, EPHB4, EPHB1, INSRR, IL12RB2, NRCAM, RIMBP3B, COL7A1, ROBO1, SPEG, KAL1, ROBO2, ROBO3, BOC, OBSCN, PTPRF, PTPRH, BZRAP1, SDK1, LIFR, PTPRS, PTPRU, EPHA1, IL11RA, EPHA2, NCAM2, EPHA4, IGFN1, COL14A1, EPHA6, IGSF22, UMODL1, CMYA5, CNTN4, MPL, IGSF9, COL20A1	4370	130	19113	1.41304	1	0.950984	24.6405
GOTERM_CC_FAT	GO:0005681~spliceosome	42	0.939597	0.0142151	NHP2L1, U2AF2, CWC15, SYNCRIP, SNRPD2, SKIV2L2, XAB2, SF3B4, SF3B2, DHX38, FRG1, SRRM2, DHX15, U2AF1, LSM3, WAC, DHX35, SNRNP70, PABPC1, RBM28, GEMIN7, SFRS12, TXNL4B, PRPF31, SNRPN, EFTUD2, SFRS1, SF3A2, SF3A1, U2AF1L4, SMN2, SFRS17A, SMN1, PRPF6, SNRNP200, SNRPB, SNRPA, RHEB, THOC4, RBM17, TXNL4A, SNRPG, PRPF38A	2880	132	12782	1.41215	0.999984	0.441067	19.6469
SP_PIR_KEYWORDS	phagocytosis	8	0.178971	0.014427	TUB, GATA2, ABCA7, DOCK1, CDC42SE1, ELMO3, ELMO2, ELMO1	4374	13	19235	2.7062	0.999995	0.246381	20.0998
GOTERM_BP_FAT	GO:0045055~regulated secretory pathway	10	0.223714	0.0144361	LAT, CPLX2, LAT2, UNC13D, LYN, PI4K2A, STXBP2, RIMS1, CDK5, RAB27A	3237	18	13528	2.32177	1	0.602574	24.2351
GOTERM_BP_FAT	GO:0009199~ribonucleoside triphosphate metabolic process	40	0.894855	0.0151582	ATP5D, ATP5E, ATP1B1, CTPS, ATP5B, ATP6AP1, PRKAG2, MYO9B, ATP5G2, ATP12A, ATP6V1B1, TGFB1, ATP6V0B, ATP2B2, LONP1, ATP5S, ENTPD1, NDUFS1, ATP5J, ATP5J2, ATP1A3, ATP11A, ATP1A4, OLA1, ACLY, ATP1A2, ATP13A2, ATP6V1F, NME6, ATP6V1C2, NME3, ATP6V0E2, ATP13A1, NME1-NME2, ATP2A3, ATP9B, ATP9A, ATP8A2, ATP6V0A4, CTNS	3237	118	13528	1.41667	1	0.616125	25.2876
KEGG_PATHWAY	hsa04310:Wnt signaling pathway	48	1.07383	0.015289	PPARD, BTRC, PPP2R5C, CTNNB1, PRKACG, WNT3, CSNK2A1, PRKACA, SOX17, CUL1, PRKCA, WNT10B, CTBP2, VANGL1, LEF1, CTNNBIP1, SENP2, EP300, PSEN1, CCND2, MAPK9, WNT11, SIAH1, RUVBL1, WNT5A, WNT5B, APC2, CAMK2G, CHD8, CHP, AXIN2, NFATC2, CAMK2A, DVL2, CSNK1A1, DVL3, LY6G5B, NLK, CREBBP, CSNK1A1L, SMAD3, SMAD2, FZD5, CSNK2A1P, DKK4, WNT2B, WNT7B, LRP6, LRP5	1185	151	5085	1.36407	0.949661	0.392353	17.4815
GOTERM_MF_FAT	GO:0003712~transcription cofactor activity	105	2.34899	0.0154319	RBM4, PDLIM1, MXI1, CTNNB1, HOXC6, MYOCD, SND1, PQBP1, ABRA, RARA, MYST3, PHOX2B, ZNF593, RXRB, GABPA, MED12, PROX1, TRERF1, EP300, MTF1, MNT, VGLL2, TFAP2A, NFE2L1, PIAS2, NFE2L3, RNF20, CRTC1, NFKBIB, NR2C2, STON1-GTF2A1L, MEIS2, ATN1, SUPT7L, SKIL, BCOR, DNMT3B, TFDP1, TAF1, UTF1, TRIP4, EPAS1, CREBBP, GTF2A1L, PMF1, PSMC5, DYRK1B, NCOR1, NCOR2, ENY2, E2F1, ZBTB32, PRRX1, RFXANK, KCNIP3, MAX, …	3076	363	12983	1.22088	1	0.530229	23.271
GOTERM_BP_FAT	GO:0009259~ribonucleotide metabolic process	48	1.07383	0.0157823	ATP5D, ATP5E, ATP1B1, CTPS, ATP5B, ATP6AP1, PRKAG2, MYO9B, ATP5G2, ATP6V1B1, ATP12A, TGFB1, PFAS, ATP6V0B, CMPK1, ATP2B2, LONP1, NUDT9, ATP5S, DHODH, ENTPD1, NDUFS1, ATP5J, ADSSL1, ATP5J2, ADAL, ATP1A3, ATP11A, ATP1A4, OLA1, ACLY, ATP1A2, ATP13A2, AMPD3, ATP6V1F, NME6, ATP6V1C2, NME3, ATP6V0E2, ATP13A1, NME1-NME2, ATP2A3, ATP9B, ATP9A, ATP8A2, DPYD, ATP6V0A4, CTNS	3237	147	13528	1.36463	1	0.626618	26.1859
GOTERM_BP_FAT	GO:0007413~axonal fasciculation	7	0.1566	0.0158132	AMIGO1, NRCAM, NCAM2, FEZF2, NDN, CELSR3, CNTN4	3237	10	13528	2.92542	1	0.62294	26.2303
GOTERM_MF_FAT	GO:0035257~nuclear hormone receptor binding	28	0.626398	0.0158402	FKBP4, ZBTB9, PPARG, FHL2, DAXX, CTNNB1, PSMC3IP, COL11A2, HSD17B8, PRAME, RARG, RING1, MED12, HMGA1, PRPF6, TACC2, TAF11, TAF10, YWHAH, MED30, NCOA3, NUP62, PFDN6, PHB2, NCOA6, PIAS2, TRIP6, ZNHIT3	3076	77	12983	1.53481	1	0.530351	23.8111
UP_SEQ_FEATURE	domain:Cadherin 2	35	0.782998	0.0159046	PCDHA6, PCDHA7, PCDHA8, PCDHA2, PCDHA3, CLSTN3, PCDHA4, PCDHGA9, PCDHA5, PCDHGA8, PCDHB15, PCDHB14, PCDHGA6, PCDHGA5, PCDHA1, CDH2, PCDHB10, CDH4, PCDHAC2, CDH22, PCDHGB1, PCDH1, PCDHB18, PCDHB16, PCDHA10, PCDHA11, PCDHA12, PCDHA13, CDH24, PCDHB9, PCDHGA12, PCDHGA11, PCDHB8, PCDHB6, PCDHB3, PCDHB4, CELSR3, PCDHGB6, CELSR1, DSG2	4370	105	19113	1.45789	1	0.9642	27.4285
UP_SEQ_FEATURE	domain:Cadherin 1	35	0.782998	0.0159046	PCDHA6, PCDHA7, PCDHA8, PCDHA2, PCDHA3, CLSTN3, PCDHA4, PCDHGA9, PCDHA5, PCDHGA8, PCDHB15, PCDHB14, PCDHGA6, PCDHGA5, PCDHA1, CDH2, PCDHB10, CDH4, PCDHAC2, CDH22, PCDHGB1, PCDH1, PCDHB18, PCDHB16, PCDHA10, PCDHA11, PCDHA12, PCDHA13, CDH24, PCDHB9, PCDHGA12, PCDHGA11, PCDHB8, PCDHB6, PCDHB3, PCDHB4, CELSR3, PCDHGB6, CELSR1, DSG2	4370	105	19113	1.45789	1	0.9642	27.4285
SP_PIR_KEYWORDS	cell adhesion	116	2.59508	0.0159708	JUB, CADM4, L1CAM, RADIL, CTNNB1, CDH22, NRCAM, CD47, GP5, APP, ADAM2, TGFBI, CDH24, PCDHGA12, PCDHGA11, PTPRF, PTPRS, PTPRU, JUP, NCAM2, PODXL2, CD34, MADCAM1, LAMC1, CD226, TNFRSF12A, ITGAE, PTK7, NINJ2, ITGA10, ITGB5, ITGB2, ITGB1, PXN, PCDHAC2, PVRL4, LGALS3BP, ITGAX, PVRL1, KAL1, TTYH1, PCDHA10, PCDHA11, PCDHA12, PCDHA13, COL18A1, COL16A1, MUC4, LAMA3, COL14A1, CASS4, DSG2, LAMA5, ITGA8, PKP…	4374	422	19235	1.20881	0.999999	0.263805	22.0107
UP_SEQ_FEATURE	domain:N-terminal Ras-GEF	11	0.246085	0.0160033	RASGRF2, RASGRF1, RASGRP4, RASGRP1, SOS1, RGL3, RAPGEF3, RASGEF1C, KNDC1, RAPGEF1, RALGDS	4370	22	19113	2.18684	1	0.961875	27.5739
UP_SEQ_FEATURE	domain:Fibronectin type-III 1	42	0.939597	0.0160339	IL27RA, MYBPC3, SORL1, CNTFR, L1CAM, EPHB3, EPHB4, EPHB1, INSRR, IL12RB2, NRCAM, RIMBP3B, COL7A1, ROBO1, SPEG, KAL1, ROBO2, ROBO3, BOC, OBSCN, PTPRF, PTPRH, BZRAP1, SDK1, LIFR, PTPRS, PTPRU, EPHA1, IL11RA, EPHA2, NCAM2, EPHA4, IGFN1, COL14A1, EPHA6, IGSF22, UMODL1, CMYA5, CNTN4, MPL, IGSF9, COL20A1	4370	131	19113	1.40225	1	0.958965	27.6188
INTERPRO	IPR008271:Serine/threonine protein kinase, active site	101	2.25951	0.0160832	STK33, STK36, PASK, AURKC, PKMYT1, AURKA, DMPK, PRKACG, MAP3K6, CSNK2A1, PRKACA, MAP2K7, MAP2K6, TNIK, STK24, CSNK1G2, RPS6KC1, WNK3, WNK2, MARK4, MARK2, MAPK1, EIF2AK1, MAPK6, CAMK1, NEK9, MAPK9, MAPK7, EIF2AK2, LRRK1, NEK6, STK16, NEK3, STK10, MAPKAPK5, MAP4K1, ADRBK1, CHEK2, IRAK4, LOC407835, VRK1, VRK3, SBK1, TTBK1, TRIO, RPS6KL1, IKBKE, CDC42BPG, ULK1, DYRK1B, DYRK1A, GRK7, MYLK, NUAK2, PINK…	3877	354	16659	1.22595	1	0.839515	25.6921
GOTERM_BP_FAT	GO:0009144~purine nucleoside triphosphate metabolic process	41	0.917226	0.0161272	ATP5D, ATP5E, ATP1B1, ATP5B, ATP6AP1, PRKAG2, ATP5G2, MYO9B, ATP12A, ATP6V1B1, TGFB1, ATP6V0B, ATP2B2, LONP1, ATP5S, ENTPD1, NDUFS1, ATP5J, ATP5J2, NUDT1, ATP1A3, ATP11A, ATP1A4, OLA1, ACLY, ATP1A2, DGUOK, ATP13A2, ATP6V1F, NME6, ATP6V1C2, NME3, ATP6V0E2, ATP13A1, NME1-NME2, ATP2A3, ATP9B, ATP9A, ATP8A2, ATP6V0A4, CTNS	3237	122	13528	1.40448	1	0.625877	26.6781
UP_SEQ_FEATURE	DNA-binding region:Homeobox; TALE-type	10	0.223714	0.0162214	IRX3, MEIS3, PKNOX1, MEIS2, TGIF2, MKX, PBX3, MEIS1, PBX2, PBX4	4370	19	19113	2.30194	1	0.957321	27.8941
UP_SEQ_FEATURE	domain:EGF-like 1; calcium-binding	10	0.223714	0.0162214	F10, BMP1, UMODL1, SCUBE3, FBLN5, SCUBE1, CELSR3, CELSR1, TLL2, GAS6	4370	19	19113	2.30194	1	0.957321	27.8941
SMART	SM00173:RAS	12	0.268456	0.0164045	RAP2B, NRAS, KRAS, RRAS2, MRAS, RRAS, RHEB, RAP1A, ERAS, RIT1, RASD2, RHEBL1	2303	23	9079	2.05683	0.999504	0.850754	20.9742
GOTERM_MF_FAT	GO:0042623~ATPase activity, coupled	81	1.81208	0.0164484	ABCF1, ATP5D, ATP5E, ATP1B1, ATP6AP1, ATP5B, PEX6, SKIV2L2, TAPBP, ATP2B2, DDX17, LONP1, DHX38, DDX11, DDX25, VPS4A, DHX35, LONRF1, DHX30, RTEL1, NSF, ATP5J, ABCC10, MYH9, GTF2H2, ATP6V1F, DDX39, DHX29, ATP9B, ATP9A, SNRNP200, DDX31, RUVBL2, PCYOX1, DMC1, MYO18A, MYL6, TNFRSF6B, MYO9B, ATP6V1B1, ATP12A, ABCA3, ATP6V0B, DDX47, CHD8, ERCC6, TAP1, CHD2, DHX15, DHX16, HSPA8, DHX58, CHD4, CHD3, ERCC2,…	3076	272	12983	1.25691	1	0.534855	24.6092
GOTERM_MF_FAT	GO:0046982~protein heterodimerization activity	64	1.43177	0.0165524	THRA, PGF, ALG2, PPARG, HEXB, ARNT2, SAE1, TPD52, SDCBP2, ADORA1, TAS1R2, TGFB1, AGTR1, MAX, BAK1, APOE, ROBO1, ROBO2, COL11A2, SUPT5H, KCND2, CD3E, SCUBE1, RING1, SLC3A1, INHA, INHBA, GABRR1, PFDN6, IL12A, IL12B, ADD2, GCLC, ZBTB9, SOX5, PML, APOC2, BCL2L1, POLA2, ITGB1, PVRL1, DGKD, HAND2, BCL2, TAP1, ENO2, ENO3, RUNX1, NKX2-5, SIM1, HSD17B8, EPAS1, NR4A1, TPD52L1, ABCG1, SMC4, P2RX5, P2RX6, PK…	3076	208	12983	1.29869	1	0.528341	24.7448
GOTERM_CC_FAT	GO:0000786~nucleosome	23	0.514541	0.0167012	HIST1H2AC, HIST1H2AA, H1FX, HIST1H4A, HIST1H2BJ, H2AFZ, H2AFY, HIST1H4F, HIST1H4D, HIST1H4I, H1FOO, MYST4, HIST1H4G, MYST3, HIST1H2BA, H1F0, HIST1H2BC, HIST1H2BG, HIST1H2BH, TNP1, H2BFM, H2BFWT, TNP2, HIST1H1T, HIST1H3A, PRM1, HIST1H3E, PRM2, HIST1H3F	2880	63	12782	1.62029	0.999998	0.478012	22.6878
GOTERM_MF_FAT	GO:0060090~molecular adaptor activity	25	0.559284	0.0168668	MTSS1, GRAP, RUSC1, SRC, SLA, HSH2D, ARHGAP4, AHRR, ANK1, GAB1, SH3BGR, CNTNAP1, PAG1, KHDRBS1, VAV3, BAIAP2L1, TRADD, SH2D2A, NCK2, LAT, GRB10, SH2D3A, PDCD6, GRB7, SH3BP2, TOB1	3076	67	12983	1.5749	1	0.526526	25.1535
GOTERM_MF_FAT	GO:0004672~protein kinase activity	167	3.73602	0.0168779	STK33, FASTKD2, STK36, LTBP4, PASK, AURKC, PKMYT1, AURKA, DMPK, PRKACG, MAP3K6, PACSIN1, CSNK2A1, PRKACA, MAP2K7, MAP2K6, MATK, BCR, TNIK, CSNK1G2, STK24, RPS6KC1, WNK3, WNK2, MARK4, MARK2, MAPK1, EIF2AK1, MAPK6, RIOK3, MAPK9, NEK9, CAMK1, MAPK7, EIF2AK2, LRRK1, NEK6, NRBP2, STK16, FGFR1, FGFR4, NEK3, MAPKAPK5, STK10, ITGAE, PTK7, MAP4K1, AKAP13, ADRBK1, CHEK2, PXK, RIOK1, EPHB3, EPHB4, EPHB1, SR…	3076	606	12983	1.16314	1	0.518456	25.168
GOTERM_BP_FAT	GO:0006468~protein amino acid phosphorylation	184	4.11633	0.0174259	STK33, GDF6, STK36, PASK, AURKC, PKMYT1, LPAR2, AURKA, LPAR1, ADORA1, TGFB1, DMPK, PRKACG, MAP3K6, APP, CSNK2A1, GAB1, PRKACA, MAP2K7, MAP2K6, MATK, BCR, TNIK, CSNK1G2, STK24, RPS6KC1, WNK3, WNK2, MARK4, MARK2, MAPK1, PLCE1, EIF2AK1, MAPK6, RIOK3, MAPK9, NEK9, CAMK1, MAPK7, EIF2AK2, ERC1, LRRK1, NEK6, NRBP2, STK16, FGFR1, FGFR4, NEK3, MAPKAPK5, STK10, PTK7, MAP4K1, ADRBK1, CHEK2, PXK, EPHB3, EPHB…	3237	667	13528	1.15288	1	0.650302	28.5035
SP_PIR_KEYWORDS	mrna splicing	62	1.38702	0.0175128	SCAF1, U2AF2, RBM4, CWC15, SNRPD2, SYNCRIP, SKIV2L2, WTAP, SFRS5, DHX38, SRRM2, U2AF1, LSM3, DHX35, PTBP2, SRPK2, PRPF31, NOL3, EFTUD2, PTBP1, PRPF39, SFRS1, SMN2, SMN1, PRPF6, DDX39, SNRNP200, THOC6, SNRPB, KHSRP, SNRPA, THOC7, THOC4, RBM38, THOC3, PRPF38A, SNRPG, NHP2L1, SF3B4, XAB2, SF3B2, SFRS16, FRG1, DHX15, DHX16, SCNM1, PABPC1, PRPF40B, GEMIN7, RBM28, SFRS12, TXNL4B, SF3A2, U2AF1L4, SFRS17…	4374	209	19235	1.30454	1	0.280086	23.8766
SMART	SM00233:PH	87	1.94631	0.0175624	PREX1, FERMT3, FERMT1, SLC26A10, MCF2L, TIAM2, GAB3, FAM109B, GAB1, DOCK10, AGAP3, NET1, ARHGAP9, AKT2, PLD1, ARHGEF1, BCR, ARHGEF7, ARHGEF18, ARHGEF5, PSD3, ECT2, FARP1, ELMO2, ELMO1, ARHGAP25, ARHGEF11, PRKD1, DOK1, GRB10, PLEKHH3, SBF1, RASGRF2, RASGRF1, ACAP1, OSBPL10, CMIP, SPATA13, FGD2, PHLDB1, FGD1, RALGPS2, CYTH1, AKAP13, CYTH2, ADRBK1, ASAP3, PLEKHG3, PLEKHG2, DGKD, PLEKHG7, SOS1, PLEKH…	2303	277	9079	1.23818	0.999711	0.804089	22.2879
UP_SEQ_FEATURE	domain:Cadherin 4	34	0.760626	0.0175647	PCDHA6, PCDHA7, PCDHA8, PCDHA2, PCDHA3, PCDHA4, PCDHGA9, PCDHA5, PCDHGA8, PCDHB15, PCDHB14, PCDHGA6, PCDHGA5, PCDHA1, CDH2, PCDHB10, CDH4, PCDHAC2, CDH22, PCDHGB1, PCDH1, PCDHB18, PCDHB16, PCDHA10, PCDHA11, PCDHA12, PCDHA13, CDH24, PCDHB9, PCDHGA12, PCDHGA11, PCDHB8, PCDHB6, PCDHB3, PCDHB4, CELSR3, PCDHGB6, CELSR1, DSG2	4370	102	19113	1.45789	1	0.964495	29.8376
UP_SEQ_FEATURE	domain:Cadherin 3	34	0.760626	0.0175647	PCDHA6, PCDHA7, PCDHA8, PCDHA2, PCDHA3, PCDHA4, PCDHGA9, PCDHA5, PCDHGA8, PCDHB15, PCDHB14, PCDHGA6, PCDHGA5, PCDHA1, CDH2, PCDHB10, CDH4, PCDHAC2, CDH22, PCDHGB1, PCDH1, PCDHB18, PCDHB16, PCDHA10, PCDHA11, PCDHA12, PCDHA13, CDH24, PCDHB9, PCDHGA12, PCDHGA11, PCDHB8, PCDHB6, PCDHB3, PCDHB4, CELSR3, PCDHGB6, CELSR1, DSG2	4370	102	19113	1.45789	1	0.964495	29.8376
INTERPRO	IPR013767:PAS fold	12	0.268456	0.0176274	ARNT2, PASK, AHR, AHRR, NPAS2, NCOA3, KCNH6, PDE8B, KCNH2, PDCD6, KCNH4, SIM1, KCNH5	3877	25	16659	2.0625	1	0.856882	27.7992
GOTERM_BP_FAT	GO:0046034~ATP metabolic process	36	0.805369	0.0180465	ATP5D, ATP5E, ATP1B1, ATP5B, ATP6AP1, PRKAG2, ATP5G2, MYO9B, ATP12A, ATP6V1B1, TGFB1, ATP6V0B, ATP2B2, LONP1, ATP5S, ENTPD1, NDUFS1, ATP5J, ATP5J2, ATP1A3, ATP11A, OLA1, ATP1A4, ACLY, ATP1A2, ATP13A2, ATP6V1F, ATP6V1C2, ATP6V0E2, ATP13A1, ATP2A3, ATP9B, ATP9A, ATP8A2, ATP6V0A4, CTNS	3237	105	13528	1.43286	1	0.65902	29.3604
BBID	81.Structure_of_Caps_and_SMACs	8	0.178971	0.0181128	ICAM1, BCR, FYN, SOS1, LCK, DIABLO, ITGB2, CD4	96	12	358	2.48611	0.833261	0.833261	18.2996
OMIM_DISEASE	Lung cancer	5	0.111857	0.0186745	DLEC1, ERCC6, SLC22A18, KRAS, RASSF1	756	6	3671	4.04652	1	0.999693	26.4654
INTERPRO	IPR002126:Cadherin	36	0.805369	0.0186833	PCDHA6, PCDHA7, PCDHA8, PCDHA2, PCDHA3, CLSTN3, PCDHA4, PCDHGA9, PCDHA5, PCDHB15, PCDHGA8, PCDHB14, PCDHGA6, PCDHGA5, PCDHA1, CDH2, PCDHB10, CDH4, PCDHAC2, CDH22, PCDHGB1, PCDH1, PCDHB18, PCDHB16, PCDHB17, PCDHA10, PCDHA11, PCDHA12, PCDHA13, CDH24, PCDHB9, PCDHGA12, PCDHGA11, PCDHB8, PCDHB6, PCDHB3, PCDHB4, CELSR3, PCDHGB6, CELSR1, DSG2	3877	108	16659	1.43229	1	0.864551	29.2073
UP_SEQ_FEATURE	short sequence motif:Nuclear export signal	17	0.380313	0.0188186	SOX10, CRTC1, HCFC1R1, KEAP1, SENP2, HDAC4, DDX25, CAMK1, PER1, TMUB1, MDM2, IRF3, ZNF395, PER3, NFATC2, HDAC7, NMD3	4370	42	19113	1.7703	1	0.969722	31.6068
INTERPRO	IPR003961:Fibronectin, type III	58	1.29754	0.0188884	IL27RA, MYBPC3, SORL1, L1CAM, INSRR, NRCAM, RIMBP3B, ROBO1, ROBO2, ROBO3, BOC, CSF2RA, PHYHIP, PTPRF, MDGA1, PTPRH, SDK1, LIFR, PTPRS, PTPRU, IL11RA, NCAM2, IGFN1, UMODL1, CNTN4, IL12B, IGSF9, CRLF3, CRLF2, HCFC1, CNTFR, ASTN2, EPHB3, EPHB4, EPHB1, IL12RB2, COL7A1, SPEG, IL10RB, KAL1, COL6A3, IL2RG, LRFN4, OBSCN, IL2RB, FANK1, BZRAP1, EPHA1, EPHA2, FSD1, EPHA4, COL14A1, EPHA6, IGSF22, CMYA5, MPL,…	3877	190	16659	1.31168	1	0.859405	29.4779
GOTERM_MF_FAT	GO:0030955~potassium ion binding	42	0.939597	0.0190188	KCNC2, KCNC1, KCNC4, ATP1B1, KCNAB3, KCNC3, KCNAB2, KCNA2, KCNA1, KCNA4, KCNIP2, ATP12A, KCNA7, KCNIP1, TTL, KCNJ14, KCNK10, KCNIP3, KCNS1, KCNS2, SLC24A4, KCNK7, KCNK6, KCNQ1, HCN3, BCKDHA, HCN1, SLC12A8, PDXK, KCND2, ATP1A3, ATP1A4, ATP1A2, KCNK2, HDAC4, KCNJ4, PKLR, KCNH6, KCNF1, KCNH2, KCNH4, KCNH5	3076	128	12983	1.38493	1	0.553186	27.8956
GOTERM_BP_FAT	GO:0032107~regulation of response to nutrient levels	8	0.178971	0.0190766	LEP, CLN3, PPARA, CCK, CYP27B1, GHRL, TRIM24, GHSR	3237	13	13528	2.5718	1	0.675351	30.7614
GOTERM_BP_FAT	GO:0021533~cell differentiation in hindbrain	8	0.178971	0.0190766	ATP2B2, PHOX2B, FOXA2, AGTPBP1, ULK1, LDB1, LHX5, RORA	3237	13	13528	2.5718	1	0.675351	30.7614
GOTERM_BP_FAT	GO:0032104~regulation of response to extracellular stimulus	8	0.178971	0.0190766	LEP, CLN3, PPARA, CCK, CYP27B1, GHRL, TRIM24, GHSR	3237	13	13528	2.5718	1	0.675351	30.7614
GOTERM_BP_FAT	GO:0006796~phosphate metabolic process	261	5.83893	0.0191439	PDP2, GDF6, AURKC, AURKA, LPAR2, LPAR1, ADORA1, MAP3K6, APP, GAB1, MAP2K7, MAP2K6, BCR, TNIK, PTPRF, PTPRH, PTPRS, WNK3, WNK2, PTPRU, MARK4, MARK2, MAPK1, EIF2AK1, MAPK6, NEK9, MAPK9, CAMK1, MAPK7, EIF2AK2, NEK6, ENPP1, NEK3, ACP5, ADRBK1, PXK, CHEK2, EPHB3, EPHB4, EPHB1, ATP6V0B, LOC407835, VRK1, MUSK, VRK3, DUSP15, DUSP16, MDFI, BMP2, PTPN18, DUSP22, TRIO, CCDC155, DUSP21, SMAD2, EPHA1, EPHA2, …	3237	973	13528	1.12103	1	0.672523	30.8521
GOTERM_BP_FAT	GO:0006793~phosphorus metabolic process	261	5.83893	0.0191439	PDP2, GDF6, AURKC, AURKA, LPAR2, LPAR1, ADORA1, MAP3K6, APP, GAB1, MAP2K7, MAP2K6, BCR, TNIK, PTPRF, PTPRH, PTPRS, WNK3, WNK2, PTPRU, MARK4, MARK2, MAPK1, EIF2AK1, MAPK6, NEK9, MAPK9, CAMK1, MAPK7, EIF2AK2, NEK6, ENPP1, NEK3, ACP5, ADRBK1, PXK, CHEK2, EPHB3, EPHB4, EPHB1, ATP6V0B, LOC407835, VRK1, MUSK, VRK3, DUSP15, DUSP16, MDFI, BMP2, PTPN18, DUSP22, TRIO, CCDC155, DUSP21, SMAD2, EPHA1, EPHA2, …	3237	973	13528	1.12103	1	0.672523	30.8521
UP_SEQ_FEATURE	compositionally biased region:Poly-Lys	61	1.36465	0.0192732	PCDHA6, PCDHA7, PCDHA8, METAP2, PCDHA2, MARCKSL1, PCDHA3, PCDHA4, FERMT3, TCOF1, PCDHA5, FERMT1, IQGAP2, PCDHA1, C17ORF97, RRP1B, SLK, SLC4A3, MYST3, BEND7, LEF1, DNAJC21, TOX2, TACC2, PPM1G, NAV2, NCOA6, CPXM1, RAB11FIP1, MYNN, DCBLD1, SBNO1, MRAS, PTPLAD2, AKAP13, GON4L, ZMYND8, TTC3, PCDHAC2, LOC440243, SF3B2, FAM102B, CEP57, REXO1, PCDHA10, SLC39A6, PCDHA11, EIF3J, PCDHA12, PCDHA13, CHD4, CHD…	4370	205	19113	1.30144	1	0.969894	32.2377
GOTERM_CC_FAT	GO:0005813~centrosome	65	1.45414	0.0195819	FAM110A, MAD1L1, KIFC1, JUB, CEP72, CROCC, AURKC, AURKA, CDC16, LATS2, CTNNB1, KIF2B, PCGF5, NUBP2, IFT20, CDK5RAP2, DISC1, C6ORF182, MED12, SPATC1, DCTN3, PCM1, MARK4, LOC652164, TACC2, G6PD, NDEL1, HIPK2, LCK, CNTROB, PDE4DIP, RUVBL1, MAP3K11, LITAF, NDN, EXOC7, USP2, KEAP1, GPR4, TUBGCP4, TUBGCP3, NPHP4, CTAG2, CEP57, CRMP1, PAFAH1B1, CEP192, CKAP5, RNF19A, DLGAP5, C21ORF33, CEP63, CDC27, TUBG…	2880	224	12782	1.28787	1	0.516647	26.0768
INTERPRO	IPR018247:EF-HAND 1	65	1.45414	0.0195969	S100A4, S100A3, S100A5, AIF1, TNNC1, DUOX2, EPS15L1, RCVRN, KCNIP2, OCM2, PRKCSH, KCNIP1, KCNIP3, CGREF1, SLC25A25, SLC25A23, CALN1, CIB1, CAPNS2, ACTN4, NUCB1, FKBP10, LCP1, MYL5, CABP2, REPS1, PML, CABP7, AKAP13, CABP4, NECAB3, EFCAB4B, NECAB2, NECAB1, MYL9, DGKA, AHRR, KIAA0494, LPCAT1, DGKG, RASGRP1, COMP, PLCD3, EFCAB1, CHP, SDF4, GUCA1B, GUCA1A, HPCAL1, S100A16, NOX5, S100A11, MYLPF, SPARC,…	3877	217	16659	1.28708	1	0.861657	30.4048
UP_SEQ_FEATURE	short sequence motif:Bipartite nuclear localization signal	13	0.290828	0.0200418	GLIS1, NUFIP1, SYNCRIP, ILF3, FGF12, SETX, FRG1, DYRK1B, DYRK1A, SCNM1, OGFR, NOVA2, DEDD2	4370	29	19113	1.96062	1	0.971701	33.2918
SP_PIR_KEYWORDS	Proto-oncogene	67	1.49888	0.0202119	LMO2, SPI1, PAX5, DEK, PAX3, MXI1, MCF2L, WNT3, ROBO1, CREB3L2, RARA, RARB, OLIG2, MKL1, MYST3, NET1, CARS, BCR, LYN, TFPT, ARHGEF5, PCM1, ECT2, DCUN1D1, RRAS2, LCK, MLLT11, MDM2, TBC1D3C, USP6, ELAC2, LITAF, ELL, USP4, PML, AKAP13, CHEK2, MEIS1, SRC, TBC1D3B, TAL2, TAL1, NUP214, KRAS, BCL2, MAS1, BCL3, HOXA9, BCL6, SKIL, ETV6, RUNX1, BCAS3, BCAS4, ASPSCR1, ERG, CBL, WHSC1, NR4A3, ZNF320, GAS7, V…	4374	230	19235	1.28103	1	0.310327	27.0426
SP_PIR_KEYWORDS	potassium	40	0.894855	0.0203423	KCNC2, KCNC1, KCNC4, ATP1B1, KCNAB3, KCNC3, KCNAB2, KCNA2, KCNA1, KCNA4, KCNIP2, ATP12A, KCNA7, KCNIP1, TTL, KCNJ14, KCNK10, KCNIP3, KCNS1, KCNS2, SLC24A4, KCNK7, KCNK6, KCNQ1, HCN3, BCKDHA, HCN1, SLC12A8, KCND2, ATP1A3, ATP1A4, ATP1A2, KCNK2, KCNJ4, PKLR, KCNH6, KCNF1, KCNH2, KCNH4, KCNH5	4374	126	19235	1.39606	1	0.306498	27.1922
GOTERM_MF_FAT	GO:0003711~transcription elongation regulator activity	11	0.246085	0.0204221	HMGN1, ELP3, ELP2, ERCC6, TCEA3, ELL, SUPT16H, TCEA2, SUPT5H, SUPT6H, ELL2	3076	22	12983	2.11037	1	0.571057	29.6323
GOTERM_BP_FAT	GO:0009141~nucleoside triphosphate metabolic process	43	0.961969	0.0205838	ATP5D, ATP5E, ATP1B1, ENPP1, CTPS, ATP5B, ATP6AP1, PRKAG2, MYO9B, ATP5G2, ATP12A, ATP6V1B1, TGFB1, ATP6V0B, ATP2B2, LONP1, ATP5S, ENTPD1, NDUFS1, ATP5J, ATP5J2, NUDT1, ATP1A3, ATP11A, ATP1A4, OLA1, ACLY, ATP1A2, DGUOK, ATP13A2, ATP6V1F, NME6, ATP6V1C2, NME3, ATP6V0E2, ATP13A1, NME1-NME2, ATP2A3, ATP9B, ATP9A, ATP8A2, ATP6V0A4, CTNS	3237	131	13528	1.37179	1	0.695118	32.7639
GOTERM_CC_FAT	GO:0008076~voltage-gated potassium channel complex	29	0.64877	0.0206505	KCNMB3, KCNC2, KCNC1, KCNC4, KCNC3, KCNA2, KCNA1, KCNA4, TRIM13, KCNIP2, KCNA7, KCNJ14, KCNS1, KCNS2, KCNK6, KCNQ1, KCND2, KCTD1, KCTD21, KCNK2, KCTD10, KCNN4, KCNJ4, KCNN3, KCTD18, KCNF1, KCTD15, KCNH2, KCNH4	2880	86	12782	1.4966	1	0.519165	27.2983
GOTERM_CC_FAT	GO:0034705~potassium channel complex	29	0.64877	0.0206505	KCNMB3, KCNC2, KCNC1, KCNC4, KCNC3, KCNA2, KCNA1, KCNA4, TRIM13, KCNIP2, KCNA7, KCNJ14, KCNS1, KCNS2, KCNK6, KCNQ1, KCND2, KCTD1, KCTD21, KCNK2, KCTD10, KCNN4, KCNJ4, KCNN3, KCTD18, KCNF1, KCTD15, KCNH2, KCNH4	2880	86	12782	1.4966	1	0.519165	27.2983
GOTERM_BP_FAT	GO:0007090~regulation of S phase of mitotic cell cycle	9	0.201342	0.0208868	ILKAP, CYP1A1, MYO16, BCL6, GAS1, DCUN1D3, APBB2, RCC1, PROX1	3237	16	13528	2.35079	1	0.696464	33.1598
GOTERM_BP_FAT	GO:0021696~cerebellar cortex morphogenesis	9	0.201342	0.0208868	ATP2B2, RFX4, AGTPBP1, ULK1, LDB1, LHX5, RORA, GLI2, CDK5	3237	16	13528	2.35079	1	0.696464	33.1598
SMART	SM00430:HOLI	20	0.447427	0.0209319	PPARA, PPARD, RARG, THRA, RXRB, PPARG, NR6A1, ESR1, NR4A1, NR2E3, RORA, NR4A3, NR2E1, NR2C2, NR1D1, NR1D2, RARA, RARB, NR2F2, NR5A1	2303	48	9079	1.6426	0.999941	0.80246	25.9963
SP_PIR_KEYWORDS	potassium transport	37	0.82774	0.0210941	KCNC2, KCNC1, KCNC4, ATP1B1, KCNAB3, KCNC3, KCNAB2, KCNA2, KCNA1, KCNA4, KCNIP2, ATP12A, KCNA7, KCNIP1, KCNJ14, KCNK10, KCNIP3, KCNS1, KCNS2, SLC24A4, KCNK7, KCNK6, KCNQ1, HCN3, HCN1, SLC12A8, KCND2, ATP1A3, ATP1A4, ATP1A2, KCNK2, KCNJ4, KCNH6, KCNF1, KCNH2, KCNH4, KCNH5	4374	115	19235	1.41487	1	0.310483	28.0503
GOTERM_BP_FAT	GO:0016032~viral reproduction	26	0.581655	0.0210964	DERL1, HCFC1, DEK, BANF1, TGFB1, PVRL1, WWP2, CD4, SUPT5H, PARD6A, ICAM1, LRSAM1, CTBP2, CREB3, SMAD3, LIG4, FURIN, HMGA1, NEDD4, IRF7, CD81, HIPK2, THOC6, THOC7, THOC4, THOC3	3237	71	13528	1.5304	1	0.696161	33.4324
UP_SEQ_FEATURE	repeat:Spectrin 1	12	0.268456	0.0213901	C14ORF49, SYNE2, SESTD1, SPTBN5, ACTN4, DRP2, SPTBN4, SPTBN2, TRIO, DSP, SPTBN1, ACTN3	4370	26	19113	2.01862	1	0.97592	35.1033
UP_SEQ_FEATURE	repeat:Spectrin 2	12	0.268456	0.0213901	C14ORF49, SYNE2, SESTD1, SPTBN5, ACTN4, DRP2, SPTBN4, SPTBN2, TRIO, DSP, SPTBN1, ACTN3	4370	26	19113	2.01862	1	0.97592	35.1033
GOTERM_BP_FAT	GO:0045862~positive regulation of proteolysis	12	0.268456	0.0215627	RNF180, TAF1, GCLC, EP300, APOE, NRD1, MDM2, IFT52, SH3D19, FURIN, STUB1, CLN6	3237	25	13528	2.00601	1	0.700242	34.0349
GOTERM_BP_FAT	GO:0021587~cerebellum morphogenesis	10	0.223714	0.0217047	ATP2B2, RFX4, AGTPBP1, ULK1, LDB1, LHX5, GAS1, RORA, GLI2, CDK5	3237	19	13528	2.19957	1	0.698776	34.2175
GOTERM_BP_FAT	GO:0009205~purine ribonucleoside triphosphate metabolic process	39	0.872483	0.021723	ATP5D, ATP5E, ATP1B1, ATP5B, ATP6AP1, PRKAG2, ATP5G2, MYO9B, ATP12A, ATP6V1B1, TGFB1, ATP6V0B, ATP2B2, LONP1, ATP5S, ENTPD1, NDUFS1, ATP5J, ATP5J2, ATP1A3, ATP11A, ATP1A4, OLA1, ACLY, ATP1A2, ATP13A2, ATP6V1F, NME6, ATP6V1C2, NME3, ATP6V0E2, ATP13A1, NME1-NME2, ATP2A3, ATP9B, ATP9A, ATP8A2, ATP6V0A4, CTNS	3237	117	13528	1.39306	1	0.695256	34.2409
GOTERM_MF_FAT	GO:0008092~cytoskeletal protein binding	140	3.13199	0.0218116	MTSS1, ENAH, MAEA, CROCC, AIF1, TNNC1, PDLIM3, IQGAP2, MYLIP, HOOK3, C14ORF49, HOOK1, NRCAM, PACSIN1, ANK1, PACSIN2, RAE1, APOE, ABRA, BCL7B, RAB27A, ACTN4, KIF5B, ENC1, SPATC1, SPIRE1, VPS41, ACTN3, SPIRE2, MYH9, MARK4, BCL2L11, FARP1, JUP, ARPC1B, MYO18B, TNNT1, TNS1, NDEL1, TAGLN, STMN1, MYH7B, ADD2, MAP6D1, TPPP3, SSH1, ARPC4, MYO9B, PXK, ARFGEF2, MYO9A, CAPZB, PXN, CORO2A, ARPC2, MYO15A, C9O…	3076	504	12983	1.17243	1	0.587284	31.3133
INTERPRO	IPR001806:Ras GTPase	43	0.961969	0.0219937	RAB3B, RAB5C, MRAS, ARFRP1, RAB40C, RAB1A, EFCAB4B, RAB40A, RAB41, KRAS, RAB43, RASL10A, RAB24, RRAS, ERAS, RAB26, RAB20, RAB21, AGAP3, RHOH, RAB27A, RHEBL1, C9ORF86, RAP2B, RABL4, RAB7L1, RAB40AL, RASL11B, NRAS, RAB32, RAB31, RRAS2, RAB22A, RHOT1, RAB5A, RAP1A, RHEB, RHOT2, RIT1, NKIRAS1, RASD2, NKIRAS2, ARL4A	3877	135	16659	1.36864	1	0.88478	33.4558
GOTERM_MF_FAT	GO:0016820~hydrolase activity, acting on acid anhydrides, catalyzing transmembrane movement of substances	37	0.82774	0.022087	ATP5D, ABCF1, ATP5E, ATP1B1, ATP5B, ATP6AP1, ATP12A, ATP6V1B1, ABCA3, ATP6V0B, TAPBP, ATP2B2, TAP1, ATP5J, ATP1A3, ABCC10, ATP1A4, ATP11A, ATP1A2, ATP13A2, ABCB6, ABCG1, ATP6V1F, ABCG2, ABCB4, ATP6V1C2, ATP6V0E2, ATP13A1, ATP9B, ATP2A3, ATP9A, ATP8A2, TRPC4AP, ABCC1, PCYOX1, ATP6V0A4, ABCC5	3076	111	12983	1.40691	1	0.584064	31.6418
GOTERM_MF_FAT	GO:0019787~small conjugating protein ligase activity	52	1.16331	0.0221486	TMEM189-UBE2V1, UBE2G1, UBE2G2, MYLIP, PCGF2, WWP2, ANAPC4, RING1, UBR4, UBE2J1, UBE2I, UBE2J2, HERC2, TMEM189, RBBP6, UBE2B, HERC2P3, RNF180, UBE2O, PJA1, HUWE1, PIAS3, UBE2M, FBXO22OS, MDM2, PIAS2, SIAH1, FBXL6, ZNF587, RNF20, UBE2U, FBXL2, UBE3A, UBE2V1, NHLRC1, ANAPC11, STUB1, SUMO3, SUMO2, HECTD3, NEDD4L, RNF167, BCOR, FBXO7, LRSAM1, UBE4B, CBL, UBE2Q2, CBLC, RNF7, NEDD4, SMURF1, UBE2E2, RNF…	3076	166	12983	1.32216	1	0.577418	31.7152
UP_SEQ_FEATURE	domain:PNT	7	0.1566	0.0224062	ERG, ETS1, ETS2, ELF5, GABPA, EHF, ETV6	4370	11	19113	2.78325	1	0.978161	36.4376
SP_PIR_KEYWORDS	alternative initiation	23	0.514541	0.0224337	B4GALT1, NUDT1, VHL, HCK, TH1L, YWHAB, CHST2, COMT, RTN2, WT1, EIF4G1, HAGH, DOK1, SLC1A5, NOD2, PANK2, GSN, DDX25, PRDM2, SCP2, MYLK, GBA, ENO1	4374	64	19235	1.58038	1	0.321294	29.5557
UP_SEQ_FEATURE	domain:SH3 1	15	0.33557	0.0224736	SH3PXD2B, VAV3, SH3PXD2A, NCF2, GRAP, BZRAP1, TRIO, VAV2, STAC3, VAV1, NCK2, RIMBP3B, FCHSD2, FCHSD1, SH3D19	4370	36	19113	1.82237	1	0.976656	36.5252
GOTERM_MF_FAT	GO:0015399~primary active transmembrane transporter activity	40	0.894855	0.0224746	ATP5D, ABCF1, ATP5E, ATP1B1, ATP5B, TIMM17A, ATP6AP1, TIMM17B, ATP12A, ATP6V1B1, ABCA3, ATP6V0B, TAPBP, ATP2B2, TAP1, ATP5J, ATP1A3, ABCC10, ATP1A4, ATP11A, ATP1A2, TIMM23, ATP13A2, ABCB6, ABCG1, ATP6V1F, ABCG2, ABCB4, ATP6V0E2, ATP13A1, SEC61B, ATP2A3, ATP9B, ATP9A, ATP8A2, TRPC4AP, ABCC1, PCYOX1, ATP6V0A4, ABCC5	3076	122	12983	1.38385	1	0.575293	32.1019
GOTERM_MF_FAT	GO:0015405~P-P-bond-hydrolysis-driven transmembrane transporter activity	40	0.894855	0.0224746	ATP5D, ABCF1, ATP5E, ATP1B1, ATP5B, TIMM17A, ATP6AP1, TIMM17B, ATP12A, ATP6V1B1, ABCA3, ATP6V0B, TAPBP, ATP2B2, TAP1, ATP5J, ATP1A3, ABCC10, ATP1A4, ATP11A, ATP1A2, TIMM23, ATP13A2, ABCB6, ABCG1, ATP6V1F, ABCG2, ABCB4, ATP6V0E2, ATP13A1, SEC61B, ATP2A3, ATP9B, ATP9A, ATP8A2, TRPC4AP, ABCC1, PCYOX1, ATP6V0A4, ABCC5	3076	122	12983	1.38385	1	0.575293	32.1019
GOTERM_BP_FAT	GO:0045576~mast cell activation	6	0.134228	0.0225986	LAT, CPLX2, LAT2, LYN, NDRG1, LCP2	3237	8	13528	3.13438	1	0.705903	35.3552
GOTERM_BP_FAT	GO:0032098~regulation of appetite	6	0.134228	0.0225986	LEP, PPARA, CCK, SLC22A3, GHRL, GHSR	3237	8	13528	3.13438	1	0.705903	35.3552
GOTERM_BP_FAT	GO:0048568~embryonic organ development	54	1.20805	0.0226908	NDST1, LMO2, EDN1, PRRX1, GLI2, HOXD10, GATA2, ATP2B2, PCGF2, HSF1, HLX, POU4F3, RARB, MYST3, GSC, RARG, OTX1, VAX2, PROX1, HOXD9, HOXD3, HOXD4, SIX1, TFAP2A, TSHZ1, COL2A1, HOXA1, TCF21, HOXA3, CHD7, HOXA5, HOXA6, MYO15A, HOXA7, PRKRA, NKX3-2, SH2B3, EPAS1, HSPG2, GAS1, NR4A3, GJB6, HOXB3, HOXB4, HOXB2, TULP3, HOXB8, DLX6, ITGA8, HOXB6, NEUROD1, BMP7, CHRNA10, FOXI1	3237	172	13528	1.31207	1	0.703655	35.4715
KEGG_PATHWAY	hsa00240:Pyrimidine metabolism	32	0.715884	0.0228589	POLR2F, POLR2L, CTPS, POLR2I, ZNRD1, CTPS2, CAD, POLA2, CMPK1, TK2, CANT1, TK1, POLE2, NT5C2, ENTPD8, DHODH, ENTPD6, ENTPD1, POLR3K, POLR1D, POLE, POLR1A, POLR1C, POLR3A, POLR3B, NME6, POLD3, NME3, NME1-NME2, POLD1, TXNRD2, DPYD	1185	95	5085	1.44544	0.988735	0.473166	25.0532
GOTERM_BP_FAT	GO:0060627~regulation of vesicle-mediated transport	33	0.738255	0.0230047	RAB3B, STON1, CALY, C3, RAB5C, SNX17, ATP6AP1, APOC2, TGFB1, STON1-GTF2A1L, GATA2, PACSIN1, PACSIN2, GOPC, SFTPD, SCARB1, TRPV6, RAB26, NEDD4L, NSF, B4GALT1, PRKCA, LRSAM1, ACTN4, CBL, RPH3AL, RUFY1, STXBP2, GTF2A1L, CD63, CDK5, LDLRAP1, UNC13D, PRAM1, TSC2	3237	96	13528	1.43659	1	0.704966	35.8659
SP_PIR_KEYWORDS	neurogenesis	45	1.00671	0.0230109	DEAF1, PAX5, L1CAM, GPM6B, CSPG5, MYT1, OTP, DPF1, SEMA5B, METRN, SERPINE2, ROBO1, ROBO2, PAFAH1B1, ACTL6A, ROBO3, ATOH7, SIM1, NGEF, MDGA1, AMBRA1, ELAVL3, DPYSL2, GAS7, SLIT1, FEZF1, AMIGO1, FEZF2, SEMA6A, SEMA6B, NDEL1, TBCB, NME1-NME2, SEMA4G, ITGA8, NTRK1, ZIC5, SEMA4C, CAMK1, CYFIP1, NEUROD1, SEMA4B, NGFR, STMN1, IGSF9	4374	146	19235	1.35542	1	0.322742	30.1952
GOTERM_CC_FAT	GO:0031226~intrinsic to plasma membrane	303	6.77852	0.0231649	ATP1B1, LYPD3, ADORA3, ADCY7, AQP5, LPAR2, CD52, LPAR1, AQP6, AQP1, ADORA1, AGTR1, CD47, S1PR3, APP, MC1R, LTB4R, KCNK6, ADAM2, CCR10, CLEC4A, PSENEN, RAB26, ADAM8, HTR1D, F10, NCF2, SCN2B, PTPRF, CD3E, PTPRH, MDGA1, LIFR, HTR4, PTPRS, PTPRU, MYH9, CD37, SSTR3, HAS1, TACSTD2, CCR4, LILRB3, MC2R, BACE1, ST14, CD226, HS3ST3B1, KCNMB3, DCBLD2, CALY, ITGA10, EPHB3, ATP12A, EPHB4, EPHB1, SLC29A1, HCRT…	2880	1215	12782	1.10681	1	0.544647	30.0984
UP_SEQ_FEATURE	compositionally biased region:Poly-Glu	133	2.97539	0.0233532	C7ORF41, STK33, ASAM, SNIP1, BBX, LEMD2, RGL3, RBM6, CNGB1, C17ORF97, ATP2B2, ZGPAT, RUNDC1, MAK16, RSPH1, STAG3, LRRC55, DHX30, SLC4A3, MYST4, MYST3, C20ORF118, C15ORF59, NRD1, VPS41, FARP1, DDX39, EP300, DHX29, TRIM34, PRKRIP1, MFAP1, EP400, TSHZ3, PPME1, TDRD6, C3ORF19, CCDC15, KCNA4, AKAP12, AKAP13, FAM177B, PVRL1, HOXA7, NKX3-2, EHMT1, PHACTR4, SMG5, CREBBP, CACNA1I, CCDC155, EPB49, HS1BP3, …	4370	494	19113	1.17753	1	0.978249	37.6576
INTERPRO	IPR013761:Sterile alpha motif-type	27	0.604027	0.0233604	SCML4, ELF5, EHF, EPHB3, EPHB4, EPHB1, DGKD, ETV6, SAMD4B, PHC2, CASKIN2, ANKS1A, ERG, LRSAM1, L3MBTL, CNKSR3, GABPA, PPFIBP1, EPHA1, EPHA2, ZCCHC14, EPHA4, ETS1, ETS2, ARAP2, SASH3, ARAP1	3877	77	16659	1.5067	1	0.892977	35.1384
SMART	SM00091:PAS	15	0.33557	0.0238126	EPAS1, PASK, ARNT2, AHR, AHRR, NPAS2, NCOA3, PER1, PASD1, PDE8B, PER3, KCNH2, PDCD6, KCNH4, SIM1, KCNH5	2303	33	9079	1.79193	0.999985	0.794799	29.0355
SMART	SM00147:RasGEF	14	0.313199	0.0239902	RALGPS2, RGL3, RGL4, RASGEF1C, RALGDS, PLCE1, RASGRF2, RASGRP4, RASGRF1, SOS1, RASGRP1, RAPGEF3, KNDC1, RAPGEF1	2303	30	9079	1.83972	0.999986	0.752477	29.2189
GOTERM_MF_FAT	GO:0016887~ATPase activity	96	2.14765	0.023992	ATP1B1, ATP6AP1, INO80, TAPBP, ATP2B2, DDX17, DDX11, DHX38, DDX25, VPS4A, ACIN1, DHX35, DHX30, LONRF1, ABCC10, MYH9, DDX39, DHX29, ATP9B, ATP9A, DDX31, MYO18A, TNFRSF6B, MYL6, ABCA7, MYO9B, ATP12A, ATP6V1B1, ABCA3, ATP6V0B, C10ORF88, DDX47, DHX58, RECQL4, ATP5J2, RECQL5, ATP11A, ATP13A2, ABCB6, ABCG1, DDX6, ABCB4, ABCG2, PSMC5, ATP6V0E2, ATP13A1, CRBN, PSMC4, VCP, ATP2A3, PSMC1, DDX59, CCT8, DDX5…	3076	334	12983	1.21315	1	0.592039	33.8749
GOTERM_BP_FAT	GO:0048729~tissue morphogenesis	56	1.2528	0.0242286	PGF, TNNC1, MYBPC3, PAX3, PDX1, GLI2, CTNNB1, WNT3, CASP8, PRKACA, KLK14, CHUK, TWIST1, C2CD3, LEF1, PROX1, GZF1, EYA2, CFL1, SIX1, COL1A2, GAA, TFAP2A, FOXC1, NGFR, HOXA11, PTK7, GREM1, TPM1, SCRIB, RGMA, TCF21, LY6E, HOXA5, BCL2, TGM3, NKX2-5, DVL2, BMP2, NF2, TBX3, TBX4, SMAD3, SMAD2, CELSR1, NR4A3, SNAI1, HOXB4, HOXB2, LAMA5, ZIC5, TSC2, GRLF1, IFT52, BMP7, KLF4	3237	180	13528	1.30019	1	0.720127	37.3821
INTERPRO	IPR008937:Ras guanine nucleotide exchange factor	12	0.268456	0.0242643	RALGPS2, RASGRF2, RASGRF1, RASGRP4, RASGRP1, SOS1, RGL3, RGL4, RAPGEF3, RASGEF1C, RAPGEF1, RALGDS	3877	26	16659	1.98317	1	0.895768	36.2291
INTERPRO	IPR015721:Rho GTP exchange factor	7	0.1566	0.0243884	ARHGEF1, PLEKHG7, PLEKHG6, ARHGEF18, AKAP13, ARHGEF11, NET1	3877	11	16659	2.73438	1	0.8908	36.3775
INTERPRO	IPR003118:Sterile alpha motif/pointed	7	0.1566	0.0243884	ERG, ETS1, ETS2, ELF5, GABPA, EHF, ETV6	3877	11	16659	2.73438	1	0.8908	36.3775
SMART	SM00355:ZnF_C2H2	227	5.0783	0.0244411	ZNF630, DZIP1, ZNF639, REST, GTF2IRD2B, ZNF777, ZNF776, ZNF775, ZNF774, ZNF396, ZNF395, ZNF394, ZNF644, YY2, ZNF645, CIZ1, ZNF646, ZNF507, ZNF790, ZHX3, ZNF502, ZNF503, ZNF793, ZNF500, ZFP82, ZNF236, ZNF235, ZNF789, MTF1, ZNF239, PRDM2, ZNF382, ZIM2, ZNF41, ZNF132, ZNF133, ZNF77, ZNF610, ZSCAN5A, ZNF232, ZNF511, ZNF619, ZNF615, CASZ1, ZNF74, ZNF71, ZNF398, KLF6, ZNF623, ZNF529, ZNF625, ZBTB46, KL…	2303	797	9079	1.12282	0.999989	0.717686	29.6829
GOTERM_BP_FAT	GO:0051651~maintenance of location in cell	19	0.425056	0.0244754	MDFI, KDELR3, KDELR2, TLN1, PDIA2, NFKBIB, SPTBN4, YWHAB, PML, MXI1, FLNB, FTH1, NFKBIL1, APOE, GOPC, GAA, BCL3, SUPT7L, NR5A1	3237	48	13528	1.65426	1	0.720201	37.6836
INTERPRO	IPR005821:Ion transport	36	0.805369	0.0246729	KCNC2, KCNC1, KCNC4, KCNC3, TRPV1, KCNA2, TRPV3, KCNA1, KCNA4, CNGB1, KCNA7, KCNS1, KCNS2, TRPV4, MCOLN1, TRPV6, KCNQ1, SCN5A, HCN3, HCN1, KCND2, CACNA1I, CNGA4, ITPR2, RYR3, CATSPER1, KCNH6, KCNF1, RYR2, CACNA1F, SCN8A, KCNH2, SCN4A, KCNH4, KCNH5, CACNA1B	3877	110	16659	1.40625	1	0.88749	36.7164
GOTERM_MF_FAT	GO:0046966~thyroid hormone receptor binding	14	0.313199	0.0247388	ZBTB9, MED12, RING1, TAF11, MED30, NCOA3, NUP62, PFDN6, PSMC3IP, NCOA6, TRIP6, COL11A2, HSD17B8, ZNHIT3	3076	32	12983	1.84657	1	0.596149	34.7314
GOTERM_BP_FAT	GO:0000904~cell morphogenesis involved in differentiation	73	1.63311	0.0252493	S100A4, C22ORF28, CNP, L1CAM, GLI2, NR2E1, TGFB1, CTNNB1, NRCAM, ATP2B2, APP, ROBO1, POU4F3, POU4F2, POU4F1, GDF9, ROBO2, ROBO3, PRKCA, CRYAA, OTX2, LEF1, VAX2, MYH9, PROX1, TBR1, CDK5, SLIT1, NUMBL, AMIGO1, NCAM2, NDEL1, CNTN4, SIAH1, NGFR, LAMC1, PARD3, CCK, NDN, CABP4, EPHB3, CDH4, EPHB1, HOXA1, PVRL1, BCL2, KAL1, B3GNT1, NKX2-1, PAFAH1B1, B3GNT2, ACTB, COL18A1, PARD6B, BMP2, NTF3, RYK, CREB1,…	3237	244	13528	1.25033	1	0.727867	38.6205
INTERPRO	IPR000651:Guanine nucleotide exchange factor for Ras-like GTPases, N-terminal	11	0.246085	0.0254606	RASGRF2, RASGRF1, RASGRP4, RASGRP1, SOS1, RGL3, RAPGEF3, RASGEF1C, KNDC1, RAPGEF1, RALGDS	3877	23	16659	2.05503	1	0.889236	37.6459
GOTERM_MF_FAT	GO:0046983~protein dimerization activity	149	3.33333	0.0255306	THRA, PGF, CNDP2, TNNC1, ARNT2, SLC6A4, SAE1, TPD52, GDNF, ADORA1, AGXT, TGFB1, BAK1, AGTR1, ROBO1, APOE, CREB3L2, CREB3L1, ROBO2, OLIG2, CREB3L3, SUPT5H, WWOX, GABPB2, CARS, PDXK, KCND2, ACTN4, CD3E, SCUBE1, ACTN3, MYH9, EIF2AK1, GABRR1, TFAP2A, NFE2L1, TFAP2C, NFE2L3, ADD2, GCLC, ENPP1, SOX5, APOC2, MYO9B, BCL2L1, ITGB1, TCF21, AHRR, ECE1, PVRL1, PRKRA, IL17F, TEF, RUNX1, NKX2-5, B4GALT1, BMP2,…	3076	542	12983	1.16031	1	0.600726	35.6281
GOTERM_MF_FAT	GO:0019904~protein domain specific binding	95	2.12528	0.025623	SCAF1, PPARA, MTSS1, ENAH, TLN1, BCAR1, LNX2, ZXDC, ARHGAP17, LPAR2, LPAR1, ATP2B2, NOD2, SFRS5, SRRM2, MAPT, U2AF1, SH3BGR, SYNJ2, VPS4A, CNTNAP1, RAPGEF1, CASP2, PAG1, RAP2B, SH3PXD2B, KHDRBS1, HSP90AA1, CD3E, LDB1, STRN4, MED12, RPH3AL, UBE2I, RAD9A, PROX1, DAPK3, SIRPA, ELMO3, ELMO2, ELMO1, TACC2, CARD11, SH2D2A, LAT2, CARD14, WBP2NL, ADRB1, PSEN1, RIPK1, CNTROB, LCK, CLIC6, CLDN1, ERC1, GRAS…	3076	331	12983	1.21139	1	0.595089	35.732
UP_SEQ_FEATURE	domain:SH3	53	1.18568	0.0259077	BCAR1, RUSC1, MCF2L, SLA, ARHGAP4, PACSIN1, PRMT2, PACSIN2, DLG3, DLG5, CSK, DLG2, ARHGAP9, MATK, CASKIN2, LYN, ARHGEF7, ARHGEF5, PRAM1, LCK, SRGAP3, MAP3K10, SPATA13, EPS8L1, MAP3K11, MIA, ABI3, OTOR, SRC, DOCK1, SH3GLB2, MYO15A, TRIP10, SH3TC1, PIK3R1, OBSCN, NGEF, BAIAP2L1, HCK, GAS7, SH3BP4, FNBP1, CASS4, PLCG1, FYN, MAPK8IP2, TNK1, TNK2, MAPK8IP1, SNX33, TJP2, SASH3, ARHGAP10	4370	177	19113	1.30963	1	0.984532	40.8385
GOTERM_CC_FAT	GO:0033391~chromatoid body	5	0.111857	0.0259691	TDRD6, DDX25, MAEL, PIWIL2, TDRD1	2880	6	12782	3.6985	1	0.571034	33.1022
GOTERM_CC_FAT	GO:0005662~DNA replication factor A complex	5	0.111857	0.0259691	RPA1, PURB, RPA4, PURA, RPA3	2880	6	12782	3.6985	1	0.571034	33.1022
INTERPRO	IPR002219:Protein kinase C-like, phorbol ester/diacylglycerol binding	24	0.536913	0.0261308	PRKCA, VAV3, AKAP13, PRKCH, MYO9B, DGKI, ARHGAP29, VAV2, RACGAP1, VAV1, MYO9A, STAC3, PRKD1, DGKA, TNS3, PDZD8, CDC42BPG, RASGRP4, DGKD, DGKG, RASSF1, RASGRP1, DGKZ, KSR1	3877	67	16659	1.53918	1	0.889778	38.4266
GOTERM_CC_FAT	GO:0005794~Golgi apparatus	221	4.94407	0.0263325	GDF1, C6ORF25, PITPNB, TRAPPC2L, VPS53, SLC26A11, RAB1A, SLC35A3, KIFC3, SLC35A4, HOOK3, APP, IFT20, APOE, PHTF1, PSENEN, GOLGA8A, RAB20, RAB21, WWOX, RAB27A, H1F0, PLD1, TMEM132A, VPS41, AP4M1, ERGIC1, MGAT1, C1QA, PITPNM1, GLUL, MGAT3, TRAPPC9, BACE1, TRAPPC5, PDE4DIP, PRDM2, TRAPPC1, MYO18A, HS3ST3B1, ACR, TPST2, MFNG, ENPP7, GCNT2, CNIH, PRRC1, ARFGEF2, SLC11A2, SERINC3, GOLSYN, LPCAT1, GORAS…	2880	872	12782	1.12482	1	0.561346	33.4824
INTERPRO	IPR006187:Claudin	10	0.223714	0.0263664	CLDN8, CLDN7, CLDN19, CLDN6, CLDN1, CLDN10, CLDN11, CLDN14, CLDN23, CLDN15	3877	20	16659	2.14844	1	0.886239	38.6989
UP_SEQ_FEATURE	region of interest:Ligand-binding	13	0.290828	0.0266131	PPARA, PPARD, THRA, RARG, RXRB, PPARG, NR4A1, RORA, NR4A3, NR2E1, RARA, RARB, NR5A1	4370	30	19113	1.89526	1	0.985029	41.6894
INTERPRO	IPR002290:Serine/threonine protein kinase	75	1.67785	0.0268115	STK33, NUAK2, STK36, PASK, AURKC, AURKA, LATS2, CAMKK1, DMPK, PRKACG, MAP3K6, PDPK1, CSNK2A1, SLK, CDK10, PRKACA, MAP2K7, MAP2K6, CHUK, AKT2, PRKCA, SGK1, SGK2, TNIK, STK24, PKN2, PRKCH, WNK3, DAPK3, MARK4, CDK5, NEK11, MARK2, PRKD1, MAPK1, HUNK, MAST1, MAST2, MAPK6, HIPK2, CAMK1, MAPK9, NEK9, HIPK4, NRK, MAPK7, NEK6, NEK3, STK10, CAMK2G, MAPKAPK5, BRSK2, MAP4K1, MKNK1, ADRBK1, CHEK2, LOC407835, …	3877	259	16659	1.24427	1	0.884746	39.2101
INTERPRO	IPR000719:Protein kinase, core	130	2.90828	0.0268171	STK33, STK36, PASK, AURKC, PKMYT1, AURKA, DMPK, PRKACG, MAP3K6, CSNK2A1, PRKACA, MAP2K7, MAP2K6, MATK, TNIK, STK24, CSNK1G2, RPS6KC1, WNK3, WNK2, MARK4, MARK2, MAPK1, EIF2AK1, MAPK6, MAPK9, NEK9, CAMK1, MAPK7, EIF2AK2, LRRK1, NEK6, STK16, FGFR1, FGFR4, NEK3, STK10, MAPKAPK5, PTK7, MAP4K1, ADRBK1, CHEK2, PXK, EPHB3, EPHB4, EPHB1, SRC, IRAK4, LOC407835, MUSK, VRK1, VRK3, SBK1, TTBK1, OBSCN, RYK, TR…	3877	476	16659	1.17352	1	0.879131	39.2165
GOTERM_BP_FAT	GO:0010720~positive regulation of cell development	25	0.559284	0.027297	TNFRSF12A, HOXA11, PPARG, CDH4, TGFB1, OTP, ACTR3, METRN, ROBO1, BCL2, MAPT, ROBO2, BMP2, ARHGEF1, NTF3, PTPRF, LYN, SMAD3, SMAD2, LIG4, NUMBL, AMIGO1, NDEL1, NPTN, NGFR	3237	69	13528	1.5142	1	0.752087	41.0353
INTERPRO	IPR013087:Zinc finger, C2H2-type/integrase, DNA-binding	166	3.71365	0.0273024	ZNF582, ZNF581, ZNF630, ZXDC, REST, ZNF777, ZNF776, ZNF775, ZNF774, ZNF579, ZNF396, ZNF394, ZNF574, ZNF180, ZNF577, YY2, ZNF646, ZNF790, ZNF502, ZNF7, ZNF793, ZNF3, ZNF500, ZFP82, ZNF193, ZNF236, ZNF235, ZNF789, MTF1, ZNF239, ZNF587, ZNF438, MYNN, ZNF382, ZNF41, ZIM2, ZNF132, ZNF133, ZNF77, ZNF610, ZSCAN5A, ZNF232, ZNF619, ZNF615, ZNF331, WT1, ZNF323, ZNF695, ZNF596, ZNF74, ZNF597, ZNF71, ZNF420,…	3877	621	16659	1.1486	1	0.878159	39.7693
UP_SEQ_FEATURE	zinc finger region:TFIIS-type	5	0.111857	0.0273819	TCEA3, POLR3K, POLR2I, ZNRD1, TCEA2	4370	6	19113	3.64474	1	0.985638	42.6034
UP_SEQ_FEATURE	domain:PLA2c	5	0.111857	0.0273819	JMJD7-PLA2G4B, PLA2G4F, PLA2G4C, PLA2G4E, PLA2G4D	4370	6	19113	3.64474	1	0.985638	42.6034
INTERPRO	IPR011992:EF-Hand type	69	1.54362	0.02742	S100A4, S100A3, S100A5, AIF1, TNNC1, DUOX2, RCVRN, EPS15L1, KCNIP2, OCM2, KCNIP1, KCNIP3, SLC25A25, SLC25A23, CALN1, TBC1D9B, CIB1, CAPNS2, ACTN4, ACTN3, NUCB1, PLCE1, RYR3, RYR2, LCP1, MYL6, MYL5, CABP2, REPS1, SPOCK2, CABP7, SPOCK1, CABP4, NECAB3, EFCAB4B, NECAB2, NECAB1, MYL9, AHRR, LPCAT1, RASGRP1, DTNB, PLCD3, EFCAB1, CHP, SDF4, GUCA1B, GUCA1A, HPCAL1, S100A16, NOX5, CBL, S100A11, MYLPF, SPA…	3877	236	16659	1.25629	1	0.87372	39.9025
GOTERM_MF_FAT	GO:0005070~SH3/SH2 adaptor activity	19	0.425056	0.0275528	KHDRBS1, VAV3, GRAP, RUSC1, SRC, HSH2D, SLA, ARHGAP4, LAT, SH2D2A, GRB10, SH2D3A, GAB1, SH3BGR, CNTNAP1, GRB7, PAG1, SH3BP2, TOB1	3076	49	12983	1.63661	1	0.615233	37.8659
GOTERM_MF_FAT	GO:0042626~ATPase activity, coupled to transmembrane movement of substances	36	0.805369	0.0275592	ATP5D, ABCF1, ATP5E, ATP1B1, ATP5B, ATP6AP1, ATP12A, ATP6V1B1, ABCA3, ATP6V0B, TAPBP, ATP2B2, TAP1, ATP5J, ATP1A3, ABCC10, ATP1A4, ATP11A, ATP1A2, ATP13A2, ABCB6, ABCG1, ATP6V1F, ABCG2, ABCB4, ATP6V0E2, ATP13A1, ATP9B, ATP2A3, ATP9A, ATP8A2, TRPC4AP, ABCC1, PCYOX1, ATP6V0A4, ABCC5	3076	109	12983	1.39401	1	0.608579	37.8729
KEGG_PATHWAY	hsa05215:Prostate cancer	30	0.671141	0.0276508	E2F1, FGFR1, CTNNB1, INSRR, LOC407835, PDPK1, KRAS, BCL2, SOS1, CREB3L2, CREB3L1, TGFA, PIK3R5, CREB3L3, SRD5A2, PDGFD, CHUK, PIK3R1, AKT2, HSP90AA1, CREB3, KLK3, CREB1, CREBBP, LEF1, NRAS, MAPK1, EP300, IKBKG, MDM2	1185	89	5085	1.44645	0.99566	0.493371	29.5102
BIOCARTA	h_crebPathway:Transcription factor CREB and its extracellular signals	10	0.223714	0.027808	PRKCA, MAPK1, ADCY1, RPS6KA1, MAPK14, CAMK2G, CREB1, SOS1, PRKAR1B, PIK3R1	383	18	1437	2.08442	0.999763	0.984608	31.3461
GOTERM_BP_FAT	GO:0048588~developmental cell growth	7	0.1566	0.0278279	APP, NDN, ULK1, POU4F3, CYFIP1, POU4F2, GDF9	3237	11	13528	2.65948	1	0.755461	41.6465
GOTERM_BP_FAT	GO:0043062~extracellular structure organization	51	1.14094	0.0284683	MMP9, CTNNB1, NRCAM, ATP2B2, APP, POMT1, TGFBI, POU4F1, COL11A2, PCDHB9, ADAMTS20, PCDHB6, PCDHB3, PCDHB4, CST3, NRD1, COL1A2, FOXC1, LAMC1, MIA, SPOCK2, ADAMTSL4, PCDHB14, COL2A1, CDH2, PCDHB10, APLP1, MUSK, PCDHB16, COL6A2, BCL3, COL8A2, DNAJA3, ERCC2, COL18A1, B4GALT1, VHL, HSPG2, NID1, COL5A3, TMPRSS6, COL5A1, ANXA2, CSGALNACT1, WNT7B, COL14A1, ITGA8, KAZALD1, FBLN5, DRP2, APBB2, F2R	3237	163	13528	1.3076	1	0.76007	42.3758
UP_SEQ_FEATURE	domain:SH3 2	15	0.33557	0.0287358	SH3PXD2B, VAV3, SH3PXD2A, NCF2, GRAP, BZRAP1, TRIO, VAV2, STAC3, VAV1, NCK2, RIMBP3B, FCHSD2, FCHSD1, SH3D19	4370	37	19113	1.77312	1	0.987393	44.1802
UP_SEQ_FEATURE	metal ion-binding site:Manganese 1	12	0.268456	0.0288096	PPM1G, ILKAP, PPM1D, PDP2, PRUNE, PPM1E, CNDP2, ACACA, PPM1B, AGMAT, XPNPEP3, XPNPEP1	4370	27	19113	1.94386	1	0.986502	44.2649
UP_SEQ_FEATURE	metal ion-binding site:Manganese 2	12	0.268456	0.0288096	PPM1G, ILKAP, PPM1D, PDP2, PRUNE, PPM1E, CNDP2, ACACA, PPM1B, AGMAT, XPNPEP3, XPNPEP1	4370	27	19113	1.94386	1	0.986502	44.2649
GOTERM_MF_FAT	GO:0000166~nucleotide binding	569	12.7293	0.0288727	KIFC1, TUBB2A, SYNCRIP, KIFC3, ACTG2, MAP3K6, PIP5KL1, MC1R, DHX38, DHX37, LTB4R, VPS4A, DHX35, PTBP2, DHX30, MAP2K7, MAP2K6, RAB27A, YARS, TNIK, KIF5B, LIG1, PTBP1, UBE2J1, LIG3, LIG4, UBE2J2, MYH9, MARK4, C10ORF2, ORC1L, NME6, MARK2, MAPK1, GLUL, MYO18B, NME3, EIF2AK1, DHX29, MAPK6, MAPK9, MAPK7, EIF2AK2, MYO18A, TNFRSF6B, ACSBG2, HSPA1A, ATP12A, MTIF2, ATP6V0B, LOC407835, NPHP3, SFRS15, MUSK, …	3076	2245	12983	1.06976	1	0.619313	39.2868
GOTERM_BP_FAT	GO:0009411~response to UV	22	0.49217	0.0290588	MSH6, POLH, USP1, UBE4B, PML, UBE2B, GTF2H2, CASP3, ERCC6, XPC, MC1R, NEDD4, POLD1, CDKN2D, BCL2, IL12A, BCL3, IL12B, DCUN1D3, SDF4, FEN1, ERCC2	3237	59	13528	1.55834	1	0.763917	43.0406
INTERPRO	IPR001222:Zinc finger, TFIIS-type	5	0.111857	0.0291553	TCEA3, POLR3K, POLR2I, ZNRD1, TCEA2	3877	6	16659	3.58073	1	0.884245	41.8362
INTERPRO	IPR013144:Ran binding protein-like, CRA domain	5	0.111857	0.0291553	MAEA, RMND5A, RMND5B, C20ORF11, RANBP10	3877	6	16659	3.58073	1	0.884245	41.8362
INTERPRO	IPR002642:Lysophospholipase, catalytic region	5	0.111857	0.0291553	JMJD7-PLA2G4B, PLA2G4F, PLA2G4C, PLA2G4E, PLA2G4D	3877	6	16659	3.58073	1	0.884245	41.8362
GOTERM_BP_FAT	GO:0046888~negative regulation of hormone secretion	12	0.268456	0.0294789	OSM, LIF, INHBA, EDN1, GHRL, PDE8B, INHA, GHSR, ADORA1, KCNQ1, IL11, ACVR1C	3237	26	13528	1.92885	1	0.76565	43.5091
GOTERM_MF_FAT	GO:0003713~transcription coactivator activity	64	1.43177	0.0298388	ENY2, RBM4, PRRX1, PDLIM1, CTNNB1, MAX, MYOCD, PQBP1, ABRA, RARA, COL11A2, MKL1, MYST3, SOX10, RXRB, GABPA, RING1, MED12, TRERF1, HMGA1, PRPF6, TAF11, TAF10, MED7, EP300, MTF1, NCOA3, PFDN6, NCOA6, USP21, MNT, VGLL2, TFAP2A, BRDT, PRIC285, PIAS2, CARM1, NFE2L3, RNF20, SRCAP, STON1, ZBTB9, NFKBIB, CRTC1, PML, HCFC1, FHL2, NR2C2, STON1-GTF2A1L, HAND2, SUPT7L, HSD17B8, TFDP1, TAF1, BGLAP, UTF1, TRIP…	3076	214	12983	1.26228	1	0.625091	40.3074
KEGG_PATHWAY	hsa00230:Purine metabolism	47	1.05145	0.0300163	FHIT, GDA, POLR2F, ADCY1, POLR2L, ADCY7, ENPP1, POLR2I, ZNRD1, POLA2, PFAS, CANT1, PDE6D, POLE2, PDE1C, NUDT9, PDE4A, ENTPD8, NT5C2, ENTPD6, PDE8B, ENTPD1, ALLC, ADSSL1, POLR3K, POLR1D, POLE, POLR1A, PDE10A, POLR3A, POLR1C, DGUOK, PDE4C, AMPD3, POLR3B, NME6, POLD3, PDE7B, NME3, PRUNE, NME1-NME2, ADCY9, PDE2A, POLD1, PKLR, PDE9A, GUK1	1185	153	5085	1.31819	0.997294	0.481558	31.6193
GOTERM_CC_FAT	GO:0030027~lamellipodium	24	0.536913	0.0304087	FGD2, FGD1, JUB, ENAH, PLD1, SSH1, NF2, ABI3, MYO9B, EVL, CDH2, CDK5, CAPZB, PXN, CTNNB1, ACTR3, NME1-NME2, TIAM2, GSN, ITGB1BP1, CYFIP1, APBB2, FGD3, AKT2	2880	70	12782	1.52167	1	0.600251	37.6122
GOTERM_CC_FAT	GO:0005887~integral to plasma membrane	295	6.59955	0.0304798	ATP1B1, ADORA3, ADCY7, AQP5, LPAR2, CD52, LPAR1, AQP6, AQP1, ADORA1, AGTR1, S1PR3, CD47, APP, MC1R, LTB4R, KCNK6, ADAM2, CCR10, CLEC4A, PSENEN, ADAM8, HTR1D, NCF2, SCN2B, PTPRF, CD3E, PTPRH, LIFR, HTR4, PTPRS, PTPRU, MYH9, CD37, SSTR3, HAS1, TACSTD2, CCR4, LILRB3, MC2R, BACE1, ST14, CD226, HS3ST3B1, KCNMB3, DCBLD2, CALY, ITGA10, EPHB3, ATP12A, EPHB4, EPHB1, SLC29A1, HCRTR1, MUSK, FCER1G, SLC31A2,…	2880	1188	12782	1.10208	1	0.587308	37.682
GOTERM_CC_FAT	GO:0005815~microtubule organizing center	71	1.58837	0.0306545	FAM110A, MAD1L1, KIFC1, JUB, CEP72, CROCC, AURKC, AURKA, CDC16, LATS2, CTNNB1, KIF2B, PCGF5, NUBP2, IFT20, CDK5RAP2, CYS1, DISC1, C6ORF182, C2CD3, IFT80, MED12, SPATC1, DCTN3, PCM1, MARK4, LOC652164, TACC2, G6PD, NDEL1, HIPK2, LCK, CNTROB, PDE4DIP, RUVBL1, MAP3K11, PARD3, NDN, EXOC7, LITAF, USP2, KEAP1, GPR4, TUBGCP4, TUBGCP3, NPHP4, CTAG2, CEP57, CRMP1, BUB1, PAFAH1B1, RNF19A, CEP192, CKAP5, DLG…	2880	253	12782	1.2455	1	0.576166	37.8534
BBID	63.LAT_couples_T-cell_receptor	8	0.178971	0.0307462	MAPK1, LAT, SOS1, LCK, CD4, VAV1, PIK3R1, LCP2	96	13	358	2.29487	0.953132	0.78351	29.1992
GOTERM_BP_FAT	GO:0016310~phosphorylation	215	4.80984	0.0308904	GDF6, AURKC, AURKA, LPAR2, LPAR1, ADORA1, MAP3K6, APP, GAB1, MAP2K7, MAP2K6, BCR, TNIK, WNK3, WNK2, MARK4, MARK2, MAPK1, EIF2AK1, MAPK6, MAPK9, NEK9, CAMK1, MAPK7, EIF2AK2, NEK6, NEK3, ADRBK1, CHEK2, PXK, EPHB3, EPHB4, EPHB1, ATP6V0B, LOC407835, MUSK, VRK1, VRK3, MDFI, BMP2, TRIO, SMAD2, EPHA1, EPHA2, RPS6KL1, EPHA4, CDC42BPG, EPHA6, ATP6V0E2, NTRK1, GRK7, TNK1, TNK2, BMP7, ATP5D, ATP5E, BCKDK, N…	3237	800	13528	1.12315	1	0.778492	45.0568
GOTERM_BP_FAT	GO:0006351~transcription, DNA-dependent	85	1.90157	0.0309864	SCAF1, PPARA, THRA, ELF5, TCOF1, PAX5, HOXD13, PAX3, NR2E3, TAF7L, MAX, GATA3, RTF1, SUPT5H, NFIL3, NFX1, SNAPC5, SNAPC4, GMEB2, GABPA, ESR1, MED12, POLR1C, MBD1, C10ORF2, AHR, GTF2H2, ELL2, TAF11, MED7, TAF10, ADRM1, EREG, NCOA6, MNT, NFE2L1, NFE2L3, MYNN, DEAF1, POLR2F, STON1, POLR2L, ELL, POLR2I, SOX5, HCFC1, NFIX, STON1-GTF2A1L, TSC22D1, TROVE2, ERCC6, TCEA3, POU2F2, CEBPZ, NKX3-2, HSF2BP, TC…	3237	292	13528	1.21654	1	0.776435	45.1605
GOTERM_CC_FAT	GO:0030529~ribonucleoprotein complex	135	3.02013	0.0310421	RPL17, SRP14, MRPS34, EIF2C1, RPL14, U2AF2, SRP68, RBM4, MAEL, SYNCRIP, SNRPD2, DHX38, SRRM2, SND1, DDX25, RPLP1, U2AF1, MRPL36, RPL26L1, FAU, RPP30, LSM3, DHX35, TIGD7, FTL, PABPN1, RRP1, ACTN4, SNRPN, EMG1, EFTUD2, FMR1, PTBP1, RPS6KC1, RRP9, SFRS1, RSL1D1, PSMA1, RPS18, RPS16, MRPL49, SNRPB, SNRPA, RPS13, MRPL46, MRPL43, SNRPG, MVP, TDRD6, NHP2L1, MRPS11, HSPA1A, BOP1, XAB2, JRK, TROVE2, RPS28…	2880	515	12782	1.16341	1	0.568056	38.2319
GOTERM_BP_FAT	GO:0009150~purine ribonucleotide metabolic process	44	0.98434	0.0310917	ATP5D, ATP5E, ATP1B1, ATP5B, ATP6AP1, PRKAG2, MYO9B, ATP5G2, ATP12A, ATP6V1B1, PFAS, TGFB1, ATP6V0B, ATP2B2, LONP1, NUDT9, ATP5S, ENTPD1, NDUFS1, ATP5J, ADSSL1, ATP5J2, ADAL, ATP1A3, ATP11A, ATP1A4, OLA1, ACLY, ATP1A2, ATP13A2, AMPD3, ATP6V1F, NME6, ATP6V1C2, NME3, ATP6V0E2, ATP13A1, NME1-NME2, ATP2A3, ATP9B, ATP9A, ATP8A2, ATP6V0A4, CTNS	3237	138	13528	1.33249	1	0.7745	45.2742
GOTERM_BP_FAT	GO:0019048~virus-host interaction	10	0.223714	0.0312605	DERL1, IRF7, HIPK2, THOC6, SMAD3, THOC7, CD4, THOC4, THOC3, TGFB1	3237	20	13528	2.08959	1	0.773279	45.4558
GOTERM_BP_FAT	GO:0006297~nucleotide-excision repair, DNA gap filling	9	0.201342	0.0313366	POLD3, RPA1, POLE2, POLD1, LIG1, POLE, PCNA, LIG4, RPA3	3237	17	13528	2.21251	1	0.771063	45.5376
SP_PIR_KEYWORDS	Cardiomyopathy	18	0.402685	0.031341	TNNC1, MYBPC3, PRKAG2, TBX20, TAZ, LDB3, CSRP3, TPM1, JUP, ACADVL, KRAS, DSG2, TMEM43, DSP, RYR2, SCN5A, FKRP, SCO2	4374	48	19235	1.64909	1	0.40702	38.8407
KEGG_PATHWAY	hsa04144:Endocytosis	55	1.23043	0.0314182	CLTA, RAB5C, CHMP5, VPS37B, VPS37C, ZFYVE20, ACVR1C, RNF103, VPS4A, EPN3, PLD1, PSD3, LDLRAP1, ADRB1, ARRB2, ACAP1, RAB5A, MDM2, RAB11FIP1, EPN1, CHMP2A, PARD3, FGFR4, HSPA1A, ADRBK1, ASAP3, SRC, SH3GLB2, HSPA6, IL2RG, NEDD4L, IQSEC1, HSPA8, PARD6A, PARD6B, IL2RB, DNM1L, CBL, RUFY1, CBLC, RAB31, AP2A1, NEDD4, NTRK1, RAB22A, VPS24, GRK7, SMURF1, CLTCL1, ARAP2, DNM1, ARAP1, F2R, RNF41, DNM2, VPS25	1185	184	5085	1.28268	0.997956	0.461676	32.8417
GOTERM_BP_FAT	GO:0032774~RNA biosynthetic process	86	1.92394	0.0314207	SCAF1, PPARA, THRA, ELF5, TCOF1, PAX5, HOXD13, PAX3, NR2E3, TAF7L, MAX, GATA3, RTF1, SUPT5H, NFIL3, NFX1, SNAPC5, SNAPC4, GMEB2, GABPA, ESR1, MED12, POLR1C, MBD1, C10ORF2, AHR, GTF2H2, ELL2, TAF11, MED7, TAF10, ADRM1, EREG, NCOA6, MNT, NFE2L1, NFE2L3, MYNN, DEAF1, POLR2F, STON1, POLR2L, ELL, POLR2I, SOX5, HCFC1, NFIX, STON1-GTF2A1L, TSC22D1, TROVE2, ERCC6, TCEA3, POU2F2, CEBPZ, NKX3-2, HSF2BP, TC…	3237	296	13528	1.21422	1	0.768952	45.6278
GOTERM_MF_FAT	GO:0043492~ATPase activity, coupled to movement of substances	36	0.805369	0.0314661	ATP5D, ABCF1, ATP5E, ATP1B1, ATP5B, ATP6AP1, ATP12A, ATP6V1B1, ABCA3, ATP6V0B, TAPBP, ATP2B2, TAP1, ATP5J, ATP1A3, ABCC10, ATP1A4, ATP11A, ATP1A2, ATP13A2, ABCB6, ABCG1, ATP6V1F, ABCG2, ABCB4, ATP6V0E2, ATP13A1, ATP9B, ATP2A3, ATP9A, ATP8A2, TRPC4AP, ABCC1, PCYOX1, ATP6V0A4, ABCC5	3076	110	12983	1.38133	1	0.638534	41.99
KEGG_PATHWAY	hsa04810:Regulation of actin cytoskeleton	63	1.4094	0.0317392	GNA13, ENAH, BCAR1, GNA12, FGF11, IQGAP2, FGF12, INSRR, TTLL3, TIAM2, GSN, RRAS, PDGFD, FGF1, CSK, ARHGEF1, ACTN4, ARHGEF7, ACTN3, MYH9, SPDYA, MAPK1, ARPC1B, RRAS2, CFL1, SCIN, FGD1, FGFR1, FGFR4, MYL5, APC2, SSH1, ITGAE, SSH3, MRAS, ITGA10, ITGB5, ARPC4, ITGB2, ITGB1, LOC653888, PXN, MYL9, LOC407835, KRAS, DOCK1, ITGAX, ARPC2, SOS1, PIK3R5, FGD3, PIK3R1, ACTB, VAV3, MYLPF, VAV2, VAV1, NRAS, ITG…	1185	215	5085	1.2574	0.998083	0.433818	33.1187
GOTERM_MF_FAT	GO:0004842~ubiquitin-protein ligase activity	46	1.02908	0.0319875	UBE3A, UBE2G1, UBE2G2, MYLIP, ANAPC11, NHLRC1, STUB1, PCGF2, WWP2, HECTD3, RNF167, NEDD4L, BCOR, FBXO7, LRSAM1, CBL, ANAPC4, UBE4B, RING1, UBR4, UBE2J1, HERC2, UBE2J2, UBE2Q2, UBE2B, RBBP6, HERC2P3, RNF180, UBE2O, PJA1, CBLC, HUWE1, NEDD4, UBE2M, FBXO22OS, MDM2, SIAH1, FBXL6, SMURF1, ZNF587, RNF20, UBE2E2, RNF40, BARD1, FBXL2, UBE2U	3076	147	12983	1.32078	1	0.638389	42.5196
GOTERM_CC_FAT	GO:0030934~anchoring collagen	6	0.134228	0.032052	COL9A1, COL9A2, COL14A1, COL7A1, COL6A3, COL16A1	2880	9	12782	2.9588	1	0.567561	39.2083
GOTERM_CC_FAT	GO:0008091~spectrin	6	0.134228	0.032052	EPB41L2, EPB41, SPTBN5, SPTBN4, SPTBN2, SPTBN1	2880	9	12782	2.9588	1	0.567561	39.2083
SP_PIR_KEYWORDS	lysosome	45	1.00671	0.0321524	SGSH, C7ORF28B, LITAF, ARSG, HEXB, LRBA, PPT2, IL4I1, ACP5, CTSA, ZNRF1, SIAE, SLC29A3, CD68, SLC48A1, GALNS, GALC, MCOLN1, VPS16, TRIP10, GBA, RAB27A, TM9SF1, RILP, CLN3, VPS18, LIPA, CD63, CD1D, GNS, DNASE2, LAMP2, CTSK, FNBP1, LAMP3, UNC13D, GAA, ARSA, PLA2G4F, NEU1, PCYOX1, CTNS, CTSH, CLN5, PLA2G4E	4374	149	19235	1.32813	1	0.409055	39.627
GOTERM_CC_FAT	GO:0008023~transcription elongation factor complex	9	0.201342	0.0321765	ELP3, ELP2, ERCC6, ELL, NUFIP1, CDC73, PAF1, TCEA2, ELL2	2880	18	12782	2.2191	1	0.557127	39.3276
GOTERM_BP_FAT	GO:0007229~integrin-mediated signaling pathway	25	0.559284	0.0323772	ADAMTS13, BCAR1, ITGAE, ITGA10, ITGB5, ITGB2, ITGB1, CD47, DOCK1, ITGAX, ADAMTS10, ADAM8, CEACAM1, CCM2, VAV3, PLEK, COL16A1, MYH9, VAV1, ADAMTS7, LAT, LAMA5, PRAM1, ITGB1BP1, ITGA8	3237	70	13528	1.49256	1	0.776222	46.6434
GOTERM_BP_FAT	GO:0010975~regulation of neuron projection development	25	0.559284	0.0323772	LZTS1, TNFRSF12A, CDH2, CDH4, TTL, MBP, NRCAM, ACTR3, METRN, APOE, ROBO1, MAPT, ROBO2, KLK8, ARHGEF1, PTPRF, GRIN1, BARHL2, NUMBL, AMIGO1, YWHAH, NDEL1, PSEN1, ULK1, NGFR	3237	70	13528	1.49256	1	0.776222	46.6434
GOTERM_MF_FAT	GO:0003704~specific RNA polymerase II transcription factor activity	17	0.380313	0.0324034	ZBTB32, PPARA, EPAS1, RXRB, CREB1, GLIS1, SMAD3, DEK, PDX1, SREBF2, MEIS2, PKNOX1, ZNF148, ZNF136, IRF7, NKX2-1, NR2F2	3076	43	12983	1.66867	1	0.637037	42.9387
INTERPRO	IPR003968:Potassium channel, voltage dependent, Kv	12	0.268456	0.0325432	KCNC2, KCNC1, KCNS1, KCNC4, KCND2, KCNS2, KCNC3, KCNA2, KCNA1, KCNA4, KCNF1, KCNA7	3877	27	16659	1.90972	1	0.905752	45.4433
INTERPRO	IPR008957:Fibronectin, type III-like fold	55	1.23043	0.0327516	IL27RA, MYBPC3, SORL1, L1CAM, INSRR, NRCAM, ROBO1, ROBO2, ROBO3, BOC, CSF2RA, PTPRF, PTPRH, SDK1, LIFR, PTPRS, PTPRU, IL11RA, IFNAR2, NCAM2, IGFN1, UMODL1, CNTN4, IL12B, IGSF9, CRLF3, CNTFR, EPHB3, EPHB4, EPHB1, IL12RB2, COL7A1, SPEG, IL10RB, KAL1, COL6A3, TGM2, IL2RG, TGM5, LRFN4, IL2RB, EPB42, FANK1, BZRAP1, EPHA1, EPHA2, FSD1, EPHA4, COL14A1, EPHA6, IGSF22, CMYA5, MPL, COL20A1, MYLK	3877	184	16659	1.28439	1	0.902672	45.6583
SP_PIR_KEYWORDS	monomer	13	0.290828	0.0332909	IL3, FDXR, COMT, RORA, LOC407835, CBR1, RPS6KA1, FYN, CD34, RHEB, NGFR, GAPDH, MPST	4374	31	19235	1.84415	1	0.414152	40.7143
SP_PIR_KEYWORDS	hydroxylysine	13	0.290828	0.0332909	COL2A1, COL16A1, COL5A1, C1QA, COL9A1, COL9A2, COL14A1, COL7A1, COL6A3, SFTPD, COL6A2, COL1A2, COL11A2	4374	31	19235	1.84415	1	0.414152	40.7143
BIOCARTA	h_biopeptidesPathway:Bioactive Peptide Induced Signaling Pathway	14	0.313199	0.0335316	PRKCA, CAMK2G, GNA11, CDK5, LOC407835, MAPK1, PLCG1, GNB1, FYN, MAPT, SOS1, MAPK14, CAMK1, MYLK	383	30	1437	1.75091	0.999959	0.965445	36.5447
GOTERM_BP_FAT	GO:0009260~ribonucleotide biosynthetic process	40	0.894855	0.0335591	ATP5D, ATP5E, ATP1B1, CTPS, ATP5B, ATP6AP1, PRKAG2, ATP5G2, ATP12A, ATP6V1B1, PFAS, TGFB1, ATP6V0B, CMPK1, ATP2B2, ATP5S, DHODH, ATP5J, ADSSL1, ATP5J2, ADAL, ATP1A3, ATP11A, ATP1A4, ATP1A2, ATP13A2, AMPD3, ATP6V1F, NME6, ATP6V1C2, NME3, ATP6V0E2, ATP13A1, NME1-NME2, ATP2A3, ATP9B, ATP9A, ATP8A2, DPYD, ATP6V0A4	3237	124	13528	1.34812	1	0.785421	47.8737
GOTERM_MF_FAT	GO:0004386~helicase activity	44	0.98434	0.0335881	TNFRSF6B, BTAF1, INO80, SKIV2L2, HELZ, SETX, CHD9, CHD8, DDX47, DDX17, ERCC6, MCM7, CHD7, DHX38, DDX11, DHX37, DDX25, DHX15, CHD2, DHX16, DHX35, DHX30, CHD4, DHX58, RTEL1, ERCC2, CHD3, RECQL4, C9ORF102, RECQL5, C10ORF2, DDX6, DDX39, DHX29, NAV2, SNRNP200, DDX59, CHTF18, DDX31, RUVBL2, PRIC285, RUVBL1, SRCAP, EP400, DDX51	3076	140	12983	1.32652	1	0.644389	44.1171
GOTERM_BP_FAT	GO:0051051~negative regulation of transport	43	0.961969	0.0336151	SLC15A1, ENPP1, NFKBIB, OXT, EDN1, APOC2, DPH3, PXK, MXI1, ADORA1, TGFB1, IL11, ACVR1C, LIF, PACSIN1, PACSIN2, WWP2, BCL2, GOPC, PDE8B, NEDD4L, KCNQ1, AKT2, MDFI, PRKCA, LRSAM1, CRYAA, YWHAB, CIDEA, INHA, NLRP3, FOXP3, CDK5, NFKBIL1, NPY5R, OSM, INHBA, GRB10, NEDD4, CALM3, GHRL, GHSR, BARD1	3237	135	13528	1.33115	1	0.783092	47.9312
GOTERM_CC_FAT	GO:0005774~vacuolar membrane	20	0.447427	0.0337307	RILP, VPS18, VPS41, SLC3A1, ATP6V1B1, CD63, GABARAP, ATP6V1F, HOOK3, CD1D, HOOK1, SLC11A2, LAMP2, SLC29A3, LAMP3, PSEN1, VPS16, CTNS, ATP6V0A4, CLN5	2880	56	12782	1.58507	1	0.562988	40.7993
GOTERM_BP_FAT	GO:0006812~cation transport	152	3.40045	0.0337723	KCNC2, CALHM1, KCNC1, SLC22A16, ATP1B1, KCNC4, KCNC3, SLC9A6, SLC22A18, ATOX1, ATP6AP1, AQP1, ATP2B2, KCNK7, KCNK6, SLC25A28, MCOLN1, FTL, SLC4A5, SLC12A8, KCND2, SCN2B, MFI2, SLC34A2, RYR3, CATSPER1, RYR2, SLC40A1, KCNMB3, SLC38A2, KCNA2, CHKB, KCNA1, KCNA4, ATP12A, ATP6V1B1, KCNA7, FTH1, ATP6V0B, SLC11A2, KCNS1, KCNS2, TTYH1, SLC30A3, SLC31A2, HCN3, HCN1, ATP5J2, CACNA1I, GRIN1, KCTD1, KCNK2, A…	3237	553	13528	1.14871	1	0.781794	48.0927
UP_SEQ_FEATURE	domain:Chromo 2	6	0.134228	0.0340659	CHD9, CHD8, CHD7, CHD2, CHD4, CHD3	4370	9	19113	2.91579	1	0.993351	49.9968
GOTERM_MF_FAT	GO:0005509~calcium ion binding	242	5.41387	0.0345597	CALHM1, S100A4, S100A3, S100A5, SYT5, AIF1, LTBP4, FAM20C, SYT3, FSTL1, TPD52, CDH22, ATP2B2, CDH24, TBC1D9B, CAPNS2, F10, COLEC11, PITPNM1, PITPNM3, RYR3, CATSPER1, RYR2, CRELD2, MST1, ITGA10, AHRR, LPCAT1, GALNS, S100A16, HPCAL1, BMP1, S100A11, CELSR3, CELSR1, PMF1, S100A14, GAS6, PXDNL, CBLC, ATP2A3, HPCA, PLA2G4F, TLL2, PLA2G4E, PLA2G4D, SGSH, PCDHA6, PCDHA7, PCDHA8, PCDHA2, CACHD1, TRPV1, AR…	3076	919	12983	1.11145	1	0.649077	45.0664
BBID	12.IL-6_type_cytok-signal-transduct	9	0.201342	0.0347243	OSM, LIF, APP, SOCS1, LIFR, JAK1, STAT1, STAT3, IL11	96	16	358	2.09766	0.968679	0.684782	32.3468
INTERPRO	IPR003604:Zinc finger, U1-type	11	0.246085	0.0347611	CIZ1, ZMAT3, ZMAT2, ZNF407, DNAJC21, ZNF318, ZNF385C, SF3A2, ZFR, ZNF385A, MATR3	3877	24	16659	1.9694	1	0.911666	47.6891
GOTERM_BP_FAT	GO:0045165~cell fate commitment	44	0.98434	0.034885	FKBP8, FGFR4, EVX1, FOXA2, HOXA11, PPARG, SOX5, PAX3, GLI2, ITGB1, NR2E1, GDNF, HOXD10, CTNNB1, TAL1, GATA2, CASP3, WNT3, BCL2, TEAD4, NKX2-1, OLIG2, TLX3, NR2F2, FGF1, IFRD1, PITX1, NKX2-2, BMP2, NTF3, TBX2, BARHL2, SMAD2, GAS1, ISL1, PROX1, HOXC10, ISL2, DLX1, EYA2, PSEN1, SIX1, NEUROD1, KLF4	3237	139	13528	1.32291	1	0.789848	49.2218
GOTERM_BP_FAT	GO:0051216~cartilage development	26	0.581655	0.0350782	WNT5A, THRA, HOXA11, EDN1, PRRX1, SOX5, COL2A1, OTOR, COL9A1, HOXA3, BARX2, HOXA5, IL17F, COL11A2, PITX1, PRKCA, BMP2, BMP1, HSPG2, HOXB3, CHRDL2, MAPK14, HOXD3, GHRL, BMP7, BMP8A	3237	74	13528	1.46836	1	0.7889	49.4154
GOTERM_MF_FAT	GO:0003678~DNA helicase activity	16	0.357942	0.035115	RECQL4, TNFRSF6B, RECQL5, INO80, C10ORF2, SETX, CHD8, ERCC6, MCM7, DDX11, CHD2, RUVBL2, RUVBL1, RTEL1, CHD4, CHD3, ERCC2	3076	40	12983	1.6883	1	0.64916	45.602
GOTERM_BP_FAT	GO:0060562~epithelial tube morphogenesis	24	0.536913	0.0351808	DVL2, BMP2, PGF, HOXA11, PTK7, PAX3, CELSR1, GREM1, SCRIB, GZF1, RGMA, TCF21, HOXA5, LAMA5, BCL2, CFL1, TSC2, CASP8, SIX1, ZIC5, GRLF1, TFAP2A, IFT52, TWIST1	3237	67	13528	1.49702	1	0.787104	49.518
GOTERM_BP_FAT	GO:0009201~ribonucleoside triphosphate biosynthetic process	33	0.738255	0.0353146	ATP5D, ATP5E, ATP1B1, CTPS, ATP5B, ATP6AP1, PRKAG2, ATP5G2, ATP12A, ATP6V1B1, TGFB1, ATP6V0B, ATP2B2, ATP5S, ATP5J, ATP5J2, ATP1A3, ATP1A4, ATP11A, ATP1A2, ATP13A2, NME6, ATP6V1F, ATP6V1C2, NME3, ATP13A1, ATP6V0E2, NME1-NME2, ATP9B, ATP2A3, ATP9A, ATP8A2, ATP6V0A4	3237	99	13528	1.39306	1	0.785618	49.6514
SMART	SM00326:SH3	67	1.49888	0.035474	RUSC1, BCAR1, STAC3, MCF2L, SLA, ARHGAP4, PACSIN1, PRMT2, RIMBP3B, PACSIN2, DLG3, DLG5, CSK, DLG2, MATK, ARHGAP9, SH3PXD2B, CASKIN2, SH3PXD2A, LYN, NCF2, ARHGEF7, ARHGEF5, NCK2, PRAM1, LCK, FCHSD2, MAP3K10, SRGAP3, FCHSD1, SPATA13, EPS8L1, MAP3K11, MIA, GRAP, ABI3, OTOR, SRC, DOCK1, SH3GLB2, MYO15A, TRIP10, SH3TC1, PIK3R1, NGEF, VAV3, BAIAP2L1, HCK, BZRAP1, TRIO, VAV2, VAV1, GAS7, SH3BP4, FNBP1, …	2303	213	9079	1.24005	1	0.810137	40.1914
GOTERM_CC_FAT	GO:0042995~cell projection	178	3.9821	0.035577	GPRIN1, S100A4, GNA13, MTSS1, JUB, ENAH, KIAA1598, SNCB, SYT5, CROCC, AIF1, DYNC2LI1, GNA12, AQP5, L1CAM, AQP1, ADORA1, TGFB1, CTNNB1, NRCAM, ATP2B2, APP, PIP5KL1, TIAM2, MC1R, APOE, IFT20, ROBO1, SLC2A2, PDE4A, ROBO2, SPN, RAB27A, PLD1, C2CD3, KCND2, PTPRF, ACTN4, KIF5B, ACTN3, PCM1, MYH9, MARK4, SLC34A2, NCAM2, MAPK1, TXNDC2, NDEL1, SSTR3, ACTL7A, SPAG6, PIAS3, RASGRF1, CATSPER1, BACE1, IGSF9, …	2880	697	12782	1.13343	1	0.571494	42.504
GOTERM_BP_FAT	GO:0045597~positive regulation of cell differentiation	68	1.52125	0.0356255	PPARD, FOXA2, PPARG, GLI2, TGFB1, CTNNB1, NRCAM, ACTR3, AGTR1, METRN, ROBO1, HLX, MAPT, POU4F2, RARA, ROBO2, ACIN1, HSF4, BOC, SH3PXD2B, PHOX2B, ARHGEF1, LYN, PTPRF, ADAMTS20, SOCS5, LIG4, NUMBL, AMIGO1, INHBA, NDEL1, HOXD3, SCIN, NPTN, CAMK1, MAPK9, TGIF2, NGFR, IRX3, TNFRSF12A, HOXA11, CDH4, OTP, LIF, TAL1, CYP27B1, BCL2, VWC2, AP3D1, IL2RG, RUNX1, DNMT3B, NKX2-5, NKX2-2, BMP2, SMAD9, NTF3, VHL…	3237	229	13528	1.24098	1	0.785825	49.9602
SP_PIR_KEYWORDS	voltage-gated channel	45	1.00671	0.0357559	KCNC2, KCNC1, KCNC4, KCNAB3, KCNC3, KCNAB2, KCNA2, KCNA1, KCNA4, CLCNKB, KCNIP2, KCNIP1, KCNA7, KCNJ14, KCNIP3, KCNK10, TMEM37, KCNS1, KCNS2, KCNK7, KCNK6, KCNQ1, SCN5A, HCN3, HCN1, KCND2, SCN2B, CACNG8, CACNG7, CACNA1I, CACNG1, KCNK2, CACNA2D4, KCNJ4, CATSPER1, CLIC6, KCNH6, KCNF1, CACNA1F, SCN8A, KCNH2, SCN4A, KCNH4, KCNH5, CACNA1B	4374	150	19235	1.31927	1	0.43128	43.0061
SMART	SM00252:SH2	38	0.850112	0.036001	GRAP, SHF, SHE, SRC, SLA, HSH2D, SH2D4B, SH2D6, SH2B3, SH2B1, CSK, PIK3R1, MATK, PTPN6, VAV3, LYN, HCK, SOCS1, SOCS5, STAT1, VAV2, VAV1, STAT3, NCK2, CBLC, SH2D2A, TNS3, GRB10, TNS1, SH2D3A, PLCG1, FYN, LCK, JAK1, GRB7, LCP2, SUPT6H, SH3BP2	2303	111	9079	1.3496	1	0.78417	40.6548
UP_SEQ_FEATURE	domain:PAS	8	0.178971	0.0362188	AHRR, NCOA3, KCNH6, PASD1, PDE8B, KCNH2, PDCD6, KCNH4, KCNH5	4370	15	19113	2.33263	1	0.994712	52.1788
GOTERM_BP_FAT	GO:0032270~positive regulation of cellular protein metabolic process	69	1.54362	0.0362764	GDF6, BTRC, PRKAG2, EIF5A, CDC16, ADORA1, TGFB1, IL11, AGTR1, NOD2, APOE, PIWIL2, CUL1, PRKCA, LYN, CD3E, ANAPC4, BARHL2, NRD1, OSM, PSMA2, RNF180, MAPK1, PSMA1, CARD14, EP300, PSEN1, CCND2, PIAS3, CD81, IL12A, MDM2, EIF5A2, CLN6, FZR1, GCLC, CCK, PML, NHLRC1, ANAPC11, STUB1, LIF, BCL2, RB1CC1, PEMT, BCL3, CD4, DNMT3B, DNAJA3, IL3, TAF1, BMP2, CDC20, FOXP3, CDC26, FURIN, CDC27, PSMB9, HDAC4, PSMC…	3237	233	13528	1.23761	1	0.789186	50.601
UP_SEQ_FEATURE	domain:DRBM 1	7	0.1566	0.0362816	ADARB1, DGCR8, ADARB2, PRKRA, ILF3, EIF2AK2, STAU2	4370	12	19113	2.55132	1	0.994265	52.2411
UP_SEQ_FEATURE	domain:Chromo 1	7	0.1566	0.0362816	CHD9, CHD8, CHD7, CHD2, CBX1, CHD4, CHD3	4370	12	19113	2.55132	1	0.994265	52.2411
UP_SEQ_FEATURE	domain:DRBM 2	7	0.1566	0.0362816	ADARB1, DGCR8, ADARB2, PRKRA, ILF3, EIF2AK2, STAU2	4370	12	19113	2.55132	1	0.994265	52.2411
SMART	SM00251:SAM_PNT	7	0.1566	0.0365725	ERG, ETS1, ETS2, ELF5, GABPA, EHF, ETV6	2303	11	9079	2.5087	1	0.760266	41.1535
INTERPRO	IPR017974:Claudin, conserved site	10	0.223714	0.0368349	CLDN8, CLDN7, CLDN19, CLDN6, CLDN1, CLDN10, CLDN11, CLDN14, CLDN23, CLDN15	3877	21	16659	2.04613	1	0.919913	49.7096
INTERPRO	IPR002017:Spectrin repeat	10	0.223714	0.0368349	SYNE2, SPTBN5, ACTN4, DRP2, SPTBN4, SPTBN2, TRIO, SPTBN1, ACTN3, MCF2L	3877	21	16659	2.04613	1	0.919913	49.7096
GOTERM_BP_FAT	GO:0032649~regulation of interferon-gamma production	13	0.290828	0.0370015	IL27RA, IL18, INHA, FOXP3, SCGB1A1, TLR9, INHBA, NOD2, IL12A, BCL3, RARA, IL12B, SASH3	3237	30	13528	1.81098	1	0.793112	51.3055
GOTERM_BP_FAT	GO:0030178~negative regulation of Wnt receptor signaling pathway	13	0.290828	0.0370015	MDFI, GSC, NLK, TLE1, FRZB, DKK4, CTNNBIP1, CHD8, TSC2, LRP6, SOX17, AXIN2, WWOX	3237	30	13528	1.81098	1	0.793112	51.3055
GOTERM_BP_FAT	GO:0021549~cerebellum development	13	0.290828	0.0370015	RFX4, AGTPBP1, LDB1, GAS1, RORA, GLI2, CDK5, ATP2B2, ULK1, MYO16, LHX5, NEUROD1, SDF4	3237	30	13528	1.81098	1	0.793112	51.3055
PIR_SUPERFAMILY	PIRSF015767:transmembrane 9 superfamily protein, member 3 type	4	0.0894855	0.0371923	TM9SF1, TM9SF2, TM9SF4, TM9SF3	1655	4	7396	4.46888	1	1	46.7892
PIR_SUPERFAMILY	PIRSF038637:P2RY12-like receptor	4	0.0894855	0.0371923	P2RY12, P2RY13, P2RY14, GPR87	1655	4	7396	4.46888	1	1	46.7892
PIR_SUPERFAMILY	PIRSF500973:shaw-related voltage-gated potassium channel, alpha subunit	4	0.0894855	0.0371923	KCNC2, KCNC1, KCNC4, KCNC3	1655	4	7396	4.46888	1	1	46.7892
GOTERM_BP_FAT	GO:0031328~positive regulation of cellular biosynthetic process	185	4.1387	0.0373486	CDX1, THRA, GDF6, EDN1, ARNT2, RBM4, ZXDC, EIF5A, HOXD13, NR2E3, RORA, PDX1, GDNF, HOXD10, TGFB1, CTNNB1, TLR9, IL11, EPC1, GATA2, APP, PROP1, MYOCD, APOE, ABRA, RARB, SUPT5H, DDAH1, MYST4, SPN, MYST3, RARG, CD3E, RXRB, MTA2, BARHL2, MED12, TRERF1, TBR1, PROX1, AHR, PTHLH, HOXD9, MAPK1, EP300, MTF1, SIX1, VGLL2, PIAS2, RNF20, CAMTA2, CNBP, HOXA13, CRTC1, SOX5, APOC2, ELK1, WT1, LIF, TCF21, HOXA1,…	3237	685	13528	1.12868	1	0.793574	51.6394
GOTERM_BP_FAT	GO:0048534~hemopoietic or lymphoid organ development	76	1.70022	0.037406	ZBTB32, MAEA, LMO2, MMP9, PPARG, TIRAP, PRDX2, TPD52, TGFB1, IL11, CTNNB1, BAK1, CXCR5, CASP8, ACIN1, SPN, CHUK, KIRREL3, MYST3, MB, RHOH, FLVCR1, SGPL1, LYN, TTC7A, CD3E, FUT10, TAZ, INHA, LIG4, MYH9, BCL2L11, CARD11, PGM3, INHBA, G6PD, PSEN1, NCOA6, LCK, SIX1, IL12B, ADD2, PML, ITGB1, TIMP1, IL17C, RPA1, TAL1, CHD7, HOXA3, RASGRP4, BCL2, NKX3-2, HOXA9, SH2B3, BCL3, BCL6, CD4, RUNX1, NKX2-5, DNA…	3237	260	13528	1.22161	1	0.791463	51.6943
KEGG_PATHWAY	hsa04960:Aldosterone-regulated sodium reabsorption	16	0.357942	0.037629	PRKCA, SGK1, ATP1B1, ATP1A3, ATP1A4, SFN, ATP1A2, SLC9A3R2, MAPK1, PDPK1, KRAS, PIK3R5, NEDD4L, SCNN1B, SCNN1A, PIK3R1	1185	41	5085	1.67459	0.999413	0.462096	38.0191
GOTERM_CC_FAT	GO:0044437~vacuolar part	22	0.49217	0.0379884	ACR, RILP, VPS18, VPS41, SLC3A1, ATP6V1B1, CD63, GABARAP, ATP6V1F, HOOK3, CD1D, HOOK1, SLC11A2, LAMP2, SLC29A3, LAMP3, PSEN1, NEU1, VPS16, CTNS, ATP6V0A4, CLN5	2880	64	12782	1.52563	1	0.584956	44.6617
GOTERM_BP_FAT	GO:0032386~regulation of intracellular transport	25	0.559284	0.0381376	TNNC1, NFKBIB, MYBPC3, TNFSF14, MXI1, TGFB1, GOPC, BCL3, PRKACA, MDFI, KHDRBS1, CRYAA, SMAD3, EDAR, NLRP3, CDK5, NFKBIL1, AAAS, NEDD4, NUDT4P1, RYR2, CALM3, TRIP6, LCP1, BARD1	3237	71	13528	1.47154	1	0.795301	52.3903
UP_SEQ_FEATURE	zinc finger region:C2H2-type 12	71	1.58837	0.0383628	ZNF17, ZNF630, ZNF16, ZKSCAN5, ZNF678, ZNF774, ZNF407, ZNF540, ZFAT, ZNF574, ZNF180, ZNF287, ZNF544, ZFP30, ZNF354B, ZNF790, ZNF142, ZNF502, ZNF7, ZFP37, ZFP82, ZNF236, ZNF341, ZNF235, ZNF136, ZNF587, ZNF484, ZIM2, PEG3, ZNF41, ZNF132, ZNF559, ZNF77, ZNF133, ZFP112, ZNF34, ZNF331, ZNF615, ZNF169, PRDM15, ZNF695, ZNF473, ZNF74, ZNF471, ZNF71, ZNF420, ZNF606, ZNF560, ZNF623, ZNF264, ZNF565, ZNF454,…	4370	252	19113	1.23227	1	0.995348	54.2617
GOTERM_BP_FAT	GO:0010557~positive regulation of macromolecule biosynthetic process	177	3.95973	0.0384103	CDX1, THRA, GDF6, ARNT2, RBM4, ZXDC, EIF5A, HOXD13, RORA, PDX1, NR2E3, GDNF, HOXD10, TGFB1, CTNNB1, TLR9, IL11, EPC1, GATA2, APP, PROP1, MYOCD, ABRA, RARB, SUPT5H, MYST4, SPN, MYST3, RARG, CD3E, RXRB, MTA2, BARHL2, MED12, TBR1, PROX1, TRERF1, AHR, HOXD9, MAPK1, EP300, MTF1, SIX1, VGLL2, PIAS2, RNF20, CAMTA2, CNBP, HOXA13, CRTC1, SOX5, ELK1, WT1, LIF, TCF21, HOXA1, MEIS2, TEAD4, IL17F, HOXA7, NKX2…	3237	654	13528	1.13106	1	0.795094	52.6473
INTERPRO	IPR001683:Phox-like	18	0.402685	0.0384282	SNX19, SH3PXD2B, PLD1, SH3PXD2A, SNX17, RPS6KC1, KIF16B, PXK, HS1BP3, ZCCHC14, NISCH, SNX22, SNX32, SNX33, SNX24, SNX10, C6ORF145, SNX20	3877	48	16659	1.61133	1	0.9247	51.2116
GOTERM_MF_FAT	GO:0016208~AMP binding	11	0.246085	0.0389177	HCN1, ACSS1, PDE1C, PRKAR1B, PRKAG2, PDE10A, CNGB1, RAPGEF3, ACSS2, CNGA4, HCN3	3076	24	12983	1.93451	1	0.681763	49.1404
SP_PIR_KEYWORDS	pyrimidine nucleotide biosynthesis	4	0.0894855	0.0389718	NME3, NME1-NME2, CTPS, DHODH	4374	4	19235	4.39758	1	0.453896	45.8716
SMART	SM00054:EFh	47	1.05145	0.0390937	MYL6, MYL5, CABP2, TNNC1, DUOX2, CABP7, CABP4, FSTL1, EPS15L1, RCVRN, KCNIP2, OCM2, KCNIP1, EFCAB4B, NECAB2, NECAB1, MYL9, KCNIP3, DGKA, CGREF1, AHRR, SLC25A25, LPCAT1, DGKG, SLC25A23, EFCAB1, CALN1, CHP, SDF4, CIB1, GUCA1B, GUCA1A, HPCAL1, NOX5, ACTN4, MYLPF, ACTN3, CAPN3, SLC25A12, HPCA, RHOT1, CALM3, RYR2, RHOT2, RCN3, FKBP10, PDCD6, LCP1	2303	143	9079	1.2957	1	0.756121	43.3076
INTERPRO	IPR018159:Spectrin/alpha-actinin	13	0.290828	0.0392499	SESTD1, ACTN4, SPTBN5, SPTBN4, TRIO, ACTN3, MCF2L, C14ORF49, SYNE2, DRP2, SPTBN2, SPTBN1, DSP	3877	31	16659	1.80192	1	0.925262	51.9696
INTERPRO	IPR017995:Homeobox protein, antennapedia type	7	0.1566	0.039333	HOXB4, HOXA5, HOXA6, HOXD4, HOXB6, HOXA7, PDX1	3877	12	16659	2.50651	1	0.922083	52.0457
SMART	SM00757:CRA	5	0.111857	0.0394501	MAEA, RMND5A, RMND5B, C20ORF11, RANBP10	2303	6	9079	3.28521	1	0.733526	43.6061
SMART	SM00440:ZnF_C2C2	5	0.111857	0.0394501	TCEA3, POLR3K, POLR2I, ZNRD1, TCEA2	2303	6	9079	3.28521	1	0.733526	43.6061
SMART	SM00022:PLAc	5	0.111857	0.0394501	JMJD7-PLA2G4B, PLA2G4F, PLA2G4C, PLA2G4E, PLA2G4D	2303	6	9079	3.28521	1	0.733526	43.6061
SP_PIR_KEYWORDS	hydroxylation	24	0.536913	0.0394537	COL18A1, F10, EPAS1, U2AF2, CELSR3, COL2A1, CELSR1, C1S, COL5A3, COL16A1, COL5A1, PROC, C1QA, COL9A1, COL9A2, COL14A1, COL7A1, PROZ, COL6A3, COL1A2, COL6A2, SFTPD, COL11A2, COL8A2	4374	71	19235	1.4865	1	0.452088	46.2892
GOTERM_BP_FAT	GO:0006366~transcription from RNA polymerase II promoter	69	1.54362	0.0394984	SCAF1, PPARA, THRA, ELF5, HOXD13, PAX5, NR2E3, PAX3, TAF7L, MAX, GATA3, SUPT5H, NFIL3, NFX1, SNAPC5, SNAPC4, GMEB2, GABPA, MED12, MBD1, AHR, GTF2H2, ELL2, TAF11, MED7, TAF10, ADRM1, NCOA6, MNT, NFE2L1, NFE2L3, DEAF1, POLR2F, STON1, POLR2L, ELL, POLR2I, SOX5, HCFC1, NFIX, STON1-GTF2A1L, TSC22D1, ERCC6, POU2F2, CEBPZ, NKX3-2, HSF2BP, SKIL, ERCC2, TRIP13, MAFF, TAF1, BGLAP, TRIP4, EPAS1, KLF13, KLF1…	3237	234	13528	1.23232	1	0.801761	53.6595
UP_SEQ_FEATURE	region of interest:6 X 4 AA repeats of P-X-X-P	4	0.0894855	0.0395695	PCDHA3, PCDHA4, PCDHA10, PCDHA11, PCDHA1, PCDHA13, PCDHAC2	4370	4	19113	4.37368	1	0.995706	55.3958
UP_SEQ_FEATURE	domain:PQ-loop 1	4	0.0894855	0.0395695	MPDU1, CTNS, PQLC1, PQLC2	4370	4	19113	4.37368	1	0.995706	55.3958
UP_SEQ_FEATURE	domain:PQ-loop 2	4	0.0894855	0.0395695	MPDU1, CTNS, PQLC1, PQLC2	4370	4	19113	4.37368	1	0.995706	55.3958
UP_SEQ_FEATURE	repeat:PXXP 6	4	0.0894855	0.0395695	PCDHA3, PCDHA4, PCDHA10, PCDHA11, PCDHA1, PCDHA13, PCDHAC2	4370	4	19113	4.37368	1	0.995706	55.3958
SP_PIR_KEYWORDS	metalloprotease	45	1.00671	0.0396617	DPP3, ERMP1, ADAMTS17, SPG7, AGTPBP1, ADAMTS13, CNDP2, MMP9, THOP1, AMZ2, ANPEP, MMP2, MMP24, CPN1, LNPEP, ECE2, MMP21, ECE1, PITRM1, DPEP3, ADAMTS10, C21ORF57, ERAP1, ADAM30, CPA1, ADAM8, AGBL2, CPA4, BMP1, ADAMTS20, MMEL1, NRD1, OSGEPL1, XPNPEP3, MMP14, XRCC6BP1, XPNPEP1, C9ORF3, DNPEP, ADAMTS7, CPXM1, LTA4H, PGCP, CPD, TLL2	4374	151	19235	1.31054	1	0.448032	46.4685
GOTERM_CC_FAT	GO:0031225~anchored to membrane	62	1.38702	0.0396704	GNAZ, GNA13, GPRIN1, LYPD1, LYPD4, LYPD3, OPCML, RAB5C, GNA12, RPE65, CD52, KCNIP2, ZFYVE20, KCNIP3, ART3, GPC2, GOLGA7, RNF103, MAP1LC3A, CEACAM8, DPEP3, RAB24, DLG2, RAB21, RAB27A, CIB1, SPACA4, BST1, MDGA1, MFI2, RFTN1, LYNX1, RAB5A, CNTN4, DNAJC5G, RASD2, LY6G6D, STK16, PARD3, PRND, CDC42SE1, CNTFR, RGMA, LY6E, GORASP2, DNAJA4, INPP5A, TECTA, GUCA1A, HCK, GAS1, NRAS, RGS20, CD59, RAB22A, VPS2…	2880	220	12782	1.25076	1	0.590511	46.1216
SP_PIR_KEYWORDS	transferase	345	7.71812	0.0402331	QPCTL, AURKC, GCAT, AURKA, GGT1, MAP3K6, PIP5KL1, SULT1A1, MAP2K7, MAP2K6, ACAA2, TNIK, BCR, POLH, POLE, WNK3, WNK2, MARK4, NME6, MARK2, MGAT1, MAPK1, MGAT3, EIF2AK1, NOP2, NME3, PARP12, MAPK6, HAS1, PARP14, CAMK1, NEK9, MAPK9, PRDM2, MAPK7, EIF2AK2, HS3ST3B1, NEK6, MPST, TPST2, COASY, MFNG, GCNT2, NEK3, PFKFB3, CHKB, ADRBK1, TRPT1, CHEK2, EPHB3, EPHB4, EPHB1, TK1, LOC407835, VRK1, MUSK, VRK3, LP…	4374	1394	19235	1.08835	1	0.447116	46.9582
GOTERM_CC_FAT	GO:0015630~microtubule cytoskeleton	142	3.17673	0.0403389	FAM110A, CEP72, KIFC1, JUB, MAEA, TUBB2A, CROCC, DYNC2LI1, AURKC, AURKA, CBX1, CDC16, KIFC3, HOOK3, CTNNB1, HOOK1, FNTB, APP, MC1R, IFT20, DISC1, C2CD3, KIAA0284, KIF5B, FAM82A1, FAM82A2, MED12, SPATC1, VPS41, DCTN3, PCM1, MYH9, MARK4, TACC2, NDEL1, RCC2, SPAG6, CNTROB, TUBA4A, PDE4DIP, STMN1, DYNLRB2, MAP7D1, DYNLRB1, KIF26B, LITAF, KEAP1, ARPC4, PXN, NPHP3, NPHP4, CRMP1, CKAP5, C21ORF33, CDC20,…	2880	549	12782	1.14795	1	0.58645	46.6918
GOTERM_BP_FAT	GO:0048872~homeostasis of number of cells	33	0.738255	0.0403682	MAEA, TNFSF14, PRDX2, TGFB1, TIMP1, RPA1, TAL1, BAK1, CASP3, BCL2, BCL6, ACIN1, DNAJA3, MB, ERCC2, FANCC, CD7, FLVCR1, LIPA, EPAS1, LYN, EPB42, IREB2, INHA, FOXP3, BCL2L11, DNASE2, INHBA, PKNOX1, G6PD, HOXB6, IKBKG, F2R	3237	100	13528	1.37913	1	0.806376	54.454
GOTERM_BP_FAT	GO:0015031~protein transport	204	4.56376	0.0404074	CHMP5, VPS53, SELENBP1, RAB1A, HOOK3, HOOK1, HOMER3, TRAK1, RAB24, VPS4A, ABRA, RAB26, RAB20, RAB21, RAB27A, DUOXA2, DUOXA1, RINT1, VPS41, AP4M1, MYH9, PITPNM1, MAPK1, ACAP1, PEX26, SDAD1, AKAP12, RAB40C, RFFL, CHCHD4, RIMS1, RAB40A, STON1-GTF2A1L, ACD, GORASP1, STX16, DUSP16, STX10, SYS1, RANBP17, RGPD5, SRP54, RAB7L1, ABCG1, ARF1, NUP62, PCNA, SMURF1, SYTL1, CLTCL1, SLC15A1, RAB5C, TIMM17A, ZMA…	3237	762	13528	1.11884	1	0.804232	54.4895
INTERPRO	IPR017442:Serine/threonine protein kinase-related	99	2.21477	0.0406039	STK33, STK36, PASK, AURKC, PKMYT1, AURKA, DMPK, PRKACG, MAP3K6, CSNK2A1, PRKACA, MAP2K7, MAP2K6, TNIK, STK24, CSNK1G2, RPS6KC1, WNK3, WNK2, MARK4, MARK2, MAPK1, EIF2AK1, MAPK6, CAMK1, NEK9, MAPK9, MAPK7, EIF2AK2, LRRK1, NEK6, STK16, NEK3, STK10, MAPKAPK5, MAP4K1, ADRBK1, CHEK2, IRAK4, LOC407835, SBK1, TTBK1, OBSCN, TRIO, RPS6KL1, IKBKE, CDC42BPG, ULK1, DYRK1B, DYRK1A, GRK7, MYLK, NUAK2, PINK1, LA…	3877	359	16659	1.18493	1	0.924921	53.1943
GOTERM_MF_FAT	GO:0031267~small GTPase binding	33	0.738255	0.0406097	FGD2, FGD1, MLPH, RGL3, MYO9B, RIMS1, MAPKAP1, CHM, RANBP3, VPS4A, DOCK10, FGD3, EXOC2, RHOH, PARD6A, RGPD5, RILP, FMNL3, SPHK2, NCF2, RPH3AL, IPO8, ECT2, ANXA2, PLCE1, RAP1A, CYFIP1, ERC1, SYTL1, GRASP, GGA3, MAP3K11, RANBP10	3076	101	12983	1.37905	1	0.691917	50.6442
GOTERM_BP_FAT	GO:0006470~protein amino acid dephosphorylation	42	0.939597	0.040748	STYXL1, ILKAP, PDP2, SSH1, PPP1R2P9, SSH3, PPM1B, BCL2, DUSP15, DUSP16, MTMR7, PTPN6, PTPRF, PTPN18, PTPN3, PTPRH, PTPN5, PTPRN2, PTPRA, PTPRS, DUSP22, CCDC155, DUSP21, PTPRU, PTPN20B, CDC25A, PTPN20A, TPTE, CDC25B, SPDYA, DUSP5, PPM1G, PPM1D, DUSP3, EYA2, PPM1E, SBF1, PTP4A3, PTPN1, DUSP9, CTDP1, DUSP6, PPP5C	3237	133	13528	1.31974	1	0.804521	54.7967
GOTERM_BP_FAT	GO:0016192~vesicle-mediated transport	157	3.5123	0.0407564	CHMP5, TRAPPC2L, TXLNA, ADORA1, RAB1A, CTNNB1, HOOK3, TAPBP, HOOK1, GATA2, APP, PACSIN1, ANK1, PACSIN2, APOE, VPS4A, SAR1A, RBM12, FTL, RAB27A, RINT1, VPS41, AP4M1, ERGIC1, LAT2, UNC13D, ARRB2, TXNDC5, PI4K2A, TRAPPC5, VAMP3, VAMP2, ERC1, TRAPPC1, ACR, ABCA7, CALY, NAPG, CNIH, CDC42SE1, NAPA, ARFGEF2, RIMS1, FTH1, SRC, RIMS4, LLGL2, STON1-GTF2A1L, DOCK1, KRAS, STX16, SFTPD, FCER1G, DOPEY2, SCARB1…	3237	576	13528	1.13912	1	0.802156	54.8043
GOTERM_CC_FAT	GO:0031985~Golgi cisterna	10	0.223714	0.0412412	B4GALT1, CSGALNACT1, PLD1, GORASP2, B4GALNT3, CHSY1, AP4M1, FURIN, NECAB3, SMPD3	2880	22	12782	2.01736	1	0.584694	47.4525
KEGG_PATHWAY	hsa04670:Leukocyte transendothelial migration	37	0.82774	0.0414004	CLDN8, CLDN7, MYL5, CLDN19, CLDN6, MMP9, BCAR1, CLDN10, ITGB2, CLDN11, ITGB1, MMP2, CLDN14, PXN, CTNNB1, MYL9, CLDN15, PIK3R5, RAPGEF3, PIK3R1, RHOH, PRKCA, ACTB, ICAM1, VAV3, NCF2, ACTN4, MYLPF, ACTN3, VAV2, VAV1, CLDN23, PLCG1, MAPK14, GRLF1, CLDN1, RAP1A	1185	118	5085	1.34553	0.999726	0.467927	40.9813
GOTERM_BP_FAT	GO:0021915~neural tube development	24	0.536913	0.041484	DVL2, FKBP8, C2CD3, GSC, FOXA2, PTK7, EN1, PAX3, GAS1, CELSR1, GLI2, ZNF358, PROX1, RGMA, TULP3, PSEN1, CFL1, TSC2, CASP8, ZIC5, GRLF1, TFAP2A, IFT52, TWIST1	3237	68	13528	1.475	1	0.805518	55.4541
INTERPRO	IPR000449:Ubiquitin-associated/translation elongation factor EF1B, N-terminal	15	0.33557	0.0414896	RAD23B, UBL7, NUB1, RAD23A, USP5, CBL, MARK4, LATS2, MARK2, TNRC6C, HUWE1, VPS13D, TNK2, UBAP2, USP13	3877	38	16659	1.69614	1	0.925762	53.9794
INTERPRO	IPR003974:Potassium channel, voltage dependent, Kv3	4	0.0894855	0.0415698	KCNC2, KCNC1, KCNC4, KCNC3	3877	4	16659	4.29688	1	0.922749	54.0499
INTERPRO	IPR004240:Nonaspanin (TM9SF)	4	0.0894855	0.0415698	TM9SF1, TM9SF2, TM9SF4, TM9SF3	3877	4	16659	4.29688	1	0.922749	54.0499
GOTERM_BP_FAT	GO:0030100~regulation of endocytosis	22	0.49217	0.0415939	PRKCA, LRSAM1, STON1, CALY, ACTN4, RAB5C, C3, ATP6AP1, SNX17, CBL, RUFY1, APOC2, GTF2A1L, CD63, LDLRAP1, TGFB1, STON1-GTF2A1L, GATA2, PACSIN1, PACSIN2, TSC2, SFTPD, SCARB1, NEDD4L	3237	61	13528	1.50724	1	0.803992	55.5515
GOTERM_BP_FAT	GO:0030099~myeloid cell differentiation	31	0.693512	0.0416262	MAEA, MMP9, PPARG, TIRAP, PML, TGFB1, IL11, TIMP1, IL17C, TAL1, RASGRP4, CASP8, BCL6, ACIN1, RUNX1, CHUK, ERCC2, FLVCR1, MB, MYST3, LYN, EPAS1, EPB42, INHA, MYH9, DNASE2, INHBA, PKNOX1, G6PD, PSEN1, NCOA6	3237	93	13528	1.39306	1	0.801866	55.5801
GOTERM_BP_FAT	GO:0007409~axonogenesis	58	1.29754	0.0418371	CNP, L1CAM, GLI2, NR2E1, NRCAM, APP, ROBO1, POU4F3, POU4F2, POU4F1, ROBO2, ROBO3, PRKCA, OTX2, VAX2, TBR1, CDK5, SLIT1, NUMBL, AMIGO1, NCAM2, NDEL1, SIAH1, CNTN4, NGFR, PARD3, CCK, NDN, EPHB3, CDH4, EPHB1, HOXA1, PVRL1, BCL2, KAL1, B3GNT1, NKX2-1, PAFAH1B1, B3GNT2, ACTB, PARD6B, NTF3, RYK, CREB1, SPTBN4, CELSR3, GAS1, ISL1, FEZF1, EPHA4, FEZF2, SEMA6A, ISL2, ULK1, CYFIP1, CACNA1F, APBB2, BMP7, FE…	3237	193	13528	1.25592	1	0.801154	55.7663
SP_PIR_KEYWORDS	isopeptide bond	87	1.94631	0.0421657	ABCF1, ATP5D, SLC9A6, THRA, SNIP1, SYNCRIP, NR2E3, RORA, MCM10, UQCRQ, GATA1, CUL5, CUL7, HSF1, RNF103, POU5F1, MAPT, HIST1H2BJ, TRIM45, ZNF146, INSIG1, H2AFZ, H2AFY, RPN2, HSF4, ACIN1, CUL1, INO80C, ZCCHC3, ACTN4, KIAA0284, LIG1, LEF1, FAM76B, UBE2I, LPIN1, MBD1, ACADVL, HUNK, ADRM1, PSMA1, HIPK2, SNRNP200, TFAP2A, TFAP2C, PCYOX1, MAP7D1, CPSF3, KCNH5, HIST1H2AC, HIST1H2AA, RAD23A, PML, ELK1, GO…	4374	319	19235	1.19934	1	0.457278	48.5837
GOTERM_CC_FAT	GO:0019897~extrinsic to plasma membrane	18	0.402685	0.0422834	GNA13, APC2, SCUBE1, GNG13, CTNNB1, GNG8, GNGT2, PVRL1, GNB1, APOE, GNG10, ST14, DNAJC25, RGS6, ARSA, TGM3, GNG4, SYTL1, GNG7	2880	50	12782	1.59775	1	0.584266	48.3184
GOTERM_BP_FAT	GO:0030198~extracellular matrix organization	34	0.760626	0.0423512	MIA, SPOCK2, MMP9, ADAMTSL4, COL2A1, APLP1, APP, POMT1, TGFBI, COL6A2, BCL3, COL11A2, COL8A2, ERCC2, B4GALT1, COL18A1, ADAMTS20, VHL, CST3, HSPG2, NID1, COL5A3, TMPRSS6, COL5A1, ANXA2, CSGALNACT1, COL14A1, KAZALD1, FBLN5, ITGA8, COL1A2, FOXC1, LAMC1, APBB2	3237	104	13528	1.36627	1	0.802806	56.217
GOTERM_BP_FAT	GO:0016569~covalent chromatin modification	40	0.894855	0.0425171	ENY2, MORF4L1, RBM4, EZH2, CTCFL, CDC73, EPC1, PCGF2, PRMT7, RTF1, ACTL6A, SUPT7L, HSF4, DNMT3B, MYST4, MYST3, DNMT3A, CPA4, BRD1, CSRP2BP, EHMT1, CREBBP, RING1, HDAC10, HDAC11, UBE2B, SUV39H2, HDAC4, TAF10, EYA2, EP300, HUWE1, USP21, RUVBL2, RUVBL1, PAF1, CARM1, RNF20, RNF40, EP400	3237	126	13528	1.32672	1	0.801757	56.3617
GOTERM_BP_FAT	GO:0032989~cellular component morphogenesis	111	2.48322	0.0429321	S100A4, DYNC2LI1, MAEL, L1CAM, CNP, NR2E1, TGFB1, CTNNB1, NRCAM, ATP2B2, BAK1, APP, ANK1, ROBO1, ROBO2, GDF9, ROBO3, SPN, C2CD3, CRYAA, LIFR, VAX2, PCM1, MYH9, TBR1, PROX1, NUMBL, MARK2, NCAM2, NDEL1, LAMC1, PMP22, NEURL2, LST1, SSH1, PTK7, ARPC4, EPHB3, ITGB1, EPHB1, SCRIB, HOXA1, PVRL1, KAL1, B3GNT1, NKX2-1, B3GNT2, COL18A1, PARD6B, BMP2, NTF3, EPB42, RYK, SPTBN4, CELSR3, GAS1, GAS7, FEZF1, SEM…	3237	397	13528	1.16849	1	0.802624	56.7212
GOTERM_BP_FAT	GO:0045596~negative regulation of cell differentiation	64	1.43177	0.0429799	PPARA, FOXA2, LMO2, PPARG, EZH2, PRDX2, REST, GLI2, NR2E1, TGFB1, CTNNB1, MBP, HLX, PIWIL2, MYST3, TWIST1, ZFP36, PHOX2B, ARHGEF1, PRAME, LDB1, INHA, LIG4, SOCS5, PTHLH, MAPK1, INHBA, PSEN1, EREG, CNTN4, NGFR, IRX3, ENPP1, ITGB1, TTC3, LIF, NPHP3, HIST1H4A, HOXA7, HIST1H4F, BCL6, HIST1H4D, MBNL3, TLX3, HIST1H4I, AXIN2, RUNX1, NKX2-5, NKX2-2, KLK8, TBX3, CREBBP, SMAD3, ISL1, ZNF358, ABCG1, HDAC4, …	3237	216	13528	1.23828	1	0.800689	56.7624
GOTERM_MF_FAT	GO:0030552~cAMP binding	8	0.178971	0.0432856	HCN1, PDE1C, PRKAR1B, PDE10A, CNGB1, RAPGEF3, CNGA4, HCN3	3076	15	12983	2.25106	1	0.70994	52.9371
KEGG_PATHWAY	hsa03040:Spliceosome	39	0.872483	0.0435701	CHERP, CCDC12, NHP2L1, U2AF2, ZMAT2, CWC15, SNRPD2, HSPA1A, XAB2, SF3B4, SF3B2, SFRS5, DHX38, DHX15, U2AF1, PQBP1, HSPA6, DHX16, LSM3, SNRNP70, ACIN1, PRPF40B, HSPA8, PRPF31, EFTUD2, SFRS1, SF3A2, SF3A1, PRPF6, SNRNP200, SNRPB, SNRPA, THOC4, SNRNP27, THOC3, RBM17, TXNL4A, SNRPG, PRPF38A	1185	126	5085	1.32821	0.999824	0.460604	42.6258
SP_PIR_KEYWORDS	actin-binding	69	1.54362	0.0436897	MTSS1, ENAH, MAEA, AIF1, MYBPC3, SYNPO2L, TTLL3, ACTR3, GSN, ABRA, ACTN4, ENC1, SPIRE1, ACTN3, SPIRE2, MYH9, FLNB, EPB41L2, ARPC1B, MYO18B, EPB41L1, TNS1, TAGLN, KLHL17, XIRP2, CFL1, SCIN, ADD2, MYH7B, LCP1, PARVB, MYO5A, WASH1, SSH1, ARPC4, MYO9B, PXK, TPM1, CAPZB, MYO9A, LOC653888, CORO2A, SYN1, ARPC2, MYO15A, WIPF2, SYNPO, IPP, PHACTR3, PHACTR4, MYO1C, EPB41, SPTBN5, FSCN3, BAIAP2L1, SPTBN4, E…	4374	247	19235	1.22847	1	0.463767	49.8325
GOTERM_BP_FAT	GO:0009566~fertilization	27	0.604027	0.0438094	ACR, SLC22A16, HEXB, MAEL, BCL2L1, CD9, DNALI1, STRA8, ZPBP, ADAM2, IZUMO1, KLK14, B4GALT1, ZP1, STX2, FUT10, SPTBN4, TNP1, SPA17, TNP2, HIST1H1T, WBP2NL, AAAS, LCN6, CATSPER1, ARSA, TEX11	3237	79	13528	1.42833	1	0.804669	57.4721
SP_PIR_KEYWORDS	cytoskeleton	164	3.6689	0.0438684	FAM110A, CEP72, KIFC1, MTSS1, JUB, ENAH, MAEA, CROCC, AIF1, DYNC2LI1, AURKC, PDLIM1, AURKA, CDC16, CTNNB1, HOOK3, HOOK1, ACTG2, ANK1, IFT20, ABRA, DISC1, FAM82A1, KIAA0284, KIF5B, FAM82A2, ENC1, UBR4, SPATC1, RAI14, SPIRE1, SPIRE2, DCTN3, PCM1, BICD2, TACC2, JUP, ARPC1B, TNS1, NDEL1, ACTL7A, RCC2, SPAG6, CNTROB, DSP, PDE4DIP, MAP7D1, MYO18A, ADD2, MAP6D1, FGD2, FGD1, TPPP3, SSH1, SSH3, AKAP12, CD…	4374	636	19235	1.13397	1	0.459648	49.977
GOTERM_BP_FAT	GO:0051247~positive regulation of protein metabolic process	71	1.58837	0.0442605	GDF6, BTRC, PRKAG2, EIF5A, CDC16, ADORA1, TGFB1, IL11, AGTR1, NOD2, APOE, PIWIL2, CUL1, PRKCA, LYN, CD3E, ANAPC4, BARHL2, NRD1, OSM, PSMA2, RNF180, MAPK1, PSMA1, CARD14, EP300, PSEN1, CCND2, PIAS3, CD81, IL12A, MDM2, EIF5A2, CLN6, FZR1, GCLC, CCK, PML, NHLRC1, ANAPC11, STUB1, LIF, BCL2, RB1CC1, PEMT, BCL3, CD4, DNMT3B, DNAJA3, IL3, TAF1, BMP2, CDC20, FOXP3, CDC26, FURIN, CDC27, PSMB9, HDAC4, PSMC…	3237	243	13528	1.22108	1	0.805757	57.8535
SMART	SM00229:RasGEFN	11	0.246085	0.0443766	RASGRF2, RASGRF1, RASGRP4, RASGRP1, SOS1, RGL3, RAPGEF3, RASGEF1C, KNDC1, RAPGEF1, RALGDS	2303	23	9079	1.88542	1	0.751423	47.5856
GOTERM_BP_FAT	GO:0030878~thyroid gland development	7	0.1566	0.0445912	HOXB3, HOXA3, HOXA5, HOXD3, SIX1, NKX2-1, NKX2-5	3237	12	13528	2.43785	1	0.805947	58.1309
GOTERM_BP_FAT	GO:0021697~cerebellar cortex formation	7	0.1566	0.0445912	ATP2B2, AGTPBP1, ULK1, LDB1, LHX5, RORA, CDK5	3237	12	13528	2.43785	1	0.805947	58.1309
UP_SEQ_FEATURE	topological domain:Lumenal	118	2.63982	0.0447113	LASS5, LASS6, TAPBP, ST3GAL3, ST3GAL5, ST3GAL4, B3GALNT1, INSIG1, CREB3L2, ERAP1, CREB3L1, PSENEN, RPN2, CREB3L3, DDOST, PLD3, SGPL1, ATG9A, FUT11, FUT10, UBE2J1, PNPLA2, UBE2J2, ERGIC1, AADAC, MGAT1, MGAT3, ASPHD2, ASPHD1, HS3ST3B1, TPST2, EXTL3, MFNG, SYVN1, GCNT2, DERL1, CNIH, SORCS1, ST8SIA3, LMAN2, ATP12A, DERL3, ATP6V0B, G6PC3, B3GNT9, B3GNT8, ECE2, B3GNT5, LPCAT1, B3GNT4, B3GNT1, ENTPD6, B…	4370	444	19113	1.16238	1	0.997698	59.9357
GOTERM_BP_FAT	GO:0021695~cerebellar cortex development	9	0.201342	0.044857	ATP2B2, RFX4, AGTPBP1, ULK1, LDB1, LHX5, RORA, GLI2, CDK5	3237	18	13528	2.08959	1	0.805665	58.3527
BBID	2.Cytokine_Receptors	5	0.111857	0.0448716	MAPK1, SOS1, STAT1, VAV1, PIK3R1	96	6	358	3.10764	0.988881	0.675277	39.8077
KEGG_PATHWAY	hsa04340:Hedgehog signaling pathway	20	0.447427	0.04534	CSNK1A1, WNT5A, WNT10B, BMP2, WNT5B, CSNK1G2, BTRC, STK36, CSNK1A1L, GAS1, GLI2, WNT2B, PRKACG, WNT7B, WNT3, PRKACA, WNT11, PTCH2, BMP7, BMP8A	1185	56	5085	1.53255	0.999877	0.451247	43.9359
GOTERM_BP_FAT	GO:0002009~morphogenesis of an epithelium	33	0.738255	0.0459448	PGF, HOXA11, PTK7, PDX1, PAX3, GREM1, GLI2, SCRIB, CTNNB1, TCF21, RGMA, HOXA5, BCL2, CASP8, CHUK, TWIST1, DVL2, BMP2, C2CD3, TBX4, CELSR1, PROX1, GZF1, HOXB4, HOXB2, LAMA5, ZIC5, SIX1, CFL1, TSC2, GRLF1, TFAP2A, IFT52	3237	101	13528	1.36547	1	0.811237	59.2486
GOTERM_BP_FAT	GO:0016125~sterol metabolic process	33	0.738255	0.0459448	PPARD, HDLBP, CNBP, SNX17, SORL1, PRKAG2, LSS, APOB48R, APOE, CH25H, INSIG1, NPC1L1, SCARB1, PRKAA2, SOAT1, ACAA2, LIPA, FDXR, FDPS, TRERF1, LDLRAP1, ABCG1, SREBF2, SCAP, LEP, CYP7B1, EBPL, G6PD, CYP27A1, SQLE, LIPC, IDI1, CLN6	3237	101	13528	1.36547	1	0.811237	59.2486
GOTERM_BP_FAT	GO:0010033~response to organic substance	193	4.31767	0.0459696	C6ORF26, ADCY1, ADCY7, PGF, AURKA, AQP1, XRCC1, CTNNB1, GNG8, APOE, GAB1, CREB3L2, CREB3L1, RARA, CREB3L3, DDAH2, SUPT5H, GNG4, EIF2B4, GNG7, PLD1, CYP1A1, LIFR, PTPRU, MAPK1, GLUL, GRB10, CCR4, PIAS3, RYR2, EIF2AK2, ACR, LY6G6D, CYP1B1, ENPP1, TXN2, ACP5, ADRBK1, HSPA1A, BCL2L1, ASL, KRAS, PEMT, NKX2-1, NKX2-5, LY6G5B, ACACA, SMAD3, SMAD2, ABCG1, CYP7B1, NUP62, GHSR, BMP7, PPARA, BCAR1, GPR81, P…	3237	721	13528	1.1187	1	0.809244	59.2689
GOTERM_BP_FAT	GO:0051094~positive regulation of developmental process	80	1.78971	0.0460504	PPARD, FOXA2, PPARG, TNFSF13, TNFSF12, GLI2, TGFB1, CTNNB1, NRCAM, ACTR3, GATA2, AGTR1, METRN, ROBO1, HLX, MAPT, ERAP1, POU4F2, RARA, ROBO2, ACIN1, HSF4, CHRFAM7A, DDAH1, BOC, PRKCA, SH3PXD2B, PHOX2B, ARHGEF1, LYN, PTPRF, ADAMTS20, SOCS5, LIG4, PROX1, NUMBL, AMIGO1, INHBA, NDEL1, HOXD3, SCIN, NPTN, GHRL, CAMK1, MAPK9, TGIF2, TNFSF12-TNFSF13, NGFR, IRX3, TNFRSF12A, HOXA11, OXT, CDH4, OTP, LIF, TAL…	3237	278	13528	1.20264	1	0.807652	59.3347
INTERPRO	IPR003959:ATPase, AAA-type, core	18	0.402685	0.0464756	SPG7, PEX6, BCS1L, IQCA1, ORC1L, ATAD1, LONP1, PSMC5, PSMC4, VCP, PSMC1, VPS4A, CHTF18, RUVBL2, RUVBL1, KATNAL1, NSF, TRIP13	3877	49	16659	1.57845	1	0.940486	58.1718
SP_PIR_KEYWORDS	Tight junction	21	0.469799	0.0465169	PARD6A, CLDN8, CLDN7, CGNL1, PARD6B, SYMPK, PARD3, CLDN19, ASAM, CLDN6, CNKSR3, CRB3, ARHGAP17, CLDN10, CLDN11, CLDN23, CLDN14, CLDN15, CLDN1, TJP2, SYNPO	4374	61	19235	1.51392	1	0.474315	52.0744
GOTERM_BP_FAT	GO:0030097~hemopoiesis	69	1.54362	0.0466008	ZBTB32, MAEA, LMO2, MMP9, PPARG, TIRAP, TPD52, TGFB1, IL11, CTNNB1, BAK1, CASP8, ACIN1, SPN, CHUK, KIRREL3, MYST3, MB, RHOH, FLVCR1, SGPL1, LYN, TTC7A, CD3E, FUT10, TAZ, INHA, LIG4, MYH9, CARD11, PGM3, INHBA, G6PD, PSEN1, LCK, NCOA6, IL12B, ADD2, PML, ITGB1, TIMP1, IL17C, RPA1, TAL1, CHD7, RASGRP4, BCL2, HOXA9, SH2B3, BCL3, BCL6, CD4, RUNX1, NKX2-5, DNAJA3, PIK3R1, ERCC2, KLF6, EPAS1, PLEK, EPB42…	3237	236	13528	1.22188	1	0.809358	59.7801
PIR_SUPERFAMILY	PIRSF037165:ras protein	8	0.178971	0.0466046	RAP2B, NRAS, KRAS, RRAS2, MRAS, RRAS, RAP1A, RIT1	1655	16	7396	2.23444	1	1	54.8165
GOTERM_MF_FAT	GO:0016564~transcription repressor activity	89	1.99105	0.0468322	E2F1, ZBTB32, PPARD, THRA, FOXK1, EZH2, PPARG, CBX2, PAX3, REST, MXI1, DAXX, NR2E1, KCNIP3, HOXC6, FERD3L, EPC1, ZNF350, AES, ZNF148, HSF4, LRRFIP1, NR2F2, NFIL3, MYST4, KHDRBS1, ZNF593, CTBP2, PRAME, MTA2, LDB1, RING1, HDAC10, HES7, UBE2I, TLE1, PROX1, MBD1, FOXN3, PURB, ZNF136, PFDN5, HIPK2, MAP3K10, C19ORF2, MNT, MDM2, ZNF382, ZNF274, PML, CHD8, MEIS2, NR1D1, ATN1, HOXA7, GATAD2A, BCL6, SKIL, …	3076	316	12983	1.18875	1	0.733272	55.822
GOTERM_BP_FAT	GO:0009416~response to light stimulus	43	0.961969	0.046994	PML, CABP4, RCVRN, CNGB1, NR2E3, NPHP4, APP, CASP3, ERCC6, KRAS, MC1R, CDKN2D, BCL2, ADAM2, BCL3, SDF4, RGR, FEN1, ERCC2, GUCA1B, GUCA1A, MSH6, POLH, USP1, UBE4B, GRIN1, ATP1A3, ATP1A2, CDK5, UBE2B, GTF2H2, PITPNM1, NRAS, GNGT2, XPC, NEDD4, POLD1, IL12A, IL12B, CACNA1F, DCUN1D3, DYNLRB1, OPN4	3237	138	13528	1.30221	1	0.809949	60.0955
GOTERM_BP_FAT	GO:0032507~maintenance of protein location in cell	16	0.357942	0.0471904	MDFI, KDELR3, KDELR2, TLN1, PDIA2, NFKBIB, SPTBN4, YWHAB, PML, MXI1, FLNB, NFKBIL1, GOPC, BCL3, SUPT7L, NR5A1	3237	41	13528	1.6309	1	0.809186	60.2522
GOTERM_BP_FAT	GO:0051098~regulation of binding	47	1.05145	0.0474528	THRA, TMEM189-UBE2V1, STK36, TLR2, PRDX2, DPH3, TGFB1, BAK1, NOD2, AES, PRMT7, ABRA, NR2F2, ICAM1, NLRP3, TMEM189, LDLRAP1, PROX1, PTHLH, CARD11, EP300, C14ORF39, PSEN1, NCOA3, RIPK1, HIPK2, ERC1, COMMD7, ADD2, UBE2V1, PYDC1, KRAS, ACD, BCL2, BCL3, CAMK2A, DNAJA3, RHEBL1, ERCC2, MDFI, EPB41, SMAD3, SMAD2, FOXP3, HDAC4, NME1-NME2, ID1, CALM3, ZNF462	3237	153	13528	1.2838	1	0.808882	60.4607
GOTERM_BP_FAT	GO:0032680~regulation of tumor necrosis factor production	13	0.290828	0.0476091	TLR2, CIDEA, NOD2, HSF1, BCL3, FCER1G, GHRL, RARA, GHSR, CHRFAM7A, SPN, CD14, SASH3	3237	31	13528	1.75256	1	0.807859	60.5843
GOTERM_BP_FAT	GO:0000902~cell morphogenesis	100	2.23714	0.048194	S100A4, DYNC2LI1, MAEL, L1CAM, CNP, NR2E1, TGFB1, CTNNB1, NRCAM, ATP2B2, APP, ANK1, ROBO1, ROBO2, GDF9, ROBO3, SPN, C2CD3, CRYAA, LIFR, VAX2, PCM1, MYH9, PROX1, TBR1, NUMBL, MARK2, NCAM2, NDEL1, LAMC1, LST1, SSH1, PTK7, ARPC4, EPHB3, SCRIB, EPHB1, HOXA1, PVRL1, KAL1, B3GNT1, NKX2-1, B3GNT2, COL18A1, PARD6B, BMP2, NTF3, EPB42, RYK, SPTBN4, CELSR3, GAS1, GAS7, FEZF1, SEMA6A, EPHA4, FEZF2, ULK1, LAM…	3237	356	13528	1.17393	1	0.809744	61.0437
GOTERM_BP_FAT	GO:0030182~neuron differentiation	121	2.70694	0.0483105	GPRIN1, TUBB2A, L1CAM, CNP, RPE65, RORA, NR2E3, GDNF, NR2E1, HOXD10, NRCAM, ATP2B2, GATA2, APP, MC1R, HTRA2, ROBO1, ROBO2, OLIG2, ROBO3, SS18L1, PHOX2A, MDGA1, BARHL2, LIFR, VAX2, TBR1, NUMBL, HOXD9, NCAM2, NDEL1, RASGRF1, IGSF9, FGFR1, LST1, SOX5, NAPA, EPHB3, EPHB1, OTP, LIF, HOXA1, PVRL1, KAL1, B3GNT1, LHX5, NKX2-1, B3GNT2, NKX2-2, PARD6B, NTF3, RYK, SPTBN4, CELSR3, EN1, EN2, GAS1, GAS7, EPHA2…	3237	438	13528	1.15452	1	0.808466	61.1346
KEGG_PATHWAY	hsa04660:T cell receptor signaling pathway	34	0.760626	0.0483371	NFKBIB, PDCD1, LOC407835, KRAS, SOS1, RASGRP1, PIK3R5, CD4, CHP, NFATC2, MAP2K7, CHUK, PIK3R1, AKT2, PTPN6, VAV3, CD3E, CBL, VAV2, VAV1, CARD11, MAPK1, LAT, NCK2, CBLC, NRAS, PLCG1, FYN, MAPK14, LCK, IKBKG, MAPK9, MAP3K14, LCP2	1185	108	5085	1.35091	0.999933	0.451586	46.0919
GOTERM_CC_FAT	GO:0009898~internal side of plasma membrane	85	1.90157	0.0483589	CLTA, TLN1, RAB5C, FERMT3, FERMT1, EIF5A, AP3S1, ZFYVE20, MCF2L, SPRY4, MBP, GNG8, AP1S1, RASL10A, MAPT, RRAS, ERAS, VPS16, RAB26, GNG4, GNG7, RHOH, RAP2B, SYMPK, PLD1, GNB1L, CYB5A, JUP, MAST1, G6PD, MAST2, RRAS2, LCK, DNAJC25, RAB5A, EIF5A2, ADD2, GRASP, PARVB, CHMP2A, FKBP8, LIMS1, RAB3B, AP1M2, LIMS2, APC2, CABP2, LITAF, MRAS, GNG13, RAB40C, BCL2L1, RAB40A, KRAS, RAB43, GORASP1, DUSP15, TGM3,…	2880	316	12782	1.19382	1	0.625131	53.1068
GOTERM_BP_FAT	GO:0060341~regulation of cellular localization	72	1.61074	0.0485974	TNNC1, EDN1, MYBPC3, TNFSF14, PINK1, DPH3, MXI1, GDNF, ADORA1, TGFB1, IL11, ACVR1C, NOD2, GOPC, PRKACA, PDE8B, RAB26, TRPV6, KCNQ1, NSF, PRKCA, KHDRBS1, CRTAM, CRYAA, RPH3AL, STXBP2, EDAR, INHA, NLRP3, CDK5, OSM, INHBA, UNC13D, AAAS, PRAM1, NUDT4P1, GHRL, RYR2, LCP1, RAB3B, OXT, NFKBIB, NNAT, ADRBK1, PYDC1, LIF, CHD7, BCL3, CAMK2A, MDFI, B4GALT1, CARD8, CREB1, SMAD3, CIDEA, FOXP3, NFKBIL1, CPT1A,…	3237	248	13528	1.21331	1	0.808339	61.3576
SP_PIR_KEYWORDS	protein transport	127	2.84116	0.048612	XPO5, CHMP5, EIF5A, VPS53, SELENBP1, RAB1A, HOOK3, HOOK1, RAB24, ABRA, VPS4A, RAB26, SAR1A, RAB20, RAB21, ATG9A, ACTN4, DUOXA2, DUOXA1, RINT1, VPS41, AP4M1, PITPNM1, SEC61B, ARRB2, ACAP1, PEX26, ERC1, MVP, CHMP2A, SDAD1, DERL1, NAPG, NAPA, CHCHD4, LMAN2, GORASP1, STX16, DOPEY2, STX10, SYS1, RILP, RANBP17, MYO1C, RABIF, TOMM40, RAB7L1, NUP62, ARF1, SLC15A1, RAB5C, ZMAT3, TIMM17A, TIMM17B, AP3S1, V…	4374	485	19235	1.15153	1	0.484218	53.6749
GOTERM_BP_FAT	GO:0006289~nucleotide-excision repair	20	0.447427	0.0492772	RAD23B, LIG1, RAD23A, DDB1, POLE, LIG4, XAB2, GTF2H2, RPA3, RPA1, POLD3, ERCC6, XPC, SLK, POLE2, POLD1, PCNA, NTHL1, ERCC2, FANCC	3237	55	13528	1.5197	1	0.810807	61.8812
GOTERM_BP_FAT	GO:0045935~positive regulation of nucleobase, nucleoside, nucleotide and nucleic acid metabolic process	168	3.75839	0.0494207	CDX1, THRA, GDF6, ARNT2, RBM4, ZXDC, HOXD13, TNFSF13, TNFSF12, RORA, PDX1, NR2E3, GDNF, HOXD10, TGFB1, IL11, CTNNB1, EPC1, GATA2, APP, PROP1, MYOCD, APOE, ABRA, RARB, SUPT5H, MYST4, MYST3, RARG, RXRB, MTA2, MED12, TBR1, PROX1, TRERF1, AHR, PTHLH, HOXD9, MAPK1, EP300, MTF1, SIX1, VGLL2, PIAS2, RNF20, CAMTA2, CNBP, HOXA13, CRTC1, SOX5, ELK1, WT1, LIF, TCF21, HOXA1, MEIS2, TEAD4, IL17F, HOXA7, NKX2-…	3237	624	13528	1.12516	1	0.809733	61.9909
PIR_SUPERFAMILY	PIRSF000666:TyrPK_ephrin_receptor	7	0.1566	0.0495317	EPHA4, EPHA6, EPHB3, EPHA1, EPHB4, EPHB1, EPHA2	1655	13	7396	2.40632	1	1	57.0709
GOTERM_MF_FAT	GO:0008238~exopeptidase activity	26	0.581655	0.0496243	DPP3, METAP1, NPEPL1, METAP2, AGTPBP1, CNDP2, ANPEP, CTSA, CPN1, LNPEP, DPEP3, ERAP1, CPA1, DPP6, AGBL2, CPA4, XPNPEP3, CPVL, XPNPEP1, DNPEP, C9ORF3, BLMH, CPXM1, BACE1, CPD, PGCP	3076	77	12983	1.42519	1	0.748856	57.9752
INTERPRO	IPR018363:CD59 antigen, conserved site	10	0.223714	0.0498152	LY6G6D, LYPD1, SPACA4, LYPD4, LY6G5C, LYNX1, LYPD3, LY6E, LY6G5B, CD59	3877	22	16659	1.95313	1	0.949159	60.775
GOTERM_BP_FAT	GO:0009206~purine ribonucleoside triphosphate biosynthetic process	32	0.715884	0.0498589	ATP5D, ATP5E, ATP1B1, ATP5B, ATP6AP1, PRKAG2, ATP5G2, ATP12A, ATP6V1B1, ATP6V0B, TGFB1, ATP2B2, ATP5S, ATP5J, ATP5J2, ATP1A3, ATP1A4, ATP11A, ATP1A2, ATP13A2, NME6, ATP6V1F, ATP6V1C2, ATP13A1, ATP6V0E2, NME3, NME1-NME2, ATP9B, ATP2A3, ATP9A, ATP8A2, ATP6V0A4	3237	98	13528	1.36463	1	0.810587	62.3239
GOTERM_BP_FAT	GO:0009891~positive regulation of biosynthetic process	186	4.16107	0.0498741	CDX1, THRA, GDF6, EDN1, ARNT2, RBM4, ZXDC, EIF5A, HOXD13, NR2E3, RORA, PDX1, GDNF, HOXD10, TGFB1, CTNNB1, TLR9, IL11, EPC1, GATA2, APP, PROP1, MYOCD, APOE, ABRA, RARB, SUPT5H, DDAH1, MYST4, SPN, MYST3, RARG, CD3E, RXRB, MTA2, BARHL2, MED12, TRERF1, TBR1, PROX1, AHR, PTHLH, HOXD9, MAPK1, EP300, MTF1, SIX1, VGLL2, PIAS2, RNF20, CAMTA2, CNBP, HOXA13, CRTC1, SOX5, APOC2, ELK1, WT1, LIF, TCF21, HOXA1,…	3237	695	13528	1.11846	1	0.808693	62.3354
INTERPRO	IPR000953:Chromo domain	13	0.290828	0.0498991	ARID4B, CBX2, CBX1, CBX7, CBX6, SUV39H2, CHD9, CHD8, CHD7, CDYL, CHD2, CHD4, CHD3	3877	32	16659	1.74561	1	0.946884	60.8384
GOTERM_BP_FAT	GO:0040008~regulation of growth	96	2.14765	0.0499415	MORF4L1, TRPV1, ZMAT3, BCAR1, LTBP4, PPARG, IGFBP6, MAEL, OSGIN1, CSPG5, TGFB1, TTL, ACVR1C, FOXS1, NRCAM, EPC1, AGTR1, BNIPL, WISP2, AGPAT6, APP, STRA8, HTRA2, HSF1, MYOCD, APOE, WISP3, CDKN2D, NMUR2, HLX, MAPT, SERTAD3, HTRA4, GDF9, GNG4, PRLH, NET1, FLVCR1, SGPL1, SOCS1, BARHL2, SOCS5, PROX1, BCL2L11, ARHGEF11, OSM, DDR1, INHBA, PLCE1, EP300, ADRB1, ALOX15B, GHRL, FOXC1, RUVBL2, RUVBL1, DCUN1D…	3237	341	13528	1.17654	1	0.807146	62.3864
UP_SEQ_FEATURE	domain:Helicase ATP-binding	34	0.760626	0.0501139	TNFRSF6B, BTAF1, INO80, SKIV2L2, CHD9, CHD8, DDX47, DDX17, ERCC6, CHD7, DHX38, DDX11, DHX37, DDX25, DHX15, CHD2, DHX16, DHX35, DHX30, CHD4, DHX58, RTEL1, ERCC2, CHD3, RECQL4, C9ORF102, RECQL5, DDX6, DDX39, DHX29, DDX59, DDX31, SRCAP, EP400, DDX51	4370	110	19113	1.35187	1	0.99879	64.2313
INTERPRO	IPR001202:WW/Rsp5/WWP	19	0.425056	0.0503894	HECW1, HECW2, CNKSR3, IQGAP2, GAS7, DGCR8, PLEKHA7, WWP2, NEDD4, DRP2, PQBP1, FTSJD2, WAC, NEDD4L, SMURF1, PRPF40B, APBB2, WWOX, ARHGAP9	3877	53	16659	1.54039	1	0.945908	61.2069
SP_PIR_KEYWORDS	protein phosphatase	39	0.872483	0.0505609	STYXL1, ILKAP, PDP2, SSH1, CTDSPL, SSH3, PPM1B, DUSP15, DUSP16, PTPN6, PTPRF, PTPN18, PTPN3, PTPRH, PTPN5, PTPRN2, PTPRA, PTPRS, DUSP22, DUSP21, PTPRU, PTPN20B, CDC25A, PTPN20A, CTDSPL2, CDC25B, TPTE, DUSP5, SPDYA, PPM1G, PPM1D, DUSP3, EYA2, PPM1E, PTP4A3, PTPN1, DUSP9, CTDP1, DUSP6, PPP5C	4374	130	19235	1.31927	1	0.492645	55.1187
KEGG_PATHWAY	hsa04910:Insulin signaling pathway	41	0.917226	0.0506828	EXOC7, PRKAG2, HK2, ELK1, MKNK1, PRKACG, LOC407835, PDPK1, KRAS, PPP1R3B, SOS1, HK3, GYS1, PRKACA, PIK3R5, PRKAA2, TRIP10, RAPGEF1, PIK3R1, AKT2, PTPRF, FLOT2, SOCS1, CBL, ACACA, FBP1, FBP2, PCK1, SPDYA, MAPK1, NRAS, CBLC, GCK, PRKAR1B, PKLR, TSC2, CALM3, RHEB, MAPK9, PTPN1, PYGB	1185	135	5085	1.30323	0.999959	0.447638	47.7258
SMART	SM00228:PDZ	48	1.07383	0.0512379	PARD3, IL16, RHPN1, PREX1, RHPN2, LNX2, PDLIM3, PDLIM1, GIPC2, RADIL, SDCBP2, RIMS1, SCRIB, SYNPO2L, RGS12, HTRA2, TIAM2, GORASP2, GOPC, DLG3, APBA2, HTRA4, DLG5, DLG2, LRRC7, AHNAK, PARD6A, DVL2, DVL3, CNKSR1, PARD6B, PTPN3, CNKSR3, SIPA1L2, LDB3, FRMPD1, SLC9A3R2, ARHGEF11, CARD11, MAGIX, MAST1, PDZD8, CARD14, MAST2, PDZD2, TJP2, MYO18A, GRASP	2303	149	9079	1.26999	1	0.779569	52.6942
SP_PIR_KEYWORDS	pyrimidine biosynthesis	5	0.111857	0.0514894	CTPS, DHODH, CAD, CTPS2, CMPK1	4374	7	19235	3.14113	1	0.49374	55.7917
SP_PIR_KEYWORDS	ATP binding	5	0.111857	0.0514894	NME3, NME1-NME2, RIPK1, PRKAR1B, ABCA3	4374	7	19235	3.14113	1	0.49374	55.7917
SP_PIR_KEYWORDS	glutathione biosynthesis	5	0.111857	0.0514894	GSS, GGT6, GGT7, GCLC, GGT1	4374	7	19235	3.14113	1	0.49374	55.7917
UP_SEQ_FEATURE	short sequence motif:Effector region	30	0.671141	0.0516242	RAB3B, RAB5C, MRAS, RAB1A, RAB41, KRAS, RAB43, RASL10A, RRAS, RAB24, ERAS, RAB26, RAB20, RAB21, RHEBL1, RAB27A, RHOH, RAP2B, RAB7L1, RAB32, NRAS, RAB31, RRAS2, RAB22A, RAB5A, RAP1A, RHEB, NKIRAS1, RASD2, NKIRAS2	4370	95	19113	1.38116	1	0.998903	65.3516
GOTERM_BP_FAT	GO:0051173~positive regulation of nitrogen compound metabolic process	173	3.87025	0.0519032	CDX1, THRA, GDF6, ARNT2, RBM4, EDN1, ZXDC, HOXD13, TNFSF13, TNFSF12, RORA, PDX1, NR2E3, GDNF, HOXD10, TGFB1, IL11, CTNNB1, EPC1, GATA2, APP, PROP1, MYOCD, APOE, ABRA, RARB, SUPT5H, DDAH1, MYST4, MYST3, RARG, RXRB, MTA2, MED12, TBR1, PROX1, TRERF1, AHR, PTHLH, HOXD9, MAPK1, EP300, MTF1, SIX1, VGLL2, PIAS2, RNF20, CAMTA2, CNBP, HOXA13, CRTC1, SOX5, ELK1, WT1, LIF, TCF21, HOXA1, MEIS2, TEAD4, IL17F,…	3237	644	13528	1.12267	1	0.817606	63.8413
GOTERM_BP_FAT	GO:0009142~nucleoside triphosphate biosynthetic process	33	0.738255	0.0520709	ATP5D, ATP5E, ATP1B1, CTPS, ATP5B, ATP6AP1, PRKAG2, ATP5G2, ATP12A, ATP6V1B1, TGFB1, ATP6V0B, ATP2B2, ATP5S, ATP5J, ATP5J2, ATP1A3, ATP1A4, ATP11A, ATP1A2, ATP13A2, NME6, ATP6V1F, ATP6V1C2, NME3, ATP13A1, ATP6V0E2, NME1-NME2, ATP9B, ATP2A3, ATP9A, ATP8A2, ATP6V0A4	3237	102	13528	1.35209	1	0.816712	63.9632
SP_PIR_KEYWORDS	Aminopeptidase	11	0.246085	0.0521337	DPP3, LNPEP, METAP1, NPEPL1, METAP2, ERAP1, ANPEP, XPNPEP3, XPNPEP1, DNPEP, C9ORF3	4374	26	19235	1.86051	1	0.49288	56.2531
SP_PIR_KEYWORDS	trimer	11	0.246085	0.0521337	RPA1, COL14A1, COL7A1, COL6A3, COL1A2, COL6A2, COL2A1, COL16A1, COL11A2, COL5A1, THBS4	4374	26	19235	1.86051	1	0.49288	56.2531
KEGG_PATHWAY	hsa05200:Pathways in cancer	90	2.01342	0.0523907	E2F1, PPARD, PGF, STK36, MMP9, PPARG, ARNT2, SPI1, FGF11, FASLG, FGF12, GLI2, MMP2, TGFB1, ACVR1C, CTNNB1, MAX, CASP3, WNT3, CASP8, TGFA, RARA, RARB, FGF1, CSF2RA, CHUK, AKT2, PRKCA, WNT10B, PLD1, HSP90AA1, CTBP2, BCR, RXRB, LEF1, DAPK3, JUP, MAPK1, EP300, PIAS3, MAPK9, MDM2, WNT11, PIAS2, LAMC1, TRAF1, WNT5A, FGFR1, TRAF2, WNT5B, APC2, PML, BCL2L1, ITGB1, LOC407835, KRAS, SOS1, BCL2, PIK3R5, AXI…	1185	328	5085	1.17745	0.999971	0.440093	48.8867
UP_SEQ_FEATURE	region of interest:Interaction with calmodulin	5	0.111857	0.0524369	ADCY1, TRPV1, TRPV4, TRPV6, ADD2	4370	7	19113	3.12406	1	0.998905	65.9405
GOTERM_BP_FAT	GO:0002520~immune system development	79	1.76734	0.0527844	ZBTB32, MAEA, LMO2, MMP9, PPARG, TIRAP, PRDX2, TPD52, TGFB1, IL11, CTNNB1, BAK1, CXCR5, CASP8, ACIN1, SPN, CHUK, KIRREL3, MYST3, MB, RHOH, FLVCR1, SGPL1, LYN, TTC7A, CD3E, LIG1, FUT10, TAZ, LIG3, INHA, LIG4, MYH9, BCL2L11, CARD11, PGM3, INHBA, G6PD, PSEN1, NCOA6, LCK, SIX1, IL12B, ADD2, PML, ITGB1, TIMP1, IL17C, RPA1, TAL1, CHD7, HOXA3, RASGRP4, BCL2, NKX3-2, HOXA9, SH2B3, BCL3, BCL6, CD4, RUNX1,…	3237	276	13528	1.19621	1	0.81914	64.4774
UP_SEQ_FEATURE	domain:PX	17	0.380313	0.0535148	SNX19, SH3PXD2B, PLD1, SH3PXD2A, SNX17, RPS6KC1, KIF16B, PXK, HS1BP3, NISCH, SNX22, SNX32, SNX24, SNX33, SNX10, C6ORF145, SNX20	4370	47	19113	1.58197	1	0.998945	66.7069
UP_SEQ_FEATURE	domain:PAC	11	0.246085	0.0538784	NPAS2, EPAS1, ARNT2, KCNH6, PER1, PER3, KCNH2, AHR, SIM1, KCNH4, KCNH5	4370	26	19113	1.8504	1	0.998883	66.9618
UP_SEQ_FEATURE	domain:MARVEL	11	0.246085	0.0538784	CMTM2, MAL2, MARVELD3, CKLF, CMTM8, CMTM7, MAL, SYNGR1, SYNGR2, CMTM6, SYNGR3	4370	26	19113	1.8504	1	0.998883	66.9618
GOTERM_BP_FAT	GO:0007507~heart development	63	1.4094	0.0544501	TNNC1, GNA11, EDN1, TBX20, MYBPC3, PDLIM3, FGF12, PAX3, GLI2, CTNNB1, CASP3, MYOCD, CASP8, RARB, MB, C2CD3, RXRB, SCUBE1, TAZ, PROX1, MIXL1, PLCE1, EP300, PSEN1, ZMIZ1, NCOA6, GAA, FOXC1, OXT, COL2A1, ADRBK1, TPM1, ITGB1, GJC1, ECE2, CHD7, ECE1, LY6E, HAND2, RB1CC1, GYS1, BCOR, NKX2-5, DVL2, DVL3, BMP2, TBX3, ALPK3, TBX2, HSPG2, TEAD1, SMAD2, ISL1, CSRP3, COL5A1, SHOX2, SALL4, ADAP2, ID1, TSC2, I…	3237	215	13528	1.2246	1	0.827052	65.6509
GOTERM_CC_FAT	GO:0031256~leading edge membrane	10	0.223714	0.0546117	PLEK, AIF1, ROBO1, ITGA8, PDE4A, SYNJ2, ROBO2, ADORA1, TPM1, ITGB1	2880	23	12782	1.92965	1	0.66172	57.5998
UP_SEQ_FEATURE	domain:Thyroglobulin type-1	7	0.1566	0.0546348	SPOCK2, TACSTD2, IGFBP6, SPOCK1, NID1, IGFBP1, IGFBP2	4370	13	19113	2.35506	1	0.998878	67.486
GOTERM_BP_FAT	GO:0021515~cell differentiation in spinal cord	11	0.246085	0.0546974	HOXC10, PHOX2A, ISL2, EVX1, MDGA1, OLIG2, PAX3, ISL1, GLI2, NKX2-2, HOXD10	3237	25	13528	1.83884	1	0.826622	65.8219
GOTERM_BP_FAT	GO:0007040~lysosome organization	11	0.246085	0.0546974	HOOK1, CLN3, VPS18, NAGPA, CHMP5, HEXB, GAA, CLN5, HOOK3, CLN6, GBA	3237	25	13528	1.83884	1	0.826622	65.8219
GOTERM_BP_FAT	GO:0048610~reproductive cellular process	49	1.0962	0.0549595	DZIP1, MAEL, TGFB1, HOOK1, PRMT7, STRA8, DDX25, PIWIL2, GDF9, OCA2, FANCC, STX2, SIX5, UBE2B, SPA17, HIST1H1T, REC8, MAST2, WBP2NL, SPAG6, EREG, ZMIZ1, FOXC1, DMC1, ACR, DEAF1, H1FNT, TDRD6, FIGLA, CTCFL, BCL2L1, ITGB1, WT1, NR2C2, ZPBP, CEP57, BCL2, NKX2-1, PAFAH1B1, TDRD1, TRIP13, B4GALT1, C17ORF47, TNP1, TNP2, CDC25B, ARSA, PRM1, PRM2	3237	162	13528	1.26407	1	0.82628	66.0023
GOTERM_BP_FAT	GO:0001657~ureteric bud development	14	0.313199	0.0554763	BMP2, PGF, HOXA11, GREM1, GDNF, GZF1, TCF21, LAMA5, BCL2, SIX1, GDF11, FOXC1, ROBO2, RARB	3237	35	13528	1.67167	1	0.82738	66.3554
GOTERM_BP_FAT	GO:0045184~establishment of protein localization	204	4.56376	0.0555078	CHMP5, VPS53, SELENBP1, RAB1A, HOOK3, HOOK1, HOMER3, TRAK1, RAB24, VPS4A, ABRA, RAB26, RAB20, RAB21, RAB27A, DUOXA2, DUOXA1, RINT1, VPS41, AP4M1, MYH9, PITPNM1, MAPK1, ACAP1, PEX26, SDAD1, AKAP12, RAB40C, RFFL, CHCHD4, RIMS1, RAB40A, STON1-GTF2A1L, ACD, GORASP1, STX16, DUSP16, STX10, SYS1, RANBP17, RGPD5, SRP54, RAB7L1, ABCG1, ARF1, NUP62, PCNA, SMURF1, SYTL1, CLTCL1, SLC15A1, RAB5C, TIMM17A, ZMA…	3237	769	13528	1.10865	1	0.825744	66.3768
INTERPRO	IPR003109:GoLoco motif	5	0.111857	0.0556216	RGS12, RAP1GAP, PCP2, GPSM3, RGS14	3877	7	16659	3.0692	1	0.958312	64.9403
INTERPRO	IPR002219:Protein kinase C, phorbol ester/diacylglycerol binding	18	0.402685	0.0556486	PRKCA, VAV3, MYO9B, DGKI, VAV2, RACGAP1, VAV1, STAC3, MYO9A, PDZD8, CDC42BPG, RASGRP4, DGKD, DGKG, RASSF1, RASGRP1, DGKZ, KSR1	3877	50	16659	1.54688	1	0.956258	64.9586
GOTERM_CC_FAT	GO:0030119~AP-type membrane coat adaptor complex	12	0.268456	0.0561285	AP1M2, STON1, AP3S1, GTF2A1L, AP4M1, LDLRAP1, STON1-GTF2A1L, AP1S1, AP3M2, AP2A1, AP4B1, GGA1, AGAP3, GGA3	2880	30	12782	1.77528	1	0.663001	58.6272
GOTERM_BP_FAT	GO:0009145~purine nucleoside triphosphate biosynthetic process	32	0.715884	0.0564894	ATP5D, ATP5E, ATP1B1, ATP5B, ATP6AP1, PRKAG2, ATP5G2, ATP12A, ATP6V1B1, ATP6V0B, TGFB1, ATP2B2, ATP5S, ATP5J, ATP5J2, ATP1A3, ATP1A4, ATP11A, ATP1A2, ATP13A2, NME6, ATP6V1F, ATP6V1C2, ATP13A1, ATP6V0E2, NME3, NME1-NME2, ATP9B, ATP2A3, ATP9A, ATP8A2, ATP6V0A4	3237	99	13528	1.35085	1	0.829414	67.0376
KEGG_PATHWAY	hsa04912:GnRH signaling pathway	31	0.693512	0.0565203	ADCY1, ADCY7, GNA11, CAMK2G, ELK1, MMP2, SRC, LOC407835, PRKACG, JMJD7-PLA2G4B, KRAS, SOS1, PRKACA, MAP2K7, CAMK2A, MAP2K6, PRKCA, PLD1, GNRH2, MMP14, ITPR2, MAPK1, NRAS, ADCY9, MAPK14, CALM3, MAPK9, MAPK7, CACNA1F, LHB, PLA2G4E	1185	98	5085	1.3574	0.999987	0.447915	51.5963
GOTERM_MF_FAT	GO:0005249~voltage-gated potassium channel activity	32	0.715884	0.0568421	KCNC2, KCNC1, KCNC4, KCNAB3, KCNC3, KCNAB2, KCNA2, KCNA1, KCNA4, TRIM13, KCNIP2, KCNA7, KCNJ14, KCNS1, KCNS2, KCNK6, KCNQ1, HCN3, HCN1, KCND2, KCTD1, KCTD21, KCNK2, KCTD10, KCNJ4, KCNH6, KCTD18, KCNF1, KCTD15, KCNH2, KCNH4, KCNH5	3076	100	12983	1.35064	1	0.791051	63.0926
GOTERM_BP_FAT	GO:0031647~regulation of protein stability	16	0.357942	0.0576999	NAPG, VHL, PML, PEX6, APTX, AURKA, ISOC2, UBE2B, CPN2, ASGR2, COG7, BCL2, RBM38, SOX17, DNAJA3, FBXO7	3237	42	13528	1.59207	1	0.834192	67.8354
GOTERM_BP_FAT	GO:0045786~negative regulation of cell cycle	27	0.604027	0.0581101	ILKAP, PML, PDCD4, TGFB1, LATS2, SCRIB, CASP3, BCL2, BUB1, BCL6, RNF167, BMP2, CREB3, SMAD3, GAS1, INHA, CDK5, INHBA, ALOX15B, ETS1, MYO16, DGKZ, FOXC1, NGFR, BMP7, DCUN1D3, APBB2	3237	81	13528	1.39306	1	0.83462	68.1016
PIR_SUPERFAMILY	PIRSF002449:potassium voltage-gated channel, alpha subunit, subfamilies A/C/D/F/G/S	9	0.201342	0.0581687	KCNC2, KCNC1, KCNC4, KCND2, KCNC3, KCNA2, KCNA1, KCNF1, KCNA7	1655	20	7396	2.011	1	1	63.1228
GOTERM_BP_FAT	GO:0008633~activation of pro-apoptotic gene products	10	0.223714	0.0582849	TRAF2, RIPK1, BCL2, CASP8, YWHAB, SMAD3, FASLG, DEDD2, BCL2L11, TRADD	3237	22	13528	1.89963	1	0.833805	68.2144
GOTERM_BP_FAT	GO:0016338~calcium-independent cell-cell adhesion	10	0.223714	0.0582849	CLDN8, CLDN7, CLDN19, CLDN6, CLDN1, CLDN10, CLDN11, CLDN14, CLDN23, CLDN15	3237	22	13528	1.89963	1	0.833805	68.2144
GOTERM_BP_FAT	GO:0035136~forelimb morphogenesis	10	0.223714	0.0582849	HOXD9, HOXA13, TBX3, LRP6, HOXA9, EN1, ZNF358, HOXD10, CTNNB1, TWIST1	3237	22	13528	1.89963	1	0.833805	68.2144
SP_PIR_KEYWORDS	transport	407	9.10515	0.0583551	SLC9A6, VPS53, SELENBP1, KCNK7, KCNK6, VPS4A, SCN2B, SPIRE1, VPS41, SPIRE2, ERGIC1, PITPNM1, RYR3, TRAPPC5, RYR2, TRAPPC1, SDAD1, CHCHD4, ATP12A, ATP6V0B, SLC29A1, SLC29A3, GORASP1, RANBP17, HBA1, RAB7L1, KCNK2, KCNJ4, APOL3, ARF1, KCNAB3, KCNAB2, CACHD1, TRPV1, SLC20A2, TRPV3, TCOF1, AP3S1, KCNK10, AP1S1, SLC23A1, SLC23A2, SLC22A3, TRPV4, TRPV6, KDELR3, KDELR2, AIFM3, CACNG8, CACNG7, SLC3A1, CAC…	4374	1670	19235	1.07174	1	0.528171	60.4828
GOTERM_BP_FAT	GO:0008104~protein localization	232	5.19016	0.0583831	CROCC, CHMP5, VPS53, SELENBP1, MXI1, RAB1A, CTNNB1, HOOK3, HOOK1, VPS13D, HOMER3, TRAK1, VPS4A, ABRA, RAB24, RAB26, RAB20, RAB21, RAB27A, DUOXA2, DUOXA1, RINT1, VPS41, AP4M1, PTPRU, MYH9, PITPNM1, MAPK1, COLQ, ACAP1, PEX26, SDAD1, NFKBIB, AKAP12, RAB40C, AKAP10, RFFL, CHCHD4, RIMS1, RAB40A, STON1-GTF2A1L, ACD, GORASP1, STX16, DUSP16, SUPT7L, STX10, MDFI, SYS1, RANBP17, RGPD5, SRP54, RAB7L1, ABCG1…	3237	882	13528	1.09928	1	0.832591	68.2776
GOTERM_BP_FAT	GO:0034101~erythrocyte homeostasis	18	0.402685	0.058521	MAEA, LYN, EPAS1, EPB42, IREB2, INHA, TIMP1, DNASE2, INHBA, TAL1, G6PD, PKNOX1, HOXB6, BCL6, ACIN1, FLVCR1, MB, ERCC2	3237	49	13528	1.53521	1	0.831593	68.3661
GOTERM_BP_FAT	GO:0030001~metal ion transport	127	2.84116	0.0586641	KCNC2, CALHM1, KCNC1, ATP1B1, KCNC4, KCNC3, SLC9A6, ATOX1, ATP2B2, KCNK7, KCNK6, SLC25A28, MCOLN1, FTL, SLC4A5, SLC12A8, KCND2, SCN2B, MFI2, SLC34A2, RYR3, CATSPER1, RYR2, SLC40A1, KCNMB3, SLC38A2, KCNA2, KCNA1, KCNA4, ATP12A, KCNA7, FTH1, SLC11A2, KCNS1, KCNS2, TTYH1, SLC30A3, SLC31A2, HCN3, HCN1, CACNA1I, GRIN1, KCTD1, KCNK2, CACNA2D4, KCNJ4, KCTD10, ATP2A3, KCTD18, KCTD15, SLC13A3, CACNA1F, SC…	3237	465	13528	1.14141	1	0.830628	68.4578
GOTERM_BP_FAT	GO:0008203~cholesterol metabolic process	30	0.671141	0.0587759	PPARD, HDLBP, CNBP, SNX17, SORL1, LSS, APOB48R, APOE, CH25H, INSIG1, NPC1L1, SCARB1, PRKAA2, SOAT1, ACAA2, FDXR, FDPS, TRERF1, LDLRAP1, ABCG1, SREBF2, SCAP, LEP, CYP7B1, G6PD, CYP27A1, SQLE, LIPC, IDI1, CLN6	3237	92	13528	1.36278	1	0.829503	68.5292
INTERPRO	IPR016257:Tyrosine-protein kinase, ephrin receptor	7	0.1566	0.0589965	EPHA4, EPHA6, EPHB3, EPHA1, EPHB4, EPHB1, EPHA2	3877	13	16659	2.3137	1	0.962086	67.1653
GOTERM_MF_FAT	GO:0030274~LIM domain binding	5	0.111857	0.0590035	CSRP2BP, TLN1, LDB1, RPH3AL, LPAR2	3076	7	12983	3.01482	1	0.798869	64.507
SP_PIR_KEYWORDS	hydroxyproline	14	0.313199	0.059088	CST3, COL2A1, COL16A1, COL5A1, C1QA, COL9A1, COL9A2, COL14A1, COL7A1, COL6A3, COL1A2, SFTPD, COL6A2, COL11A2	4374	37	19235	1.66395	1	0.527481	60.9551
UP_SEQ_FEATURE	compositionally biased region:Poly-Gly	78	1.74497	0.0592035	CDX1, KCNC3, CPEB4, SRP68, PDX1, REST, HOXC6, ZNF777, DDX17, ANKRD54, C1ORF104, U2AF1, POU4F2, OLIG2, IFRD1, PHOX2A, PHOX2B, ZCCHC3, SOX10, TMEFF1, ACTN4, SIPA1L2, LEF1, CORO6, ZNF687, CECR6, LDLRAP1, ZCCHC14, HOXD9, EML3, HOXD3, MTMR10, C12ORF12, NEK9, FOXC1, C9ORF30, KSR1, MAP3K11, RAD23B, CAMTA1, NAGLU, HOXA11, KCNA4, PROSAPIP1, PRDM13, B3GNT8, TAL1, PLEKHG2, PVRL1, NKX3-2, HOXA10, REXO1, NKX2…	4370	286	19113	1.19282	1	0.999304	70.488
INTERPRO	IPR003593:ATPase, AAA+ type, core	43	0.961969	0.059244	ABCF1, ABCA7, SPG7, ABCF2, ATP5B, CLPB, PEX6, DNAH3, ABCA3, LONP1, MCM7, SRPR, TAP1, DHX15, ABCD2, VPS4A, NSF, TRIP13, SRP54, ABCC10, BCS1L, C9ORF167, ABCB6, ORC1L, ABCG1, KIAA0564, ATAD1, ABCB4, ABCG2, PSMC5, VCP, PSMC4, NAV2, SNRNP200, PSMC1, CHTF18, ABCC1, RUVBL2, PRIC285, RUVBL1, KATNAL1, DMC1, ABCC5	3877	144	16659	1.2831	1	0.96071	67.3232
SMART	SM00451:ZnF_U1	11	0.246085	0.0593	CIZ1, ZMAT3, ZMAT2, ZNF407, DNAJC21, ZNF318, ZNF385C, SF3A2, ZFR, ZNF385A, MATR3	2303	24	9079	1.80686	1	0.808742	58.1043
SMART	SM00112:CA	36	0.805369	0.0593161	PCDHA6, PCDHA7, PCDHA8, PCDHA2, PCDHA3, CLSTN3, PCDHA4, PCDHGA9, PCDHA5, PCDHB15, PCDHGA8, PCDHB14, PCDHGA6, PCDHGA5, PCDHA1, CDH2, PCDHB10, CDH4, PCDHAC2, CDH22, PCDHGB1, PCDH1, PCDHB18, PCDHB16, PCDHB17, PCDHA10, PCDHA11, PCDHA12, PCDHA13, CDH24, PCDHB9, PCDHGA12, PCDHGA11, PCDHB8, PCDHB6, PCDHB3, PCDHB4, CELSR3, PCDHGB6, CELSR1, DSG2	2303	108	9079	1.31408	1	0.790425	58.1145
UP_SEQ_FEATURE	domain:TSP N-terminal	10	0.223714	0.0593785	COL18A1, COL9A1, COL14A1, COL27A1, COL5A3, COL16A1, COL11A2, COL5A1, COL20A1, THBS4	4370	23	19113	1.9016	1	0.999243	70.5975
INTERPRO	IPR001610:PAC motif	11	0.246085	0.0598831	NPAS2, EPAS1, ARNT2, KCNH6, PER1, PER3, KCNH2, AHR, SIM1, KCNH4, KCNH5	3877	26	16659	1.81791	1	0.960203	67.7273
UP_SEQ_FEATURE	compositionally biased region:Poly-His	19	0.425056	0.060604	PCNX, NLK, KCNA4, NR4A3, CECR6, C1ORF35, PRDM13, HOXA1, ATN1, OLIG3, PRICKLE3, DYRK1A, PRRT1, FAM75A2, POU4F2, POU4F1, AXIN2, C21ORF58, CACNA1B	4370	55	19113	1.51091	1	0.999279	71.3541
GOTERM_BP_FAT	GO:0007411~axon guidance	34	0.760626	0.0609731	L1CAM, EPHB3, GLI2, CDH4, EPHB1, HOXA1, APP, PVRL1, ROBO1, KAL1, POU4F3, B3GNT1, POU4F2, NKX2-1, ROBO2, B3GNT2, ROBO3, NTF3, OTX2, GAS1, ISL1, CDK5, TBR1, SLIT1, FEZF1, FEZF2, SEMA6A, EPHA4, ISL2, CNTN4, SIAH1, NGFR, APBB2, BMP7, FEZ2	3237	107	13528	1.32796	1	0.83909	69.9021
GOTERM_BP_FAT	GO:0032436~positive regulation of proteasomal ubiquitin-dependent protein catabolic process	5	0.111857	0.0609757	RNF180, TAF1, GCLC, MDM2, STUB1	3237	7	13528	2.98513	1	0.837443	69.9037
GOTERM_BP_FAT	GO:0010889~regulation of sequestering of triglyceride	5	0.111857	0.0609757	PPARA, APOC4, PPARG, CIDEA, PNPLA2	3237	7	13528	2.98513	1	0.837443	69.9037
GOTERM_BP_FAT	GO:0043046~DNA methylation during gametogenesis	5	0.111857	0.0609757	PRMT7, MAEL, PIWIL2, CTCFL, TDRD1	3237	7	13528	2.98513	1	0.837443	69.9037
GOTERM_BP_FAT	GO:0000012~single strand break repair	5	0.111857	0.0609757	APLF, TNP1, APTX, LIG4, XRCC1	3237	7	13528	2.98513	1	0.837443	69.9037
SP_PIR_KEYWORDS	nucleosome core	17	0.380313	0.0611735	HIST1H2BA, HIST1H2AC, HIST1H2BC, HIST1H2AA, HIST1H2BG, HIST1H2BH, TNP1, H2BFM, H2BFWT, TNP2, HIST1H4A, HIST1H3A, HIST1H2BJ, H2AFZ, HIST1H4F, H2AFY, PRM1, PRM2, HIST1H3E, HIST1H4D, HIST1H3F, HIST1H4I, HIST1H4G	4374	48	19235	1.55748	1	0.535005	62.2702
UP_SEQ_FEATURE	domain:EGF-like 3; calcium-binding	14	0.313199	0.0613619	MEGF8, SCUBE3, SUSD1, SCUBE1, CELSR3, NID1, CELSR1, GAS6, FBLN1, UMODL1, CRB2, FBLN5, COMP, THBS4	4370	37	19113	1.65491	1	0.999271	71.8128
GOTERM_BP_FAT	GO:0044270~nitrogen compound catabolic process	23	0.514541	0.0615799	ATP5D, ATP5E, FHIT, ALDH1L1, NUDT1, ENPP1, ATP5B, OLA1, CNP, MYO9B, ACLY, AMPD3, BLVRA, TST, LONP1, UGT1A3, NUDT9, PDE8B, DPYD, ENTPD1, C6ORF108, NTHL1, MPST	3237	67	13528	1.43464	1	0.838792	70.2712
GOTERM_BP_FAT	GO:0035115~embryonic forelimb morphogenesis	9	0.201342	0.0616951	HOXD9, HOXA13, TBX3, LRP6, HOXA9, EN1, ZNF358, CTNNB1, TWIST1	3237	19	13528	1.97961	1	0.837719	70.3408
GOTERM_BP_FAT	GO:0048536~spleen development	9	0.201342	0.0616951	HOXB4, EPB42, JARID2, BCL2, NKX3-2, BCL3, NKX2-5, BCL2L11, FLVCR1	3237	19	13528	1.97961	1	0.837719	70.3408
BIOCARTA	h_srcRPTPPathway:Activation of Src by Protein-tyrosine phosphatase alpha	6	0.134228	0.0617193	PRKCA, RASGRF1, PTPRA, VPS16, CSK, SRC	383	9	1437	2.50131	1	0.991033	57.2399
GOTERM_BP_FAT	GO:0006163~purine nucleotide metabolic process	55	1.23043	0.0617259	ATP5D, ATP5E, ADCY1, ATP1B1, ADCY7, ATP6AP1, ATP5B, PRKAG2, RORA, TGFB1, ATP2B2, LONP1, ATP5S, PDE8B, NDUFS1, ATP5J, NUDT1, OLA1, DGUOK, NME6, ATP6V1F, PTHLH, ATP6V1C2, NME3, UCN2, ATP9B, ATP9A, ENPP1, ATP5G2, MYO9B, ATP6V1B1, ATP12A, PFAS, ATP6V0B, NUDT9, ENTPD1, ATP5J2, ADSSL1, ADAL, ATP1A3, ATP1A4, ATP11A, ACLY, ATP1A2, ATP13A2, AMPD3, ATP6V0E2, ATP13A1, ADCY9, NME1-NME2, ATP2A3, ATP8A2, ATP6V…	3237	186	13528	1.23578	1	0.836233	70.3593
COG_ONTOLOGY	Transcription / DNA replication, recombination, and repair	5	0.111857	0.061791	TNFRSF6B, BTAF1, C9ORF102, RECQL5, EP400, RTEL1	470	7	1950	2.96353	0.926838	0.926838	44.3991
SP_PIR_KEYWORDS	motor protein	39	0.872483	0.0620518	MYO5A, MYL6, KIFC1, KIF25, MYL5, GNA11, DYNC2LI1, DNAH3, KLC4, KLC3, MYO9B, MYO9A, KIFC3, MYL9, KIF2B, KIF2C, DNALI1, DNAI1, KIF7, MYO15A, MYO1C, KIF5B, KIF17, MYLPF, DYNLT1, KIF16B, MYH9, DNAI2, KIF1C, MYO18B, MYO16, DYNLRB2, DYNLRB1, MYO18A, DNM1, MYH7B, KIF26B, DNAL4, DNM2	4374	132	19235	1.29928	1	0.535122	62.8116
GOTERM_BP_FAT	GO:0016570~histone modification	38	0.850112	0.0620929	MORF4L1, ENY2, RBM4, EZH2, CTCFL, CDC73, EPC1, PCGF2, PRMT7, RTF1, ACTL6A, SUPT7L, HSF4, MYST4, MYST3, CPA4, BRD1, CSRP2BP, EHMT1, CREBBP, RING1, HDAC10, HDAC11, UBE2B, SUV39H2, HDAC4, TAF10, EYA2, EP300, HUWE1, USP21, RUVBL2, RUVBL1, PAF1, CARM1, RNF20, RNF40, EP400	3237	122	13528	1.30171	1	0.836414	70.5798
INTERPRO	IPR003091:Voltage-dependent potassium channel	13	0.290828	0.0623552	KCNC2, KCNC1, KCNC4, KCNC3, KCND2, KCNA2, KCNA1, KCNA4, KCNA7, KCNS1, KCNS2, KCNF1, KCNQ1	3877	33	16659	1.69271	1	0.963557	69.2467
GOTERM_BP_FAT	GO:0030030~cell projection organization	102	2.28188	0.0627368	GPRIN1, MTSS1, JUB, CROCC, DYNC2LI1, L1CAM, CNP, LPAR1, NR2E1, GDNF, NRCAM, ATP2B2, APP, IFT20, ROBO1, ROBO2, ROBO3, SS18L1, C2CD3, LIFR, VAX2, PCM1, MYH9, TBR1, NUMBL, NCAM2, NDEL1, SPAG6, RASGRF1, IGSF9, FGD2, FGFR1, FGD1, LST1, ARPC4, EPHB3, CAPZB, EPHB1, HOXA1, PVRL1, KAL1, B3GNT1, NKX2-1, B3GNT2, FGD3, PARD6B, VAV3, NTF3, RYK, SPTBN4, CELSR3, GAS1, VAV2, GAS7, FEZF1, SEMA6A, EPHA4, FEZF2, UL…	3237	368	13528	1.15836	1	0.837944	70.9629
GOTERM_BP_FAT	GO:0009953~dorsal/ventral pattern formation	21	0.469799	0.0628977	MDFI, FKBP8, GSC, FOXA2, EVX1, HOXA11, TBX20, EDN1, EN1, VAX2, SMAD2, GAS1, GLI2, CTNNB1, HOXB2, PROP1, TULP3, PSEN1, NKX2-1, IFT52, SP8	3237	60	13528	1.46271	1	0.837117	71.0579
UP_SEQ_FEATURE	cross-link:Glycyl lysine isopeptide (Lys-Gly) (interchain with G-Cter in SUMO)	28	0.626398	0.0629505	SNIP1, PML, ELK1, NR2E3, RORA, WT1, SUMO3, GATA1, SUMO2, CHD8, HSF1, POU5F1, ZNF146, HSF4, LEF1, STAT1, LPIN1, MBD1, HDAC4, ETS1, HIPK2, IKBKG, SNRNP200, IRF2, TFAP2A, TFAP2C, CPSF3, NR5A1, KLF3	4370	89	19113	1.37599	1	0.999334	72.7515
SMART	SM00109:C1	24	0.536913	0.0633545	PRKCA, VAV3, AKAP13, PRKCH, MYO9B, DGKI, ARHGAP29, VAV2, RACGAP1, VAV1, MYO9A, STAC3, PRKD1, DGKA, TNS3, PDZD8, CDC42BPG, RASGRP4, DGKD, DGKG, RASSF1, RASGRP1, DGKZ, KSR1	2303	67	9079	1.41215	1	0.794968	60.6021
GOTERM_MF_FAT	GO:0043015~gamma-tubulin binding	6	0.134228	0.0636274	TUBGCP3, NME1-NME2, NDN, SPATC1, RACGAP1, MARK4	3076	10	12983	2.53244	1	0.819005	67.3634
UP_SEQ_FEATURE	domain:EF-hand 4	20	0.447427	0.0636629	GUCA1B, GUCA1A, CAPNS2, HPCAL1, NOX5, CABP2, TNNC1, CABP4, RCVRN, KCNIP2, KCNIP1, CAPN3, KCNIP3, SLC25A12, AHRR, HPCA, CALM3, CHP, RCN3, PDCD6, SDF4	4370	59	19113	1.4826	1	0.999324	73.1628
GOTERM_BP_FAT	GO:0030162~regulation of proteolysis	19	0.425056	0.0637338	TAF1, CLN3, GCLC, C2CD3, PTPN3, LTBP4, NRD1, SERPING1, FURIN, STUB1, TIMP1, RNF180, EP300, SERPINE2, APOE, MDM2, SH3D19, IFT52, CLN6	3237	53	13528	1.4982	1	0.83954	71.5468
GOTERM_BP_FAT	GO:0006518~peptide metabolic process	19	0.425056	0.0637338	MRPS26, GCLC, ALDH5A1, ADAMTS13, THOP1, GGT1, FURIN, TAPBP, DNPEP, GSS, HAGH, GGT6, GGT7, G6PD, ECE1, GLO1, PGCP, SPCS2, CTNS	3237	53	13528	1.4982	1	0.83954	71.5468
GOTERM_BP_FAT	GO:0006754~ATP biosynthetic process	29	0.64877	0.063851	ATP5D, ATP5E, ATP1B1, ATP5B, ATP6AP1, PRKAG2, ATP5G2, ATP12A, ATP6V1B1, ATP6V0B, TGFB1, ATP2B2, ATP5S, ATP5J, ATP5J2, ATP1A3, ATP1A4, ATP11A, ATP1A2, ATP13A2, ATP6V1F, ATP6V1C2, ATP13A1, ATP6V0E2, ATP9B, ATP2A3, ATP9A, ATP8A2, ATP6V0A4	3237	89	13528	1.36175	1	0.838514	71.6147
GOTERM_MF_FAT	GO:0031625~ubiquitin protein ligase binding	14	0.313199	0.0639491	SLC22A18, LYN, NLK, PML, SMAD3, AURKA, SMAD2, UBE2B, CUL5, CUL7, SKIL, RNF20, RNF40, CUL1	3076	36	12983	1.6414	1	0.816283	67.5539
GOTERM_BP_FAT	GO:0046907~intracellular transport	175	3.91499	0.0641801	GNPTG, SRP14, ENAH, CHMP5, XPO5, ATP6AP1, TRAPPC2L, EIF5A, CSPG5, AGXT, TGFB1, HOOK3, TAPBP, HOOK1, BAK1, APP, RAE1, APOE, HOMER3, DDX25, TRAK1, VPS4A, ABRA, SAR1A, FTL, RAB27A, PABPN1, MCM3AP, KIF5B, ERP29, FUT10, VPS41, AP4M1, MYH9, ERGIC1, DDX39, MAPK1, NDEL1, SEC61B, AAAS, TXNDC5, PEX26, RYR2, CAMK1, VAMP2, ERC1, TRAPPC1, MYBBP1A, MYL6, DERL1, NAPG, CHKB, AKAP12, DSCR3, NAPA, CTSA, MYO9B, BCL…	3237	657	13528	1.11318	1	0.8385	71.8046
GOTERM_MF_FAT	GO:0032403~protein complex binding	57	1.27517	0.0643307	ATP5D, GNA11, LTBP4, PEX6, L1CAM, REST, ADORA1, ACVR1C, PDPK1, NISCH, ADAM2, SLC2A2, TGFBI, PRKACA, ICAM1, LYN, ICAM4, PTPRF, ACTN4, CD3E, STRN4, ICAM3, ACTN3, SCAP, DOK1, GRB10, UQCRH, PEX26, PI4K2A, CD226, CAV3, ENPP1, ADAMTS13, TXN2, TIMP2, ITGB1, SLC11A2, ERCC6, FCER1G, PIK3R1, BCKDHA, MSH6, YWHAB, TREX1, COL16A1, COL5A1, TRADD, ULK1, LAMA5, FBLN5, MAPK8IP2, PCNA, MYO16, SPTBN1, SMURF1, PTPN1…	3076	196	12983	1.22746	1	0.813897	67.7784
GOTERM_BP_FAT	GO:0006200~ATP catabolic process	8	0.178971	0.0646149	ATP5D, ATP5E, LONP1, ATP5B, OLA1, ACLY, MYO9B, ENTPD1	3237	16	13528	2.08959	1	0.838985	72.0535
GOTERM_BP_FAT	GO:0030901~midbrain development	8	0.178971	0.0646149	TAL2, SMAD9, NDST1, RFX4, OTX1, OTX2, EN1, EN2	3237	16	13528	2.08959	1	0.838985	72.0535
GOTERM_BP_FAT	GO:0006813~potassium ion transport	48	1.07383	0.0648938	KCNC2, KCNMB3, KCNC1, ATP1B1, KCNC4, KCNAB3, KCNC3, KCNAB2, KCNA2, KCNA1, KCNA4, TRIM13, KCNIP2, ATP12A, KCNIP1, KCNA7, KCNJ14, KCNIP3, KCNK10, KCNS1, KCNS2, SLC24A4, KCNK7, KCNK6, CHP, KCNQ1, HCN3, NSF, HCN1, SLC12A8, KCND2, KCTD21, ATP1A3, KCTD1, ATP1A4, ATP1A2, KCNK2, KCTD10, KCNN4, KCNJ4, KCNN3, KCNH6, KCTD18, KCNF1, KCTD15, KCNH2, KCNH4, KCNH5	3237	160	13528	1.25375	1	0.838735	72.2121
UP_SEQ_FEATURE	domain:IGFBP N-terminal	9	0.201342	0.0652802	WISP2, IGFBPL1, WISP3, KAZALD1, IGFBP6, HTRA4, IGFBP1, IGFBP2, CRIM1	4370	20	19113	1.96816	1	0.999382	74.0747
UP_SEQ_FEATURE	domain:UPAR/Ly6	9	0.201342	0.0652802	LY6G6D, LYPD1, LYPD4, LY6G5C, LYNX1, LY6E, LYPD6, LY6G5B, CD59	4370	20	19113	1.96816	1	0.999382	74.0747
UP_SEQ_FEATURE	domain:FCH	9	0.201342	0.0652802	ARHGAP4, FNBP1, PACSIN1, PACSIN2, FCHSD2, SRGAP3, FCHSD1, TRIP10, GAS7	4370	20	19113	1.96816	1	0.999382	74.0747
GOTERM_CC_FAT	GO:0044454~nuclear chromosome part	36	0.805369	0.0659681	MORF4L1, H1FNT, MAEL, NUFIP1, CBX1, POLA2, RCC1, RPA4, RPA3, RPA1, PCGF2, CSNK2A1, ACD, MCM7, SYN1, BUB1, H2AFY, STAG3, DNMT3B, SS18L1, DNMT3A, MSH6, RING1, SYCE1, UBE2I, TRIM24, CSNK2A1P, PURB, SUV39H2, PURA, POLD3, TEX12, TNKS1BP1, REC8, FOXC1, PBX4, TEX11	2880	122	12782	1.30963	1	0.714754	64.7482
GOTERM_BP_FAT	GO:0006750~glutathione biosynthetic process	6	0.134228	0.0660806	HAGH, GSS, GGT6, GGT7, GCLC, GGT1	3237	10	13528	2.50751	1	0.842678	72.8776
GOTERM_BP_FAT	GO:0008210~estrogen metabolic process	6	0.134228	0.0660806	RDH8, CYP1B1, UGT1A3, HSD17B1, COMT, HSD17B8	3237	10	13528	2.50751	1	0.842678	72.8776
GOTERM_BP_FAT	GO:0043576~regulation of respiratory gaseous exchange	7	0.1566	0.0664609	SLC5A3, PHOX2A, GRIN1, ATP1A2, TLX3, PBX3, ADORA1	3237	13	13528	2.25033	1	0.842878	73.0876
GOTERM_BP_FAT	GO:0002021~response to dietary excess	7	0.1566	0.0664609	LEP, ADRB1, TRPV1, APOE, NMUR2, PRLH, ACVR1C	3237	13	13528	2.25033	1	0.842878	73.0876
GOTERM_BP_FAT	GO:0001666~response to hypoxia	41	0.917226	0.0673364	GPR182, TF, PPARA, ATP1B1, PGF, TXN2, PDIA2, IL18, ARNT2, EDN1, PML, PDLIM1, BCL2L1, ASL, XRCC1, MMP2, TGFB1, SLC11A2, LONP1, ECE1, BCL2, CHRFAM7A, SCNN1B, MB, SLC8A1, NOL3, SMAD9, EPAS1, ACTN4, CYP1A1, VHL, CREBBP, SMAD3, MMP14, UBE2B, ITPR2, EP300, UCP3, NARFL, RYR2, PLAU	3237	134	13528	1.2787	1	0.845291	73.5653
KEGG_PATHWAY	hsa03420:Nucleotide excision repair	16	0.357942	0.0678571	RAD23B, RAD23A, DDB1, LIG1, POLE, GTF2H2, RPA4, RPA3, RPA1, POLD3, ERCC6, XPC, POLE2, POLD1, PCNA, ERCC2	1185	44	5085	1.56041	0.999999	0.494198	58.3703
GOTERM_CC_FAT	GO:0043005~neuron projection	90	2.01342	0.0678924	GPRIN1, S100A4, LZTS1, KIAA1598, SNCB, SYT5, TRPV1, L1CAM, AQP1, ADORA1, TGFB1, SDC3, MBP, CTNNB1, NRCAM, ATP2B2, APP, MC1R, TIAM2, APOE, ROBO1, MAPT, GOPC, SYNJ2, CNTNAP1, ROBO2, VPS16, NSF, RAB27A, CLN3, KCND2, KIF5B, PTPRF, ARHGEF7, OTX2, ESR1, SLC7A10, MARK4, CDK5, AMIGO1, MAPK1, NCAM2, NDEL1, PSEN1, PIAS3, RASGRF1, BACE1, RAB5A, GHRL, CNTN4, IGSF9, PPP5C, MYO5A, CCK, OXT, ADRBK1, KLC3, CABP4…	2880	342	12782	1.16795	1	0.716985	65.8416
GOTERM_MF_FAT	GO:0051020~GTPase binding	34	0.760626	0.068017	FGD2, FGD1, MLPH, RGL3, MYO9B, RIMS1, MAPKAP1, CHM, RANBP3, VPS4A, DOCK10, EXOC2, FGD3, RHOH, PARD6A, RGPD5, RILP, FMNL3, SPHK2, NCF2, RPH3AL, DOCK8, IPO8, ECT2, ANXA2, PLCE1, RAP1A, CYFIP1, ERC1, SYTL1, GRASP, GGA3, MAP3K11, RANBP10	3076	109	12983	1.31656	1	0.827474	69.8736
GOTERM_BP_FAT	GO:0002263~cell activation during immune response	14	0.313199	0.0684682	ICAM1, CPLX2, LYN, TLR2, STXBP2, LAT, LAT2, UNC13D, PSEN1, PI4K2A, BCL3, IL12B, LCP1, RAB27A	3237	36	13528	1.62524	1	0.848759	74.1709
GOTERM_BP_FAT	GO:0043407~negative regulation of MAP kinase activity	14	0.313199	0.0684682	CAV3, PRKCA, DUSP22, PDCD4, SPRY4, CBLC, NUP62, APOE, DUSP16, TSC2, SPRED3, MAPK8IP1, DUSP9, DUSP6	3237	36	13528	1.62524	1	0.848759	74.1709
GOTERM_BP_FAT	GO:0002366~leukocyte activation during immune response	14	0.313199	0.0684682	ICAM1, CPLX2, LYN, TLR2, STXBP2, LAT, LAT2, UNC13D, PSEN1, PI4K2A, BCL3, IL12B, LCP1, RAB27A	3237	36	13528	1.62524	1	0.848759	74.1709
UP_SEQ_FEATURE	domain:Ras-associating	13	0.290828	0.0684918	SNX17, RASIP1, RGL3, MYO9B, RADIL, MYO9A, RALGDS, GRB10, RASSF1, RASSF2, ARAP2, GRB7, ARAP1	4370	34	19113	1.67229	1	0.99953	75.799
UP_SEQ_FEATURE	DNA-binding region:ETS	11	0.246085	0.0686248	ERG, ETS1, ETV3L, ETS2, ELF5, GABPA, SPI1, ELK1, EHF, SPIB, ETV6	4370	27	19113	1.78187	1	0.999488	75.868
GOTERM_BP_FAT	GO:0050770~regulation of axonogenesis	20	0.447427	0.0686527	KLK8, ARHGEF1, TNFRSF12A, BARHL2, GRIN1, CDH2, CDH4, TTL, MBP, AMIGO1, NRCAM, METRN, NDEL1, PSEN1, ULK1, APOE, ROBO1, MAPT, ROBO2, NGFR	3237	57	13528	1.46638	1	0.848079	74.2683
GOTERM_BP_FAT	GO:0034330~cell junction organization	20	0.447427	0.0686527	PARD6A, PARD6B, JUB, TLN1, CLDN19, NF2, SMAD3, ACTN3, GJA4, LIM2, TGFB1, GJC1, NUMBL, CD9, PDPK1, TNS1, LAMA5, BCL2, LAMC1, TRIP6	3237	57	13528	1.46638	1	0.848079	74.2683
GOTERM_BP_FAT	GO:0048870~cell motility	86	1.92394	0.0688347	SLC22A16, CTHRC1, JUB, PPARD, IL16, ATP5B, BCAR1, TNFSF13, TNFSF12, PAX3, NR2E1, GDNF, TGFB1, NRCAM, ROBO1, POU4F1, NR2F2, CEACAM1, TWIST1, PRKCA, ICAM1, PHOX2B, SGPL1, ARHGEF7, MDGA1, BARHL2, NRD1, MYH9, MMP14, CDK5, MIXL1, TNS3, NCK2, HIST1H1T, NDEL1, TNS1, PSEN1, CD34, CCR4, ITGB1BP1, CATSPER1, CFL1, SIX1, IL12A, FOXC1, IL12B, TNFSF12-TNFSF13, LAMC1, CCK, NDN, TNFRSF12A, DNAH3, ITGB2, CDH2, IT…	3237	307	13528	1.17071	1	0.847392	74.3641
GOTERM_BP_FAT	GO:0051674~localization of cell	86	1.92394	0.0688347	SLC22A16, CTHRC1, JUB, PPARD, IL16, ATP5B, BCAR1, TNFSF13, TNFSF12, PAX3, NR2E1, GDNF, TGFB1, NRCAM, ROBO1, POU4F1, NR2F2, CEACAM1, TWIST1, PRKCA, ICAM1, PHOX2B, SGPL1, ARHGEF7, MDGA1, BARHL2, NRD1, MYH9, MMP14, CDK5, MIXL1, TNS3, NCK2, HIST1H1T, NDEL1, TNS1, PSEN1, CD34, CCR4, ITGB1BP1, CATSPER1, CFL1, SIX1, IL12A, FOXC1, IL12B, TNFSF12-TNFSF13, LAMC1, CCK, NDN, TNFRSF12A, DNAH3, ITGB2, CDH2, IT…	3237	307	13528	1.17071	1	0.847392	74.3641
SP_PIR_KEYWORDS	magnesium	115	2.57271	0.0690642	RNASEN, FHIT, ILKAP, ADCY1, PDP2, ADCY7, CTDSPL, STK36, DAK, CLYBL, TTL, DMPK, PRKACG, FAHD1, ATP2B2, MAP3K6, B3GALNT1, NT5C2, PRKACA, ITPK1, MAP2K7, NANP, NUDT16, POLH, LIG1, LIG3, FBP1, LIG4, FBP2, NME6, MARK2, PGM3, NME3, ATP9B, ATP9A, NEK9, LRRK1, NEK6, FGFR1, FGFR4, NEK3, ITGAE, ITGA10, ADRBK1, CHEK2, ATP12A, IRAK4, ITGAX, ENTPD6, ENTPD1, OBSCN, ADSSL1, RYK, GRIN1, FDPS, TREX1, ATP11A, IDH3B…	4374	442	19235	1.14417	1	0.569867	66.8806
GOTERM_BP_FAT	GO:0016477~cell migration	78	1.74497	0.0693536	CTHRC1, JUB, PPARD, IL16, ATP5B, BCAR1, TNFSF13, TNFSF12, PAX3, NR2E1, GDNF, TGFB1, NRCAM, ROBO1, POU4F1, NR2F2, CEACAM1, TWIST1, PRKCA, ICAM1, SGPL1, PHOX2B, ARHGEF7, MDGA1, BARHL2, NRD1, MYH9, MMP14, CDK5, MIXL1, TNS3, NCK2, NDEL1, TNS1, PSEN1, CD34, CCR4, ITGB1BP1, CFL1, SIX1, IL12A, FOXC1, IL12B, TNFSF12-TNFSF13, LAMC1, CCK, NDN, TNFRSF12A, ITGB2, CDH2, ITGB1, SCRIB, SRC, CKLF, PRSS3, SFTPD, …	3237	276	13528	1.18107	1	0.848157	74.6354
UP_SEQ_FEATURE	short sequence motif:Nuclear localization signal	87	1.94631	0.0693864	MORF4L1, JUB, FOXA2, PPP2R5C, CBX2, DEK, PDX1, DAXX, PDCD4, MAX, KIF2C, PCGF2, RAVER1, DDX25, SND1, PARG, DEDD2, AHNAK, WWOX, RTEL1, PITX1, NET1, SYMPK, SGK1, SGK2, RING1, APTX, TLE1, RRP9, LPIN1, MBD1, TOX2, PTHLH, SENP2, SENP3, EP300, XPC, SPAG7, MTF1, CFL1, PYGO1, KPNA6, MDM2, PIAS2, MYNN, MATR3, DEAF1, TNFRSF6B, CAMTA1, YPEL1, BTAF1, CAMTA2, ELL, CDC73, ZNF653, DIDO1, HDGFRP3, ERCC6, FRG1, RB…	4370	325	19113	1.1708	1	0.999482	76.2595
GOTERM_BP_FAT	GO:0030218~erythrocyte differentiation	16	0.357942	0.069699	MAEA, LYN, EPAS1, EPB42, INHA, TIMP1, DNASE2, TAL1, INHBA, G6PD, PKNOX1, BCL6, ACIN1, FLVCR1, MB, ERCC2	3237	43	13528	1.55504	1	0.848175	74.8145
GOTERM_MF_FAT	GO:0003725~double-stranded RNA binding	13	0.290828	0.0700023	RNASEN, ADARB1, ADARB2, APTX, ILF3, MBNL1, STAU2, DGCR8, PRKRA, PRKRIP1, SLC4A1AP, LRRFIP1, EIF2AK2	3076	33	12983	1.66272	1	0.832415	70.9482
SP_PIR_KEYWORDS	zinc finger	44	0.98434	0.0700084	TRAF2, PPARA, CNBP, PPARD, ZNF17, THRA, ZNF18, ZNF133, PPARG, FHL2, ZNF12, RORA, GLI2, ZNF16, WT1, PXN, RPA1, TROVE2, ZSCAN22, ZNF148, ZNF146, RNF167, TCEA2, NR2F2, INSM1, RXRB, CREBBP, ESR1, TEAD1, ZNF7, CSRP1, ZNF20, SF3A2, VAV1, ZNF3, ZNF22, ZNF23, RNF112, EP300, ZNF235, POLD1, PRDM2, ZNF117, NR5A1	4374	153	19235	1.26466	1	0.569901	67.3954
SMART	SM00150:SPEC	13	0.290828	0.0703518	SESTD1, ACTN4, SPTBN5, SPTBN4, TRIO, ACTN3, MCF2L, C14ORF49, SYNE2, DRP2, SPTBN2, SPTBN1, DSP	2303	31	9079	1.6532	1	0.813221	64.59
GOTERM_BP_FAT	GO:0048066~pigmentation during development	11	0.246085	0.070459	SOX10, SLC45A2, HPS6, MLPH, GNA11, BCL2, AP3D1, PAX3, MREG, OCA2, RAB27A	3237	26	13528	1.76811	1	0.84994	75.2043
GOTERM_CC_FAT	GO:0031984~organelle subcompartment	10	0.223714	0.0705016	B4GALT1, CSGALNACT1, PLD1, GORASP2, B4GALNT3, CHSY1, AP4M1, FURIN, NECAB3, SMPD3	2880	24	12782	1.84925	1	0.722727	67.2737
GOTERM_BP_FAT	GO:0007243~protein kinase cascade	102	2.28188	0.0706695	GNA13, THOP1, EDN1, GNA12, SNIP1, TLR2, TIRAP, TNFSF14, LPAR2, TLR5, LPAR1, PRKCSH, ADORA1, TLR9, PRKACG, MAP3K6, GAB1, SPRED3, PRKACA, MAP2K7, MAP2K6, TNIK, SOCS1, WNK3, WNK2, MARK2, MAPK1, PLCE1, MAPK9, MAPK7, ERC1, WNT5A, FGFR1, TRAF2, NFKBIB, MAP4K1, SRC, IRAK4, DUSP16, MDFI, CCM2, DUSP22, TSC2, IKBKG, TRIP6, NDST1, PRKAG2, PRDX4, PINK1, PRDX2, DAXX, LATS2, TGFA, CHRFAM7A, FGF1, CHUK, AGPAT1,…	3237	370	13528	1.1521	1	0.849387	75.3112
GOTERM_BP_FAT	GO:0030036~actin cytoskeleton organization	65	1.45414	0.0707737	MTSS1, TLN1, NUAK2, AIF1, PREX1, BCAR1, PDLIM3, TTLL3, PDPK1, NISCH, PACSIN2, GSN, ARHGAP8, FMNL3, ACTN4, CRYAA, MYH9, PROX1, CDK5, FLNB, LPIN1, ELMO1, ARHGEF11, EPB41L2, NCK2, EPB41L1, XIRP2, LIMCH1, CFL1, SCIN, GHRL, NEURL2, ADD2, LCP1, FGD2, FGD1, SSH1, MRAS, ARPC4, CYTH2, MYO9B, CAPZB, ITGB1, TPM1, NPHP4, KRAS, BCL2, PAFAH1B1, BCL6, TRIP10, FGD3, PLEK, NF2, SPTBN5, EPB41, EVL, RACGAP1, EPB49,…	3237	226	13528	1.20198	1	0.848392	75.364
SP_PIR_KEYWORDS	Protease	125	2.79642	0.0709613	CNDP2, THOP1, MMP9, PGC, MMP2, PGPEP1, APP, USP27X, HTRA2, ERAP1, HTRA4, CPA1, TMPRSS12, ADAM8, F10, ADAMTS20, USP1, NRD1, PSMA2, ADAMTS7, PSMA1, BACE1, ST14, PGCP, CPD, ACR, ERMP1, AMZ2, CTSA, PSMA8, ECE2, ECE1, CTRC, ADAM30, AGBL2, CPA4, BMP1, FURIN, PSMB9, RHBDL1, RHBDL3, SPCS2, TLL2, TPSAB1, PLAU, DPP3, METAP1, NPEPL1, SPG7, METAP2, AGTPBP1, BAP1, SENP8, ANPEP, SENP7, MMP24, LNPEP, USP19, LON…	4374	484	19235	1.13574	1	0.569985	67.9075
INTERPRO	IPR000867:Insulin-like growth factor-binding protein, IGFBP	9	0.201342	0.0713988	WISP2, IGFBPL1, WISP3, KAZALD1, IGFBP6, HTRA4, IGFBP1, IGFBP2, CRIM1	3877	20	16659	1.9336	1	0.976607	74.2484
UP_SEQ_FEATURE	short sequence motif:BH3	8	0.178971	0.0714657	BAK1, BCL2L14, BBC3, BOK, BCL2, BCL2L1, PMAIP1, BCL2L11	4370	17	19113	2.0582	1	0.999547	77.2981
BIOCARTA	h_p38mapkPathway:p38 MAPK Signaling Pathway	14	0.313199	0.07233	HMGN1, TRAF2, CREB1, MAPKAPK5, ELK1, MKNK1, STAT1, DAXX, TGFB1, TRADD, MAX, MAPK14, RIPK1, MAP2K6	383	33	1437	1.59174	1	0.988259	63.2573
SP_PIR_KEYWORDS	Apoptosis	100	2.23714	0.072759	TNFSF13, PMAIP1, TNFSF12, SHF, CTNNB1, CLPTM1L, BAK1, APP, HTRA2, ACIN1, DAP, BCL7C, WWOX, SGPL1, BCL2L15, PRAME, BCL2L14, FAM82A2, STAG3L3, PTPRH, BCL2L12, BCL2L11, NME6, NME3, NEK6, BLCAP, ZIM2, TNFRSF6B, TRAF1, TRAF2, LITAF, TNFRSF12A, ADAMTSL4, BCL2L1, RFFL, PTRH2, DIDO1, AHRR, DOCK1, DIABLO, DNAJA3, CARD8, KLF11, CIDEB, CIDEA, EPHA2, TRADD, DNASE2, DNASE1, BBC3, PDCD6, DAP3, STEAP3, E2F1, NU…	4374	381	19235	1.15422	1	0.574478	68.8531
GOTERM_CC_FAT	GO:0035267~NuA4 histone acetyltransferase complex	7	0.1566	0.0729788	MORF4L1, ACTB, EPC1, ACTL6A, RUVBL2, RUVBL1, EP400	2880	14	12782	2.2191	1	0.727476	68.5812
GOTERM_CC_FAT	GO:0005680~anaphase-promoting complex	7	0.1566	0.0729788	FZR1, CUL7, ANAPC4, HECTD3, ANAPC11, HERC2, CDC26	2880	14	12782	2.2191	1	0.727476	68.5812
GOTERM_CC_FAT	GO:0030894~replisome	7	0.1566	0.0729788	POLD3, RPA1, POLA2, PURB, RPA4, PURA, RPA3	2880	14	12782	2.2191	1	0.727476	68.5812
GOTERM_CC_FAT	GO:0043601~nuclear replisome	7	0.1566	0.0729788	POLD3, RPA1, POLA2, PURB, RPA4, PURA, RPA3	2880	14	12782	2.2191	1	0.727476	68.5812
UP_SEQ_FEATURE	zinc finger region:C2H2-type 10	89	1.99105	0.0729791	ZNF582, ZNF17, ZNF630, ZXDC, ZNF16, ZKSCAN5, ZNF678, ZBTB38, ZNF677, ZNF775, ZNF774, ZNF146, ZNF407, ZNF540, ZFAT, ZNF180, ZNF547, ZNF287, ZNF544, ZFP30, ZNF354B, ZNF790, ZNF142, ZNF502, ZNF687, ZNF7, ZFP37, GZF1, ZFP82, ZNF236, ZNF341, ZNF235, ZNF134, ZNF136, ZNF587, ZNF382, ZNF484, ZIM2, PEG3, ZNF41, ZNF132, ZNF559, ZNF77, ZNF133, CTCFL, ZNF619, ZFP112, ZNF34, ZNF331, ZNF615, ZNF169, ZNF660, PR…	4370	334	19113	1.16544	1	0.999578	78.0266
GOTERM_BP_FAT	GO:0031329~regulation of cellular catabolic process	21	0.469799	0.0732897	TAF1, PPARA, CLN3, GCLC, PTPN3, PRKAG2, CST3, NRD1, APOC2, PNPLA2, FURIN, STUB1, TIMP1, SPDYA, RNF180, HDAC4, ULK1, APOE, MDM2, SH3D19, AKT2	3237	61	13528	1.43873	1	0.857214	76.6065
OMIM_DISEASE	Genome-wide association analysis of susceptibility and clinical phenotype in multiple sclerosis	13	0.290828	0.0733874	JARID2, ACP5, EN1, MXI1, C1ORF125, KCNIP1, LEKR1, BICD1, C20ORF46, CSMD1, CPAMD8, SVIL, NLRP11	756	38	3671	1.6612	1	1	71.1468
SMART	SM00390:GoLoco	5	0.111857	0.0738041	RGS12, RAP1GAP, PCP2, GPSM3, RGS14	2303	7	9079	2.81589	1	0.813519	66.4161
SP_PIR_KEYWORDS	triple helix	12	0.268456	0.0740745	C1QA, COL9A1, COL9A2, COL14A1, COL7A1, COL6A3, COL1A2, COL6A2, COL2A1, COL16A1, COL11A2, COL5A1	4374	31	19235	1.70229	1	0.576368	69.5285
GOTERM_BP_FAT	GO:0048732~gland development	41	0.917226	0.0743241	HOXA13, HK2, HOXD13, GLI2, SCRIB, TGFB1, OTP, ATP2B2, TCF21, GATA2, AGPAT6, PROP1, HOXA3, LY6E, HOXA5, BCL2, NKX2-1, HOXA9, NKX2-5, PITX1, B4GALT1, TBX3, TBX2, CREB1, LEF1, EDAR, ISL1, BCL2L11, HOXD9, HOXB3, PTHLH, DDR1, NME1-NME2, LAMA5, ALOX15B, HOXD3, SIX1, CRH, FOXC1, BMP7, NR5A1	3237	135	13528	1.26923	1	0.85987	77.0998
UP_SEQ_FEATURE	zinc finger region:C2H2-type 1; atypical	14	0.313199	0.0744534	INSM1, ZNF398, POGZ, ZNF544, ZNF20, ZNF341, ZNF512B, PRDM14, ZNF322A, ZNF695, ZNF322B, ZIC4, ZIC5, ZBTB4	4370	38	19113	1.61136	1	0.999604	78.715
GOTERM_BP_FAT	GO:0031047~gene silencing by RNA	13	0.290828	0.0746376	RNASEN, EIF2C1, XPO5, MAEL, SMAD3, SMAD2, TNRC6C, DGCR8, SND1, PRKRA, PIWIL2, TNRC6B, TDRD1	3237	33	13528	1.64634	1	0.859716	77.2474
GOTERM_CC_FAT	GO:0005581~collagen	13	0.290828	0.0758717	COL18A1, COL2A1, COL16A1, COL5A3, COL5A1, COL9A1, COL9A2, COL14A1, COL7A1, COL27A1, COL6A3, COL1A2, COL11A2	2880	35	12782	1.64847	1	0.73399	70.0462
GOTERM_BP_FAT	GO:0019953~sexual reproduction	124	2.77405	0.0758882	SLC22A16, SPATA20, DZIP1, MAEL, TGFB1, TAF7L, PRKACG, HOOK1, DDX25, ADAM2, GDF9, IZUMO1, FUT10, LIG3, SIX5, SPA17, BCL2L11, HERC2P3, PGM3, REC8, WBP2NL, AAAS, TXNDC2, SPAG6, CATSPER1, DEAF1, ACR, RAD23B, TDRD6, SLC2A14, ACSBG2, FIGLA, PAQR8, BCL2L1, ITGB1, WT1, NR2C2, PAQR5, DAZAP1, ZPBP, OVOL1, HOXA10, SPIN2A, TDRD1, B4GALT1, DNMT3A, C17ORF47, SPTBN4, KLF17, HERPUD2, GGN, SREBF2, RBMY1A1, LCN6, …	3237	458	13528	1.13148	1	0.863104	77.8272
SP_PIR_KEYWORDS	camp-binding	7	0.1566	0.0759083	HCN1, PRKAR1B, PDE10A, CNGB1, RAPGEF3, CNGA4, HCN3	4374	14	19235	2.19879	1	0.580807	70.4472
GOTERM_BP_FAT	GO:0042058~regulation of epidermal growth factor receptor signaling pathway	10	0.223714	0.0761082	CBLC, ZGPAT, NCK2, APP, PSEN1, NUP62, PTPRF, EREG, SOS1, TGFA	3237	23	13528	1.81703	1	0.862592	77.9277
GOTERM_BP_FAT	GO:0021575~hindbrain morphogenesis	10	0.223714	0.0761082	ATP2B2, RFX4, AGTPBP1, ULK1, LDB1, LHX5, GAS1, RORA, GLI2, CDK5	3237	23	13528	1.81703	1	0.862592	77.9277
GOTERM_BP_FAT	GO:0009154~purine ribonucleotide catabolic process	10	0.223714	0.0761082	ATP5D, ATP5E, LONP1, NUDT9, ATP5B, OLA1, ACLY, MYO9B, ENTPD1, AMPD3	3237	23	13528	1.81703	1	0.862592	77.9277
GOTERM_BP_FAT	GO:0007033~vacuole organization	15	0.33557	0.0761606	CLN3, VPS18, ATG9A, CHMP5, HEXB, KIAA0652, HOOK3, HOOK1, NAGPA, PSEN1, MAP1LC3A, GAA, CLN5, GBA, CLN6	3237	40	13528	1.56719	1	0.861458	77.9515
OMIM_DISEASE	Population-based genome-wide association studies reveal six loci influencing plasma levels of liver enzymes	8	0.178971	0.0762372	C22ORF36, SAMM50, RAP1GAP, ADAMTS13, GPLD1, GGT1, CHUK, CPN1	756	19	3671	2.04456	1	1	72.5604
GOTERM_CC_FAT	GO:0005768~endosome	83	1.85682	0.0764761	STEAP3, KIFC1, SLC9A6, SYT5, RAB5C, CHMP5, SYT3, VPS53, VPS37B, VPS37C, ZNRF1, ZFYVE20, TLR9, SLA, NISCH, RNF103, APOE, SLC2A2, SPG21, VPS4A, MCOLN1, VPS16, RAPGEF1, RNF32, RAB21, RAB27A, CLN3, TM9SF2, PLD1, STX2, PTPRF, HTR4, RPS6KC1, VPS41, LDLRAP1, UNC13D, BACE1, PI4K2A, RAB5A, SIAH1, NGFR, RAB11FIP1, ANKFY1, CHMP2A, TF, AVPR2, ABCA7, SNX17, ATP6V0B, SLC11A2, SLC29A3, CD68, JMJD7-PLA2G4B, ECE1…	2880	315	12782	1.16943	1	0.729313	70.3441
GOTERM_MF_FAT	GO:0004177~aminopeptidase activity	12	0.268456	0.0766649	DPP3, LNPEP, BLMH, METAP1, NPEPL1, METAP2, ERAP1, ANPEP, XPNPEP3, XPNPEP1, DNPEP, C9ORF3	3076	30	12983	1.6883	1	0.855922	74.2967
GOTERM_MF_FAT	GO:0008013~beta-catenin binding	12	0.268456	0.0766649	DVL3, APC2, CDH2, PTPRU, CSNK2A1P, CTNNBIP1, CHD8, PROP1, CSNK2A1, PSEN1, SOX17, AXIN2, CDH24	3076	30	12983	1.6883	1	0.855922	74.2967
INTERPRO	IPR003960:ATPase, AAA-type, conserved site	13	0.290828	0.0766971	PEX6, BCS1L, ATAD1, KIAA0564, IQCA1, PSMC5, PSMC4, VCP, PSMC1, VPS4A, KATNAL1, NSF, TRIP13	3877	34	16659	1.64292	1	0.981456	76.8105
BIOCARTA	h_bArrestin-srcPathway:Roles of ???-arrestin-dependent Recruitment of Src Kinases in GPCR Signaling	9	0.201342	0.0769748	LOC407835, MAPK1, ADCY1, GNB1, HCK, KCNA1, ADRBK1, DNM1, SRC	383	18	1437	1.87598	1	0.980775	65.6363
UP_SEQ_FEATURE	compositionally biased region:Asp/Glu-rich (acidic)	34	0.760626	0.0774369	IRX3, METAP2, EVX1, UBE3A, NFKBIB, DEK, CHCHD4, MEIS1, DAXX, CXXC1, MEIS3, APP, ERCC6, MEIS2, GRWD1, PPP1R1B, C19ORF66, NT5C2, RBM28, SSSCA1, LY6G5B, CBL, LEF1, VSX1, PKNOX2, PPM1G, NRF1, XPC, MAPK8IP2, MDM2, NFE2L1, PRDM2, MAPK8IP1, F2R	4370	114	19113	1.30443	1	0.999684	80.0458
INTERPRO	IPR014720:Double-stranded RNA-binding-like	8	0.178971	0.0775228	RNASEN, ADARB1, DGCR8, ADARB2, PRKRA, RPS2, EIF2AK2, STAU2	3877	17	16659	2.02206	1	0.981231	77.1874
INTERPRO	IPR003131:Potassium channel, voltage dependent, Kv, tetramerisation	18	0.402685	0.0775873	KCNC2, KCNC1, KCNC4, KCNC3, KCND2, KCNA2, KCNA1, KCNA4, KCTD21, KCTD1, TRIM13, KCNA7, KCTD10, KCNS1, KCNS2, KCTD18, KCNF1, KCTD15	3877	52	16659	1.48738	1	0.980232	77.2166
GOTERM_BP_FAT	GO:0051327~M phase of meiotic cell cycle	31	0.693512	0.0776343	ZFP42, MAEL, DMWD, RPA1, STRA8, RSPH1, OVOL1, PSMC3IP, PIWIL2, STAG3, LFNG, H1FOO, TDRD1, ZW10, TRIP13, MSH6, LIG3, SYCE1, MYH9, CDC25B, SUV39H2, REC8, PSMD13, WBP2NL, EREG, SLC26A8, ZNF318, DMC1, UTP14C, SMC1B, TEX11	3237	98	13528	1.32198	1	0.865565	78.6132
GOTERM_BP_FAT	GO:0007126~meiosis	31	0.693512	0.0776343	ZFP42, MAEL, DMWD, RPA1, STRA8, RSPH1, OVOL1, PSMC3IP, PIWIL2, STAG3, LFNG, H1FOO, TDRD1, ZW10, TRIP13, MSH6, LIG3, SYCE1, MYH9, CDC25B, SUV39H2, REC8, PSMD13, WBP2NL, EREG, SLC26A8, ZNF318, DMC1, UTP14C, SMC1B, TEX11	3237	98	13528	1.32198	1	0.865565	78.6132
UP_SEQ_FEATURE	domain:Gla	7	0.1566	0.0776461	BGLAP, PRRG3, F10, PRRG4, PROZ, PMF1, GAS6, PROC	4370	14	19113	2.18684	1	0.999659	80.1361
UP_SEQ_FEATURE	domain:Ig-like 4	7	0.1566	0.0776461	NRCAM, OBSCN, IGFN1, IGSF22, SPEG, MDGA1, IGSF9	4370	14	19113	2.18684	1	0.999659	80.1361
GOTERM_BP_FAT	GO:0048754~branching morphogenesis of a tube	22	0.49217	0.0776591	B4GALT1, GNA13, BMP2, TBX3, FOXA2, PGF, HOXA11, TBX20, EDN1, HOXD13, GLI2, GREM1, MMP14, CTNNB1, GZF1, TCF21, HOXA5, LAMA5, BCL2, SIX1, PLXND1, BMP7	3237	65	13528	1.41449	1	0.864352	78.6242
GOTERM_BP_FAT	GO:0046546~development of primary male sexual characteristics	22	0.49217	0.0776591	UTF1, TBX3, HOXA13, ZFP42, HOXD13, DMRT2, BCL2L1, INHA, ANKRD7, LGR4, BCL2L11, WT1, RBMY1B, GJB2, PRKACG, BCL2, NKX2-1, SOX15, SRD5A2, LHB, NR5A1, TEX11	3237	65	13528	1.41449	1	0.864352	78.6242
KEGG_PATHWAY	hsa04664:Fc epsilon RI signaling pathway	25	0.559284	0.0777359	LOC407835, JMJD7-PLA2G4B, KRAS, SOS1, FCER1G, PIK3R5, MAP2K7, PIK3R1, MAP2K6, AKT2, PRKCA, IL3, VAV3, LYN, VAV2, VAV1, NRAS, MAPK1, LAT, PLCG1, FYN, MAPK14, MAPK9, PLA2G4E, LCP2	1185	78	5085	1.37537	1	0.526489	63.5502
GOTERM_CC_FAT	GO:0005874~microtubule	73	1.63311	0.0780445	KIFC1, KIF25, TUBB2A, DYNC2LI1, CDC16, TTLL1, SPAG17, GTSE1, KIFC3, TTLL3, HOOK3, KIF2B, HOOK1, KIF2C, MC1R, MAP1LC3A, MAPT, CAMSAP1, TUBB6, SYNJ2, DISC1, C6ORF182, ZW10, NICN1, KIF5B, KIAA0284, FAM82A1, FAM82A2, KIF17, DYNLT1, VPS41, KIF16B, DNAI2, MARK4, KIF1C, EML3, NDEL1, SPAG6, TBCB, RCC2, TBCA, TBCD, TUBA4A, STMN1, DYNLRB2, DYNLRB1, MAP3K11, KIF26B, APC2, DNAH3, KLC4, KLC3, ARPC4, STAU2, TU…	2880	274	12782	1.18244	1	0.729343	71.1043
SMART	SM00312:PX	18	0.402685	0.07821	SNX19, SH3PXD2B, PLD1, SH3PXD2A, SNX17, RPS6KC1, KIF16B, PXK, HS1BP3, ZCCHC14, NISCH, SNX22, SNX32, SNX33, SNX24, SNX10, C6ORF145, SNX20	2303	48	9079	1.47834	1	0.817826	68.6195
GOTERM_BP_FAT	GO:0051028~mRNA transport	28	0.626398	0.0785057	ENY2, NUP98, EIF5A, NUP93, NXT2, NUP214, RAE1, DDX25, NUP210, PABPN1, RGPD5, RANBP17, NUP153, MYO1C, SMG5, FMR1, SMG7, SENP2, DDX39, NPIP, NUP62, KHSRP, THOC6, THOC7, THOC4, THOC3, EIF5A2, MVP	3237	87	13528	1.34502	1	0.866107	78.9956
GOTERM_MF_FAT	GO:0046873~metal ion transmembrane transporter activity	90	2.01342	0.0789316	KCNC2, CALHM1, KCNC1, KCNC4, KCNAB3, KCNC3, KCNAB2, TRPV1, GAR1, TRPV3, CNGB1, KCNIP2, KCNIP1, KCNJ14, KCNK10, KCNIP3, ATP2B2, SLC23A1, CUL5, KCNK7, KCNK6, TRPV4, MCOLN1, TRPV6, CHRFAM7A, KCNQ1, KCND2, SCN2B, CACNG8, CACNG7, KCTD21, CACNG1, CNGA4, RYR3, CATSPER1, KCNH6, RYR2, KCNH2, SLC40A1, TRAPPC10, KCNH4, KCNH5, KCNMB3, TF, SLC39A11, KCNA2, KCNA1, KCNA4, TRIM13, KCNA7, SLC11A2, TMEM37, KCNS1, …	3076	328	12983	1.15813	1	0.860706	75.3505
GOTERM_CC_FAT	GO:0002102~podosome	4	0.0894855	0.0791013	ACTR3, SH3PXD2A, SVIL, FERMT3	2880	5	12782	3.55056	1	0.727005	71.6063
SP_PIR_KEYWORDS	microtubule	63	1.4094	0.0798506	KIFC1, KIF25, TUBB2A, DYNC2LI1, TTLL1, SPAG17, GTSE1, KIFC3, TTLL3, HOOK3, KIF2B, HOOK1, KIF2C, MC1R, MAP1LC3A, MAPT, CAMSAP1, TUBB6, DISC1, C6ORF182, NICN1, KIF5B, KIAA0284, FAM82A1, FAM82A2, KIF17, DYNLT1, KIF16B, DNAI2, KIF1C, EML3, NDEL1, SPAG6, TBCB, RCC2, TBCA, TUBA4A, STMN1, DYNLRB2, DYNLRB1, KIF26B, TPPP3, APC2, DNAH3, KLC4, KLC3, ARPC4, STAU2, TUBGCP4, TUBGCP3, DNAI1, CEP57, PAFAH1B1, RA…	4374	231	19235	1.19934	1	0.595298	72.3351
GOTERM_BP_FAT	GO:0032446~protein modification by small protein conjugation	40	0.894855	0.0800974	TMEM189-UBE2V1, UBE3A, UBE2V1, CDC73, SAE1, ANAPC11, MYLIP, STUB1, SENP7, SUMO3, SUMO2, FBXW7, WWP2, RNF167, NEDD4L, LRSAM1, VHL, DDB1, CBL, UBE4B, RING1, PCNP, HERC2, TMEM189, UBE2B, RBBP6, HERC2P3, CBLC, RNF7, HUWE1, VCP, NEDD4, PIAS3, UBE2M, MDM2, SIAH1, SMURF1, PAF1, ZNF587, RNF20, RNF40, BARD1, RNF41	3237	132	13528	1.26642	1	0.87042	79.6773
GOTERM_BP_FAT	GO:0009152~purine ribonucleotide biosynthetic process	36	0.805369	0.0805392	ATP5D, ATP5E, ATP1B1, ATP5B, ATP6AP1, PRKAG2, ATP5G2, ATP12A, ATP6V1B1, PFAS, TGFB1, ATP6V0B, ATP2B2, ATP5S, ATP5J, ADSSL1, ATP5J2, ADAL, ATP1A3, ATP1A4, ATP11A, ATP1A2, ATP13A2, AMPD3, NME6, ATP6V1F, ATP6V1C2, NME3, ATP13A1, ATP6V0E2, NME1-NME2, ATP9B, ATP2A3, ATP9A, ATP8A2, ATP6V0A4	3237	117	13528	1.2859	1	0.870681	79.8628
GOTERM_BP_FAT	GO:0048609~reproductive process in a multicellular organism	131	2.93065	0.0808847	SLC22A16, SPATA20, DZIP1, MAEL, TGFB1, TAF7L, PRKACG, HOOK1, ATP2B2, PPP1R1B, DDX25, GDF9, EIF2B4, CYP1A1, LIG3, SIX5, SPA17, BCL2L11, HERC2P3, PTHLH, PGM3, REC8, TXNDC2, SPAG6, CATSPER1, DEAF1, ACR, RAD23B, ERMP1, TDRD6, SLC2A14, ACSBG2, FIGLA, PAQR8, BCL2L1, ITGB1, WT1, NR2C2, PAQR5, DAZAP1, LIF, OVOL1, HOXA10, NKX2-1, LFNG, TDRD1, SPIN2A, B4GALT1, DNMT3A, C17ORF47, BMP2, GRIN1, KLF17, HERPUD2,…	3237	487	13528	1.12417	1	0.870612	80.0067
GOTERM_BP_FAT	GO:0032504~multicellular organism reproduction	131	2.93065	0.0808847	SLC22A16, SPATA20, DZIP1, MAEL, TGFB1, TAF7L, PRKACG, HOOK1, ATP2B2, PPP1R1B, DDX25, GDF9, EIF2B4, CYP1A1, LIG3, SIX5, SPA17, BCL2L11, HERC2P3, PTHLH, PGM3, REC8, TXNDC2, SPAG6, CATSPER1, DEAF1, ACR, RAD23B, ERMP1, TDRD6, SLC2A14, ACSBG2, FIGLA, PAQR8, BCL2L1, ITGB1, WT1, NR2C2, PAQR5, DAZAP1, LIF, OVOL1, HOXA10, NKX2-1, LFNG, TDRD1, SPIN2A, B4GALT1, DNMT3A, C17ORF47, BMP2, GRIN1, KLF17, HERPUD2,…	3237	487	13528	1.12417	1	0.870612	80.0067
KEGG_PATHWAY	hsa05110:Vibrio cholerae infection	19	0.425056	0.0813832	PRKCA, ACTB, KDELR3, KDELR2, ATP6AP1, ATP6V1B1, ATP6V0B, ATP6V1F, PRKACG, ATP6V1C2, SEC61B, ATP6V0E2, ARF1, ADCY9, PLCG1, PRKACA, ATP6V0A4, KCNQ1, TJP2	1185	56	5085	1.45592	1	0.526944	65.3077
GOTERM_BP_FAT	GO:0043933~macromolecular complex subunit organization	187	4.18345	0.0813878	TUBB2A, H1FX, TAF7L, CTNNB1, AGTR1, SFRS5, MC1R, APOE, HIST1H2BJ, SH3BGR, H2AFZ, H2AFY, H1F0, CRYAA, CD3E, MED12, SFRS1, H2BFWT, C10ORF2, JUP, TUBA4A, LAMC1, CALY, RIMS1, PXN, STON1-GTF2A1L, MUSK, C9ORF24, RANBP17, SRP54, CNKSR3, CREBBP, SMAD3, SMAD2, GAS7, ABCG1, SUPT16H, QPRT, GHSR, CHAF1B, TTLL3, NOD2, LONP1, TUBB6, HSF4, FANCC, SRPK2, PRPF31, SNAPC5, H2BFM, SMN2, GTF2H2, SMN1, TAF11, MED7, NC…	3237	710	13528	1.10071	1	0.871078	80.2146
GOTERM_CC_FAT	GO:0030426~growth cone	18	0.402685	0.0819337	GPRIN1, MYO5A, NGEF, PTPRF, ARHGEF7, OTX2, DPYSL3, DPYSL2, CDK5, PSEN1, TIAM2, RASGRF1, MAPT, TSC2, TMOD2, PAFAH1B1, KPTN, APBB2	2880	54	12782	1.4794	1	0.732838	72.9116
GOTERM_BP_FAT	GO:0033261~regulation of S phase	9	0.201342	0.0819848	ILKAP, CYP1A1, MYO16, BCL6, GAS1, DCUN1D3, APBB2, RCC1, PROX1	3237	20	13528	1.88063	1	0.871855	80.4586
GOTERM_BP_FAT	GO:0032651~regulation of interleukin-1 beta production	9	0.201342	0.0819848	S1PR3, CARD8, NOD2, SMAD3, GHRL, GHSR, PYDC1, NLRP3, F2R	3237	20	13528	1.88063	1	0.871855	80.4586
GOTERM_BP_FAT	GO:0008277~regulation of G-protein coupled receptor protein signaling pathway	18	0.402685	0.0820038	RAMP3, PLEK, EDN1, KLK5, RPH3AL, ADRBK1, GTF2H2, RGS14, PLCE1, RGS20, ECE1, RGS12, RASGRP4, TMOD2, RGS6, GNG4, KLK14, GNG7	3237	51	13528	1.475	1	0.870688	80.4663
SMART	SM00060:FN3	58	1.29754	0.0820166	IL27RA, MYBPC3, SORL1, L1CAM, INSRR, NRCAM, RIMBP3B, ROBO1, ROBO2, ROBO3, BOC, CSF2RA, PHYHIP, PTPRF, MDGA1, PTPRH, SDK1, LIFR, PTPRS, PTPRU, IL11RA, NCAM2, IGFN1, UMODL1, CNTN4, IL12B, IGSF9, CRLF3, CRLF2, HCFC1, CNTFR, ASTN2, EPHB3, EPHB4, EPHB1, IL12RB2, COL7A1, SPEG, IL10RB, KAL1, COL6A3, IL2RG, LRFN4, OBSCN, IL2RB, FANK1, BZRAP1, EPHA1, EPHA2, FSD1, EPHA4, COL14A1, EPHA6, IGSF22, CMYA5, MPL,…	2303	190	9079	1.20342	1	0.819409	70.4142
UP_SEQ_FEATURE	region of interest:Transactivation domain	4	0.0894855	0.0822062	HSF1, MLXIP, PDX1, CARM1	4370	5	19113	3.49895	1	0.999769	82.0103
UP_SEQ_FEATURE	metal ion-binding site:Iron-sulfur 1 (4Fe-4S)	4	0.0894855	0.0822062	NDUFS8, NARFL, LIAS, DPYD	4370	5	19113	3.49895	1	0.999769	82.0103
UP_SEQ_FEATURE	region of interest:Hydrophilic	4	0.0894855	0.0822062	EPB41L2, EPB41, TAZ, CFDP1	4370	5	19113	3.49895	1	0.999769	82.0103
UP_SEQ_FEATURE	metal ion-binding site:Magnesium 3	4	0.0894855	0.0822062	FDPS, GGPS1, FBP1, FBP2	4370	5	19113	3.49895	1	0.999769	82.0103
UP_SEQ_FEATURE	domain:SCD	4	0.0894855	0.0822062	STAG3L3, STAG3L1, STAG3, STAG1	4370	5	19113	3.49895	1	0.999769	82.0103
UP_SEQ_FEATURE	short sequence motif:Selectivity filter	19	0.425056	0.0823255	KCNC1, KCNC4, KCNC3, KCND2, KCNA2, KCNA1, KCNA4, KCNA7, KCNJ14, KCNJ4, KCNS1, KCNS2, KCNH6, KCNF1, TRPV6, KCNH2, KCNQ1, KCNH4, KCNH5	4370	57	19113	1.45789	1	0.999748	82.0571
SP_PIR_KEYWORDS	elongation factor	9	0.201342	0.0828239	TUFM, EEF1B2, TCEA3, ELL, EEF1G, EIF5A, TCEA2, EIF5A2, ELL2	4374	21	19235	1.88468	1	0.604552	73.6837
UP_SEQ_FEATURE	nucleotide phosphate-binding region:cAMP	6	0.134228	0.0831414	HCN1, PDE4A, CNGB1, RAPGEF3, PDE4C, HCN3	4370	11	19113	2.38565	1	0.999744	82.3734
UP_SEQ_FEATURE	domain:Ig-like 5	6	0.134228	0.0831414	NRCAM, OBSCN, IGFN1, SPEG, MDGA1, IGSF9	4370	11	19113	2.38565	1	0.999744	82.3734
UP_SEQ_FEATURE	domain:Fibrillar collagen NC1	6	0.134228	0.0831414	COL27A1, COL1A2, COL2A1, COL5A3, COL11A2, COL5A1	4370	11	19113	2.38565	1	0.999744	82.3734
INTERPRO	IPR000210:BTB/POZ-like	51	1.14094	0.0832368	BACH1, KCNC2, ZBTB32, KCNC1, KCNC4, KCNC3, ZNF295, ZBTB38, KLHL29, KLHL6, KLHL26, KCND2, ENC1, KCTD21, KLHDC5, BTBD9, GZF1, KLHL17, MYNN, ANKFY1, KCNA2, ZBTB9, KCNA1, ZBTB12, KCNA4, TRIM13, KEAP1, KCNA7, HIC2, KCNS1, LGALS3BP, KCNS2, KBTBD6, BCL6, IPP, ZBTB7A, NACC1, ZBTB46, NACC2, LZTR1, KCTD1, ZBTB40, BTBD17, KCTD10, BCL6B, ZBTB4, KCNF1, KCTD18, KCTD15, ZBTB2, ZBTB3	3877	179	16659	1.22425	1	0.98446	79.6412
GOTERM_BP_FAT	GO:0006487~protein amino acid N-linked glycosylation	16	0.357942	0.083241	B4GALT1, GNPTG, GYPC, LIPA, ALG2, MAN1B1, ST8SIA3, MGAT1, MGAT3, CD37, ST8SIA4, MPDU1, CD4, RPN2, ALG12, DDOST	3237	44	13528	1.5197	1	0.873581	80.9627
GOTERM_BP_FAT	GO:0001656~metanephros development	16	0.357942	0.083241	BMP2, PGF, HOXA11, GREM1, GDNF, WT1, GZF1, TCF21, LAMA5, BCL2, ITGA8, SIX1, GDF11, ROBO2, FOXC1, RARB	3237	44	13528	1.5197	1	0.873581	80.9627
SP_PIR_KEYWORDS	dna replication	27	0.604027	0.0834765	NFIX, POLA2, MCM10, RPA4, RPA3, RPA1, MCM7, STRA8, POLE2, PPP2R2C, POLH, LIG1, GINS4, POLE, CINP, LIG3, LIG4, ORC1L, C10ORF2, POLD3, POLD1, SUPT16H, PCNA, CHTF18, NFIC, CHAF1B, DSCC1	4374	88	19235	1.34926	1	0.602887	73.9713
INTERPRO	IPR000294:Gamma-carboxyglutamic acid-rich (GLA) domain	7	0.1566	0.0835209	BGLAP, PRRG3, F10, PRRG4, PROZ, PMF1, GAS6, PROC	3877	14	16659	2.14844	1	0.9838	79.7564
INTERPRO	IPR013684:Miro-like	7	0.1566	0.0835209	RASL11B, RASL10A, RHOT1, RHOT2, LRRK1, NKIRAS2, AGAP3	3877	14	16659	2.14844	1	0.9838	79.7564
INTERPRO	IPR001090:Ephrin receptor, ligand binding	7	0.1566	0.0835209	EPHA4, EPHA6, EPHB3, EPHA1, EPHB4, EPHB1, EPHA2	3877	14	16659	2.14844	1	0.9838	79.7564
INTERPRO	IPR001426:Receptor tyrosine kinase, class V, conserved site	7	0.1566	0.0835209	EPHA4, EPHA6, EPHB3, EPHA1, EPHB4, EPHB1, EPHA2	3877	14	16659	2.14844	1	0.9838	79.7564
INTERPRO	IPR006020:Phosphotyrosine interaction region	14	0.313199	0.0836725	ANKS1A, CCM2, RABGAP1L, LDLRAP1, NUMBL, TNS3, TNS1, RGS12, ITGB1BP1, MAPK8IP2, APBA2, MAPK8IP1, FAM43A, APBB2	3877	38	16659	1.58306	1	0.983016	79.8176
INTERPRO	IPR001763:Rhodanese-like	10	0.223714	0.083898	DUSP5, TST, STYXL1, DUSP16, CCDC155, DUSP9, CDC25A, CDC25B, MPST, DUSP6	3877	24	16659	1.79037	1	0.982282	79.9084
GOTERM_CC_FAT	GO:0005783~endoplasmic reticulum	235	5.25727	0.0839282	CALHM1, GDF1, SLC9A6, C6ORF25, CYP2D6, SRP68, TRAPPC2L, AQP5, SYNCRIP, TPD52, SLC26A11, ADORA1, RAB1A, DNASE1L1, ATP2B2, BAK1, HTRA2, CH25H, INSIG1, CREB3L2, PHTF1, CREB3L1, ERAP1, PSENEN, CREB3L3, RAB21, PLD3, SGPL1, PLD1, DUOXA2, CYP1A1, DUOXA1, RINT1, UBE2J1, TMEM132A, UBE2J2, ERGIC1, VASH1, AADAC, EBPL, PITPNM1, TRAPPC9, ASPHD2, TXNDC5, RYR3, BACE1, TRAPPC5, ASPHD1, RYR2, TRAPPC1, TPST2, ERMP…	2880	960	12782	1.08643	1	0.734712	73.7969
GOTERM_MF_FAT	GO:0051219~phosphoprotein binding	11	0.246085	0.083996	GPRIN1, CBLC, MAPK1, LYN, NEDD4, CSNK1G2, FKBP4, YWHAB, PAFAH1B1, YWHAE, LDLRAP1	3076	27	12983	1.71956	1	0.874617	77.56
GOTERM_BP_FAT	GO:0048667~cell morphogenesis involved in neuron differentiation	60	1.34228	0.084023	CNP, L1CAM, GLI2, NR2E1, NRCAM, ATP2B2, APP, ROBO1, POU4F3, POU4F2, POU4F1, ROBO2, ROBO3, PRKCA, OTX2, VAX2, TBR1, CDK5, SLIT1, NUMBL, AMIGO1, NCAM2, NDEL1, SIAH1, CNTN4, NGFR, PARD3, CCK, NDN, CABP4, EPHB3, CDH4, EPHB1, HOXA1, PVRL1, BCL2, KAL1, B3GNT1, NKX2-1, PAFAH1B1, B3GNT2, ACTB, PARD6B, NTF3, RYK, CREB1, SPTBN4, CELSR3, GAS1, ISL1, FEZF1, SEMA6A, EPHA4, FEZF2, ISL2, ULK1, CYFIP1, CACNA1F, …	3237	209	13528	1.19976	1	0.874924	81.2702
INTERPRO	IPR011991:Winged helix repressor DNA-binding	53	1.18568	0.084046	E2F1, FOXA2, FOXA3, PREX1, ELF5, SPI1, PAX5, H1FX, PAX3, FOXS1, CUL5, HSF1, HSF5, SPIB, RAPGEF3, HSF4, MYST4, CUL1, MYST3, H1F0, DEPDC7, GABPA, FOXN3, HIST1H1T, LARP4, ETV3L, ELK1, EHF, RPA4, EIF3K, TFDP3, ETV6, FOXD1, H1FOO, TFDP1, DVL2, GPR155, DVL3, ERG, HSFX1, PLEK, RFX4, FOXP3, IRF9, IRF5, PSMD12, ETS1, ETS2, IRF7, RGS6, IRF2, IRF3, FOXI1	3877	187	16659	1.21783	1	0.981466	79.9678
SP_PIR_KEYWORDS	golgi apparatus	149	3.33333	0.0846865	GNPTG, GDF1, C6ORF25, PITPNB, TRAPPC2L, VPS53, PKMYT1, CSPG5, SLC26A11, RAB1A, SLC35A3, HOOK3, SLC35A4, ST3GAL3, ST3GAL5, ST3GAL4, IFT20, B3GALNT1, AKR7A2, PSENEN, GOLGA8A, SAR1A, RAB20, WWOX, RAB21, PLD1, FUT11, FUT10, TMEM132A, AP4M1, ERGIC1, BICD2, BICD1, MGAT1, PITPNM1, PLCE1, MGAT3, TRAPPC9, BACE1, TRAPPC5, PDE4DIP, ERC1, TRAPPC1, HS3ST3B1, MAP6D1, CAV3, ABCA7, TPST2, MFNG, GCNT2, LST1, CNIH…	4374	588	19235	1.11435	1	0.603791	74.4969
GOTERM_BP_FAT	GO:0048812~neuron projection morphogenesis	61	1.36465	0.0848926	CNP, L1CAM, GLI2, NR2E1, NRCAM, APP, ROBO1, POU4F3, POU4F2, POU4F1, ROBO2, ROBO3, PRKCA, OTX2, LIFR, VAX2, TBR1, CDK5, SLIT1, NUMBL, AMIGO1, NCAM2, NDEL1, SIAH1, CNTN4, NGFR, PARD3, CCK, NDN, EPHB3, CDH4, EPHB1, HOXA1, PVRL1, BCL2, KAL1, B3GNT1, NKX2-1, PAFAH1B1, B3GNT2, ACTB, PARD6B, KLK8, NTF3, RYK, CREB1, SPTBN4, CELSR3, GAS1, ISL1, GAS7, FEZF1, SEMA6A, EPHA4, FEZF2, ISL2, ULK1, CYFIP1, CACNA1…	3237	213	13528	1.19685	1	0.876522	81.6067
SP_PIR_KEYWORDS	ATP	64	1.43177	0.0851598	KIFC1, ABCF2, PEX6, INSRR, PRKACG, ATP2B2, LONP1, DDX17, CSNK2A1, PRKACA, CDK10, CSK, MAP2K6, MATK, PRKCA, LYN, KIF5B, PKN2, PRKCH, CDK5, PRKD1, MAPK1, DDR1, MAPK6, MAP3K10, HARS, CAMK1, MAPK9, MAPK7, MAP3K11, FGFR1, FGFR4, HK2, HSPA1A, ADRBK1, ATP12A, SRC, TK1, LOC407835, DGKA, DGKG, TAP1, ABCD2, HSPA6, PRKAA2, HSPA8, MARS, LTK, RYK, ATP1A3, ATP1A4, ATP1A2, CSNK2A1P, DDX6, ABCB4, GCK, RPS6KA1, A…	4374	236	19235	1.19256	1	0.601372	74.6998
BIOCARTA	h_pelp1Pathway:Pelp1 Modulation of Estrogen Receptor Activity	5	0.111857	0.0855877	MAPK1, EP300, CREBBP, ESR1, SRC	383	7	1437	2.67997	1	0.977256	69.6748
BIOCARTA	h_plcePathway:Phospholipase C-epsilon pathway	5	0.111857	0.0855877	RAP2B, PTGER1, ADCY1, PLCE1, PRKAR1B	383	7	1437	2.67997	1	0.977256	69.6748
GOTERM_BP_FAT	GO:0046661~male sex differentiation	24	0.536913	0.0856556	UTF1, SMAD9, TBX3, HOXA13, FKBP4, ZFP42, HOXD13, DMRT2, BCL2L1, INHA, ANKRD7, LGR4, BCL2L11, WT1, RBMY1B, GJB2, PRKACG, BCL2, NKX2-1, SOX15, SRD5A2, LHB, NR5A1, TEX11	3237	73	13528	1.37398	1	0.877754	81.8972
PIR_SUPERFAMILY	PIRSF002419:CD9 antigen	8	0.178971	0.0857378	CD9, CD37, TSPAN3, TSPAN4, CD81, TSPAN6, TSPAN9, CD63	1655	18	7396	1.98617	1	1	77.5102
GOTERM_MF_FAT	GO:0043021~ribonucleoprotein binding	13	0.290828	0.085748	ABCF1, EIF6, PRPF31, SRP54, SRP68, EIF5A, MTIF2, ETF1, SEC61B, PRMT7, SRPR, EIF3K, EIF5A2	3076	34	12983	1.61381	1	0.87691	78.2799
INTERPRO	IPR001026:Epsin, N-terminal	4	0.0894855	0.0860548	EPN3, ENTHD1, CLINT1, EPN1	3877	5	16659	3.4375	1	0.982323	80.7573
INTERPRO	IPR015592:Ras small GTPase, Ras-related	4	0.0894855	0.0860548	NRAS, KRAS, RRAS2, RRAS	3877	5	16659	3.4375	1	0.982323	80.7573
INTERPRO	IPR006603:Cystinosin/ERS1p repeat	4	0.0894855	0.0860548	MPDU1, CTNS, PQLC1, PQLC2	3877	5	16659	3.4375	1	0.982323	80.7573
SP_PIR_KEYWORDS	allosteric enzyme	14	0.313199	0.0861258	FBP1, HK2, CAD, PDE10A, FBP2, MTHFR, GCK, HK3, PKLR, NT5C2, GYS1, CAMK1, BDH1, PYGB	4374	39	19235	1.57862	1	0.6012	75.1092
UP_SEQ_FEATURE	region of interest:Required for transcriptional activation	5	0.111857	0.0862659	NRF1, ZXDC, CREB3L1, MEIS1, TOX2	4370	8	19113	2.73355	1	0.999796	83.5365
UP_SEQ_FEATURE	region of interest:Nonhelical region	5	0.111857	0.0862659	COL6A3, COL6A2, COL5A3, COL11A2, COL5A1	4370	8	19113	2.73355	1	0.999796	83.5365
SP_PIR_KEYWORDS	deafness	30	0.671141	0.0864656	COL2A1, PAX3, ATP6V1B1, SLC19A2, CLDN14, COL9A1, ERCC6, KRAS, GATA3, MYO15A, POU4F3, COL11A2, KCNQ1, ERCC2, ACTB, COCH, SOX10, NF2, GJB3, SIX5, BCS1L, GJB6, MYH9, NLRP3, TMPRSS3, GJB2, CCDC50, SIX1, PMP22, KCNH2	4374	100	19235	1.31927	1	0.598268	75.2517
SMART	SM00298:CHROMO	13	0.290828	0.0875559	ARID4B, CBX2, CBX1, CBX7, CBX6, SUV39H2, CHD9, CHD8, CHD7, CDYL, CHD2, CHD4, CHD3	2303	32	9079	1.60154	1	0.827302	72.8559
GOTERM_BP_FAT	GO:0043043~peptide biosynthetic process	8	0.178971	0.0879097	HAGH, GSS, MRPS26, GGT6, GGT7, GCLC, GGT1, FURIN	3237	17	13528	1.96667	1	0.883496	82.7302
UP_SEQ_FEATURE	short sequence motif:Cell attachment site	27	0.604027	0.0879746	ADAMTS13, SORL1, ITGB2, L1CAM, TGFB1, COL7A1, KIRREL, COMP, TGFBI, COL6A3, COL6A2, CRIM1, THBS4, COL18A1, NID1, COL16A1, FURIN, CLEC11A, LAMA3, COL14A1, PSG7, LAMA5, FBLN5, ITGA8, PSG4, CPD, IGFBP1, IGFBP2	4370	88	19113	1.34193	1	0.999811	84.1413
GOTERM_BP_FAT	GO:0032870~cellular response to hormone stimulus	40	0.894855	0.0880914	ADCY1, THRA, ADCY7, ENPP1, PGF, BCAR1, PPARG, GNG13, AP3S1, RPE65, LATS2, GNG8, PRKACG, PDPK1, GAB1, PRKACA, GNG4, PIK3R1, GNG7, AKT2, WDTC1, PTPRA, FBP1, STAT1, UBE2B, LPIN1, STAT3, GRB10, NUP62, ADCY9, CCND2, GNB1, PRKAR1B, GNG10, DNAJC25, GHRL, PTPN1, GNB3, IGFBP1, IGFBP2, GHSR	3237	133	13528	1.2569	1	0.882901	82.7958
GOTERM_BP_FAT	GO:0016055~Wnt receptor signaling pathway	40	0.894855	0.0880914	WNT5A, WNT5B, APC2, BTRC, CTNNB1, CHD8, CSNK2A1, PROP1, AES, WNT3, FBXW4, AXIN2, CSNK1A1, DVL2, DVL3, WNT10B, RARG, CSNK1G2, LY6G5B, RYK, NLK, LDB1, CSNK1A1L, LEF1, TLE1, PTPRU, CSNK2A1P, FRZB, FZD5, MARK4, UBE2B, WNT2B, DKK4, SENP2, CTNNBIP1, WNT7B, NXN, PYGO1, LRP6, WNT11, LRP5	3237	133	13528	1.2569	1	0.882901	82.7958
GOTERM_BP_FAT	GO:0007423~sensory organ development	65	1.45414	0.0881049	EDN1, PRRX1, FASLG, NR2E3, NR2E1, TGFB1, CTNNB1, ATP2B2, BAK1, CRYGC, POU4F3, POU4F2, HSF4, RARB, GSC, RARG, CRYAA, CYP1A1, OTX1, RING1, SIX5, VAX2, PROX1, SLC9A3R2, BCL2L11, DDR1, HOXC13, SIX1, GAA, FOXC1, TGIF2, TSHZ1, COL2A1, CABP4, EPHB1, WT1, HOXA1, MEIS2, CHD7, ECE1, PVRL1, MYO15A, BCL2, PRKRA, NKX3-2, NKX2-5, COL8A2, GJB6, GAS1, NR4A3, VSX1, COL5A1, STAT3, TULP3, PKNOX1, DLX6, ITGA8, GDF11…	3237	229	13528	1.18623	1	0.881805	82.8007
GOTERM_CC_FAT	GO:0005871~kinesin complex	8	0.178971	0.0886338	KIF2C, NPHP3, KIF25, KIF5B, KIF17, KLC4, KLC3, KIFC3	2880	18	12782	1.97253	1	0.747887	75.7796
GOTERM_CC_FAT	GO:0000152~nuclear ubiquitin ligase complex	8	0.178971	0.0886338	FZR1, CUL7, ANAPC4, HECTD3, ANAPC11, HERC2, CDC26, BARD1	2880	18	12782	1.97253	1	0.747887	75.7796
INTERPRO	IPR006680:Amidohydrolase 1	6	0.134228	0.0886606	GDA, AMDHD2, CRMP1, DPYSL3, CAD, DPYSL2	3877	11	16659	2.34375	1	0.983605	81.7377
INTERPRO	IPR000885:Fibrillar collagen, C-terminal	6	0.134228	0.0886606	COL27A1, COL1A2, COL2A1, COL5A3, COL11A2, COL5A1	3877	11	16659	2.34375	1	0.983605	81.7377
GOTERM_BP_FAT	GO:0045732~positive regulation of protein catabolic process	11	0.246085	0.0888054	RNF180, TAF1, GCLC, NEDD4, APOE, NRD1, MDM2, SH3D19, FURIN, STUB1, BARD1	3237	27	13528	1.70263	1	0.882763	83.0511
GOTERM_BP_FAT	GO:0030834~regulation of actin filament depolymerization	11	0.246085	0.0888054	PLEK, SPTBN5, GSN, SCIN, SPTBN4, CFL1, SPTBN2, SPTBN1, EPB49, CAPZB, ADD2	3237	27	13528	1.70263	1	0.882763	83.0511
GOTERM_MF_FAT	GO:0042625~ATPase activity, coupled to transmembrane movement of ions	24	0.536913	0.0890041	ATP5D, ATP5E, ATP1B1, ATP5B, ATP6AP1, ATP1A3, ATP1A4, ATP11A, ATP1A2, ATP6V1B1, ATP12A, ATP13A2, ATP6V0B, ATP6V1F, ATP2B2, ATP13A1, ATP6V0E2, ATP2A3, ATP9B, ATP9A, ATP8A2, PCYOX1, ATP6V0A4, ATP5J	3076	74	12983	1.36889	1	0.88363	79.5605
GOTERM_BP_FAT	GO:0060538~skeletal muscle organ development	22	0.49217	0.089208	MYL6, TAZ, MYLPF, NRD1, MBNL1, CSRP3, CDK5, HOXD10, HOXD9, APP, MUSK, EP300, MAPK14, SVIL, HLX, SIX1, VGLL2, MYOG, NR2F2, DNAJA3, PITX1, F2R	3237	66	13528	1.39306	1	0.88283	83.1934
GOTERM_BP_FAT	GO:0007519~skeletal muscle tissue development	22	0.49217	0.089208	MYL6, TAZ, MYLPF, NRD1, MBNL1, CSRP3, CDK5, HOXD10, HOXD9, APP, MUSK, EP300, MAPK14, SVIL, HLX, SIX1, VGLL2, MYOG, NR2F2, DNAJA3, PITX1, F2R	3237	66	13528	1.39306	1	0.88283	83.1934
UP_SEQ_FEATURE	zinc finger region:FYVE-type	14	0.313199	0.0892177	FGD2, FGD1, MLPH, RUFY1, RPH3AL, RFFL, ZFYVE20, RUFY4, RIMS1, ZFYVE21, PLEKHF2, ZFYVE27, ANKFY1, FGD3	4370	39	19113	1.57004	1	0.999816	84.568
INTERPRO	IPR015940:Ubiquitin-associated/translation elongation factor EF1B, N-terminal, eukaryote	15	0.33557	0.0898495	RAD23B, UBL7, NUB1, RAD23A, USP5, CBL, MARK4, LATS2, MARK2, TNRC6C, HUWE1, VPS13D, UBAP2, UBAP1, USP13	3877	42	16659	1.5346	1	0.983699	82.1691
BIOCARTA	h_integrinPathway:Integrin Signaling Pathway	14	0.313199	0.0899419	TLN1, BCR, BCAR1, ITGB1, SRC, PXN, LOC407835, MAPK1, TNS1, FYN, SOS1, RAP1A, CSK, RAPGEF1	383	34	1437	1.54492	1	0.969412	71.5449
UP_SEQ_FEATURE	active site:Glycyl thioester intermediate	22	0.49217	0.0901151	HECW1, HECW2, UBE3A, UBE2G1, UBE2G2, UBE2J1, UBE2I, UBE2J2, HERC2, UBE2Q2, UBE2B, UBE2O, HUWE1, WWP2, UBA1, NEDD4, UBE2M, HECTD3, NEDD4L, SMURF1, UBE2E2, UBE2U	4370	69	19113	1.39451	1	0.999815	84.8692
GOTERM_CC_FAT	GO:0005911~cell-cell junction	52	1.16331	0.0906266	CLDN8, CLDN7, TLN1, ASAM, CLDN6, ARHGAP17, GJA4, CTNNB1, PCDH1, DLG5, CSK, CDH24, SYMPK, PTPRU, MYH9, JUP, CLDN1, DSP, PMP22, CGNL1, PARD3, CLDN19, PANX2, KEAP1, CLDN10, CLDN11, CDH2, GJC3, CLDN14, SCRIB, GJC1, CLDN15, PVRL1, SCN5A, SYNPO, IFT140, B4GALT1, PARD6A, PARD6B, CNKSR1, CNKSR3, GJB3, CRB3, GJB6, GJB1, CLDN23, GJB2, ABCB4, DSG2, PKP4, PDZD2, TJP2	2880	190	12782	1.21466	1	0.749367	76.5762
GOTERM_BP_FAT	GO:0008380~RNA splicing	79	1.76734	0.0907563	SCAF1, U2AF2, RBM4, CWC15, SNRPD2, SYNCRIP, SKIV2L2, WTAP, SFRS5, DHX38, PRMT7, SRRM2, U2AF1, DBR1, LSM3, DHX35, PTBP2, TGS1, PABPN1, SRPK2, PRPF31, NOL3, SNRPN, EFTUD2, PTBP1, PRPF39, MBNL1, SFRS1, SMN2, SMN1, PRPF6, DDX39, SNRNP200, KHSRP, SNRPB, SNRPA, RBM38, THOC4, CPSF3, THOC3, PRPF38A, SNRPG, POLR2F, POLR2L, NHP2L1, POLR2I, TRPT1, SF3B4, XAB2, SF3B2, PPAN, SFRS16, FRG1, DHX15, DHX16, SCNM1,…	3237	284	13528	1.16252	1	0.886218	83.7304
GOTERM_BP_FAT	GO:0001568~blood vessel development	69	1.54362	0.0909299	GNA13, LMO2, PGF, ATP5B, IL18, EDN1, TBX20, PRRX1, ANPEP, TNFSF13, TNFSF12, GJA4, MMP2, CTNNB1, BAK1, PROP1, CUL7, MYOCD, APOE, ROBO1, CASP8, TGFA, ERAP1, SOX17, NR2F2, FGF1, CEACAM1, SGPL1, MYH9, MMP14, PROX1, SH2D2A, NUS1, PSEN1, EREG, ZMIZ1, COL1A2, FOXC1, TNFSF12-TNFSF13, TNFRSF12A, CDH2, WT1, GJC1, ANGPTL6, HOXA3, CHD7, HAND2, PLCD3, TGM2, CHM, PLXND1, NKX2-5, COL18A1, B4GALT1, CCM2, EPAS1, …	3237	245	13528	1.17699	1	0.885616	83.7896
INTERPRO	IPR012461:Protein of unknown function DUF1669	5	0.111857	0.0911681	FAM83D, FAM83C, FAM83B, FAM83A, FAM83F	3877	8	16659	2.68555	1	0.98389	82.6364
GOTERM_BP_FAT	GO:0034329~cell junction assembly	15	0.33557	0.0911821	PARD6B, JUB, TLN1, CLDN19, ACTN3, GJA4, LIM2, GJC1, CD9, PDPK1, TNS1, LAMA5, BCL2, LAMC1, TRIP6	3237	41	13528	1.52897	1	0.885242	83.8752
GOTERM_BP_FAT	GO:0000060~protein import into nucleus, translocation	13	0.290828	0.0912075	ATP6AP1, PML, POLA2, TGFB1, MAPK1, SEC61B, CEP57, SPTBN1, BCL3, ABRA, BCL6, TOB1, F2R	3237	34	13528	1.59792	1	0.88422	83.8838
KEGG_PATHWAY	hsa04114:Oocyte meiosis	33	0.738255	0.0918391	ADCY1, ADCY7, BTRC, CAMK2G, PPP2R5C, PKMYT1, AURKA, CDC16, ANAPC11, PRKACG, SLK, BUB1, STAG3, PRKACA, CHP, CAMK2A, CUL1, ANAPC4, YWHAB, CDC20, CDC26, CDC27, YWHAE, ITPR2, SPDYC, SPDYA, MAPK1, REC8, YWHAH, ADCY9, RPS6KA1, CALM3, SMC1B	1185	110	5085	1.28734	1	0.556277	69.9233
SP_PIR_KEYWORDS	calcium transport	26	0.581655	0.0922768	CALHM1, CACHD1, TRPV1, TRPV3, ATP2B2, TMEM37, SLC24A4, TRPV4, MCOLN1, TRPV6, SLC8A1, SLC8A2, CACNG8, CACNG7, CACNA1I, SLC24A6, CACNG1, CACNA2D4, ITPR2, ATP2A3, RYR3, CATSPER1, RYR2, CACNA1F, CHRNA10, CACNA1B	4374	85	19235	1.34514	1	0.618903	77.5741
GOTERM_BP_FAT	GO:0007341~penetration of zona pellucida	4	0.0894855	0.0924237	ACR, B4GALT1, HEXB, TNP2	3237	5	13528	3.34334	1	0.886585	84.2905
GOTERM_BP_FAT	GO:0032835~glomerulus development	4	0.0894855	0.0924237	TCF21, PLCE1, BCL2, NID1	3237	5	13528	3.34334	1	0.886585	84.2905
GOTERM_BP_FAT	GO:0032801~receptor catabolic process	4	0.0894855	0.0924237	NEDD4, SMURF1, CDK5, TGFB1	3237	5	13528	3.34334	1	0.886585	84.2905
GOTERM_BP_FAT	GO:0043303~mast cell degranulation	4	0.0894855	0.0924237	LAT, CPLX2, LAT2, LYN	3237	5	13528	3.34334	1	0.886585	84.2905
GOTERM_BP_FAT	GO:0002448~mast cell mediated immunity	4	0.0894855	0.0924237	LAT, CPLX2, LAT2, LYN	3237	5	13528	3.34334	1	0.886585	84.2905
GOTERM_BP_FAT	GO:0009404~toxin metabolic process	4	0.0894855	0.0924237	CYP1B1, CYP1A1, ATN1, AS3MT	3237	5	13528	3.34334	1	0.886585	84.2905
SP_PIR_KEYWORDS	alternative initiators	8	0.178971	0.0924323	EPB41, PKLR, CNP, COMT, STK19, AMPD3, SCP2, GBA	4374	18	19235	1.95448	1	0.615202	77.6333
GOTERM_BP_FAT	GO:0050769~positive regulation of neurogenesis	20	0.447427	0.0926271	BMP2, ARHGEF1, LYN, PTPRF, NTF3, TNFRSF12A, PPARG, LIG4, CDH4, OTP, NUMBL, AMIGO1, ACTR3, METRN, NDEL1, ROBO1, MAPT, NPTN, ROBO2, NGFR	3237	59	13528	1.41667	1	0.886079	84.3576
INTERPRO	IPR001060:Fps/Fes/Fer/CIP4 homology	9	0.201342	0.0926689	ARHGAP4, FNBP1, PACSIN1, PACSIN2, FCHSD2, SRGAP3, FCHSD1, TRIP10, GAS7	3877	21	16659	1.84152	1	0.984211	83.1541
OMIM_DISEASE	Framingham Heart Study genome-wide association: results for pulmonary function measures	5	0.111857	0.0930568	ADARB1, SNRPN, COL1A2, RHBDD1, CDRT4	756	9	3671	2.69768	1	1	79.6653
OMIM_DISEASE	Many sequence variants affecting diversity of adult human height	37	0.82774	0.0933671	GNAZ, EIF6, ADAMTS17, CRLF3, GNA12, SF3B4, COIL, ZBTB38, MMP24, PDE6D, COL27A1, DTNB, ADAMTS10, TGS1, BCAS3, ETV6, GATAD1, PITX1, DNMT3A, NUP153, BMP2, ANKS1A, BCR, LYN, SCUBE3, TBX2, TBX4, ZDHHC7, SERPINI1, HMGA1, ADAP2, FBLN5, PRAM1, TUBA4A, ZNF462, RNF135, C6ORF173	756	142	3671	1.26525	1	1	79.7784
SP_PIR_KEYWORDS	4fe-4s	10	0.223714	0.0934368	NDUFS7, NUBP2, TYW1, NDUFS8, IREB2, NARFL, LIAS, DPYD, NTHL1, NDUFS1	4374	25	19235	1.75903	1	0.615076	78.0125
GOTERM_BP_FAT	GO:0021904~dorsal/ventral neural tube patterning	7	0.1566	0.0935057	FKBP8, GSC, TULP3, PSEN1, FOXA2, GAS1, GLI2	3237	14	13528	2.08959	1	0.887455	84.6441
GOTERM_BP_FAT	GO:0030318~melanocyte differentiation	7	0.1566	0.0935057	SOX10, HPS6, MLPH, BCL2, MREG, OCA2, RAB27A	3237	14	13528	2.08959	1	0.887455	84.6441
GOTERM_BP_FAT	GO:0002028~regulation of sodium ion transport	7	0.1566	0.0935057	SLC8A1, NEDD4, NEDD4L, SCNN1B, NKX2-5, DMPK, AKT2	3237	14	13528	2.08959	1	0.887455	84.6441
GOTERM_CC_FAT	GO:0000323~lytic vacuole	57	1.27517	0.0941982	SGSH, C7ORF28B, HEXB, IL4I1, ZNRF1, MCOLN1, VPS16, RAB27A, RAMP3, TM9SF1, CLN3, STXBP2, GNS, CTSK, UNC13D, PSEN1, GAA, NEU1, PCYOX1, CTSH, CLN5, USP6, NAGLU, LITAF, USP5, USP4, LRBA, PPT2, ACP5, CTSA, SLC11A2, SIAE, CD68, SLC29A3, SLC48A1, GALNS, GALC, SFTPD, SNAP23, TRIP10, SFTPB, GBA, RILP, VPS18, LIPA, CD63, GABARAP, CD1D, DNASE2, LAMP2, FNBP1, LAMP3, CCDC115, ARSA, PLA2G4F, CTNS, PLA2G4E	2880	211	12782	1.19894	1	0.756929	77.9431
GOTERM_CC_FAT	GO:0005764~lysosome	57	1.27517	0.0941982	SGSH, C7ORF28B, HEXB, IL4I1, ZNRF1, MCOLN1, VPS16, RAB27A, RAMP3, TM9SF1, CLN3, STXBP2, GNS, CTSK, UNC13D, PSEN1, GAA, NEU1, PCYOX1, CTSH, CLN5, USP6, NAGLU, LITAF, USP5, USP4, LRBA, PPT2, ACP5, CTSA, SLC11A2, SIAE, CD68, SLC29A3, SLC48A1, GALNS, GALC, SFTPD, SNAP23, TRIP10, SFTPB, GBA, RILP, VPS18, LIPA, CD63, GABARAP, CD1D, DNASE2, LAMP2, FNBP1, LAMP3, CCDC115, ARSA, PLA2G4F, CTNS, PLA2G4E	2880	211	12782	1.19894	1	0.756929	77.9431
GOTERM_MF_FAT	GO:0042826~histone deacetylase binding	12	0.268456	0.0943912	HDAC4, TAL1, CAMTA2, WDTC1, SP2, YWHAB, HDAC10, RAD9A, BCOR, FOXP3, YWHAE, NCOR1	3076	31	12983	1.63384	1	0.895607	81.5244
SP_PIR_KEYWORDS	ion transport	146	3.26622	0.0946221	KCNC2, SLC22A17, CALHM1, KCNC1, SLC22A16, ATP1B1, KCNC4, KCNC3, SLC9A6, SLC22A18, ATOX1, ATP6AP1, GRIK5, SLC22A11, CNGB1, SLC26A11, ATP2B2, KCNK7, KCNK6, SLC25A28, SLC4A2, MCOLN1, SLC4A3, SLC4A5, SLC12A8, KCND2, SCN2B, MFI2, SLC22A23, CNGA4, SLC34A2, TPTE, GABRR2, GABRR1, RYR3, CATSPER1, RYR2, SLC40A1, FXYD1, KCNMB3, FXYD3, SLC38A2, KCNA2, KCNA1, KCNA4, ATP12A, ATP6V1B1, KCNA7, ATP6V0B, FXYD7, SL…	4374	578	19235	1.11081	1	0.615697	78.4523
UP_SEQ_FEATURE	calcium-binding region:1; low affinity	8	0.178971	0.0946862	S100A4, S100A3, S100A5, S100A16, S100A11, S100G, RCVRN, S100A14	4370	18	19113	1.94386	1	0.999871	86.3189
GOTERM_CC_FAT	GO:0000790~nuclear chromatin	18	0.402685	0.0947156	MORF4L1, DNMT3A, MSH6, H1FNT, RING1, MAEL, NUFIP1, TRIM24, CBX1, CSNK2A1P, RCC1, SUV39H2, TNKS1BP1, PCGF2, CSNK2A1, H2AFY, FOXC1, DNMT3B, PBX4	2880	55	12782	1.4525	1	0.752589	78.1348
GOTERM_CC_FAT	GO:0030427~site of polarized growth	18	0.402685	0.0947156	GPRIN1, MYO5A, NGEF, PTPRF, ARHGEF7, OTX2, DPYSL3, DPYSL2, CDK5, PSEN1, TIAM2, RASGRF1, MAPT, TSC2, TMOD2, PAFAH1B1, KPTN, APBB2	2880	55	12782	1.4525	1	0.752589	78.1348
UP_SEQ_FEATURE	compositionally biased region:Lys-rich	35	0.782998	0.0949085	SCAF1, PARD3, LYAR, BBX, PHF20, REST, C1ORF131, C1ORF35, SPAG17, ESF1, CHD9, CHD7, FRG1, SRRM2, ANKRD11, RTF1, PASD1, H2AFY, LRRFIP1, TGS1, BRD9, C9ORF86, RSBN1L, HSP90AA1, NUCKS1, IQCA1, NKAPL, SAFB2, CCDC50, MSL2, IGSF22, LLPH, ZNF318, KRCC1, USP42	4370	120	19113	1.27566	1	0.99986	86.3859
SP_PIR_KEYWORDS	meiosis	16	0.357942	0.0950129	MAEL, SYCE1, REC8, WBP2NL, STRA8, SLC26A8, RSPH1, PSMC3IP, PIWIL2, STAG3, ZNF318, DMC1, H1FOO, UTP14C, TDRD1, SMC1B	4374	47	19235	1.49705	1	0.61309	78.5954
SP_PIR_KEYWORDS	alternative promoter usage	16	0.357942	0.0950129	COL18A1, DNMT3A, SGK1, IL16, ACACA, IL4I1, LEF1, GGT1, AMN, MARK2, ANK1, SPEG, RASSF1, C2ORF28, TJP2, FABP6	4374	47	19235	1.49705	1	0.61309	78.5954
GOTERM_BP_FAT	GO:0009755~hormone-mediated signaling	18	0.402685	0.0957597	ADCY1, THRA, ADCY7, GNG13, LATS2, GNG8, PRKACG, NUP62, ADCY9, GNB1, GNG10, PRKAR1B, DNAJC25, GHRL, PRKACA, GNB3, GHSR, GNG4, GNG7	3237	52	13528	1.44664	1	0.892487	85.3567
KEGG_PATHWAY	hsa04666:Fc gamma R-mediated phagocytosis	29	0.64877	0.0958772	MARCKSL1, ARPC4, ASAP3, LOC653888, TTLL3, JMJD7-PLA2G4B, GSN, ARPC2, PIK3R5, PIK3R1, AKT2, PRKCA, PLD1, DNM1L, VAV3, SPHK2, LYN, HCK, VAV2, VAV1, MAPK1, LAT, ARPC1B, PLCG1, CFL1, SCIN, PLA2G4F, PLA2G4E, DNM1, PLA2G4D, DNM2	1185	95	5085	1.30993	1	0.557237	71.5493
GOTERM_CC_FAT	GO:0044431~Golgi apparatus part	77	1.7226	0.0963313	GNPTG, CLTA, CLSTN3, CSPG5, SLC35A3, TGFB1, TAPBP, HOOK3, SLC35A4, ACTR3, PACSIN1, AP1S1, ST3GAL3, ST6GALNAC4, ST3GAL5, ST3GAL4, CHST12, GOPC, PHTF1, SPG21, PDGFD, GOLGA3, RAB21, CLN3, PLD1, FUT11, FUT10, RASIP1, CHST2, VPS41, AP4M1, LDLRAP1, MGAT1, PLCE1, BACE1, TRAPPC5, CHSY1, CPD, TRAPPC1, MAP6D1, ACR, MFNG, AP1M2, CNIH, ST8SIA3, ARFGEF2, NECAB3, SLC11A2, GORASP2, B3GNT1, B4GALNT3, DOPEY2, B3G…	2880	294	12782	1.16238	1	0.752511	78.7234
GOTERM_MF_FAT	GO:0015271~outward rectifier potassium channel activity	5	0.111857	0.0963473	KCND2, KCNA2, KCNIP2, KCNQ1, KCNK2	3076	8	12983	2.63796	1	0.897789	82.1924
SP_PIR_KEYWORDS	methylation	65	1.45414	0.0967108	MBP, GNG8, NFATC2IP, CRYGC, PTGIR, RASL10A, HIST1H2BJ, H2AFY, PIWIL2, RRAS, ERAS, GNG4, SUPT5H, CRYBB3, RAB21, GNG7, RHOH, RAB27A, PABPN1, RAP2B, KHDRBS1, CRYAA, FMR1, SFRS1, HMGA1, TAF10, EP300, NCOA3, RRAS2, DNAJC25, SNRPB, THOC4, RASD2, TF, HIST1H2AC, RAB3B, HIST1H2AA, MRAS, RAB40A, KRAS, RAB43, HIST1H4A, GORASP2, HIST1H4F, PABPC1, HIST1H4D, RUNX1, HIST1H4I, GAPDH, RHEBL1, HIST1H2BA, ACTB, HIS…	4374	242	19235	1.18117	1	0.615786	79.2072
GOTERM_BP_FAT	GO:0051321~meiotic cell cycle	31	0.693512	0.0967257	ZFP42, MAEL, DMWD, RPA1, STRA8, RSPH1, OVOL1, PSMC3IP, PIWIL2, STAG3, LFNG, H1FOO, TDRD1, ZW10, TRIP13, MSH6, LIG3, SYCE1, MYH9, CDC25B, SUV39H2, REC8, PSMD13, WBP2NL, EREG, SLC26A8, ZNF318, DMC1, UTP14C, SMC1B, TEX11	3237	100	13528	1.29555	1	0.893982	85.6524
GOTERM_BP_FAT	GO:0050803~regulation of synapse structure and activity	10	0.223714	0.096907	PRKCA, APP, KLK8, MUSK, PTPRF, PVRL1, OXT, GRIN1, GHRL, GHSR	3237	24	13528	1.74132	1	0.893432	85.7073
GOTERM_BP_FAT	GO:0009143~nucleoside triphosphate catabolic process	10	0.223714	0.096907	ATP5D, ATP5E, LONP1, NUDT1, ENPP1, ATP5B, OLA1, ACLY, MYO9B, ENTPD1	3237	24	13528	1.74132	1	0.893432	85.7073
GOTERM_CC_FAT	GO:0005720~nuclear heterochromatin	11	0.246085	0.0969723	TNKS1BP1, DNMT3A, PCGF2, RING1, MAEL, H2AFY, FOXC1, CBX1, DNMT3B, PBX4, SUV39H2	2880	29	12782	1.68345	1	0.748799	78.9529
GOTERM_CC_FAT	GO:0030131~clathrin adaptor complex	11	0.246085	0.0969723	AP1M2, STON1, GTF2A1L, AP4M1, LDLRAP1, STON1-GTF2A1L, AP1S1, AP3M2, AP2A1, AP4B1, GGA1, AGAP3, GGA3	2880	29	12782	1.68345	1	0.748799	78.9529
BIOCARTA	h_ephA4Pathway:Eph Kinases and ephrins support platelet aggregation	6	0.134228	0.0972396	EPHA4, LYN, FYN, L1CAM, ITGB1, EPHB1	383	10	1437	2.25117	1	0.96542	74.4418
GOTERM_BP_FAT	GO:0007249~I-kappaB kinase/NF-kappaB cascade	21	0.469799	0.0973878	TRAF2, NFKBIB, SNIP1, TIRAP, PRDX4, TLR2, TNFSF14, TLR5, STAT1, TLR9, IRAK4, CARD14, RIPK1, IKBKG, BCL3, IRF3, TRIP6, ERC1, NKIRAS1, CHUK, NKIRAS2	3237	63	13528	1.39306	1	0.893657	85.8518
GOTERM_BP_FAT	GO:0031098~stress-activated protein kinase signaling pathway	21	0.469799	0.0973878	MDFI, WNT5A, CCM2, TNIK, BIRC7, MAP4K1, DAXX, MAP3K6, ERCC6, SH2D3A, RB1CC1, RIPK1, GAB1, MAPK8IP2, MAP3K10, MAPK9, TNFRSF19, MAPK8IP1, DUSP9, MAP2K7, MAP3K11	3237	63	13528	1.39306	1	0.893657	85.8518
UP_SEQ_FEATURE	domain:Tyrosine-protein phosphatase	20	0.447427	0.0976097	STYXL1, PTPN6, SSH1, PTPN3, PTPN18, PTPRN2, PTPN5, PTPRH, SSH3, DUSP22, DUSP21, PTPN20B, PTPN20A, DUSP5, DUSP3, PTP4A3, DUSP15, DUSP16, PTPN1, DUSP9, DUSP6	4370	62	19113	1.41087	1	0.999882	87.1757
GOTERM_MF_FAT	GO:0022843~voltage-gated cation channel activity	43	0.961969	0.0978642	KCNC2, KCNC1, KCNC4, KCNAB3, KCNC3, KCNAB2, KCNA2, KCNA1, KCNA4, TRIM13, KCNIP2, KCNA7, KCNJ14, KCNS1, KCNS2, KCNK6, KCNQ1, SCN5A, HCN3, HCN1, KCND2, SCN2B, CACNG8, CACNG7, CACNA1I, KCTD21, KCTD1, CACNG1, KCNK2, KCTD10, KCNJ4, CATSPER1, KCNH6, KCTD18, KCNF1, KCTD15, CACNA1F, SCN8A, KCNH2, SCN4A, KCNH4, KCNH5, CACNA1B	3076	147	12983	1.23464	1	0.898794	82.6948
SMART	SM00086:PAC	11	0.246085	0.0979444	NPAS2, EPAS1, ARNT2, KCNH6, PER1, PER3, KCNH2, AHR, SIM1, KCNH4, KCNH5	2303	26	9079	1.66787	1	0.84993	76.9377
GOTERM_BP_FAT	GO:0007128~meiotic prophase I	6	0.134228	0.0979579	OVOL1, MAEL, PIWIL2, SYCE1, DMC1, TRIP13	3237	11	13528	2.27955	1	0.89411	86.0214
GOTERM_BP_FAT	GO:0046686~response to cadmium ion	6	0.134228	0.0979579	GSS, MTF1, GSN, HAAO, MAPK9, CTNNB1	3237	11	13528	2.27955	1	0.89411	86.0214
GOTERM_BP_FAT	GO:0021602~cranial nerve morphogenesis	6	0.134228	0.0979579	HOXB3, HOXA1, HOXB2, HOXA3, HOXD3, EPHB1	3237	11	13528	2.27955	1	0.89411	86.0214
GOTERM_BP_FAT	GO:0032729~positive regulation of interferon-gamma production	6	0.134228	0.0979579	IL27RA, IL18, IL12A, BCL3, IL12B, SASH3	3237	11	13528	2.27955	1	0.89411	86.0214
GOTERM_BP_FAT	GO:0033865~nucleoside bisphosphate metabolic process	6	0.134228	0.0979579	COASY, PANK2, ENPP1, ACLY, PPCDC, DCAKD	3237	11	13528	2.27955	1	0.89411	86.0214
GOTERM_BP_FAT	GO:0014706~striated muscle tissue development	36	0.805369	0.0982695	MYL6, TNNC1, MYBPC3, ITGB1, TPM1, HOXD10, GJC1, MUSK, APP, LY6E, HLX, MYOG, RARB, NR2F2, NKX2-5, DNAJA3, PITX1, TBX2, RXRB, TAZ, HSPG2, NRD1, MYLPF, MBNL1, CSRP3, CDK5, PROX1, HOXD9, EP300, MAPK14, SVIL, SIX1, GAA, VGLL2, FOXC1, F2R	3237	119	13528	1.26429	1	0.8939	86.1133
SP_PIR_KEYWORDS	chromosomal protein	41	0.917226	0.0986707	HMGN1, HIST1H2AC, H1FNT, HIST1H2AA, H1FX, BANF1, KIF2C, ACD, HIST1H4A, HIST1H2BJ, H2AFZ, H2AFY, HIST1H4F, HIST1H4D, HIST1H4I, H1FOO, HIST1H4G, HIST1H2BA, H1F0, HIST1H2BC, CENPM, CENPL, HIST1H2BG, HIST1H2BH, SMC5, AKAP8L, TNP1, H2BFM, H2BFWT, MLF1IP, HMGA1, TNP2, SUV39H2, TNKS1BP1, HIST1H1T, HIST1H3A, TELO2, SUPT16H, PRM1, PRM2, HIST1H3E, TMPO, HIST1H3F, CORT, RNF20, RNF40, C6ORF173	4374	145	19235	1.24345	1	0.619446	79.893
GOTERM_CC_FAT	GO:0043189~H4/H2A histone acetyltransferase complex	7	0.1566	0.0992548	MORF4L1, ACTB, EPC1, ACTL6A, RUVBL2, RUVBL1, EP400	2880	15	12782	2.07116	1	0.751265	79.7511
GOTERM_CC_FAT	GO:0043596~nuclear replication fork	7	0.1566	0.0992548	POLD3, RPA1, POLA2, PURB, RPA4, PURA, RPA3	2880	15	12782	2.07116	1	0.751265	79.7511
SP_PIR_KEYWORDS	translocation	23	0.514541	0.099304	RANBP17, NUP98, NUP153, MYO1C, TIMM17A, ZMAT3, TIMM17B, EIF5A, NUP93, TIMM13, CHCHD4, TIMM23, SENP2, NUP214, SEC61B, NPIP, NUP62, NUP210, FXC1, SIL1, ABRA, EIF5A2, MVP	4374	74	19235	1.36681	1	0.617863	80.1101
GOTERM_BP_FAT	GO:0021702~cerebellar Purkinje cell differentiation	5	0.111857	0.0993529	ATP2B2, AGTPBP1, LDB1, LHX5, RORA	3237	8	13528	2.61199	1	0.89564	86.4283
GOTERM_BP_FAT	GO:0032095~regulation of response to food	5	0.111857	0.0993529	LEP, PPARA, CCK, GHRL, GHSR	3237	8	13528	2.61199	1	0.89564	86.4283
GOTERM_BP_FAT	GO:0009179~purine ribonucleoside diphosphate metabolic process	5	0.111857	0.0993529	ATP5D, ATP5E, NUDT9, ATP5B, ENTPD1	3237	8	13528	2.61199	1	0.89564	86.4283
GOTERM_BP_FAT	GO:0048675~axon extension	5	0.111857	0.0993529	NDN, ULK1, POU4F3, CYFIP1, POU4F2	3237	8	13528	2.61199	1	0.89564	86.4283
GOTERM_BP_FAT	GO:0043249~erythrocyte maturation	5	0.111857	0.0993529	MAEA, G6PD, EPB42, TIMP1, ERCC2	3237	8	13528	2.61199	1	0.89564	86.4283
GOTERM_BP_FAT	GO:0010224~response to UV-B	5	0.111857	0.0993529	ERCC6, XPC, BCL2, IL12A, IL12B	3237	8	13528	2.61199	1	0.89564	86.4283
GOTERM_BP_FAT	GO:0021692~cerebellar Purkinje cell layer morphogenesis	5	0.111857	0.0993529	ATP2B2, AGTPBP1, LDB1, LHX5, RORA	3237	8	13528	2.61199	1	0.89564	86.4283
GOTERM_BP_FAT	GO:0009135~purine nucleoside diphosphate metabolic process	5	0.111857	0.0993529	ATP5D, ATP5E, NUDT9, ATP5B, ENTPD1	3237	8	13528	2.61199	1	0.89564	86.4283
GOTERM_BP_FAT	GO:0021694~cerebellar Purkinje cell layer formation	5	0.111857	0.0993529	ATP2B2, AGTPBP1, LDB1, LHX5, RORA	3237	8	13528	2.61199	1	0.89564	86.4283
GOTERM_BP_FAT	GO:0003006~reproductive developmental process	73	1.63311	0.0996298	PPARD, DZIP1, ZFP42, HOXD13, ANKRD7, LGR4, INSRR, PRKACG, HOOK1, BAK1, STRA8, DDX25, SOX15, GDF9, SRD5A2, OCA2, EIF2B4, FANCC, DMRT3, DMRT2, SIX5, INHA, MMP14, UBE2B, BCL2L11, INHBA, REC8, MAST2, EREG, SPAG6, CCND2, ALOX15B, GHRL, FOXC1, DMC1, DEAF1, ERMP1, H1FNT, TDRD6, HOXA13, FKBP4, FIGLA, BCL2L1, NR2C2, WT1, LIF, TCF21, CHD7, CYP27B1, CEP57, BCL2, NKX2-1, PAFAH1B1, LFNG, TDRD1, TRIP13, B4GALT…	3237	262	13528	1.16443	1	0.895343	86.5077
