# Supplementary material for: Differences among brain tumor stem cell types and fetal neural stem cells in focal regions of histone modifications and DNA methylation, broad regions of modifications, and bivalent promoters
Source: BMC Genomics. 2014 Aug 27;15(1):724. doi: 10.1186/1471-2164-15-724 (PMC4155105; doi:10.1186/1471-2164-15-724)
Supplement: Supplementary file 14 — Additional file 14: List of promoters and associated genes that are H3K27me3+ in all BTSCs but not in fNSCs. (XLS 68 KB) [file 12864_2014_6396_MOESM14_ESM.xls]

## Sheet: promoters only
promo_20bit
CHR10_118070429_118074679
CHR10_118291917_118296344
CHR10_118336960_118341381
CHR10_124599549_124603800
CHR10_131151955_131156259
CHR10_133471775_133476025
CHR10_25500795_25505045
CHR10_26968603_26972853
CHR10_44190191_44194441
CHR10_49559426_49564270
CHR10_52500798_52505084
CHR10_62001970_62006220
CHR10_71479106_71483372
CHR10_79355634_79359884
CHR11_101291713_101295965
CHR11_102080928_102085178
CHR11_113935040_113939290
CHR11_118328613_118332989
CHR11_130742278_130746528
CHR11_132317474_132321747
CHR11_13937313_13941563
CHR11_30557866_30562116
CHR11_30564363_30568613
CHR11_4856124_4860374
CHR11_4973288_4977538
CHR11_5020831_5025081
CHR11_5036683_5040933
CHR11_5177756_5182006
CHR11_5226913_5231193
CHR11_5247199_5251449
CHR11_5279002_5283252
CHR11_5301353_5305603
CHR11_5320580_5324830
CHR11_5325813_5330063
CHR11_5396506_5400756
CHR11_5418570_5422820
CHR11_5427794_5432044
CHR11_5463012_5467262
CHR11_5482660_5486910
CHR11_5522579_5526829
CHR11_56136804_56141054
CHR11_5729046_5733296
CHR11_58031404_58035654
CHR11_58946252_58950502
CHR11_59368800_59373050
CHR11_59560823_59565207
CHR11_59577176_59581481
CHR11_59609212_59613533
CHR11_59706366_59711967
CHR11_59801214_59807411
CHR11_5980204_5984454
CHR11_59950137_59954387
CHR11_60035961_60040211
CHR11_61440823_61447817
CHR11_62508281_62512545
CHR11_62539137_62543387
CHR11_63014465_63018742
CHR11_64166613_64170863
CHR11_64246486_64250736
CHR11_64459161_64463436
CHR11_67138495_67142745
CHR11_70184770_70189020
CHR11_83070335_83074585
CHR11_88863312_88867881
CHR12_118078516_118082766
CHR12_129385066_129389353
CHR12_129567613_129571863
CHR12_130039776_130044026
CHR12_14023569_14027819
CHR12_2091179_2095429
CHR12_21818132_21822514
CHR12_21980125_21984375
CHR12_21984853_21989103
CHR12_43555471_43559905
CHR12_43730399_43734649
CHR12_46860165_46864431
CHR12_46874910_46879166
CHR12_46882592_46886842
CHR12_47005529_47009779
CHR12_47042675_47046925
CHR12_47545170_47549420
CHR12_51046826_51051076
CHR12_53327663_53331913
CHR12_5346451_5350701
CHR12_53531087_53535337
CHR12_54077079_54081329
CHR12_5470026_5474324
CHR12_5613982_5618232
CHR12_64979122_64983372
CHR12_7034777_7039050
CHR12_7546863_7551139
CHR12_77779471_77783721
CHR12_79622076_79626360
CHR12_79855075_79859325
CHR12_8553902_8558152
CHR12_87497476_87501869
CHR12_93063129_93067379
CHR12_98071853_98076276
CHR12_99709215_99713465
CHR12_9991681_9995931
CHR13_113651123_113655373
CHR13_26026339_26030589
CHR13_40926185_40930461
CHR14_105387869_105392119
CHR14_105476370_105480620
CHR14_105523453_105527713
CHR14_105564892_105569142
CHR14_105589196_105593474
CHR14_105643984_105648294
CHR14_105656946_105661196
CHR14_105738390_105742640
CHR14_105803880_105808153
CHR14_105875952_105880202
CHR14_105900326_105904596
CHR14_105948385_105952637
CHR14_105997001_106001251
CHR14_106033661_106042067
CHR14_106105475_106109750
CHR14_106119445_106123695
CHR14_106184551_106188801
CHR14_106201855_106206105
CHR14_106240690_106244970
CHR14_106289480_106293730
CHR14_19731834_19736084
CHR14_20266199_20270449
CHR14_20280438_20286302
CHR14_21172088_21176338
CHR14_21177448_21181698
CHR14_21258299_21262549
CHR14_21386948_21391198
CHR14_21428905_21433155
CHR14_21630608_21634858
CHR14_21657615_21661926
CHR14_21682276_21686526
CHR14_23607089_23611345
CHR14_77703180_77707430
CHR14_93828364_93832861
CHR14_94011537_94015923
CHR14_95183087_95188017
CHR14_95248072_95253702
CHR14_97298171_97302421
CHR15_21441332_21445582
CHR15_21482767_21487043
CHR15_22649290_22653540
CHR15_24661460_24665716
CHR15_71949520_71953770
CHR15_72206497_72211247
CHR15_90807184_90811434
CHR15_92721839_92726089
CHR16_1214505_1218755
CHR16_17471489_17475739
CHR16_2185716_2189966
CHR16_23217632_23221890
CHR16_26982028_26986278
CHR16_29816147_29821574
CHR16_7319251_7323501
CHR16_76025762_76030012
CHR16_80601797_80606047
CHR16_87520224_87524604
CHR17_11861359_11865625
CHR17_12390510_12394760
CHR17_12630080_12634330
CHR17_14635875_14640125
CHR17_28275540_28280099
CHR17_29421633_29425883
CHR17_36474903_36479157
CHR17_36655964_36660214
CHR17_36724721_36728973
CHR17_39700211_39704493
CHR17_6399851_6404101
CHR17_69868803_69875989
CHR18_30056442_30061019
CHR18_5616465_5624142
CHR18_56189812_56194122
CHR18_59461046_59465970
CHR18_59524907_59529157
CHR18_59702418_59706671
CHR18_6404151_6408401
CHR18_7554316_7558566
CHR18_7741470_7745720
CHR19_14943980_14948230
CHR19_33909677_33913927
CHR19_44781503_44785758
CHR19_47075606_47081117
CHR19_48132372_48136622
CHR19_53238366_53242616
CHR19_55993656_56003286
CHR19_56146986_56151588
CHR19_56229210_56233798
CHR19_59773570_59777874
CHR19_59793424_59798243
CHR19_59830269_59835086
CHR19_59969591_59973841
CHR19_60149927_60154179
CHR19_60940830_60945080
CHR19_61034416_61040831
CHR19_61051698_61061374
CHR19_61134739_61138989
CHR1_101471662_101475913
CHR1_103996163_104001225
CHR1_104039034_104043912
CHR1_104090463_104095364
CHR1_107480767_107485017
CHR1_110974869_110979119
CHR1_111015793_111022678
CHR1_12725249_12729499
CHR1_13278227_13282477
CHR1_13511059_13515309
CHR1_150396239_150401828
CHR1_150898995_150903245
CHR1_150910894_150915144
CHR1_150933963_150938213
CHR1_151206251_151210514
CHR1_151219680_151223937
CHR1_151280278_151284528
CHR1_151295862_151300112
CHR1_151351838_151356113
CHR1_151389217_151393467
CHR1_151439042_151443292
CHR1_151549054_151553318
CHR1_151613949_151618199
CHR1_151652123_151656373
CHR1_15349315_15355047
CHR1_156003589_156007839
CHR1_156055724_156060015
CHR1_156161562_156165812
CHR1_156487050_156491300
CHR1_156522927_156527177
CHR1_156567109_156571382
CHR1_156635130_156639380
CHR1_156936316_156940566
CHR1_156953827_156958077
CHR1_156987729_156991979
CHR1_157013299_157017549
CHR1_157164473_157168731
CHR1_157820739_157824989
CHR1_157950253_157954503
CHR1_158972200_158976454
CHR1_169490219_169494469
CHR1_188712632_188716882
CHR1_215328849_215333099
CHR1_218167388_218172116
CHR1_239584949_239590601
CHR1_24514967_24522866
CHR1_245651043_245655293
CHR1_245763014_245767264
CHR1_246071071_246075321
CHR1_246588005_246592255
CHR1_246788647_246792897
CHR1_246822942_246827192
CHR1_246856302_246860552
CHR1_246868432_246872682
CHR1_34401802_34407530
CHR1_41018770_41023020
CHR1_43407112_43414018
CHR1_50338668_50347974
CHR1_57528576_57532826
CHR1_66987229_66991512
CHR1_72520019_72524365
CHR1_76309491_76313755
CHR20_19137789_19142039
CHR20_23364821_23369071
CHR20_23616885_23621177
CHR20_41251129_41255471
CHR20_42871576_42875826
CHR20_61355585_61359835
CHR20_62262770_62267020
CHR21_18208028_18212278
CHR21_30773757_30778037
CHR21_30795529_30799806
CHR21_31012216_31016466
CHR21_31174995_31179245
CHR21_38791517_38795777
CHR21_45177947_45187688
CHR22_33788629_33793773
CHR22_41912295_41916551
CHR22_42147354_42151685
CHR22_46405232_46409482
CHR22_46911964_46916214
CHR2_108268026_108272659
CHR2_127359751_127364001
CHR2_152662715_152667290
CHR2_154042762_154047068
CHR2_163402736_163406986
CHR2_179323456_179327706
CHR2_196743770_196748020
CHR2_210797642_210801905
CHR2_213110777_213115032
CHR2_213720848_213728078
CHR2_225969945_225974601
CHR2_230286765_230291018
CHR2_29997186_30001436
CHR2_50427646_50431898
CHR2_51108357_51112607
CHR2_77602094_77606510
CHR2_80390514_80394764
CHR2_89348606_89352874
CHR3_10829385_10833666
CHR3_122106272_122110522
CHR3_123275939_123280189
CHR3_127558176_127562427
CHR3_186698736_186703017
CHR3_21766894_21771320
CHR3_26635800_26641911
CHR3_30865860_30870841
CHR3_35654013_35659602
CHR3_35692619_35698206
CHR3_3813049_3817303
CHR3_38809755_38814005
CHR3_46570391_46574641
CHR3_77169120_77173370
CHR3_85087322_85091602
CHR3_99551887_99556137
CHR3_99588699_99592949
CHR4_101657450_101661702
CHR4_105631166_105635416
CHR4_134286419_134293310
CHR4_145783122_145790540
CHR4_15385528_15389870
CHR4_164487320_164491570
CHR4_164613690_164617940
CHR4_166516037_166520555
CHR4_20492681_20496931
CHR4_26824704_26832624
CHR4_46541038_46545288
CHR4_54657454_54661996
CHR4_68610860_68615110
CHR4_71095385_71099635
CHR4_75183015_75187276
CHR4_80547636_80551896
CHR4_809195_813445
CHR5_118989652_118993941
CHR5_129264921_129269171
CHR5_140282985_140287235
CHR5_141228431_141232681
CHR5_141237378_141241638
CHR5_145406355_145410605
CHR5_156416947_156422048
CHR5_23554978_23559228
CHR5_40941855_40946124
CHR5_42456282_42460532
CHR5_66332754_66337004
CHR6_122969575_122973993
CHR6_123355780_123360030
CHR6_132763575_132767825
CHR6_132897619_132901869
CHR6_132929653_132933903
CHR6_160990763_160995013
CHR6_170440648_170444898
CHR6_29245891_29250141
CHR6_31023378_31028444
CHR6_32299008_32303322
CHR6_35524609_35528865
CHR6_39800409_39804659
CHR6_46155294_46159544
CHR6_47758058_47762308
CHR6_49812320_49816605
CHR6_50039027_50048797
CHR6_55551102_55555444
CHR6_55847584_55851834
CHR6_71722103_71726962
CHR6_72649626_72654197
CHR6_84275489_84279742
CHR6_88170939_88175199
CHR6_96567089_96571339
CHR6_97475823_97480089
CHR7_100076340_100080595
CHR7_117300014_117304297
CHR7_119697457_119702053
CHR7_122959488_122965374
CHR7_12409306_12413871
CHR7_126818809_126823503
CHR7_127675796_127680046
CHR7_141319208_141323542
CHR7_141338647_141342897
CHR7_141454522_141458772
CHR7_141617801_141622051
CHR7_141651357_141655607
CHR7_141815926_141820176
CHR7_141827896_141832178
CHR7_142003854_142008104
CHR7_142133403_142137653
CHR7_142175270_142179532
CHR7_142190299_142195452
CHR7_142278880_142283130
CHR7_142283665_142289401
CHR7_142292779_142297099
CHR7_142340192_142347474
CHR7_142368770_142373125
CHR7_142433591_142437841
CHR7_142456059_142460309
CHR7_142469845_142474095
CHR7_142535791_142540045
CHR7_143579011_143583261
CHR7_149100478_149105212
CHR7_153211851_153216105
CHR7_158072429_158076741
CHR7_2964006_2968256
CHR7_39009432_39013682
CHR7_43585747_43590010
CHR7_4964566_4968870
CHR7_64746711_64750961
CHR7_84508441_84512691
CHR7_959896_964292
CHR8_104578651_104582901
CHR8_106396822_106401072
CHR8_109521528_109525791
CHR8_132123104_132127354
CHR8_1433475_1437725
CHR8_21700867_21705792
CHR8_26777660_26782339
CHR8_35209016_35213266
CHR8_39814135_39818436
CHR8_4838986_4843236
CHR8_61355711_61360008
CHR8_67198331_67202675
CHR8_6770238_6774508
CHR8_69023656_69027906
CHR8_7606343_7668356
CHR9_121170651_121175024
CHR9_123400036_123404286
CHR9_129572590_129576894
CHR9_139906093_139910343
CHR9_21294505_21298812
CHR9_21324145_21328871
CHR9_23810728_23814978
CHR9_25667688_25672348
CHR9_76298571_76303387
CHR9_77691940_77696190
CHRX_101604095_101608575
CHRX_102205074_102209324
CHRX_12715913_12720201
CHRX_134132076_134136917
CHRX_134690379_134694635
CHRX_134707653_134711906
CHRX_134763648_134767901
CHRX_134780910_134785160
CHRX_134798160_134806745
CHRX_139616097_139620347
CHRX_148483425_148488273
CHRX_148603757_148608007
CHRX_153686122_153690457
CHRX_47939007_47944643
CHRX_52275913_52280574
CHRX_52561747_52566408
CHRX_52750774_52756502
CHRX_52843116_52847366
CHRX_71910057_71914906
CHRX_72079029_72083878
CHRY_23771509_23775933

## Sheet: promoters and genes
promo_20bit	symbol
CHR16_7319251_7323501	A2BP1
CHR12_21984853_21989103	ABCC9
CHR2_210797642_210801905	ACADL
CHR8_39814135_39818436	ADAM2
CHR14_105948385_105952637	ADAM6
CHR16_76025762_76030012	ADAMTS18
CHR7_959896_964292	ADAP1
CHR8_132123104_132127354	ADCY8
CHR8_26777660_26782339	ADRA1A
CHR2_29997186_30001436	ALK
CHR1_104090463_104095364	AMY1A
CHR1_104090463_104095364	AMY1B
CHR1_104090463_104095364	AMY1C
CHR11_101291713_101295965	ANGPTL5
CHR10_62001970_62006220	ANK3
CHR12_98071853_98076276	ANKS1B
CHR12_5613982_5618232	ANO2
CHR12_99709215_99713465	ANO4
CHR1_157820739_157824989	APCS
CHR19_47075606_47081117	ARHGEF1
CHR3_35692619_35698206	ARPP-21
CHR16_29816147_29821574	ASPHD1
CHR6_71722103_71726962	B3GAT2
CHRX_102205074_102209324	BEX1
CHR6_55847584_55851834	BMP5
CHR17_69868803_69875989	BTBD17
CHR10_118070429_118074679	C10orf96
CHR12_46860165_46864431	C12orf68
CHR13_40926185_40930461	C13orf15
CHR16_26982028_26986278	C16orf82
CHR19_55993656_56003286	C19orf48
CHR12_7034777_7039050	C1S
CHR1_12725249_12729499	C1orf158
CHR1_34401802_34407530	C1orf94
CHR21_45177947_45187688	C21orf70
CHR6_88170939_88175199	C6orf165
CHR5_40941855_40946124	C7
CHR7_142340192_142347474	C7orf34
CHR8_61355711_61360008	CA8
CHR19_53238366_53242616	CABP5
CHR2_152662715_152667290	CACNB4
CHR3_85087322_85091602	CADM2
CHR7_2964006_2968256	CARD11
CHR16_2185716_2189966	CASKIN1
CHR12_7546863_7551139	CD163
CHR1_156487050_156491300	CD1A
CHR1_156567109_156571382	CD1B
CHR1_156522927_156527177	CD1C
CHR4_15385528_15389870	CD38
CHR3_123275939_123280189	CD86
CHR12_9991681_9995931	CLEC12A
CHR12_8553902_8558152	CLEC4D
CHR6_46155294_46159544	CLIC5
CHR4_46541038_46545288	COX7B2
CHR4_166516037_166520555	CPE
CHR4_809195_813445	CPLX1
CHR14_23607089_23611345	CPNE6
CHR6_49812320_49816605	CRISP3
CHR1_157950253_157954503	CRP
CHR8_4838986_4843236	CSMD1
CHR1_34401802_34407530	CSMD2
CHR20_23616885_23621177	CST4
CHR10_52500798_52505084	CSTF2T
CHR20_23364821_23369071	CSTL1
CHRX_134763648_134767901	CT45-4
CHRX_134798160_134806745	CT45-6
CHR2_80390514_80394764	CTNNA2
CHR7_117300014_117304297	CTTNBP2
CHR10_124599549_124603800	CUZD1
CHR10_44190191_44194441	CXCL12
CHR4_75183015_75187276	CXCL2
CHR4_105631166_105635416	CXXC4
CHRX_134132076_134136917	CXorf48
CHR1_57528576_57532826	DAB1
CHRY_23771509_23775933	DAZ2
CHR9_121170651_121175024	DBC1
CHR12_43730399_43734649	DBX2
CHR12_53327663_53331913	DCD
CHR8_6770238_6774508	DEFA6
CHR6_50039027_50048797	DEFB114
CHR11_83070335_83074585	DLG2
CHR10_79355634_79359884	DLG5
CHR8_1433475_1437725	DLGAP2
CHR6_170440648_170444898	DLL1
CHR2_230286765_230291018	DNER
CHR6_31023378_31028444	DPCR1
CHR1_43407112_43414018	EBNA1BP2
CHR9_23810728_23814978	ELAVL2
CHR1_50338668_50347974	ELAVL4
CHR4_101657450_101661702	EMCN
CHR2_213110777_213115032	ERBB4
CHR21_38791517_38795777	ERG
CHR1_215328849_215333099	ESRRG
CHR14_20280438_20286302	FAM12A
CHR5_118989652_118993941	FAM170A
CHR10_124599549_124603800	FAM24B
CHR11_113935040_113939290	FAM55A
CHR1_188712632_188716882	FAM5C
CHR13_113651123_113655373	FAM70B
CHR8_7606343_7668356	FAM90A13
CHR8_7606343_7668356	FAM90A14
CHR8_7606343_7668356	FAM90A16
CHR8_7606343_7668356	FAM90A5
CHR6_35524609_35528865	FANCE
CHR1_156055724_156060015	FCRL1
CHR1_156003589_156007839	FCRL2
CHR17_12390510_12394760	FLJ34690
CHR17_14635875_14640125	FLJ45831
CHR1_169490219_169494469	FMO1
CHR6_96567089_96571339	FUT9
CHR3_30865860_30870841	GADL1
CHR5_42456282_42460532	GHR
CHR11_59368800_59373050	GIF
CHR4_80547636_80551896	GK2
CHR11_64459161_64463436	GPHA2
CHR6_47758058_47762308	GPR115
CHR10_25500795_25505045	GPR158
CHR1_24514967_24522866	GRHL3
CHR12_14023569_14027819	GRIN2B
CHR4_54657454_54661996	GSX2
CHR12_47005529_47009779	H1FNT
CHR10_71479106_71483372	H2AFY2
CHR5_156416947_156422048	HAVCR1
CHR11_5482660_5486910	HBE1
CHR11_5226913_5231193	HBG1
CHR12_64979122_64983372	HELB
CHR4_145783122_145790540	HHIP
CHR1_34401802_34407530	HMGB4
CHR6_55551102_55555444	HMGCLL1
CHR11_63014465_63018742	HRASLS5
CHRX_148483425_148488273	HSFX1
CHR16_80601797_80606047	HSPC105
CHR9_21294505_21298812	IFNA5
CHR14_105948385_105952637	IGHD
CHR14_105948385_105952637	IGHG1
CHR2_213720848_213728078	IKZF2
CHR7_142003854_142008104	IL23A
CHR7_122959488_122965374	IQUB
CHR22_33788629_33793773	ISX
CHR1_110974869_110979119	KCNA2
CHR1_111015793_111022678	KCNA3
CHR7_119697457_119702053	KCND2
CHR2_163402736_163406986	KCNH7
CHR4_20492681_20496931	KCNIP4
CHR12_21818132_21822514	KCNJ8
CHR1_41018770_41023020	KCNQ4
CHR7_142368770_142373125	KEL
CHR12_118078516_118082766	KIAA1853
CHR6_39800409_39804659	KIF6
CHR19_59969591_59973841	KIR2DL1
CHR19_59969591_59973841	KIR2DL2
CHR12_87497476_87501869	KITLG
CHR3_127558176_127562427	KLF15
CHR6_97475823_97480089	KLHL32
CHR9_21324145_21328871	KLHL9
CHR19_56229210_56233798	KLK12
CHR19_56146986_56151588	KLK5
CHR21_31174995_31179245	KRTAP11-1
CHR17_36724721_36728973	KRTAP17-1
CHR21_30773757_30778037	KRTAP19-1
CHR21_30795529_30799806	KRTAP19-5
CHR17_36474903_36479157	KRTAP2-4
CHR17_36655964_36660214	KRTAP9-4
CHR18_6404151_6408401	L3MBTL4
CHR1_150933963_150938213	LCE2A
CHR1_150910894_150915144	LCE2C
CHR1_150898995_150903245	LCE2D
CHR1_151439042_151443292	LELP1
CHR7_127675796_127680046	LEP
CHR19_44781503_44785758	LGALS13
CHR19_59793424_59798243	LILRA1
CHR19_59773570_59777874	LILRA2
CHR19_59830269_59835086	LILRB1
CHR12_79855075_79859325	LIN7A
CHR20_19137789_19142039	LOC100130264
CHR14_77703180_77707430	LOC100131497
CHR17_29421633_29425883	LOC100131744
CHR21_18208028_18212278	LOC150005
CHR22_46911964_46916214	LOC388915
CHR15_72206497_72211247	LOC440287
CHR7_141338647_141342897	LOC642103
CHR10_49559426_49564270	LOC642343
CHR16_87520224_87524604	LOC642452
CHR15_22649290_22653540	LOC647436
CHR2_89348606_89352874	LOC652694
CHR11_130742278_130746528	LOC729229
CHR6_160990763_160995013	LPA
CHR3_26635800_26641911	LRRC3B
CHR3_3813049_3817303	LRRN1
CHR2_77602094_77606510	LRRTM4
CHRX_148603757_148608007	MAGEA11
CHR15_21441332_21445582	MAGEL2
CHR17_11861359_11865625	MAP2K4
CHR5_66332754_66337004	MAST4
CHR18_56189812_56194122	MC4R
CHR7_141338647_141342897	MGAM
CHR10_131151955_131156259	MGMT
CHR7_4964566_4968870	MMD2
CHR11_102080928_102085178	MMP27
CHRX_153686122_153690457	MPP1
CHR11_30564363_30568613	MPPED2
CHR11_60035961_60040211	MS4A13
CHR11_59609212_59613533	MS4A2
CHR11_59577176_59581481	MS4A3
CHR11_59801214_59807411	MS4A4A
CHR11_59950137_59954387	MS4A5
CHR11_59706366_59711967	MS4A6A
CHR12_79622076_79626360	MYF6
CHR20_62262770_62267020	MYT1
CHRX_72079029_72083878	NA
CHR15_21482767_21487043	NDN
CHR1_72520019_72524365	NEGR1
CHR12_43555471_43559905	NELL2
CHR20_61355585_61359835	NKAIN4
CHR19_61034416_61040831	NLRP11
CHR19_61134739_61138989	NLRP13
CHR1_245651043_245655293	NLRP3
CHR19_61034416_61040831	NLRP4
CHR19_60149927_60154179	NLRP7
CHR19_60940830_60945080	NLRP9
CHR18_30056442_30061019	NOL4
CHR6_32299008_32303322	NOTCH4
CHR11_88863312_88867881	NOX4
CHR4_164487320_164491570	NPY5R
CHR2_51108357_51112607	NRXN1
CHR11_64246486_64250736	NRXN2
CHR14_77703180_77707430	NRXN3
CHR12_5470026_5474324	NTF3
CHR1_107480767_107485017	NTNG1
CHRX_101604095_101608575	NXF2
CHR4_71095385_71099635	ODAM
CHR11_132317474_132321747	OPCML
CHR12_46882592_46886842	OR10AD1
CHR14_21172088_21176338	OR10G2
CHR1_156635130_156639380	OR10T2
CHR14_19731834_19736084	OR11G2
CHR1_246071071_246075321	OR11L1
CHR7_143579011_143583261	OR2A9P
CHR1_245763014_245767264	OR2C3
CHR6_29245891_29250141	OR2J2
CHR1_246822942_246827192	OR2T10
CHR1_246856302_246860552	OR2T11
CHR1_246788647_246792897	OR2T29
CHR1_246868432_246872682	OR2T35
CHR1_246588005_246592255	OR2T4
CHR14_21177448_21181698	OR4E2
CHR11_5482660_5486910	OR51B2
CHR11_5482660_5486910	OR51B4
CHR11_5482660_5486910	OR51B5
CHR11_5482660_5486910	OR51B6
CHR11_5482660_5486910	OR51I1
CHR11_5427794_5432044	OR51I2
CHR11_4973288_4977538	OR51L1
CHR11_5482660_5486910	OR51Q1
CHR11_4856124_4860374	OR51T1
CHR11_5177756_5182006	OR51V1
CHR11_5463012_5467262	OR52D1
CHR11_5036683_5040933	OR52E2
CHR11_5522579_5526829	OR52H1
CHR11_5020831_5025081	OR52J3
CHR11_5729046_5733296	OR52N4
CHR11_5980204_5984454	OR56A4
CHR11_58946252_58950502	OR5A2
CHR11_58031404_58035654	OR5B21
CHR3_99588699_99592949	OR5K3
CHR3_99551887_99556137	OR5K4
CHR12_54077079_54081329	OR6C65
CHR1_156936316_156940566	OR6K2
CHR1_156953827_156958077	OR6K3
CHR1_156987729_156991979	OR6K6
CHR1_157013299_157017549	OR6N2
CHR7_142456059_142460309	OR6V1
CHR7_142469845_142474095	OR6W1P
CHR7_142433591_142437841	OR9A2
CHR5_141237378_141241638	PCDH1
CHR4_134286419_134293310	PCDH10
CHR5_140282985_140287235	PCDHAC1
CHR9_77691940_77696190	PCSK5
CHR1_151549054_151553318	PGLYRP3
CHR7_142535791_142540045	PIP
CHR17_6399851_6404101	PITPNM3
CHR12_129385066_129389353	PIWIL1
CHR6_122969575_122973993	PKIB
CHR11_59560823_59565207	PLAC1L
CHR12_93063129_93067379	PLXNC1
CHR10_118291917_118296344	PNLIP
CHR10_118336960_118341381	PNLIPRP1
CHR7_39009432_39013682	POU6F2
CHR1_13278227_13282477	PRAMEF10
CHR1_13511059_13515309	PRAMEF9
CHR5_23554978_23559228	PRDM9
CHR8_69023656_69027906	PREX2
CHRX_12715913_12720201	PRPS2
CHR7_142133403_142137653	PRSS1
CHR7_142175270_142179532	PRSS2
CHR6_84275489_84279742	PRSS35
CHR19_48132372_48136622	PSG7
CHR7_158072429_158076741	PTPRN2
CHR20_41251129_41255471	PTPRT
CHR1_157164473_157168731	PYHIN1
CHR11_61440823_61447817	RAB3IL1
CHR1_239584949_239590601	RGS7
CHR17_12630080_12634330	RICH2
CHR12_129567613_129571863	RIMBP2
CHR6_72649626_72654197	RIMS1
CHR20_42871576_42875826	RIMS4
CHR6_123355780_123360030	RLBP1L2
CHR12_47545170_47549420	RND1
CHR3_77169120_77173370	ROBO2
CHR9_76298571_76303387	RORB
CHRX_139616097_139620347	RP1-177G6.2
CHRX_134798160_134806745	RP13-36C9.1
CHRX_134763648_134767901	RP13-36C9.3
CHR2_154042762_154047068	RPRM
CHR1_151613949_151618199	S100A12
CHR1_151652123_151656373	S100A7A
CHR1_101471662_101475913	S1PR1
CHRX_134798160_134806745	SAGE1
CHR3_38809755_38814005	SCN10A
CHR16_23217632_23221890	SCNN1B
CHR7_84508441_84512691	SEMA3D
CHR14_93828364_93832861	SERPINA10
CHR14_94011537_94015923	SERPINA9
CHR18_59524907_59529157	SERPINB11
CHR18_59702418_59706671	SERPINB2
CHR18_59461046_59465970	SERPINB4
CHR9_129572590_129576894	SH2D3C
CHR5_145406355_145410605	SH3RF2
CHR11_70184770_70189020	SHANK2
CHR1_158972200_158976454	SLAMF7
CHR19_14943980_14948230	SLC1A6
CHR11_62508281_62512545	SLC22A6
CHR11_62539137_62543387	SLC22A8
CHR20_19137789_19142039	SLC24A3
CHR1_218167388_218172116	SLC30A10
CHR17_39700211_39704493	SLC4A1
CHR3_10829385_10833666	SLC6A11
CHR15_22649290_22653540	SNRPN
CHR15_22649290_22653540	SNURF
CHRX_52843116_52847366	SPANXN5
CHR11_13937313_13941563	SPON1
CHR1_151219680_151223937	SPRR1A
CHR1_151351838_151356113	SPRR2A
CHR1_151351838_151356113	SPRR2B
CHR1_151280278_151284528	SPRR2D
CHR1_151351838_151356113	SPRR2E
CHR1_151351838_151356113	SPRR2F
CHR1_151389217_151393467	SPRR2G
CHR1_151206251_151210514	SPRR4
CHRX_52750774_52756502	SSX2
CHRX_47939007_47944643	SSX5
CHR1_76309491_76313755	ST6GALNAC3
CHR15_90807184_90811434	ST8SIA2
CHR2_196743770_196748020	STK17B
CHR2_108268026_108272659	SULT1C2
CHR12_77779471_77783721	SYT1
CHR4_68610860_68615110	SYT14L
CHR6_132929653_132933903	TAAR6
CHR6_132897619_132901869	TAAR9
CHR7_141319208_141323542	TAS2R38
CHR15_71949520_71953770	TBC1D21
CHR14_95248072_95253702	TCL1A
CHR14_95183087_95188017	TCL6
CHR1_66987229_66991512	TCTEX1D1
CHR7_100076340_100080595	TFR2
CHR4_164613690_164617940	TKTL2
CHR3_186698736_186703017	TMEM41A
CHR1_15349315_15355047	TMEM51
CHR17_28275540_28280099	TMEM98
CHR16_1214505_1218755	TPSG1
CHR14_21177448_21181698	TRA@
CHR14_21177448_21181698	TRD@
CHR8_67198331_67202675	TRIM55
CHR7_142292779_142297099	TRPV6
CHR7_142003854_142008104	TRY6
CHR8_109521528_109525791	TTC35
CHR22_41912295_41916551	TTLL12
CHR18_5616465_5624142	TTMA
CHR9_25667688_25672348	TUSC1
CHR11_118328613_118332989	UPK2
CHR7_12409306_12413871	VWDE
CHR13_26026339_26030589	WASF3
CHR1_43407112_43414018	WDR65
CHRX_52561747_52566408	XAGE1A
CHRX_52561747_52566408	XAGE1D
CHR16_17471489_17475739	XYLT1
CHR8_106396822_106401072	ZFPM2
CHR3_21766894_21771320	ZNF385D
CHR7_149100478_149105212	ZNF467
CHR7_126818809_126823503	ZNF800
CHR7_158072429_158076741	hCG_1999814
