# Supplementary material for: Differences among brain tumor stem cell types and fetal neural stem cells in focal regions of histone modifications and DNA methylation, broad regions of modifications, and bivalent promoters
Source: BMC Genomics. 2014 Aug 27;15(1):724. doi: 10.1186/1471-2164-15-724 (PMC4155105; doi:10.1186/1471-2164-15-724)
Supplement: Supplementary file 15 — Additional file 15: List of promoters and associated genes that are H3K4me3+ in all BTSCs but not in fNSCs. (XLS 46 KB) [file 12864_2014_6396_MOESM15_ESM.xls]

## Sheet: promoters only
promo_20bit
CHR10_101758916_101763166
CHR10_104181569_104185843
CHR10_13238440_13244343
CHR10_14089788_14094038
CHR10_15175889_15182824
CHR10_35520560_35525585
CHR10_50416328_50421090
CHR10_61335496_61339814
CHR10_69901134_69905385
CHR10_90736767_90741053
CHR10_91000822_91005140
CHR10_95231279_95235563
CHR10_99150280_99154555
CHR11_107381117_107385604
CHR11_107493967_107498270
CHR11_111309820_111314070
CHR11_124045449_124052473
CHR11_124325726_124329976
CHR11_125675356_125679919
CHR11_22603185_22607463
CHR11_30297724_30301985
CHR11_436779_441029
CHR11_62176600_62180850
CHR11_63689165_63693609
CHR11_64333856_64338842
CHR11_74784709_74788996
CHR11_85033192_85037442
CHR11_92569993_92574256
CHR12_118586643_118590916
CHR12_52693439_52697927
CHR12_6449342_6453604
CHR12_65945915_65950381
CHR12_68261974_68266257
CHR13_114014975_114019407
CHR13_24394196_24399364
CHR13_45680583_45684833
CHR13_51600465_51604715
CHR13_94750824_94755184
CHR13_95502888_95507237
CHR14_101849966_101854216
CHR14_22365435_22369704
CHR14_30958738_30962988
CHR14_34000447_34004813
CHR14_64447392_64451644
CHR14_73023921_73028194
CHR14_95924700_95928961
CHR15_40571626_40575913
CHR15_46256883_46261342
CHR15_54543790_54548127
CHR15_56828719_56832969
CHR15_66130125_66134375
CHR15_80610845_80615500
CHR15_88692923_88697325
CHR16_1958564_1962858
CHR16_1999014_2003264
CHR16_23594201_23598501
CHR16_30528433_30532683
CHR16_4462925_4468393
CHR16_5055223_5062593
CHR16_55833038_55837416
CHR16_66833247_66837533
CHR16_68934824_68939139
CHR16_69879842_69884514
CHR16_70052868_70057657
CHR16_80760551_80764813
CHR16_82777366_82783035
CHR16_87160842_87167549
CHR17_15526168_15530418
CHR17_16192519_16196769
CHR17_24253339_24257715
CHR17_39571351_39575665
CHR17_44662377_44666627
CHR17_59693569_59697885
CHR17_71359276_71366509
CHR17_77439394_77446258
CHR19_12667682_12671932
CHR19_12693328_12697578
CHR19_1555681_1559931
CHR19_16166230_16170494
CHR19_17194512_17199298
CHR19_21113227_21117477
CHR19_21328053_21334324
CHR19_2925061_2929328
CHR19_35121758_35126014
CHR19_41116361_41120611
CHR19_42550404_42554674
CHR19_44677926_44682197
CHR19_45482286_45486536
CHR19_46636900_46641155
CHR19_49596845_49601105
CHR19_49835565_49839815
CHR19_50617853_50622517
CHR19_54635846_54640096
CHR19_55061398_55066130
CHR19_63017343_63021593
CHR19_9276045_9284884
CHR19_9803498_9807871
CHR19_988744_994410
CHR1_148077664_148084442
CHR1_148474132_148478582
CHR1_154256578_154260851
CHR1_154808206_154812520
CHR1_154824681_154828943
CHR1_157242830_157247088
CHR1_165111353_165115603
CHR1_202305349_202309618
CHR1_222434050_222438300
CHR1_239865105_239869355
CHR1_28524635_28528902
CHR1_39973616_39977909
CHR1_40944124_40948374
CHR1_43605503_43609786
CHR1_44200697_44209030
CHR1_46841723_46845997
CHR1_47551632_47555904
CHR1_53249697_53253947
CHR1_55001999_55006275
CHR1_58784239_58788540
CHR1_6216954_6222119
CHR1_78014396_78018646
CHR1_78280676_78284926
CHR1_84714045_84718295
CHR20_32923001_32928827
CHR20_43888608_43897009
CHR21_16361212_16365462
CHR21_33882084_33886384
CHR22_14572239_14576495
CHR22_17009257_17013701
CHR22_28326064_28330465
CHR22_35206844_35211133
CHR22_36408812_36413062
CHR22_40412992_40426213
CHR22_41814538_41818873
CHR22_45067900_45074787
CHR2_112728323_112732621
CHR2_120149724_120153974
CHR2_128171566_128177459
CHR2_151853646_151858120
CHR2_176838882_176843188
CHR2_182229228_182233496
CHR2_216585739_216590091
CHR2_217267341_217272016
CHR2_223621670_223625920
CHR2_27105825_27110075
CHR2_74003960_74008335
CHR2_74471752_74476002
CHR2_86275287_86280840
CHR2_98708612_98712862
CHR3_103026046_103030296
CHR3_14415609_14419873
CHR3_145170102_145174352
CHR3_180520012_180527343
CHR3_180759901_180764270
CHR3_185214134_185221921
CHR3_196750612_196754998
CHR3_32518613_32522907
CHR3_44493416_44497666
CHR3_44661758_44666008
CHR3_47529357_47533688
CHR3_49041068_49045379
CHR3_51989095_51993372
CHR3_9859926_9864200
CHR3_9903771_9908040
CHR4_109126818_109131260
CHR4_138672017_138676579
CHR4_152900846_152905096
CHR4_41306175_41310425
CHR4_71983427_71987722
CHR5_122399547_122403824
CHR5_122786187_122790437
CHR5_128820501_128824751
CHR5_131917028_131921278
CHR5_140679733_140684035
CHR5_145541531_145545879
CHR5_151045905_151050210
CHR5_38878370_38882642
CHR5_77107125_77111426
CHR5_89802981_89809841
CHR5_96234315_96241773
CHR6_111382955_111387369
CHR6_112681674_112686105
CHR6_117040842_117045106
CHR6_126316119_126320378
CHR6_134536930_134541195
CHR6_14222214_14226731
CHR6_161329248_161336864
CHR6_24753612_24757862
CHR6_27887300_27893997
CHR6_27937512_27941835
CHR6_30417397_30421674
CHR6_30561749_30566023
CHR6_38714818_38719068
CHR6_86213027_86217301
CHR7_100751000_100755297
CHR7_104949147_104953421
CHR7_134502625_134509487
CHR7_138465563_138469813
CHR7_139744018_139748280
CHR7_15691981_15696319
CHR7_30484040_30488333
CHR7_92056839_92061142
CHR7_92159345_92163595
CHR7_99603378_99607652
CHR8_124322043_124326298
CHR8_168881_176528
CHR8_22581790_22586040
CHR8_37735332_37740018
CHR8_55176188_55180630
CHR8_86341507_86346008
CHR8_9986975_9991225
CHR9_116195756_116204073
CHR9_123003163_123007457
CHR9_126662906_126667561
CHR9_19368866_19373735
CHR9_33803681_33808324
CHR9_5437058_5441310
CHR9_67383259_67387509
CHR9_69881969_69890558
CHR9_99723903_99728173
CHRX_100527050_100533408
CHRX_103287614_103291864
CHRX_106247936_106252209
CHRX_118582636_118586892
CHRX_118870246_118874496
CHRX_13744275_13748735
CHRX_139414141_139418447
CHRX_148393839_148398341
CHRX_37964325_37968575
CHRX_40321659_40325929
CHRX_44286299_44290660
CHRX_47221693_47230789
CHRX_48261676_48266228
CHRX_48314279_48321719
CHRX_48337344_48341844
CHRX_48578148_48582417
CHRX_53040618_53044868
CHRX_54569868_54574216
CHRX_55203581_55207834
CHRX_56603254_56607546
CHRX_69266542_69270792
CHRX_74292082_74296357
CHRX_75305672_75310060
CHRX_80263022_80267293
CHRX_80340633_80345027
CHRY_21143498_21147852

## Sheet: promoters and genes
promo_20bit	symbol
CHR19_988744_994410	ABCA7
CHRX_74292082_74296357	ABCB7
CHR3_185214134_185221921	ABCC5
CHR11_107493967_107498270	ACAT1
CHR20_32923001_32928827	ACSS2
CHR3_180759901_180764270	ACTL6A
CHR3_51989095_51993372	ACY1
CHR16_82777366_82783035	ADAD2
CHR15_56828719_56832969	ADAM10
CHR5_128820501_128824751	ADAMTS19
CHR14_95924700_95928961	AK7
CHR9_116195756_116204073	AKNA
CHR19_45482286_45486536	AKT2
CHR16_5055223_5062593	ALG1
CHR17_77439394_77446258	ANAPC11
CHR1_148474132_148478582	ANP32E
CHR19_16166230_16170494	AP1M1
CHR1_154824681_154828943	APOA1BP
CHR16_55833038_55837416	ARL2BP
CHR19_46636900_46641155	ATP5SL
CHRX_40321659_40325929	ATP6AP2
CHR8_22581790_22586040	BIN3
CHR1_39973616_39977909	BMP8B
CHR6_38714818_38719068	BTBD9
CHRX_100527050_100533408	BTK
CHR1_84714045_84718295	BXDC5
CHR10_15175889_15182824	C10orf111
CHR11_30297724_30301985	C11orf46
CHR14_34000447_34004813	C14orf147
CHR14_73023921_73028194	C14orf169
CHR16_87160842_87167549	C16orf85
CHR16_5055223_5062593	C16orf89
CHR17_39571351_39575665	C17orf53
CHR19_35121758_35126014	C19orf2
CHR21_16361212_16365462	C21orf34
CHR3_145170102_145174352	C3orf58
CHR7_134502625_134509487	C7orf49
CHR9_99723903_99728173	C9orf156
CHR8_86341507_86346008	CA13
CHR12_65945915_65950381	CAND1
CHR11_124325726_124329976	CCDC15
CHR10_61335496_61339814	CCDC6
CHR12_68261974_68266257	CCT2
CHR9_5437058_5441310	CD274
CHR6_14222214_14226731	CD83
CHR13_114014975_114019407	CDC16
CHR13_24394196_24399364	CENPJ
CHR17_16192519_16196769	CENPV
CHR5_122786187_122790437	CEP120
CHR2_182229228_182233496	CERKL
CHR1_239865105_239869355	CHML
CHR14_64447392_64451644	CHURC1
CHR3_32518613_32522907	CMTM6
CHR10_35520560_35525585	CREM
CHR10_104181569_104185843	CUEDC2
CHR11_107381117_107385604	CUL5
CHRX_47221693_47230789	CXorf24
CHRX_75305672_75310060	CXorf26
CHRX_118582636_118586892	CXorf56
CHR1_58784239_58788540	DAB1
CHR11_125675356_125679919	DCPS
CHR2_74471752_74476002	DCTN1
CHR16_68934824_68939139	DDX19A
CHR1_222434050_222438300	DEGS1
CHR2_74003960_74008335	DGUOK
CHR17_24253339_24257715	DHRS13
CHR11_111309820_111314070	DIXDC1
CHR19_44677926_44682197	DLL3
CHR10_69901134_69905385	DNA2
CHR10_101758916_101763166	DNMBP
CHR21_33882084_33886384	DONSON
CHR1_44200697_44209030	DPH2
CHRX_48261676_48266228	EBP
CHRY_21143498_21147852	EIF1AY
CHR1_43605503_43609786	ELOVL1
CHR5_96234315_96241773	ERAP2
CHR19_50617853_50622517	ERCC1
CHR10_50416328_50421090	ERCC6
CHR7_92056839_92061142	FAM133B
CHRX_53040618_53044868	FAM156A
CHR1_78014396_78018646	FAM73A
CHR11_22603185_22607463	FANCF
CHR10_90736767_90741053	FAS
CHR19_12667682_12671932	FBXW9
CHR10_95231279_95235563	FER1L3
CHR11_63689165_63693609	FLRT1
CHR10_14089788_14094038	FRMD4A
CHR16_69879842_69884514	FTSJD1
CHRX_44286299_44290660	FUNDC1
CHR7_99603378_99607652	GAL3ST4
CHR20_32923001_32928827	GGT7
CHR1_78280676_78284926	GIPC2
CHRX_54569868_54574216	GNL3L
CHRX_13744275_13748735	GPM6B
CHR6_111382955_111387369	GTF3C6
CHR22_45067900_45074787	GTSE1
CHR6_126316119_126320378	HINT3
CHR6_27887300_27893997	HIST1H2BM
CHR1_148077664_148084442	HIST2H2AA3
CHR1_148077664_148084442	HIST2H3C
CHR6_30561749_30566023	HLA-E
CHR16_4462925_4468393	HMOX2
CHR12_52693439_52697927	HOXC4
CHR12_52693439_52697927	HOXC5
CHR12_52693439_52697927	HOXC6
CHR15_56828719_56832969	HSP90AB4P
CHRX_148393839_148398341	IDS
CHR1_157242830_157247088	IFI16
CHRX_69266542_69270792	IGBP1
CHR2_217267341_217272016	IGFBP5
CHR2_86275287_86280840	IMMT
CHR3_49041068_49045379	IMPDH2
CHR11_62176600_62180850	INTS5
CHR1_44200697_44209030	IPO13
CHR1_154808206_154812520	IQGAP3
CHR2_223621670_223625920	KCNE4
CHR6_24753612_24757862	KIAA0319
CHR6_112681674_112686105	LAMA4
CHR5_145541531_145545879	LARS
CHR10_91000822_91005140	LIPA
CHR10_50416328_50421090	LOC100128032
CHR5_89802981_89809841	LOC153364
CHR1_78014396_78018646	LOC653631
CHR19_41116361_41120611	LRFN3
CHR8_55176188_55180630	LYPLA1
CHR11_63689165_63693609	MACROD1
CHR6_161329248_161336864	MAP3K4
CHRX_103287614_103291864	MCART6
CHR10_13238440_13244343	MCM10
CHR1_28524635_28528902	MED18
CHR11_64333856_64338842	MEN1
CHR7_15691981_15696319	MEOX2
CHR2_98708612_98712862	MGAT4A
CHR1_46841723_46845997	MKNK1
CHR15_54543790_54548127	MNS1
CHR4_71983427_71987722	MOBKL1A
CHR16_80760551_80764813	MPHOSPH6
CHR2_216585739_216590091	MREG
CHR14_22365435_22369704	MRPL52
CHR8_9986975_9991225	MSRA
CHR2_176838882_176843188	MTX2
CHR15_46256883_46261342	MYEF2
CHRX_53040618_53044868	NA
CHR13_51600465_51604715	NEK5
CHR22_28326064_28330465	NF2
CHR3_103026046_103030296	NFKBIZ
CHR1_40944124_40948374	NFYC
CHR22_40412992_40426213	NHP2L1
CHR2_151853646_151858120	NMI
CHR16_4462925_4468393	NMRAL1
CHR7_30484040_30488333	NOD1
CHR22_36408812_36413062	NOL12
CHRX_80263022_80267293	NSBP1
CHR6_86213027_86217301	NT5E
CHR19_17194512_17199298	OCEL1
CHR1_58784239_58788540	OMA1
CHR5_38878370_38882642	OSMR
CHR1_55001999_55006275	PARS2
CHR4_138672017_138676579	PCDH18
CHRX_48578148_48582417	PCSK1N
CHR4_152900846_152905096	PET112L
CHR10_50416328_50421090	PGBD3
CHR17_44662377_44666627	PHOSPHO1
CHR15_66130125_66134375	PIAS1
CHR19_9803498_9807871	PIN1
CHR16_66833247_66837533	PLA2G15
CHR16_23594201_23598501	PLK1
CHR19_55061398_55066130	PNKP
CHR5_122399547_122403824	PPIC
CHR1_39973616_39977909	PPIE
CHR3_196750612_196754998	PPP1R2
CHR12_118586643_118590916	PRKAB1
CHR8_37735332_37740018	PROSC
CHR11_436779_441029	PTDSS2
CHR7_104949147_104953421	PUS7
CHR19_49835565_49839815	PVR
CHR9_123003163_123007457	RAB14
CHR7_100751000_100755297	RABL5
CHR5_131917028_131921278	RAD50
CHRX_106247936_106252209	RBM41
CHR9_126662906_126667561	RPL35
CHRX_100527050_100533408	RPL36A
CHR6_30417397_30421674	RPP21
CHR10_15175889_15182824	RPP38
CHR15_80610845_80615500	RPS17
CHR11_74784709_74788996	RPS3
CHR9_19368866_19373735	RPS6
CHR3_9859926_9864200	RPUSD3
CHR10_99150280_99154555	RRP12
CHR6_117040842_117045106	RSHL3
CHR1_53249697_53253947	SCP2
CHR2_128171566_128177459	SFT2D3
CHR6_134536930_134541195	SGK1
CHRX_80340633_80345027	SH3BGRL
CHR11_124045449_124052473	SIAE
CHR19_54635846_54640096	SLC17A7
CHR11_92569993_92574256	SLC36A4
CHR7_139744018_139748280	SLC37A3
CHR3_14415609_14419873	SLC6A6
CHR15_40571626_40575913	SNAP23
CHR20_43888608_43897009	SNX21
CHR1_202305349_202309618	SOX13
CHRX_139414141_139418447	SOX3
CHR11_124045449_124052473	SPA17
CHR5_151045905_151050210	SPARC
CHRX_37964325_37968575	SRPX
CHR1_154256578_154260851	SSR2
CHR1_47551632_47555904	STIL
CHR1_165111353_165115603	TADA1L
CHR16_82777366_82783035	TAF1C
CHR5_140679733_140684035	TAF7
CHR5_77107125_77111426	TBCA
CHR16_1958564_1962858	TBL3
CHR17_59693569_59697885	TEX2
CHR15_54543790_54548127	TEX9
CHR17_77439394_77446258	THOC4
CHR19_2925061_2929328	TLE6
CHR3_47529357_47533688	TMEM103
CHR11_85033192_85037442	TMEM126A
CHR2_120149724_120153974	TMEM177
CHR2_27105825_27110075	TMEM214
CHR20_43888608_43897009	TNNC2
CHR19_12693328_12697578	TNPO2
CHR17_15526168_15530418	TRIM16
CHR7_138465563_138469813	TTC26
CHR22_41814538_41818873	TTLL1
CHR22_35206844_35211133	TXN2
CHR9_33803681_33808324	UBE2R2
CHRX_56603254_56607546	UBQLN2
CHR13_95502888_95507237	UGCGL2
CHRX_118870246_118874496	UPF3B
CHR19_1555681_1559931	UQCR
CHR12_6449342_6453604	VAMP1
CHR17_71359276_71366509	WBP2
CHRX_48337344_48341844	WDR13
CHR16_87160842_87167549	ZC3H18
CHR2_112728323_112732621	ZC3H8
CHR16_70052868_70057657	ZNF23
CHR19_49596845_49601105	ZNF285A
CHR3_44661758_44666008	ZNF35
CHRX_47221693_47230789	ZNF41
CHR19_21113227_21117477	ZNF431
CHR3_44493416_44497666	ZNF445
CHR19_63017343_63021593	ZNF552
CHR8_168881_176528	ZNF596
CHR16_1999014_2003264	ZNF598
CHR3_180520012_180527343	ZNF639
CHR16_30528433_30532683	ZNF689
CHR19_9276045_9284884	ZNF699
CHR15_88692923_88697325	ZNF774
CHR14_101849966_101854216	ZNF839
