# Supplementary material for: Differences among brain tumor stem cell types and fetal neural stem cells in focal regions of histone modifications and DNA methylation, broad regions of modifications, and bivalent promoters
Source: BMC Genomics. 2014 Aug 27;15(1):724. doi: 10.1186/1471-2164-15-724 (PMC4155105; doi:10.1186/1471-2164-15-724)
Supplement: Supplementary file 16 — Additional file 16: List of promoters and associated genes that are H3K9me3+ in all BTSCs but not in fNSCs. (XLS 24 KB) [file 12864_2014_6396_MOESM16_ESM.xls]

## Sheet: promoters only
promo_20bit
CHR10_38181792_38189992
CHR11_60623042_60627292
CHR12_122828103_122832353
CHR12_65945915_65950381
CHR13_102254091_102258341
CHR13_111766413_111770663
CHR13_59902683_59906933
CHR13_77188235_77192485
CHR13_96339318_96343568
CHR14_23524458_23528708
CHR14_49122069_49126344
CHR14_89488498_89494296
CHR16_56980393_56984673
CHR16_74024134_74028388
CHR16_83181999_83186249
CHR17_13909943_13914320
CHR17_18024513_18029033
CHR17_47589672_47595192
CHR17_61252313_61256563
CHR17_76824139_76830950
CHR19_11856169_11860419
CHR19_20894421_20898683
CHR19_21303302_21307552
CHR19_21810060_21814317
CHR19_42874226_42878492
CHR19_49551916_49556166
CHR19_49695643_49699895
CHR19_63642445_63646901
CHR1_16174351_16178601
CHR1_202027949_202035835
CHR1_39261092_39265381
CHR1_43081366_43088562
CHR1_47463089_47471530
CHR20_1375626_1379876
CHR20_36091966_36098747
CHR20_60236910_60241160
CHR20_6043939_6048189
CHR21_42643406_42647676
CHR21_46848664_46852924
CHR22_19900126_19904376
CHR22_36569499_36576136
CHR2_115632770_115637020
CHR2_122122716_122127022
CHR2_233585432_233589682
CHR2_240617769_240624503
CHR2_241385120_241389370
CHR2_8736063_8740386
CHR2_88768818_88773068
CHR3_114715893_114720193
CHR3_120371614_120375864
CHR3_130228481_130236452
CHR3_148606347_148611266
CHR3_44774788_44781658
CHR4_130230855_130237712
CHR4_55903665_55907918
CHR5_34019753_34024037
CHR5_93472245_93476495
CHR6_150323335_150327585
CHR6_167327786_167333638
CHR6_45974916_45980570
CHR6_52818102_52822352
CHR8_126051232_126055482
CHR8_135777226_135781476
CHR9_138879809_138884059
CHR9_21340136_21344386
CHR9_35068909_35073513
CHR9_72673034_72677294
CHR9_97674303_97681579
CHRY_24602799_24607049
CHRY_7729464_7733714

## Sheet: promoters and genes
promo_20bit	symbol
CHR17_18024513_18029033	ALKBH5
CHR22_36569499_36576136	ANKRD54
CHR13_102254091_102258341	BIVM
CHR14_89488498_89494296	C14orf143
CHR17_76824139_76830950	C17orf56
CHR4_130230855_130237712	C4orf33
CHR9_97674303_97681579	C9orf102
CHR17_47589672_47595192	CA10
CHR12_65945915_65950381	CAND1
CHR17_61252313_61256563	CCDC46
CHR3_114715893_114720193	CCDC52
CHR11_60623042_60627292	CD5
CHRY_24602799_24607049	CDY1
CHRY_24602799_24607049	CDY1B
CHR16_74024134_74028388	CFDP1
CHR2_122122716_122127022	CLASP1
CHR17_13909943_13914320	COX10
CHR14_23524458_23528708	DHRS4L2
CHR12_122828103_122832353	DNAH10
CHR2_115632770_115637020	DPP10
CHR9_138879809_138884059	EDF1
CHR22_36569499_36576136	EIF3EIP
CHR5_93472245_93476495	FAM172A
CHR9_35068909_35073513	FANCG
CHR6_167327786_167333638	FGFR1OP
CHR16_56980393_56984673	GINS3
CHR6_52818102_52822352	GSTA5
CHR2_8736063_8740386	ID2
CHR9_21340136_21344386	IFNA6
CHR20_36091966_36098747	KIAA0406
CHR3_44774788_44781658	KIAA1143
CHR2_241385120_241389370	KIF1A
CHR6_45974916_45980570	NA
CHR1_39261092_39265381	NDUFS5
CHR2_233585432_233589682	NGEF
CHR20_1375626_1379876	NSFL1C
CHR2_240617769_240624503	OR6B2
CHR2_88768818_88773068	RPIA
CHR14_49122069_49126344	RPS29
CHR21_46848664_46852924	S100B
CHR5_34019753_34024037	SLC45A2
CHR13_111766413_111770663	SOX1
CHR4_55903665_55907918	SRD5A3
CHR1_47463089_47471530	TAL1
CHR14_89488498_89494296	TDP1
CHR13_59902683_59906933	TDRD3
CHR21_42643406_42647676	TFF2
CHR9_72673034_72677294	TRPM3
CHRY_7729464_7733714	TTTY12
CHR6_150323335_150327585	ULBP1
CHR3_120371614_120375864	UPK1B
CHR1_16174351_16178601	ZBTB17
CHR1_202027949_202035835	ZC3H11A
CHR8_135777226_135781476	ZFAT
CHR8_135777226_135781476	ZFATAS
CHR19_49551916_49556166	ZFP112
CHR3_148606347_148611266	ZIC4
CHR19_63642445_63646901	ZNF132
CHR19_49695643_49699895	ZNF180
CHR19_21810060_21814317	ZNF208
CHR10_38181792_38189992	ZNF248
CHR19_21810060_21814317	ZNF43
CHR8_126051232_126055482	ZNF572
CHR19_11856169_11860419	ZNF69
CHR1_43081366_43088562	ZNF691
CHR19_21303302_21307552	ZNF708
CHR19_20894421_20898683	ZNF85
