# Supplementary material for: Differences among brain tumor stem cell types and fetal neural stem cells in focal regions of histone modifications and DNA methylation, broad regions of modifications, and bivalent promoters
Source: BMC Genomics. 2014 Aug 27;15(1):724. doi: 10.1186/1471-2164-15-724 (PMC4155105; doi:10.1186/1471-2164-15-724)
Supplement: Supplementary file 17 — Additional file 17: List of promoters and associated genes that have DNA methylation in all BTSCs but not in fNSCs. (XLS 62 KB) [file 12864_2014_6396_MOESM17_ESM.xls]

## Sheet: promoters only
promo_20bit
CHR10_103588851_103597167
CHR10_22669129_22675181
CHR10_28074003_28078253
CHR10_31928583_31932839
CHR10_50416328_50421090
CHR10_69661111_69665361
CHR10_7492704_7496956
CHR10_74982354_74986604
CHR10_76821929_76826179
CHR10_76828617_76835019
CHR10_8133172_8138953
CHR10_95640219_95644500
CHR11_103539349_103543817
CHR11_107233980_107238364
CHR11_127961913_127966163
CHR11_128747544_128751840
CHR11_16991785_16996035
CHR11_19091767_19096034
CHR11_32804556_32808814
CHR11_64690782_64695032
CHR11_65522625_65529664
CHR11_75594391_75602951
CHR11_8981358_8985624
CHR11_92338936_92343186
CHR12_113605028_113609852
CHR12_122321389_122326140
CHR12_1983150_1987438
CHR12_28013411_28019683
CHR12_2866793_2871081
CHR12_46438009_46442388
CHR12_47650798_47659414
CHR12_4887267_4891555
CHR12_52615342_52620110
CHR12_52631480_52637334
CHR12_52661720_52665989
CHR12_52704960_52709296
CHR12_54407650_54412677
CHR12_55325274_55329619
CHR12_61613350_61618696
CHR12_63955254_63959538
CHR12_6843455_6847722
CHR12_73887301_73893278
CHR13_110155689_110166534
CHR13_27388676_27392926
CHR13_28190212_28194607
CHR13_41740788_41748031
CHR13_78074946_78079196
CHR14_104749588_104753838
CHR14_105393075_105397325
CHR14_36054771_36062615
CHR14_56346187_56350437
CHR14_60021752_60026002
CHR14_60185158_60189433
CHR14_62580958_62585209
CHR14_94305404_94309752
CHR15_34975494_34980033
CHR15_37656310_37661321
CHR15_74412701_74416963
CHR15_91240922_91245318
CHR15_94666660_94676938
CHR15_99271179_99277828
CHR16_2329845_2334095
CHR16_29403931_29408181
CHR16_31135146_31139399
CHR16_48862073_48866323
CHR16_52877096_52881379
CHR16_55257726_55262978
CHR16_65747009_65756966
CHR17_14141674_14146040
CHR17_17703330_17707580
CHR17_18706086_18710336
CHR17_19218158_19223547
CHR17_19251668_19255979
CHR17_25586081_25590331
CHR17_25726570_25730859
CHR17_295209_299459
CHR17_30799135_30803396
CHR17_31219206_31223508
CHR17_34234365_34238615
CHR17_34634697_34641707
CHR17_38820456_38825593
CHR17_43477202_43481494
CHR17_43976542_43980891
CHR17_44006059_44014242
CHR17_44030065_44035601
CHR17_44036583_44040833
CHR17_44042579_44050800
CHR17_45398050_45406056
CHR17_52685429_52690122
CHR17_5343751_5348001
CHR17_56106514_56110787
CHR17_56885088_56889338
CHR17_7082572_7089977
CHR17_74516657_74520949
CHR17_7725348_7733583
CHR17_77410889_77415180
CHR18_24010342_24014689
CHR18_33318787_33323037
CHR18_43028802_43033052
CHR18_53165541_53171777
CHR18_53859116_53866205
CHR18_55714716_55718998
CHR19_10310546_10314807
CHR19_13118781_13125660
CHR19_1351764_1359449
CHR19_17194512_17199298
CHR19_17840281_17844816
CHR19_19589689_19593939
CHR19_2044367_2050769
CHR19_3710171_3716173
CHR19_3736664_3740914
CHR19_38407789_38412048
CHR19_4101128_4105418
CHR19_41428249_41432499
CHR19_41600586_41604890
CHR19_41755244_41759530
CHR19_42020349_42024621
CHR19_44624593_44628913
CHR19_45385990_45390240
CHR19_50882914_50890782
CHR19_53398271_53402521
CHR19_54211409_54215659
CHR19_54644824_54650379
CHR19_59625962_59630212
CHR19_61795003_61799253
CHR19_62930004_62934295
CHR19_63201740_63210026
CHR19_63300639_63304889
CHR19_6375036_6379305
CHR19_9981397_9985674
CHR1_100204627_100209329
CHR1_109197861_109205873
CHR1_118528607_118532857
CHR1_144232846_144237096
CHR1_148507185_148512571
CHR1_153508952_153514747
CHR1_155153565_155158073
CHR1_158135813_158140063
CHR1_159757159_159761713
CHR1_16550785_16555038
CHR1_170679073_170683353
CHR1_177810941_177815210
CHR1_191354283_191358623
CHR1_21818371_21822621
CHR1_222867301_222872063
CHR1_2272724_2276974
CHR1_233553787_233561655
CHR1_235268824_235273074
CHR1_242290754_242295004
CHR1_31229998_31234248
CHR1_32156831_32161081
CHR1_35015876_35022508
CHR1_46296655_46301056
CHR1_47463089_47471530
CHR1_64979865_64984115
CHR1_66987229_66991512
CHR1_69803220_69807470
CHR1_90954632_90958882
CHR20_16501328_16505579
CHR20_16673497_16677752
CHR20_18213169_18217906
CHR20_22512190_22517602
CHR20_25010017_25014267
CHR20_30100217_30104467
CHR20_30534099_30538546
CHR20_32876344_32880594
CHR20_35237387_35244905
CHR20_35403001_35408720
CHR20_3709311_3713561
CHR20_39087375_39091625
CHR20_41597528_41601778
CHR20_43161488_43166667
CHR20_44312991_44317241
CHR20_47617364_47621635
CHR20_48162332_48169401
CHR20_48556797_48561104
CHR20_56986205_56990474
CHR20_61027540_61031800
CHR20_62155382_62159632
CHR21_36351105_36364956
CHR21_38954738_38958988
CHR21_43399951_43404257
CHR21_45045389_45049666
CHR22_17270291_17274592
CHR22_23318276_23322540
CHR22_25315304_25319589
CHR22_34263797_34268047
CHR22_39579539_39586133
CHR22_40670239_40678892
CHR2_100399753_100407664
CHR2_100981682_100986345
CHR2_105311811_105316668
CHR2_112952701_112957118
CHR2_119321479_119325729
CHR2_122226090_122230471
CHR2_161977365_161981672
CHR2_176662277_176666527
CHR2_176669275_176673525
CHR2_176686245_176690508
CHR2_176691833_176696408
CHR2_176699222_176706239
CHR2_176720858_176725310
CHR2_176733550_176737800
CHR2_200039363_200044234
CHR2_216942674_216948495
CHR2_222867609_222875444
CHR2_32703132_32707382
CHR2_47018316_47022935
CHR2_53939822_53944096
CHR2_63127273_63132246
CHR2_64531616_64535915
CHR2_70164702_70171141
CHR2_70373318_70377890
CHR2_70633662_70637966
CHR2_70844314_70852337
CHR2_73970100_73974392
CHR2_74552551_74559821
CHR2_85496064_85500314
CHR2_96660189_96664709
CHR3_100101974_100106723
CHR3_125085089_125089339
CHR3_126413523_126417773
CHR3_127902307_127909640
CHR3_128827216_128831499
CHR3_133895656_133899906
CHR3_13492723_13497588
CHR3_142685115_142689365
CHR3_144164118_144168368
CHR3_150337355_150341605
CHR3_159302774_159311338
CHR3_16529476_16533726
CHR3_172226453_172230962
CHR3_173648147_173652397
CHR3_186698736_186703017
CHR3_188870050_188874395
CHR3_190368956_190373305
CHR3_192526067_192530820
CHR3_196472343_196476666
CHR3_2113746_2117996
CHR3_32251674_32255969
CHR3_37875172_37879422
CHR3_38052199_38056449
CHR3_42279693_42286166
CHR3_42717267_42721517
CHR3_48317102_48321352
CHR3_49949095_49953376
CHR3_52453333_52457583
CHR3_55495621_55499871
CHR3_98012824_98017074
CHR4_110952614_110956864
CHR4_13154386_13158712
CHR4_147776037_147780287
CHR4_151719252_151725824
CHR4_164481040_164485290
CHR4_174684602_174690669
CHR4_37138687_37142937
CHR4_41079252_41083502
CHR4_41444730_41449244
CHR4_48071167_48075417
CHR4_53419751_53424002
CHR4_5940359_5944716
CHR4_7030541_7034791
CHR4_75446223_75450473
CHR4_76655206_76662164
CHR4_77121409_77125659
CHR4_88530591_88534872
CHR4_90447217_90451467
CHR5_115445125_115449375
CHR5_128325219_128329861
CHR5_134393368_134401723
CHR5_138841726_138845976
CHR5_139470391_139474688
CHR5_140151127_140155377
CHR5_140534113_140542921
CHR5_140548635_140552885
CHR5_141672348_141677315
CHR5_145695279_145699618
CHR5_147783556_147787806
CHR5_149648635_149653029
CHR5_151117653_151121985
CHR5_156704507_156708757
CHR5_157217872_157222246
CHR5_159585514_159589764
CHR5_172594049_172598368
CHR5_173245294_173253436
CHR5_40712288_40717071
CHR5_50711214_50718745
CHR5_5472306_5476556
CHR5_63493926_63498216
CHR5_68888246_68892641
CHR5_69743434_69747788
CHR5_70228747_70233183
CHR5_70398461_70402775
CHR5_72779606_72783856
CHR5_76969528_76973778
CHR5_79363246_79367845
CHR6_100157870_100162120
CHR6_101017522_101021772
CHR6_108199398_108203648
CHR6_10989311_10995799
CHR6_117689913_117694179
CHR6_134248469_134252719
CHR6_13593644_13599266
CHR6_137856464_137860724
CHR6_151753620_151757870
CHR6_152166878_152172684
CHR6_154872617_154876945
CHR6_1552179_1556429
CHR6_18230080_18234330
CHR6_26342445_26349382
CHR6_26481150_26485400
CHR6_28661861_28666591
CHR6_29708089_29712339
CHR6_29823999_29828249
CHR6_30761213_30770248
CHR6_33397907_33408520
CHR6_34961518_34967297
CHR6_38778105_38782395
CHR6_41710723_41714980
CHR6_44072814_44077081
CHR6_4718178_4722431
CHR6_53516720_53521290
CHR6_54816027_54820318
CHR7_100261923_100266579
CHR7_112210731_112214981
CHR7_115948574_115954392
CHR7_121731085_121735335
CHR7_127457488_127461738
CHR7_127879680_127884037
CHR7_129914908_129919923
CHR7_137334109_137340886
CHR7_138673114_138677364
CHR7_154938675_154944334
CHR7_19123070_19127320
CHR7_19150760_19155069
CHR7_26400349_26405613
CHR7_27101300_27105619
CHR7_27124989_27129239
CHR7_27132414_27140424
CHR7_27149049_27157418
CHR7_27162071_27166321
CHR7_27170904_27175174
CHR7_27185618_27194860
CHR7_27205471_27209750
CHR7_27245445_27249695
CHR7_32304716_32308966
CHR7_35259017_35263267
CHR7_43761296_43765553
CHR7_45890983_45895372
CHR7_50102615_50106977
CHR7_6107581_6111851
CHR7_96469725_96474329
CHR7_98578909_98583159
CHR7_99364429_99368679
CHR8_10624670_10628932
CHR8_11239063_11243313
CHR8_121203032_121207282
CHR8_134377907_134382180
CHR8_143847498_143851748
CHR8_42867689_42874439
CHR8_55529547_55533797
CHR8_67252495_67256754
CHR8_70564134_70568386
CHR8_71145279_71149616
CHR8_95719077_95723347
CHR9_109290526_109295076
CHR9_115954551_115958801
CHR9_129890063_129894698
CHR9_139451825_139459222
CHR9_37023288_37027976
CHR9_5820037_5826581
CHR9_94676411_94683611
CHRX_102075355_102079605
CHRX_102641621_102645871
CHRX_106845617_106850447
CHRX_110393087_110397337
CHRX_113719612_113725560
CHRX_133507563_133511819
CHRX_1531004_1535322
CHRX_57179405_57184283
CHRX_70242395_70246645
CHRY_22860882_22865165

## Sheet: promoters and genes
promo_20bit	symbol
CHR2_216942674_216948495	4-Mar
CHR16_2329845_2334095	ABCA3
CHR2_73970100_73974392	ACTG2
CHR16_48862073_48866323	ADCY7
CHR2_70844314_70852337	ADD2
CHR19_54644824_54650379	ALDH16A1
CHR6_34961518_34967297	ANKS1A
CHR1_148507185_148512571	APH1A
CHR1_233553787_233561655	ARID4B
CHRX_1531004_1535322	ASMTL
CHR10_69661111_69665361	ATOH7
CHR5_151117653_151121985	ATOX1
CHR12_55325274_55329619	ATP5B
CHR11_65522625_65529664	BANF1
CHR1_90954632_90958882	BARHL2
CHR11_128747544_128751840	BARX2
CHR17_56106514_56110787	BCAS3
CHR7_43761296_43765553	BLVRA
CHR6_26481150_26485400	BTN3A2
CHR6_26481150_26485400	BTN3A3
CHR14_60021752_60026002	C14orf39
CHR17_31219206_31223508	C17orf66
CHR19_2044367_2050769	C19orf36
CHR1_177810941_177815210	C1orf125
CHR1_148507185_148512571	C1orf54
CHR1_109197861_109205873	C1orf62
CHR1_155153565_155158073	C1orf92
CHR20_30534099_30538546	C20orf112
CHR20_35237387_35244905	C20orf132
CHR22_23318276_23322540	C22orf36
CHR3_196472343_196476666	C3orf21
CHR5_156704507_156708757	C5orf40
CHR6_13593644_13599266	C6orf114
CHR6_44072814_44077081	C6orf223
CHR5_149648635_149653029	CAMK2A
CHR17_74516657_74520949	CANT1
CHR13_110155689_110166534	CARS2
CHR2_222867609_222875444	CCDC140
CHR2_74552551_74559821	CCDC142
CHR17_34234365_34238615	CCDC49
CHR3_192526067_192530820	CCDC50
CHR3_42279693_42286166	CCK
CHR12_54407650_54412677	CD63
CHR1_191354283_191358623	CDC73
CHR18_24010342_24014689	CDH2
CHR20_44312991_44317241	CDH22
CHR6_4718178_4722431	CDYL
CHR22_40670239_40678892	CENPM
CHR3_127902307_127909640	CHCHD6
CHR15_91240922_91245318	CHD2
CHR17_7725348_7733583	CHD3
CHR2_100399753_100407664	CHST10
CHR5_157217872_157222246	CLINT1
CHR3_32251674_32255969	CMTM8
CHR1_222867301_222872063	CNIH3
CHR6_154872617_154876945	CNKSR3
CHR3_2113746_2117996	CNTN4
CHR8_121203032_121207282	COL14A1
CHR9_115954551_115958801	COL27A1
CHR19_9981397_9985674	COL5A3
CHR5_115445125_115449375	COMMD10
CHR17_25726570_25730859	CPD
CHR5_173245294_173253436	CPEB4
CHR7_137334109_137340886	CREB3L2
CHR19_4101128_4105418	CREB3L3
CHR8_67252495_67256754	CRH
CHR4_5940359_5944716	CRMP1
CHR3_37875172_37879422	CTDSPL
CHR6_33397907_33408520	DAXX
CHR19_1351764_1359449	DAZAP1
CHR3_100101974_100106723	DCBLD2
CHR12_1983150_1987438	DCP1B
CHR11_103539349_103543817	DDI1
CHR22_17270291_17274592	DGCR6
CHR22_17270291_17274592	DGCR6L
CHR20_61027540_61031800	DIDO1
CHR3_38052199_38056449	DLEC1
CHR17_45398050_45406056	DLX4
CHR7_96469725_96474329	DLX6
CHR22_39579539_39586133	DNAJB7
CHR2_119321479_119325729	EN1
CHR7_154938675_154944334	EN2
CHR9_139451825_139459222	ENTPD8
CHR3_98012824_98017074	EPHA6
CHR7_100261923_100266579	EPHB4
CHR10_50416328_50421090	ERCC6
CHR4_75446223_75450473	EREG
CHR21_38954738_38958988	ERG
CHR9_5820037_5826581	ERMP1
CHR6_152166878_152172684	ESR1
CHR11_127961913_127966163	ETS1
CHR7_27245445_27249695	EVX1
CHR5_159585514_159589764	FABP6
CHR17_295209_299459	FAM101B
CHR6_54816027_54820318	FAM83B
CHR5_147783556_147787806	FBXO38
CHR1_16550785_16555038	FBXO42
CHR7_19150760_19155069	FERD3L
CHR7_121731085_121735335	FEZF1
CHR10_8133172_8138953	FLJ45983
CHR7_138673114_138677364	FMC1
CHR20_22512190_22517602	FOXA2
CHR6_1552179_1556429	FOXC1
CHR5_72779606_72783856	FOXD1
CHR17_7082572_7089977	GABARAP
CHR6_29708089_29712339	GABBR1
CHR4_110952614_110956864	GAR1
CHR10_8133172_8138953	GATA3
CHR6_53516720_53521290	GCLC
CHR1_233553787_233561655	GGPS1
CHR3_173648147_173652397	GHSR
CHR1_35015876_35022508	GJB3
CHR7_99364429_99368679	GJC3
CHR6_38778105_38782395	GLO1
CHR2_53939822_53944096	GPR75
CHR4_90447217_90451467	GPRIN3
CHR14_94305404_94309752	GSC
CHR5_134393368_134401723	H2AFY
CHR4_174684602_174690669	HAND2
CHR20_30100217_30104467	HCK
CHR1_153508952_153514747	HCN3
CHR3_13492723_13497588	HDAC11
CHR3_42717267_42721517	HHATL
CHR7_127879680_127884037	HIG2
CHR6_26342445_26349382	HIST1H4F
CHR8_42867689_42874439	HOOK3
CHR7_27101300_27105619	HOXA1
CHR7_27185618_27194860	HOXA10
CHR7_27185618_27194860	HOXA11
CHR7_27205471_27209750	HOXA13
CHR7_27132414_27140424	HOXA3
CHR7_27149049_27157418	HOXA5
CHR7_27149049_27157418	HOXA6
CHR7_27162071_27166321	HOXA7
CHR7_27170904_27175174	HOXA9
CHR17_43976542_43980891	HOXB2
CHR17_44006059_44014242	HOXB3
CHR17_44006059_44014242	HOXB4
CHR17_44036583_44040833	HOXB6
CHR17_44042579_44050800	HOXB8
CHR12_52661720_52665989	HOXC10
CHR12_52631480_52637334	HOXC12
CHR12_52615342_52620110	HOXC13
CHR12_52704960_52709296	HOXC6
CHR2_176686245_176690508	HOXD10
CHR2_176669275_176673525	HOXD12
CHR2_176662277_176666527	HOXD13
CHR2_176733550_176737800	HOXD3
CHR2_176720858_176725310	HOXD4
CHR2_176699222_176706239	HOXD8
CHR2_176691833_176696408	HOXD9
CHR3_150337355_150341605	HPS3
CHR17_14141674_14146040	HS3ST3B1
CHR16_65747009_65756966	HSF4
CHR1_159757159_159761713	HSPA6
CHR2_64531616_64535915	HSPC159
CHRX_113719612_113725560	HTR2C
CHR19_10310546_10314807	ICAM3
CHR19_13118781_13125660	IER2
CHR7_45890983_45895372	IGFBP1
CHR13_110155689_110166534	ING1
CHR16_52877096_52881379	IRX3
CHR5_50711214_50718745	ISL1
CHR15_74412701_74416963	ISL2
CHR1_144232846_144237096	ITGA10
CHR12_4887267_4891555	KCNA1
CHR12_73887301_73893278	KCNC2
CHR14_62580958_62585209	KCNH5
CHR10_103588851_103597167	KCNIP2
CHR20_43161488_43166667	KCNS1
CHR19_6375036_6379305	KHSRP
CHR4_7030541_7034791	KIAA0232
CHR2_96660189_96664709	KIAA1310
CHR20_16501328_16505579	KIF16B
CHR9_109290526_109295076	KLF4
CHR20_41597528_41601778	L3MBTL
CHR19_54211409_54215659	LHB
CHR10_50416328_50421090	LOC100128032
CHRX_70242395_70246645	LOC158830
CHR5_134393368_134401723	LOC340073
CHR2_70164702_70171141	LOC400960
CHR2_216942674_216948495	LOC645273
CHR4_151719252_151725824	LOC729558
CHR5_68888246_68892641	LOC730394
CHR4_151719252_151725824	LRBA
CHR7_127457488_127461738	LRRC4
CHR1_69803220_69807470	LRRC7
CHR8_143847498_143851748	LYNX1
CHR19_45385990_45390240	MAP3K10
CHR17_19218158_19223547	MAPK7
CHR19_3736664_3740914	MATK
CHR6_41710723_41714980	MDFI
CHR15_34975494_34980033	MEIS2
CHR7_129914908_129919923	MEST
CHR10_28074003_28078253	MKX
CHR19_3710171_3716173	MRPL54
CHR17_52685429_52690122	MSI2
CHR12_63955254_63959538	MSRB3
CHR16_55257726_55262978	MT1H
CHR11_92338936_92343186	MTNR1B
CHR3_125085089_125089339	MYLK
CHRX_1531004_1535322	NA
CHR20_32876344_32880594	NCOA6
CHR8_134377907_134382180	NDRG1
CHR18_53859116_53866205	NEDD4L
CHR17_43477202_43481494	NFE2L1
CHR6_18230080_18234330	NHLRC1
CHR14_36054771_36062615	NKX2-1
CHR5_172594049_172598368	NKX2-5
CHR4_13154386_13158712	NKX3-2
CHR3_48317102_48321352	NME6
CHR3_133895656_133899906	NPHP3
CHR1_177810941_177815210	NPHS2
CHR4_164481040_164485290	NPY5R
CHR15_94666660_94676938	NR2F2
CHR11_8981358_8985624	NRIP3
CHR6_30761213_30770248	NRM
CHR19_17194512_17199298	OCEL1
CHR6_137856464_137860724	OLIG3
CHR20_16673497_16677752	OTOR
CHR5_76969528_76973778	OTP
CHR2_63127273_63132246	OTX1
CHR14_56346187_56350437	OTX2
CHR17_77410889_77415180	P4HB
CHR3_144164118_144168368	PAQR9
CHR2_222867609_222875444	PAX3
CHR9_37023288_37027976	PAX5
CHR19_19589689_19593939	PBX4
CHR5_140151127_140155377	PCDHA2
CHR5_140548635_140552885	PCDHB10
CHR5_140534113_140542921	PCDHB16
CHR5_140534113_140542921	PCDHB8
CHR7_32304716_32308966	PDE1C
CHR11_103539349_103543817	PDGFD
CHR13_27388676_27392926	PDX1
CHR10_50416328_50421090	PGBD3
CHR4_41444730_41449244	PHOX2B
CHR1_170679073_170683353	PIGC
CHR19_54644824_54650379	PIH1D1
CHR5_134393368_134401723	PITX1
CHR1_153508952_153514747	PKLR
CHR11_16991785_16996035	PLEKHA7
CHR18_55714716_55718998	PMAIP1
CHR3_128827216_128831499	PODXL2
CHR13_78074946_78079196	POU4F1
CHR4_147776037_147780287	POU4F2
CHR5_145695279_145699618	POU4F3
CHR6_100157870_100162120	PRDM13
CHR8_71145279_71149616	PRDM14
CHR1_31229998_31234248	PRO0611
CHR20_39087375_39091625	PRO0628
CHR17_18706086_18710336	PRPSAP2
CHR11_32804556_32808814	PRRG4
CHR5_40712288_40717071	PTGER4
CHR20_47617364_47621635	PTGIS
CHR12_28013411_28019683	PTHLH
CHR20_48556797_48561104	PTPN1
CHR5_139470391_139474688	PURA
CHR16_31135146_31139399	PYDC1
CHR19_50882914_50890782	QPCTL
CHRX_102641621_102645871	RAB40A
CHRX_102075355_102079605	RAB40AL
CHR1_21818371_21822621	RAP1GAP
CHR12_46438009_46442388	RAPGEF3
CHR3_142685115_142689365	RASA2
CHR22_34263797_34268047	RASD2
CHR4_53419751_53424002	RASL11B
CHR1_64979865_64984115	RAVER2
CHR8_95719077_95723347	RBM35A
CHR3_49949095_49953376	RBM6
CHRY_22860882_22865165	RBMY1A1
CHRY_22860882_22865165	RBMY1B
CHRY_22860882_22865165	RBMY1D
CHRY_22860882_22865165	RBMY1E
CHRY_22860882_22865165	RBMY1F
CHRY_22860882_22865165	RBMY1J
CHRY_22860882_22865165	RBMY2FP
CHR4_76655206_76662164	RCHY1
CHR19_9981397_9985674	RDH8
CHR3_16529476_16533726	RFTN1
CHR17_19251668_19255979	RNF112
CHR8_42867689_42874439	RNF170
CHR5_63493926_63498216	RNF180
CHR2_100981682_100986345	RPL31
CHR20_35237387_35244905	RPN2
CHR3_159302774_159311338	RSRC1
CHR1_235268824_235273074	RYR2
CHR4_37138687_37142937	RYR3
CHR6_28661861_28666591	SCAND3
CHR6_108199398_108203648	SCML4
CHR4_77121409_77125659	SDAD1
CHR3_52453333_52457583	SEMA3G
CHR5_70228747_70233183	SERF1A
CHR5_70228747_70233183	SERF1B
CHR2_85496064_85500314	SH2D6
CHR3_159302774_159311338	SHOX2
CHR6_101017522_101021772	SIM1
CHR14_60185158_60189433	SIX1
CHR3_126413523_126417773	SLC12A8
CHR9_129890063_129894698	SLC25A25
CHR5_128325219_128329861	SLC27A6
CHR3_172226453_172230962	SLC2A2
CHR1_100204627_100209329	SLC35A3
CHR11_107233980_107238364	SLC35F2
CHR13_28190212_28194607	SLC46A3
CHR19_17840281_17844816	SLC5A5
CHR17_25586081_25590331	SLC6A4
CHR19_38407789_38412048	SLC7A10
CHR17_30799135_30803396	SLFN13
CHR7_98578909_98583159	SMURF1
CHR19_50882914_50890782	SNRPD2
CHR2_70373318_70377890	SNRPG
CHR8_55529547_55533797	SOX17
CHR8_10624670_10628932	SOX7
CHR1_118528607_118532857	SPAG17
CHR10_22669129_22675181	SPAG6
CHR11_64690782_64695032	SPDYC
CHR20_3709311_3713561	SPEF1
CHRX_57179405_57184283	SPIN2A
CHR5_141672348_141677315	SPRY4
CHR20_35403001_35408720	SRC
CHR3_188870050_188874395	SST
CHR22_39579539_39586133	ST13
CHR18_53165541_53171777	ST8SIA3
CHR19_13118781_13125660	STX10
CHR8_70564134_70568386	SULF1
CHR19_44624593_44628913	SUPT5H
CHR6_34961518_34967297	TAF11
CHR1_47463089_47471530	TAL1
CHR2_161977365_161981672	TBR1
CHR7_35259017_35263267	TBX20
CHR12_113605028_113609852	TBX3
CHR17_56885088_56889338	TBX4
CHR20_62155382_62159632	TCEA2
CHR6_134248469_134252719	TCF21
CHR1_66987229_66991512	TCTEX1D1
CHR8_11239063_11243313	TDH
CHR2_70633662_70637966	TGFA
CHR2_105311811_105316668	TGFBRAP1
CHR20_56986205_56990474	TH1L
CHR4_76655206_76662164	THAP6
CHR5_79363246_79367845	THBS4
CHR7_112210731_112214981	TMEM168
CHR5_138841726_138845976	TMEM173
CHR20_48162332_48169401	TMEM189-UBE2V1
CHR10_95640219_95644500	TMEM20
CHR3_186698736_186703017	TMEM41A
CHR12_6843455_6847722	TPI1
CHR3_190368956_190373305	TPRG1
CHR22_25315304_25319589	TPST2
CHR16_65747009_65756966	TRADD
CHRX_106845617_106850447	TSC22D3
CHR2_122226090_122230471	TSN
CHR2_32703132_32707382	TTC27
CHR2_47018316_47022935	TTC7A
CHR2_112952701_112957118	TTL
CHR19_59625962_59630212	TTYH1
CHR12_2866793_2871081	TULP3
CHR7_19123070_19127320	TWIST1
CHR21_43399951_43404257	U2AF1
CHR21_45045389_45049666	UBE2G2
CHR20_48162332_48169401	UBE2V1
CHR6_34961518_34967297	UHRF1BP1
CHR7_6107581_6111851	USP42
CHR10_74982354_74986604	USP54
CHR6_117689913_117694179	VGLL2
CHR20_25010017_25014267	VSX1
CHR1_118528607_118532857	WDR3
CHR12_47650798_47659414	WNT10B
CHR11_75594391_75602951	WNT11
CHR3_55495621_55499871	WNT5A
CHR22_39579539_39586133	XPNPEP3
CHR6_151753620_151757870	ZBTB2
CHR11_19091767_19096034	ZDHHC13
CHR19_41600586_41604890	ZFP82
CHR20_18213169_18217906	ZNF133
CHR19_41428249_41432499	ZNF146
CHR9_94676411_94683611	ZNF484
CHR10_76828617_76835019	ZNF503
CHR19_41755244_41759530	ZNF529
CHR19_41428249_41432499	ZNF565
CHR19_63201740_63210026	ZNF606
CHR19_62930004_62934295	ZNF671
CHR19_61795003_61799253	ZNF71
CHR19_42020349_42024621	ZNF790
CHR7_50102615_50106977	ZPBP
CHR19_63300639_63304889	ZSCAN18
