# Supplementary material for: Differences among brain tumor stem cell types and fetal neural stem cells in focal regions of histone modifications and DNA methylation, broad regions of modifications, and bivalent promoters
Source: BMC Genomics. 2014 Aug 27;15(1):724. doi: 10.1186/1471-2164-15-724 (PMC4155105; doi:10.1186/1471-2164-15-724)
Supplement: Supplementary file 18 — Additional file 18: List of promoters and associated genes that are H3K27me3+ in all five examined cell types (4 BTSC types and fNSCs). (XLS 325 KB) [file 12864_2014_6396_MOESM18_ESM.xls]

## Sheet: promoters only
promo_20bit
CHR10_100984799_100989109
CHR10_101076522_101080772
CHR10_101279199_101283449
CHR10_101830834_101835124
CHR10_102079180_102083733
CHR10_102209287_102213537
CHR10_102491821_102499006
CHR10_102876751_102881001
CHR10_102977957_102982207
CHR10_106100011_106104309
CHR10_106387348_106391598
CHR10_112823410_112828330
CHR10_115985507_115989990
CHR10_118020891_118026466
CHR10_118367307_118371557
CHR10_118943489_118947739
CHR10_118987093_118991458
CHR10_119124177_119128427
CHR10_1192260_1196510
CHR10_119288445_119295777
CHR10_120343996_120348371
CHR10_124306670_124310920
CHR10_124628318_124634034
CHR10_124894127_124898377
CHR10_124900359_124904678
CHR10_125640570_125644990
CHR10_125841123_125846593
CHR10_126096691_126100967
CHR10_129422441_129428750
CHR10_13082960_13087210
CHR10_131821152_131825421
CHR10_133846893_133851143
CHR10_134605287_134609579
CHR10_134625527_134629783
CHR10_134857050_134861300
CHR10_134890267_134894517
CHR10_134999616_135003901
CHR10_135007361_135011650
CHR10_135187356_135191638
CHR10_135222838_135227088
CHR10_13665520_13669772
CHR10_14412139_14416389
CHR10_15452314_15456564
CHR10_15801026_15805276
CHR10_15941753_15946025
CHR10_16515468_16519724
CHR10_16603260_16607510
CHR10_20141877_20146755
CHR10_21825447_21829697
CHR10_22646645_22650895
CHR10_22669129_22675181
CHR10_23517965_23522215
CHR10_24020180_24024430
CHR10_26542099_26546349
CHR10_28074003_28078253
CHR10_28610271_28614524
CHR10_3204218_3208503
CHR10_42889032_42893282
CHR10_43044443_43048693
CHR10_43081623_43085873
CHR10_43486496_43490752
CHR10_45122163_45126413
CHR10_45186134_45190384
CHR10_46039219_46043524
CHR10_46388710_46394906
CHR10_46500039_46507479
CHR10_47971594_47975844
CHR10_48010130_48014497
CHR10_48035980_48040359
CHR10_48058232_48062672
CHR10_48426195_48430451
CHR10_4921295_4927667
CHR10_49791533_49795786
CHR10_49812498_49816748
CHR10_50055696_50059952
CHR10_50065671_50070130
CHR10_50173692_50177942
CHR10_50201507_50205757
CHR10_50416328_50421090
CHR10_50483646_50492838
CHR10_50554237_50558487
CHR10_51155580_51159830
CHR10_51216058_51220308
CHR10_51677569_51681876
CHR10_52314688_52318941
CHR10_52417623_52421873
CHR10_53740546_53744811
CHR10_5393475_5397804
CHR10_5530760_5535018
CHR10_62162504_62166754
CHR10_6223386_6227671
CHR10_63697722_63701972
CHR10_71002249_71006628
CHR10_71056519_71060769
CHR10_71228149_71232399
CHR10_71381162_71385412
CHR10_71706977_71711227
CHR10_72214413_72218663
CHR10_72638852_72643439
CHR10_73222033_73227368
CHR10_7748170_7752440
CHR10_7781741_7785991
CHR10_81309351_81313601
CHR10_8133172_8138953
CHR10_81357163_81361413
CHR10_81651133_81655395
CHR10_81698091_81702341
CHR10_82038625_82042914
CHR10_82103037_82109991
CHR10_83621576_83625826
CHR10_85974514_85978764
CHR10_92606901_92611151
CHR10_94819721_94824406
CHR10_95312911_95317217
CHR10_95350233_95354483
CHR10_95358834_95363084
CHR10_97875993_97880400
CHR10_98107979_98112582
CHR10_99685205_99689525
CHR10_99760334_99764584
CHR10_99779825_99784075
CHR11_100504261_100509965
CHR11_102173325_102177604
CHR11_102218782_102223052
CHR11_102330902_102335172
CHR11_10429741_10434806
CHR11_107968805_107973175
CHR11_108794584_108798834
CHR11_110912942_110921162
CHR11_113148885_113156477
CHR11_113277298_113281548
CHR11_113347619_113351967
CHR11_113432140_113437247
CHR11_11599375_11603628
CHR11_117172436_117176686
CHR11_117304552_117308820
CHR11_117358818_117363088
CHR11_117449475_117453770
CHR11_117527997_117532247
CHR11_117537693_117541943
CHR11_117573854_117578104
CHR11_117588102_117592784
CHR11_117600169_117604420
CHR11_117627471_117631721
CHR11_117639469_117643719
CHR11_117677161_117681442
CHR11_117716810_117722169
CHR11_118521459_118526636
CHR11_118557893_118562168
CHR11_119513262_119517573
CHR11_119541394_119545644
CHR11_119612677_119617005
CHR11_123029772_123034022
CHR11_123116823_123121073
CHR11_123129686_123133936
CHR11_123181517_123185767
CHR11_123319005_123323255
CHR11_123487820_123494170
CHR11_123622132_123626382
CHR11_123685122_123689372
CHR11_123694553_123698803
CHR11_123799227_123803477
CHR11_123815441_123819691
CHR11_123918010_123922260
CHR11_123941674_123945924
CHR11_123994480_123998849
CHR11_124126569_124130819
CHR11_124131885_124140887
CHR11_124236991_124241241
CHR11_125117897_125122151
CHR11_125255218_125263636
CHR11_125437490_125441897
CHR11_126374514_126379201
CHR11_128065692_128069990
CHR11_128216813_128221073
CHR11_128263022_128267559
CHR11_128280052_128284302
CHR11_128747544_128751840
CHR11_129187450_129191700
CHR11_129531432_129535717
CHR11_129803348_129807598
CHR11_133440529_133444938
CHR11_133678785_133683035
CHR11_133703515_133707768
CHR11_134356955_134361205
CHR11_14949642_14953908
CHR11_1575350_1579600
CHR11_1585441_1589769
CHR11_1599194_1603444
CHR11_1662391_1666641
CHR11_1671500_1675750
CHR11_17694234_17698550
CHR11_18147459_18152129
CHR11_18214142_18218410
CHR11_18225994_18230258
CHR11_1827275_1831633
CHR11_18768979_18773465
CHR11_18912372_18916625
CHR11_19038054_19042304
CHR11_1974530_1978780
CHR11_20137696_20141946
CHR11_20574021_20578465
CHR11_20644192_20648532
CHR11_2106239_2113041
CHR11_2114822_2120280
CHR11_22312742_22317246
CHR11_2248008_2252258
CHR11_2419296_2423877
CHR11_2435759_2440009
CHR11_27677006_27683229
CHR11_27698096_27703372
CHR11_29994314_29998564
CHR11_30297724_30301985
CHR11_3192693_3200192
CHR11_32632269_32636519
CHR11_34334493_34338878
CHR11_36542638_36546888
CHR11_36569144_36573418
CHR11_43855470_43859944
CHR11_44070174_44074592
CHR11_4423645_4427895
CHR11_44287542_44291792
CHR11_4463206_4467456
CHR11_44834127_44838377
CHR11_45121269_45126219
CHR11_4519496_4523746
CHR11_45263630_45267883
CHR11_45346023_45350273
CHR11_4554876_4559126
CHR11_4561118_4565368
CHR11_45640102_45647248
CHR11_45746058_45750314
CHR11_4614096_4622481
CHR11_4626635_4630885
CHR11_5486979_5491244
CHR11_56702296_56706546
CHR11_56760535_56764864
CHR11_56904056_56908699
CHR11_56913949_56918206
CHR11_56981414_56985664
CHR11_57106942_57111192
CHR11_5710753_5715072
CHR11_57118102_57123069
CHR11_57170876_57177493
CHR11_58255195_58259523
CHR11_58448249_58452499
CHR11_58627785_58632035
CHR11_58736185_58740522
CHR11_58963717_58967967
CHR11_58977509_58981759
CHR11_58997978_59002228
CHR11_59024124_59028374
CHR11_59035461_59039711
CHR11_5921652_5925902
CHR11_59237144_59241394
CHR11_6004760_6009010
CHR11_60220122_60224450
CHR11_60277551_60281801
CHR11_60429882_60434132
CHR11_60434752_60439002
CHR11_60536733_60540983
CHR11_61104124_61108374
CHR11_61200985_61205235
CHR11_6147382_6151632
CHR11_61710763_61715035
CHR11_61729215_61733470
CHR11_61762799_61767083
CHR11_61790705_61794955
CHR11_61822362_61826612
CHR11_6208021_6217659
CHR11_6234041_6238481
CHR11_63805804_63817456
CHR11_64111357_64116074
CHR11_64482703_64487685
CHR11_65303368_65311854
CHR11_65941550_65945887
CHR11_66067466_66073747
CHR11_67027666_67036178
CHR11_67104358_67108611
CHR11_67197928_67202178
CHR11_6746014_6750264
CHR11_6759344_6763594
CHR11_6772840_6777215
CHR11_6895308_6899558
CHR11_6900729_6904979
CHR11_6906492_6910742
CHR11_69198513_69202846
CHR11_69227206_69231787
CHR11_69298602_69302852
CHR11_69342379_69346629
CHR11_69598555_69603043
CHR11_69605667_69609957
CHR11_7012872_7017122
CHR11_70383042_70387292
CHR11_70933613_70938101
CHR11_70950756_70955006
CHR11_70970819_70975069
CHR11_71520918_71525386
CHR11_71601985_71606240
CHR11_71632100_71636352
CHR11_7213084_7217334
CHR11_7226256_7230506
CHR11_74119084_74123375
CHR11_74477656_74481906
CHR11_74818005_74822381
CHR11_75056043_75060627
CHR11_75594391_75602951
CHR11_76057793_76062939
CHR11_76675361_76679611
CHR11_7803345_7807595
CHR11_7916893_7921143
CHR11_7940874_7945212
CHR11_7961969_7966219
CHR11_89503979_89508303
CHR11_92915444_92919694
CHR11_92924687_92928937
CHR11_93031024_93035274
CHR11_93773311_93777566
CHR11_98393580_98397830
CHR12_100127032_100131620
CHR12_100194547_100198797
CHR12_100391287_100395537
CHR12_10042396_10046646
CHR12_10056540_10060790
CHR12_10169958_10177603
CHR12_10215248_10224133
CHR12_102413126_102417379
CHR12_102501698_102505948
CHR12_102967295_102971545
CHR12_106232826_106238608
CHR12_106495263_106499513
CHR12_10656685_10660950
CHR12_106677900_106682651
CHR12_106688791_106693041
CHR12_10677756_10682006
CHR12_107044094_107048390
CHR12_10717156_10721406
CHR12_10766411_10770678
CHR12_107856110_107860360
CHR12_108230658_108236078
CHR12_108801926_108806176
CHR12_109841987_109846266
CHR12_109855277_109859538
CHR12_109952711_109956961
CHR12_110685228_110689914
CHR12_112392980_112397760
CHR12_112887748_112891999
CHR12_113605028_113609852
CHR12_115802865_115807115
CHR12_115829643_115833893
CHR12_116111746_116116183
CHR12_116283215_116287465
CHR12_117900278_117904528
CHR12_118253399_118257649
CHR12_118908530_118912780
CHR12_119290591_119294841
CHR12_119573984_119578234
CHR12_121766547_121770797
CHR12_129094805_129099055
CHR12_129209456_129214169
CHR12_129766029_129770279
CHR12_130001289_130005683
CHR12_130074489_130078739
CHR12_130212008_130216258
CHR12_131255776_131260026
CHR12_131358641_131365383
CHR12_131701975_131706225
CHR12_15363243_15367503
CHR12_16387842_16392728
CHR12_16648598_16655791
CHR12_1790404_1794654
CHR12_1796436_1800878
CHR12_1808701_1812957
CHR12_18919_23169
CHR12_192005_196255
CHR12_2029224_2033739
CHR12_20409963_20414213
CHR12_21478377_21482657
CHR12_21567022_21571272
CHR12_2533301_2537551
CHR12_2602926_2607176
CHR12_26168363_26172770
CHR12_2671073_2675323
CHR12_32799327_32803580
CHR12_32940220_32944493
CHR12_33483098_33487521
CHR12_3466659_3475746
CHR12_39369124_39373374
CHR12_45505256_45509535
CHR12_45759165_45763501
CHR12_46584303_46588581
CHR12_46795927_46803566
CHR12_47650798_47659414
CHR12_4785102_4790121
CHR12_48386512_48390964
CHR12_4887267_4891555
CHR12_5019845_5024134
CHR12_50628217_50632518
CHR12_50909720_50914055
CHR12_50967014_50975066
CHR12_50978415_50982667
CHR12_51000686_51004938
CHR12_51064934_51069184
CHR12_51113623_51117873
CHR12_51131380_51135677
CHR12_51153076_51157336
CHR12_51172490_51176789
CHR12_51199679_51204010
CHR12_51232398_51236670
CHR12_51253126_51257376
CHR12_51280743_51285059
CHR12_51286401_51290651
CHR12_51297850_51302110
CHR12_51331465_51335726
CHR12_51359690_51363946
CHR12_51382764_51387014
CHR12_51456622_51460872
CHR12_51475298_51479593
CHR12_51493380_51498102
CHR12_51513593_51517846
CHR12_51527584_51532545
CHR12_51625421_51629948
CHR12_52014980_52019304
CHR12_52615342_52620110
CHR12_52631480_52637334
CHR12_52980308_52984558
CHR12_53098552_53102817
CHR12_53152864_53157118
CHR12_53174279_53178558
CHR12_53226170_53230420
CHR12_53238135_53242385
CHR12_53267957_53272210
CHR12_53289724_53294013
CHR12_53302_57552
CHR12_53652849_53657430
CHR12_53696388_53700638
CHR12_53923838_53928088
CHR12_54149439_54153689
CHR12_54313442_54317692
CHR12_55167670_55171948
CHR12_55613562_55617852
CHR12_55695821_55700092
CHR12_55893344_55897670
CHR12_56136700_56144464
CHR12_56157245_56163400
CHR12_5924909_5929159
CHR12_60871076_60876318
CHR12_61830156_61836357
CHR12_63955254_63959538
CHR12_64506271_64510521
CHR12_66905087_66909338
CHR12_66932791_66937152
CHR12_69289140_69293391
CHR12_69316711_69320987
CHR12_69433600_69438208
CHR12_70615392_70619773
CHR12_70949229_70955982
CHR12_7170736_7176998
CHR12_73887301_73893278
CHR12_7483179_7491520
CHR12_7829761_7834079
CHR12_79631431_79635681
CHR12_80675651_80680740
CHR12_81601564_81606158
CHR12_83829955_83834205
CHR12_84194515_84198914
CHR12_84753463_84757741
CHR12_8496357_8500607
CHR12_8705217_8710200
CHR12_94707766_94712167
CHR12_94857701_94864059
CHR12_9804014_9808264
CHR12_98901430_98906063
CHR12_99271624_99275874
CHR12_99388309_99392632
CHR13_101851374_101855625
CHR13_107316334_107322554
CHR13_110562124_110566532
CHR13_113366094_113370344
CHR13_113543412_113547668
CHR13_19664287_19668543
CHR13_19702317_19708646
CHR13_21140374_21144778
CHR13_24149194_24153465
CHR13_24232800_24237088
CHR13_24299166_24303416
CHR13_24312516_24316766
CHR13_24758826_24763204
CHR13_24840708_24844958
CHR13_24937442_24941864
CHR13_25520196_25526698
CHR13_26921961_26926211
CHR13_27261279_27265529
CHR13_27388676_27392926
CHR13_27440567_27444817
CHR13_27571897_27576205
CHR13_27966466_27970732
CHR13_28897276_28901526
CHR13_31208178_31212499
CHR13_35901132_35905409
CHR13_36142548_36146798
CHR13_37341110_37345439
CHR13_42040294_42047159
CHR13_42250250_42254514
CHR13_45323008_45327258
CHR13_46367293_46371676
CHR13_52497459_52501722
CHR13_60886530_60890782
CHR13_69579118_69583960
CHR13_71338581_71342831
CHR13_78074946_78079196
CHR13_83353677_83358029
CHR13_87119370_87123712
CHR13_90793709_90798824
CHR13_90845387_90850037
CHR13_95537593_95541867
CHR13_96437281_96441531
CHR13_96443855_96448105
CHR13_99421429_99425679
CHR14_102455256_102459506
CHR14_103456841_103461119
CHR14_103498082_103502332
CHR14_103503186_103507436
CHR14_104141392_104145642
CHR14_105548854_105553106
CHR14_105762482_105766732
CHR14_105795995_105800263
CHR14_105851266_105855516
CHR14_20044970_20049220
CHR14_20094318_20098568
CHR14_20124879_20132222
CHR14_20178940_20183190
CHR14_20425901_20430166
CHR14_20489969_20494221
CHR14_21697530_21701780
CHR14_22127202_22131469
CHR14_22133486_22141195
CHR14_22654989_22661814
CHR14_22721242_22726189
CHR14_23864409_23868659
CHR14_23868904_23877617
CHR14_23878122_23882530
CHR14_24046561_24050811
CHR14_24114556_24118806
CHR14_24588185_24592610
CHR14_35069498_35073748
CHR14_35858834_35863096
CHR14_36054771_36062615
CHR14_36120787_36125037
CHR14_36182541_36186791
CHR14_36191387_36195643
CHR14_36197155_36201606
CHR14_37743454_37748821
CHR14_41143589_41147843
CHR14_51800680_51804930
CHR14_51847362_51851713
CHR14_53490270_53496862
CHR14_54947564_54951829
CHR14_57029573_57033823
CHR14_61660999_61668483
CHR14_62580958_62585209
CHR14_62637587_62642013
CHR14_64358869_64363119
CHR14_67255442_67259692
CHR14_69615900_69620171
CHR14_69724790_69729040
CHR14_69990469_69994719
CHR14_73772427_73776677
CHR14_75684511_75688767
CHR14_75903978_75908228
CHR14_75940136_75944386
CHR14_77936345_77940595
CHR14_85061279_85066990
CHR14_87858350_87866504
CHR14_89594360_89598611
CHR14_90770397_90774713
CHR14_91482746_91487288
CHR14_91855177_91860704
CHR14_93706901_93711192
CHR14_93858662_93862941
CHR14_93988121_93992375
CHR14_95195845_95201706
CHR14_95571930_95576180
CHR14_95737449_95741699
CHR14_95769676_95773926
CHR14_95788811_95793061
CHR14_95795244_95799494
CHR14_98244202_98248452
CHR14_98248725_98252975
CHR14_98806825_98811075
CHR15_20284109_20288365
CHR15_20957192_20961442
CHR15_20983036_20987288
CHR15_21122997_21127247
CHR15_22616386_22620636
CHR15_26017303_26021561
CHR15_26268472_26272722
CHR15_26293906_26298209
CHR15_26576353_26580658
CHR15_26601835_26606085
CHR15_28472105_28476656
CHR15_30106517_30110822
CHR15_32833231_32837574
CHR15_32874403_32878681
CHR15_36010618_36015498
CHR15_36530146_36534399
CHR15_38386580_38390903
CHR15_38920037_38924750
CHR15_39005338_39009772
CHR15_41299644_41304273
CHR15_41345597_41349847
CHR15_41380995_41385245
CHR15_41697540_41701790
CHR15_43190463_43197151
CHR15_43205983_43212866
CHR15_48258213_48262471
CHR15_49827585_49834574
CHR15_50868751_50873001
CHR15_55452496_55456746
CHR15_56092777_56097027
CHR15_57063653_57068386
CHR15_57514163_57518413
CHR15_57687914_57692164
CHR15_57692579_57696829
CHR15_58080926_58085176
CHR15_60139189_60147243
CHR15_65901494_65905744
CHR15_66510781_66515046
CHR15_67006417_67010668
CHR15_67374847_67379097
CHR15_69623174_69627424
CHR15_71447480_71451730
CHR15_72446270_72450523
CHR15_72691754_72696048
CHR15_72902503_72906770
CHR15_73381609_73385859
CHR15_74090723_74095342
CHR15_74135853_74140103
CHR15_76416249_76424654
CHR15_76699627_76704192
CHR15_77023689_77027975
CHR15_77387006_77391305
CHR15_79402771_79407079
CHR15_79452723_79457052
CHR15_80124666_80129034
CHR15_80427875_80435161
CHR15_80584489_80591907
CHR15_80734693_80742711
CHR15_80814367_80821648
CHR15_80892400_80897317
CHR15_80979121_80983485
CHR15_81743722_81747972
CHR15_81903645_81911332
CHR15_82689131_82697491
CHR15_83578216_83586607
CHR15_87144214_87148743
CHR15_89441048_89445298
CHR15_90734643_90739024
CHR15_90812410_90816906
CHR15_90999182_91003535
CHR15_92572458_92576708
CHR15_92638998_92643248
CHR15_92696706_92701084
CHR15_98696078_98703150
CHR16_1065369_1072174
CHR16_13918023_13922291
CHR16_139353_143623
CHR16_152472_156739
CHR16_15857602_15861886
CHR16_159374_171216
CHR16_16390752_16395002
CHR16_18319604_18323854
CHR16_1849706_1853956
CHR16_1907482_1911732
CHR16_19355321_19359571
CHR16_19991780_19996030
CHR16_20244541_20249901
CHR16_20270781_20275038
CHR16_20679312_20683593
CHR16_20903167_20907417
CHR16_21068883_21073133
CHR16_21129619_21133869
CHR16_21149016_21153266
CHR16_21196389_21200658
CHR16_22056975_22061225
CHR16_23098040_23105843
CHR16_23631572_23635822
CHR16_23669948_23674198
CHR16_23751322_23755595
CHR16_24170874_24175976
CHR16_25607347_25611597
CHR16_27229251_27233501
CHR16_27317723_27322673
CHR16_2775863_2781450
CHR16_27981573_27985823
CHR16_2831100_2836246
CHR16_28424906_28429156
CHR16_2847394_2851672
CHR16_29403931_29408181
CHR16_2948090_2955160
CHR16_29693567_29698832
CHR16_2998706_3003879
CHR16_30143901_30148151
CHR16_3018982_3030422
CHR16_3033182_3038282
CHR16_3082112_3086362
CHR16_31120998_31125252
CHR16_31129412_31134581
CHR16_31135146_31139399
CHR16_31175311_31179572
CHR16_31270509_31274793
CHR16_31308597_31312883
CHR16_31443203_31447482
CHR16_31615934_31620206
CHR16_3190747_3194997
CHR16_3245863_3250128
CHR16_47872224_47876474
CHR16_47883279_47887529
CHR16_47929574_47936779
CHR16_47961808_47966058
CHR16_5055223_5062593
CHR16_5086992_5091282
CHR16_53912471_53916721
CHR16_54244433_54248806
CHR16_546922_551172
CHR16_54780148_54784468
CHR16_55220572_55230831
CHR16_55231599_55244066
CHR16_55245855_55250105
CHR16_55257726_55262978
CHR16_56127207_56134851
CHR16_56788407_56792783
CHR16_56980393_56984673
CHR16_57051617_57056472
CHR16_57324935_57329247
CHR16_60626787_60631037
CHR16_65287243_65291611
CHR16_65432282_65437087
CHR16_65914747_65921612
CHR16_66019036_66023286
CHR16_66571117_66575453
CHR16_69391812_69396072
CHR16_69445804_69450054
CHR16_69565223_69569473
CHR16_69946626_69950891
CHR16_70167746_70171996
CHR16_70590628_70594878
CHR16_71735097_71739347
CHR16_74154249_74158558
CHR16_74897749_74901999
CHR16_75778836_75786115
CHR16_76376483_76380733
CHR16_76610454_76614741
CHR16_788330_796193
CHR16_79128854_79133172
CHR16_80032894_80037144
CHR16_80366930_80371180
CHR16_80622863_80627196
CHR16_80760551_80764813
CHR16_81214578_81218857
CHR16_83601879_83606142
CHR16_84447127_84451377
CHR16_84486774_84491024
CHR16_84623233_84627483
CHR16_85154942_85159192
CHR16_85166115_85170580
CHR16_86190499_86194761
CHR16_8619548_8623798
CHR16_86691316_86695566
CHR16_87275542_87283883
CHR16_87530549_87538609
CHR16_87570124_87574489
CHR16_87684288_87688574
CHR16_87762163_87766438
CHR16_88655484_88659734
CHR17_10216297_10220547
CHR17_10264997_10269247
CHR17_10312851_10317101
CHR17_10359934_10364184
CHR17_10392937_10397204
CHR17_11438972_11443222
CHR17_12506438_12510980
CHR17_12825030_12829354
CHR17_14141674_14146040
CHR17_15184874_15189146
CHR17_16497133_16501383
CHR17_18791213_18795467
CHR17_20345819_20351899
CHR17_23810082_23814332
CHR17_26269558_26273825
CHR17_28227265_28231515
CHR17_28462448_28466698
CHR17_28643369_28647619
CHR17_29506955_29511307
CHR17_29617852_29622107
CHR17_29633299_29637623
CHR17_29666678_29670928
CHR17_29704083_29708370
CHR17_29713580_29717865
CHR17_2976845_2981125
CHR17_29928380_29934001
CHR17_3044060_3048312
CHR17_30492670_30500145
CHR17_30590704_30594970
CHR17_30723983_30728239
CHR17_30799135_30803396
CHR17_30934894_30939237
CHR17_31145991_31150253
CHR17_31260316_31265640
CHR17_31281136_31285393
CHR17_31289873_31298284
CHR17_31331860_31336136
CHR17_31352375_31356625
CHR17_31412255_31416511
CHR17_3141876_3146126
CHR17_31440841_31445100
CHR17_31451832_31456091
CHR17_31526527_31531597
CHR17_31547505_31551770
CHR17_31559077_31563330
CHR17_31615322_31619640
CHR17_31660643_31664896
CHR17_31827992_31834676
CHR17_31880635_31885705
CHR17_32365111_32370265
CHR17_32376787_32381157
CHR17_33076838_33081100
CHR17_33178426_33182682
CHR17_33354828_33361513
CHR17_33419864_33426549
CHR17_33549075_33555760
CHR17_34376431_34380681
CHR17_35016949_35021199
CHR17_35144212_35152779
CHR17_35273198_35278747
CHR17_35387085_35391434
CHR17_35974478_35978750
CHR17_36074140_36078400
CHR17_36112753_36117028
CHR17_36164341_36168610
CHR17_36181187_36185437
CHR17_36191562_36195812
CHR17_36208960_36213237
CHR17_36276238_36280488
CHR17_36294255_36298505
CHR17_36346448_36350862
CHR17_36393302_36397552
CHR17_36403161_36407464
CHR17_36408439_36413172
CHR17_36418142_36422392
CHR17_36436230_36440506
CHR17_36443877_36448133
CHR17_36450447_36454739
CHR17_36558830_36563080
CHR17_36569759_36574009
CHR17_36587236_36591486
CHR17_36593903_36598173
CHR17_36632916_36637175
CHR17_36638740_36642998
CHR17_36644301_36648554
CHR17_36759832_36764082
CHR17_36778823_36783078
CHR17_36791412_36795681
CHR17_36806590_36812950
CHR17_36898892_36905824
CHR17_36914641_36918891
CHR17_36937321_36941660
CHR17_36981086_36985336
CHR17_36995878_37000173
CHR17_37021766_37026045
CHR17_37033569_37037855
CHR17_37143671_37147922
CHR17_38302840_38307747
CHR17_39209834_39215372
CHR17_39339670_39344139
CHR17_39346601_39350851
CHR17_39386075_39390325
CHR17_39434056_39440863
CHR17_39796005_39800261
CHR17_40651574_40655976
CHR17_41213948_41218423
CHR17_42280466_42284726
CHR17_43162108_43166404
CHR17_43272861_43277112
CHR17_43287388_43291739
CHR17_43292206_43296456
CHR17_43389359_43393609
CHR17_4345381_4349631
CHR17_43576779_43581035
CHR17_43861801_43866065
CHR17_43962521_43966771
CHR17_43976542_43980891
CHR17_44006059_44014242
CHR17_44025367_44029617
CHR17_44030065_44035601
CHR17_44036583_44040833
CHR17_44042579_44050800
CHR17_44057966_44062216
CHR17_4409856_4414125
CHR17_44154129_44158381
CHR17_44160290_44164587
CHR17_44225935_44230185
CHR17_4430542_4435332
CHR17_44400203_44404454
CHR17_44426272_44430522
CHR17_44561640_44566077
CHR17_44639087_44645242
CHR17_4490959_4495209
CHR17_44929411_44933661
CHR17_45398050_45406056
CHR17_45426816_45431087
CHR17_45633239_45637492
CHR17_45703331_45707608
CHR17_46063726_46068010
CHR17_4618435_4622688
CHR17_47589672_47595192
CHR17_4966371_4973583
CHR17_50329702_50333983
CHR17_50693869_50698124
CHR17_50853562_50857840
CHR17_52022773_52027023
CHR17_53512297_53516547
CHR17_53584013_53588263
CHR17_53598260_53602510
CHR17_53621587_53625837
CHR17_53667346_53671811
CHR17_53712531_53716795
CHR17_53847384_53853393
CHR17_57022595_57026845
CHR17_57808145_57812422
CHR17_58950926_58955199
CHR17_64107940_64112190
CHR17_6675034_6679284
CHR17_68669254_68677801
CHR17_69830464_69834809
CHR17_69935630_69942180
CHR17_69970616_69974901
CHR17_70038450_70042700
CHR17_70053127_70057377
CHR17_70089151_70093401
CHR17_70130640_70134896
CHR17_70175364_70179617
CHR17_70212294_70216544
CHR17_70219938_70224212
CHR17_70241455_70245754
CHR17_70400529_70404779
CHR17_70428464_70434446
CHR17_70439991_70444241
CHR17_7105576_7110013
CHR17_71225610_71233120
CHR17_71578986_71587653
CHR17_73979701_73983951
CHR17_74077961_74082499
CHR17_74528345_74534106
CHR17_74856295_74860545
CHR17_74900896_74905146
CHR17_74930816_74935066
CHR17_7558303_7564513
CHR17_7843212_7847462
CHR17_7879582_7883948
CHR17_7930996_7935247
CHR17_8588080_8592379
CHR17_8808995_8813245
CHR18_10687064_10691314
CHR18_11675762_11680014
CHR18_11738678_11742928
CHR18_12240869_12245537
CHR18_14121679_14125929
CHR18_21185364_21189614
CHR18_2833527_2837777
CHR18_29273905_29278183
CHR18_33318787_33323037
CHR18_33398921_33403441
CHR18_41554654_41558913
CHR18_42352297_42356547
CHR18_43028802_43033052
CHR18_43914750_43919000
CHR18_45974426_45978876
CHR18_48117655_48121905
CHR18_489935_494201
CHR18_54954604_54958866
CHR18_55034879_55039129
CHR18_55090847_55095105
CHR18_55136104_55140361
CHR18_55176713_55180971
CHR18_55272671_55276921
CHR18_55286977_55291227
CHR18_55514820_55519070
CHR18_57710534_57714784
CHR18_58140027_58144277
CHR18_583497_588423
CHR18_59291670_59295948
CHR18_59370872_59375122
CHR18_59402079_59406374
CHR18_61564967_61569886
CHR18_68361009_68366042
CHR19_10558178_10562491
CHR19_12720906_12725221
CHR19_13477567_13481817
CHR19_14645877_14650310
CHR19_1471613_1478266
CHR19_14771198_14775448
CHR19_14812939_14817189
CHR19_14852417_14856764
CHR19_14950719_14955005
CHR19_15020514_15024764
CHR19_15055376_15059626
CHR19_15425324_15429574
CHR19_15435584_15443331
CHR19_15476836_15481086
CHR19_15779097_15783347
CHR19_15869121_15873384
CHR19_15905469_15910176
CHR19_16153733_16158000
CHR19_16744_26754
CHR19_16997719_17002125
CHR19_17763448_17767715
CHR19_17840281_17844816
CHR19_17919610_17923860
CHR19_18204266_18208516
CHR19_18226405_18230729
CHR19_18577843_18585490
CHR19_18762350_18766614
CHR19_19233810_19238060
CHR19_241419_245935
CHR19_2690256_2694574
CHR19_27930_32190
CHR19_35551667_35555917
CHR19_3675873_3680123
CHR19_38407789_38412048
CHR19_38801216_38805510
CHR19_38863773_38868023
CHR19_40018425_40022675
CHR19_40316845_40326759
CHR19_40333966_40338596
CHR19_40410718_40419192
CHR19_40427634_40432500
CHR19_40471376_40475686
CHR19_40508429_40516046
CHR19_40530794_40535044
CHR19_40537841_40542091
CHR19_40628956_40633206
CHR19_40672446_40676696
CHR19_40683901_40688153
CHR19_40690549_40699900
CHR19_40710285_40716953
CHR19_40745650_40749900
CHR19_40855283_40859533
CHR19_40892169_40896924
CHR19_41033829_41040413
CHR19_41047740_41052059
CHR19_43497504_43503140
CHR19_43543869_43548119
CHR19_43598877_43603127
CHR19_43608035_43612285
CHR19_43612679_43616952
CHR19_44214255_44218538
CHR19_44263284_44267534
CHR19_44375940_44380193
CHR19_44475304_44479631
CHR19_44858353_44862603
CHR19_44919758_44924008
CHR19_45131623_45135873
CHR19_46047430_46051680
CHR19_46079747_46083997
CHR19_46085070_46089320
CHR19_46118509_46122759
CHR19_46185543_46189793
CHR19_46282707_46286957
CHR19_46308692_46312949
CHR19_46387454_46391759
CHR19_46770870_46775190
CHR19_46824532_46828782
CHR19_46883186_46887436
CHR19_46900876_46905206
CHR19_46947836_46952096
CHR19_46988888_46993173
CHR19_47037363_47043848
CHR19_47052327_47057434
CHR19_47189434_47193722
CHR19_47260968_47267107
CHR19_47327650_47331965
CHR19_47585510_47589779
CHR19_47790140_47794390
CHR19_48546171_48550456
CHR19_48581102_48589494
CHR19_49244503_49248753
CHR19_49724901_49729151
CHR19_50426227_50432809
CHR19_50536997_50541247
CHR19_50659592_50665760
CHR19_50786518_50791057
CHR19_51055857_51061730
CHR19_51231911_51239614
CHR19_51270561_51275106
CHR19_51421348_51425598
CHR19_51538633_51542947
CHR19_52425541_52431363
CHR19_52501414_52505720
CHR19_52613469_52618097
CHR19_52739213_52743466
CHR19_53013475_53017774
CHR19_53080634_53084905
CHR19_53186242_53190505
CHR19_54249703_54254343
CHR19_54258186_54262437
CHR19_54267260_54271510
CHR19_54579867_54584117
CHR19_54586111_54590361
CHR19_54617699_54622249
CHR19_54635846_54640096
CHR19_5518215_5522465
CHR19_55518372_55522622
CHR19_55523696_55527946
CHR19_55610526_55614777
CHR19_55624471_55628753
CHR19_55832364_55838406
CHR19_55911257_55919202
CHR19_55949947_55954197
CHR19_55962032_55966419
CHR19_56009248_56013498
CHR19_56018102_56022355
CHR19_56025810_56030091
CHR19_56046482_56050757
CHR19_56065000_56069291
CHR19_56103646_56109306
CHR19_56162433_56168241
CHR19_56176721_56182606
CHR19_56196020_56201279
CHR19_56203952_56208202
CHR19_56214016_56218594
CHR19_56219984_56226602
CHR19_56259203_56263679
CHR19_56277066_56282814
CHR19_56316476_56320744
CHR19_56333878_56338145
CHR19_56416674_56420931
CHR19_56449275_56453525
CHR19_56652753_56657009
CHR19_56694709_56700355
CHR19_56726033_56730376
CHR19_56824691_56828941
CHR19_56830946_56835196
CHR19_56914256_56922539
CHR19_56946205_56950462
CHR19_56952494_56959203
CHR19_56960209_56964459
CHR19_5796716_5801018
CHR19_5801732_5805982
CHR19_59417959_59422209
CHR19_59452118_59456439
CHR19_59475985_59480264
CHR19_59495235_59499550
CHR19_59515430_59519721
CHR19_59541448_59545733
CHR19_59567476_59571914
CHR19_59675404_59679734
CHR19_59702324_59706684
CHR19_59734808_59740731
CHR19_60192897_60197147
CHR19_60265606_60269856
CHR19_60271699_60279843
CHR19_60280071_60284352
CHR19_60319668_60324239
CHR19_60351633_60355886
CHR19_60368982_60373330
CHR19_60381518_60386958
CHR19_60539575_60545723
CHR19_60556970_60561376
CHR19_60572876_60580765
CHR19_61375700_61379950
CHR19_623902_628166
CHR19_6432036_6436298
CHR19_6541359_6545663
CHR19_6717710_6724471
CHR19_7563287_7567537
CHR19_7636471_7640738
CHR19_7644013_7652510
CHR19_7702256_7706508
CHR19_7755763_7760013
CHR19_7797742_7801992
CHR19_807160_811414
CHR19_8547557_8551807
CHR19_9061420_9065670
CHR19_9086689_9090939
CHR19_947936_952186
CHR19_9981397_9985674
CHR1_102084367_102088688
CHR1_102234299_102238636
CHR1_1040574_1044838
CHR1_108587446_108591696
CHR1_109807122_109811372
CHR1_110453084_110457362
CHR1_110491130_110495380
CHR1_110791810_110796094
CHR1_110862212_110866820
CHR1_111211843_111218064
CHR1_111544054_111552054
CHR1_114497245_114501495
CHR1_114969759_114974009
CHR1_115013428_115018067
CHR1_115038949_115043262
CHR1_115124051_115128322
CHR1_115195477_115199727
CHR1_115432858_115437138
CHR1_115679682_115685880
CHR1_115982619_115986884
CHR1_116184466_116188770
CHR1_117946626_117950876
CHR1_11840816_11845075
CHR1_119709424_119713704
CHR1_120052532_120056856
CHR1_120154848_120159226
CHR1_120239886_120244141
CHR1_12042520_12046770
CHR1_12695204_12699488
CHR1_13712079_13719940
CHR1_14004_23197
CHR1_143564801_143569051
CHR1_144257100_144261368
CHR1_145698559_145702809
CHR1_145711316_145715566
CHR1_146397679_146402059
CHR1_146421293_146425543
CHR1_147665034_147670666
CHR1_149697529_149702056
CHR1_149953430_149959414
CHR1_150242290_150246540
CHR1_150275324_150279635
CHR1_150327414_150331664
CHR1_150746443_150754351
CHR1_150921722_150925972
CHR1_151063072_151067322
CHR1_151113921_151118191
CHR1_151144162_151149628
CHR1_151495302_151500776
CHR1_151586328_151591146
CHR1_151593453_151597721
CHR1_151628907_151633673
CHR1_151698979_151703261
CHR1_152295216_152299466
CHR1_152561159_152567649
CHR1_152737818_152744713
CHR1_152803380_152807865
CHR1_15297183_15301466
CHR1_153314471_153318721
CHR1_155093794_155098790
CHR1_155153565_155158073
CHR1_155758458_155762708
CHR1_155833744_155837994
CHR1_155936394_155940899
CHR1_156039865_156044115
CHR1_156077396_156081712
CHR1_156226186_156230773
CHR1_156412860_156417110
CHR1_157312519_157316771
CHR1_157404543_157408839
CHR1_157437633_157442422
CHR1_157535246_157539499
CHR1_158013882_158018139
CHR1_158033425_158039587
CHR1_158059724_158064036
CHR1_158181260_158185510
CHR1_158189836_158194134
CHR1_158882685_158887209
CHR1_158947459_158951717
CHR1_159029051_159036956
CHR1_159047436_159051686
CHR1_159098352_159102816
CHR1_159256781_159261057
CHR1_160259518_160263768
CHR1_161302274_161306572
CHR1_16239358_16243688
CHR1_163448386_163452636
CHR1_163590891_163595141
CHR1_165862453_165867010
CHR1_167821595_167825845
CHR1_167969053_167973303
CHR1_17178972_17184168
CHR1_171947202_171952078
CHR1_174788638_174792888
CHR1_175399876_175408005
CHR1_17567827_17572077
CHR1_177810941_177815210
CHR1_177820882_177828397
CHR1_177975420_177979670
CHR1_179715838_179720253
CHR1_181653610_181657860
CHR1_18303326_18307656
CHR1_18826586_18830836
CHR1_19057992_19062242
CHR1_1924380_1928636
CHR1_1937202_1941461
CHR1_1968268_1972697
CHR1_19859984_19865549
CHR1_199444892_199449142
CHR1_199634491_199638853
CHR1_200945289_200949668
CHR1_201464646_201468899
CHR1_202401320_202405588
CHR1_202431487_202435737
CHR1_202448993_202453343
CHR1_202594917_202599167
CHR1_203060904_203065154
CHR1_203275462_203279712
CHR1_203801284_203805537
CHR1_204387066_204391316
CHR1_20486516_20490766
CHR1_204921411_204925754
CHR1_205011709_205015962
CHR1_205035337_205039587
CHR1_205065344_205069594
CHR1_205102276_205106570
CHR1_205133911_205138187
CHR1_205161216_205165466
CHR1_205185581_205189930
CHR1_205206321_205213617
CHR1_205271870_205276215
CHR1_205325334_205330000
CHR1_205340729_205344979
CHR1_205557987_205562418
CHR1_205690792_205695082
CHR1_205732624_205736874
CHR1_205881586_205885891
CHR1_206150306_206154806
CHR1_20748018_20752268
CHR1_20768212_20772462
CHR1_207820167_207824450
CHR1_20784617_20788894
CHR1_207941313_207945563
CHR1_207992516_207996896
CHR1_208174718_208178968
CHR1_208469317_208473567
CHR1_210845116_210849484
CHR1_214962668_214966930
CHR1_219115881_219120357
CHR1_220854572_220858825
CHR1_221373971_221378221
CHR1_221382497_221386747
CHR1_221603274_221607597
CHR1_221629890_221634141
CHR1_22197235_22201489
CHR1_22341447_22345697
CHR1_224799623_224803873
CHR1_226257874_226262155
CHR1_226390368_226398868
CHR1_226670220_226674477
CHR1_226708930_226715683
CHR1_22759090_22763340
CHR1_22832234_22837436
CHR1_22839233_22843489
CHR1_22848826_22853076
CHR1_22854973_22859223
CHR1_22906418_22910794
CHR1_229361796_229366088
CHR1_22970757_22975007
CHR1_231812872_231817259
CHR1_232413139_232417389
CHR1_234511063_234515408
CHR1_234620802_234626088
CHR1_235268824_235273074
CHR1_238841262_238845585
CHR1_239748910_239753177
CHR1_239758772_239763079
CHR1_24306766_24314762
CHR1_243380870_243385659
CHR1_245642605_245649475
CHR1_245681157_245685407
CHR1_245717552_245721802
CHR1_247095652_247100051
CHR1_25128205_25132455
CHR1_25184_29444
CHR1_26244441_26248691
CHR1_26265940_26270208
CHR1_26513497_26520941
CHR1_26542179_26546656
CHR1_26552419_26556708
CHR1_26571063_26575353
CHR1_26606355_26610644
CHR1_27150632_27158668
CHR1_27158734_27162984
CHR1_27189284_27193534
CHR1_29007740_29011990
CHR1_29429278_29436360
CHR1_31655049_31659411
CHR1_31853727_31858088
CHR1_32508819_32513069
CHR1_32699744_32703994
CHR1_33121184_33129637
CHR1_35015876_35022508
CHR1_3517169_3522106
CHR1_353228_358271
CHR1_35878914_35883230
CHR1_36720337_36724596
CHR1_37833333_37837609
CHR1_37872174_37876578
CHR1_37990411_37998450
CHR1_38002626_38006911
CHR1_38284143_38288537
CHR1_39928921_39933176
CHR1_42388178_42392439
CHR1_43505493_43509743
CHR1_46741754_46746004
CHR1_47258326_47262576
CHR1_47463089_47471530
CHR1_47650830_47655080
CHR1_50658880_50663296
CHR1_53971715_53977418
CHR1_54876531_54880811
CHR1_55233704_55237975
CHR1_55274307_55278557
CHR1_56880107_56884357
CHR1_57089564_57093814
CHR1_58488049_58492299
CHR1_611147_615397
CHR1_6160345_6166270
CHR1_62556810_62561171
CHR1_64008777_64015995
CHR1_6550055_6554305
CHR1_66027280_66032201
CHR1_67542134_67546384
CHR1_67555103_67559353
CHR1_69803220_69807470
CHR1_69994945_69999195
CHR1_71285329_71289585
CHR1_75363206_75367459
CHR1_75848607_75852889
CHR1_77102273_77106523
CHR1_77516829_77521624
CHR1_78280676_78284926
CHR1_78725815_78730154
CHR1_82035169_82039419
CHR1_845509_851733
CHR1_85285991_85290257
CHR1_85297094_85301364
CHR1_857508_865302
CHR1_86393959_86398209
CHR1_86703138_86707388
CHR1_89436400_89440658
CHR1_906586_910860
CHR1_92720926_92728521
CHR1_94474959_94479277
CHR1_95310321_95314571
CHR1_98282852_98287102
CHR20_1112367_1116617
CHR20_117514_121764
CHR20_12934346_12938660
CHR20_13051816_13056066
CHR20_1320923_1325245
CHR20_13217522_13221772
CHR20_1394727_1399917
CHR20_1419286_1423729
CHR20_1485593_1489843
CHR20_1547880_1552155
CHR20_1585636_1589902
CHR20_17151251_17156445
CHR20_17609971_17614340
CHR20_17985771_17990026
CHR20_18213169_18217906
CHR20_182876_187126
CHR20_18738869_18743177
CHR20_1921952_1926202
CHR20_21624213_21628463
CHR20_21631574_21635824
CHR20_22512190_22517602
CHR20_22977515_22981801
CHR20_23380732_23384982
CHR20_23496579_23500886
CHR20_25010017_25014267
CHR20_29896331_29900581
CHR20_30002719_30007044
CHR20_30015965_30020215
CHR20_30058413_30062663
CHR20_30100217_30104467
CHR20_30157677_30161943
CHR20_30635441_30639691
CHR20_31241571_31245822
CHR20_31246164_31250414
CHR20_31265279_31269568
CHR20_31283962_31288212
CHR20_33274616_33278866
CHR20_33342889_33347139
CHR20_33650258_33654508
CHR20_35317956_35322206
CHR20_35735225_35739475
CHR20_35752347_35756616
CHR20_3591296_3595546
CHR20_35961419_35965730
CHR20_36531372_36535649
CHR20_36783018_36787357
CHR20_36807010_36811260
CHR20_38750175_38757650
CHR20_42305821_42310122
CHR20_42459837_42464121
CHR20_42524012_42530898
CHR20_42713024_42717290
CHR20_42724824_42729074
CHR20_42804401_42808671
CHR20_43185770_43190020
CHR20_43233411_43237706
CHR20_43265587_43269843
CHR20_43279923_43284177
CHR20_43315869_43320120
CHR20_43503984_43508234
CHR20_43600793_43605048
CHR20_43607680_43612942
CHR20_43640629_43644879
CHR20_43671537_43675787
CHR20_43675956_43680206
CHR20_43692571_43696821
CHR20_43760568_43764818
CHR20_43780901_43785157
CHR20_44067453_44071717
CHR20_44087741_44091994
CHR20_44176812_44181095
CHR20_44312991_44317241
CHR20_44517862_44524822
CHR20_47531838_47537397
CHR20_47617364_47621635
CHR20_49072274_49076548
CHR20_52221149_52227431
CHR20_5240721_5246559
CHR20_538160_542410
CHR20_5396351_5400607
CHR20_54011884_54017435
CHR20_54253694_54257945
CHR20_55566042_55570321
CHR20_56236341_56240591
CHR20_56522502_56526855
CHR20_56858597_56862847
CHR20_57305376_57310012
CHR20_57582458_57586708
CHR20_57609496_57613747
CHR20_58060874_58068156
CHR20_581084_585390
CHR20_5836667_5840925
CHR20_60227440_60232218
CHR20_60236910_60241160
CHR20_604073_608323
CHR20_60483671_60487921
CHR20_60553577_60562676
CHR20_60579741_60583991
CHR20_60807133_60811383
CHR20_61108037_61112287
CHR20_61138075_61142325
CHR20_61334220_61338643
CHR20_61458283_61466692
CHR20_61959509_61967889
CHR20_67751_72001
CHR20_82685_86935
CHR20_844202_848460
CHR20_930154_934904
CHR20_9766765_9771022
CHR21_14506849_14511119
CHR21_14564490_14568821
CHR21_18535520_18539800
CHR21_21289003_21293350
CHR21_30576397_30580647
CHR21_30582953_30587203
CHR21_30642045_30646295
CHR21_30665652_30669928
CHR21_30686712_30691012
CHR21_30719351_30725214
CHR21_30730967_30735266
CHR21_31048817_31053117
CHR21_31106691_31110941
CHR21_31331916_31336166
CHR21_32878937_32883208
CHR21_38954738_38958988
CHR21_41607030_41611360
CHR21_41801176_41805448
CHR21_42008254_42012504
CHR21_42059541_42063818
CHR21_42489367_42493740
CHR21_42515403_42519653
CHR21_42545762_42550012
CHR21_42643406_42647676
CHR21_42658947_42663213
CHR21_42676179_42680429
CHR21_42785948_42793560
CHR21_44484401_44488762
CHR21_44783756_44788006
CHR21_44795066_44799316
CHR21_44802321_44806571
CHR21_44814533_44818783
CHR21_44824159_44828409
CHR21_44836064_44840314
CHR21_44841424_44845674
CHR21_44887258_44891508
CHR21_44898254_44903026
CHR21_44910522_44914772
CHR21_44925756_44930006
CHR21_44938014_44942264
CHR21_44955173_44959423
CHR21_45117243_45121669
CHR21_45164482_45168732
CHR21_45646024_45650288
CHR22_17158724_17162974
CHR22_17511404_17515662
CHR22_17517046_17521296
CHR22_18120725_18124975
CHR22_19783804_19788054
CHR22_19863702_19867952
CHR22_19900126_19904376
CHR22_20727582_20731832
CHR22_20779609_20783897
CHR22_20876675_20880925
CHR22_20925699_20929949
CHR22_21008190_21012440
CHR22_21038596_21042868
CHR22_21056857_21061114
CHR22_21061701_21065993
CHR22_21090614_21094880
CHR22_21203848_21208113
CHR22_21366897_21371155
CHR22_21381363_21385653
CHR22_21389623_21393881
CHR22_21427688_21431948
CHR22_21461483_21465733
CHR22_21480753_21485022
CHR22_21491776_21496034
CHR22_21540185_21544435
CHR22_21549414_21553678
CHR22_21556518_21560957
CHR22_22158417_22162667
CHR22_23943884_23948134
CHR22_24287360_24291695
CHR22_24464619_24468950
CHR22_25151801_25156051
CHR22_25315304_25319589
CHR22_28040725_28045248
CHR22_28167077_28171327
CHR22_28193406_28197656
CHR22_28202718_28206968
CHR22_28442843_28447093
CHR22_29197207_29201517
CHR22_29317083_29321394
CHR22_30761940_30770008
CHR22_30884493_30888743
CHR22_30918637_30922966
CHR22_30925609_30934218
CHR22_31041223_31045933
CHR22_31182623_31186873
CHR22_31523301_31528494
CHR22_35355863_35360119
CHR22_35427877_35432349
CHR22_35544713_35548969
CHR22_35573440_35577690
CHR22_35583475_35587740
CHR22_35636120_35640370
CHR22_35644622_35648917
CHR22_35687734_35691984
CHR22_35733035_35737289
CHR22_35828889_35833142
CHR22_35969501_35973751
CHR22_36004869_36009261
CHR22_36080075_36084325
CHR22_36100775_36105025
CHR22_37519324_37523607
CHR22_37877685_37881984
CHR22_38618990_38623240
CHR22_38623531_38627847
CHR22_40470737_40479159
CHR22_41446054_41450320
CHR22_41924465_41928715
CHR22_42068481_42072799
CHR22_42588851_42593231
CHR22_42618390_42622726
CHR22_42904681_42909362
CHR22_43514995_43519245
CHR22_43557571_43561821
CHR22_44056031_44060302
CHR22_44184743_44191664
CHR22_44750645_44754895
CHR22_47671305_47675555
CHR22_48403822_48408072
CHR22_48436440_48440694
CHR22_48630032_48634282
CHR22_48947802_48952066
CHR22_49259555_49267823
CHR22_49442477_49446727
CHR22_49520012_49524262
CHR2_101369545_101373989
CHR2_10137233_10141489
CHR2_102290893_102295143
CHR2_102398185_102406834
CHR2_102599097_102603347
CHR2_106868292_106873482
CHR2_10775725_10781156
CHR2_107965926_107970209
CHR2_108971407_108975760
CHR2_109904123_109910004
CHR2_110337056_110341306
CHR2_111269584_111273834
CHR2_111587483_111598543
CHR2_113448576_113453414
CHR2_113476419_113480669
CHR2_113505066_113509316
CHR2_113526161_113533905
CHR2_113538517_113542776
CHR2_113542865_113547115
CHR2_113588440_113592786
CHR2_113598108_113602408
CHR2_118487349_118495288
CHR2_118559019_118565603
CHR2_119412714_119416964
CHR2_119632191_119636441
CHR2_124495833_124500083
CHR2_127580299_127584834
CHR2_128137840_128142090
CHR2_128148371_128152652
CHR2_129716079_129720329
CHR2_130593854_130602304
CHR2_130991642_130996228
CHR2_131072629_131077052
CHR2_131226082_131230332
CHR2_131837060_131841310
CHR2_135192290_135196540
CHR2_135456769_135461019
CHR2_139253531_139257781
CHR2_149599726_149604227
CHR2_155259838_155264256
CHR2_158192890_158197145
CHR2_169926509_169930759
CHR2_17581787_17586200
CHR2_178644978_178649228
CHR2_17919925_17927578
CHR2_179457173_179461423
CHR2_180433562_180437812
CHR2_196641026_196645281
CHR2_198520230_198524480
CHR2_198653244_198657495
CHR2_201082260_201086537
CHR2_201095624_201099936
CHR2_207013112_207017362
CHR2_20713569_20717845
CHR2_20726404_20730654
CHR2_207335116_207341795
CHR2_208976300_208980550
CHR2_210875834_210880084
CHR2_210887392_210891642
CHR2_21119589_21123950
CHR2_216942674_216948495
CHR2_218638722_218642972
CHR2_218695490_218699776
CHR2_218739160_218743461
CHR2_219404006_219408256
CHR2_219429289_219433751
CHR2_219529120_219533391
CHR2_219557768_219562123
CHR2_219565615_219569871
CHR2_219599977_219606267
CHR2_219613732_219617993
CHR2_219632402_219636933
CHR2_219822708_219830382
CHR2_219881615_219885887
CHR2_219903394_219909095
CHR2_227734024_227741019
CHR2_228440513_228445342
CHR2_2313283_2317552
CHR2_232498453_232502782
CHR2_232959248_232963498
CHR2_233025608_233029858
CHR2_238057168_238061419
CHR2_238087910_238092160
CHR2_238136455_238140705
CHR2_238890320_238894673
CHR2_240617769_240624503
CHR2_240630322_240637662
CHR2_240723639_240732246
CHR2_241270240_241274496
CHR2_241276434_241280684
CHR2_241407547_241411797
CHR2_241453334_241457584
CHR2_241624716_241628966
CHR2_242613979_242618229
CHR2_25244156_25248563
CHR2_26716965_26721215
CHR2_26765622_26769872
CHR2_27043528_27047793
CHR2_27194725_27200956
CHR2_27215032_27219282
CHR2_27333442_27338455
CHR2_27338701_27342964
CHR2_27348292_27352584
CHR2_27355603_27359853
CHR2_27569709_27575090
CHR2_277087_281337
CHR2_30219831_30224635
CHR2_30883065_30887315
CHR2_31213767_31218596
CHR2_31247329_31251579
CHR2_31307206_31311682
CHR2_31658769_31663044
CHR2_3716585_3720835
CHR2_40531963_40536213
CHR2_45002360_45006610
CHR2_45018864_45023114
CHR2_45089276_45093547
CHR2_47649604_47654502
CHR2_55998156_56007936
CHR2_56261267_56269047
CHR2_57984789_57989039
CHR2_60633268_60637637
CHR2_674298_678548
CHR2_68399597_68403847
CHR2_68722957_68727207
CHR2_70870533_70874783
CHR2_71530767_71535017
CHR2_71760423_71764673
CHR2_72227721_72231971
CHR2_72994611_72998861
CHR2_73373368_73377618
CHR2_73462893_73467143
CHR2_73781225_73785475
CHR2_74587544_74595868
CHR2_75278840_75283281
CHR2_80384248_80388866
CHR2_85748070_85752323
CHR2_86417500_86421788
CHR2_86870714_86875078
CHR2_86941799_86946049
CHR2_91274739_91278995
CHR2_933054_937304
CHR2_94976060_94980310
CHR2_95051655_95058541
CHR2_96144865_96149115
CHR3_102713968_102721156
CHR3_1106128_1110456
CHR3_112740045_112744436
CHR3_112795074_112800356
CHR3_114730682_114734932
CHR3_12017364_12021625
CHR3_12300858_12306359
CHR3_123381719_123386620
CHR3_125156669_125166386
CHR3_125192139_125197174
CHR3_125928402_125932735
CHR3_127167217_127171467
CHR3_127173656_127177906
CHR3_127718534_127726615
CHR3_127759698_127763948
CHR3_127860113_127864434
CHR3_128827216_128831499
CHR3_129664280_129672281
CHR3_129688699_129692949
CHR3_129693717_129698220
CHR3_131172752_131177084
CHR3_131629945_131634195
CHR3_131780049_131784299
CHR3_133235375_133240034
CHR3_133240390_133244640
CHR3_135096379_135100850
CHR3_13895869_13900119
CHR3_138962768_138967024
CHR3_139385337_139389850
CHR3_13950401_13954651
CHR3_140145265_140152172
CHR3_140302216_140306466
CHR3_140542050_140546308
CHR3_141133396_141137649
CHR3_142249443_142254182
CHR3_14832309_14836559
CHR3_152283370_152288115
CHR3_155629348_155633698
CHR3_156276652_156285404
CHR3_157488019_157492269
CHR3_170346037_170351716
CHR3_170863362_170867668
CHR3_171069597_171073912
CHR3_171163773_171168039
CHR3_171785802_171790052
CHR3_173648147_173652397
CHR3_181236461_181240919
CHR3_181937600_181941856
CHR3_18454458_18462488
CHR3_184627799_184632083
CHR3_185214134_185221921
CHR3_185228525_185236335
CHR3_185250028_185254278
CHR3_185294511_185301604
CHR3_185575991_185582126
CHR3_187561721_187566197
CHR3_187862991_187867241
CHR3_188870050_188874395
CHR3_193927316_193931566
CHR3_194117572_194122144
CHR3_196957354_196961604
CHR3_199291238_199295488
CHR3_210149_217036
CHR3_2113746_2117996
CHR3_2118276_2122532
CHR3_23216311_23220561
CHR3_27738039_27742289
CHR3_3052807_3057057
CHR3_30619497_30623747
CHR3_3126088_3130531
CHR3_31545967_31550244
CHR3_3195635_3199890
CHR3_32251674_32255969
CHR3_36393490_36397850
CHR3_37465109_37469566
CHR3_38665417_38669668
CHR3_39295765_39300031
CHR3_39342718_39349565
CHR3_39515057_39519307
CHR3_39525281_39529531
CHR3_39822655_39827076
CHR3_42279693_42286166
CHR3_42515620_42519970
CHR3_42817258_42826729
CHR3_42891595_42896137
CHR3_42918905_42923155
CHR3_44351136_44356021
CHR3_45812216_45816466
CHR3_45857833_45862125
CHR3_45899522_45903804
CHR3_46011554_46015804
CHR3_46037693_46041993
CHR3_46255191_46259716
CHR3_46366863_46374771
CHR3_46383136_46388201
CHR3_46420224_46424868
CHR3_46480649_46484902
CHR3_50164351_50169045
CHR3_50465646_50469896
CHR3_50515146_50519532
CHR3_50684175_50688425
CHR3_51867184_51871443
CHR3_52004173_52008498
CHR3_53500222_53504865
CHR3_54128232_54133277
CHR3_54975405_54979655
CHR3_55495621_55499871
CHR3_56476655_56480931
CHR3_56562730_56567005
CHR3_57173693_57182871
CHR3_57360545_57364795
CHR3_58170986_58178938
CHR3_58829484_58833734
CHR3_62333040_62337561
CHR3_62401100_62405350
CHR3_62835344_62839594
CHR3_63400543_63404813
CHR3_67128592_67132842
CHR3_68132643_68136893
CHR3_6874426_6878676
CHR3_69063615_69067901
CHR3_71435851_71440101
CHR3_71882390_71888965
CHR3_71916152_71920402
CHR3_9569663_9573986
CHR3_99695714_99699964
CHR4_101329886_101334136
CHR4_1044636_1050244
CHR4_104859672_104863922
CHR4_107032553_107036806
CHR4_108175481_108180402
CHR4_109303487_109312527
CHR4_1096564_1100850
CHR4_11038867_11043135
CHR4_111613196_111617523
CHR4_111762953_111767203
CHR4_111776850_111781457
CHR4_1131659_1135909
CHR4_113282501_113286876
CHR4_113322385_113326635
CHR4_113656027_113660277
CHR4_116253731_116257981
CHR4_119170720_119175850
CHR4_120025943_120030207
CHR4_120767140_120772929
CHR4_122520502_122524752
CHR4_122901689_122909290
CHR4_141631128_141642436
CHR4_141708659_141712957
CHR4_142272389_142277566
CHR4_143982639_143988078
CHR4_147776037_147780287
CHR4_148085680_148089939
CHR4_148618074_148622448
CHR4_149582076_149586473
CHR4_154928908_154933178
CHR4_155469990_155474240
CHR4_15548298_15552569
CHR4_155531149_155535399
CHR4_155631186_155635818
CHR4_155700095_155704377
CHR4_155730562_155734847
CHR4_155877942_155887112
CHR4_155918449_155922699
CHR4_156345731_156349981
CHR4_156350999_156355249
CHR4_156516822_156521072
CHR4_156803827_156809017
CHR4_159658996_159663328
CHR4_163303818_163308136
CHR4_164472358_164476698
CHR4_164481040_164485290
[truncated: 749 more rows]

## Sheet: promoters and genes
promo_20bit	symbol
CHR2_216942674_216948495	4-Mar
CHR10_52314688_52318941	A1CF
CHR22_41446054_41450320	A4GALT
CHR6_44388291_44392541	AARS2
CHR17_32376787_32381157	AATF
CHR7_87067369_87071619	ABCB1
CHR7_150351769_150357219	ABCB8
CHR3_185214134_185221921	ABCC5
CHR21_42545762_42550012	ABCG1
CHR11_118521459_118526636	ABCG4
CHR14_22133486_22141195	ABHD4
CHR17_44639087_44645242	ABI3
CHR5_148497825_148502326	ABLIM3
CHR9_135139676_135143951	ABO
CHR7_150177005_150181294	ABP1
CHR11_34334493_34338878	ABTB2
CHR15_87144214_87148743	ACAN
CHR17_28643369_28647619	ACCN1
CHR7_150351769_150357219	ACCN3
CHR9_32371132_32375468	ACO1
CHR22_49520012_49524262	ACR
CHR16_87684288_87688574	ACSF3
CHR16_20679312_20683593	ACSM3
CHR15_32874403_32878681	ACTC1
CHR7_100091236_100095507	ACTL6B
CHR11_66067466_66073747	ACTN3
CHR20_36807010_36811260	ACTR5
CHR12_50628217_50632518	ACVR1B
CHR2_158192890_158197145	ACVR1C
CHR20_42713024_42717290	ADA
CHR14_69990469_69994719	ADAM21
CHR2_207013112_207017362	ADAM23
CHR1_120239886_120244141	ADAM30
CHR8_39287766_39292057	ADAM5P
CHR14_105851266_105855516	ADAM6
CHR8_24294415_24298691	ADAMDEC1
CHR5_33927131_33931381	ADAMTS12
CHR15_98696078_98703150	ADAMTS17
CHR5_128820501_128824751	ADAMTS19
CHR5_178704185_178708435	ADAMTS2
CHR11_129803348_129807598	ADAMTS8
CHR17_26269558_26273825	ADAP2
CHR14_23868904_23877617	ADCY4
CHR22_49259555_49267823	ADM2
CHR5_159272817_159277067	ADRA1B
CHR10_112823410_112828330	ADRA2A
CHR2_96144865_96149115	ADRA2B
CHR5_148181500_148187147	ADRB2
CHR22_24287360_24291695	ADRBK2
CHR4_74517296_74521563	AFP
CHR2_241453334_241457584	AGXT
CHR5_35083006_35087256	AGXT2
CHR1_26552419_26556708	AIM1L
CHR1_157312519_157316771	AIM2
CHR1_77516829_77521624	AK5
CHR10_4921295_4927667	AKR1C1
CHR4_74493132_74498926	ALB
CHR15_56092777_56097027	ALDH1A2
CHR12_110685228_110689914	ALDH2
CHR11_67197928_67202178	ALDH3B2
CHR16_5055223_5062593	ALG1
CHR1_95310321_95314571	ALG14
CHR11_43855470_43859944	ALKBH3
CHR2_3716585_3720835	ALLC
CHR2_73462893_73467143	ALMS1
CHR17_7930996_7935247	ALOX12B
CHR17_4490959_4495209	ALOX15
CHR17_7879582_7883948	ALOX15B
CHR10_45186134_45190384	ALOX5
CHR2_233025608_233029858	ALPI
CHR12_84194515_84198914	ALX1
CHR11_44287542_44291792	ALX4
CHR12_94857701_94864059	AMDHD1
CHR11_117600169_117604420	AMICA1
CHR12_45759165_45763501	AMIGO2
CHR14_102455256_102459506	AMN
CHR1_115038949_115043262	AMPD1
CHR11_10429741_10434806	AMPD3
CHR4_71415386_71419636	AMTN
CHR20_844202_848460	ANGPT4
CHR10_62162504_62166754	ANK3
CHR5_14923862_14928376	ANKH
CHR5_79901104_79905354	ANKRD34B
CHR1_144257100_144261368	ANKRD35
CHR4_78037276_78041526	ANKRD56
CHR12_98901430_98906063	ANKS1B
CHR16_21149016_21153266	ANKS4B
CHR11_69605667_69609957	ANO1
CHR12_5924909_5929159	ANO2
CHR4_81211048_81221735	ANTXR2
CHR19_10558178_10562491	AP1M2
CHR17_30934894_30939237	AP2B1
CHR20_56522502_56526855	APCDD1L
CHRX_55036485_55044292	APEX2
CHR11_56760535_56764864	APLNR
CHR19_41047740_41052059	APLP1
CHR2_21119589_21123950	APOB
CHR2_241276434_241280684	AQP12A
CHR1_94474959_94479277	ARHGAP29
CHRX_11592992_11597242	ARHGAP6
CHR22_43557571_43561821	ARHGAP8
CHR12_56157245_56163400	ARHGAP9
CHR7_143679865_143686665	ARHGEF5
CHR13_110562124_110566532	ARHGEF7
CHR9_34617261_34621511	ARID3C
CHR3_139385337_139389850	ARMC8
CHR10_51677569_51681876	ASAH2
CHR7_150514661_150519352	ASB10
CHR11_2248008_2252258	ASCL2
CHR12_106688791_106693041	ASCL4
CHR22_25151801_25156051	ASPHD2
CHR1_175399876_175408005	ASTN1
CHR9_119216388_119220638	ASTN2
CHR17_43389359_43393609	ATAD4
CHR1_210845116_210849484	ATF3
CHR7_150351769_150357219	ATG9B
CHR4_94965599_94969850	ATOH1
CHR13_24149194_24153465	ATP12A
CHR19_47189434_47193722	ATP1A3
CHR19_40745650_40749900	ATP4A
CHR2_10775725_10781156	ATP6V1C2
CHR13_24937442_24941864	ATP8A2
CHR1_152561159_152567649	ATP8B2
CHR13_69579118_69583960	ATXN8OS
CHR7_68698341_68705120	AUTS2
CHR12_61830156_61836357	AVPR1A
CHR1_204387066_204391316	AVPR1B
CHR19_17763448_17767715	B3GNT3
CHR3_184627799_184632083	B3GNT5
CHR17_44561640_44566077	B4GALNT2
CHR11_63805804_63817456	BAD
CHR7_97867566_97871816	BAIAP2L1
CHR9_134444313_134448563	BARHL1
CHR9_95756679_95760974	BARX1
CHR11_128747544_128751840	BARX2
CHR19_52425541_52431363	BBC3
CHR1_115013428_115018067	BCAS2
CHR6_80869582_80873874	BCKDHB
CHR2_60633268_60637637	BCL11A
CHR14_98806825_98811075	BCL11B
CHR2_111587483_111598543	BCL2L11
CHR14_95795244_95799494	BDKRB1
CHR14_95769676_95773926	BDKRB2
CHR11_27698096_27703372	BDNF
CHR19_12720906_12725221	BEST2
CHR7_93470769_93475126	BET1
CHR12_26168363_26172770	BHLHB3
CHR20_61108037_61112287	BHLHB4
CHR8_65651867_65656117	BHLHB5
CHR2_127580299_127584834	BIN1
CHR20_61334220_61338643	BIRC7
CHR8_11458862_11463112	BLK
CHR10_22646645_22650895	BMI1
CHR8_22069538_22079613	BMP1
CHR4_82167642_82171941	BMP3
CHR14_53490270_53496862	BMP4
CHR6_7668508_7672758	BMP6
CHR15_81743722_81747972	BNC1
CHR9_16717245_16721495	BNC2
CHR3_140302216_140306466	BPESC1
CHR22_31182623_31186873	BPIL2
CHR9_135922163_135926954	BRD3
CHRX_135394290_135398540	BRS3
CHR18_33398921_33403441	BRUNOL4
CHR1_55233704_55237975	BSND
CHR12_106495263_106499513	BTBD11
CHR4_75937961_75942353	BTC
CHR6_32482128_32486378	BTNL2
CHR5_180345006_180349314	BTNL3
CHR5_180392332_180400721	BTNL9
CHR10_124900359_124904678	BUB3
CHR10_21825447_21829697	C10orf114
CHR10_72214413_72218663	C10orf27
CHR10_71056519_71060769	C10orf35
CHR10_50554237_50558487	C10orf53
CHR10_50201507_50205757	C10orf71
CHR10_134605287_134609579	C10orf93
CHR10_15941753_15946025	C10orf97
CHR11_4554876_4559126	C11orf40
CHR11_128280052_128284302	C11orf45
CHR11_30297724_30301985	C11orf46
CHR11_36569144_36573418	C11orf74
CHR11_92924687_92928937	C11orf75
CHR11_108794584_108798834	C11orf87
CHR12_21567022_21571272	C12orf39
CHR12_102413126_102417379	C12orf42
CHR12_10215248_10224133	C12orf59
CHR13_42250250_42254514	C13orf30
CHR13_36142548_36146798	C13orf36
CHR14_57029573_57033823	C14orf105
CHR14_75684511_75688767	C14orf118
CHR14_98244202_98248452	C14orf177
CHR14_103456841_103461119	C14orf2
CHR15_74135853_74140103	C15orf27
CHR15_90812410_90816906	C15orf32
CHR16_71735097_71739347	C16orf47
CHR16_8619548_8623798	C16orf68
CHR16_5055223_5062593	C16orf89
CHR17_70089151_70093401	C17orf77
CHR17_44154129_44158381	C17orf92
CHR18_29273905_29278183	C18orf34
CHR18_583497_588423	C18orf56
CHR19_43543869_43548119	C19orf15
CHR19_7644013_7652510	C19orf59
CHR1_22832234_22837436	C1QA
CHR1_22854973_22859223	C1QB
CHR1_22839233_22843489	C1QC
CHR2_119632191_119636441	C1QL2
CHR10_16603260_16607510	C1QL3
CHR17_74528345_74534106	C1QTNF1
CHR1_205271870_205276215	C1orf116
CHR1_177810941_177815210	C1orf125
CHR1_15297183_15301466	C1orf126
CHR1_1040574_1044838	C1orf159
CHR1_27158734_27162984	C1orf172
CHR1_27189284_27193534	C1orf225
CHR1_221629890_221634141	C1orf65
CHR1_155153565_155158073	C1orf92
CHR1_224799623_224803873	C1orf95
CHR20_61959509_61967889	C20orf135
CHR20_30058413_30062663	C20orf160
CHR20_60553577_60562676	C20orf166
CHR20_58060874_58068156	C20orf197
CHR20_1112367_1116617	C20orf46
CHR20_42524012_42530898	C20orf62
CHR20_31265279_31269568	C20orf71
CHR20_18738869_18743177	C20orf79
CHR21_45646024_45650288	C21orf123
CHR22_35733035_35737289	C22orf33
CHR2_27215032_27219282	C2orf53
CHR3_127759698_127763948	C3orf22
CHR3_44351136_44356021	C3orf23
CHR3_194117572_194122144	C3orf59
CHR3_56562730_56567005	C3orf63
CHR3_58829484_58833734	C3orf67
CHR1_205340729_205344979	C4BPA
CHR1_205325334_205330000	C4BPB
CHR4_81472397_81476695	C4orf22
CHR19_52501414_52505720	C5AR1
CHR5_156622168_156629679	C5orf40
CHR5_147265508_147269794	C5orf46
CHR5_41296547_41300797	C6
CHR6_32446884_32451134	C6orf10
CHR6_43304433_43308689	C6orf108
CHR6_84616203_84620453	C6orf159
CHR6_151853418_151857669	C6orf97
CHR7_147915089_147919339	C7orf33
CHR7_120488026_120492276	C7orf58
CHR7_88223188_88227438	C7orf62
CHR1_57089564_57093814	C8A
CHR8_11095508_11099785	C8orf16
CHR8_144188552_144192803	C8orf31
CHR8_69402010_69406763	C8orf34
CHR8_124929907_124934157	C8orf78
CHR9_112008875_112013235	C9orf152
CHR9_34512277_34516537	C9orf165
CHR9_71130560_71134810	C9orf61
CHR17_47589672_47595192	CA10
CHR16_65432282_65437087	CA7
CHR12_119573984_119578234	CABP1
CHR22_28442843_28447093	CABP7
CHR19_13477567_13481817	CACNA1A
CHR9_139888561_139892811	CACNA1B
CHR3_53500222_53504865	CACNA1D
CHR1_179715838_179720253	CACNA1E
CHR3_50515146_50519532	CACNA2D2
CHR3_54128232_54133277	CACNA2D3
CHR12_1790404_1794654	CACNA2D4
CHR22_35427877_35432349	CACNG2
CHR16_24170874_24175976	CACNG3
CHR1_157404543_157408839	CADM3
CHR3_62835344_62839594	CADPS
CHR8_91163523_91167783	CALB1
CHR16_69946626_69950891	CALB2
CHR11_14949642_14953908	CALCA
CHR7_93040936_93045186	CALCR
CHR10_5530760_5535018	CALML5
CHR10_134999616_135003901	CALY
CHR1_207820167_207824450	CAMK1G
CHR2_30883065_30887315	CAPN13
CHR5_35973888_35978140	CAPSL
CHR5_71047249_71051499	CARTPT
CHR19_15020514_15024764	CASP14
CHR3_123381719_123386620	CASR
CHR16_87570124_87574489	CBFA2T3
CHR7_107168321_107172571	CBLL1
CHR16_47883279_47887529	CBLN1
CHR18_68361009_68366042	CBLN2
CHR20_54011884_54017435	CBLN4
CHR22_37877685_37881984	CBX7
CHR18_55514820_55519070	CCBE1
CHR3_42817258_42826729	CCBP2
CHR16_56127207_56134851	CCDC102A
CHR2_219613732_219617993	CCDC108
CHR7_92692968_92700364	CCDC132
CHR3_125156669_125166386	CCDC14
CHR2_179457173_179461423	CCDC141
CHR10_106100011_106104309	CCDC147
CHR19_54586111_54590361	CCDC155
CHR10_13082960_13087210	CCDC3
CHR12_94857701_94864059	CCDC38
CHR17_8588080_8592379	CCDC42
CHR12_118253399_118257649	CCDC60
CHR12_118908530_118912780	CCDC64
CHR3_56562730_56567005	CCDC66
CHR11_32632269_32636519	CCDC73
CHR2_56261267_56269047	CCDC85A
CHR2_118487349_118495288	CCDC93
CHR5_168939854_168944104	CCDC99
CHR3_42279693_42286166	CCK
CHR11_6234041_6238481	CCKBR
CHR17_29713580_29717865	CCL1
CHR17_29633299_29637623	CCL11
CHR17_29704083_29708370	CCL13
CHR17_31352375_31356625	CCL14
CHR17_31352375_31356625	CCL15
CHR17_31331860_31336136	CCL16
CHR17_31412255_31416511	CCL18
CHR9_34699320_34703647	CCL21
CHR17_31440841_31445100	CCL3
CHR17_31880635_31885705	CCL3L1
CHR17_31880635_31885705	CCL3L3
CHR17_31451832_31456091	CCL4
CHR17_31880635_31885705	CCL4L1
CHR17_29617852_29622107	CCL7
CHR17_29666678_29670928	CCL8
CHR13_35901132_35905409	CCNA1
CHR3_46366863_46374771	CCR2
CHR3_46255191_46259716	CCR3
CHR3_46383136_46388201	CCR5
CHR17_35974478_35978750	CCR7
CHR3_39342718_39349565	CCR8
CHR3_45899522_45903804	CCR9
CHR3_46420224_46424868	CCRL2
CHR12_7483179_7491520	CD163L1
CHR19_48546171_48550456	CD177
CHR1_156412860_156417110	CD1D
CHR19_40508429_40516046	CD22
CHRY_19613300_19617593	CD24
CHR1_159098352_159102816	CD244
CHR17_69970616_69974901	CD300A
CHR17_70053127_70057377	CD300C
CHR17_70130640_70134896	CD300E
CHR17_70038450_70042700	CD300LB
CHR17_70219938_70224212	CD300LF
CHR19_56416674_56420931	CD33
CHR1_206150306_206154806	CD34
CHR11_117716810_117722169	CD3D
CHR11_117677161_117681442	CD3E
CHR11_117716810_117722169	CD3G
CHR20_44176812_44181095	CD40
CHR1_158947459_158951717	CD48
CHR1_26513497_26520941	CD52
CHR1_111211843_111218064	CD53
CHR1_205557987_205562418	CD55
CHR1_156077396_156081712	CD5L
CHR12_9804014_9808264	CD69
CHR2_86870714_86875078	CD8A
CHR2_86941799_86946049	CD8B
CHR3_112740045_112744436	CD96
CHR1_20784617_20788894	CDA
CHR19_59675404_59679734	CDC42EP5
CHR16_81214578_81218857	CDH13
CHR16_87762163_87766438	CDH15
CHR5_20023314_20027564	CDH18
CHR20_44312991_44317241	CDH22
CHR10_73222033_73227368	CDH23
CHR18_61564967_61569886	CDH7
CHR16_60626787_60631037	CDH8
CHR11_67027666_67036178	CDK2AP2
CHR2_219529120_219533391	CDK5R2
CHR11_125437490_125441897	CDON
CHR13_27440567_27444817	CDX2
CHR19_46770870_46775190	CEACAM21
CHR19_46988888_46993173	CEACAM3
CHR19_46824532_46828782	CEACAM4
CHR19_46900876_46905206	CEACAM5
CHR19_46947836_46952096	CEACAM6
CHR19_46883186_46887436	CEACAM7
CHR19_47790140_47794390	CEACAM8
CHR14_22654989_22661814	CEBPE
CHR9_134944246_134948496	CELP
CHR6_32018251_32022727	CFB
CHR2_131072629_131077052	CFC1
CHR19_807160_811414	CFD
CHR7_116903752_116908002	CFTR
CHR6_87860791_87865043	CGA
CHR19_54249703_54254343	CGB7
CHR15_55452496_55456746	CGNL1
CHR2_27194725_27200956	CGREF1
CHR10_50483646_50492838	CHAT
CHR8_57283368_57289892	CHCHD7
CHR1_6160345_6166270	CHD5
CHR20_5836667_5840925	CHGB
CHR8_82803742_82807992	CHMP4C
CHR21_18535520_18539800	CHODL
CHR16_23669948_23674198	CHP2
CHR11_74119084_74123375	CHRDL2
CHR15_28472105_28476656	CHRFAM7A
CHR7_136346652_136350902	CHRM2
CHR8_27391925_27396175	CHRNA2
CHR15_76699627_76704192	CHRNA3
CHR20_61458283_61466692	CHRNA4
CHR15_30106517_30110822	CHRNA7
CHR1_152803380_152807865	CHRNB2
CHR11_45640102_45647248	CHST1
CHR19_38863773_38868023	CHST8
CHR2_26716965_26721215	CIB4
CHR18_12240869_12245537	CIDEA
CHR19_44919758_44924008	CLC
CHR1_86703138_86707388	CLCA1
CHR1_16239358_16243688	CLCNKB
CHR17_7105576_7110013	CLDN7
CHR16_2998706_3003879	CLDN9
CHR19_55911257_55919202	CLEC11A
CHR12_10056540_10060790	CLEC1B
CHR16_76610454_76614741	CLEC3A
CHR19_7702256_7706508	CLEC4G
CHR19_7755763_7760013	CLEC4GP1
CHR12_8496357_8500607	CLEC6A
CHR12_10169958_10177603	CLEC7A
CHR6_46090774_46095053	CLIC5
CHR15_72691754_72696048	CLK3
CHR3_141133396_141137649	CLSTN2
CHR12_7170736_7176998	CLSTN3
CHR18_583497_588423	CLUL1
CHR14_24046561_24050811	CMA1
CHR16_80032894_80037144	CMIP
CHR16_65287243_65291611	CMTM4
CHR3_32251674_32255969	CMTM8
CHR19_47585510_47589779	CNFN
CHR4_47677557_47681807	CNGA1
CHRX_150650373_150654623	CNGA2
CHR11_6208021_6217659	CNGA4
CHR10_101076522_101080772	CNNM1
CHR2_68399597_68403847	CNRIP1
CHR12_39369124_39373374	CNTN1
CHR1_203275462_203279712	CNTN2
CHR3_3052807_3057057	CNTN4
CHR11_98393580_98397830	CNTN5
CHR3_1106128_1110456	CNTN6
CHR7_145441261_145445511	CNTNAP2
CHR16_74897749_74901999	CNTNAP4
CHR2_124495833_124500083	CNTNAP5
CHR6_75971540_75975790	COL12A1
CHR10_71228149_71232399	COL13A1
CHR8_121203032_121207282	COL14A1
CHR17_45633239_45637492	COL1A1
CHR6_56219542_56223801	COL21A1
CHR1_86393959_86398209	COL24A1
CHR9_115954551_115958801	COL27A1
CHR3_131629945_131634195	COL29A1
CHR2_227734024_227741019	COL4A3
CHR2_227734024_227741019	COL4A4
CHR19_9981397_9985674	COL5A3
CHR6_71048856_71053132	COL9A1
CHR18_489935_494201	COLEC12
CHR19_18762350_18766614	COMP
CHR17_50329702_50333983	COX11
CHR19_60556970_60561376	COX6B2
CHR5_85946039_85950325	COX7C
CHR19_16997719_17002125	CPAMD8
CHR5_175152715_175156965	CPLX2
CHR15_72902503_72906770	CPLX3
CHR18_55136104_55140361	CPLX4
CHR10_101830834_101835124	CPN1
CHR3_133240390_133244640	CPNE4
CHR10_125640570_125644990	CPXM2
CHR4_8641786_8646102	CPZ
CHR1_205732624_205736874	CR1
CHR1_205690792_205695082	CR2
CHR15_76416249_76424654	CRABP1
CHR3_3195635_3199890	CRBN
CHR2_101369545_101373989	CREG2
CHR8_67252495_67256754	CRH
CHR17_41213948_41218423	CRHR1
CHR7_30705494_30709744	CRHR2
CHR6_49788465_49792758	CRISP2
CHR19_18577843_18585490	CRLF1
CHR4_5944936_5949186	CRMP1
CHR10_99779825_99784075	CRTAC1
CHR19_53013475_53017774	CRX
CHR2_219565615_219569871	CRYBA2
CHR22_23943884_23948134	CRYBB2
CHR7_150767277_150771532	CRYGN
CHR16_21196389_21200658	CRYM
CHR12_10766411_10770678	CSDA
CHR22_35644622_35648917	CSF2RB
CHR1_36720337_36724596	CSF3R
CHR8_114517668_114521918	CSMD3
CHR11_11599375_11603628	CSNK2A1P
CHR16_56788407_56792783	CSNK2A2
CHR20_23380732_23384982	CST11
CHR20_23496579_23500886	CST9L
CHRX_99958503_99962795	CSTF2
CHR10_52417623_52421873	CSTF2T
CHR10_51155580_51159830	CTGLF1
CHR20_35752347_35756616	CTNNBL1
CHR14_24114556_24118806	CTSG
CHR15_77023689_77027975	CTSH
CHR9_89574149_89578399	CTSL3
CHR7_101242504_101248351	CUX1
CHR12_109952711_109956961	CUX2
CHR3_39295765_39300031	CX3CR1
CHR4_74950472_74954734	CXCL1
CHR4_78742497_78746747	CXCL13
CHR5_134941690_134946368	CXCL14
CHR4_75122519_75126854	CXCL3
CHR4_75082511_75086780	CXCL5
CHR4_74917776_74922051	CXCL6
CHR3_46011554_46015804	CXCR6
CHR5_156622168_156629679	CYFIP2
CHR15_72446270_72450523	CYP11A1
CHR8_143954015_143961738	CYP11B1
CHR8_143995511_143999761	CYP11B2
CHR20_52221149_52227431	CYP24A1
CHR10_94819721_94824406	CYP26A1
CHR2_72227721_72231971	CYP26B1
CHR19_46282707_46286957	CYP2A13
CHR19_46047430_46051680	CYP2A6
CHR19_46079747_46083997	CYP2A7
CHR19_46185543_46189793	CYP2B6
CHR19_46118509_46122759	CYP2B7P1
CHR10_135187356_135191638	CYP2E1
CHR19_46308692_46312949	CYP2F1
CHR19_46387454_46391759	CYP2S1
CHR7_99218939_99223244	CYP3A4
CHR7_99260071_99264424	CYP3A43
CHR19_15905469_15910176	CYP4F11
CHR19_15869121_15873384	CYP4F2
CHR19_15476836_15481086	CYP4F22
CHR1_47258326_47262576	CYP4X1
CHR3_42891595_42896137	CYP8B1
CHR2_10137233_10141489	CYS1
CHR22_36004869_36009261	CYTH4
CHR4_4435383_4440416	D4S234E
CHR6_39864636_39869520	DAAM2
CHR1_58488049_58492299	DAB1
CHR5_39459938_39464203	DAB2
CHR13_71338581_71342831	DACH1
CHRX_85286617_85291030	DACH2
CHR6_168462489_168466783	DACT2
CHR14_22127202_22131469	DAD1
CHR11_61200985_61205235	DAGLA
CHR9_89298462_89303365	DAPK1
CHR1_157437633_157442422	DARC
CHR9_135487805_135492074	DBH
CHR11_20137696_20141946	DBX1
CHR18_48117655_48121905	DCC
CHR4_155631186_155635818	DCHS2
CHR4_101329886_101334136	DDIT4L
CHR17_33076838_33081100	DDX52
CHR8_6862438_6866726	DEFA1
CHR8_6862438_6866726	DEFA3
CHR8_6781093_6786696	DEFA4
CHR8_6900912_6905169	DEFA5
CHR8_6722099_6726439	DEFB1
CHR8_7329152_7334819	DEFB106A
CHR8_7329152_7334819	DEFB106B
CHR8_7337277_7341527	DEFB107A
CHR20_67751_72001	DEFB126
CHR20_82685_86935	DEFB127
CHR20_117514_121764	DEFB128
CHR20_182876_187126	DEFB132
CHR8_11890419_11894669	DEFB134
CHR8_11873738_11877988	DEFB136
CHR8_11868767_11873017	DEFB137
CHR19_6432036_6436298	DENND1C
CHR1_114969759_114974009	DENND2C
CHR1_111544054_111552054	DENND2D
CHR9_116306321_116311051	DFNB31
CHR22_17511404_17515662	DGCR14
CHR3_187561721_187566197	DGKG
CHR7_137181399_137185649	DGKI
CHRX_50229727_50233977	DGKK
CHR9_92444137_92448428	DIRAS2
CHR4_76073821_76078129	DKFZP564O0823
CHR11_65303368_65311854	DKFZp761E198
CHR10_53740546_53744811	DKK1
CHR4_108175481_108180402	DKK2
CHRX_69578043_69582478	DLG3
CHR15_39005338_39009772	DLL4
CHR17_45426816_45431087	DLX3
CHR17_45398050_45406056	DLX4
CHR10_124306670_124310920	DMBT1
CHR1_46741754_46746004	DMBX1
CHR19_40690549_40699900	DMKN
CHR9_828189_832552	DMRT1
CHR9_963463_967713	DMRT3
CHR19_47037363_47043848	DMRTC2
CHR17_74077961_74082499	DNAH17
CHR16_21068883_21073133	DNAH3
CHR2_196641026_196645281	DNAH7
CHR6_38795375_38799625	DNAH8
CHR17_11438972_11443222	DNAH9
CHR3_129664280_129672281	DNAJB8
CHR8_67092848_67097098	DNAJC5B
CHR2_27348292_27352584	DNAJC5G
CHR22_37519324_37523607	DNAL4
CHR3_58170986_58178938	DNASE1L3
CHR3_57360545_57364795	DNHD2
CHR5_168993370_168997622	DOCK2
CHR3_50684175_50688425	DOCK3
CHR9_259547_263808	DOCK8
CHR16_66571117_66575453	DPEP3
CHR8_105547667_105551953	DPYS
CHR10_133846893_133851143	DPYSL4
CHR5_174801958_174807269	DRD1
CHR11_117172436_117176686	DSCAML1
CHR6_7480491_7487618	DSP
CHR15_43205983_43212866	DUOX1
CHR15_43190463_43197151	DUOX2
CHR15_43205983_43212866	DUOXA1
CHR15_43205983_43212866	DUOXA2
CHR6_233600_237850	DUSP22
CHR1_158013882_158018139	DUSP23
CHR17_39209834_39215372	DUSP3
CHRX_152562350_152566600	DUSP9
CHR10_82103037_82109991	DYDC1
CHR17_53512297_53516547	DYNLL2
CHR16_79128854_79133172	DYNLRB2
CHR2_71760423_71764673	DYSF
CHR8_110617604_110622331	EBAG9
CHR5_158458527_158462847	EBF1
CHR8_25800599_25806739	EBF2
CHRX_68749135_68753385	EDA
CHR2_108971407_108975760	EDAR
CHR1_234620802_234626088	EDARADD
CHR5_83715210_83719867	EDIL3
CHR20_57305376_57310012	EDN3
CHR4_148618074_148622448	EDNRA
CHR17_57808145_57812422	EFCAB3
CHR2_55998156_56007936	EFEMP1
CHR8_16925618_16929868	EFHA2
CHR1_153314471_153318721	EFNA3
CHRX_67962045_67966314	EFNB1
CHRX_13494161_13498555	EGFL6
CHR5_38435899_38440156	EGFLAM
CHR2_73373368_73377618	EGR4
CHR2_31307206_31311682	EHD3
CHR11_7961969_7966219	EIF3F
CHR11_32632269_32636519	EIF3M
CHR3_71882390_71888965	EIF4E3
CHR1_22197235_22201489	ELA3A
CHR9_23815547_23819797	ELAVL2
CHR22_36100775_36105025	ELFN2
CHR5_95322781_95327031	ELL2
CHR7_37454231_37458481	ELMO1
CHR6_80713129_80717441	ELOVL4
CHR5_60175049_60179299	ELOVL7
CHR18_2833527_2837777	EMILIN2
CHR19_14645877_14650310	EMR3
CHR2_72994611_72998861	EMX1
CHR10_119288445_119295777	EMX2
CHR7_154938675_154944334	EN2
CHR4_111613196_111617523	ENPEP
CHR8_120719501_120723787	ENPP2
CHR6_46202188_46206620	ENPP4
CHR6_46245856_46250176	ENPP5
CHR22_38618990_38623240	ENTHD1
CHR3_27738039_27742289	EOMES
CHR5_111779678_111786409	EPB41L4A
CHR9_111122089_111126565	EPB41L4B
CHR15_41299644_41304273	EPB42
CHR1_38002626_38006911	EPHA10
CHR4_66217051_66221604	EPHA5
CHR6_94185243_94189508	EPHA7
CHR1_22759090_22763340	EPHA8
CHR1_22906418_22910794	EPHB2
CHR7_142267138_142271388	EPHB6
CHR7_100152858_100157211	EPO
CHR19_60280071_60284352	EPS8L1
CHR17_53621587_53625837	EPX
CHR16_31443203_31447482	ERAF
CHR3_56476655_56480931	ERC2
CHR16_13918023_13922291	ERCC4
CHR10_50416328_50421090	ERCC6
CHR4_75446223_75450473	EREG
CHR21_38954738_38958988	ERG
CHR8_670476_679300	ERICH1
CHR1_234511063_234515408	ERO1LB
CHR11_124131885_124140887	ESAM
CHR5_54316368_54320667	ESM1
CHR6_152166878_152172684	ESR1
CHR14_75940136_75944386	ESRRB
CHR1_214962668_214966930	ESRRG
CHRX_103385466_103389744	ESX1
CHR3_170346037_170351716	EVI1
CHR19_7797742_7801992	EVI5L
CHR7_27245445_27249695	EVX1
CHR19_50426227_50432809	EXOC3L2
CHR17_71578986_71587653	EXOC7
CHR16_20679312_20683593	EXOD1
CHR11_107968805_107973175	EXPH5
CHR11_44070174_44074592	EXT2
CHR1_159256781_159261057	F11R
CHR6_6265131_6269401	F13A1
CHR1_167821595_167825845	F5
CHR17_70400529_70404779	FADS6
CHR1_205161216_205165466	FAIM3
CHR6_167195011_167199291	FAM103A1
CHR5_14631431_14635714	FAM105A
CHR11_58627785_58632035	FAM111B
CHR9_70506938_70511188	FAM122A
CHR2_131226082_131230332	FAM123C
CHRX_92812360_92818764	FAM133A
CHR8_139577497_139581747	FAM135B
CHR15_60139189_60147243	FAM148A
CHR8_53639824_53644074	FAM150A
CHR2_277087_281337	FAM150B
CHR13_107316334_107322554	FAM155A
CHRX_68638302_68642552	FAM155B
CHR1_177975420_177979670	FAM163A
CHR8_11360913_11365163	FAM167A
CHR10_15452314_15456564	FAM171A1
CHR17_39796005_39800261	FAM171A2
CHR15_90999182_91003535	FAM174B
CHR7_135083237_135087487	FAM180A
CHR19_40410718_40419192	FAM187B
CHR3_68132643_68136893	FAM19A1
CHR12_60871076_60876318	FAM19A2
CHR3_69063615_69067901	FAM19A4
CHR17_64107940_64112190	FAM20A
CHR10_124628318_124634034	FAM24B
CHR6_116953401_116957685	FAM26D
CHR6_116935979_116943699	FAM26E
CHR6_116885748_116889998	FAM26F
CHR18_10687064_10691314	FAM38B
CHR21_41607030_41611360	FAM3B
CHR1_20748018_20752268	FAM43B
CHR1_117946626_117950876	FAM46C
CHR1_175399876_175408005	FAM5B
CHR12_98901430_98906063	FAM71C
CHR9_133140977_133145227	FAM78A
CHR15_57514163_57518413	FAM81A
CHR6_54816027_54820318	FAM83B
CHR20_33342889_33347139	FAM83C
CHR17_18791213_18795467	FAM83G
CHR8_144882048_144886298	FAM83H
CHR16_5086992_5091282	FAM86A
CHR8_124846383_124850812	FAM91A1
CHR15_36530146_36534399	FAM98B
CHR2_57984789_57989039	FANCL
CHR2_207335116_207341795	FASTKD2
CHR14_91482746_91487288	FBLN5
CHR5_135296661_135301132	FBXL21
CHR12_116111746_116116183	FBXO21
CHR8_343307_347704	FBXO25
CHR19_44214255_44218538	FBXO27
CHR17_34376431_34380681	FBXO47
CHR12_115829643_115833893	FBXW8
CHR1_205206321_205213617	FCAMR
CHR1_157535246_157539499	FCER1A
CHR19_45131623_45135873	FCGBP
CHR9_136948782_136953130	FCN1
CHR9_136908978_136913228	FCN2
CHR1_156039865_156044115	FCRL1
CHR1_155936394_155940899	FCRL3
CHR1_155833744_155837994	FCRL4
CHR1_155758458_155762708	FCRL5
CHR1_158033425_158039587	FCRL6
CHR2_219557768_219562123	FEV
CHR7_121731085_121735335	FEZF1
CHR3_62333040_62337561	FEZF2
CHR19_40530794_40535044	FFAR1
CHR19_40628956_40633206	FFAR2
CHR19_40537841_40542091	FFAR3
CHR4_155730562_155734847	FGA
CHR4_155700095_155704377	FGB
CHR3_14832309_14836559	FGD5
CHR5_44423791_44428123	FGF10
CHR3_193927316_193931566	FGF12
CHR13_101851374_101855625	FGF14
CHR8_21952835_21957123	FGF17
CHR11_69227206_69231787	FGF19
CHR8_16903186_16907545	FGF20
CHR11_69342379_69346629	FGF3
CHR11_69298602_69302852	FGF4
CHR4_81403265_81407703	FGF5
CHR13_21140374_21144778	FGF9
CHR4_15548298_15552569	FGFBP1
CHR4_991439_997001	FGFRL1
CHR1_239748910_239753177	FH
CHR9_132803308_132807558	FIBCD1
CHR2_70870533_70874783	FIGLA
CHR7_50484166_50489042	FIGNL1
CHR6_76259315_76263716	FILIP1
CHR20_1320923_1325245	FKBP1A
CHR6_27397056_27401306	FKSG83
CHR11_128065692_128069990	FLI1
CHR19_44263284_44267534	FLJ16165
CHR15_26576353_26580658	FLJ32679
CHR20_5240721_5246559	FLJ33544
CHR19_56449275_56453525	FLJ40235
CHR17_23810082_23814332	FLJ40504
CHR7_143522919_143527169	FLJ43692
CHR17_29928380_29934001	FLJ44815
CHR10_8133172_8138953	FLJ45983
CHR4_6040317_6044567	FLJ46481
CHR13_27966466_27970732	FLT1
CHR13_27571897_27576205	FLT3
CHR5_180008421_180012672	FLT4
CHR17_40651574_40655976	FMNL1
CHR12_48386512_48390964	FMNL3
CHR6_159571918_159576168	FNDC1
CHR11_71601985_71606240	FOLR2
CHR11_71520918_71525386	FOLR3
CHR19_50659592_50665760	FOSB
CHR20_22512190_22517602	FOXA2
CHR19_51055857_51061730	FOXA3
CHR15_58080926_58085176	FOXB1
CHR9_78820890_78825140	FOXB2
CHR16_85154942_85159192	FOXC2
CHR9_70104102_70110905	FOXD4L3
CHR9_99651857_99656107	FOXE1
CHR1_47650830_47655080	FOXE3
CHR6_1331567_1335817	FOXF2
CHR16_85166115_85170580	FOXL1
CHR3_140145265_140152172	FOXL2
CHR12_108230658_108236078	FOXN4
CHR3_71435851_71440101	FOXP1
CHR7_113838787_113843261	FOXP2
CHR6_1254174_1258424	FOXQ1
CHR20_29896331_29900581	FOXS1
CHR19_56946205_56950462	FPR1
CHR19_56960209_56964459	FPR2
CHR4_79194657_79198907	FRAS1
CHR6_116487709_116492114	FRK
CHR10_14412139_14416389	FRMD4A
CHR9_37637551_37641801	FRMPD1
CHRX_12063005_12067255	FRMPD4
CHR19_623902_628166	FSTL3
CHR5_132975372_132979976	FSTL4
CHR4_163303818_163308136	FSTL5
CHR19_5801732_5805982	FUT3
CHR19_40316845_40326759	FXYD1
CHR19_40333966_40338596	FXYD5
CHR19_40316845_40326759	FXYD7
CHR5_39254674_39258924	FYB
CHR3_46011554_46015804	FYCO1
CHR12_129209456_129214169	FZD10
CHR16_74154249_74158558	GABARAPL2
CHR9_100510550_100514857	GABBR2
CHR5_161203482_161208896	GABRA1
CHR4_46085952_46090678	GABRA2
CHR4_46689561_46693837	GABRA4
CHR4_46724835_46729097	GABRB1
CHR1_1937202_1941461	GABRD
CHR4_45820024_45824339	GABRG1
CHR10_26542099_26546349	GAD2
CHR9_91406247_91410515	GADD45G
CHR10_125841123_125846593	GALNAC4S-6ST
CHR2_31213767_31218596	GALNT14
CHR12_131255776_131260026	GALNT9
CHR11_11599375_11603628	GALNTL4
CHR19_61375700_61379950	GALP
CHR17_71578986_71587653	GALR2
CHR5_57819586_57826716	GAPT
CHR13_113543412_113547668	GAS6
CHRX_48525412_48530674	GATA1
CHR3_129693717_129698220	GATA2
CHR10_8133172_8138953	GATA3
CHR8_11595661_11603902	GATA4
CHR20_60483671_60487921	GATA5
CHR4_22300157_22304449	GBA3
CHR1_89436400_89440658	GBP4
CHR2_27569709_27575090	GCKR
CHR15_57692579_57696829	GCNT3
CHR9_73950612_73954938	GDA
CHR20_42305821_42310122	GDAP1L1
CHR10_48058232_48062672	GDF10
CHR10_48035980_48040359	GDF2
CHR8_97241446_97245696	GDF6
CHR2_20726404_20730654	GDF7
CHR11_76675361_76679611	GDPD4
CHR1_92720926_92728521	GFI1
CHR5_179712171_179716431	GFPT2
CHR10_118020891_118026466	GFRA1
CHR20_3591296_3595546	GFRA4
CHR17_4409856_4414125	GGT6
CHR22_20779609_20783897	GGTLC2
CHR20_35317956_35322206	GHRH
CHR7_30972172_30978858	GHRHR
CHR3_173648147_173652397	GHSR
CHR7_150041130_150045399	GIMAP1
CHR7_149891890_149896163	GIMAP4
CHR7_150061883_150070400	GIMAP5
CHR7_149839377_149843645	GIMAP7
CHR7_149775394_149779817	GIMAP8
CHR16_56980393_56984673	GINS3
CHR17_44400203_44404454	GIP
CHR1_78280676_78284926	GIPC2
CHR6_90657408_90661658	GJA10
CHR1_145711316_145715566	GJA5
CHR13_19664287_19668543	GJB2
CHR1_35015876_35022508	GJB3
CHR13_19702317_19708646	GJB6
CHR15_32833231_32837574	GJD2
CHR11_133703515_133707768	GLB1L2
CHR12_56136700_56144464	GLI1
CHR1_53971715_53977418	GLIS1
CHR6_38778105_38782395	GLO1
CHR6_39119037_39125344	GLP1R
CHR10_131821152_131825421	GLRX3
CHR12_55167670_55171948	GLS2
CHR12_102967295_102971545	GLT8D2
CHR12_108801926_108806176	GLTP
CHR11_58255195_58259523	GLYAT
CHR11_58448249_58452499	GLYATL1
CHR12_53289724_53294013	GLYCAM1
CHR8_143915337_143919587	GML
CHR18_11738678_11742928	GNAL
CHR16_54780148_54784468	GNAO1
CHR20_56858597_56862847	GNAS
CHR7_100105810_100110138	GNB2
CHR16_788330_796193	GNG13
CHR17_44639087_44645242	GNGT2
CHR1_37833333_37837609	GNL2
CHRY_26007345_26011595	GOLGA2LY1
CHR10_99779825_99784075	GOLGA7B
CHR15_20983036_20987288	GOLGA8E
CHR15_26576353_26580658	GOLGA8G
CHR1_202448993_202453343	GOLT1A
CHR16_57324935_57329247	GOT2
CHR16_20244541_20249901	GP2
CHRX_132946537_132950832	GPC3
CHR13_90845387_90850037	GPC5
CHRX_135940749_135944999	GPR101
CHR4_122520502_122524752	GPR103
CHR12_121766547_121770797	GPR109B
CHR16_56127207_56134851	GPR114
CHR10_95312911_95317217	GPR120
CHR12_130001289_130005683	GPR133
CHR11_63805804_63817456	GPR137
CHR16_19991780_19996030	GPR139
CHR3_155629348_155633698	GPR149
CHR2_128148371_128152652	GPR17
CHR3_152283370_152288115	GPR171
CHR19_55962032_55966419	GPR32
CHR19_50786518_50791057	GPR4
CHRX_19049753_19054176	GPR64
CHR14_90770397_90774713	GPR68
CHR4_8629690_8634359	GPR78
CHR11_93773311_93777566	GPR83
CHR7_112514265_112518515	GPR85
CHR3_152283370_152288115	GPR87
CHR17_69935630_69942180	GPRC5C
CHR4_90447217_90451467	GPRIN3
CHR6_28598267_28602517	GPX5
CHR6_28590799_28595049	GPX6
CHR5_54503981_54508260	GPX8
CHR22_38623531_38627847	GRAP2
CHR17_35144212_35152779	GRB7
CHR1_238841262_238845585	GREM2
CHR4_93441330_93445580	GRID2
CHR19_47260968_47267107	GRIK5
CHR9_139149162_139154476	GRIN1
CHR9_103539933_103544183	GRIN3A
CHR19_947936_952186	GRIN3B
CHR13_113366094_113370344	GRK1
CHR6_146388611_146393096	GRM1
CHR7_86107665_86112762	GRM3
CHR6_34230627_34234877	GRM4
CHR3_6874426_6878676	GRM7
CHR7_126669759_126674048	GRM8
CHR18_55034879_55039129	GRP
CHR16_27981573_27985823	GSG1L
CHR11_67104358_67108611	GSTP1
CHR13_27261279_27265529	GSX1
CHR12_53152864_53157118	GTSF1
CHR6_42227651_42231901	GUCA1A
CHR1_42388178_42392439	GUCA2B
CHR4_156803827_156809017	GUCY1A3
CHR17_7843212_7847462	GUCY2D
CHR1_226390368_226398868	GUK1
CHR5_54352363_54356613	GZMK
CHR11_1974530_1978780	H19
CHRX_103151424_103158412	H2BFM
CHRX_103151424_103158412	H2BFWT
CHR5_153837236_153841517	HAND1
CHR1_119709424_119713704	HAO2
CHR17_37143671_37147922	HAP1
CHR19_19233810_19238060	HAPLN4
CHR19_56914256_56922539	HAS1
CHR16_159374_171216	HBA1
CHR16_152472_156739	HBM
CHR16_159374_171216	HBQ1
CHR16_139353_143623	HBZ
CHR6_29864161_29868411	HCG4
CHR20_30100217_30104467	HCK
CHR15_71447480_71451730	HCN4
CHR6_31535437_31539718	HCP5
CHR1_31853727_31858088	HCRTR1
CHR4_186173576_186177826	HELT
CHR7_92692968_92700364	HEPACAM2
CHR3_42817258_42826729	HIGD1A
CHR6_25831615_25838269	HIST1H2AA
CHR6_25831615_25838269	HIST1H2BA
CHR1_226708930_226715683	HIST3H2A
CHR6_31432164_31436423	HLA-B
CHR6_31347084_31351342	HLA-C
CHR6_33084565_33088867	HLA-DOA
CHR6_33184705_33188955	HLA-DPB2
CHR6_32813640_32817890	HLA-DQA2
CHR6_29899996_29904350	HLA-G
CHR17_50693869_50698124	HLF
CHR1_219115881_219120357	HLX
CHR10_124894127_124898377	HMX2
CHR17_33178426_33182682	HNF1B
CHR20_42459837_42464121	HNF4A
CHR17_43962521_43966771	HOXB1
CHR17_44160290_44164587	HOXB13
CHR17_43976542_43980891	HOXB2
CHR17_44006059_44014242	HOXB3
CHR17_44006059_44014242	HOXB4
CHR17_44025367_44029617	HOXB5
CHR17_44036583_44040833	HOXB6
CHR17_44042579_44050800	HOXB8
CHR17_44057966_44062216	HOXB9
CHR12_52631480_52637334	HOXC12
CHR12_52615342_52620110	HOXC13
CHR1_33121184_33129637	HPCA
CHR1_39928921_39933176	HPCAL4
CHR4_175679427_175683686	HPGD
CHR10_100984799_100989109	HPSE2
CHR3_187862991_187867241	HRG
CHR5_175038817_175043067	HRH2
CHR20_60227440_60232218	HRH3
CHR12_115802865_115807115	HRK
CHR2_20713569_20717845	HS1BP3
CHR4_11038867_11043135	HS3ST1
CHR17_14141674_14146040	HS3ST3B1
CHR16_25607347_25611597	HS3ST4
CHR16_1907482_1911732	HS3ST6
CHR1_207941313_207945563	HSD11B1
CHR16_66019036_66023286	HSD11B2
CHR16_80622863_80627196	HSD17B2
CHR6_78229089_78233339	HTR1B
CHR6_87700628_87704913	HTR1E
CHRX_113719612_113725560	HTR2C
CHR11_113347619_113351967	HTR3A
CHR11_113277298_113281548	HTR3B
CHR3_185250028_185254278	HTR3C
CHR3_185228525_185236335	HTR3D
CHR3_185294511_185301604	HTR3E
CHR5_148013159_148017409	HTR4
CHR1_19859984_19865549	HTR6
CHR10_92606901_92611151	HTR7
CHR16_69565223_69569473	HYDIN
CHR11_125255218_125263636	HYLS1
CHR21_44484401_44488762	ICOSLG
CHR9_21374622_21378896	IFNA2
CHR9_21340136_21344386	IFNA6
CHR17_23810082_23814332	IFT20
CHR11_2114822_2120280	IGF2
CHR17_44426272_44430522	IGF2BP1
CHR6_160306620_160310870	IGF2R
CHR19_51421348_51425598	IGFL1
CHR19_51270561_51275106	IGFL2
CHR19_51270561_51275106	IGFL3
CHR1_199444892_199449142	IGFN1
CHR14_105851266_105855516	IGHD
CHR14_105851266_105855516	IGHG1
CHR4_71750378_71754628	IGJ
CHRX_130250170_130254436	IGSF1
CHR1_18303326_18307656	IGSF21
CHR1_158181260_158185510	IGSF9
CHR2_219632402_219636933	IHH
CHR7_50315370_50319620	IKZF1
CHR17_35273198_35278747	IKZF3
CHR1_205011709_205015962	IL10
CHR11_117358818_117363088	IL10RA
CHR19_60572876_60580765	IL11
CHR5_158685620_158693559	IL12B
CHR1_67555103_67559353	IL12RB2
CHR6_52155643_52159895	IL17A
CHR6_52216507_52220757	IL17F
CHR3_57173693_57182871	IL17RD
CHR2_102398185_102406834	IL18RAP
CHR1_205065344_205069594	IL19
CHR2_113542865_113547115	IL1F10
CHR2_113526161_113533905	IL1F5
CHR2_113476419_113480669	IL1F6
CHR2_113526161_113533905	IL1F8
CHR2_113448576_113453414	IL1F9
CHR2_102290893_102295143	IL1RL1
CHR2_113598108_113602408	IL1RN
CHR16_27317723_27322673	IL21R
CHR12_66932791_66937152	IL22
CHR1_205133911_205138187	IL24
CHR12_66905087_66909338	IL26
CHR16_28424906_28429156	IL27
CHR19_44475304_44479631	IL29
CHRX_70247364_70251628	IL2RG
CHR16_27229251_27233501	IL4R
CHR3_3126088_3130531	IL5RA
CHR2_218739160_218743461	IL8RA
CHR2_218695490_218699776	IL8RB
CHR5_135258665_135262915	IL9
CHR7_120374552_120378855	ING3
CHR2_118559019_118565603	INSIG2
CHR9_5217901_5222168	INSL4
CHR14_35069498_35073748	INSM2
CHR1_155093794_155098790	INSRR
CHR3_51867184_51871443	IQCF2
CHR12_53302_57552	IQSEC3
CHR6_333238_337541	IRF4
CHR16_84486774_84491024	IRF8
CHRX_107865557_107869807	IRS4
CHR16_53912471_53916721	IRX6
CHR5_50711214_50718745	ISL1
CHR5_128454838_128459112	ISOC1
CHR12_53098552_53102817	ITGA5
CHR10_15801026_15805276	ITGA8
CHR3_37465109_37469566	ITGA9
CHR16_31308597_31312883	ITGAD
CHR16_31175311_31179572	ITGAM
CHR16_31270509_31274793	ITGAX
CHR21_45164482_45168732	ITGB2
CHR17_71225610_71233120	ITGB4
CHR10_7781741_7785991	ITIH2
CHR10_7748170_7752440	ITIH5
CHR5_156536984_156541243	ITK
CHR1_151144162_151149628	IVL
CHR4_6249574_6256683	JAKMIP1
CHR11_133440529_133444938	JAM3
CHR16_86190499_86194761	JPH3
CHRX_8659477_8663727	KAL1
CHR1_62556810_62561171	KANK4
CHR3_67128592_67132842	KBTBD8
CHR12_4887267_4891555	KCNA1
CHR1_110862212_110866820	KCNA10
CHR11_29994314_29998564	KCNA4
CHR12_5019845_5024134	KCNA5
CHR12_4785102_4790121	KCNA6
CHR19_54267260_54271510	KCNA7
CHR3_157488019_157492269	KCNAB1
CHR20_47531838_47537397	KCNB1
CHR8_73608679_73612929	KCNB2
CHR12_73887301_73893278	KCNC2
CHR19_55523696_55527946	KCNC3
CHR20_49072274_49076548	KCNG1
CHR14_62637587_62642013	KCNH5
CHR17_58950926_58955199	KCNH6
CHR4_21307666_21311916	KCNIP4
CHR11_128216813_128221073	KCNJ1
CHR2_155259838_155264256	KCNJ3
CHR11_128263022_128267559	KCNJ5
CHR1_231812872_231817259	KCNK1
CHR14_87858350_87866504	KCNK10
CHR2_47649604_47654502	KCNK12
CHR14_89594360_89598611	KCNK13
CHR20_42804401_42808671	KCNK15
CHR6_39397544_39401794	KCNK16
CHR6_39389411_39393676	KCNK17
CHR10_118943489_118947739	KCNK18
CHR2_26765622_26769872	KCNK3
CHR11_63805804_63817456	KCNK4
CHR19_43497504_43503140	KCNK6
CHR19_17919610_17923860	KCNN1
CHR11_2435759_2440009	KCNQ1
CHR8_133561436_133565686	KCNQ3
CHR8_99504925_99509202	KCNS2
CHR2_17919925_17927578	KCNS3
CHR9_137730351_137734695	KCNT1
CHR8_111055350_111059635	KCNV1
CHR5_143562948_143567198	KCTD16
CHR2_201082260_201086537	KCTD18
CHR4_44144831_44149081	KCTD8
CHR4_55685769_55690019	KDR
CHR13_28897276_28901526	KIAA0774
CHR14_54947564_54951829	KIAA0831
CHR6_84993283_84997545	KIAA1009
CHR10_24020180_24024430	KIAA1217
CHR20_36531372_36535649	KIAA1219
CHR19_7563287_7567537	KIAA1543
CHR1_1924380_1928636	KIAA1751
CHR12_117900278_117904528	KIAA1853
CHR17_69830464_69834809	KIF19
CHR2_241407547_241411797	KIF1A
CHR1_156226186_156230773	KIRREL
CHR19_41033829_41040413	KIRREL2
CHR11_126374514_126379201	KIRREL3
CHR1_202431487_202435737	KISS1
CHR4_55215362_55219667	KIT
CHR19_50536997_50541247	KLC3
CHR7_130068650_130072900	KLF14
CHRX_56272131_56277096	KLF8
CHR1_171947202_171952078	KLHL20
CHR19_56018102_56022355	KLK1
CHR19_56214016_56218594	KLK10
CHR19_56219984_56226602	KLK11
CHR19_56259203_56263679	KLK13
CHR19_56277066_56282814	KLK14
CHR19_56025810_56030091	KLK15
CHR19_56065000_56069291	KLK2
CHR19_56046482_56050757	KLK3
CHR19_56103646_56109306	KLK4
CHR19_56162433_56168241	KLK6
CHR19_56176721_56182606	KLK7
CHR19_56196020_56201279	KLK8
CHR19_56203952_56208202	KLK9
CHR7_138818199_138825458	KLRG2
CHR1_239758772_239763079	KMO
CHR10_134857050_134861300	KNDC1
CHR16_2948090_2955160	KREMEN2
CHR12_51359690_51363946	KRT1
CHR17_36276238_36280488	KRT12
CHR17_36914641_36918891	KRT13
CHR17_36995878_37000173	KRT14
CHR17_37021766_37026045	KRT16
CHR17_37033569_37037855	KRT17
CHR12_51625421_51629948	KRT18
CHR17_36937321_36941660	KRT19
CHR12_51331465_51335726	KRT2
CHR17_36294255_36298505	KRT20
CHR17_36346448_36350862	KRT23
CHR17_36112753_36117028	KRT24
CHR17_36164341_36168610	KRT25
CHR17_36181187_36185437	KRT26
CHR17_36191562_36195812	KRT27
CHR17_36208960_36213237	KRT28
CHR12_51475298_51479593	KRT3
CHR17_36759832_36764082	KRT33A
CHR17_36778823_36783078	KRT33B
CHR17_36791412_36795681	KRT34
CHR17_36898892_36905824	KRT36
CHR17_36806590_36812950	KRT37
CHR12_51493380_51498102	KRT4
CHR17_36408439_36413172	KRT40
CHR12_51199679_51204010	KRT5
CHR12_51172490_51176789	KRT6A
CHR12_51131380_51135677	KRT6B
CHR12_51153076_51157336	KRT6C
CHR12_50909720_50914055	KRT7
CHR12_51280743_51285059	KRT72
CHR12_51253126_51257376	KRT74
CHR12_51113623_51117873	KRT75
CHR12_51456622_51460872	KRT76
CHR12_51382764_51387014	KRT77
CHR12_51527584_51532545	KRT78
CHR12_51513593_51517846	KRT79
CHR12_50978415_50982667	KRT86
CHR17_36981086_36985336	KRT9
CHR17_36450447_36454739	KRTAP1-3
CHR21_44955173_44959423	KRTAP10-1
CHR21_44955173_44959423	KRTAP10-10
CHR21_44955173_44959423	KRTAP10-11
CHR21_44955173_44959423	KRTAP10-12
CHR21_44955173_44959423	KRTAP10-2
CHR21_44955173_44959423	KRTAP10-3
CHR21_44955173_44959423	KRTAP10-4
CHR21_44955173_44959423	KRTAP10-5
CHR21_44955173_44959423	KRTAP10-6
CHR21_44955173_44959423	KRTAP10-7
CHR21_44955173_44959423	KRTAP10-8
CHR21_44955173_44959423	KRTAP10-9
CHR21_44955173_44959423	KRTAP12-1
CHR21_44955173_44959423	KRTAP12-2
CHR21_44955173_44959423	KRTAP12-3
CHR21_44955173_44959423	KRTAP12-4
CHR21_30686712_30691012	KRTAP13-1
CHR21_30665652_30669928	KRTAP13-2
CHR21_30719351_30725214	KRTAP13-3
CHR21_30719351_30725214	KRTAP13-4
CHR21_30730967_30735266	KRTAP15-1
CHR21_31048817_31053117	KRTAP21-1
CHR21_30642045_30646295	KRTAP23-1
CHR21_30576397_30580647	KRTAP24-1
CHR21_30582953_30587203	KRTAP25-1
CHR17_36408439_36413172	KRTAP3-2
CHR17_36408439_36413172	KRTAP3-3
CHR17_36587236_36591486	KRTAP4-2
CHR17_36569759_36574009	KRTAP4-4
CHR17_36558830_36563080	KRTAP4-5
CHR11_70950756_70955006	KRTAP5-10
CHR11_70970819_70975069	KRTAP5-11
CHR11_1575350_1579600	KRTAP5-2
CHR11_1599194_1603444	KRTAP5-4
CHR11_1671500_1675750	KRTAP5-6
CHR11_1585441_1589769	KRTAP5-8
CHR11_70933613_70938101	KRTAP5-9
CHR21_31106691_31110941	KRTAP8-1
CHR17_36638740_36642998	KRTAP9-3
CHR19_40672446_40676696	KRTDAP
CHR1_199634491_199638853	LAD1
CHR19_59702324_59706684	LAIR2
CHR11_110912942_110921162	LAYN
CHR10_102977957_102982207	LBX1
CHR15_65901494_65905744	LBXCOR1
CHR1_151063072_151067322	LCE1A
CHR1_150921722_150925972	LCE2B
CHR1_150746443_150754351	LCE5A
CHR1_32508819_32513069	LCK
CHR9_137549606_137553890	LCN1
CHR5_135290490_135294740	LECT2
CHR4_109303487_109312527	LEF1
CHR8_22069538_22079613	LGI3
CHR3_9569663_9573986	LHFPL4
CHR17_32365111_32370265	LHX1
CHR9_138234075_138240276	LHX3
CHR12_112392980_112397760	LHX5
CHR9_124030021_124034305	LHX6
CHR1_75363206_75367459	LHX8
CHR19_59495235_59499550	LILRA3
CHR19_59541448_59545733	LILRA4
CHR19_59515430_59519721	LILRA5
CHR19_59475985_59480264	LILRB2
CHR19_59417959_59422209	LILRB3
CHR19_59452118_59456439	LILRB5
CHR2_128148371_128152652	LIMS2
CHR1_26606355_26610644	LIN28
CHR18_55176713_55180971	LMAN1
CHR12_16648598_16655791	LMO3
CHR1_163590891_163595141	LMX1A
CHR9_128413068_128417368	LMX1B
CHR7_43120519_43124769	LOC100127950
CHR10_50416328_50421090	LOC100128032
CHR4_5953416_5957666	LOC100128651
CHR22_47671305_47675555	LOC100128946
CHR20_60579741_60583991	LOC100131174
CHR14_77936345_77940595	LOC100131497
CHR2_95051655_95058541	LOC100131662
CHR17_29506955_29511307	LOC100131744
CHR12_130212008_130216258	LOC116437
CHR10_6223386_6227671	LOC142937
CHR16_546922_551172	LOC146325
CHR5_135194763_135199064	LOC153328
CHR13_45323008_45327258	LOC283514
CHR10_134625527_134629783	LOC399829
CHR5_177136520_177143783	LOC401220
CHR5_177136520_177143783	LOC401222
CHR7_112545123_112549373	LOC401397
CHR19_51270561_51275106	LOC401923
CHR22_30761940_30770008	LOC402057
CHR15_20284109_20288365	LOC440243
CHR15_80892400_80897317	LOC440295
CHR7_143084972_143089792	LOC441294
CHR8_118016163_118020413	LOC441376
CHR6_29864161_29868411	LOC554223
CHR16_87570124_87574489	LOC642452
CHR21_44955173_44959423	LOC642702
CHR3_210149_217036	LOC642891
CHR7_151203978_151209706	LOC644090
CHR1_66027280_66032201	LOC645227
CHR7_156492468_156499486	LOC645249
CHR2_216942674_216948495	LOC645273
CHR15_22616386_22620636	LOC647436
CHR12_50978415_50982667	LOC650428
CHR22_20779609_20783897	LOC651536
CHR19_45131623_45135873	LOC652599
CHR1_220854572_220858825	LOC653631
CHR16_29693567_29698832	LOC653808
CHR12_100194547_100198797	LOC653877
CHR4_55215362_55219667	LOC653882
CHR20_1547880_1552155	LOC654056
CHR8_6862438_6866726	LOC728358
CHRX_153015573_153019871	LOC728653
CHR6_160306620_160310870	LOC729603
CHR22_20779609_20783897	LOC96610
CHRX_117989108_117993490	LONRF3
CHR1_151495302_151500776	LOR
CHR1_82035169_82039419	LPHN2
CHR17_53667346_53671811	LPO
CHR6_40662354_40666604	LRFN2
CHR14_41143589_41147843	LRFN5
CHR10_85974514_85978764	LRIT2
CHR2_169926509_169930759	LRP2
CHR10_49812498_49816748	LRRC18
CHR9_139183574_139189800	LRRC26
CHR3_171069597_171073912	LRRC31
CHR11_76057793_76062939	LRRC32
CHR16_65914747_65921612	LRRC36
CHR1_13712079_13719940	LRRC38
CHR11_56702296_56706546	LRRC55
CHR1_69994945_69999195	LRRC7
CHR2_80384248_80388866	LRRTM1
CHR3_54975405_54979655	LRTM1
CHR12_1808701_1812957	LRTM2
CHR11_1827275_1831633	LSP1
CHR19_40427634_40432500	LSR
CHR3_46480649_46484902	LTF
CHR8_144312304_144316620	LY6H
CHR1_159047436_159051686	LY9
CHR8_143852651_143860142	LYNX1
CHR19_47037363_47043848	LYPD4
CHR2_149599726_149604227	LYPD6B
CHR15_49827585_49834574	LYSMD2
CHR17_31289873_31298284	LYZL6
CHR3_45857833_45862125	LZTFL1
CHR20_38750175_38757650	MAFB
CHR19_40471376_40475686	MAG
CHRX_152138527_152142777	MAGEA1
CHRX_148579853_148584167	MAGEA11
CHRX_148767152_148771409	MAGEA8
CHR2_95051655_95058541	MAL
CHR6_119711850_119716125	MAN1A1
CHR11_75056043_75060627	MAP6
CHR6_136912496_136916985	MAP7
CHR1_204921411_204925754	MAPKAPK2
CHR2_27043528_27047793	MAPRE3
CHR2_119412714_119416964	MARCO
CHR6_160244462_160248713	MAS1
CHR5_65924463_65928713	MAST4
CHR10_82038625_82042914	MAT1A
CHR14_35858834_35863096	MBIP
CHR20_54253694_54257945	MC3R
CHRX_138551593_138556019	MCF2
CHR3_184627799_184632083	MCF2L2
CHR1_85285991_85290257	MCOLN3
CHR5_94645285_94650491	MCTP1
CHR15_92696706_92701084	MCTP2
CHR7_114345944_114350194	MDFIC
CHRX_153015573_153019871	MECP2
CHR1_29429278_29436360	MECR
CHR3_152283370_152288115	MED12L
CHR8_118598710_118602960	MED30
CHR5_156501703_156505953	MED7
CHR16_3245863_3250128	MEFV
CHR19_52613469_52618097	MEIS3
CHR6_46865585_46869835	MEP1A
CHR7_116096194_116100444	MET
CHR15_80124666_80129034	MEX3B
CHR1_17178972_17184168	MFAP2
CHR12_8705217_8710200	MFAP5
CHR1_203801284_203805537	MFSD4
CHR7_101999323_102003698	MGC119295
CHR12_16387842_16392728	MGST1
CHR10_28074003_28078253	MKX
CHR6_33878985_33883271	MLN
CHR2_238087910_238092160	MLPH
CHR17_50853562_50857840	MMD
CHR3_156276652_156285404	MME
CHR11_102173325_102177604	MMP1
CHR11_102330902_102335172	MMP13
CHR20_33274616_33278866	MMP24
CHR16_3033182_3038282	MMP25
CHR17_31145991_31150253	MMP28
CHR11_102218782_102223052	MMP3
CHR20_44067453_44071717	MMP9
CHR3_39525281_39529531	MOBP
CHR6_40007399_40013714	MOCS1
CHR16_75778836_75786115	MON1B
CHR8_57188345_57192595	MOS
CHR16_80760551_80764813	MPHOSPH6
CHR17_53712531_53716795	MPO
CHR17_39339670_39344139	MPP2
CHR7_24576025_24580359	MPP6
CHR10_28610271_28614524	MPP7
CHR11_117639469_117643719	MPZL2
CHR11_117627471_117631721	MPZL3
CHR11_18912372_18916625	MRGPRX1
CHR11_19038054_19042304	MRGPRX2
CHR11_18147459_18152129	MRGPRX4
CHR3_140542050_140546308	MRPS22
CHR7_140356181_140364716	MRPS33
CHR11_60277551_60281801	MS4A15
CHR11_60220122_60224450	MS4A8B
CHR8_72918427_72922757	MSC
CHR12_119290591_119294841	MSI1
CHR10_51216058_51220308	MSMB
CHR12_63955254_63959538	MSRB3
CHR5_174080707_174084995	MSX2
CHR16_55220572_55230831	MT1A
CHR16_55231599_55244066	MT1B
CHR16_55245855_55250105	MT1F
CHR16_55257726_55262978	MT1H
CHR13_26921961_26926211	MTIF3
CHR13_24758826_24763204	MTMR6
CHR8_17623260_17627510	MTUS1
CHRX_105304474_105308724	MUM1L1
CHR12_79631431_79635681	MYF5
CHR17_10359934_10364184	MYH1
CHR16_15857602_15861886	MYH11
CHR17_10216297_10220547	MYH13
CHR17_10392937_10397204	MYH2
CHR17_10312851_10317101	MYH4
CHR17_10264997_10269247	MYH8
CHR2_210887392_210891642	MYL1
CHR12_109841987_109846266	MYL2
CHR5_16988389_16992872	MYO10
CHR22_24464619_24468950	MYO18B
CHR17_28227265_28231515	MYO1D
CHR19_8547557_8551807	MYO1F
CHR18_45974426_45978876	MYO5B
CHR17_12506438_12510980	MYOCD
CHR11_17694234_17698550	MYOD1
CHR8_1977111_1981404	MYOM2
CHR3_39822655_39827076	MYRIP
CHR2_2313283_2317552	MYT1L
CHRY_19613300_19617593	NA
CHR11_89503979_89508303	NAALAD2
CHR17_57022595_57026845	NACA2
CHRX_72350607_72354909	NAP1L2
CHRX_92812360_92818764	NAP1L3
CHR2_73781225_73785475	NAT8B
CHR21_21289003_21293350	NCAM2
CHR19_44375940_44380193	NCCRP1
CHR22_35583475_35587740	NCF4
CHR12_53174279_53178558	NCKAP1L
CHR6_41408004_41412316	NCR2
CHRX_134059579_134063830	NCRNA00087
CHR16_15857602_15861886	NDE1
CHR16_57051617_57056472	NDRG4
CHR4_119170720_119175850	NDST3
CHR4_116253731_116257981	NDST4
CHR22_28202718_28206968	NEFH
CHR11_20644192_20648532	NELL1
CHR17_35016949_35021199	NEUROD2
CHR12_53696388_53700638	NEUROD4
CHR7_31346115_31350563	NEUROD6
CHR4_113656027_113660277	NEUROG2
CHR10_71002249_71006628	NEUROG3
CHR12_52980308_52984558	NFE2
CHR1_115679682_115685880	NGF
CHR1_116184466_116188770	NHLH2
CHR9_106546289_106550539	NIPSNAP3A
CHR14_36054771_36062615	NKX2-1
CHR10_101279199_101283449	NKX2-3
CHR14_36120787_36125037	NKX2-8
CHR8_23595629_23599895	NKX3-1
CHR17_30492670_30500145	NLE1
CHR11_7940874_7945212	NLRP10
CHR11_7012872_7017122	NLRP14
CHR19_60192897_60197147	NLRP2
CHR1_245642605_245649475	NLRP3
CHR1_181653610_181657860	NMNAT2
CHR17_52022773_52027023	NOG
CHR12_116283215_116287465	NOS1
CHRX_100015055_100019490	NOX1
CHR15_67006417_67010668	NOX5
CHR4_47710047_47714297	NPAL1
CHR11_65941550_65945887	NPAS4
CHR10_71706977_71711227	NPFFR1
CHR4_73112884_73117134	NPFFR2
CHR19_41033829_41040413	NPHS1
CHR1_177810941_177815210	NPHS2
CHR4_107032553_107036806	NPNT
CHR1_11840816_11845075	NPPB
CHR2_232498453_232502782	NPPC
CHR5_32743796_32748171	NPR3
CHR4_164472358_164476698	NPY1R
CHR4_156350999_156355249	NPY2R
CHR4_164481040_164485290	NPY5R
CHR5_137167860_137172110	NPY6R
CHR12_99388309_99392632	NR1H4
CHR4_149582076_149586473	NR3C2
CHR10_83621576_83625826	NRG3
CHR15_74090723_74095342	NRG4
CHR14_77936345_77940595	NRXN3
CHRX_80263022_80267293	NSBP1
CHR20_1394727_1399917	NSFL1C
CHR19_54258186_54262437	NTF4
CHR12_94707766_94712167	NTN4
CHR9_134028454_134032704	NTNG2
CHR20_60807133_60811383	NTSR1
CHR1_152295216_152299466	NUP210L
CHRX_101612632_101616888	NXF2
CHR2_139253531_139257781	NXPH2
CHR12_55893344_55897670	NXPH4
CHRX_108662165_108666415	NXT2
CHR10_126096691_126100967	OAT
CHR9_137574305_137578570	OBP2A
CHR9_135073683_135077949	OBP2B
CHR15_26017303_26021561	OCA2
CHR5_68820374_68825123	OCLN
CHR4_183759209_183763459	ODZ3
CHR9_137103491_137107937	OLFM1
CHR1_102234299_102238636	OLFM3
CHR13_52497459_52501722	OLFM4
CHR1_160259518_160263768	OLFML2B
CHR6_137856464_137860724	OLIG3
CHR12_10215248_10224133	OLR1
CHR15_50868751_50873001	ONECUT1
CHR10_98107979_98112582	OPALIN
CHR6_47859320_47863570	OPN5
CHR1_29007740_29011990	OPRD1
CHR8_54325973_54330247	OPRK1
CHR11_7916893_7921143	OR10A3
CHR6_29512271_29516521	OR10C1
CHR19_15779097_15783347	OR10H1
CHR12_54313442_54317692	OR10P1
CHR11_59237144_59241394	OR10V1
CHR10_45122163_45126413	OR13A1
CHR9_106493023_106497273	OR13D1
CHR17_3044060_3048312	OR1A2
CHR16_3190747_3194997	OR1F1
CHR17_2976845_2981125	OR1G1
CHR19_15055376_15059626	OR1I1
CHR9_124279276_124283526	OR1J1
CHR9_124309401_124313651	OR1J2
CHR9_124317740_124321990	OR1J4
CHR19_9061420_9065670	OR1M1
CHR9_124328643_124332893	OR1N1
CHR9_124351769_124356019	OR1N2
CHR7_143679865_143686665	OR2A1
CHR7_143679865_143686665	OR2A42
CHR7_143679865_143686665	OR2A7
CHR11_6759344_6763594	OR2AG1
CHR11_6746014_6750264	OR2AG2
CHR11_74477656_74481906	OR2AT4
CHR1_245681157_245685407	OR2B11
CHR6_27987326_27991576	OR2B2
CHR11_6895308_6899558	OR2D3
CHR7_143284452_143288746	OR2F1
CHR6_29530708_29534958	OR2H1
CHR5_180511048_180515298	OR2V2
CHR6_29120181_29124451	OR2W1
CHR1_245717552_245721802	OR2W5
CHR5_180098914_180103164	OR2Y1
CHR17_3141876_3146126	OR3A1
CHR17_53584013_53588263	OR4D1
CHR11_58997978_59002228	OR4D10
CHR11_59024124_59028374	OR4D11
CHR17_53598260_53602510	OR4D2
CHR11_58977509_58981759	OR4D6
CHR11_59035461_59039711	OR4D9
CHR8_106274_110524	OR4F21
CHR8_106274_110524	OR4F29
CHR8_106274_110524	OR4F3
CHR11_4614096_4622481	OR51D1
CHR11_4626635_4630885	OR51E1
CHR11_6147382_6151632	OR52B2
CHR11_4561118_4565368	OR52I2
CHR11_4463206_4467456	OR52K1
CHR11_4423645_4427895	OR52K2
CHR11_4519496_4523746	OR52M1
CHR11_6004760_6009010	OR56A1
CHR11_5921652_5925902	OR56A3
CHR11_5710753_5715072	OR56B1
CHR11_58963717_58967967	OR5A1
CHR3_99695714_99699964	OR5K2
CHR11_7803345_7807595	OR5P3
CHR11_6772840_6777215	OR6A2
CHR7_143328522_143332772	OR6B1
CHR2_240617769_240624503	OR6B2
CHR12_54149439_54153689	OR6C70
CHR12_53923838_53928088	OR6C74
CHR11_123181517_123185767	OR6M1
CHR14_20178940_20183190	OR6S1
CHR11_123319005_123323255	OR6T1
CHR11_123129686_123133936	OR6X1
CHR19_14812939_14817189	OR7A10
CHR19_14852417_14856764	OR7A17
CHR19_14771198_14775448	OR7C1
CHR19_9086689_9090939	OR7G1
CHR11_123941674_123945924	OR8A1
CHR11_123918010_123922260	OR8B12
CHR11_123799227_123803477	OR8B4
CHR11_123815441_123819691	OR8B8
CHR11_123685122_123689372	OR8D1
CHR11_123694553_123698803	OR8D2
CHR11_123622132_123626382	OR8G1
CHR11_69198513_69202846	ORAOV1
CHRX_38092801_38097607	OTC
CHR4_4278772_4283022	OTOP1
CHR17_70428464_70434446	OTOP2
CHR17_70439991_70444241	OTOP3
CHR2_240723639_240732246	OTOS
CHR11_65303368_65311854	OVOL1
CHR20_17985771_17990026	OVOL2
CHR13_96443855_96448105	OXGR1
CHR12_131701975_131706225	P2RX2
CHR3_152283370_152288115	P2RY12
CHR3_152283370_152288115	P2RY13
CHR3_152283370_152288115	P2RY14
CHR1_17567827_17572077	PADI6
CHR9_137589922_137594218	PAEP
CHRX_49477143_49482490	PAGE4
CHR20_9766765_9771022	PAK7
CHR22_48947802_48952066	PANX2
CHR9_117952391_117957011	PAPPA
CHR1_174788638_174792888	PAPPA2
CHR15_67374847_67379097	PAQR5
CHR22_42904681_42909362	PARVG
CHR11_125117897_125122151	PATE
CHR20_21631574_21635824	PAX1
CHR10_102491821_102499006	PAX2
CHR7_127042093_127046516	PAX4
CHR9_37023288_37027976	PAX5
CHR1_18826586_18830836	PAX7
CHR14_36197155_36201606	PAX9
CHR13_60886530_60890782	PCDH20
CHR2_74587544_74595868	PCGF1
CHR20_55566042_55570321	PCK1
CHR5_95793958_95798208	PCSK1
CHR20_17151251_17156445	PCSK2
CHR1_55274307_55278557	PCSK9
CHR6_165994797_165999532	PDE10A
CHR2_178644978_178649228	PDE11A
CHR12_53238135_53242385	PDE1B
CHR7_32304716_32308966	PDE1C
CHR12_20409963_20414213	PDE3A
CHR1_66027280_66032201	PDE4B
CHR19_18204266_18208516	PDE4C
CHR5_58367297_58374194	PDE4D
CHR4_120767140_120772929	PDE5A
CHR10_95358834_95363084	PDE6C
CHR8_17475485_17479784	PDGFRL
CHR20_30002719_30007044	PDRG1
CHR13_27388676_27392926	PDX1
CHR20_1921952_1926202	PDYN
CHR5_31671773_31676023	PDZD2
CHR11_118557893_118562168	PDZD3
CHR10_119124177_119128427	PDZD8
CHR8_22840589_22844858	PEBP4
CHR22_29317083_29321394	PES1
CHR3_181236461_181240919	PEX5L
CHR4_74934376_74938626	PF4V1
CHRX_55036485_55044292	PFKFB1
CHR10_6223386_6227671	PFKFB3
CHR12_46795927_46803566	PFKM
CHR12_102967295_102971545	PGAM1
CHR10_50416328_50421090	PGBD3
CHR6_41822349_41830726	PGC
CHR1_151586328_151591146	PGLYRP4
CHR11_100504261_100509965	PGR
CHR17_73979701_73983951	PGS1
CHR6_12822318_12827277	PHACTR1
CHR20_57609496_57613747	PHACTR3
CHR5_133885745_133890446	PHF15
CHR1_120052532_120056856	PHGDH
CHR11_71632100_71636352	PHOX2A
CHR20_43233411_43237706	PI3
CHR1_205185581_205189930	PIGR
CHR7_106289490_106293909	PIK3CG
CHR17_8808995_8813245	PIK3R5
CHR8_10733959_10738296	PINX1
CHR9_70506938_70511188	PIP5K1B
CHR11_67027666_67036178	PITPNM1
CHR10_3204218_3208503	PITRM1
CHR4_111776850_111781457	PITX2
CHR10_102079180_102083733	PKD2L1
CHR8_110440381_110444631	PKHD1L1
CHR12_32940220_32944493	PKP2
CHR6_46810311_46814889	PLA2G7
CHR8_57283368_57289892	PLAG1
CHR6_144322580_144326830	PLAGL1
CHR15_38386580_38390903	PLCB2
CHR16_80366930_80371180	PLCG2
CHR2_198653244_198657495	PLCL1
CHR5_41545737_41549987	PLCXD3
CHR1_202594917_202599167	PLEKHA6
CHR6_161039772_161044039	PLG
CHR20_31283962_31288212	PLUNC
CHR10_20141877_20146755	PLXDC2
CHR7_131911019_131915269	PLXNA4
CHR10_118367307_118371557	PNLIPRP2
CHRX_151972029_151976798	PNMA3
CHR22_42618390_42622726	PNPLA5
CHR3_128827216_128831499	PODXL2
CHR1_149697529_149702056	POGZ
CHR17_23810082_23814332	POLDIP2
CHR2_25244156_25248563	POMC
CHR19_47327650_47331965	POU2F2
CHR11_119612677_119617005	POU2F3
CHR13_78074946_78079196	POU4F1
CHR4_147776037_147780287	POU4F2
CHR5_145695279_145699618	POU4F3
CHR19_241419_245935	PPAP2C
CHR3_12300858_12306359	PPARG
CHR4_75072000_75076264	PPBP
CHR12_80675651_80680740	PPFIA2
CHR19_60319668_60324239	PPP1R12C
CHR12_53267957_53272210	PPP1R1A
CHR4_6524161_6528411	PPP2R2C
CHR9_103539933_103544183	PPP3R2
CHR14_93706901_93711192	PPP4R4
CHR19_51538633_51542947	PPP5C
CHR17_23810082_23814332	PPY2
CHR10_46500039_46507479	PPYR1
CHR22_20779609_20783897	PRAME
CHR10_135007361_135011650	PRAP1
CHR9_132526301_132530551	PRDM12
CHR8_71145279_71149616	PRDM14
CHR12_106677900_106682651	PRDM4
CHR16_88655484_88659734	PRDM7
CHR4_81334181_81338431	PRDM8
CHR11_56913949_56918206	PRG2
CHR11_56904056_56908699	PRG3
CHR1_56880107_56884357	PRKAA2
CHR7_151203978_151209706	PRKAG2
CHR2_219404006_219408256	PRKAG3
CHR16_23751322_23755595	PRKCB
CHR1_1968268_1972697	PRKCZ
CHR2_238136455_238140705	PRLH
CHR10_120343996_120348371	PRLHR
CHR5_35265584_35269834	PRLR
CHR12_3466659_3475746	PRMT8
CHR1_110791810_110796094	PROK1
CHR3_71916152_71920402	PROK2
CHR2_68722957_68727207	PROKR1
CHR20_5240721_5246559	PROKR2
CHR5_177354790_177359349	PROP1
CHR10_13665520_13669772	PRPF18
CHR11_60429882_60434132	PRPF19
CHR12_48386512_48390964	PRPF40B
CHR7_29566451_29570701	PRR15
CHRX_37090010_37094260	PRRG1
CHR6_27325243_27329493	PRSS16
CHR16_2847394_2851672	PRSS22
CHR9_33782058_33786308	PRSS3
CHR16_2775863_2781450	PRSS33
CHR5_139152089_139156362	PSD2
CHR1_35878914_35883230	PSMB2
CHR7_102870129_102877334	PSMC2
CHR17_35387085_35391434	PSMD3
CHR10_16515468_16519724	PTER
CHR10_23517965_23522215	PTF1A
CHR14_51800680_51804930	PTGDR
CHR14_51847362_51851713	PTGER2
CHR1_71285329_71289585	PTGER3
CHR5_40712288_40717071	PTGER4
CHR1_78725815_78730154	PTGFR
CHR20_47617364_47621635	PTGIS
CHR19_54617699_54622249	PTH2
CHR2_208976300_208980550	PTH2R
CHR10_48426195_48430451	PTPN20B
CHR9_111299637_111303887	PTPN3
CHR11_18768979_18773465	PTPN5
CHR12_69316711_69320987	PTPRB
CHR2_219881615_219885887	PTPRN
CHR12_15363243_15367503	PTPRO
CHR12_69433600_69438208	PTPRR
CHR1_29429278_29436360	PTPRU
CHR21_45117243_45121669	PTTG1IP
CHR22_35544713_35548969	PVALB
CHR16_31120998_31125252	PYCARD
CHR16_31135146_31139399	PYDC1
CHR12_21478377_21482657	PYROXD1
CHR17_39434056_39440863	PYY
CHR9_138276423_138281008	QSOX2
CHR8_37875393_37879661	RAB11FIP1
CHR17_70241455_70245754	RAB37
CHR5_57911195_57915445	RAB3C
CHR3_135096379_135100850	RAB6B
CHR2_131837060_131841310	RAB6C
CHR22_35969501_35973751	RAC2
CHR8_117952312_117959682	RAD21
CHR11_36542638_36546888	RAG1
CHRX_17787998_17792248	RAI2
CHR8_85254640_85260414	RALYL
CHR7_149668877_149673139	RARRES2
CHR10_43081623_43085873	RASGEF1A
CHR4_82608748_82616294	RASGEF1B
CHR19_43608035_43612285	RASGRP4
CHR22_28040725_28045248	RASL10A
CHR4_74704240_74708704	RASSF6
CHR12_84753463_84757741	RASSF9
CHR18_55090847_55095105	RAX
CHR21_14506849_14511119	RBM11
CHR12_112887748_112891999	RBM19
CHR8_95719077_95723347	RBM35A
CHR4_155918449_155922699	RBM46
CHR10_48010130_48014497	RBP3
CHR10_95350233_95354483	RBP4
CHR12_7170736_7176998	RBP5
CHR6_46566240_46570490	RCAN2
CHR1_165862453_165867010	RCSD1
CHR14_67255442_67259692	RDH12
CHR19_60271699_60279843	RDH13
CHR19_9981397_9985674	RDH8
CHR8_57394458_57399295	RDHE2
CHR17_31281136_31285393	RDM1
CHR12_21478377_21482657	RECQL
CHR2_86417500_86421788	REEP1
CHR1_120154848_120159226	REG4
CHR7_103416448_103420699	RELN
CHR1_202401320_202405588	REN
CHR10_42889032_42893282	RET
CHR19_7636471_7640738	RETN
CHR22_30925609_30934218	RFPL2
CHR6_117301568_117305818	RFX6
CHR2_109904123_109910004	RGPD5
CHR9_115260699_115266582	RGS3
CHR1_161302274_161306572	RGS4
CHR6_49711761_49716011	RHAG
CHR22_44184743_44191664	RIBC2
CHR17_12825030_12829354	RICH2
CHR5_39109498_39113760	RICTOR
CHR12_129766029_129770279	RIMBP2
CHR14_23878122_23882530	RIPK3
CHR21_42059541_42063818	RIPK4
CHR8_62359592_62363853	RLBP1L1
CHR14_20044970_20049220	RNASE10
CHR14_20124879_20132222	RNASE12
CHR14_20489969_20494221	RNASE2
CHR14_20425901_20430166	RNASE3
CHR14_20094318_20098568	RNASE9
CHR15_57063653_57068386	RNF111
CHR4_142272389_142277566	RNF150
CHR18_57710534_57714784	RNF152
CHR9_115100391_115105366	RNF183
CHR7_156122661_156130017	RNF32
CHR6_30150857_30155107	RNF39
CHR17_53847384_53853393	RNF43
CHR11_124236991_124241241	ROBO3
CHR3_125192139_125197174	ROPN1
CHR3_127173656_127177906	ROPN1B
CHR9_93750233_93755765	ROR2
CHR22_30884493_30888743	RP1-127L4.6
CHR1_15297183_15301466	RP1-21O18.1
CHR9_138778031_138784028	RP11-216L13.5
CHR9_102827351_102831868	RP11-35N6.1
CHRX_130036871_130041121	RP13-102H20.1
CHR8_10549277_10553527	RP1L1
CHR1_115124051_115128322	RP5-1000E10.4
CHRX_130981507_130986066	RP6-213H19.1
CHR8_74198127_74202377	RPESP
CHR3_52004173_52008498	RPL29
CHR19_47052327_47057434	RPS19
CHR6_167195011_167199291	RPS6KA2
CHR20_17609971_17614340	RRBP1
CHR21_42785948_42793560	RSPH1
CHR8_109162593_109168242	RSPO2
CHR6_127478011_127482625	RSPO3
CHR20_930154_934904	RSPO4
CHR10_63697722_63701972	RTKN2
CHR11_56981414_56985664	RTN4RL2
CHR2_218638722_218642972	RUFY4
CHR8_93175869_93180119	RUNX1T1
CHR1_25128205_25132455	RUNX3
CHR13_31208178_31212499	RXFP2
CHR5_33968745_33973278	RXFP3
CHR19_43612679_43616952	RYR1
CHR1_235268824_235273074	RYR2
CHR1_150242290_150246540	S100A10
CHR1_150275324_150279635	S100A11
CHR1_151698979_151703261	S100A7
CHR1_151628907_151633673	S100A8
CHR1_151593453_151597721	S100A9
CHR11_18225994_18230258	SAA2
CHR11_18214142_18218410	SAA4
CHR1_857508_865302	SAMD11
CHR8_119702551_119706801	SAMD12
CHR3_18454458_18462488	SATB1
CHR22_49259555_49267823	SBF1
CHR19_40710285_40716953	SBSN
CHR6_28661861_28666591	SCAND3
CHR11_93031024_93035274	SCARNA9
CHR11_61710763_61715035	SCGB1D1
CHR11_61762799_61767083	SCGB1D2
CHR11_61822362_61826612	SCGB1D4
CHR11_61729215_61733470	SCGB2A1
CHR5_180008421_180012672	SCGB3A1
CHR5_147234966_147239216	SCGB3A2
CHR6_25756907_25761360	SCGN
CHR11_123029772_123034022	SCN3B
CHR11_117527997_117532247	SCN4B
CHR3_38665417_38669668	SCN5A
CHR16_23098040_23105843	SCNN1G
CHR17_43272861_43277112	SCRN2
CHR20_604073_608323	SCRT2
CHR22_42068481_42072799	SCUBE1
CHR6_35286316_35290917	SCUBE3
CHR12_55613562_55617852	SDR-O
CHR17_23810082_23814332	SEBOX
CHR22_29197207_29201517	SEC14L3
CHR3_171163773_171168039	SEC62
CHR1_167969053_167973303	SELE
CHR3_50164351_50169045	SEMA3F
CHR20_43265587_43269843	SEMG1
CHR20_43279923_43284177	SEMG2
CHR3_102713968_102721156	SENP7
CHR1_31655049_31659411	SERINC2
CHR14_93988121_93992375	SERPINA11
CHR14_93858662_93862941	SERPINA6
CHR18_59370872_59375122	SERPINB12
CHR18_59402079_59406374	SERPINB13
CHR18_59291670_59295948	SERPINB5
CHR11_57118102_57123069	SERPING1
CHR1_208469317_208473567	SERTAD4
CHR8_41282916_41289645	SFRP1
CHR4_154928908_154933178	SFRP2
CHR10_81357163_81361413	SFTPA1B
CHR10_81309351_81313601	SFTPA2B
CHR2_85748070_85752323	SFTPB
CHR8_22069538_22079613	SFTPC
CHR10_81698091_81702341	SFTPD
CHR2_201095624_201099936	SGOL2
CHR19_6717710_6724471	SH2D3A
CHR6_80394218_80398468	SH3BGRL2
CHR9_17565563_17569943	SH3GL2
CHR15_81903645_81911332	SH3GL3
CHR5_145292834_145297084	SH3RF2
CHR1_152737818_152744713	SHE
CHR7_155296978_155301228	SHH
CHR13_25520196_25526698	SHISA2
CHR3_114730682_114734932	SIDT1
CHR19_56694709_56700355	SIGLEC12
CHR19_56830946_56835196	SIGLEC5
CHR19_56726033_56730376	SIGLEC6
CHR19_56333878_56338145	SIGLEC7
CHR19_56652753_56657009	SIGLEC8
CHR19_56316476_56320744	SIGLEC9
CHR20_1547880_1552155	SIRPB1
CHR20_1485593_1489843	SIRPD
CHR20_1585636_1589902	SIRPG
CHR2_45089276_45093547	SIX2
[truncated: 402 more rows]
