# Supplementary material for: Differences among brain tumor stem cell types and fetal neural stem cells in focal regions of histone modifications and DNA methylation, broad regions of modifications, and bivalent promoters
Source: BMC Genomics. 2014 Aug 27;15(1):724. doi: 10.1186/1471-2164-15-724 (PMC4155105; doi:10.1186/1471-2164-15-724)
Supplement: Supplementary file 19 — Additional file 19: List of promoters and associated genes that are H3K4me3+ in all five examined cell types (4 BTSC types and fNSCs). (XLS 822 KB) [file 12864_2014_6396_MOESM19_ESM.xls]

## Sheet: promoters only
promo_20bit
CHR10_100017247_100021497
CHR10_101179586_101183840
CHR10_101369340_101373651
CHR10_101405752_101410002
CHR10_101478479_101485390
CHR10_101934643_101938893
CHR10_101978545_101982834
CHR10_102016578_102020869
CHR10_102035189_102039929
CHR10_1020848_1027781
CHR10_102093261_102097824
CHR10_102278861_102286452
CHR10_102733801_102740762
CHR10_102743454_102753110
CHR10_102777485_102787888
CHR10_102808087_102812337
CHR10_102977957_102982207
CHR10_103100314_103104640
CHR10_103532391_103536648
CHR10_103567415_103571670
CHR10_103588851_103597167
CHR10_103863603_103868192
CHR10_103879276_103883559
CHR10_103898606_103902900
CHR10_103990470_103996048
CHR10_104140819_104146202
CHR10_104166078_104172965
CHR10_104250232_104255952
CHR10_104390742_104395105
CHR10_104460787_104467680
CHR10_104664564_104669603
CHR10_105114213_105118463
CHR10_105142901_105149713
CHR10_105604404_105608654
CHR10_105713959_105718212
CHR10_105868305_105873461
CHR10_106015120_106019370
CHR10_1088843_1096144
CHR10_111672442_111676692
CHR10_111752215_111759288
CHR10_111953852_111960728
CHR10_112053937_112058187
CHR10_112244114_112248454
CHR10_112313938_112318293
CHR10_11243557_11247896
CHR10_114193505_114200162
CHR10_115425424_115430399
CHR10_115600909_115607097
CHR10_115923146_115929864
CHR10_116684441_116688691
CHR10_116839613_116844385
CHR10_11689808_11697164
CHR10_118020891_118026466
CHR10_118753886_118758366
CHR10_118987093_118991458
CHR10_119124177_119128427
CHR10_119792824_119799604
CHR10_120091058_120095312
CHR10_120774953_120779967
CHR10_120829482_120833791
CHR10_120850100_120854383
CHR10_120914411_120918694
CHR10_120953590_120960580
CHR10_12124064_12128529
CHR10_121342265_121350031
CHR10_121397371_121401916
CHR10_12208198_12212453
CHR10_122597184_122601643
CHR10_12274470_12281649
CHR10_123347157_123351462
CHR10_123674322_123681036
CHR10_124120709_124128313
CHR10_124628318_124634034
CHR10_124702988_124707263
CHR10_124755023_124761811
CHR10_124900359_124904678
CHR10_126096691_126100967
CHR10_126422078_126426420
CHR10_126469679_126473929
CHR10_126476881_126481131
CHR10_126838269_126842519
CHR10_127394573_127401552
CHR10_127498604_127505286
CHR10_127570860_127578517
CHR10_129813171_129817958
CHR10_132999070_133003476
CHR10_133644667_133649887
CHR10_133992147_133999351
CHR10_134057193_134061443
CHR10_134197797_134202386
CHR10_134448692_134453027
CHR10_134470526_134478274
CHR10_134897897_134902147
CHR10_134968912_134979331
CHR10_13665520_13669772
CHR10_14685643_14689893
CHR10_14916730_14924083
CHR10_14956937_14961654
CHR10_15032745_15039600
CHR10_15452314_15456564
CHR10_15941753_15946025
CHR10_16603260_16607510
CHR10_167142_172173
CHR10_17282896_17287187
CHR10_17306975_17312758
CHR10_17722629_17726936
CHR10_18979806_18984056
CHR10_18984818_18989089
CHR10_21501992_21506622
CHR10_21825447_21829697
CHR10_21852074_21858117
CHR10_21859599_21864329
CHR10_22331726_22336156
CHR10_22641804_22646080
CHR10_22646645_22650895
CHR10_22669129_22675181
CHR10_23517965_23522215
CHR10_23764091_23768953
CHR10_25050219_25056050
CHR10_27023100_27027380
CHR10_27189114_27193465
CHR10_27480769_27486827
CHR10_27568968_27573218
CHR10_27829720_27834004
CHR10_28858205_28864950
CHR10_30063986_30068236
CHR10_30677486_30681754
CHR10_30759363_30766876
CHR10_3095394_3101568
CHR10_3204218_3208503
CHR10_32256984_32261276
CHR10_32384471_32388721
CHR10_32675369_32679652
CHR10_32706800_32711050
CHR10_32771546_32776070
CHR10_33286078_33290704
CHR10_35140837_35147717
CHR10_35418550_35423032
CHR10_35452306_35460231
CHR10_35662461_35666736
CHR10_35969618_35973868
CHR10_3816640_3820955
CHR10_38181792_38189992
CHR10_38304709_38309061
CHR10_42367393_42371762
CHR10_42453217_42457498
CHR10_42594764_42599014
CHR10_42950439_42954709
CHR10_43081623_43085873
CHR10_43211207_43216184
CHR10_43418360_43422630
CHR10_45486978_45491767
CHR10_46177788_46186263
CHR10_50639600_50643875
CHR10_51037901_51044827
CHR10_51289929_51296892
CHR10_52052993_52058678
CHR10_53128595_53132861
CHR10_5530760_5535018
CHR10_57790277_57794540
CHR10_5894561_5898879
CHR10_5968719_5977104
CHR10_59695391_59701200
CHR10_59811681_59815931
CHR10_62373079_62377511
CHR10_6281400_6285669
CHR10_63327948_63332198
CHR10_63697722_63701972
CHR10_64245371_64249633
CHR10_64891494_64896227
CHR10_64947628_64951878
CHR10_69310932_69315602
CHR10_69504269_69508546
CHR10_69758337_69767318
CHR10_69836202_69840540
CHR10_69956487_69961109
CHR10_70147476_70151726
CHR10_70253886_70258136
CHR10_70327539_70331789
CHR10_70382397_70386696
CHR10_70414998_70419335
CHR10_70550413_70554711
CHR10_70606498_70610748
CHR10_71575668_71579942
CHR10_71596368_71603775
CHR10_71662376_71666677
CHR10_71830427_71834890
CHR10_72242221_72246471
CHR10_724856_729108
CHR10_72823196_72827474
CHR10_73280234_73284536
CHR10_73642311_73649539
CHR10_73700182_73704535
CHR10_73783929_73788375
CHR10_74055080_74059367
CHR10_74525876_74530130
CHR10_74597073_74601323
CHR10_74676281_74680531
CHR10_74681602_74685957
CHR10_74787868_74792118
CHR10_74843059_74847331
CHR10_74924975_74929265
CHR10_7492704_7496956
CHR10_75170637_75174898
CHR10_75198554_75206126
CHR10_75208326_75216090
CHR10_75237426_75246380
CHR10_75577470_75584293
CHR10_75602949_75607287
CHR10_76537898_76542476
CHR10_76637068_76641361
CHR10_76828617_76835019
CHR10_7866598_7873450
CHR10_79066547_79071083
CHR10_79458515_79464396
CHR10_80874538_80878889
CHR10_8133172_8138953
CHR10_81824905_81829155
CHR10_85885737_85890044
CHR10_86074926_86079176
CHR10_88115480_88119730
CHR10_88270726_88275021
CHR10_88714667_88724548
CHR10_88841432_88848103
CHR10_89251132_89255400
CHR10_89405955_89410357
CHR10_89563600_89571397
CHR10_89609674_89614119
CHR10_90626102_90630755
CHR10_91160825_91167862
CHR10_91392877_91398695
CHR10_91446915_91452123
CHR10_92967024_92971274
CHR10_93156580_93160831
CHR10_93382010_93386338
CHR10_93670215_93674481
CHR10_94037399_94044324
CHR10_94323045_94327313
CHR10_94339470_94343720
CHR10_94434122_94440470
CHR10_94807510_94813326
CHR10_95242898_95247148
CHR10_95451406_95455819
CHR10_95640219_95644500
CHR10_95740235_95744485
CHR10_96111923_96116173
CHR10_96292032_96296418
CHR10_97405642_97410057
CHR10_97443140_97448202
CHR10_97789640_97794079
CHR10_98336049_98340299
CHR10_98578565_98583476
CHR10_99172505_99179385
CHR10_99192419_99202165
CHR10_99245257_99252003
CHR10_99382477_99391210
CHR10_99435868_99440460
CHR10_99483371_99489040
CHR10_99779825_99784075
CHR10_99880917_99885179
CHR11_101482901_101487539
CHR11_101719675_101726517
CHR11_101827912_101832280
CHR11_102481875_102486210
CHR11_10271539_10275815
CHR11_10279707_10283967
CHR11_104982515_104987684
CHR11_10515894_10522850
CHR11_105397404_105401664
CHR11_105450001_105456896
CHR11_106393631_106397881
CHR11_106829656_106833906
CHR11_106940887_106945171
CHR11_107233980_107238364
CHR11_10725878_10730136
CHR11_107595268_107602007
CHR11_107842688_107846941
CHR11_107873573_107877823
CHR11_108037513_108041807
CHR11_10835414_10839690
CHR11_109668499_109676147
CHR11_109802303_109806670
CHR11_110087233_110092622
CHR11_111251938_111256224
CHR11_111446720_111454909
CHR11_111459306_111466200
CHR11_111598801_111603083
CHR11_112333867_112338118
CHR11_113148885_113156477
CHR11_113250689_113254966
CHR11_113432140_113437247
CHR11_113773047_113779943
CHR11_113811861_113816165
CHR11_114879572_114883951
CHR11_116148163_116152414
CHR11_116163169_116171322
CHR11_116473453_116477703
CHR11_116516734_116520999
CHR11_116551606_116555898
CHR11_116605119_116611521
CHR11_116700280_116704530
CHR11_117520608_117524858
CHR11_117732011_117736278
CHR11_117773813_117778306
CHR11_117899919_117907894
CHR11_117941089_117949137
CHR11_11816045_11820847
CHR11_118166048_118170582
CHR11_118370561_118374811
CHR11_118390950_118397767
CHR11_118432283_118436622
CHR11_118440202_118444488
CHR11_118457296_118464656
CHR11_118476993_118484153
CHR11_118493997_118500266
CHR11_118578699_118582949
CHR11_118692290_118696550
CHR11_118706946_118711429
CHR11_118798314_118803548
CHR11_119103714_119108145
CHR11_119583456_119587706
CHR11_119709655_119713905
CHR11_120396539_120400789
CHR11_120665136_120669568
CHR11_120824629_120828879
CHR11_122434431_122441554
CHR11_123029772_123034022
CHR11_123116823_123121073
CHR11_12352178_12356495
CHR11_123994480_123998849
CHR11_124174745_124179009
CHR11_124236991_124241241
CHR11_124248993_124253243
CHR11_124484766_124490308
CHR11_124866819_124874833
CHR11_124964466_124968716
CHR11_124997578_125002296
CHR11_125276100_125281815
CHR11_125583361_125590258
CHR11_125640764_125647493
CHR11_125727264_125732055
CHR11_127896619_127900871
CHR11_129267364_129274143
CHR11_129374228_129381440
CHR11_129686128_129693291
CHR11_129820578_129828731
CHR11_130290804_130295072
CHR11_13252400_13256768
CHR11_133596208_133603637
CHR11_133625116_133631970
CHR11_133786272_133790522
CHR11_13440632_13444902
CHR11_1364204_1368456
CHR11_13643339_13647596
CHR11_14477224_14481474
CHR11_14497704_14502024
CHR11_14618406_14625239
CHR11_14869577_14873874
CHR11_1547354_1553226
CHR11_16713254_16717519
CHR11_16991785_16996035
CHR11_17055025_17059296
CHR11_17251387_17255637
CHR11_17710595_17714865
CHR11_17990463_17994765
CHR11_18083443_18087705
CHR11_18297218_18303797
CHR11_18369185_18373436
CHR11_18504273_18508565
CHR11_18566054_18570328
CHR11_18611720_18616096
CHR11_19091767_19096034
CHR11_19218333_19222583
CHR11_195029_200883
CHR11_19687956_19692237
CHR11_20362178_20366613
CHR11_2114822_2120280
CHR11_223476_229861
CHR11_2351622_2356065
CHR11_2374793_2380848
CHR11_265069_269319
CHR11_27450119_27454398
CHR11_27484129_27488379
CHR11_277181_281443
CHR11_28084913_28089723
CHR11_2969343_2973683
CHR11_30564363_30568613
CHR11_31344462_31351433
CHR11_3142318_3146616
CHR11_31484395_31491245
CHR11_31788611_31795375
CHR11_32558464_32562716
CHR11_32990485_32995053
CHR11_33138837_33143113
CHR11_3356141_3360447
CHR11_33751883_33756147
CHR11_33846908_33851447
CHR11_34080224_34084502
CHR11_34413553_34417848
CHR11_34891240_34898001
CHR11_35396622_35401600
CHR11_356303_360553
CHR11_36266800_36271055
CHR11_36350630_36354913
CHR11_36487632_36494339
CHR11_36569144_36573418
CHR11_3771423_3778968
CHR11_3817964_3822260
CHR11_3830008_3834266
CHR11_43333566_43337819
CHR11_43655324_43659656
CHR11_43855470_43859944
CHR11_45121269_45126219
CHR11_45640102_45647248
CHR11_45822104_45826354
CHR11_4582584_4589513
CHR11_45895198_45905239
CHR11_46098502_46103061
CHR11_46252630_46256885
CHR11_46320059_46326457
CHR11_46568098_46575645
CHR11_46592160_46598853
CHR11_46675443_46682196
CHR11_46895902_46900249
CHR11_46911326_46915654
CHR11_47154245_47158495
CHR11_47163765_47168034
CHR11_47189588_47193990
CHR11_47223542_47230439
CHR11_47403742_47408065
CHR11_47530495_47534764
CHR11_47553699_47560601
CHR11_47619888_47624140
CHR11_47825712_47830133
CHR11_47955188_47959679
CHR11_492433_500773
CHR11_523140_529050
CHR11_544094_554279
CHR11_562985_567235
CHR11_56845497_56852502
CHR11_56858469_56863427
CHR11_57177705_57182563
CHR11_57188549_57192882
CHR11_57233117_57239749
CHR11_57261797_57266310
CHR11_57282344_57286672
CHR11_58099138_58103974
CHR11_58665327_58669861
CHR11_59139031_59143693
CHR11_59275964_59280214
CHR11_59334037_59338421
CHR11_60377024_60383520
CHR11_60429882_60434132
CHR11_60434752_60439002
CHR11_60818372_60822639
CHR11_60855225_60860653
CHR11_60882931_60889805
CHR11_60950672_60957349
CHR11_61104124_61108374
CHR11_61313225_61320161
CHR11_61336824_61344528
CHR11_61348788_61353098
CHR11_61440823_61447817
CHR11_61488341_61495208
CHR11_61644520_61652959
CHR11_62067177_62074408
CHR11_6208021_6217659
CHR11_62094721_62101427
CHR11_62114824_62119092
CHR11_62124956_62129379
CHR11_62133698_62140097
CHR11_62145270_62149524
CHR11_62169900_62174180
CHR11_62192233_62199317
CHR11_62248659_62255029
CHR11_62282090_62286397
CHR11_62307974_62314867
CHR11_62328720_62333029
CHR11_62362879_62367704
CHR11_62376593_62380941
CHR11_63194909_63199520
CHR11_63201997_63206280
CHR11_63333998_63338413
CHR11_63440142_63444392
CHR11_63459543_63463838
CHR11_6364730_6371820
CHR11_63705819_63710997
CHR11_63742711_63759591
CHR11_63761488_63766913
CHR11_63770091_63776447
CHR11_63805804_63817456
CHR11_63826119_63831965
CHR11_63838635_63845109
CHR11_6396126_6400720
CHR11_64298986_64306317
CHR11_64367867_64372117
CHR11_64445255_64449505
CHR11_64534728_64538994
CHR11_6455765_6462671
CHR11_64561480_64565750
CHR11_64604769_64611600
CHR11_64616758_64621039
CHR11_64640996_64649736
CHR11_64782507_64786760
CHR11_64875365_64880587
CHR11_64905248_64911453
CHR11_65019591_65023841
CHR11_65027170_65031420
CHR11_65081256_65085775
CHR11_65090575_65106113
CHR11_65136325_65144660
CHR11_65186135_65190451
CHR11_65303368_65311854
CHR11_65381024_65385880
CHR11_65396039_65400337
CHR11_65410950_65416086
CHR11_65423681_65428073
CHR11_65439803_65446607
CHR11_65482275_65486536
CHR11_65522625_65529664
CHR11_65572477_65577141
CHR11_65778323_65782574
CHR11_6578039_6584887
CHR11_65789180_65793451
CHR11_65868364_65875171
CHR11_6589258_6593521
CHR11_65941550_65945887
CHR11_6596469_6600736
CHR11_65987470_65991740
CHR11_66029621_66035451
CHR11_66067466_66073747
CHR11_66155337_66163527
CHR11_66201101_66205410
CHR11_6660359_6664650
CHR11_66639815_66644823
CHR11_66760560_66764810
CHR11_66949010_66953304
CHR11_67027666_67036178
CHR11_67104358_67108611
CHR11_67527365_67535162
CHR11_67644562_67648934
CHR11_67833210_67837460
CHR11_67981274_67985563
CHR11_68205102_68209360
CHR11_682142_689240
CHR11_68274745_68279078
CHR11_68424447_68431379
CHR11_68569440_68573739
CHR11_69161553_69165876
CHR11_69198513_69202846
CHR11_69790970_69795240
CHR11_70836297_70842651
CHR11_71314230_71320636
CHR11_71466052_71472721
CHR11_71491193_71495470
CHR11_71500713_71504974
CHR11_71609972_71616788
CHR11_72199598_72203857
CHR11_72528004_72534239
CHR11_72693816_72698066
CHR11_72761552_72766110
CHR11_73262180_73269054
CHR11_73370750_73375037
CHR11_73556504_73563026
CHR11_73786372_73790650
CHR11_73977776_73982047
CHR11_74328821_74341309
CHR11_74818005_74822381
CHR11_7488125_7492378
CHR11_74947317_74954537
CHR11_75200422_75204699
CHR11_75594391_75602951
CHR11_75766516_75773134
CHR11_75830216_75838471
CHR11_76168432_76172804
CHR11_76246100_76250397
CHR11_76452139_76456437
CHR11_766721_771001
CHR11_76857632_76866081
CHR11_77025745_77029995
CHR11_77206344_77213028
CHR11_77382610_77386865
CHR11_77467829_77472079
CHR11_77527580_77531843
CHR11_77574011_77580812
CHR11_77805664_77809914
CHR11_779363_783623
CHR11_77962617_77966867
CHR11_7961969_7966219
CHR11_82120155_82126054
CHR11_82286887_82292705
CHR11_82459782_82464061
CHR11_82542360_82546610
CHR11_82578928_82583948
CHR11_82673919_82678562
CHR11_85013788_85019462
CHR11_85052659_85057321
CHR11_85456798_85461256
CHR11_85629962_85634662
CHR11_85687435_85691777
CHR11_8571326_8575579
CHR11_86343198_86347581
CHR11_8657414_8661664
CHR11_87709836_87714086
CHR11_8848719_8852993
CHR11_8885776_8892574
CHR11_89595079_89599375
CHR11_897909_904335
CHR11_8981358_8985624
CHR11_912340_916630
CHR11_9242682_9246947
CHR11_93107912_93120858
CHR11_93498241_93502492
CHR11_9359279_9363529
CHR11_93863300_93870188
CHR11_94137655_94141934
CHR11_94342992_94349876
CHR11_9435588_9439838
CHR11_94603108_94607394
CHR11_95159789_95166102
CHR11_95296154_95300420
CHR11_95715242_95719492
CHR11_95756824_95766209
CHR12_100194547_100198797
CHR12_100324934_100329203
CHR12_100612047_100616350
CHR12_100791759_100796009
CHR12_100979153_100983477
CHR12_101034636_101042645
CHR12_102844818_102851431
CHR12_102874076_102878326
CHR12_102880246_102884519
CHR12_102978949_102983213
CHR12_103201356_103207375
CHR12_103900744_103905003
CHR12_104153292_104157638
CHR12_104245269_104249519
CHR12_105053116_105061441
CHR12_105165056_105169414
CHR12_105272118_105276448
CHR12_105497314_105501912
CHR12_105689078_105693371
CHR12_105870334_105874584
CHR12_105904276_105908559
CHR12_106010688_106014955
CHR12_10656685_10660950
CHR12_106600208_106604469
CHR12_106677900_106682651
CHR12_107477011_107482806
CHR12_10766411_10770678
CHR12_107971273_107975523
CHR12_108014878_108021172
CHR12_108396321_108403038
CHR12_108492499_108499185
CHR12_108917727_108922526
CHR12_109043064_109050305
CHR12_109200314_109204626
CHR12_109325065_109329315
CHR12_109371732_109376041
CHR12_109387147_109393952
CHR12_109420887_109427813
CHR12_109664300_109668559
CHR12_109952711_109956961
CHR12_110285149_110294709
CHR12_110521110_110525363
CHR12_110604754_110611622
CHR12_110760927_110768589
CHR12_110932034_110938818
CHR12_111330095_111335326
CHR12_111337418_111341845
CHR12_112104271_112111167
CHR12_11214689_11218965
CHR12_112887748_112891999
CHR12_115198776_115203026
CHR12_115656998_115663726
CHR12_116111746_116116183
CHR12_116935392_116939680
CHR12_116982539_116986834
CHR12_117054752_117059061
CHR12_117294184_117299490
CHR12_118798725_118802978
CHR12_119116146_119126897
CHR12_119211075_119215325
CHR12_119356786_119361060
CHR12_119365129_119372098
CHR12_119414741_119419086
CHR12_119450586_119457674
CHR12_119502817_119507084
CHR12_119825383_119830034
CHR12_119937912_119942183
CHR12_120273831_120278085
CHR12_120318784_120323093
CHR12_120501997_120506772
CHR12_120545337_120549725
CHR12_120715205_120727776
CHR12_120807520_120811840
CHR12_121316179_121320470
CHR12_121472319_121476569
CHR12_121550662_121554971
CHR12_121574261_121581000
CHR12_122021806_122035649
CHR12_122279915_122284745
CHR12_122321389_122326140
CHR12_122486256_122490717
CHR12_122505103_122511088
CHR12_122583270_122587953
CHR12_122631613_122635863
CHR12_122649124_122656606
CHR12_122680833_122687700
CHR12_122718143_122722393
CHR12_123020122_123026616
CHR12_12310263_12314513
CHR12_12393686_12402368
CHR12_123962499_123968860
CHR12_12652592_12656939
CHR12_12758075_12762413
CHR12_12854046_12858339
CHR12_128953416_128957666
CHR12_129385066_129389353
CHR12_129919020_129923485
CHR12_130758087_130762337
CHR12_130875390_130879662
CHR12_131191445_131198306
CHR12_131770764_131777518
CHR12_131794008_131798258
CHR12_131914333_131918861
CHR12_132069628_132073878
CHR12_132163609_132168304
CHR12_132213785_132218036
CHR12_132264567_132268967
CHR12_14023569_14027819
CHR12_14406377_14410679
CHR12_14844272_14851168
CHR12_15832839_15837101
CHR12_15923099_15927513
CHR12_1667007_1671257
CHR12_19480399_19485531
CHR12_1983150_1987438
CHR12_21542544_21549296
CHR12_22377689_22382415
CHR12_22665775_22670140
CHR12_23993154_23997404
CHR12_24605897_24610150
CHR12_25235965_25242861
CHR12_25294337_25298621
CHR12_25999728_26004014
CHR12_26168363_26172770
CHR12_26979082_26985710
CHR12_27057655_27062031
CHR12_27063249_27067499
CHR12_27284872_27289124
CHR12_27373553_27378004
CHR12_27564811_27569158
CHR12_27751495_27755789
CHR12_27820953_27825244
CHR12_2788623_2792937
CHR12_2853149_2860064
CHR12_2866793_2871081
CHR12_2935256_2939972
CHR12_29424594_29428910
CHR12_3053317_3057616
CHR12_30739268_30743518
CHR12_30794575_30802215
CHR12_31369556_31373888
CHR12_31633893_31638719
CHR12_31699887_31704638
CHR12_31772501_31776819
CHR12_32000119_32007517
CHR12_32719990_32724280
CHR12_32799327_32803580
CHR12_34062982_34067465
CHR12_367923_372478
CHR12_36993462_36997712
CHR12_38122305_38126685
CHR12_381438_385688
CHR12_38298960_38307036
CHR12_40823988_40830022
CHR12_40917555_40921817
CHR12_41002713_41009699
CHR12_42434582_42442356
CHR12_42485569_42489945
CHR12_4249698_4253973
CHR12_4297131_4301410
CHR12_43892669_43900771
CHR12_44406258_44411465
CHR12_44948074_44952521
CHR12_45052064_45056321
CHR12_4514816_4521398
CHR12_45759165_45763501
CHR12_4623832_4629302
CHR12_46385286_46389541
CHR12_46782472_46789542
CHR12_46836802_46841144
CHR12_46860165_46864431
CHR12_47358993_47365770
CHR12_47396298_47400548
CHR12_47531433_47535724
CHR12_47636647_47641077
CHR12_47650798_47659414
CHR12_47698070_47702359
CHR12_47749292_47753573
CHR12_47789929_47794415
CHR12_47810639_47815071
CHR12_47868333_47872628
CHR12_47999828_48008126
CHR12_48044024_48048309
CHR12_48245739_48251678
CHR12_48522392_48526642
CHR12_48704738_48708993
CHR12_48846616_48850870
CHR12_48901943_48906193
CHR12_49075916_49081728
CHR12_49181534_49185906
CHR12_49440627_49445091
CHR12_49705659_49711780
CHR12_49724850_49729152
CHR12_49762656_49767100
CHR12_49896994_49901244
CHR12_49915392_49919643
CHR12_50267786_50272036
CHR12_50628217_50632518
CHR12_50683514_50691321
CHR12_50727957_50732257
CHR12_50746572_50750840
CHR12_51683018_51687276
CHR12_51758655_51762905
CHR12_51857298_51864147
CHR12_51944883_51949567
CHR12_51972083_51980778
CHR12_52000891_52005147
CHR12_52118212_52122552
CHR12_52128652_52135585
CHR12_52305295_52309903
CHR12_52351948_52360196
CHR12_52406729_52411008
CHR12_52676643_52680919
CHR12_52709598_52713848
CHR12_52938835_52943085
CHR12_52957254_52966681
CHR12_53001677_53005948
CHR12_54407650_54412677
CHR12_54495548_54501273
CHR12_54606413_54612905
CHR12_54643325_54649593
CHR12_54650526_54654878
CHR12_54718452_54722945
CHR12_54756658_54761005
CHR12_54781155_54785466
CHR12_54793140_54799058
CHR12_54804820_54809245
CHR12_54834912_54839193
CHR12_54868772_54873118
CHR12_54900917_54905523
CHR12_54995280_54999887
CHR12_55013044_55019812
CHR12_55039374_55046350
CHR12_55325274_55329619
CHR12_55367406_55371656
CHR12_55404460_55408850
CHR12_55431636_55435913
CHR12_55685747_55689997
CHR12_55758063_55762319
CHR12_55765656_55769906
CHR12_55805042_55809709
CHR12_55906260_55910568
CHR12_55919992_55924312
CHR12_56110305_56115559
CHR12_56164617_56172364
CHR12_56199425_56206649
CHR12_56226421_56231038
CHR12_56308665_56316752
CHR12_56370652_56374959
CHR12_56431594_56438483
CHR12_56446395_56456022
CHR12_56459325_56463589
CHR12_56525979_56530289
CHR12_57598844_57604029
CHR12_60936904_60941204
CHR12_61143366_61147645
CHR12_61282731_61286981
CHR12_62456403_62460667
CHR12_63080999_63085249
CHR12_63128666_63136442
CHR12_6320681_6325022
CHR12_63287059_63291309
CHR12_63438704_63442979
CHR12_63846137_63850387
CHR12_6470019_6476218
CHR12_64810042_64814300
CHR12_6510444_6514985
CHR12_6527790_6538998
CHR12_6546930_6551241
CHR12_6641781_6646065
CHR12_6667336_6672430
CHR12_6699971_6704299
CHR12_67287418_67291740
CHR12_6731720_6736030
CHR12_67363497_67367822
CHR12_67422702_67427011
CHR12_67484734_67490023
CHR12_6797630_6801993
CHR12_68036298_68040645
CHR12_6803964_6809198
CHR12_68146952_68151202
CHR12_6827798_6834991
CHR12_68415004_68420204
CHR12_6880712_6885808
CHR12_6900386_6908492
CHR12_69042828_69047439
CHR12_6946753_6953677
CHR12_6995284_6999603
CHR12_70340550_70347405
CHR12_70362644_70367295
CHR12_70516305_70520555
CHR12_7230043_7234974
CHR12_728985_733742
CHR12_73214413_73218663
CHR12_74190905_74195168
CHR12_74710875_74715284
CHR12_74763964_74768217
CHR12_75263821_75269838
CHR12_75476864_75481220
CHR12_75677998_75682914
CHR12_75982728_75986978
CHR12_78852092_78856866
CHR12_8122639_8126889
CHR12_81272954_81279803
CHR12_81601564_81606158
CHR12_86944229_86954206
CHR12_87056731_87063624
CHR12_87497476_87501869
CHR12_88265422_88273927
CHR12_88441916_88447432
CHR12_8954915_8960372
CHR12_8992757_8997019
CHR12_91846388_91850638
CHR12_92292332_92299131
CHR12_92359068_92363657
CHR12_92381900_92387844
CHR12_92484228_92493169
CHR12_93376862_93381112
CHR12_93920859_93925142
CHR12_94132206_94138871
CHR12_94388552_94392826
CHR12_94773369_94777619
CHR12_94857701_94864059
CHR12_94952726_94956996
CHR12_95317231_95321854
CHR12_95819258_95826124
CHR12_967164_975045
CHR12_97430035_97434322
CHR12_97508033_97512680
CHR12_97559708_97566220
CHR12_99115204_99121186
CHR12_99182179_99188488
CHR13_100124300_100128550
CHR13_100865957_100870344
CHR13_102043853_102048133
CHR13_102245899_102252858
CHR13_102292674_102296955
CHR13_105984566_105988838
CHR13_106017712_106021986
CHR13_107664381_107669600
CHR13_109236165_109240415
CHR13_109754131_109760959
CHR13_110011322_110015581
CHR13_110062438_110070201
CHR13_110155689_110166534
CHR13_110364604_110368917
CHR13_110562124_110566532
CHR13_110600585_110604835
CHR13_111766413_111770663
CHR13_112289690_112293982
CHR13_112907556_112914484
CHR13_112996101_113000444
CHR13_113283556_113287806
CHR13_113915438_113919697
CHR13_114061679_114065954
CHR13_114094616_114098866
CHR13_19102379_19106629
CHR13_19254302_19258582
CHR13_19331650_19339273
CHR13_19702317_19708646
CHR13_20171981_20176231
CHR13_20374126_20378384
CHR13_20532904_20537154
CHR13_20609184_20613434
CHR13_20644871_20652210
CHR13_20930637_20935007
CHR13_23357525_23365059
CHR13_24758826_24763204
CHR13_24770165_24777194
CHR13_25693090_25698008
CHR13_25723255_25727528
CHR13_26231214_26235539
CHR13_26643278_26647529
CHR13_26717195_26726657
CHR13_26893180_26897430
CHR13_26921961_26926211
CHR13_27090502_27096039
CHR13_28127750_28132027
CHR13_29064339_29071221
CHR13_29321410_29325763
CHR13_30086419_30090807
CHR13_30633282_30637617
CHR13_32010165_32014419
CHR13_32055123_32059436
CHR13_32485070_32489320
CHR13_32757142_32761392
CHR13_33286733_33291024
CHR13_35817703_35821953
CHR13_36287838_36292110
CHR13_36391625_36395875
CHR13_36469416_36474977
CHR13_36531026_36535323
CHR13_37818490_37822767
CHR13_38506954_38513686
CHR13_39124313_39128623
CHR13_40242543_40246809
CHR13_40258132_40262484
CHR13_40393160_40397410
CHR13_40530195_40534502
CHR13_40603947_40608436
CHR13_40665952_40670202
CHR13_41432471_41436721
CHR13_41517388_41521638
CHR13_41740788_41748031
CHR13_43908229_43912479
CHR13_44047951_44052201
CHR13_44458186_44465071
CHR13_44589169_44593421
CHR13_44809979_44816847
CHR13_44886649_44894015
CHR13_44933571_44937890
CHR13_45524145_45528395
CHR13_45858567_45862885
CHR13_46021803_46026134
CHR13_46268533_46272868
CHR13_47472663_47476963
CHR13_47566491_47570752
CHR13_47701806_47706098
CHR13_47772388_47776661
CHR13_48004447_48008817
CHR13_48444559_48449689
CHR13_48716577_48720863
CHR13_48913010_48917260
CHR13_49056880_49061220
CHR13_49162840_49167124
CHR13_49263917_49268558
CHR13_49465643_49469951
CHR13_49550877_49557640
CHR13_50691007_50695305
CHR13_50924385_50931852
CHR13_51053144_51060465
CHR13_51275485_51279794
CHR13_51481050_51487131
CHR13_51628871_51635433
CHR13_51921987_51928352
CHR13_52086105_52090355
CHR13_52121490_52125751
CHR13_52320025_52324276
CHR13_57100444_57105405
CHR13_59865573_59869829
CHR13_66701714_66705964
CHR13_72196542_72203423
CHR13_72250730_72257733
CHR13_73605293_73609543
CHR13_74953501_74957751
CHR13_75009226_75013487
CHR13_75018427_75022677
CHR13_76357621_76362026
CHR13_76498508_76502786
CHR13_76798428_76802678
CHR13_77390184_77395404
CHR13_78074946_78079196
CHR13_78130565_78134815
CHR13_78877168_78881424
CHR13_78949787_78954281
CHR13_79810223_79816587
CHR13_90793709_90798824
CHR13_94045709_94052907
CHR13_94161640_94165890
CHR13_95091582_95098458
CHR13_95123911_95130677
CHR13_96669074_96673372
CHR13_96880974_96885469
CHR13_97423449_97427699
CHR13_98026600_98030850
CHR13_98535911_98540161
CHR13_98647608_98651913
CHR13_98948171_98955175
CHR13_99053436_99057686
CHR13_99428819_99433069
CHR13_99535837_99540147
CHR14_101093940_101098342
CHR14_101342424_101346785
CHR14_101672464_101679276
CHR14_101895630_101902506
CHR14_102125485_102129735
CHR14_102310068_102314469
CHR14_102592802_102597052
CHR14_102658916_102663166
CHR14_102866745_102871749
CHR14_102918023_102922851
CHR14_103058150_103066028
CHR14_103095583_103102404
CHR14_103161816_103166136
CHR14_103248391_103255049
CHR14_104287040_104291333
CHR14_104330233_104336625
CHR14_104557692_104562038
CHR14_104705456_104709706
CHR14_104837357_104841874
CHR14_104848296_104853013
CHR14_105008675_105012975
CHR14_105020198_105029498
CHR14_18994573_18998829
CHR14_19843187_19847476
CHR14_19866623_19874797
CHR14_19878135_19882388
CHR14_19950670_19954920
CHR14_19989629_19996538
CHR14_19998636_20002976
CHR14_20003881_20008186
CHR14_20218711_20227525
CHR14_20635588_20640139
CHR14_20806618_20810926
CHR14_20921515_20925765
CHR14_20974492_20978742
CHR14_21011735_21018461
CHR14_21048491_21052792
CHR14_22127202_22131469
CHR14_22133486_22141195
CHR14_22302070_22306550
CHR14_22407299_22411580
CHR14_22457419_22461727
CHR14_22467653_22472001
CHR14_22495372_22499680
CHR14_22520637_22525191
CHR14_22573190_22577449
CHR14_22588438_22600058
CHR14_22631055_22638163
CHR14_22824323_22828573
CHR14_22837746_22846625
CHR14_23005245_23009554
CHR14_23089942_23096086
CHR14_23650360_23657563
CHR14_23679887_23689195
CHR14_23727116_23731464
CHR14_23733332_23738222
CHR14_23835424_23842285
CHR14_23965515_23972071
CHR14_23980749_23985347
CHR14_26135756_26140300
CHR14_28301300_28306787
CHR14_30094627_30098883
CHR14_30157771_30162045
CHR14_30561124_30568840
CHR14_30995632_30999918
CHR14_31096915_31101178
CHR14_31612533_31619019
CHR14_32474699_32479023
CHR14_33489033_33493537
CHR14_34077917_34082167
CHR14_34168162_34172595
CHR14_34251946_34257149
CHR14_34518481_34522737
CHR14_34581819_34586110
CHR14_34658008_34664770
CHR14_34827824_34832153
CHR14_35069498_35073748
CHR14_35858834_35863096
CHR14_38649738_38653989
CHR14_38708519_38714976
CHR14_38800746_38806950
CHR14_38970621_38974927
CHR14_44432756_44437013
CHR14_44497660_44504400
CHR14_44619573_44623823
CHR14_44671385_44677772
CHR14_47212953_47217203
CHR14_49122069_49126344
CHR14_49131664_49139132
CHR14_49153738_49160606
CHR14_49301036_49305391
CHR14_49388539_49392789
CHR14_49426070_49430338
CHR14_49652276_49656568
CHR14_49767001_49771251
CHR14_49845296_49852197
CHR14_50068262_50072626
CHR14_50092999_50097339
CHR14_50366839_50371089
CHR14_50480234_50484484
CHR14_50630794_50636029
CHR14_50773185_50777435
CHR14_51184877_51189164
CHR14_51393699_51397949
CHR14_51522442_51526775
CHR14_52085092_52092463
CHR14_52231419_52235682
CHR14_52240167_52244417
CHR14_52263181_52267431
CHR14_52486710_52491065
CHR14_52688922_52693250
CHR14_53929962_53934225
CHR14_53977148_53981399
CHR14_54024698_54028994
CHR14_54042836_54047123
CHR14_54095648_54105136
CHR14_54438529_54442792
CHR14_54560093_54567057
CHR14_54724903_54731649
CHR14_54804331_54808591
CHR14_54947564_54951829
CHR14_55113287_55117542
CHR14_55651345_55655705
CHR14_56112763_56117045
CHR14_56801879_56808876
CHR14_56923523_56927773
CHR14_57687850_57692154
CHR14_57733050_57737401
CHR14_57777845_57782108
CHR14_57831615_57835865
CHR14_57960372_57967485
CHR14_58167054_58175361
CHR14_58721650_58725903
CHR14_59016327_59024339
CHR14_59406473_59410810
CHR14_59701050_59705357
CHR14_59778722_59786685
CHR14_60185158_60189433
CHR14_60259732_60264045
CHR14_60267722_60271982
CHR14_60514132_60521028
CHR14_61228491_61232771
CHR14_61295419_61299673
CHR14_62737397_62741699
CHR14_63074875_63083345
CHR14_63263759_63268026
CHR14_63921320_63925595
CHR14_64036955_64043816
CHR14_64519759_64524159
CHR14_64638060_64642480
CHR14_64944092_64952655
CHR14_66040377_66045738
CHR14_66893286_66899903
CHR14_67135968_67140233
CHR14_67152831_67157180
CHR14_67210421_67214801
CHR14_67231428_67235735
CHR14_67352305_67357042
CHR14_68328780_68336443
CHR14_68688319_68693002
CHR14_68931707_68938274
CHR14_69106844_69111171
CHR14_69300062_69304401
CHR14_69895351_69899647
CHR14_69952712_69957015
CHR14_70136384_70140637
CHR14_70344891_70349141
CHR14_70440374_70444624
CHR14_72428360_72434062
CHR14_72459337_72463730
CHR14_72562842_72567100
CHR14_72591507_72595770
CHR14_72669414_72674027
CHR14_72994289_72998539
CHR14_73177954_73182204
CHR14_73249432_73254381
CHR14_73384880_73389173
CHR14_73617751_73624449
CHR14_73838624_73842920
CHR14_74026715_74033337
CHR14_74246102_74253064
CHR14_74414871_74419134
CHR14_74535864_74540173
CHR14_74599730_74606891
CHR14_74712295_74716587
CHR14_74811783_74816062
CHR14_75111229_75115494
CHR14_75193819_75200458
CHR14_75516339_75522627
CHR14_75684511_75688767
CHR14_76348233_76352483
CHR14_76909994_76916705
CHR14_76990654_76997157
CHR14_77240687_77247609
CHR14_77293145_77300750
CHR14_80756035_80760828
CHR14_81069136_81073434
CHR14_87858350_87866504
CHR14_88090126_88094376
CHR14_88095566_88100193
CHR14_88952351_88956627
CHR14_89488498_89494296
CHR14_89789146_89796006
CHR14_89929625_89935111
CHR14_90595947_90600246
CHR14_91045382_91050066
CHR14_91572633_91579639
CHR14_91641900_91646207
CHR14_91654581_91661406
CHR14_92283939_92288265
CHR14_92326902_92331170
CHR14_92651151_92655480
CHR14_92865817_92872638
CHR14_93558976_93563226
CHR14_93613891_93620811
CHR14_94305404_94309752
CHR14_94689262_94697012
CHR14_95067575_95071879
CHR14_96034972_96039222
CHR14_98806825_98811075
CHR14_99013991_99020479
CHR14_99216909_99221257
CHR14_99325997_99330292
CHR14_99504403_99508653
CHR14_99694962_99699212
CHR14_99771354_99776039
CHR14_99841781_99846113
CHR14_99909130_99918839
CHR15_100009339_100013607
CHR15_100081084_100085668
CHR15_18970693_18978612
CHR15_20381440_20385692
CHR15_20440624_20444926
CHR15_20585030_20589349
CHR15_21358046_21362706
CHR15_22747727_22753412
CHR15_23234471_23238721
CHR15_24661460_24665716
CHR15_27348518_27352809
CHR15_27900293_27905498
CHR15_29070160_29074598
CHR15_29402874_29409933
CHR15_32117829_32122095
CHR15_32178065_32184923
CHR15_32301021_32305286
CHR15_32415587_32421300
CHR15_33048537_33052787
CHR15_33066996_33071261
CHR15_33624893_33629156
CHR15_35177045_35184296
CHR15_36328307_36336050
CHR15_36530146_36534399
CHR15_37861573_37865823
CHR15_37998968_38003885
CHR15_38115303_38122181
CHR15_38237029_38241329
CHR15_38458815_38463065
CHR15_38515711_38521452
CHR15_38641769_38649578
CHR15_38670238_38674504
CHR15_38771160_38775419
CHR15_38830263_38838250
CHR15_38840076_38844366
CHR15_38883104_38890454
CHR15_38952969_38957231
CHR15_38970419_38974842
CHR15_39191892_39199132
CHR15_39307228_39313687
CHR15_39408860_39415611
CHR15_39481184_39485434
CHR15_39635023_39639501
CHR15_39904101_39908362
CHR15_40051284_40055542
CHR15_40287035_40291294
CHR15_40350157_40356426
CHR15_40624827_40631792
CHR15_40651648_40655898
CHR15_40815847_40820209
CHR15_40999454_41004406
CHR15_41184762_41189012
CHR15_41261331_41268691
CHR15_41445253_41456779
CHR15_41571867_41576145
CHR15_41868307_41872593
CHR15_41876412_41883047
CHR15_41902999_41907743
CHR15_42364720_42368996
CHR15_42503618_42508032
CHR15_42613124_42620082
CHR15_42787476_42791770
CHR15_43266706_43270956
CHR15_43478364_43482628
CHR15_43663208_43667641
CHR15_45794477_45798733
CHR15_46407412_46412412
CHR15_46721252_46728710
CHR15_46889769_46894019
CHR15_46954081_46960478
CHR15_47125172_47129487
CHR15_47231767_47238579
CHR15_47246213_47250486
CHR15_47697030_47703907
CHR15_48433600_48438191
CHR15_48500370_48504649
CHR15_48765510_48769787
CHR15_48984737_48989033
CHR15_49701491_49705741
CHR15_49827585_49834574
CHR15_49904927_49909930
CHR15_50050500_50054750
CHR15_50258626_50262954
CHR15_50374394_50378733
CHR15_50607790_50612040
CHR15_50647755_50652143
CHR15_50756855_50761623
CHR15_53275640_53280023
CHR15_53394987_53399237
CHR15_53487004_53491366
CHR15_53821719_53826073
CHR15_54072377_54076627
CHR15_54441435_54445685
CHR15_54994624_55002773
CHR15_55452496_55456746
CHR15_55782692_55786970
CHR15_56847276_56851557
CHR15_57012341_57016644
CHR15_57063653_57068386
CHR15_57181111_57185377
CHR15_57514163_57518413
CHR15_57736237_57740491
CHR15_57768028_57772310
CHR15_58557853_58562136
CHR15_58671199_58675499
CHR15_60139189_60147243
CHR15_60244024_60248274
CHR15_61124188_61132139
CHR15_61235976_61240294
CHR15_61265280_61269618
CHR15_61912390_61916640
CHR15_62124813_62129074
CHR15_62171729_62176760
CHR15_62241506_62245907
CHR15_62434523_62438923
CHR15_62459932_62467822
CHR15_62781757_62786007
CHR15_62854073_62858323
CHR15_62917673_62921935
CHR15_63068457_63072804
CHR15_63595932_63600595
CHR15_63867313_63875140
CHR15_63945349_63949633
CHR15_64435296_64439583
CHR15_64463178_64469674
CHR15_64576373_64580654
CHR15_64580984_64587738
CHR15_64778227_64783347
CHR15_65330739_65337551
CHR15_65618574_65623167
CHR15_66353694_66357944
CHR15_66899394_66903777
CHR15_67236526_67240776
CHR15_67490196_67494491
CHR15_67528712_67532991
CHR15_68175247_68182158
CHR15_68842154_68846404
CHR15_68968540_68975314
CHR15_70194307_70200976
CHR15_70307339_70314717
CHR15_70344574_70353946
CHR15_70398532_70403079
CHR15_70452260_70458893
CHR15_70550220_70554535
CHR15_70762087_70769043
CHR15_70862356_70866625
CHR15_71128427_71132677
CHR15_71830119_71835577
CHR15_72070566_72078160
CHR15_72512579_72516844
CHR15_72539739_72544082
CHR15_72617136_72621407
CHR15_72774663_72778913
CHR15_72965935_72970212
CHR15_72985482_72989732
CHR15_73016675_73021022
CHR15_73099479_73103729
CHR15_73422962_73427781
CHR15_73447236_73451494
CHR15_73530229_73534558
CHR15_73657441_73662185
CHR15_73718840_73723150
CHR15_73724902_73729901
CHR15_73979754_73984095
CHR15_74135853_74140103
CHR15_74390034_74394309
CHR15_74412701_74416963
CHR15_75007633_75011926
CHR15_75496797_75501047
CHR15_75711014_75715264
CHR15_76378236_76382495
CHR15_76514180_76518430
CHR15_76583478_76587728
CHR15_76616323_76620640
CHR15_76641460_76645710
CHR15_76948726_76953151
CHR15_77975648_77979946
CHR15_77998667_78006599
CHR15_79068474_79072760
CHR15_79077527_79082240
CHR15_79402771_79407079
CHR15_80124666_80129034
CHR15_80338706_80345589
CHR15_81005188_81009843
CHR15_81174835_81179189
CHR15_81442489_81449370
CHR15_81470612_81474862
CHR15_81666518_81671274
CHR15_81743722_81747972
CHR15_82941739_82946034
CHR15_82997765_83006306
CHR15_83059928_83064178
CHR15_83321174_83327067
CHR15_86599643_86604165
CHR15_86808187_86815146
CHR15_86962092_86966342
CHR15_87429127_87433414
CHR15_87584751_87589001
CHR15_88031531_88038462
CHR15_88237456_88241733
CHR15_88342255_88346505
CHR15_88525655_88529905
CHR15_88542065_88546560
CHR15_88574244_88581668
CHR15_88606398_88611007
CHR15_88728976_88733226
CHR15_88870660_88875053
CHR15_89058105_89062390
CHR15_89243659_89249173
CHR15_89276030_89280297
CHR15_89338003_89342308
CHR15_89365940_89370317
CHR15_90194449_90198839
CHR15_90734643_90739024
CHR15_91240922_91245318
CHR15_91432687_91436937
CHR15_94666660_94676938
CHR15_96301446_96305706
CHR15_97006787_97011037
CHR15_97605674_97616422
CHR15_98956836_98963402
CHR15_99271179_99277828
CHR15_99608899_99613149
CHR15_99634421_99638723
CHR15_99652168_99656483
CHR15_99846960_99851210
CHR16_10942362_10947258
CHR16_11256790_11261040
CHR16_1139741_1144488
CHR16_11666311_11670572
CHR16_11739766_11747695
CHR16_11916486_11920809
CHR16_1295680_1304746
CHR16_1338432_1345374
CHR16_13918023_13922291
CHR16_1403943_1408201
CHR16_14069179_14073446
CHR16_1409996_1414246
CHR16_14630790_14635087
CHR16_1464263_1468513
CHR16_1477719_1484346
CHR16_15641124_15648010
CHR16_15648090_15652354
CHR16_15889198_15893458
CHR16_15947434_15951684
CHR16_1596549_1600801
CHR16_1601401_1605651
CHR16_1692721_1696971
CHR16_1759729_1766652
CHR16_1769442_1776082
CHR16_1813721_1820663
CHR16_18707191_18712688
CHR16_18719608_18723858
CHR16_18982927_18987561
CHR16_1907482_1911732
CHR16_19439208_19444451
CHR16_1952220_1958328
CHR16_19631778_19640557
CHR16_1970435_1974973
CHR16_19802865_19807152
CHR16_2013393_2017679
CHR16_2034534_2041368
CHR16_20716816_20728799
CHR16_20816426_20822661
CHR16_21074000_21081763
CHR16_21216176_21225418
CHR16_2142299_2146596
CHR16_21514912_21519383
CHR16_2185716_2189966
CHR16_218657_225582
CHR16_21868609_21872952
CHR16_2191705_2196780
CHR16_21923530_21927780
CHR16_22121756_22126006
CHR16_22212741_22217026
CHR16_22292671_22296939
CHR16_23067342_23071592
CHR16_2329845_2334095
CHR16_23472392_23479672
CHR16_23514368_23518640
CHR16_23556807_23563628
CHR16_24454908_24460154
CHR16_2458000_2465897
CHR16_24645570_24649820
CHR16_24947065_24951315
CHR16_2500453_2511177
CHR16_25027047_25031372
CHR16_25175593_25180851
CHR16_2520660_2528802
CHR16_2589851_2594135
CHR16_262111_271431
CHR16_2707776_2714053
CHR16_27118816_27123078
CHR16_27465470_27472275
CHR16_2766502_2770798
CHR16_28321839_28326195
CHR16_28409831_28416905
CHR16_28626782_28631109
CHR16_2869818_2874068
CHR16_28738414_28742823
CHR16_28762010_28768679
CHR16_28779224_28785841
CHR16_28866258_28874157
CHR16_2956098_2960348
CHR16_29721824_29727042
CHR16_29844296_29848546
CHR16_29877384_29881634
CHR16_29889222_29893472
CHR16_29911531_29918388
CHR16_29979531_29985414
CHR16_29991350_29995635
CHR16_30009956_30018522
CHR16_3006842_3017788
CHR16_30273332_30277628
CHR16_30287501_30294373
CHR16_30311055_30315307
CHR16_30348124_30352374
CHR16_30503761_30508091
CHR16_30864415_30868712
CHR16_30872615_30876865
CHR16_30989768_30996505
CHR16_3099106_3103356
CHR16_31012839_31018266
CHR16_31032987_31037243
CHR16_31095453_31099746
CHR16_3121639_3128333
CHR16_31374317_31379516
CHR16_31426451_31430707
CHR16_31628554_31632845
CHR16_31789154_31793410
CHR16_3250302_3254558
CHR16_3269987_3274237
CHR16_32801584_32807464
CHR16_3290107_3299082
CHR16_3386996_3394526
CHR16_341700_345965
CHR16_3432741_3436991
CHR16_3444578_3448828
CHR16_3600836_3605086
CHR16_368747_375408
CHR16_3706764_3711021
CHR16_39509_47125
CHR16_412168_416418
CHR16_4259307_4266502
CHR16_4405822_4410072
CHR16_4412369_4416640
CHR16_45212035_45216285
CHR16_45271449_45284093
CHR16_45472308_45476593
CHR16_45564286_45568579
CHR16_4600775_4608428
CHR16_46049238_46056019
CHR16_4611353_4615603
CHR16_46832211_46842306
CHR16_46975980_46980230
CHR16_47200871_47205121
CHR16_4720789_4727751
CHR16_4756417_4760667
CHR16_4836517_4842966
CHR16_48613144_48617439
CHR16_4926387_4930637
CHR16_49741903_49746153
CHR16_5023170_5027437
CHR16_512715_518606
CHR16_52093886_52098171
CHR16_52292062_52298759
CHR16_52877096_52881379
CHR16_53515872_53524399
CHR16_54067088_54071376
CHR16_546922_551172
CHR16_55016054_55020451
CHR16_55039453_55046262
CHR16_55318107_55322357
CHR16_553532_560768
CHR16_55519748_55524322
CHR16_55774241_55780945
CHR16_56031591_56042441
CHR16_56050579_56054870
CHR16_56216522_56220791
CHR16_56325117_56329383
CHR16_56588982_56594763
CHR16_56720016_56724297
CHR16_56788407_56792783
CHR16_56980393_56984673
CHR16_57051617_57056472
CHR16_57103425_57107677
CHR16_57220487_57224751
CHR16_57274833_57279675
CHR16_576607_580929
CHR16_625561_632679
CHR16_635811_640113
CHR16_63712670_63716931
CHR16_65342251_65346526
CHR16_65421561_65425880
CHR16_65432282_65437087
CHR16_65522347_65529304
CHR16_65617050_65621300
CHR16_65747009_65756966
CHR16_65780068_65785080
CHR16_65815014_65821902
CHR16_65836864_65842371
CHR16_66071811_66078717
CHR16_66248851_66261629
CHR16_66309968_66314227
CHR16_66394977_66401556
CHR16_66430213_66434501
CHR16_66434819_66439074
CHR16_66460999_66465279
CHR16_66481204_66485465
CHR16_66522507_66526766
CHR16_66527469_66531754
CHR16_66611204_66618960
CHR16_66673375_66677801
CHR16_66826709_66831137
CHR16_66852433_66856713
CHR16_66898945_66908049
CHR16_673570_683901
CHR16_67431456_67435759
CHR16_67694160_67699693
CHR16_67720547_67727482
CHR16_67899287_67903559
CHR16_67921225_67925499
CHR16_67927546_67934514
CHR16_67976624_67980875
CHR16_68012540_68016813
CHR16_68152997_68158361
CHR16_68345565_68354524
CHR16_684783_689033
CHR16_68701529_68709939
CHR16_68842584_68846834
CHR16_68887072_68891377
CHR16_69042498_69046753
CHR16_69111701_69118458
CHR16_69276445_69280695
CHR16_69391812_69396072
CHR16_701673_705923
CHR16_70399692_70403977
CHR16_70474163_70479051
CHR16_70483418_70487706
CHR16_70596643_70600913
CHR16_70681615_70688515
CHR16_707081_711940
CHR16_713436_719960
CHR16_71649285_71653535
CHR16_72884681_72888945
CHR16_73197746_73202018
CHR16_73257479_73261780
CHR16_73575732_73580018
CHR16_73736425_73740730
CHR16_74024134_74028388
CHR16_74154249_74158558
CHR16_74235684_74242578
CHR16_75778836_75786115
CHR16_772177_781884
CHR16_78190668_78195612
CHR16_79594103_79601497
CHR16_79623458_79627891
CHR16_79902575_79906834
CHR16_80032894_80037144
CHR16_82556237_82560487
CHR16_82707185_82711518
CHR16_82732915_82739765
CHR16_83094971_83099294
CHR16_83208369_83212684
CHR16_83287584_83291851
CHR16_83601879_83606142
CHR16_83615410_83619660
CHR16_84199029_84205174
CHR16_84279311_84283589
CHR16_84341440_84345690
CHR16_84387011_84394101
CHR16_85098144_85102408
CHR16_85142926_85149817
CHR16_85166115_85170580
CHR16_85907773_85912023
CHR16_86082216_86086466
CHR16_8619548_8623798
CHR16_86356256_86360583
CHR16_87043725_87047975
CHR16_87256246_87260519
CHR16_87293759_87303801
CHR16_87327208_87337479
CHR16_87394186_87398480
CHR16_87447506_87455855
CHR16_87530549_87538609
CHR16_87808118_87812368
CHR16_8795692_8802491
CHR16_88083720_88087970
CHR16_88098805_88103061
CHR16_88248210_88255254
CHR16_88277078_88281363
CHR16_88311433_88317116
CHR16_88464020_88468321
CHR16_88513745_88518011
CHR16_88612538_88617273
CHR16_8865897_8873867
CHR16_9089537_9093787
CHR16_960233_964483
CHR16_968308_972558
CHR17_1029131_1033381
CHR17_10538157_10545064
CHR17_11082270_11086520
CHR17_11840664_11844999
CHR17_11861359_11865625
CHR17_12860920_12865563
CHR17_13909943_13914320
CHR17_15104068_15112869
CHR17_16057758_16063085
CHR17_16279580_16283846
CHR17_1676594_1683344
CHR17_16883331_16887581
CHR17_17079407_17085293
CHR17_17124483_17128816
CHR17_17317524_17321796
CHR17_17434968_17439219
CHR17_17522011_17530176
CHR17_17879830_17886705
CHR17_18024513_18029033
CHR17_18066160_18070410
CHR17_18101093_18106280
CHR17_18155940_18162546
CHR17_18698689_18702966
CHR17_1874178_1880968
CHR17_1888576_1892841
CHR17_19218158_19223547
CHR17_19489155_19493585
CHR17_19711061_19715322
CHR17_19820967_19825221
CHR17_19996493_20000818
CHR17_20886194_20891165
CHR17_20967349_20971609
CHR17_21057316_21062000
CHR17_2149953_2157269
CHR17_2184055_2190928
CHR17_2250258_2254508
CHR17_22641732_22646035
CHR17_2361140_2365430
CHR17_23666876_23671357
CHR17_23683412_23690122
CHR17_23705313_23712193
CHR17_23921873_23926164
CHR17_23949372_23953683
CHR17_23995506_23999800
CHR17_24009928_24016560
CHR17_24067518_24072828
CHR17_24091665_24095922
CHR17_24193117_24198464
CHR17_24202668_24206918
CHR17_24247946_24252253
CHR17_24301701_24306134
CHR17_2440185_2444780
CHR17_24644453_24648749
CHR17_24738568_24742818
CHR17_24916364_24921674
CHR17_24937426_24945402
CHR17_25280394_25284644
CHR17_25464459_25468720
CHR17_25642312_25646700
CHR17_25726570_25730859
CHR17_25825051_25829320
CHR17_26079337_26085960
CHR17_26175067_26179326
CHR17_26179645_26187102
CHR17_26254688_26260879
CHR17_27252043_27256342
CHR17_27490085_27494511
CHR17_27613807_27618058
CHR17_27697769_27702069
CHR17_27834717_27839431
CHR17_30309188_30316119
CHR17_30492670_30500145
CHR17_30934894_30939237
CHR17_31157100_31161389
CHR17_31913085_31917368
CHR17_31962015_31968338
CHR17_31971416_31976389
CHR17_32365111_32370265
CHR17_32376787_32381157
CHR17_32789422_32793672
CHR17_32837924_32846218
CHR17_33042800_33047059
CHR17_33076838_33081100
CHR17_34111820_34116173
CHR17_34157330_34163278
CHR17_34234365_34238615
CHR17_34262744_34267079
CHR17_34606561_34610927
CHR17_34634697_34641707
CHR17_34810652_34814902
CHR17_3483021_3489865
CHR17_34860280_34864531
CHR17_34868039_34872567
CHR17_35043407_35047688
CHR17_35336583_35340880
CHR17_35387085_35391434
CHR17_35462902_35467152
CHR17_35528242_35532861
CHR17_35625599_35629912
CHR17_35694171_35698442
CHR17_3570445_3574714
CHR17_35748367_35752943
CHR17_35826945_35831195
CHR17_36053171_36061129
CHR17_36225420_36229670
CHR17_37095152_37099428
CHR17_37218987_37225477
CHR17_37244084_37249494
CHR17_37336934_37341192
CHR17_37419063_37426475
CHR17_37681200_37685450
CHR17_37793181_37798954
CHR17_37860887_37865205
CHR17_37954009_37959201
CHR17_37969103_37973368
CHR17_38011719_38018428
CHR17_38081427_38090871
CHR17_3813712_3817985
CHR17_38149824_38154074
CHR17_38200835_38207730
CHR17_38229057_38233307
CHR17_38235448_38239776
CHR17_38382607_38389046
CHR17_38400471_38405076
CHR17_38427141_38431644
CHR17_38527628_38534494
CHR17_38572523_38577535
CHR17_38820456_38825593
CHR17_38913359_38917662
CHR17_38978023_38982273
CHR17_39447121_39451371
CHR17_39498781_39504575
CHR17_39555419_39560040
CHR17_39616405_39623108
CHR17_39629161_39634452
CHR17_39650440_39657256
CHR17_39737806_39742328
CHR17_3989798_3996563
CHR17_39935578_39939828
CHR17_39986950_39991200
CHR17_40121906_40126157
CHR17_40138001_40142251
CHR17_40329179_40335818
CHR17_40490705_40497412
CHR17_40560736_40569377
CHR17_40590546_40596527
CHR17_40749398_40753648
CHR17_4113250_4117500
CHR17_41213948_41218423
CHR17_41625299_41629549
CHR17_41794060_41798365
CHR17_41802403_41806653
CHR17_42008275_42015864
CHR17_42019919_42024169
CHR17_42351984_42356288
CHR17_42620791_42625164
CHR17_43124128_43128378
CHR17_43272861_43277112
CHR17_43325111_43329387
CHR17_43399927_43404474
CHR17_43477202_43481494
CHR17_43532610_43543811
CHR17_44042579_44050800
CHR17_4404623_4408893
CHR17_4430542_4435332
CHR17_44321646_44326518
CHR17_44376403_44380667
CHR17_44846465_44850741
CHR17_45004977_45009227
CHR17_45109591_45114024
CHR17_45139531_45143791
CHR17_45217569_45221819
CHR17_45398050_45406056
CHR17_4553405_4561459
CHR17_45582123_45586373
CHR17_45774891_45781364
CHR17_45802088_45809061
CHR17_45829081_45833371
[truncated: 4,498 more rows]

## Sheet: promoters and genes
promo_20bit	symbol
CHR2_241899364_241907408	2-Sep
CHR5_126393395_126397649	3-Mar
CHR10_94037399_94044324	5-Mar
CHR22_18078486_18086730	5-Sep
CHRX_118710383_118714861	6-Sep
CHR7_35803689_35807939	7-Sep
CHR12_56431594_56438483	9-Mar
CHR12_52000891_52005147	AAAS
CHR3_173910950_173915202	AADACL1
CHR4_171245720_171251447	AADAT
CHR2_69722950_69727853	AAK1
CHR2_218839956_218846637	AAMP
CHR6_44388291_44392541	AARS2
CHR17_38382607_38389046	AARSD1
CHR4_56947596_56951923	AASDH
CHR17_32376787_32381157	AATF
CHR16_69276445_69280695	ABBA-1
CHR9_106729491_106733757	ABCA1
CHR4_455695_461340	ABCA11P
CHR9_139038236_139050783	ABCA2
CHR16_2329845_2334095	ABCA3
CHR1_227760310_227764565	ABCB10
CHR7_150351769_150357219	ABCB8
CHR12_122021806_122035649	ABCB9
CHR16_15947434_15951684	ABCC1
CHR6_43499769_43508216	ABCC10
CHR16_46832211_46842306	ABCC11
CHR12_38298960_38307036	ABCD2
CHR4_146235430_146242298	ABCE1
CHR6_30643648_30650320	ABCF1
CHR7_150554466_150562298	ABCF2
CHR3_185383079_185387432	ABCF3
CHR21_42505755_42513826	ABCG1
CHR20_25173205_25177490	ABHD12
CHR3_51975735_51986587	ABHD14A
CHR15_87429127_87433414	ABHD2
CHR14_22133486_22141195	ABHD4
CHR3_43703878_43708200	ABHD5
CHR19_17273976_17282111	ABHD8
CHR10_27189114_27193465	ABI1
CHR9_132697151_132701401	ABL1
CHR17_1029131_1033381	ABR
CHR6_26701658_26705918	ABT1
CHR3_38151656_38157694	ACAA1
CHR18_45593121_45597400	ACAA2
CHR17_32837924_32846218	ACACA
CHR12_110604754_110611622	ACAD10
CHR3_133858335_133865116	ACAD11
CHR11_133625116_133631970	ACAD8
CHR3_130077643_130081918	ACAD9
CHR1_75959369_75963802	ACADM
CHR1_1227753_1238352	ACAP3
CHR17_40560736_40569377	ACBD4
CHR10_27568968_27573218	ACBD5
CHR1_178737352_178741602	ACBD6
CHR7_150351769_150357219	ACCN3
CHR16_66248851_66261629	ACD
CHR7_100330668_100335151	ACHE
CHR14_22631055_22638163	ACIN1
CHR9_32371132_32375468	ACO1
CHR22_40191573_40198154	ACO2
CHR20_43916168_43922942	ACOT8
CHRX_23670545_23674828	ACOT9
CHR17_71483395_71490539	ACOX1
CHR4_8492578_8496838	ACOX3
CHR2_251395_258310	ACP1
CHR11_47223542_47230439	ACP2
CHR1_145608279_145612742	ACP6
CHR3_142429871_142434142	ACPL2
CHR11_124997578_125002296	ACRV1
CHR4_185983459_185987709	ACSL1
CHRX_108862387_108867302	ACSL4
CHR16_20716816_20728799	ACSM3
CHR10_90626102_90630755	ACTA2
CHR17_77093626_77097922	ACTG1
CHR11_66067466_66073747	ACTN3
CHR19_43826666_43830983	ACTN4
CHR14_57733050_57737401	ACTR10
CHR10_104250232_104255952	ACTR1A
CHR2_65304905_65309563	ACTR2
CHR2_114360506_114364756	ACTR3
CHR3_53890477_53894727	ACTR8
CHR2_158439119_158443369	ACVR1
CHR12_50628217_50632518	ACVR1B
CHR2_148315539_148319855	ACVR2A
CHR14_74599730_74606891	ACYP1
CHR20_42713024_42717290	ADA
CHR2_9612604_9616868	ADAM17
CHR2_207013112_207017362	ADAM23
CHR8_38970161_38976698	ADAM9
CHR21_27137217_27143099	ADAMTS1
CHR19_8580838_8585088	ADAMTS10
CHR11_129820578_129828731	ADAMTS15
CHR4_73652630_73656880	ADAMTS3
CHR1_159432228_159439548	ADAMTS4
CHR5_64812250_64816960	ADAMTS6
CHR3_64647655_64651905	ADAMTS9
CHR7_959896_964292	ADAP1
CHR1_152866311_152870561	ADAR
CHR21_45315416_45321172	ADARB1
CHR1_33315800_33320104	ADC
CHR19_45911347_45918130	ADCK4
CHR2_24866253_24873255	ADCY3
CHR3_124649332_124653582	ADCY5
CHR7_31055166_31059416	ADCYAP1R1
CHR4_2811881_2816425	ADD1
CHR2_70844314_70852337	ADD2
CHR10_111752215_111759288	ADD3
CHR4_100228126_100232454	ADH5
CHR8_67500316_67508039	ADHFE1
CHR2_3501545_3505806	ADI1
CHR1_201190119_201197540	ADIPOR1
CHR12_1667007_1671257	ADIPOR2
CHR10_75602949_75607287	ADK
CHR11_10279707_10283967	ADM
CHR20_48980184_48984657	ADNP
CHR15_70862356_70866625	ADPGK
CHR4_3734593_3738843	ADRA2C
CHR22_24287360_24291695	ADRBK2
CHR20_60307921_60312196	ADRM1
CHR22_39068979_39073259	ADSL
CHR1_242681094_242685536	ADSS
CHR12_19480399_19485531	AEBP2
CHR15_86962092_86966342	AEN
CHR4_7988127_7995986	AFAP1
CHR1_113299389_113303840	AFARP1
CHR5_132324427_132330701	AFF4
CHR18_12366444_12370697	AFG3L2
CHR2_64601468_64605718	AFTPH
CHR7_150439197_150450083	AGAP3
CHR2_27124524_27128802	AGBL5
CHR7_99971317_99975567	AGFG2
CHR7_140894190_140902471	AGK
CHR6_32250649_32257320	AGPAT1
CHR8_6549785_6554371	AGPAT5
CHR8_41551375_41555625	AGPAT6
CHR16_66071811_66078717	AGRP
CHR9_87545959_87550229	AGTPBP1
CHR1_245160596_245164846	AHCTF1
CHR20_32354034_32358311	AHCY
CHR7_128648599_128652901	AHCYL2
CHR1_27801941_27806191	AHDC1
CHR11_62067177_62074408	AHNAK
CHR7_17301270_17306093	AHR
CHR14_76990654_76997157	AHSA1
CHR2_61254824_61262755	AHSA2
CHRX_129126735_129134203	AIFM1
CHR22_19657661_19667414	AIFM3
CHR6_107062922_107067172	AIM1
CHR1_33274277_33278579	AK2
CHR9_4730393_4734727	AK3
CHR17_19820967_19825221	AKAP10
CHR6_151685015_151689265	AKAP12
CHR12_4623832_4629302	AKAP3
CHR19_15390034_15394333	AKAP8L
CHR7_91404627_91408925	AKAP9
CHR6_88467632_88472145	AKIRIN2
CHR7_133793640_133797928	AKR1B1
CHR1_19507906_19514727	AKR7A2
CHR14_104330233_104336625	AKT1
CHR16_52093886_52098171	AKTIP
CHR9_115202613_115206891	ALAD
CHR3_52203655_52207990	ALAS1
CHR19_54644824_54650379	ALDH16A1
CHR10_97405642_97410057	ALDH18A1
CHR17_19489155_19493585	ALDH3A2
CHR11_67527365_67535162	ALDH3B1
CHR6_24597028_24603925	ALDH5A1
CHR14_73617751_73624449	ALDH6A1
CHR16_29979531_29985414	ALDOA
CHR12_34062982_34067465	ALG10
CHR12_36993462_36997712	ALG10B
CHRX_110807568_110811818	ALG13
CHR1_95310321_95314571	ALG14
CHR9_101020890_101027557	ALG2
CHR13_36469416_36474977	ALG5
CHR11_77527580_77531843	ALG8
CHR14_77240687_77247609	ALKBH1
CHR12_108014878_108021172	ALKBH2
CHR11_43855470_43859944	ALKBH3
CHR7_101888894_101895793	ALKBH4
CHR17_18024513_18029033	ALKBH5
CHR11_106940887_106945171	ALKBH8
CHR17_7961505_7966032	ALOXE3
CHR2_202353152_202357483	ALS2
CHR2_202214905_202219412	ALS2CR4
CHR2_203480915_203491593	ALS2CR8
CHR5_34043140_34047463	AMACR
CHR11_46568098_46575645	AMBRA1
CHR6_111299179_111303656	AMD1
CHR12_94857701_94864059	AMDHD1
CHR16_2500453_2511177	AMDHD2
CHR16_55016054_55020451	AMFR
CHR12_45759165_45763501	AMIGO2
CHR3_49731313_49739888	AMIGO3
CHRX_109447218_109451536	AMMECR1
CHR12_31772501_31776819	AMN1
CHR11_94137655_94141934	AMOTL1
CHR3_135575227_135579596	AMOTL2
CHR4_146235430_146242298	ANAPC10
CHR4_24984445_24988722	ANAPC4
CHR12_120273831_120278085	ANAPC5
CHR12_109325065_109329315	ANAPC7
CHR14_20218711_20227525	ANG
CHR14_76348233_76352483	ANGEL1
CHR1_211255006_211259291	ANGEL2
CHR8_6248029_6252280	ANGPT2
CHR1_176957422_176965795	ANGPTL1
CHR9_128713373_128717700	ANGPTL2
CHR1_62925807_62930057	ANGPTL3
CHR17_4113250_4117500	ANKFY1
CHR5_14923862_14928376	ANKH
CHR5_139758112_139762426	ANKHD1
CHR7_16648783_16655423	ANKMY2
CHR5_72893853_72902937	ANKRA2
CHR13_110364604_110368917	ANKRD10
CHR16_88083720_88087970	ANKRD11
CHR18_9123300_9128310	ANKRD12
CHR12_108917727_108922526	ANKRD13A
CHR1_70589580_70596505	ANKRD13C
CHR10_5968719_5977104	ANKRD16
CHR4_74342598_74346866	ANKRD17
CHR9_68667325_68672550	ANKRD20A2
CHR9_68667325_68672550	ANKRD20A3
CHR3_15875183_15879557	ANKRD28
CHR1_144178364_144189191	ANKRD34A
CHR4_186551333_186555637	ANKRD37
CHR2_96886725_96890975	ANKRD39
CHR5_132173677_132178535	ANKRD43
CHR2_197882957_197887240	ANKRD44
CHR8_101640396_101644688	ANKRD46
CHR11_93863300_93870188	ANKRD49
CHR4_125850255_125854882	ANKRD50
CHR22_36569499_36576136	ANKRD54
CHR6_34961518_34967297	ANKS1A
CHR2_219799285_219806095	ANKZF1
CHR7_36392454_36399721	ANLN
CHR3_43637711_43641961	ANO10
CHR12_43892669_43900771	ANO6
CHR15_66899394_66903777	ANP32A
CHR9_99781961_99786227	ANP32B
CHR10_45486978_45491767	ANUBL1
CHR4_154290219_154294469	ANXA2P1
CHR4_122836514_122841126	ANXA5
CHR5_150516707_150521060	ANXA6
CHR10_74843059_74847331	ANXA7
CHR1_23215032_23219358	AOF2
CHR16_70399692_70403977	AP1G1
CHR17_33042800_33047059	AP1GBP1
CHRX_15782055_15786521	AP1S2
CHR11_912340_916630	AP2A2
CHR17_30934894_30939237	AP2B1
CHR3_185371827_185376159	AP2M1
CHR5_77625522_77629784	AP3B1
CHR15_81174835_81179189	AP3B2
CHR10_75577470_75584293	AP3M1
CHR5_115202017_115208898	AP3S1
CHR15_88237456_88241733	AP3S2
CHR1_114246060_114252715	AP4B1
CHR15_48984737_48989033	AP4E1
CHR7_99533615_99540863	AP4M1
CHR14_30561124_30568840	AP4S1
CHR12_97559708_97566220	APAF1
CHR11_6396126_6400720	APBB1
CHR4_40910482_40914745	APBB2
CHR5_112097982_112102232	APC
CHR19_1397647_1401897	APC2
CHR14_19989629_19996538	APEX1
CHRX_55036485_55044292	APEX2
CHR1_148507185_148512571	APH1A
CHR11_34891240_34898001	APIP
CHR1_10409245_10414136	APITD1
CHR2_68544745_68551394	APLF
CHR11_116163169_116171322	APOA5
CHR16_28409831_28416905	APOB48R
CHR12_55039374_55046350	APOF
CHR6_31727624_31732420	APOM
CHRX_84142060_84146310	APOOL
CHR21_26464186_26468503	APP
CHR17_55957536_55961862	APPBP2
CHR12_104153292_104157638	APPL2
CHR9_32986579_32995139	APTX
CHR15_33048537_33052787	AQR
CHRX_47301950_47306314	ARAF
CHR11_117941089_117949137	ARCN1
CHRX_152852906_152857162	ARD1A
CHR1_226330124_226338223	ARF1
CHR12_47636647_47641077	ARF3
CHR3_57557352_57561651	ARF4
CHR14_49426070_49430338	ARF6
CHR20_61371109_61375411	ARFGAP1
CHR11_47154245_47158495	ARFGAP2
CHR8_68417716_68421966	ARFGEF1
CHR20_46968333_46972583	ARFGEF2
CHR4_153916277_153923843	ARFIP1
CHR20_61806334_61813309	ARFRP1
CHR14_67152831_67157180	ARG2
CHR17_27490085_27494511	ARGFXP2
CHR13_106017712_106021986	ARGLU1
CHR11_46675443_46682196	ARHGAP1
CHR10_32256984_32261276	ARHGAP12
CHR11_110087233_110092622	ARHGAP20
CHR14_31612533_31619019	ARHGAP5
CHRX_11592992_11597242	ARHGAP6
CHR16_262111_271431	ARHGDIG
CHR19_47075606_47081117	ARHGEF1
CHR8_1756048_1760339	ARHGEF10
CHR1_155281036_155285286	ARHGEF11
CHR11_119709655_119713905	ARHGEF12
CHR11_72693816_72698066	ARHGEF17
CHR1_154213825_154218442	ARHGEF2
CHR3_56810238_56814493	ARHGEF3
CHR13_110600585_110604835	ARHGEF7
CHRX_62890968_62895218	ARHGEF9
CHR1_26891610_26897089	ARID1A
CHR6_157137277_157142975	ARID1B
CHR15_72617136_72621407	ARID3B
CHR14_57831615_57835865	ARID4A
CHR1_233553787_233561655	ARID4B
CHR2_96562690_96567558	ARID5A
CHR10_63327948_63332198	ARID5B
CHR15_70550220_70554535	ARIH1
CHR12_100324934_100329203	ARL1
CHR3_95174645_95182432	ARL13B
CHR5_53641410_53645660	ARL15
CHR17_77257924_77264859	ARL16
CHR17_41802403_41806653	ARL17
CHR17_42008275_42015864	ARL17P1
CHR11_64534728_64538994	ARL2
CHR7_12689505_12694235	ARL4A
CHR2_235069233_235073936	ARL4C
CHR2_152392422_152396755	ARL5A
CHR10_18984818_18989089	ARL5B
CHR3_98962784_98967034	ARL6
CHR16_18719608_18723858	ARL6IP1
CHR12_122021806_122035649	ARL6IP4
CHR2_153279872_153285924	ARL6IP6
CHR1_200379675_200383989	ARL8A
CHR8_66708236_66712486	ARMC1
CHR7_102499063_102506022	ARMC10
CHR6_109272817_109277067	ARMC2
CHR16_31374317_31379516	ARMC5
CHR17_70614176_70618426	ARMC7
CHR3_139385337_139389850	ARMC8
CHR2_231768122_231775434	ARMC9
CHRX_100758897_100769308	ARMCX3
CHRX_101737313_101741876	ARMCX5
CHRX_100758897_100769308	ARMCX6
CHR3_51394242_51398563	ARMET
CHR10_14916730_14924083	ARMETL1
CHR1_149114929_149119310	ARNT
CHR11_13252400_13256768	ARNTL
CHR12_27373553_27378004	ARNTL2
CHR7_98757945_98762249	ARPC1A
CHR2_218786618_218791114	ARPC2
CHR12_109371732_109376041	ARPC3
CHR3_9805726_9812920	ARPC4
CHR9_126667804_126672086	ARPC5L
CHR15_50647755_50652143	ARPP-19
CHR17_4553405_4561459	ARRB2
CHR5_90714122_90718377	ARRDC3
CHR15_96301446_96305706	ARRDC4
CHR7_100307170_100311492	ARS2
CHR22_49412687_49416942	ARSA
CHR4_115118689_115124026	ARSJ
CHR5_94913120_94919938	ARSK
CHR22_18383559_18389386	ARVCF
CHRX_24943025_24947275	ARX
CHR8_17985132_17990274	ASAH1
CHR9_19395424_19399759	ASAH3L
CHR2_9260844_9265141	ASAP2
CHR1_23682508_23687144	ASAP3
CHR2_53864220_53871083	ASB3
CHR15_98956836_98963402	ASB7
CHR12_46836802_46841144	ASB8
CHR10_73642311_73649539	ASCC1
CHR22_28563478_28567754	ASCC2
CHR6_101435195_101439461	ASCC3
CHR1_153794316_153802277	ASH1L
CHR8_38078722_38083364	ASH2L
CHR19_12705724_12710068	ASNA1
CHR2_190230890_190235214	ASNSD1
CHR1_195381440_195385690	ASPM
CHR17_77525214_77530100	ASPSCR1
CHR3_132092211_132096924	ASTE1
CHR9_118485929_118492834	ASTN2
CHR20_30406313_30411960	ASXL1
CHR2_25954110_25958360	ASXL2
CHR10_89563600_89571397	ATAD1
CHR8_124494645_124501271	ATAD2
CHR17_26179645_26187102	ATAD5
CHR10_123674322_123681036	ATE1
CHR12_49440627_49445091	ATF1
CHR2_175740393_175744649	ATF2
CHR22_38243014_38247317	ATF4
CHR12_52305295_52309903	ATF7
CHR12_14406377_14410679	ATF7IP
CHR5_81300129_81304379	ATG10
CHR2_233821538_233825835	ATG16L1
CHR11_72199598_72203857	ATG16L2
CHR3_113760084_113766953	ATG3
CHR2_242220702_242228828	ATG4B
CHR1_63018890_63023169	ATG4C
CHR19_10512092_10516396	ATG4D
CHR6_106879234_106883861	ATG5
CHR3_11285594_11289844	ATG7
CHR2_219799285_219806095	ATG9A
CHR7_150351769_150357219	ATG9B
CHR11_277181_281443	ATHL1
CHR14_50092999_50097339	ATL1
CHR16_79623458_79627891	ATMIN
CHR12_6900386_6908492	ATN1
CHR2_85831030_85835499	ATOH8
CHR4_47178572_47182916	ATP10D
CHR3_183990484_183994734	ATP11B
CHR19_19633175_19641412	ATP13A1
CHR1_17210104_17214497	ATP13A2
CHR1_167339070_167343355	ATP1B1
CHR3_143074659_143078932	ATP1B3
CHR12_109200314_109204626	ATP2A2
CHR17_3813712_3817985	ATP2A3
CHR3_132092211_132096924	ATP2C1
CHR18_41931485_41941697	ATP5A1
CHR12_55325274_55329619	ATP5B
CHR10_7866598_7873450	ATP5C1
CHR1_111789788_111796893	ATP5F1
CHR17_44321646_44326518	ATP5G1
CHR12_52351948_52360196	ATP5G2
CHR17_70551373_70558175	ATP5H
CHR21_26026065_26033355	ATP5J
CHR7_98900973_98909238	ATP5J2
CHR11_117773813_117778306	ATP5L
CHR21_34209191_34213528	ATP5O
CHR14_49845296_49852197	ATP5S
CHRX_153306714_153320295	ATP6AP1
CHR17_37860887_37865205	ATP6V0A1
CHR1_44209688_44219519	ATP6V0B
CHR16_66071811_66078717	ATP6V0D1
CHR5_172339868_172344118	ATP6V0E1
CHR8_20095483_20099931	ATP6V1B2
CHR8_104098944_104106326	ATP6V1C1
CHR22_16490740_16495088	ATP6V1E1
CHR7_128285092_128290891	ATP6V1F
CHR9_116386346_116390638	ATP6V1G1
CHR8_54917350_54921903	ATP6V1H
CHR13_51481050_51487131	ATP7B
CHR1_152561159_152567649	ATP8B2
CHR19_1762520_1766775	ATP8B3
CHR18_74926884_74931227	ATP9B
CHR17_17879830_17886705	ATPAF2
CHR15_33624893_33629156	ATPBD4
CHR1_28431364_28436055	ATPIF1
CHR3_143779591_143783841	ATR
CHR3_48453187_48464250	ATRIP
CHR20_3396175_3400464	ATRN
CHR10_116839613_116844385	ATRNL1
CHR16_28738414_28742823	ATXN2L
CHR14_91641900_91646207	ATXN3
CHR20_54397333_54404258	AURKA
CHR1_218511625_218515875	AURKAPS1
CHR17_8053838_8058125	AURKB
CHR15_32117829_32122095	AVEN
CHR7_32495752_32502460	AVL9
CHR10_99435868_99440460	AVPI1
CHR16_341700_345965	AXIN1
CHR17_60984519_60991727	AXIN2
CHR3_39169293_39173605	AXUD1
CHR8_103944793_103949073	AZIN1
CHR15_42787476_42791770	B2M
CHR1_233733595_233737904	B3GALNT2
CHR11_133786272_133790522	B3GAT1
CHR11_62145270_62149524	B3GAT3
CHR11_65868364_65875171	B3GNT1
CHR2_62270757_62280699	B3GNT2
CHR3_184450238_184454488	B3GNT5
CHR12_56308665_56316752	B4GALNT1
CHR11_356303_360553	B4GALNT4
CHR9_33156486_33160854	B4GALT1
CHR1_44209688_44219519	B4GALT2
CHR1_159413135_159417438	B4GALT3
CHR20_47762917_47767245	B4GALT5
CHR5_176956224_176960527	B4GALT7
CHR19_46561127_46565377	B9D2
CHR21_29589590_29594357	BACH1
CHR11_63805804_63817456	BAD
CHR10_121397371_121401916	BAG3
CHR8_38149762_38156683	BAG4
CHR14_103095583_103102404	BAG5
CHR15_38515711_38521452	BAHD1
CHR6_69400657_69404913	BAI3
CHR17_76619160_76624316	BAIAP2
CHR11_65522625_65529664	BANF1
CHR3_52416066_52422558	BAP1
CHR2_215381861_215386111	BARD1
CHR9_134444313_134448563	BARHL1
CHR6_31693004_31697325	BAT2
CHR1_169717789_169722039	BAT2D1
CHR19_54146428_54150695	BAX
CHR2_160180576_160184826	BAZ2B
CHR19_52425541_52431363	BBC3
CHR11_66029621_66035451	BBS1
CHR12_75263821_75269838	BBS10
CHR4_123869806_123874058	BBS12
CHR15_70762087_70769043	BBS4
CHR2_170040738_170045004	BBS5
CHR7_33132176_33136806	BBS9
CHR3_108720979_108725229	BBX
CHR7_107004445_107011852	BCAP29
CHR1_93919114_93923473	BCAR3
CHR1_114925007_114929288	BCAS2
CHR17_56106514_56110787	BCAS3
CHR19_54005339_54009613	BCAT2
CHR12_48522392_48526642	BCDIN3D
CHR19_46592043_46598713	BCKDHA
CHR1_85511210_85519671	BCL10
CHR2_60633268_60637637	BCL11A
CHR14_98806825_98811075	BCL11B
CHR18_59136739_59141093	BCL2
CHR20_29773567_29777817	BCL2L1
CHR2_111587483_111598543	BCL2L11
CHR19_54856710_54864426	BCL2L12
CHR22_16497984_16502340	BCL2L13
CHR12_12310263_12314513	BCL2L14
CHR19_49940319_49944620	BCL3
CHR3_188945419_188949669	BCL6
CHR7_72609117_72613460	BCL7B
CHR6_136651932_136656182	BCLAF1
CHRX_39840850_39845100	BCOR
CHRX_128940849_128945099	BCORL1
CHR2_219229201_219237195	BCS1L
CHR5_70783760_70788121	BDP1
CHR17_38229057_38233307	BECN1
CHR1_49014244_49018677	BEND5
CHR6_56924382_56928796	BEND6
CHR7_93470769_93475126	BET1
CHR11_195029_200883	BET1L
CHR16_14630790_14635087	BFAR
CHR20_17459224_17463474	BFSP1
CHR12_26168363_26172770	BHLHB3
CHR20_61108037_61112287	BHLHB4
CHR9_94566154_94570419	BICD2
CHR22_41833200_41837467	BIK
CHR11_101719675_101726517	BIRC2
CHR13_102245899_102252858	BIVM
CHR20_35588760_35593217	BLCAP
CHR15_89058105_89062390	BLM
CHR17_25642312_25646700	BLMH
CHR10_102035189_102039929	BLOC1S2
CHR10_22646645_22650895	BMI1
CHR20_6693706_6697956	BMP2
CHR4_79913055_79917344	BMP2K
CHR2_202946403_202951151	BMPR2
CHR10_42594764_42599014	BMS1
CHR15_81743722_81747972	BNC1
CHR15_57768028_57772310	BNIP2
CHR8_26292939_26297289	BNIP3L
CHR2_242143364_242147744	BOK
CHR2_74227793_74232047	BOLA3
CHR8_145482587_145489428	BOP1
CHR7_133978594_133982860	BPGM
CHR6_3060108_3065308	BPHL
CHR1_218329007_218335094	BPNT1
CHR7_140270244_140274533	BRAF
CHR12_110604754_110611622	BRAP
CHR17_38527628_38534494	BRCA1
CHRX_153949403_153956330	BRCC3
CHR22_48603706_48610838	BRD1
CHR6_33040914_33049234	BRD2
CHR9_135922163_135926954	BRD3
CHR6_119078997_119083876	BRD7P3
CHR5_137539277_137545757	BRD8
CHR5_942411_949415	BRD9
CHR2_27963485_27971655	BRE
CHR14_104837357_104841874	BRF1
CHR8_37825792_37830069	BRF2
CHR7_97745422_97749700	BRI3
CHR17_57294702_57299037	BRIP1
CHR11_65868364_65875171	BRMS1
CHR1_166169031_166175357	BRP44
CHR6_166715629_166719976	BRP44L
CHR3_9744933_9749353	BRPF1
CHR6_36269027_36273277	BRPF3
CHR11_1364204_1368456	BRSK2
CHR15_70398532_70403079	BRUNOL6
CHR21_39606636_39612256	BRWD1
CHR10_122597184_122601643	BRWD2
CHRX_79951139_79955389	BRWD3
CHR1_32631864_32636128	BSDC1
CHR19_518824_524340	BSG
CHR3_49563425_49567675	BSN
CHR10_93670215_93674481	BTAF1
CHR11_13440632_13444902	BTBD10
CHR16_3600836_3605086	BTBD12
CHR14_92865817_92872638	BTBD7
CHR3_15614758_15621581	BTD
CHR5_72826505_72830865	BTF3
CHR1_52291054_52297135	BTF3L4
CHR1_201537786_201542062	BTG2
CHR21_17906283_17910636	BTG3
CHR6_26562628_26566917	BTN2A1
CHR6_26487832_26492191	BTN2A2
CHR10_103100314_103104640	BTRC
CHR2_111151326_111155635	BUB1
CHR15_38237029_38241329	BUB1B
CHR10_124900359_124904678	BUB3
CHR11_116148163_116152414	BUD13
CHR7_98841027_98847728	BUD31
CHR6_111406483_111410733	BXDC1
CHR5_34947737_34957639	BXDC2
CHR6_41993442_42003960	BYSL
CHR2_201381391_201385654	BZW1
CHR7_16648783_16655423	BZW2
CHR10_21501992_21506622	C10orf113
CHR10_21825447_21829697	C10orf114
CHR10_88714667_88724548	C10orf116
CHR10_127394573_127401552	C10orf137
CHR10_21852074_21858117	C10orf140
CHR10_102733801_102740762	C10orf2
CHR10_99880917_99885179	C10orf28
CHR10_95451406_95455819	C10orf4
CHR10_81824905_81829155	C10orf57
CHR10_105868305_105873461	C10orf78
CHR10_120091058_120095312	C10orf84
CHR10_124702988_124707263	C10orf88
CHR10_15941753_15946025	C10orf97
CHR11_111251938_111256224	C11orf1
CHR11_61313225_61320161	C11orf10
CHR11_8885776_8892574	C11orf17
CHR11_64616758_64621039	C11orf2
CHR11_57261797_57266310	C11orf31
CHR11_544094_554279	C11orf35
CHR11_62192233_62199317	C11orf48
CHR11_46911326_46915654	C11orf49
CHR11_71500713_71504974	C11orf51
CHR11_93107912_93120858	C11orf54
CHR11_111446720_111454909	C11orf57
CHR11_16713254_16717519	C11orf58
CHR11_71491193_71495470	C11orf59
CHR11_117899919_117907894	C11orf60
CHR11_124174745_124179009	C11orf61
CHR11_107842688_107846941	C11orf65
CHR11_77206344_77213028	C11orf67
CHR11_65439803_65446607	C11orf68
CHR11_85687435_85691777	C11orf73
CHR11_36569144_36573418	C11orf74
CHR11_82286887_82292705	C11orf82
CHR11_63333998_63338413	C11orf84
CHR12_51972083_51980778	C12orf10
CHR12_26979082_26985710	C12orf11
CHR12_105870334_105874584	C12orf23
CHR12_81272954_81279803	C12orf26
CHR12_87056731_87063624	C12orf29
CHR12_32000119_32007517	C12orf35
CHR12_38298960_38307036	C12orf40
CHR12_47358993_47365770	C12orf41
CHR12_119937912_119942183	C12orf43
CHR12_50746572_50750840	C12orf44
CHR12_103900744_103905003	C12orf45
CHR12_4297131_4301410	C12orf5
CHR12_86944229_86954206	C12orf50
CHR12_14844272_14851168	C12orf60
CHR12_61282731_61286981	C12orf61
CHR12_122279915_122284745	C12orf65
CHR12_46860165_46864431	C12orf68
CHR12_31699887_31704638	C12orf72
CHR13_45858567_45862885	C13orf18
CHR13_20644871_20652210	C13orf3
CHR13_72196542_72203423	C13orf34
CHR13_72196542_72203423	C13orf37
CHR14_75193819_75200458	C14orf1
CHR14_59016327_59024339	C14orf100
CHR14_56112763_56117045	C14orf101
CHR14_56801879_56808876	C14orf108
CHR14_75684511_75688767	C14orf118
CHR14_22631055_22638163	C14orf119
CHR14_30995632_30999918	C14orf126
CHR14_76990654_76997157	C14orf133
CHR14_49652276_49656568	C14orf138
CHR14_89488498_89494296	C14orf143
CHR14_59016327_59024339	C14orf149
CHR14_103095583_103102404	C14orf153
CHR14_77240687_77247609	C14orf156
CHR14_51522442_51526775	C14orf166
CHR14_77293145_77300750	C14orf178
CHR14_68328780_68336443	C14orf181
CHR14_23835424_23842285	C14orf21
CHR14_44432756_44437013	C14orf28
CHR14_57687850_57692154	C14orf37
CHR14_105020198_105029498	C14orf80
CHR14_92651151_92655480	C14orf85
CHR14_22495372_22499680	C14orf94
CHR15_53275640_53280023	C15orf15
CHR15_72985482_72989732	C15orf17
CHR15_38458815_38463065	C15orf23
CHR15_32178065_32184923	C15orf24
CHR15_74135853_74140103	C15orf27
CHR15_81470612_81474862	C15orf40
CHR15_38641769_38649578	C15orf57
CHR15_88574244_88581668	C15orf58
CHR15_71830119_71835577	C15orf59
CHR16_625561_632679	C16orf13
CHR16_625561_632679	C16orf14
CHR16_88612538_88617273	C16orf3
CHR16_1477719_1484346	C16orf38
CHR16_21923530_21927780	C16orf52
CHR16_88248210_88255254	C16orf55
CHR16_31426451_31430707	C16orf58
CHR16_79594103_79601497	C16orf61
CHR16_15889198_15893458	C16orf63
CHR16_8619548_8623798	C16orf68
CHR16_88311433_88317116	C16orf7
CHR16_4720789_4727751	C16orf71
CHR16_9089537_9093787	C16orf72
CHR16_84341440_84345690	C16orf74
CHR16_2191705_2196780	C16orf79
CHR16_56720016_56724297	C16orf80
CHR16_87293759_87303801	C16orf84
CHR16_19802865_19807152	C16orf88
CHR17_26254688_26260879	C17orf42
CHR17_16279580_16283846	C17orf45
CHR17_6853177_6859597	C17orf49
CHR17_76824139_76830950	C17orf56
CHR17_63419296_63423664	C17orf58
CHR17_8029475_8037686	C17orf59
CHR17_7247392_7252975	C17orf61
CHR17_78001130_78005441	C17orf62
CHR17_39616405_39623108	C17orf65
CHR17_8089861_8095587	C17orf68
CHR17_77129071_77133344	C17orf70
CHR17_54638673_54643734	C17orf71
CHR17_32837924_32846218	C17orf78
CHR17_68736870_68745086	C17orf80
CHR17_7091669_7099483	C17orf81
CHR18_13205294_13209544	C18orf1
CHR18_32659577_32666656	C18orf10
CHR18_31803085_31807495	C18orf21
CHR18_46151889_46156150	C18orf24
CHR18_45266812_45271111	C18orf32
CHR18_19271117_19275423	C18orf45
CHR18_50134191_50141645	C18orf54
CHR18_69963265_69969429	C18orf55
CHR18_19333970_19338256	C18orf8
CHR19_43514797_43519048	C19orf15
CHR19_454996_459249	C19orf20
CHR19_1216831_1227300	C19orf24
CHR19_3507811_3512071	C19orf28
CHR19_38151517_38158209	C19orf40
CHR19_12705724_12710068	C19orf43
CHR19_45538882_45549774	C19orf47
CHR19_55993656_56003286	C19orf48
CHR19_18526103_18530353	C19orf50
CHR19_13742781_13747034	C19orf53
CHR19_45945118_45951748	C19orf54
CHR19_40937383_40943270	C19orf55
CHR19_12637747_12644949	C19orf56
CHR19_13874551_13881409	C19orf57
CHR19_48950144_48954454	C19orf61
CHR19_17235731_17240044	C19orf62
CHR19_55666904_55675322	C19orf63
CHR19_14056689_14064674	C19orf67
CHR19_5628534_5635411	C19orf70
CHR2_68142869_68147134	C1D
CHR17_5282388_5286695	C1QBP
CHR10_16603260_16607510	C1QL3
CHR1_111307297_111311589	C1orf103
CHR1_153553810_153564062	C1orf104
CHR1_37927245_37933975	C1orf109
CHR1_168027350_168034155	C1orf112
CHR1_38041737_38049954	C1orf122
CHR1_53458127_53462377	C1orf123
CHR1_229536804_229543701	C1orf124
CHR1_23973969_23978251	C1orf128
CHR1_229440098_229447056	C1orf131
CHR1_16635725_16640589	C1orf144
CHR1_37751704_37756463	C1orf149
CHR1_19792553_19796803	C1orf151
CHR1_1040574_1044838	C1orf159
CHR1_154570226_154578319	C1orf182
CHR1_112096241_112103442	C1orf183
CHR1_46435935_46442349	C1orf190
CHR1_229070150_229075185	C1orf198
CHR1_153487473_153495398	C1orf2
CHR1_23564546_23570966	C1orf213
CHR1_183388089_183396206	C1orf25
CHR1_183388089_183396206	C1orf26
CHR1_184608092_184614580	C1orf27
CHR1_232572551_232576819	C1orf31
CHR1_165210435_165214685	C1orf32
CHR1_226356892_226367127	C1orf35
CHR1_43002026_43008781	C1orf50
CHR1_148518076_148522632	C1orf51
CHR1_85497163_85501443	C1orf52
CHR1_148507185_148512571	C1orf54
CHR1_224252896_224257164	C1orf55
CHR1_231149492_231153758	C1orf57
CHR1_25533897_25540743	C1orf63
CHR1_154961357_154968335	C1orf66
CHR1_226416638_226420888	C1orf69
CHR1_244792870_244799686	C1orf71
CHR1_151863996_151876692	C1orf77
CHR1_54288347_54295199	C1orf83
CHR1_43624642_43631570	C1orf84
CHR1_170764611_170769729	C1orf9
CHR1_227542253_227549164	C1orf96
CHR6_31970042_31976943	C2
CHR20_61034426_61043219	C20orf11
CHR20_42272059_42276345	C20orf111
CHR20_30534099_30538546	C20orf112
CHR20_34920940_34928151	C20orf117
CHR20_35012738_35017090	C20orf118
CHR20_35237387_35244905	C20orf132
CHR20_31725130_31729423	C20orf134
CHR20_61959509_61967889	C20orf135
CHR20_42372473_42376797	C20orf142
CHR20_31725130_31729423	C20orf144
CHR20_61619076_61623328	C20orf149
CHR20_43948895_43956808	C20orf165
CHR20_57945450_57952247	C20orf177
CHR20_34664080_34668383	C20orf24
CHR20_19977695_19988190	C20orf26
CHR20_24920599_24924925	C20orf3
CHR20_5040914_5045233	C20orf30
CHR20_24394334_24399085	C20orf39
CHR20_34284325_34288610	C20orf4
CHR20_54473591_54477870	C20orf43
CHR20_13710181_13717032	C20orf7
CHR20_17894261_17900990	C20orf72
CHR20_218329_226963	C20orf96
CHR21_45646024_45650288	C21orf123
CHR21_44582824_44587204	C21orf2
CHR21_44374423_44378740	C21orf33
CHR21_30233403_30237653	C21orf41
CHR21_32572473_32576747	C21orf45
CHR21_46527194_46533204	C21orf57
CHR21_46561749_46571713	C21orf58
CHR21_33062781_33069540	C21orf62
CHR21_45177947_45187688	C21orf70
CHR21_18111763_18117053	C21orf91
CHR22_23278117_23284775	C22orf13
CHR22_18383559_18389386	C22orf25
CHR22_31137462_31141735	C22orf28
CHR22_18219052_18225962	C22orf29
CHR22_40795578_40806394	C22orf32
CHR11_118476993_118484153	C2CD2L
CHR11_73556504_73563026	C2CD3
CHR2_161057509_161062051	C2orf12
CHR2_219747697_219753431	C2orf24
CHR2_150148623_150156038	C2orf25
CHR2_27283329_27294511	C2orf28
CHR2_101232309_101236559	C2orf29
CHR2_44439094_44444817	C2orf34
CHR2_171995573_172002365	C2orf37
CHR2_20885558_20889828	C2orf43
CHR2_24122631_24127235	C2orf44
CHR2_105316944_105321194	C2orf49
CHR2_37308793_37315748	C2orf56
CHR2_98587973_98594887	C2orf64
CHR2_210743546_210747796	C2orf67
CHR2_85691913_85697555	C2orf68
CHR2_200480773_200485023	C2orf69
CHR2_73311412_73317364	C2orf7
CHR2_119837542_119844374	C2orf76
CHR2_73859960_73865579	C2orf78
CHR2_74497293_74503150	C2orf81
CHR3_120696557_120700913	C3orf1
CHR3_10128832_10133115	C3orf10
CHR3_114220455_114224770	C3orf17
CHR3_50578412_50584124	C3orf18
CHR3_14664772_14669041	C3orf19
CHR3_196472343_196476666	C3orf21
CHR3_101015870_101020120	C3orf26
CHR3_11862602_11866852	C3orf31
CHR3_197920181_197926991	C3orf34
CHR3_88278298_88282548	C3orf38
CHR3_194117572_194122144	C3orf59
CHR3_49029411_49036971	C3orf60
CHR3_56562730_56567005	C3orf63
CHR3_69143534_69149009	C3orf64
CHR3_187024756_187029021	C3orf65
CHR3_186352746_186356996	C3orf70
CHR4_57536304_57542083	C4orf14
CHR4_2211494_2217189	C4orf15
CHR4_113368929_113373187	C4orf16
CHR4_113774230_113781005	C4orf21
CHR4_170914873_170919133	C4orf27
CHR4_17414183_17424979	C4orf30
CHR4_130230855_130237712	C4orf33
CHR4_39316126_39320376	C4orf34
CHR4_88031821_88036072	C4orf36
CHR4_184813939_184820825	C4orf41
CHR4_164631791_164636064	C4orf43
CHR4_159809408_159816148	C4orf46
CHR5_111120030_111126953	C5orf13
CHR5_133331446_133335877	C5orf15
CHR5_31564650_31571441	C5orf22
CHR5_134205768_134210434	C5orf24
CHR5_36277251_36281501	C5orf33
CHR5_43550142_43554444	C5orf34
CHR5_93979290_93983540	C5orf36
CHR5_43074451_43079598	C5orf39
CHR5_156622168_156629679	C5orf40
CHR5_172412460_172416725	C5orf41
CHR5_60493296_60497549	C5orf43
CHR5_179217649_179221946	C5orf45
CHR5_41936726_41940976	C5orf51
CHR6_34771769_34776103	C6orf106
CHR6_13593644_13599266	C6orf114
CHR6_169865159_169869502	C6orf120
CHR6_41145187_41151666	C6orf130
CHR6_43585309_43596180	C6orf154
CHR6_97837023_97841273	C6orf167
CHR6_121696573_121700825	C6orf170
CHR6_126699462_126703749	C6orf173
CHR6_127878790_127883040	C6orf174
CHR6_133160608_133164940	C6orf192
CHR6_110115660_110122613	C6orf199
CHR6_107452609_107456859	C6orf203
CHR6_119078997_119083876	C6orf204
CHR6_151807905_151818471	C6orf211
CHR6_112511866_112518895	C6orf225
CHR6_31907123_31911439	C6orf48
CHR6_24826323_24830882	C6orf62
CHR6_149925716_149929970	C6orf72
CHR7_40137599_40144241	C7orf10
CHR7_40137599_40144241	C7orf11
CHR7_42917284_42921682	C7orf25
CHR7_39569033_39573283	C7orf36
CHR7_30137633_30141892	C7orf41
CHR7_66020146_66024433	C7orf42
CHR7_99591948_99597738	C7orf43
CHR7_43734822_43739134	C7orf44
CHR7_99871280_99875530	C7orf47
CHR7_99913941_99920235	C7orf51
CHR7_127075937_127080231	C7orf54
CHR7_99580977_99585227	C7orf59
CHR8_11095508_11099785	C8orf16
CHR8_146245129_146249417	C8orf33
CHR8_96349863_96354113	C8orf37
CHR8_42512412_42519725	C8orf40
CHR8_33489345_33493698	C8orf41
CHR8_67738906_67745506	C8orf44
CHR9_97674303_97681579	C9orf102
CHR9_137528861_137536901	C9orf116
CHR9_7789017_7793299	C9orf123
CHR9_103332453_103339051	C9orf125
CHR9_35815728_35825778	C9orf127
CHR9_35815728_35825778	C9orf128
CHR9_139038236_139050783	C9orf139
CHR9_138494267_138500828	C9orf163
CHR9_34512277_34516537	C9orf165
CHR9_139234508_139245955	C9orf169
CHR9_34601326_34605601	C9orf23
CHR9_34445310_34452068	C9orf25
CHR9_96525314_96529564	C9orf3
CHR9_102225962_102230212	C9orf30
CHR9_139629764_139636570	C9orf37
CHR9_6399650_6403900	C9orf38
CHR9_76756806_76761122	C9orf40
CHR9_76832380_76836630	C9orf41
CHR9_115209286_115216273	C9orf43
CHR9_5427097_5431360	C9orf46
CHR9_90792097_90796931	C9orf47
CHR9_110732781_110739717	C9orf6
CHR9_4476939_4481193	C9orf68
CHR9_27562726_27567342	C9orf72
CHR9_139213363_139223422	C9orf75
CHR9_114519456_114523708	C9orf80
CHR9_26881975_26886302	C9orf82
CHR9_73712742_73719468	C9orf85
CHR9_138832101_138843548	C9orf86
CHR9_94894820_94899132	C9orf89
CHR9_76889778_76896453	C9orf95
CHR9_135229604_135236291	C9orf96
CHR9_99428757_99438920	C9orf97
CHR16_65432282_65437087	CA7
CHR22_28489857_28496469	CABP7
CHR9_139888561_139892811	CACNA1B
CHR16_1139741_1144488	CACNA1H
CHR7_81910217_81914467	CACNA2D1
CHR17_34606561_34610927	CACNB1
CHR2_152662715_152667290	CACNB4
CHR17_62387974_62392237	CACNG4
CHR1_173231693_173236599	CACYBP
CHR2_27283329_27294511	CAD
CHR19_48835081_48839331	CADM4
CHR7_122312971_122317250	CADPS2
CHR12_52406729_52411008	CALCOCO1
CHR7_134223198_134227448	CALD1
CHR14_89929625_89935111	CALM1
CHR2_47254100_47260659	CALM2
CHR19_51792746_51799566	CALM3
CHR10_5530760_5535018	CALML5
CHR7_71439146_71443416	CALN1
CHR19_12904763_12911210	CALR
CHR19_16464723_16471503	CALR3
CHR7_128163171_128167432	CALU
CHR3_9785879_9790161	CAMK1
CHR7_44330999_44335249	CAMK2B
CHR4_114900985_114905677	CAMK2D
CHR10_75237426_75246380	CAMK2G
CHR1_20682049_20688359	CAMK2N1
CHR3_185461107_185465445	CAMK2N2
CHR5_134098604_134102854	CAMLG
CHR1_198971808_198976058	CAMSAP1L1
CHR5_179055035_179059351	CANX
CHR1_40275501_40279774	CAP1
CHR6_17498214_17502671	CAP2
CHR2_241171324_241175710	CAPN10
CHR1_221963323_221967597	CAPN2
CHR11_76452139_76456437	CAPN5
CHR3_15219236_15226016	CAPN7
CHR19_41319257_41323625	CAPNS1
CHR12_30794575_30802215	CAPRIN2
CHR1_112960472_112968470	CAPZA1
CHR7_116286298_116290594	CAPZA2
CHR5_40870317_40877969	CARD6
CHR16_8865897_8873867	CARHSP1
CHR13_110062438_110070201	CARKD
CHR13_110155689_110166534	CARS2
CHR12_25235965_25242861	CASC1
CHR15_42364720_42368996	CASC4
CHR15_38670238_38674504	CASC5
CHRX_41666450_41670712	CASK
CHR16_2185716_2189966	CASKIN1
CHR17_71020734_71026722	CASKIN2
CHR7_142688684_142697561	CASP2
CHR4_185804372_185811123	CASP3
CHR4_110843276_110847578	CASP6
CHR10_115425424_115430399	CASP7
CHR6_90592878_90599614	CASP8AP2
CHR5_96164654_96172898	CAST
CHR1_10675799_10680049	CASZ1
CHR11_34413553_34417848	CAT
CHR10_74055080_74059367	CBARA1
CHR20_31538088_31542338	CBFA2T2
CHR16_65617050_65621300	CBFB
CHR11_118578699_118582949	CBL
CHR3_107069768_107074077	CBLB
CHR7_107168321_107172571	CBLL1
CHR4_170167213_170171497	CBR4
CHR21_43368234_43373041	CBS
CHR2_113908352_113912616	CBWD2
CHR9_70043204_70047458	CBWD3
CHR17_43532610_43543811	CBX1
CHR17_75363087_75367337	CBX2
CHR17_75426914_75431308	CBX4
CHR12_52957254_52966681	CBX5
CHR22_37597402_37601704	CBX6
CHR22_37877685_37881984	CBX7
CHR17_75384657_75388985	CBX8
CHR22_37401674_37408674	CBY1
CHR10_70147476_70151726	CCAR1
CHR18_55514820_55519070	CCBE1
CHR1_89230125_89234604	CCBL2
CHR3_42817258_42826729	CCBP2
CHR17_40329179_40335818	CCDC103
CHR2_55596743_55601077	CCDC104
CHR4_110697365_110704006	CCDC109B
CHR4_186629092_186633376	CCDC110
CHR4_185804372_185811123	CCDC111
CHR5_114659114_114663754	CCDC112
CHR3_46992404_46997086	CCDC12
CHR2_27701906_27708883	CCDC121
CHR19_38151517_38158209	CCDC123
CHR19_17903404_17907654	CCDC124
CHR7_23600055_23605054	CCDC126
CHR5_267900_274797	CCDC127
CHR7_92692968_92700364	CCDC132
CHR2_108766144_108770400	CCDC138
CHR3_125156669_125166386	CCDC14
CHR2_74560221_74567131	CCDC142
CHR19_11403768_11410440	CCDC151
CHR1_26429777_26434029	CCDC21
CHR8_27684476_27689589	CCDC25
CHR6_139132849_139137365	CCDC28A
CHR1_32435320_32439589	CCDC28B
CHR12_94857701_94864059	CCDC38
CHR12_93376862_93381112	CCDC41
CHR17_40121906_40126157	CCDC43
CHR17_59930119_59936369	CCDC45
CHR17_34234365_34238615	CCDC49
CHR18_41931485_41941697	CCDC5
CHR3_192526067_192530820	CCDC50
CHR3_48453187_48464250	CCDC51
CHR3_114715893_114720193	CCDC52
CHR12_100979153_100983477	CCDC53
CHR17_25464459_25468720	CCDC55
CHR17_38200835_38207730	CCDC56
CHR12_81272954_81279803	CCDC59
CHR3_56562730_56567005	CCDC66
CHR10_32771546_32776070	CCDC7
CHR3_49178008_49184821	CCDC71
CHR3_48453187_48464250	CCDC72
CHR1_100367796_100374599	CCDC76
CHR12_381438_385688	CCDC77
CHR16_713436_719960	CCDC78
CHR11_95756824_95766209	CCDC82
CHR11_118370561_118374811	CCDC84
CHR2_56261267_56269047	CCDC85A
CHR11_65410950_65416086	CCDC85B
CHR2_55499503_55503967	CCDC88A
CHR11_82673919_82678562	CCDC90B
CHR12_123020122_123026616	CCDC92
CHR2_118487349_118495288	CCDC93
CHR19_46504433_46508683	CCDC97
CHR5_168939854_168944104	CCDC99
CHR6_31230810_31237019	CCHCR1
CHR7_45002811_45007132	CCM2
CHR4_122963580_122967842	CCNA2
CHR5_68495168_68499500	CCNB1
CHR14_19866623_19874797	CCNB1IP1
CHR15_57181111_57185377	CCNB2
CHR6_100122475_100126911	CCNC
CHR11_69161553_69165876	CCND1
CHR12_4249698_4253973	CCND2
CHR6_42016372_42021030	CCND3
CHR15_41261331_41268691	CCNDBP1
CHR8_95975855_95980160	CCNE2
CHR5_162793654_162797954	CCNG1
CHR4_78293901_78298300	CCNG2
CHR5_86743691_86748092	CCNH
CHR10_97789640_97794079	CCNJ
CHR14_99013991_99020479	CCNK
CHR3_158359827_158364676	CCNL1
CHR5_54564432_54568765	CCNO
CHR12_47396298_47400548	CCNT1
CHR2_135389362_135393625	CCNT2
CHR10_35662461_35666736	CCNY
CHR2_208281008_208285469	CCNYL1
CHR15_53487004_53491366	CCPG1
CHR17_38081427_38090871	CCR10
CHR9_89778490_89782987	CCRK
CHR1_154570226_154578319	CCT3
CHR2_61968493_61972795	CCT4
CHR7_56083371_56090262	CCT6A
CHR17_30309188_30316119	CCT6B
CHR2_73311412_73317364	CCT7
CHR21_29367060_29375493	CCT8
CHR5_139992183_140003167	CD14
CHR6_109809590_109813853	CD164
CHR3_113531163_113535464	CD200
CHR6_47550398_47554649	CD2AP
CHR16_30273332_30277628	CD2BP2
CHR19_8278444_8282739	CD320
CHR19_50597806_50604910	CD3EAP
CHR1_205988524_205992815	CD46
CHR3_109291777_109296125	CD47
CHR1_116914376_116918684	CD58
CHR12_54407650_54412677	CD63
CHR11_2351622_2356065	CD81
CHRY_2615727_2619977	CD99
CHRX_149817011_149821337	CD99L2
CHR13_48716577_48720863	CDADC1
CHR15_40815847_40820209	CDAN1
CHR1_100587134_100591786	CDC14A
CHR1_43593712_43598180	CDC20
CHR5_137576140_137580418	CDC23
CHR20_3720885_3725854	CDC25B
CHR9_115074281_115081190	CDC26
CHR17_42620791_42625164	CDC27
CHR7_39953133_39957383	CDC2L5
CHR6_111242352_111246605	CDC2L6
CHR19_10374445_10378771	CDC37
CHR9_4666232_4670482	CDC37L1
CHR1_22248206_22256035	CDC42
CHR1_225571414_225575949	CDC42BPA
CHR14_102592802_102597052	CDC42BPB
CHR11_64367867_64372117	CDC42BPG
CHR22_36282945_36287196	CDC42EP1
CHR1_149294258_149302249	CDC42SE1
CHR5_130624100_130628350	CDC42SE2
CHR22_17843915_17850226	CDC45L
CHR17_35694171_35698442	CDC6
CHR1_91735511_91739784	CDC7
CHR1_191354283_191358623	CDC73
CHR8_25368927_25376335	CDCA2
CHR12_6827798_6834991	CDCA3
CHR14_104557692_104562038	CDCA4
CHR11_64604769_64611600	CDCA5
CHR2_173924293_173928590	CDCA7
CHR7_21951209_21955531	CDCA7L
CHR1_37927245_37933975	CDCA8
CHR3_120492409_120497164	CDGAP
CHR16_63712670_63716931	CDH11
CHR5_69621012_69625262	CDH12P
CHR18_24010342_24014689	CDH2
CHR10_72823196_72827474	CDH23
CHR14_22588438_22600058	CDH24
CHR20_59257376_59261701	CDH4
CHR5_31226052_31230363	CDH6
CHR16_88277078_88281363	CDK10
CHR12_54643325_54649593	CDK2
CHR11_67027666_67036178	CDK2AP2
CHR12_56431594_56438483	CDK4
CHR7_150380650_150391421	CDK5
CHR17_27834717_27839431	CDK5R1
CHR20_31452215_31456498	CDK5RAP1
CHR9_122381469_122385758	CDK5RAP2
CHR17_43399927_43404474	CDK5RAP3
CHR5_68562970_68567288	CDK7
CHR13_25723255_25727528	CDK8
CHR9_129584651_129588938	CDK9
CHR6_20639190_20643485	CDKAL1
CHRX_18350177_18354427	CDKL5
CHR12_12758075_12762413	CDKN1B
CHR4_184599282_184603650	CDKN2AIP
CHR19_10536946_10544155	CDKN2D
CHR14_53929962_53934225	CDKN3
CHR16_22292671_22296939	CDR2
CHR16_87394186_87398480	CDT1
CHR20_48237282_48241547	CEBPB
CHR19_38552575_38557246	CEBPG
CHR2_37308793_37315748	CEBPZ
CHR22_16019403_16023669	CECR5
CHR22_15981393_15985643	CECR6
CHR22_45310981_45315231	CELSR1
CHR4_68093046_68097351	CENPC1
CHR1_212839654_212843904	CENPF
CHR5_68517630_68521904	CENPH
CHRX_100237953_100243451	CENPI
CHR5_64891390_64898251	CENPK
CHR1_172056940_172064086	CENPL
CHR22_40670239_40678892	CENPM
CHR16_79594103_79601497	CENPN
CHR2_24866253_24873255	CENPO
CHR6_49535554_49546578	CENPQ
CHR4_56506293_56510543	CEP135
CHR15_46889769_46894019	CEP152
CHR11_116700280_116704530	CEP164
CHR20_33503063_33511981	CEP250
CHR1_178187246_178191496	CEP350
CHR10_95242898_95247148	CEP55
CHR11_95159789_95166102	CEP57
CHR3_135683774_135691019	CEP63
CHR2_65133498_65137852	CEP68
CHR3_139795019_139799319	CEP70
CHR5_661965_666228	CEP72
CHR18_12689563_12696203	CEP76
CHR3_102922683_102926933	CEP97
CHR1_111480271_111487742	CEPT1
CHR16_65522347_65529304	CES2
CHRX_151746666_151753457	CETN2
CHR5_89740545_89744859	CETN3
CHR16_74024134_74028388	CFDP1
CHR14_34251946_34257149	CFL2
CHR3_88189988_88194336	CGGBP1
CHR1_149746996_149751249	CGN
CHR15_55452496_55456746	CGNL1
CHR14_54042836_54047123	CGRRF1
CHR2_53864220_53871083	CHAC2
CHR19_4350158_4354996	CHAF1A
CHR10_75208326_75216090	CHCHD1
CHR7_56140871_56145181	CHCHD2
CHR7_132416604_132420882	CHCHD3
CHR3_14138045_14144823	CHCHD4
CHR2_113055006_113059392	CHCHD5
CHR8_57283368_57289892	CHCHD7
CHR11_73262180_73269054	CHCHD8
CHR5_98289388_98293638	CHD1
CHR1_145177457_145181727	CHD1L
CHR15_91240922_91245318	CHD2
CHR8_61750392_61754642	CHD7
CHR14_20974492_20978742	CHD8
CHR11_124997578_125002296	CHEK1
CHR22_27464518_27471910	CHEK2
CHR19_16513190_16517748	CHERP
CHRX_72695943_72700595	CHIC1
CHR4_54621884_54629045	CHIC2
CHR11_897909_904335	CHID1
CHR11_67644562_67648934	CHKA
CHR22_49362994_49371760	CHKB
CHRX_85188472_85192722	CHM
CHR16_88248210_88255254	CHMP1A
CHR18_11837925_11842216	CHMP1B
CHR19_63757402_63765647	CHMP2A
CHR3_87355786_87360036	CHMP2B
CHR20_31859279_31863576	CHMP4B
CHR9_33251499_33258244	CHMP5
CHR2_175577450_175581861	CHN1
CHR11_89595079_89599375	CHORDC1
CHR15_39307228_39313687	CHP
CHR2_220113488_220120231	CHPF
CHR12_100612047_100616350	CHPT1
CHR15_76641460_76645710	CHRNA5
CHR11_45640102_45647248	CHST1
CHR2_100399753_100407664	CHST10
CHR3_144317362_144323079	CHST2
CHRX_46314635_46318912	CHST7
CHR15_99608899_99613149	CHSY1
CHR16_772177_781884	CHTF18
CHR10_101978545_101982834	CHUK
CHR16_56031591_56042441	CIAPIN1
CHR15_88574244_88581668	CIB1
CHR19_47477156_47481406	CIC
CHR3_10039612_10046541	CIDECP
CHR14_101895630_101902506	CINP
CHR12_54495548_54501273	CIP29
CHR2_174965212_174972189	CIR
CHR10_59695391_59701200	CISD1
CHR3_50623353_50630378	CISH
CHR12_118798725_118802978	CIT
CHRX_71442765_71447015	CITED1
CHR6_139736683_139740978	CITED2
CHR9_130001978_130009983	CIZ1
CHR13_51921987_51928352	CKAP2
CHR2_113237907_113242165	CKAP2L
CHR12_105165056_105169414	CKAP4
CHR14_103058150_103066028	CKB
CHR1_153208876_153216964	CKS1B
CHR9_91112432_91116713	CKS2
CHR2_122122716_122127022	CLASP1
CHR3_33734102_33738352	CLASP2
CHR3_185560387_185565584	CLCN2
CHR4_170774796_170779468	CLCN3
CHR16_1464263_1468513	CLCN7
CHR7_89867197_89873517	CLDN12
CHR6_155676559_155680809	CLDN20
CHR22_17891172_17896360	CLDN5
CHR16_3006842_3017788	CLDN6
CHR3_99723298_99727945	CLDND1
CHR6_46090774_46095053	CLIC5
CHR21_34960057_34964307	CLIC6
CHR5_157217872_157222246	CLINT1
CHR12_121472319_121476569	CLIP1
CHR7_73338240_73342490	CLIP2
CHR2_201436855_201441167	CLK1
CHR5_177985886_177993722	CLK4
CHR16_28409831_28416905	CLN3
CHR8_1695847_1700172	CLN8
CHR11_77025745_77029995	CLNS1A
CHR4_56106106_56110356	CLOCK
CHR11_57177705_57182563	CLP1
CHR19_50146941_50151237	CLPTM1
CHR1_36007366_36011638	CLSPN
CHR3_141133396_141137649	CLSTN2
CHR17_55048537_55052812	CLTC
CHR13_99053436_99057686	CLYBL
CHR3_28254627_28258877	CMC1
CHR16_80032894_80037144	CMIP
CHR1_47568674_47572952	CMPK1
CHR3_130384642_130388958	CNBP
CHR18_70311076_70318882	CNDP2
CHR11_6208021_6217659	CNGA4
CHR14_53977148_53981399	CNIH
CHR1_222607717_222611970	CNIH4
CHRX_21298980_21303650	CNKSR2
CHR1_95161634_95168789	CNN3
CHR10_104664564_104669603	CNNM2
CHR2_96842214_96847408	CNNM3
CHR2_96842214_96847408	CNNM4
CHR4_6761704_6769551	CNO
CHR16_57220487_57224751	CNOT1
CHR3_32698201_32702611	CNOT10
CHR7_134844614_134848891	CNOT4
CHR5_179850522_179854772	CNOT6
CHR4_78958796_78963046	CNOT6L
CHR8_17145350_17152258	CNOT7
CHR5_154214890_154219162	CNOT8
CHR12_54995280_54999887	CNPY2
CHR6_43001402_43005968	CNPY3
CHR7_99551700_99558415	CNPY4
CHR17_38229057_38233307	CNTD1
CHR11_58099138_58103974	CNTF
CHR9_17121533_17125787	CNTLN
CHR17_38081427_38090871	CNTNAP1
CHR9_39277445_39281812	CNTNAP3
CHR17_7772697_7779490	CNTROB
CHR2_165405424_165410396	COBLL1
CHR9_139261293_139270926	COBRA1
CHR17_68696865_68701552	COG1
CHR1_228841360_228845685	COG2
CHR13_44933571_44937890	COG3
CHR16_69111701_69118458	COG4
CHR7_106988167_106995442	COG5
CHR13_39124313_39128623	COG6
CHR17_52392653_52396910	COIL
CHR6_70629668_70633918	COL19A1
CHR9_115954551_115958801	COL27A1
CHR13_109754131_109760959	COL4A1
CHR5_74839836_74846696	COL4A3BP
CHR20_60915331_60919608	COL9A3
CHR2_61982806_61987062	COMMD1
CHR5_115445125_115449375	COMMD10
CHR3_150952188_150956468	COMMD2
CHR10_22641804_22646080	COMMD3
CHR8_146044192_146052740	COMMD5
CHR13_75009226_75013487	COMMD6
CHR20_30794158_30798975	COMMD7
CHR11_36266800_36271055	COMMD9
CHR1_158576186_158583579	COPA
CHR11_14477224_14481474	COPB1
CHR3_140590401_140594658	COPB2
CHR19_18887993_18894699	COPE
CHR3_130447642_130451929	COPG
CHR15_47231767_47238579	COPS2
CHR17_17124483_17128816	COPS3
CHR4_84171762_84176149	COPS4
CHR8_68135656_68140616	COPS5
CHR12_6699971_6704299	COPS7A
CHR2_237655193_237660076	COPS8
CHR12_53001677_53005948	COPZ1
CHR2_198022975_198027225	COQ10B
CHR4_84424198_84428591	COQ2
CHR6_99948026_99952301	COQ3
CHR12_119450586_119457674	COQ5
CHR16_18982927_18987561	COQ7
CHR16_56031591_56042441	COQ9
CHR16_4405822_4410072	CORO7
CHR16_83208369_83212684	COTL1
CHR17_13909943_13914320	COX10
CHR10_101478479_101485390	COX15
CHR14_69895351_69899647	COX16
CHR3_120878169_120882440	COX17
CHR4_74153523_74157836	COX18
CHR16_84387011_84394101	COX4NB
CHR15_73016675_73021022	COX5A
CHR12_119356786_119361060	COX6A1
CHR19_40827494_40831845	COX6B1
CHR8_100972707_100978571	COX6C
CHR6_76006952_76013745	COX7A2
CHR5_85946039_85950325	COX7C
CHR14_92865817_92872638	COX8C
CHR16_19439208_19444451	CP110
CHR17_25726570_25730859	CPD
CHR4_14611119_14616553	CPEB2
CHR10_94037399_94044324	CPEB3
CHR5_173245294_173253436	CPEB4
CHR4_809195_813445	CPLX1
CHR5_175152715_175156965	CPLX2
CHR20_33715472_33719762	CPNE1
CHR8_145604761_145616581	CPSF1
CHR14_91654581_91661406	CPSF2
CHR2_9477743_9484586	CPSF3
CHR7_98871035_98877855	CPSF4
CHR22_49362994_49371760	CPT1B
CHR19_54882712_54886968	CPT1C
CHR16_1601401_1605651	CRAMP1L
CHR9_130909564_130916404	CRAT
CHR19_6409986_6416429	CRB3
CHR3_3195635_3199890	CRBN
CHR2_208197191_208201800	CREB1
CHR9_35718816_35725678	CREB3
CHR11_46252630_46256885	CREB3L1
CHR7_137334109_137340886	CREB3L2
CHR12_12652592_12656939	CREBL2
CHR10_35452306_35460231	CREM
CHR17_41213948_41218423	CRHR1
CHR14_105020198_105029498	CRIP1
CHR14_105008675_105012975	CRIP2
CHR2_46694311_46701208	CRIPT
CHR8_76055897_76060280	CRISPLD1
CHR22_19598213_19602522	CRKL
CHR17_34868039_34872567	CRKRS
CHR17_26175067_26179326	CRLF3
CHR20_5931295_5935628	CRLS1
CHR17_46148475_46152727	CROP
CHR10_99779825_99784075	CRTAC1
CHR3_33126982_33131297	CRTAP
CHR19_18651924_18656253	CRTC1
CHR1_152196917_152210312	CRTC2
CHR12_106010688_106014955	CRY1
CHR11_45822104_45826354	CRY2
CHR16_21216176_21225418	CRYM
CHR1_74967927_74974820	CRYZ
CHR21_33933153_33939436	CRYZL1
CHR12_51857298_51864147	CSAD
CHR12_10766411_10770678	CSDA
CHR1_115101368_115105647	CSDE1
CHR10_42950439_42954709	CSGALNACT2
CHR7_150554466_150562298	CSGLCA-T
CHR5_148910100_148914700	CSNK1A1
CHR22_37042414_37047535	CSNK1E
CHR15_62434523_62438923	CSNK1G1
CHR19_1888687_1892937	CSNK1G2
CHR20_471604_475982	CSNK2A1
CHR16_56788407_56792783	CSNK2A2
CHR8_68135656_68140616	CSPP1
CHR20_18067463_18074492	CSRP2BP
CHR20_23565824_23570083	CST3
CHR21_44019872_44024187	CSTB
CHR20_54397333_54404258	CSTF1
CHR10_53128595_53132861	CSTF2T
CHR11_33138837_33143113	CSTF3
CHR14_38800746_38806950	CTAGE5
CHR10_126838269_126842519	CTBP2
CHR1_84811936_84816251	CTBS
CHR18_75537288_75544233	CTDP1
CHR2_218966032_218975358	CTDSP1
CHR12_56525979_56530289	CTDSP2
CHR3_37875172_37879422	CTDSPL
CHR15_42503618_42508032	CTDSPL2
CHR16_67720547_67727482	CTF8
CHR6_132313379_132317687	CTGF
CHR1_70646042_70650292	CTH
CHR5_138113505_138117785	CTNNA1
CHR3_41212503_41216765	CTNNB1
CHR1_9892136_9896403	CTNNBIP1
CHR20_35752347_35756616	CTNNBL1
CHR11_57282344_57286672	CTNND1
CHR5_11956360_11960610	CTNND2
CHR17_3483021_3489865	CTNS
CHRX_16639946_16648457	CTPS2
CHR11_10725878_10730136	CTR9
CHR16_66522507_66526766	CTRL
CHR20_43948895_43956808	CTSA
CHR11_87709836_87714086	CTSC
CHR17_53386933_53391183	CUEDC1
CHR11_47530495_47534764	CUGBP1
CHR10_11243557_11247896	CUGBP2
CHR7_148023365_148027615	CUL1
CHR10_35418550_35423032	CUL2
CHR2_225157547_225161858	CUL3
CHR13_112907556_112914484	CUL4A
CHRX_119577833_119582345	CUL4B
CHR6_43128882_43138720	CUL7
CHR6_33492324_33497543	CUTA
CHR10_101478479_101485390	CUTC
CHR7_101242504_101248351	CUX1
CHR12_109952711_109956961	CUX2
CHR11_94342992_94349876	CWC15
CHR10_102016578_102020869	CWF19L1
CHR11_106829656_106833906	CWF19L2
CHR21_17803700_17807993	CXADR
CHR3_46011554_46015804	CXCR6
CHR18_46067254_46071686	CXXC1
CHRX_16710980_16715258	CXorf15
CHRX_103294311_103298706	CXorf39
CHRX_148852223_148865258	CXorf40B
CHR18_70109340_70113701	CYB5A
CHR16_68012540_68016813	CYB5B
CHR17_7695608_7705434	CYB5D1
CHR17_3989798_3996563	CYB5D2
CHR22_41372212_41378849	CYB5R3
CHR6_84622623_84626873	CYB5R4
CHR11_60882931_60889805	CYBASC3
CHR2_172081752_172089140	CYBRD1
CHR7_25130652_25134980	CYCS
CHR15_20440624_20444926	CYFIP1
CHR5_156622168_156629679	CYFIP2
CHR8_145659045_145669514	CYHR1
CHR2_203808157_203812739	CYP20A1
CHR10_94807510_94813326	CYP26C1
CHR12_56446395_56456022	CYP27B1
CHR11_14869577_14873874	CYP2R1
CHR4_109068665_109072939	CYP2U1
CHR14_99216909_99221257	CYP46A1
CHR7_91600986_91605446	CYP51A1
CHR1_85815540_85820021	CYR61
CHR2_10137233_10141489	CYS1
CHR17_74289179_74293471	CYTH1
CHR7_6278017_6282300	CYTH3
CHR14_58721650_58725903	DAAM1
CHR14_58167054_58175361	DACT1
CHR6_168462489_168466783	DACT2
CHR14_22127202_22131469	DAD1
CHR11_60855225_60860653	DAK
CHR3_49029411_49036971	DALRD3
CHR5_10813589_10817844	DAP
CHR1_153921997_153928915	DAP3
CHR15_62124813_62129074	DAPK2
CHR19_3920076_3924326	DAPK3
CHR2_136458783_136463192	DARS
CHR1_172056940_172064086	DARS2
CHR6_33397907_33408520	DAXX
CHR19_1351764_1359449	DAZAP1
CHR12_49915392_49919643	DAZAP2
CHR17_40138001_40142251	DBF4B
CHR2_119837542_119844374	DBI
CHR16_88612538_88617273	DBNDD1
CHR7_44036617_44051605	DBNL
CHR19_53831650_53835900	DBP
CHR3_139375659_139379963	DBR1
CHR1_100487211_100491478	DBT
CHR4_109787689_109791955	DC2
CHR17_40490705_40497412	DCAKD
CHR11_31344462_31351433	DCDC1
CHR4_72074717_72079005	DCK
CHR1_114246060_114252715	DCLRE1B
CHR10_15032745_15039600	DCLRE1C
CHR3_53355835_53360153	DCP1A
CHR12_1983150_1987438	DCP1B
CHR5_112336831_112341149	DCP2
CHR4_184074749_184079124	DCTD
CHR12_56226421_56231038	DCTN2
CHR9_34609721_34614015	DCTN3
CHR5_150118019_150122274	DCTN4
CHR16_23556807_23563628	DCTN5
CHR8_30129854_30134160	DCTN6
CHR3_184180255_184184520	DCUN1D1
CHR16_20816426_20822661	DCUN1D3
CHR4_52400556_52404846	DCUN1D4
CHR1_85815540_85820021	DDAH1
CHR11_60855225_60860653	DDB1
CHR11_47189588_47193990	DDB2
CHR14_52688922_52693250	DDHD1
CHR8_38204763_38209013	DDHD2
CHR1_15813124_15817406	DDI2
CHR12_56199425_56206649	DDIT3
CHR10_73700182_73704535	DDIT4
CHR1_20859688_20864087	DDOST
CHR20_3132545_3138911	DDRGK1
CHR2_15645720_15650223	DDX1
CHR11_108037513_108041807	DDX10
CHR22_37231231_37235762	DDX17
CHR2_118285224_118294510	DDX18
CHR16_68887072_68891377	DDX19B
CHR10_70382397_70386696	DDX21
CHR12_47531433_47535724	DDX23
CHR14_93613891_93620811	DDX24
CHR11_125276100_125281815	DDX25
CHR20_47324621_47331589	DDX27
CHR16_66611204_66618960	DDX28
CHR9_134532048_134539109	DDX31
CHR19_14390382_14394671	DDX39
CHRX_41074094_41079556	DDX3X
CHRY_13521912_13526920	DDX3Y
CHR17_59201798_59208168	DDX42
CHR5_134118859_134123142	DDX46
CHR12_12854046_12858339	DDX47
CHR19_18887993_18894699	DDX49
CHR17_59930119_59936369	DDX5
CHR10_70327539_70331789	DDX50
CHR12_131191445_131198306	DDX51
CHR17_33076838_33081100	DDX52
CHR12_112104271_112111167	DDX54
CHR12_122649124_122656606	DDX55
CHR7_44579299_44584162	DDX56
CHR9_32515572_32519822	DDX58
CHR1_198904876_198909249	DDX59
CHR11_118166048_118170582	DDX6
CHR11_682142_689240	DEAF1
CHR8_91079255_91083558	DECR1
CHR1_159366501_159372602	DEDD
CHR19_47412831_47417159	DEDD2
CHR14_99694962_99699212	DEGS2
CHR6_18372000_18376250	DEK
CHR7_139986295_139990545	DENND2A
CHR11_9242682_9246947	DENND5A
CHR12_31633893_31638719	DENND5B
CHR1_68734545_68738795	DEPDC1
CHR5_60030963_60035213	DEPDC1B
CHR12_99182179_99188488	DEPDC4
CHR11_32990485_32995053	DEPDC7
CHR8_124122923_124127222	DERL1
CHR16_10942362_10947258	DEXI
CHR22_17511404_17515662	DGCR14
CHR22_18444333_18448583	DGCR8
CHR12_54606413_54612905	DGKA
CHR13_41517388_41521638	DGKH
CHR7_137181399_137185649	DGKI
CHR4_956594_960844	DGKQ
CHR11_46320059_46326457	DGKZ
CHR1_55124665_55128993	DHCR24
CHR1_26627859_26632718	DHDDS
CHR5_79982549_79990056	DHFR
CHR3_95261023_95267933	DHFRL1
CHR16_70596643_70600913	DHODH
CHR19_12652898_12657177	DHPS
CHR14_23835424_23842285	DHRS1
CHR13_51275485_51279794	DHRS12
CHR14_59701050_59705357	DHRS7
CHR17_20967349_20971609	DHRS7B
CHR4_24194511_24198782	DHX15
CHR6_30747986_30752260	DHX16
CHR5_54635872_54642778	DHX29
CHR3_47837979_47842229	DHX30
CHR10_127498604_127505286	DHX32
CHR17_5312155_5316405	DHX33
CHR20_37020908_37025163	DHX35
CHR3_155524193_155528471	DHX36
CHR16_70681615_70688515	DHX38
CHR2_38953106_38961614	DHX57
CHR17_38913359_38917662	DHX8
CHR1_181071664_181079987	DHX9
CHR5_140977915_140982191	DIAPH1
CHR20_61034426_61043219	DIDO1
CHR1_54127291_54133198	DIO1
CHR14_101093940_101098342	DIO3
CHR21_46699790_46704134	DIP2A
CHR12_49181534_49185906	DIP2B
CHR10_724856_729108	DIP2C
CHR1_68067073_68075224	DIRAS3
CHR13_72250730_72257733	DIS3
CHR7_97718654_97722904	DKFZP434B0335
CHR11_76857632_76866081	DKFZp434E1119
CHR2_177962248_177969161	DKFZp451M2119
CHR11_65303368_65311854	DKFZp761E198
CHR8_13034383_13038680	DLC1
CHR7_107315346_107319628	DLD
CHR13_49550877_49557640	DLEU1
CHR1_63758355_63764974	DLEU2L
CHR3_198509094_198513344	DLG1
CHR14_54724903_54731649	DLGAP5
CHR6_43527344_43535264	DLK2
CHR14_74414871_74419134	DLST
CHR2_172654222_172659326	DLX1
CHR2_172674762_172679220	DLX2
CHR17_45398050_45406056	DLX4
CHR1_44448211_44452499	DMAP1
CHR7_86616163_86620609	DMTF1
CHR19_50987150_50991400	DMWD
CHR5_118431583_118435833	DMXL1
CHR15_49701491_49705741	DMXL2
CHR2_196641026_196645281	DNAH7
CHR9_34445310_34452068	DNAI1
CHR9_33011708_33016037	DNAJA1
CHR16_45564286_45568579	DNAJA2
CHR16_4412369_4416640	DNAJA3
CHR3_187767056_187771970	DNAJB11
CHR10_73783929_73788375	DNAJB12
CHR4_101086025_101094070	DNAJB14
CHR22_39579539_39586133	DNAJB7
CHR10_22331726_22336156	DNAJC1
CHR2_183285741_183291808	DNAJC10
CHR3_133615693_133619943	DNAJC13
CHR1_15722394_15726877	DNAJC16
CHR15_38883104_38890454	DNAJC17
CHR3_182189451_182193724	DNAJC19
CHR7_102771599_102776112	DNAJC2
CHR11_31344462_31351433	DNAJC24
CHR9_113429981_113436890	DNAJC25
CHR2_25047527_25051935	DNAJC27
CHR21_33784900_33789393	DNAJC28
CHR13_95123911_95130677	DNAJC3
CHR11_63742711_63759591	DNAJC4
CHR20_61993461_61997711	DNAJC5
CHR17_37419063_37426475	DNAJC7
CHR1_28431364_28436055	DNAJC8
CHR10_74676281_74680531	DNAJC9
CHR22_37519324_37523607	DNAL4
CHR1_37790904_37795990	DNALI1
CHRX_153276411_153280785	DNASE1L1
CHR9_130001978_130009983	DNM1
CHR12_32719990_32724280	DNM1L
CHR19_10686254_10690588	DNM2
CHR1_170073760_170078149	DNM3
CHR19_10165787_10170311	DNMT1
CHR2_25417508_25422463	DNMT3A
CHR2_219960008_219964376	DNPEP
CHR20_43850482_43857454	DNTTIP1
CHR1_94116580_94120830	DNTTIP2
CHR7_111630378_111636929	DOCK4
CHR8_25094703_25098953	DOCK5
CHR1_62925807_62930057	DOCK7
CHR13_98535911_98540161	DOCK9
CHR2_74631865_74638093	DOK1
CHR8_21826383_21833877	DOK2
CHR20_52522163_52526422	DOK5
CHR18_65215770_65220020	DOK6
CHR9_130746297_130753333	DOLK
CHR6_32043430_32051700	DOM3Z
CHR6_83830603_83835779	DOPEY1
CHR11_118476993_118484153	DPAGT1
CHR14_72428360_72434062	DPF3
CHR17_1874178_1880968	DPH1
CHR3_16278243_16284909	DPH3
CHR1_101263157_101267419	DPH5
CHR20_49005269_49011994	DPM1
CHR9_129739176_129744084	DPM2
CHR2_115632770_115637020	DPP10
CHR11_66029621_66035451	DPP3
CHR15_63595932_63600595	DPP8
CHR19_4674029_4678375	DPP9
CHR19_37585035_37589620	DPY19L3
CHR8_95797826_95802100	DPY19L4
CHR2_32117598_32121866	DPY30
CHR8_26487837_26492150	DPYSL2
CHR2_26920968_26925410	DPYSL5
CHR1_93580565_93588158	DR1
CHR22_30122038_30126355	DRG1
CHR21_37560750_37565621	DSCR3
CHR6_116703642_116711324	DSE
CHR20_17495098_17499446	DSTN
CHR18_30540733_30544995	DTNA
CHR2_25749163_25753507	DTNB
CHR6_15770433_15774750	DTNBP1
CHR15_47697030_47703907	DTWD1
CHR2_242274146_242281250	DTYMK
CHR17_77615893_77620469	DUS1L
CHR16_66611204_66618960	DUS2L
CHR19_5741440_5745717	DUS3L
CHR7_106988167_106995442	DUS4L
CHR1_219981285_219985584	DUSP10
CHR2_73859960_73865579	DUSP11
CHR1_159982683_159986954	DUSP12
CHR10_76537898_76542476	DUSP13
CHR2_183648231_183652558	DUSP19
CHR6_233600_237850	DUSP22
CHR8_29261491_29267604	DUSP4
CHR10_112244114_112248454	DUSP5
CHR12_88265422_88273927	DUSP6
CHR3_52064519_52068829	DUSP7
CHR15_46407412_46412412	DUT
CHR1_1273564_1278123	DVL1
CHR17_7077650_7082087	DVL2
CHR3_185352477_185356799	DVL3
CHR18_45240309_45244577	DYM
CHR2_172248727_172253316	DYNC1I2
CHR3_32586596_32590846	DYNC1LI1
CHR16_65342251_65346526	DYNC1LI2
CHR11_102481875_102486210	DYNC2H1
CHR2_43851185_43855474	DYNC2LI1
CHR12_119414741_119419086	DYNLL1
CHR17_53512297_53516547	DYNLL2
CHR20_32564364_32568622	DYNLRB1
CHRX_37591011_37595275	DYNLT3
CHR21_37658228_37662478	DYRK1A
CHR1_204872003_204876445	DYRK3
CHR13_95091582_95098458	DZIP1
CHR3_109786550_109794480	DZIP3
CHR20_31737052_31741371	E2F1
CHR6_20506876_20512762	E2F3
CHR16_65780068_65785080	E2F4
CHR8_86317970_86327115	E2F5
CHR12_75982728_75986978	E2F7
CHR11_19218333_19222583	E2F8
CHR3_15440365_15447515	EAF1
CHR3_123033223_123040116	EAF2
CHR14_34077917_34082167	EAPP
CHR1_43407112_43414018	EBNA1BP2
CHR13_49162840_49167124	EBPL
CHR10_74597073_74601323	ECD
CHR3_185446642_185453511	ECE2
CHR2_233060025_233064282	ECEL1
CHR19_44013504_44017837	ECH1
CHR6_127704495_127709918	ECHDC1
CHR7_55606849_55611141	ECOP
CHR3_173947741_173955690	ECT2
CHR20_33198013_33202304	EDEM2
CHR1_182989577_182994120	EDEM3
CHR13_77390184_77395404	EDNRB
CHR12_91846388_91850638	EEA1
CHR11_85629962_85634662	EED
CHR6_74285733_74290976	EEF1A1
CHR2_206729062_206735932	EEF1B2
CHR8_144747863_144754226	EEF1D
CHR6_8047030_8051280	EEF1E1
CHR11_62094721_62101427	EEF1G
CHR19_3935696_3939946	EEF2
CHR16_22121756_22126006	EEF2K
CHR3_129351502_129355882	EEFSEC
CHR1_243196406_243204513	EFCAB2
CHR1_63758355_63764974	EFCAB7
CHR11_65396039_65400337	EFEMP2
CHR8_16925618_16929868	EFHA2
CHR6_52389564_52393826	EFHC1
CHR2_233203067_233207329	EFHD1
CHR1_153363472_153367740	EFNA1
CHR1_153314471_153318721	EFNA3
CHR1_153299336_153303646	EFNA4
CHR13_105984566_105988838	EFNB2
CHR15_80338706_80345589	EFTUD1
CHR17_40329179_40335818	EFTUD2
CHR9_138673697_138680814	EGFL7
CHR6_32225778_32232338	EGFL8
CHR7_55050707_55055054	EGFR
CHR1_229622695_229630913	EGLN1
CHR14_33489033_33493537	EGLN3
CHR5_137825579_137829837	EGR1
CHR10_64245371_64249633	EGR2
CHR8_22605749_22610260	EGR3
CHR2_62783137_62788580	EHBP1
CHR15_40051284_40055542	EHD4
CHR19_44721914_44726178	EID2
CHR12_103201356_103207375	EID3
CHR17_37095152_37099428	EIF1
CHRX_20069098_20073387	EIF1AX
CHR3_40322676_40326942	EIF1B
CHR3_151743763_151750466	EIF2A
CHR2_37236822_37241072	EIF2AK2
CHR2_88707324_88711709	EIF2AK3
CHR12_122680833_122687700	EIF2B1
CHR14_74535864_74540173	EIF2B2
CHR2_27443392_27450328	EIF2B4
CHR3_185332003_185336567	EIF2B5
CHR8_141714077_141718327	EIF2C2
CHR1_36165769_36170108	EIF2C3
CHR1_36042914_36047164	EIF2C4
CHR14_66893286_66899903	EIF2S1
CHR20_32162919_32167246	EIF2S2
CHRX_23979485_23983735	EIF2S3
CHR16_28321839_28326195	EIF3C
CHR8_109329361_109333629	EIF3E
CHR22_36569499_36576136	EIF3EIP
CHR11_7961969_7966219	EIF3F
CHR19_10090827_10095085	EIF3G
CHR8_117836467_117840723	EIF3H
CHR15_42613124_42620082	EIF3J
CHR19_43798076_43803896	EIF3K
CHR11_32558464_32562716	EIF3M
CHR17_7413367_7418254	EIF4A1
CHR3_187980559_187984828	EIF4A2
CHR17_75734737_75739033	EIF4A3
CHR12_51683018_51687276	EIF4B
CHR4_100068549_100074311	EIF4E
CHR2_233120100_233127044	EIF4E2
CHR8_38003684_38007986	EIF4EBP1
CHR10_71830427_71834890	EIF4EBP2
CHR22_30214763_30223273	EIF4ENIF1
CHR3_185511549_185521544	EIF4G1
CHR1_21373067_21379430	EIF4G3
CHR7_73223124_73227393	EIF4H
CHR14_102866745_102871749	EIF5
CHR17_7147541_7153195	EIF5A
CHR2_99316808_99322792	EIF5B
CHR20_33335170_33339508	EIF6
CHR19_799790_804041	ELA2
CHR18_46744884_46749173	ELAC1
CHR17_12860920_12865563	ELAC2
CHR19_11451720_11456303	ELAVL3
CHRX_47394214_47399364	ELK1
CHR1_203866653_203872123	ELK4
CHR19_18493168_18497419	ELL
CHR2_85430781_85438666	ELMOD3
CHR6_53320934_53325401	ELOVL5
CHR4_111338457_111342720	ELOVL6
CHR18_31960361_31966846	ELP2
CHR8_28000167_28007394	ELP3
CHR11_31484395_31491245	ELP4
CHRX_153252029_153261730	EMD
CHR17_45802088_45809061	EME1
CHR12_6946753_6953677	EMG1
CHR18_2833527_2837777	EMILIN2
CHR14_99325997_99330292	EML1
CHR11_62133698_62140097	EML3
CHR7_154938675_154944334	EN2
CHR1_223906534_223910968	ENAH
CHR17_4791658_4796075	ENO3
CHRX_129864139_129868389	ENOX2
CHR6_132167350_132171602	ENPP1
CHR1_148867483_148872222	ENSA
CHR9_139067568_139071826	ENTPD2
CHR8_23370403_23374653	ENTPD4
CHR20_25120871_25125148	ENTPD6
CHR10_101405752_101410002	ENTPD7
CHR8_110410588_110419023	ENY2
CHR22_39815052_39819302	EP300
CHR1_29110177_29114427	EPB41
CHR20_34139339_34144817	EPB41L1
CHR6_131425308_131429558	EPB41L2
CHR5_111779678_111786409	EPB41L4A
CHR9_111122089_111126565	EPB41L4B
CHR2_120483622_120488004	EPB41L5
CHR10_32706800_32711050	EPC1
CHR2_149115537_149119867	EPC2
CHR2_222144494_222149961	EPHA4
CHR7_100261923_100266579	EPHB4
CHR19_60874903_60880552	EPN1
CHR1_218285873_218290123	EPRS
CHR12_15832839_15837101	EPS8
CHR17_24202668_24206918	ERAL1
CHR5_96164654_96172898	ERAP1
CHRX_48568726_48573207	ERAS
CHR5_65254639_65259054	ERBB2IP
CHR12_54756658_54761005	ERBB3
CHR2_213110777_213115032	ERBB4
CHR12_967164_975045	ERC1
CHR19_50597806_50604910	ERCC1
CHR16_13918023_13922291	ERCC4
CHR13_102292674_102296955	ERCC5
CHR5_60273290_60280148	ERCC8
CHR19_47450343_47454613	ERF
CHR21_38954738_38958988	ERG
CHR12_29424594_29428910	ERGIC2
CHR20_33589691_33594040	ERGIC3
CHR14_68931707_68938274	ERH
CHR8_670476_679300	ERICH1
CHR10_101934643_101938893	ERLIN1
CHR1_43051862_43059010	ERMAP
CHR9_5820037_5826581	ERMP1
CHR14_52231419_52235682	ERO1L
CHR1_234511063_234515408	ERO1LB
CHR12_110932034_110938818	ERP29
CHR1_8008193_8012443	ERRFI1
CHR18_17433877_17438343	ESCO1
CHR8_27684476_27689589	ESCO2
CHR13_46268533_46272868	ESD
CHR20_13710181_13717032	ESF1
CHR12_51944883_51949567	ESPL1
CHR11_63826119_63831965	ESRRA
CHR2_67474445_67478763	ETAA1
CHR5_137906021_137910317	ETF1
CHR15_74390034_74394309	ETFA
CHR4_159809408_159816148	ETFDH
CHR19_48722448_48729918	ETHE1
CHR12_22665775_22670140	ETNK1
CHR11_127896619_127900871	ETS1
CHR21_39096218_39100502	ETS2
CHR7_13991669_14000899	ETV1
CHR1_155374051_155378301	ETV3
CHR17_38978023_38982273	ETV4
CHR19_7797742_7801992	EVI5L
CHR14_99504403_99508653	EVL
CHR7_27245445_27249695	EVX1
CHR15_39307228_39313687	EXDL1
CHR1_240074657_240078917	EXO1
CHR6_637359_641611	EXOC2
CHR16_65780068_65785080	EXOC3L
CHR7_132584862_132589140	EXOC4
[truncated: 5,009 more rows]
