# Supplementary material for: Differences among brain tumor stem cell types and fetal neural stem cells in focal regions of histone modifications and DNA methylation, broad regions of modifications, and bivalent promoters
Source: BMC Genomics. 2014 Aug 27;15(1):724. doi: 10.1186/1471-2164-15-724 (PMC4155105; doi:10.1186/1471-2164-15-724)
Supplement: Supplementary file 22 — Additional file 22: List of promoters and associated genes that are H3K27me3+ in fNSCs but not any type of BTSC (unique to fNSCs). (XLS 104 KB) [file 12864_2014_6396_MOESM22_ESM.xls]

## Sheet: promoters only
promo_20bit
CHR10_102777485_102787888
CHR10_102808087_102812337
CHR10_104207659_104211909
CHR10_112053937_112058187
CHR10_115383177_115387427
CHR10_115412996_115417295
CHR10_115511067_115515317
CHR10_115790295_115794545
CHR10_118418721_118422971
CHR10_118670219_118674469
CHR10_118753886_118758366
CHR10_123859043_123863293
CHR10_126476881_126481131
CHR10_128066252_128070555
CHR10_128142673_128146923
CHR10_128198668_128206882
CHR10_129591814_129596156
CHR10_129732323_129736634
CHR10_134448692_134453027
CHR10_23042740_23046990
CHR10_29171842_29176092
CHR10_29614495_29618779
CHR10_30677486_30681754
CHR10_35572458_35580274
CHR10_45662177_45666427
CHR10_51414855_51419105
CHR10_5475082_5479332
CHR10_82090994_82095244
CHR10_85940891_85945246
CHR10_85990447_85995571
CHR10_92670074_92674512
CHR10_94807510_94813326
CHR10_95242898_95247148
CHR10_95640219_95644500
CHR10_99041634_99045903
CHR10_99483371_99489040
CHR11_106940887_106945171
CHR11_107300986_107307729
CHR11_111539257_111544054
CHR11_112760222_112764472
CHR11_118798314_118803548
CHR11_119583456_119587706
CHR11_120032737_120036987
CHR11_12085213_12089463
CHR11_12233873_12238123
CHR11_125775020_125786532
CHR11_127896619_127900871
CHR11_18093505_18099827
CHR11_18703603_18707853
CHR11_19169850_19174100
CHR11_19179356_19183677
CHR11_19742369_19746619
CHR11_20338423_20343044
CHR11_2874026_2885046
CHR11_2906466_2910726
CHR11_300352_304790
CHR11_47163765_47168034
CHR11_62212900_62217276
CHR11_63624437_63628687
CHR11_64690782_64695032
CHR11_65549776_65554064
CHR11_71822466_71826726
CHR11_73977776_73982047
CHR11_76419607_76423883
CHR11_76780474_76784724
CHR11_77729824_77734074
CHR11_8885776_8892574
CHR11_8920406_8924656
CHR11_9291940_9296372
CHR12_102758164_102762605
CHR12_10433103_10437384
CHR12_105217210_105221460
CHR12_107139241_107143491
CHR12_108754845_108759095
CHR12_108818980_108823455
CHR12_111857131_111861395
CHR12_112256468_112260808
CHR12_11230060_11234310
CHR12_115452109_115456359
CHR12_116935392_116939680
CHR12_119249215_119253475
CHR12_120218122_120223994
CHR12_121223949_121228199
CHR12_121753093_121757357
CHR12_27564811_27569158
CHR12_31364970_31369272
CHR12_45052064_45056321
CHR12_47678605_47682855
CHR12_48649391_48653641
CHR12_49949499_49953969
CHR12_50025961_50030230
CHR12_54643325_54649593
CHR12_55906260_55910568
CHR12_6286362_6292827
CHR12_6420826_6425076
CHR12_6449342_6453604
CHR12_6614599_6619048
CHR12_6699971_6704299
CHR12_68024930_68029186
CHR12_68036298_68040645
CHR12_70516305_70520555
CHR12_74190905_74195168
CHR12_91617470_91621720
CHR12_91650941_91655191
CHR12_94132206_94138871
CHR13_112857468_112861722
CHR13_19614677_19618927
CHR13_41432471_41436721
CHR13_45524145_45528395
CHR13_45576419_45580669
CHR13_49263917_49268558
CHR13_50537393_50541643
CHR13_52211198_52215448
CHR14_101840516_101844784
CHR14_35361847_35366117
CHR14_37794255_37798825
CHR14_50366839_50371089
CHR14_56923523_56927773
CHR14_57733050_57737401
CHR14_58721650_58725903
CHR14_59778722_59786685
CHR14_60267722_60271982
CHR14_64082872_64087157
CHR14_67022847_67027097
CHR14_69952712_69957015
CHR14_74599730_74606891
CHR14_87917521_87921771
CHR14_91267416_91271666
CHR14_93451510_93455760
CHR14_93459983_93464233
CHR14_93529894_93534149
CHR14_94980426_94984676
CHR14_95011041_95015426
CHR14_96034972_96039222
CHR14_99216909_99221257
CHR14_99504403_99508653
CHR15_35177045_35184296
CHR15_36772590_36776840
CHR15_37362810_37367066
CHR15_38641769_38649578
CHR15_38840076_38844366
CHR15_53275640_53280023
CHR15_54072377_54076627
CHR15_56144419_56149408
CHR15_56507966_56512216
CHR15_65141748_65146080
CHR15_66130125_66134375
CHR15_67236526_67240776
CHR15_70762087_70769043
CHR15_72717341_72721597
CHR15_74412701_74416963
CHR15_80939323_80946099
CHR15_83721374_83725701
CHR15_89209388_89213638
CHR15_97920237_97924487
CHR15_99846960_99851210
CHR16_11247506_11251756
CHR16_11274203_11281338
CHR16_14695021_14699527
CHR16_18982927_18987561
CHR16_19201101_19205351
CHR16_22394442_22398692
CHR16_24454908_24460154
CHR16_28388510_28392760
CHR16_30348124_30352374
CHR16_31053745_31058152
CHR16_3432741_3436991
CHR16_45472308_45476593
CHR16_47200871_47205121
CHR16_56398549_56402805
CHR16_617512_621921
CHR16_65167351_65171610
CHR16_65468436_65472698
CHR16_65549126_65553456
CHR16_66007128_66011378
CHR16_66583920_66588170
CHR16_67694160_67699693
CHR16_68761928_68766310
CHR16_82787410_82791660
CHR16_86526863_86531113
CHR17_16196787_16201038
CHR17_17317524_17321796
CHR17_18364095_18368345
CHR17_19896003_19900259
CHR17_23574466_23578716
CHR17_25289311_25293561
CHR17_25316826_25321099
CHR17_25684441_25688703
CHR17_26739267_26743714
CHR17_34111820_34116173
CHR17_34149445_34153695
CHR17_35139531_35143814
CHR17_35421713_35425995
CHR17_38229057_38233307
CHR17_39935578_39939828
CHR17_40237961_40242211
CHR17_40277304_40281554
CHR17_45907688_45911978
CHR17_56885088_56889338
CHR17_58868513_58875439
CHR17_58876527_58881363
CHR17_63811690_63815940
CHR17_70592149_70597596
CHR17_71534222_71538472
CHR17_74432294_74436567
CHR17_74438764_74443014
CHR17_76882912_76887191
CHR17_7961505_7966032
CHR18_10512530_10516798
CHR18_144982_149302
CHR18_19206966_19211216
CHR18_19823234_19827484
CHR18_27922334_27930213
CHR18_28020484_28024735
CHR18_32017979_32022237
CHR18_42777284_42781534
CHR18_42814883_42819490
CHR18_44315924_44320323
CHR18_45271195_45276404
CHR18_54446419_54450669
CHR18_54486097_54490493
CHR18_66103742_66107992
CHR18_75721155_75725405
CHR19_10010655_10014905
CHR19_10421114_10425505
CHR19_14056689_14064674
CHR19_2111647_2115897
CHR19_2242025_2246356
CHR19_2925061_2929328
CHR19_35121758_35126014
CHR19_3533068_3537318
CHR19_37524892_37529142
CHR19_40827494_40831845
CHR19_40897260_40901510
CHR19_4252190_4256928
CHR19_45807841_45812091
CHR19_46570468_46575786
CHR19_47518100_47522350
CHR19_48835081_48839331
CHR19_48997676_49001939
CHR19_49551916_49556166
CHR19_53807756_53820847
CHR19_54276708_54281287
CHR19_55568014_55572374
CHR19_57981078_57985328
CHR19_59183853_59188103
CHR19_60411886_60416154
CHR19_62589529_62593779
CHR19_63744147_63748401
CHR1_10619689_10624638
CHR1_109554562_109558878
CHR1_111631506_111635810
CHR1_11252649_11256899
CHR1_12146146_12150479
CHR1_144426172_144430471
CHR1_149004108_149008429
CHR1_152421480_152425808
CHR1_153363472_153367740
CHR1_157232881_157240226
CHR1_157242830_157247088
CHR1_159738343_159742634
CHR1_159939885_159944428
CHR1_159954457_159963075
CHR1_165954331_165958612
CHR1_166513401_166517666
CHR1_168896436_168903895
CHR1_17385364_17389614
CHR1_180821937_180828514
CHR1_180839383_180843666
CHR1_180907890_180912172
CHR1_181188031_181192783
CHR1_181418521_181422819
CHR1_181539882_181544132
CHR1_181704756_181709065
CHR1_181825589_181829839
CHR1_199105288_199109538
CHR1_19985448_19989698
CHR1_200694993_200699243
CHR1_201708005_201712337
CHR1_20178746_20182996
CHR1_202276265_202280516
CHR1_202305349_202309618
CHR1_20317845_20322095
CHR1_203736849_203741203
CHR1_205259659_205263988
CHR1_210801873_210806123
CHR1_210851486_210855736
CHR1_210860938_210865188
CHR1_210865986_210870236
CHR1_21488726_21492994
CHR1_218329007_218335094
CHR1_21981321_21986186
CHR1_222364935_222369192
CHR1_22248206_22256035
CHR1_225122085_225126341
CHR1_225814366_225818616
CHR1_226737399_226742466
CHR1_226843779_226850767
CHR1_227448505_227452755
CHR1_236119808_236124058
CHR1_23757840_23762372
CHR1_242072426_242076676
CHR1_24599770_24604036
CHR1_24611389_24617674
CHR1_24751688_24755938
CHR1_25468067_25472375
CHR1_25626567_25632770
CHR1_26429777_26434029
CHR1_26741429_26745679
CHR1_27112294_27116547
CHR1_29082689_29086964
CHR1_29110177_29114427
CHR1_29183302_29187552
CHR1_30960026_30964955
CHR1_32051567_32057710
CHR1_33397538_33401788
CHR1_33418903_33423870
CHR1_33489832_33495510
CHR1_38243011_38247321
CHR1_40396147_40400397
CHR1_41479619_41483875
CHR1_42402232_42406482
CHR1_46629074_46633333
CHR1_46841723_46845997
CHR1_46873569_46877819
CHR1_53565524_53569909
CHR1_5887221_5891471
CHR1_6005466_6009716
CHR1_62671062_62676016
CHR1_63602385_63606666
CHR1_65533379_65537792
CHR1_68067073_68075224
CHR1_68470023_68474341
CHR1_76169885_76174204
CHR1_7834932_7839659
CHR1_7901778_7906028
CHR1_8008193_8012443
CHR1_85945872_85950191
CHR1_87366725_87370995
CHR1_90229767_90235744
CHR1_9213920_9218199
CHR20_11815976_11820226
CHR20_15851209_15855459
CHR20_16655128_16659422
CHR20_16673497_16677752
CHR20_17459224_17463474
CHR20_21051162_21055486
CHR20_21228441_21232691
CHR20_2461752_2466002
CHR20_25120871_25125148
CHR20_29562401_29566672
CHR20_29653252_29657535
CHR20_30534099_30538546
CHR20_30587111_30591361
CHR20_33480740_33484990
CHR20_33655912_33660162
CHR20_34934483_34938733
CHR20_41974720_41978970
CHR20_42004258_42008508
CHR20_42012900_42017150
CHR20_43409728_43413978
CHR20_48029433_48033688
CHR20_54473591_54477870
CHR20_54529454_54533970
CHR20_54538208_54542458
CHR20_56656233_56661218
CHR20_61673801_61679533
CHR21_25929959_25934669
CHR21_34364192_34368601
CHR21_34654692_34658991
CHR21_35332843_35337093
CHR21_42302769_42307867
CHR22_15942357_15946654
CHR22_16888650_16892900
CHR22_17891172_17896360
CHR22_19695941_19702006
CHR22_19726769_19731019
CHR22_22578505_22582755
CHR22_27787075_27791407
CHR22_27865659_27871340
CHR22_28971982_28976248
CHR22_29486739_29490989
CHR22_29683923_29688173
CHR22_29803804_29808063
CHR22_29808801_29813051
CHR22_29832747_29837051
CHR22_29845451_29849746
CHR22_34348597_34352847
CHR22_34360377_34364628
CHR22_40503396_40508099
CHR22_44442850_44447169
CHR2_100981682_100986345
CHR2_120696671_120700924
CHR2_127999637_128004033
CHR2_132222075_132226325
CHR2_15618134_15622405
CHR2_160837704_160841954
CHR2_160931449_160935699
CHR2_164300009_164304263
CHR2_169462495_169466837
CHR2_174909790_174917632
CHR2_175753710_175758199
CHR2_176669275_176673525
CHR2_176676829_176681079
CHR2_176686245_176690508
CHR2_176691833_176696408
CHR2_176699222_176706239
CHR2_176720858_176725310
CHR2_176733550_176737800
CHR2_176738505_176742755
CHR2_176758052_176762398
CHR2_176838882_176843188
CHR2_180158126_180162378
CHR2_182105155_182109405
CHR2_183438845_183443243
CHR2_200032696_200036946
CHR2_200039363_200044234
CHR2_20114097_20118426
CHR2_202353152_202357483
CHR2_20285015_20292175
CHR2_204437253_204441660
CHR2_208281008_208285469
CHR2_208337279_208345863
CHR2_208549658_208553908
CHR2_217432277_217436527
CHR2_219733002_219737284
CHR2_221992263_221996513
CHR2_224517510_224521796
CHR2_224526877_224531168
CHR2_230745724_230749974
CHR2_230792182_230799453
CHR2_231282408_231286658
CHR2_231768122_231775434
CHR2_232531035_232535395
CHR2_233821538_233825835
CHR2_234620584_234624919
CHR2_24436131_24440381
CHR2_29149881_29154131
CHR2_30520112_30524390
CHR2_32342673_32347805
CHR2_37421756_37426127
CHR2_38457158_38461419
CHR2_41954699_41958949
CHR2_42033691_42037947
CHR2_42573871_42578241
CHR2_43675568_43680181
CHR2_45334828_45339084
CHR2_45903611_45907861
CHR2_47446466_47450720
CHR2_48606525_48610775
CHR2_48616388_48620638
CHR2_48646162_48650412
CHR2_48657749_48662016
CHR2_60958755_60963005
CHR2_66512535_66516946
CHR2_67474445_67478763
CHR2_68442419_68446677
CHR2_6931858_6936108
CHR2_69819109_69823504
CHR2_71013027_71017306
CHR2_71074759_71079009
CHR2_74275719_74280019
CHR2_74519705_74526068
CHR2_74532250_74539977
CHR2_74605016_74613895
CHR2_84982773_84987386
CHR2_88601783_88606066
CHR2_96351372_96356440
CHR2_97703855_97708105
CHR3_101015870_101020120
CHR3_101076918_101081168
CHR3_10128832_10133115
CHR3_101459045_101463310
CHR3_12174897_12179351
CHR3_126413523_126417773
CHR3_129324540_129328832
CHR3_129351502_129355882
CHR3_139375659_139379963
CHR3_143350258_143354508
CHR3_143821533_143825783
CHR3_144358216_144362466
CHR3_15111881_15119159
CHR3_188006171_188010484
CHR3_188039656_188043965
CHR3_188127709_188131959
CHR3_188218858_188223114
CHR3_188902289_188906539
CHR3_196791330_196795778
CHR3_198240289_198248495
CHR3_25514175_25518425
CHR3_32518613_32522907
CHR3_33734102_33738352
CHR3_39169293_39173605
CHR3_45016787_45021037
CHR3_4529675_4533925
CHR3_49698493_49704599
CHR3_4992707_4996972
CHR3_50288021_50292271
CHR3_50349149_50356871
CHR3_50357327_50366990
CHR3_52322059_52327676
CHR3_56810238_56814493
CHR3_57714567_57719070
CHR3_58035522_58039845
CHR3_63983402_63988198
CHR3_64047329_64051579
CHR4_106380674_106384924
CHR4_106613870_106618176
CHR4_110941840_110946145
CHR4_113368929_113373187
CHR4_120272968_120277264
CHR4_151719252_151725824
CHR4_170167213_170171497
CHR4_1839478_1843728
CHR4_25263070_25271025
CHR4_2761051_2765301
CHR4_38460234_38464484
CHR4_41231447_41235827
CHR4_41306175_41310425
CHR4_4908806_4913282
CHR4_52400556_52404846
CHR4_53305895_53310145
CHR4_53935094_53939478
CHR4_56506293_56510543
CHR4_77175473_77180741
CHR4_88359948_88364234
CHR4_88462291_88466562
CHR4_88530591_88534872
CHR4_88559258_88563741
CHR4_88668693_88673030
CHR4_88786982_88791232
CHR4_88969661_88973911
CHR4_89112325_89116639
CHR4_89271294_89275544
CHR4_99282664_99286914
CHR5_111120030_111126953
CHR5_112873808_112881772
CHR5_127900884_127905134
CHR5_132189013_132193401
CHR5_132226740_132231624
CHR5_134758307_134766976
CHR5_137249524_137253806
CHR5_138490697_138494947
CHR5_138746130_138750400
CHR5_138752735_138757169
CHR5_139482204_139488865
CHR5_139992183_140003167
CHR5_145803565_145807837
CHR5_146812669_146816953
CHR5_146869062_146873312
CHR5_158566662_158572637
CHR5_169689467_169693717
CHR5_172412460_172416725
CHR5_173401829_173406079
CHR5_175775350_175779646
CHR5_175896234_175900527
CHR5_176710504_176718229
CHR5_176759433_176767492
CHR5_32348051_32352332
CHR5_37411668_37415940
CHR5_42983791_42988041
CHR5_43074451_43079598
CHR5_43592142_43596744
CHR5_70783760_70788121
CHR5_77107125_77111426
CHR5_92941298_92947147
CHR5_92958318_92962568
CHR5_96503445_96507695
CHR6_10633074_10637324
CHR6_111683765_111688015
CHR6_117095884_117100152
CHR6_117105559_117109816
CHR6_126316119_126320378
CHR6_128217209_128221459
CHR6_128280685_128284935
CHR6_128882446_128886916
CHR6_135416883_135421215
CHR6_136211026_136215553
CHR6_13679294_13683603
CHR6_137181910_137186202
CHR6_14228593_14232843
CHR6_14318917_14323167
CHR6_149908114_149912367
CHR6_150959191_150963441
CHR6_15350967_15355255
CHR6_155676559_155680809
CHR6_155686182_155690432
CHR6_161502254_161506504
CHR6_161614279_161618597
CHR6_18372000_18376250
CHR6_26481150_26485400
CHR6_27548108_27552358
CHR6_31787611_31793068
CHR6_36099498_36104325
CHR6_36622475_36626734
CHR6_37061161_37065445
CHR6_37505490_37509740
CHR6_37579601_37583857
CHR6_42016372_42021030
CHR6_52735533_52739783
CHR6_5951360_5956132
CHR6_63053341_63057591
CHR7_105303430_105307764
CHR7_134889727_134893977
CHR7_139824866_139829271
CHR7_140015921_140020174
CHR7_156210230_156214480
CHR7_156818967_156823229
CHR7_22828196_22832476
CHR7_26294539_26298900
CHR7_31689871_31694121
CHR7_34839718_34843968
CHR7_36990440_36995746
CHR7_44146687_44150941
CHR7_6354365_6358615
CHR7_72876509_72884021
CHR7_72893660_72898291
CHR7_74859066_74866144
CHR7_98900973_98909238
CHR7_99410840_99415123
CHR8_101699047_101703297
CHR8_102032631_102038245
CHR8_102286143_102290520
CHR8_102446703_102450958
CHR8_102570661_102574911
CHR8_11231055_11235305
CHR8_145530001_145534251
CHR8_145987783_145995814
CHR8_18289534_18293826
CHR8_20156271_20160583
CHR8_22277236_22281494
CHR8_23370403_23374653
CHR8_37825792_37830069
CHR8_42668218_42672468
CHR8_71682320_71686658
CHR8_80841800_80846060
CHR8_81245570_81249891
CHR8_86317970_86327115
CHR8_87150217_87154467
CHR8_87176748_87181004
CHR8_87310970_87315220
CHR8_87824267_87828517
CHR8_87944288_87948538
CHR8_95901209_95905459
CHR9_1036837_1042363
CHR9_113400782_113405246
CHR9_114134377_114139233
CHR9_124912779_124921077
CHR9_126999137_127003627
CHR9_127505414_127512834
CHR9_127545986_127552407
CHR9_128603681_128607931
CHR9_128923988_128928365
CHR9_130219437_130225754
CHR9_139288598_139292848
CHR9_21953636_21957893
CHR9_21964116_21968538
CHR9_21983607_21987990
CHR9_3885145_3889395
CHR9_39277445_39281812
CHR9_3964449_3968699
CHR9_43080718_43084968
CHR9_68710375_68714625
CHR9_71171571_71176751
CHR9_71622050_71626300
CHR9_85135946_85140196
CHR9_99920278_99924809
CHR9_99993993_99998243
CHRX_100758897_100769308
CHRX_102494535_102498834
CHRX_106115131_106119381
CHRX_108862387_108867302
CHRX_109545440_109549690
CHRX_110393087_110397337
CHRX_110399657_110403907
CHRX_110540280_110545562
CHRX_110853233_110857483
CHRX_11217769_11222224
CHRX_114157363_114161963
CHRX_114730675_114734925
CHRX_116990131_116994381
CHRX_119376494_119380744
CHRX_119486437_119490689
CHRX_131178297_131183370
CHRX_131374503_131378753
CHRX_131400612_131404899
CHRX_133619414_133623679
CHRX_135076255_135080505
CHRX_13577710_13584979
CHRX_13587283_13591533
CHRX_13613761_13618011
CHRX_13744275_13748735
CHRX_13866002_13870252
CHRX_13955696_13961433
CHRX_15197344_15201654
CHRX_15241840_15247167
CHRX_152852906_152857162
CHRX_152862519_152866926
CHRX_152882621_152886871
CHRX_152937771_152942036
CHRX_153010195_153014445
CHRX_15420530_15424885
CHRX_15425372_15429622
CHRX_15431861_15436111
CHRX_154653157_154657431
CHRX_15662812_15667095
CHRX_15674513_15678763
CHRX_15715015_15719265
CHRX_15782055_15786521
CHRX_16574701_16578985
CHRX_16594852_16599102
CHRX_16639946_16648457
CHRX_16710980_16715258
CHRX_16797146_16801886
CHRX_17674018_17678268
CHRX_19727039_19731289
CHRX_19892431_19898079
CHRX_19992027_19996277
CHRX_20044187_20048456
CHRX_20069098_20073387
CHRX_23933981_23938231
CHRX_23954474_23958724
CHRX_39840850_39845100
CHRX_39846248_39850498
CHRX_40321659_40325929
CHRX_40390967_40395221
CHRX_40478977_40483248
CHRX_40826331_40830581
CHRX_41074094_41079556
CHRX_41188130_41192792
CHRX_41429694_41433996
CHRX_41464851_41469101
CHRX_43702101_43706351
CHRX_43716944_43721194
CHRX_44584693_44588943
CHRX_44606380_44610630
CHRX_44895119_44899369
CHRX_44935372_44939622
CHRX_44944340_44948590
CHRX_46643333_46647583
CHRX_46819218_46823633
CHRX_46931703_46938988
CHRX_46942363_46956750
CHRX_46959075_46967945
CHRX_46973757_46978158
CHRX_52949560_52953810
CHRX_53002151_53006401
CHRX_53040618_53044868
CHRX_53091730_53095980
CHRX_53463063_53469843
CHRX_53580545_53584795
CHRX_53645597_53649847
CHRX_53697026_53701276
CHRX_54225666_54229939
CHRX_56768909_56773159
CHRX_66701907_66706157
CHRX_7075416_7079689
CHRX_71314750_71319003
CHRX_71374756_71379083
CHRX_71412060_71417366
CHRX_7143996_7148445
CHRX_71708619_71712878
CHRX_72215326_72219576
CHRX_72695943_72700595
CHRX_73077401_73081651
CHRX_73554309_73558861
CHRX_75305672_75310060
CHRX_9387868_9393950
CHRX_95822864_95827116
CHRX_9836973_9841223
CHRX_9940111_9944361
CHRY_129488_133738
CHRY_57506344_57510594
CHRY_57512357_57516631

## Sheet: promoters and genes
promo_20bit	symbol
CHR7_34839718_34843968	AAA1
CHR4_89271294_89275544	ABCG2
CHRX_108862387_108867302	ACSL4
CHR14_57733050_57737401	ACTR10
CHR14_74599730_74606891	ACYP1
CHR10_128066252_128070555	ADAM12
CHR7_140015921_140020174	ADCK2
CHR3_188039656_188043965	ADIPOQ
CHR10_115790295_115794545	ADRB1
CHR15_83721374_83725701	AKAP13
CHR1_242072426_242076676	AKT3
CHR15_56144419_56149408	ALDH1A2
CHR1_63602385_63606666	ALG6
CHR11_106940887_106945171	ALKBH8
CHR17_7961505_7966032	ALOXE3
CHR18_54446419_54450669	ALPK2
CHR2_202353152_202357483	ALS2
CHRX_11217769_11222224	AMELX
CHR3_49698493_49704599	AMIGO3
CHR9_128923988_128928365	ANGPTL2
CHR11_112760222_112764472	ANKK1
CHR10_92670074_92674512	ANKRD1
CHR9_68710375_68714625	ANKRD20A3
CHRX_15782055_15786521	AP1S2
CHR3_196791330_196795778	APOD
CHR12_48649391_48653641	AQP6
CHRX_66701907_66706157	AR
CHRX_152852906_152857162	ARD1A
CHR10_99041634_99045903	ARHGAP19
CHR3_56810238_56814493	ARHGEF3
CHR2_231768122_231775434	ARMC9
CHRX_100758897_100769308	ARMCX3
CHRX_100758897_100769308	ARMCX6
CHR17_63811690_63815940	ARSG
CHRX_15241840_15247167	ASB11
CHR1_76169885_76174204	ASB17
CHRX_15197344_15201654	ASB9
CHR11_8920406_8924656	ASCL3
CHR1_210851486_210855736	ATF3
CHR2_233821538_233825835	ATG16L1
CHR2_38457158_38461419	ATL2
CHRX_119376494_119380744	ATP1B4
CHR7_98900973_98909238	ATP5J2
CHRX_40321659_40325929	ATP6AP2
CHR8_87176748_87181004	ATP6V0D2
CHR2_71013027_71017306	ATP6V1B1
CHR1_46873569_46877819	ATPAF1
CHR22_44442850_44447169	ATXN10
CHR7_105303430_105307764	ATXN7L1
CHR3_39169293_39173605	AXUD1
CHR7_99410840_99415123	AZGP1
CHR11_76419607_76423883	B3GNT6
CHR15_70762087_70769043	BBS4
CHRX_39846248_39850498	BCOR
CHR5_70783760_70788121	BDP1
CHR17_38229057_38233307	BECN1
CHR20_17459224_17463474	BFSP1
CHR3_4992707_4996972	BHLHB2
CHRX_15431861_15436111	BMX
CHR1_218329007_218335094	BPNT1
CHR8_37825792_37830069	BRF2
CHR14_35361847_35366117	BRMS1L
CHR20_11815976_11820226	BTBD3
CHR6_26481150_26485400	BTN3A2
CHR6_26481150_26485400	BTN3A3
CHR10_115511067_115515317	C10orf81
CHR10_118418721_118422971	C10orf82
CHR10_128198668_128206882	C10orf90
CHR11_8885776_8892574	C11orf17
CHR14_93529894_93534149	C14orf48
CHR14_95011041_95015426	C14orf49
CHR14_64082872_64087157	C14orf50
CHR14_67022847_67027097	C14orf83
CHR15_53275640_53280023	C15orf15
CHR15_36772590_36776840	C15orf53
CHR15_38641769_38649578	C15orf57
CHR17_35139531_35143814	C17orf37
CHR18_19206966_19211216	C18orf45
CHR19_35121758_35126014	C19orf2
CHR19_14056689_14064674	C19orf67
CHR1_205259659_205263988	C1orf116
CHR1_181188031_181192783	C1orf14
CHR1_202276265_202280516	C1orf157
CHR1_24599770_24604036	C1orf201
CHR20_54529454_54533970	C20orf106
CHR20_30587111_30591361	C20orf112
CHR20_34934483_34938733	C20orf118
CHR20_54473591_54477870	C20orf43
CHR22_27787075_27791407	C22orf31
CHR2_160931449_160935699	C2orf12
CHR2_132222075_132226325	C2orf27
CHR2_88601783_88606066	C2orf51
CHR2_29149881_29154131	C2orf71
CHR3_10128832_10133115	C3orf10
CHR3_101015870_101020120	C3orf26
CHR3_50288021_50292271	C3orf45
CHR4_113368929_113373187	C4orf16
CHR4_99282664_99286914	C4orf37
CHR5_111120030_111126953	C5orf13
CHR5_43074451_43079598	C5orf39
CHR5_172412460_172416725	C5orf41
CHR6_128280685_128284935	C6orf190
CHR7_31689871_31694121	C7orf16
CHR9_71622050_71626300	C9orf135
CHR9_139288598_139292848	C9orf167
CHR9_71171571_71176751	C9orf61
CHR16_86526863_86531113	CA5A
CHRX_15674513_15678763	CA5B
CHR2_231282408_231286658	CAB39
CHR19_59183853_59188103	CACNG6
CHR19_48835081_48839331	CADM4
CHR12_120218122_120223994	CAMKK2
CHR11_65549776_65554064	CATSPER1
CHR14_91267416_91271666	CATSPERB
CHR4_170167213_170171497	CBR4
CHR1_26429777_26434029	CCDC21
CHR6_42016372_42021030	CCND3
CHR10_35572458_35580274	CCNY
CHR2_208281008_208285469	CCNYL1
CHR5_139992183_140003167	CD14
CHR1_22248206_22256035	CDC42
CHR12_54643325_54649593	CDK2
CHR9_21983607_21987990	CDKN2A
CHR17_16196787_16201038	CENPV
CHR4_56506293_56510543	CEP135
CHR10_95242898_95247148	CEP55
CHR9_130219437_130225754	CERCAM
CHR4_110941840_110946145	CFI
CHR1_111631506_111635810	CHIA
CHRX_72695943_72700595	CHIC1
CHR8_42668218_42672468	CHRNB3
CHR3_33734102_33738352	CLASP2
CHR6_155686182_155690432	CLDN20
CHR7_72876509_72884021	CLDN4
CHR22_17891172_17896360	CLDN5
CHR14_37794255_37798825	CLEC14A
CHR11_71822466_71826726	CLPB
CHR5_175775350_175779646	CLTB
CHR16_65167351_65171610	CMTM2
CHR3_32518613_32522907	CMTM6
CHR8_87944288_87948538	CNBD1
CHR8_87824267_87828517	CNGB3
CHR17_38229057_38233307	CNTD1
CHR9_39277445_39281812	CNTNAP3
CHR12_6699971_6704299	COPS7A
CHR16_18982927_18987561	COQ7
CHR9_99993993_99998243	CORO2A
CHR19_40827494_40831845	COX6B1
CHR13_45576419_45580669	CPB2
CHR17_35421713_35425995	CSF3
CHR11_19179356_19183677	CSRP3
CHR10_51414855_51419105	CTGLF1
CHR2_204437253_204441660	CTLA4
CHRX_16639946_16648457	CTPS2
CHR1_149004108_149008429	CTSS
CHRX_16710980_16715258	CXorf15
CHRX_19892431_19898079	CXorf23
CHRX_75305672_75310060	CXorf26
CHRX_44944340_44948590	CXorf36
CHRX_40390967_40395221	CXorf38
CHR17_58876527_58881363	CYB561
CHR10_94807510_94813326	CYP26C1
CHR14_99216909_99221257	CYP46A1
CHR14_58721650_58725903	DAAM1
CHR3_139375659_139379963	DBR1
CHR4_52400556_52404846	DCUN1D4
CHRX_110540280_110545562	DCX
CHR12_47678605_47682855	DDN
CHRX_41074094_41079556	DDX3X
CHR6_18372000_18376250	DEK
CHRX_95822864_95827116	DIAPH2
CHR1_68067073_68075224	DIRAS3
CHR2_232531035_232535395	DIS3L2
CHR4_88786982_88791232	DMP1
CHR9_1036837_1042363	DMRT2
CHR3_52322059_52327676	DNAH1
CHR7_156818967_156823229	DNAJB6
CHR19_2111647_2115897	DOT1L
CHR16_66583920_66588170	DPEP2
CHR5_146869062_146873312	DPYSL3
CHRX_44584693_44588943	DUSP21
CHR1_226843779_226850767	DUSP5P
CHR10_82090994_82095244	DYDC1
CHR8_86317970_86327115	E2F5
CHR1_21488726_21492994	ECE1
CHR3_129351502_129355882	EEFSEC
CHR17_25316826_25321099	EFCAB5
CHR1_153363472_153367740	EFNA1
CHRX_20069098_20073387	EIF1AX
CHR12_50025961_50030230	ELA1
CHR7_36990440_36995746	ELMO1
CHR8_23370403_23374653	ENTPD4
CHR20_25120871_25125148	ENTPD6
CHR1_29183302_29187552	EPB41
CHR2_221992263_221996513	EPHA4
CHRX_71374756_71379083	ERCC6L
CHR1_8008193_8012443	ERRFI1
CHR2_67474445_67478763	ETAA1
CHR11_127896619_127900871	ETS1
CHR14_99504403_99508653	EVL
CHR17_71534222_71538472	EVPL
CHR3_45016787_45021037	EXOSC7
CHR1_46629074_46633333	FAAH
CHR15_83721374_83725701	FABP5L9
CHRX_54225666_54229939	FAM120C
CHR5_137249524_137253806	FAM13B1
CHRX_53040618_53044868	FAM156A
CHR14_74599730_74606891	FAM164C
CHR10_126476881_126481131	FAM175B
CHR14_93459983_93464233	FAM181A
CHR1_210865986_210870236	FAM71A
CHR5_127900884_127905134	FBN2
CHR1_222364935_222369192	FBXO28
CHR1_159738343_159742634	FCGR2A
CHR1_159939885_159944428	FCRLA
CHR1_159954457_159963075	FCRLB
CHR20_33655912_33660162	FER1L4
CHR12_94132206_94138871	FGD6
CHRX_135076255_135080505	FHL1
CHR1_38243011_38247321	FHL3
CHR2_164300009_164304263	FIGN
CHR3_101076918_101081168	FILIP1L
CHR4_53935094_53939478	FIP1L1
CHR12_115452109_115456359	FLJ42957
CHR2_41954699_41958949	FLJ44450
CHR2_174909790_174917632	FLJ46347
CHR2_48606525_48610775	FLJ46838
CHR3_58035522_58039845	FLNB
CHR11_63624437_63628687	FLRT1
CHR9_85135946_85140196	FRMD3
CHR2_183438845_183443243	FRZB
CHR19_4252190_4256928	FSD1
CHR6_37505490_37509740	FTSJD2
CHR15_89209388_89213638	FURIN
CHR2_208337279_208345863	FZD5
CHR2_169462495_169466837	G6PC2
CHR11_77729824_77734074	GAB2
CHR15_38840076_38844366	GCHFR
CHR6_10633074_10637324	GCNT2
CHR20_33480740_33484990	GDF5
CHR5_132226740_132231624	GDF9
CHRX_13955696_13961433	GEMIN8
CHR19_3533068_3537318	GIPC3
CHR13_19614677_19618927	GJA3
CHR17_40237961_40242211	GJC1
CHR15_67236526_67240776	GLCE
CHR9_3964449_3968699	GLIS3
CHR17_39935578_39939828	GPATCH8
CHRX_13866002_13870252	GPM6B
CHR12_121753093_121757357	GPR109A
CHRX_53091730_53095980	GPR173
CHR1_68470023_68474341	GPR177
CHR1_199105288_199109538	GPR25
CHRX_41429694_41433996	GPR34
CHRX_41464851_41469101	GPR82
CHR16_45472308_45476593	GPT2
CHR8_102570661_102574911	GRHL2
CHR11_120032737_120036987	GRIK4
CHR6_52735533_52739783	GSTA2
CHR2_48657749_48662016	GTF2A1L
CHR1_42402232_42406482	GUCA2A
CHR5_134758307_134766976	H2AFY
CHR1_9213920_9218199	H6PD
CHR16_67694160_67699693	HAS3
CHR6_135416883_135421215	HBS1L
CHRX_152882621_152886871	HCFC1
CHRX_71708619_71712878	HDAC8
CHRX_7075416_7079689	HDHD1A
CHR8_80841800_80846060	HEY1
CHR17_40277304_40281554	HIGD1B
CHR15_70762087_70769043	HIGD2BP
CHR6_126316119_126320378	HINT3
CHR20_29562401_29566672	HM13
CHR5_173401829_173406079	HMP19
CHR2_176758052_176762398	HOXD1
CHR2_176686245_176690508	HOXD10
CHR2_176676829_176681079	HOXD11
CHR2_176669275_176673525	HOXD12
CHR2_176738505_176742755	HOXD3
CHR2_176720858_176725310	HOXD4
CHR2_176699222_176706239	HOXD8
CHR2_176691833_176696408	HOXD9
CHR4_88462291_88466562	HSD17B13
CHR11_20338423_20343044	HTATIP2
CHR2_74605016_74613895	HTRA2
CHRX_53697026_53701276	HUWE1
CHR1_218329007_218335094	IARS2
CHR20_29653252_29657535	ID1
CHR1_23757840_23762372	ID3
CHR1_157242830_157247088	IFI16
CHR11_300352_304790	IFITM1
CHR11_18703603_18707853	IGSF22
CHRX_114157363_114161963	IL13RA2
CHR11_111539257_111544054	IL18
CHR12_121223949_121228199	IL31
CHR22_29845451_29849746	INPP5J
CHR8_95901209_95905459	INTS8
CHRX_152937771_152942036	IRAK1
CHR15_74412701_74416963	ISL2
CHR3_4529675_4533925	ITPR1
CHR2_96351372_96356440	ITPRIPL1
CHR2_24436131_24440381	ITSN2
CHR2_127999637_128004033	IWS1
CHR21_25929959_25934669	JAM2
CHR6_15350967_15355255	JARID2
CHR18_42777284_42781534	KATNAL2
CHR10_102808087_102812337	KAZALD1
CHR1_6005466_6009716	KCNAB2
CHR21_34654692_34658991	KCNE2
CHR18_75721155_75725405	KCNG2
CHR2_42573871_42578241	KCNG3
CHR6_63053341_63057591	KHDRBS2
CHR18_44315924_44320323	KIAA0427
CHR13_41432471_41436721	KIAA0564
CHR10_118753886_118758366	KIAA1598
CHR6_111683765_111688015	KIAA1919
CHR11_125775020_125786532	KIRREL3
CHRX_116990131_116994381	KLHL13
CHRX_23954474_23958724	KLHL15
CHR4_88359948_88364234	KLHL8
CHR12_10433103_10437384	KLRK1
CHR13_49263917_49268558	KPNA3
CHR6_117105559_117109816	KPNA5
CHR1_181418521_181422819	LAMC2
CHRX_119486437_119490689	LAMP2
CHR2_20114097_20118426	LAPTM4A
CHR13_52211198_52215448	LECT1
CHR22_28971982_28976248	LIF
CHR15_56507966_56512216	LIPC
CHR5_96503445_96507695	LIX1
CHR5_176710504_176718229	LMAN2
CHR7_156210230_156214480	LMBR1
CHR19_10010655_10014905	LOC388503
CHR1_17385364_17389614	LOC400743
CHR2_42033691_42037947	LOC400950
CHR3_64047329_64051579	LOC401070
CHR16_28388510_28392760	LOC440350
CHR3_198240289_198248495	LOC440995
CHR1_90229767_90235744	LOC492303
CHR5_139482204_139488865	LOC492311
CHR16_68761928_68766310	LOC497190
CHR12_49949499_49953969	LOC57228
CHR20_15851209_15855459	LOC613266
CHR10_23042740_23046990	LOC643475
CHR15_37362810_37367066	LOC644766
CHR2_231282408_231286658	LOC645870
CHR1_25468067_25472375	LOC652761
CHR4_151719252_151725824	LOC729558
CHR10_29171842_29176092	LOC729601
CHR4_151719252_151725824	LRBA
CHR1_53565524_53569909	LRP8
CHR11_62212900_62217276	LRRN4CL
CHR19_45807841_45812091	LTBP4
CHR6_31787611_31793068	LY6G6D
CHR2_30520112_30524390	LYCAT
CHR19_48997676_49001939	LYPD5
CHR12_68024930_68029186	LYZ
CHR10_29614495_29618779	LYZL1
CHR8_20156271_20160583	LZTS1
CHR18_54486097_54490493	MALT1
CHRX_20044187_20048456	MAP7D2
CHR6_36099498_36104325	MAPK14
CHR9_127505414_127512834	MAPKAP1
CHR22_34348597_34352847	MB
CHRX_131400612_131404899	MBNL3
CHRX_153010195_153014445	MECP2
CHRX_40478977_40483248	MED14
CHR17_17317524_17321796	MED9
CHR15_97920237_97924487	MEF2A
CHR19_47518100_47522350	MEGF8
CHR2_66512535_66516946	MEIS1
CHR15_35177045_35184296	MEIS2
CHR18_28020484_28024735	MEP1B
CHR4_88969661_88973911	MEPE
CHR3_198240289_198248495	MFI2
CHR7_6354365_6358615	MGC12966
CHR5_138752735_138757169	MGC29506
CHR11_12233873_12238123	MICAL2
CHR1_46841723_46845997	MKNK1
CHR7_139824866_139829271	MKRN1
CHR19_40897260_40901510	MLL4
CHR17_34111820_34116173	MLLT6
CHR14_60267722_60271982	MNAT1
CHR18_32017979_32022237	MOCOS
CHR22_29683923_29688173	MORC2
CHRX_106115131_106119381	MORC4
CHR1_165954331_165958612	MPZL1
CHR11_18093505_18099827	MRGPRX3
CHR15_38641769_38649578	MRPL42P5
CHR2_224526877_224531168	MRPL44
CHR21_34364192_34368601	MRPS6
CHR3_49698493_49704599	MST1
CHR4_4908806_4913282	MSX1
CHR6_37061161_37065445	MTCH1
CHR2_74275719_74280019	MTHFD2
CHR2_176838882_176843188	MTX2
CHR7_44146687_44150941	MYL7
CHR4_120272968_120277264	MYOZ2
CHR16_47200871_47205121	N4BP1
CHRY_129488_133738	NA
CHR8_102446703_102450958	NACAP1
CHR2_15618134_15622405	NAG
CHR9_99920278_99924809	NANS
CHR18_10512530_10516798	NAPG
CHR14_56923523_56927773	NAT12
CHR8_18289534_18293826	NAT2
CHR1_181825589_181829839	NCF2
CHR20_21051162_21055486	NCRNA00153
CHRX_43716944_43721194	NDP
CHR15_54072377_54076627	NEDD4
CHR10_5475082_5479332	NET1
CHR2_219733002_219737284	NHEJ1
CHR14_50366839_50371089	NIN
CHR10_134448692_134453027	NKX6-2
CHR2_32342673_32347805	NLRC4
CHR1_181539882_181544132	NMNAT2
CHR1_24611389_24617674	NPAL3
CHR1_5887221_5891471	NPHP4
CHR1_27112294_27116547	NR0B2
CHR19_55568014_55572374	NR1H2
CHR5_92941298_92947147	NR2F1
CHR10_115412996_115417295	NRAP
CHR6_5951360_5956132	NRN1
CHR12_102758164_102762605	NT5DC3
CHR4_88559258_88563741	NUDT9
CHR7_134889727_134893977	NUP205
CHRX_41188130_41192792	NYX
CHR11_119583456_119587706	OAF
CHR12_111857131_111861395	OAS3
CHR22_29486739_29490989	OSBP2
CHR20_16673497_16677752	OTOR
CHR22_19695941_19702006	P2RX6
CHR22_19695941_19702006	P2RX6P
CHRX_72215326_72219576	PABPC1L2A
CHR11_47163765_47168034	PACSIN3
CHR5_43592142_43596744	PAIP1
CHR11_76780474_76784724	PAK1
CHR10_30677486_30681754	PAPD1
CHR14_96034972_96039222	PAPOLA
CHR9_127545986_127552407	PBX3
CHR10_85940891_85945246	PCDH21
CHR17_34149445_34153695	PCGF2
CHR15_99846960_99851210	PCSK6
CHRX_46959075_46967945	PCTK1
CHR1_203736849_203741203	PCTK3
CHR19_10421114_10425505	PDE4A
CHR6_136211026_136215553	PDE7B
CHR16_65468436_65472698	PDP2
CHR6_137181910_137186202	PEX7
CHR5_176759433_176767492	PFN3
CHR11_2906466_2910726	PHLDA2
CHR15_66130125_66134375	PIAS1
CHRX_71314750_71319003	PIN4
CHR10_23042740_23046990	PIP4K2A
CHRX_15420530_15424885	PIR
CHR5_137249524_137253806	PKD2L2
CHR12_119249215_119253475	PLA2G1B
CHR1_20178746_20182996	PLA2G2A
CHR1_20317845_20322095	PLA2G2D
CHRX_133619414_133623679	PLAC1
CHRY_129488_133738	PLCXD1
CHR2_68442419_68446677	PLEK
CHR6_150959191_150963441	PLEKHG1
CHR12_6286362_6292827	PLEKHG6
CHR12_91650941_91655191	PLEKHG7
CHR3_143821533_143825783	PLS1
CHRX_114730675_114734925	PLS3
CHR11_73977776_73982047	POLD3
CHR4_106613870_106618176	PPA2
CHR12_27564811_27569158	PPFIBP1
CHR6_149908114_149912367	PPIL4
CHR14_59778722_59786685	PPM1A
CHR1_200694993_200699243	PPP1R12B
CHR1_201708005_201712337	PRELP
CHR20_61673801_61679533	PRIC285
CHR16_11247506_11251756	PRM1
CHR16_11274203_11281338	PRM2
CHR13_112857468_112861722	PROZ
CHR1_168896436_168903895	PRRX1
CHR16_31053745_31058152	PRSS8
CHR1_225122085_225126341	PSEN2
CHR8_87150217_87154467	PSKH2
CHR3_63983402_63988198	PSMD6
CHR9_113400782_113405246	PTGR1
CHR10_129732323_129736634	PTPRE
CHR19_60411886_60416154	PTPRH
CHR6_128882446_128886916	PTPRK
CHR17_23574466_23578716	PYY2
CHR2_37421756_37426127	QPCT
CHR17_26739267_26743714	RAB11FIP4
CHR11_107300986_107307729	RAB39
CHRX_13613761_13618011	RAB9A
CHR9_126999137_127003627	RABEPK
CHR14_101840516_101844784	RAGE
CHRX_131178297_131183370	RAP2C
CHR3_25514175_25518425	RARB
CHR3_50349149_50356871	RASSF1
CHR16_24454908_24460154	RBBP6
CHRX_16797146_16801886	RBBP7
CHR2_60958755_60963005	REL
CHRX_152862519_152866926	RENBP
CHR3_188006171_188010484	RFC4
CHR12_116935392_116939680	RFC5
CHRX_109545440_109549690	RGAG1
CHRX_46819218_46823633	RGN
CHR10_85990447_85995571	RGR
CHR5_176710504_176718229	RGS14
CHR1_180839383_180843666	RGS16
CHR1_180907890_180912172	RGS8
CHR1_25626567_25632770	RHCE
CHR1_25468067_25472375	RHD
CHRX_53463063_53469843	RIBC1
CHR1_40396147_40400397	RLF
CHR1_180821937_180828514	RNASEL
CHR3_49698493_49704599	RNF123
CHR18_27922334_27930213	RNF138
CHR5_158566662_158572637	RNF145
CHR5_175896234_175900527	RNF44
CHR9_114134377_114139233	ROD1
CHR9_43080718_43084968	RP11-195B21.3
CHR18_45271195_45276404	RPL17
CHR2_100981682_100986345	RPL31
CHR2_231768122_231775434	RPS28
CHRX_71412060_71417366	RPS4X
CHR1_26741429_26745679	RPS6KA1
CHR15_38641769_38649578	RPUSD2
CHR17_45907688_45911978	RSAD1
CHR2_6931858_6936108	RSAD2
CHR2_74519705_74526068	RTKN
CHR3_188902289_188906539	RTP2
CHR3_129324540_129328832	RUVBL1
CHRX_16639946_16648457	S100G
CHR20_34934483_34938733	SAMHD1
CHR1_109554562_109558878	SARS
CHR2_200032696_200036946	SATB2
CHR1_41479619_41483875	SCMH1
CHRX_17674018_17678268	SCML1
CHR8_145530001_145534251	SCRT1
CHR2_20285015_20292175	SDC1
CHR20_43409728_43413978	SDC4
CHR22_29832747_29837051	SELM
CHR10_102777485_102787888	SFXN3
CHR4_2761051_2765301	SH3BP2
CHRX_19727039_19731289	SH3KBP1
CHR12_55906260_55910568	SHMT2
CHR5_138490697_138494947	SIL1
CHR12_54643325_54649593	SILV
CHR6_13679294_13683603	SIRT5
CHR3_126413523_126417773	SLC12A8
CHRX_73554309_73558861	SLC16A2
CHR17_70592149_70597596	SLC16A5
CHR11_2874026_2885046	SLC22A18
CHR11_2874026_2885046	SLC22A18AS
CHR5_138746130_138750400	SLC23A1
CHR12_112256468_112260808	SLC24A6
CHR6_36099498_36104325	SLC26A8
CHR4_25263070_25271025	SLC34A2
CHR11_107300986_107307729	SLC35F2
CHR17_76882912_76887191	SLC38A10
CHR12_45052064_45056321	SLC38A2
CHR8_22277236_22281494	SLC39A14
CHR21_34364192_34368601	SLC5A3
CHR8_87310970_87315220	SLC7A13
CHR15_65141748_65146080	SMAD3
CHR1_181704756_181709065	SMG7
CHR10_112053937_112058187	SMNDC1
CHR22_29803804_29808063	SMTN
CHR20_48029433_48033688	SNAI1
CHR19_54276708_54281287	SNRNP70
CHR20_16655128_16659422	SNRPB2
CHR7_26294539_26298900	SNX10
CHR16_11247506_11251756	SOCS1
CHR18_66103742_66107992	SOCS6
CHR1_202305349_202309618	SOX13
CHR2_230792182_230799453	SP110
CHR2_230792182_230799453	SP140
CHR19_53807756_53820847	SPACA4
CHR4_88668693_88673030	SPARCL1
CHR14_87917521_87921771	SPATA7
CHR11_64690782_64695032	SPDYC
CHR19_53807756_53820847	SPHK2
CHR1_32051567_32057710	SPOCD1
CHR4_89112325_89116639	SPP1
CHR2_234620584_234624919	SPP2
CHRY_57512357_57516631	SPRY3
CHR11_125775020_125786532	ST3GAL4
CHR3_188218858_188223114	ST6GAL1
CHR6_36622475_36626734	STK38
CHR2_48657749_48662016	STON1
CHR2_48657749_48662016	STON1-GTF2A1L
CHRX_7143996_7148445	STS
CHR20_56656233_56661218	STX16
CHRX_16639946_16648457	SYAP1
CHR14_69952712_69957015	SYNJ2BP
CHR10_123859043_123863293	TACC2
CHR2_47446466_47450720	TACSTD1
CHR12_70516305_70520555	TBC1D15
CHR3_101459045_101463310	TBC1D23
CHR5_77107125_77111426	TBCA
CHRX_9387868_9393950	TBL1X
CHR1_166513401_166517666	TBX19
CHR17_56885088_56889338	TBX4
CHR18_42814883_42819490	TCEB3B
CHR18_42777284_42781534	TCEB3C
CHR18_42777284_42781534	TCEB3CL2
CHR5_145803565_145807837	TCERG1
CHR12_108818980_108823455	TCHP
CHR12_105217210_105221460	TCP11L2
CHR8_11231055_11235305	TDH
CHR11_111539257_111544054	TEX12
CHR2_71074759_71079009	TEX261
CHR3_143350258_143354508	TFDP2
CHR2_43675568_43680181	THADA
CHR11_118798314_118803548	THY1
CHR17_74432294_74436567	TIMP2
CHR3_12174897_12179351	TIMP4
CHR19_2925061_2929328	TLE6
CHR4_38460234_38464484	TLR10
CHR20_2461752_2466002	TMC2
CHR1_19985448_19989698	TMCO4
CHR5_139992183_140003167	TMCO6
CHR10_95640219_95644500	TMEM20
CHR11_9291940_9296372	TMEM41B
CHR11_18703603_18707853	TMEM86A
CHR19_46570468_46575786	TMEM91
CHR17_25684441_25688703	TMIGD1
CHR2_84982773_84987386	TMSB10
CHR1_12146146_12150479	TNFRSF1B
CHR2_217432277_217436527	TNP1
CHR7_22828196_22832476	TOMM7
CHR20_42004258_42008508	TOX2
CHR8_81245570_81249891	TPD52
CHR1_152421480_152425808	TPM3
CHR8_71682320_71686658	TRAM1
CHR19_63744147_63748401	TRIM28
CHR1_33418903_33423870	TRIM62
CHR12_108754845_108759095	TRPV4
CHR18_19823234_19827484	TTC39C
CHR3_50357327_50366990	TUSC4
CHRX_46942363_46956750	UBA1
CHR1_11252649_11256899	UBIAD1
CHR2_45334828_45339084	UNQ6975
CHR5_132226740_132231624	UQCRQ
CHR1_62671062_62676016	USP1
CHRX_46973757_46978158	USP11
CHR18_144982_149302	USP14
CHR1_21981321_21986186	USP48
CHR1_7834932_7839659	UTS2
CHRX_44606380_44610630	UTX
CHR12_6449342_6453604	VAMP1
CHR12_94132206_94138871	VEZT
CHR2_74532250_74539977	WBP1
CHRX_102494535_102498834	WBP5
CHR7_72893660_72898291	WBSCR27
CHR2_224517510_224521796	WDFY1
CHR5_37411668_37415940	WDR70
CHR16_617512_621921	WFIKKN1
CHR4_1839478_1843728	WHSC1
CHRX_9940111_9944361	WWC3
CHR20_21228441_21232691	XRN2
CHR16_30348124_30352374	XTP3TPA
CHR12_68036298_68040645	YEATS4
CHR5_112873808_112881772	YTHDC2
CHR8_102032631_102038245	YWHAZ
CHR2_97703855_97708105	ZAP70
CHR9_128603681_128607931	ZBTB43
CHR13_45524145_45528395	ZC3H13
CHR16_66007128_66011378	ZDHHC1
CHR19_49551916_49556166	ZFP112
CHR3_15111881_15119159	ZFYVE20
CHR10_99483371_99489040	ZFYVE27
CHR3_50357327_50366990	ZMYND10
CHR6_27548108_27552358	ZNF184
CHR21_42302769_42307867	ZNF295
CHR1_90229767_90235744	ZNF326
CHR2_180158126_180162378	ZNF385B
CHR19_37524892_37529142	ZNF507
CHR8_145987783_145995814	ZNF517
CHR19_62589529_62593779	ZNF548
CHR16_3432741_3436991	ZNF597
CHR19_57981078_57985328	ZNF600
CHR1_225814366_225818616	ZNF678
CHR8_102286143_102290520	ZNF706
CHR7_98900973_98909238	ZNF789
CHR1_85945872_85950191	ZNHIT6
CHR1_236119808_236124058	ZP4
CHRX_15715015_15719265	ZRSR2
CHR6_117095884_117100152	ZUFSP
