# Supplementary material for: Differences among brain tumor stem cell types and fetal neural stem cells in focal regions of histone modifications and DNA methylation, broad regions of modifications, and bivalent promoters
Source: BMC Genomics. 2014 Aug 27;15(1):724. doi: 10.1186/1471-2164-15-724 (PMC4155105; doi:10.1186/1471-2164-15-724)
Supplement: Supplementary file 23 — Additional file 23: List of promoters and associated genes that are H3K4me3+ in fNSCs but not any type of BTSC (unique to fNSCs). (XLS 96 KB) [file 12864_2014_6396_MOESM23_ESM.xls]

## Sheet: promoters only
promo_20bit
CHR10_105207885_105212135
CHR10_106063405_106067655
CHR10_114120405_114126717
CHR10_115985507_115989990
CHR10_1192260_1196510
CHR10_121198529_121202779
CHR10_121203120_121207370
CHR10_135007361_135011650
CHR10_135085239_135091566
CHR10_15170025_15174281
CHR10_21474683_21478933
CHR10_42912477_42916727
CHR10_48010130_48014497
CHR10_49370948_49375198
CHR10_49482394_49486644
CHR10_49559426_49564270
CHR10_50065671_50070130
CHR10_5553423_5558640
CHR10_72160219_72164469
CHR10_73222033_73227368
CHR10_76528504_76532754
CHR10_85940891_85945246
CHR10_88400853_88405103
CHR10_88414907_88419157
CHR10_88704864_88710852
CHR10_92617754_92622004
CHR10_98262806_98267158
CHR11_101419908_101424158
CHR11_10671361_10675611
CHR11_111539257_111544054
CHR11_116571749_116579565
CHR11_118066303_118070553
CHR11_118328613_118332989
CHR11_20338423_20343044
CHR11_2435759_2440009
CHR11_3648410_3652690
CHR11_46520005_46524255
CHR11_47426521_47430806
CHR11_60474943_60479333
CHR11_6179873_6184123
CHR11_64284013_64288263
CHR11_64513552_64518062
CHR11_72057006_72061256
CHR11_72655086_72661703
CHR11_73699574_73703847
CHR11_74536310_74540560
CHR11_75103081_75108816
CHR11_76419607_76423883
CHR11_76473121_76477371
CHR11_958591_962841
CHR12_10056540_10060790
CHR12_102967295_102971545
CHR12_103466480_103470730
CHR12_108653454_108657704
CHR12_112056942_112061912
CHR12_112222652_112226902
CHR12_118078516_118082766
CHR12_119145813_119150063
CHR12_120837365_120844446
CHR12_122010010_122014260
CHR12_122142250_122146500
CHR12_122400191_122404441
CHR12_13139099_13143452
CHR12_15264821_15269071
CHR12_42231241_42235491
CHR12_44609265_44613515
CHR12_46478440_46482690
CHR12_48643743_48647993
CHR12_50003455_50007715
CHR12_50059082_50063332
CHR12_50720262_50724512
CHR12_51046826_51051076
CHR12_51113623_51117873
CHR12_51780081_51784331
CHR12_51886517_51890767
CHR12_52088476_52092726
CHR12_52649695_52653945
CHR12_52980308_52984558
CHR12_54522197_54526502
CHR12_54700293_54705540
CHR12_54918283_54922533
CHR12_55439874_55444124
CHR12_55790514_55794928
CHR12_62347792_62352121
CHR12_6360088_6364367
CHR12_69316711_69320987
CHR12_77779471_77783721
CHR12_7790505_7796836
CHR12_8104436_8108686
CHR12_8705217_8710200
CHR12_89872332_89876584
CHR13_112435562_112439812
CHR13_113150708_113159340
CHR13_113366094_113370344
CHR13_18653185_18658199
CHR13_23368375_23372625
CHR13_23418171_23424954
CHR13_39952393_39956643
CHR13_43100859_43105109
CHR13_77209931_77214239
CHR13_96443855_96448105
CHR13_97626760_97631022
CHR13_97971503_97975753
CHR13_98003873_98008123
CHR14_103895527_103899777
CHR14_104427468_104431718
CHR14_104458768_104463018
CHR14_19651905_19656155
CHR14_20339648_20344376
CHR14_23629822_23634139
CHR14_31864773_31869023
CHR14_37794255_37798825
CHR14_59657348_59661598
CHR14_64082872_64087157
CHR14_73102015_73106281
CHR14_73254496_73258746
CHR14_73881447_73885714
CHR14_74446371_74450621
CHR14_77703180_77707430
CHR14_79746846_79751778
CHR14_91267416_91271666
CHR14_92046377_92050639
CHR14_92185046_92189296
CHR14_95183087_95188017
CHR15_26017303_26021561
CHR15_26997644_27001902
CHR15_29477167_29481417
CHR15_38386580_38390903
CHR15_39355436_39359686
CHR15_40478379_40488294
CHR15_43190463_43197151
CHR15_48258213_48262471
CHR15_50095238_50099492
CHR15_51811904_51816154
CHR15_51838401_51842651
CHR15_56972615_56976865
CHR15_57107531_57111781
CHR15_64644139_64648389
CHR15_65895595_65899845
CHR15_72287613_72291872
CHR15_75257628_75264311
CHR15_77023689_77027975
CHR15_80939323_80946099
CHR15_81036805_81041055
CHR15_86979542_86984030
CHR15_89441048_89445298
CHR15_97488784_97493034
CHR15_98901249_98905948
CHR16_1227178_1231479
CHR16_139353_143623
CHR16_24857993_24862243
CHR16_28527400_28532358
CHR16_2919650_2927276
CHR16_29664060_29668328
CHR16_30300608_30305172
CHR16_30900528_30904782
CHR16_3584870_3589120
CHR16_4742440_4746690
CHR16_54348511_54352761
CHR16_55205373_55209623
CHR16_55336146_55340396
CHR16_55735249_55739499
CHR16_56077078_56081328
CHR16_69234468_69238740
CHR16_73059054_73063304
CHR16_88211000_88215250
CHR16_88509026_88513711
CHR16_88619949_88627310
CHR17_1126206_1130456
CHR17_11438972_11443222
CHR17_1341995_1346245
CHR17_1412025_1416335
CHR17_16272157_16276407
CHR17_19077802_19082067
CHR17_21745996_21750246
CHR17_22907969_22912219
CHR17_23927239_23931578
CHR17_25684441_25688703
CHR17_2642981_2647231
CHR17_34376431_34380681
CHR17_36231623_36235873
CHR17_3719862_3724112
CHR17_37377208_37381458
CHR17_39700211_39704493
CHR17_40691426_40698762
CHR17_44006059_44014242
CHR17_44270558_44274808
CHR17_46199128_46203378
CHR17_47195000_47199256
CHR17_4746398_4750648
CHR17_53919971_53924244
CHR17_58236996_58242937
CHR17_59362616_59366946
CHR17_64648860_64656665
CHR17_65006664_65013931
CHR17_69778480_69782739
CHR17_70175364_70179617
CHR17_7022534_7026919
CHR17_71534222_71538472
CHR17_71994686_71998936
CHR17_7260866_7265152
CHR17_73973696_73977964
CHR17_74538566_74542919
CHR17_74930816_74935066
CHR17_76810596_76814894
CHR17_77269890_77274140
CHR17_78443489_78447739
CHR17_8588080_8592379
CHR18_13904785_13909035
CHR18_3398571_3402821
CHR18_43820742_43824992
CHR18_52961833_52966120
CHR18_53472057_53476313
CHR18_70946454_70950704
CHR19_10073675_10078776
CHR19_10558178_10562491
CHR19_11355176_11359519
CHR19_15435584_15443331
CHR19_1739313_1743563
CHR19_17942177_17946427
CHR19_18368036_18372915
CHR19_18718089_18722339
CHR19_19078883_19083133
CHR19_19233810_19238060
CHR19_19244324_19248574
CHR19_19503022_19510864
CHR19_19792768_19797054
CHR19_2934478_2938728
CHR19_40295122_40299811
CHR19_43523017_43527267
CHR19_44003790_44008040
CHR19_44447496_44451746
CHR19_45610361_45614613
CHR19_45787411_45791661
CHR19_46570468_46575786
CHR19_46824532_46828782
CHR19_48546171_48550456
CHR19_48997676_49001939
CHR19_50320631_50324881
CHR19_50517223_50521474
CHR19_50536997_50541247
CHR19_50786518_50791057
CHR19_51488653_51494248
CHR19_52997923_53002173
CHR19_5402941_5407191
CHR19_54122766_54129500
CHR19_54295189_54299439
CHR19_54534621_54538871
CHR19_54579867_54584117
CHR19_54719186_54723853
CHR19_56316476_56320744
CHR19_56542846_56547096
CHR19_56582248_56586520
CHR19_57198064_57202314
CHR19_5771317_5775567
CHR19_58485485_58490187
CHR19_60351633_60355886
CHR19_62969346_62973599
CHR19_6670910_6675160
CHR19_7464961_7469245
CHR19_7855889_7860139
CHR19_9981397_9985674
CHR1_108536136_108540386
CHR1_109293833_109298093
CHR1_109610578_109615718
CHR1_11029122_11033372
CHR1_111544054_111552054
CHR1_115679682_115685880
CHR1_1192391_1196641
CHR1_142531599_142539433
CHR1_145863637_145867946
CHR1_150818837_150823104
CHR1_150849410_150853660
CHR1_151779971_151791858
CHR1_15194612_15198862
CHR1_152803380_152807865
CHR1_15297183_15301466
CHR1_154602126_154606415
CHR1_158098321_158102571
CHR1_158348671_158352942
CHR1_158423519_158427772
CHR1_159098352_159102816
CHR1_15931895_15936145
CHR1_159448210_159452466
CHR1_16216372_16222446
CHR1_165325420_165331460
CHR1_173641804_173646054
CHR1_17776134_17780427
CHR1_178427214_178434518
CHR1_1832625_1836875
CHR1_19287117_19291367
CHR1_19316311_19320561
CHR1_19472272_19476522
CHR1_196144757_196149007
CHR1_199634491_199638853
CHR1_202431487_202435737
CHR1_202920354_202924720
CHR1_203446544_203450850
CHR1_204085118_204089383
CHR1_204480581_204484864
CHR1_206264281_206272610
CHR1_208045262_208049602
CHR1_210851486_210855736
CHR1_21704955_21709215
CHR1_21867631_21871886
CHR1_224076098_224080348
CHR1_226585705_226589955
CHR1_22854973_22859223
CHR1_2299361_2303611
CHR1_232413139_232417389
CHR1_245015518_245021189
CHR1_25163312_25167562
CHR1_26244441_26248691
CHR1_26386205_26390455
CHR1_26483724_26487974
CHR1_27870512_27874795
CHR1_28075265_28083245
CHR1_28155590_28159850
CHR1_28787798_28792048
CHR1_32051567_32057710
CHR1_33864021_33868271
CHR1_33946941_33951191
CHR1_34989807_34994057
CHR1_35027685_35031948
CHR1_39877155_39881405
CHR1_40139412_40143774
CHR1_43505493_43509743
CHR1_43657883_43662133
CHR1_44254834_44259084
CHR1_45861566_45865816
CHR1_48457443_48461740
CHR1_51559720_51564015
CHR1_53139551_53143801
CHR1_54409835_54414085
CHR1_54779941_54787278
CHR1_54861036_54865286
CHR1_58814751_58819533
CHR1_60311264_60315514
CHR1_61889005_61893255
CHR1_62824064_62828314
CHR1_6340841_6346851
CHR1_64438577_64442827
CHR1_68288150_68292548
CHR1_7371425_7375675
CHR1_7921597_7926974
CHR1_871553_875803
CHR1_9346693_9350943
CHR20_1419286_1423729
CHR20_23416265_23420997
CHR20_25386862_25391112
CHR20_29685851_29690126
CHR20_29896331_29900581
CHR20_2996765_3001017
CHR20_31216120_31220370
CHR20_36321838_36326088
CHR20_3792804_3797054
CHR20_41617595_41621869
CHR20_42773437_42778185
CHR20_45036780_45042487
CHR20_45847465_45852205
CHR20_58060874_58068156
CHR20_61541333_61545583
CHR20_61906550_61910800
CHR21_38411914_38418824
CHR21_42187818_42192068
CHR21_42352636_42356886
CHR21_42400877_42405130
CHR21_44038169_44042419
CHR21_44165816_44170456
CHR21_45164482_45168732
CHR21_46434435_46438685
CHR22_16405188_16409444
CHR22_17499801_17504313
CHR22_19715382_19720347
CHR22_21480753_21485022
CHR22_21556518_21560957
CHR22_21746483_21750733
CHR22_21764007_21768629
CHR22_22251685_22255995
CHR22_22872153_22876473
CHR22_24040387_24044637
CHR22_25343241_25348685
CHR22_28057560_28061810
CHR22_28161071_28165591
CHR22_28167077_28171327
CHR22_29329660_29333941
CHR22_30884493_30888743
CHR22_34103586_34107850
CHR22_34885978_34890423
CHR22_35194295_35198545
CHR22_35583475_35587740
CHR22_36420073_36424323
CHR22_36559931_36564181
CHR22_38732137_38736387
CHR22_40721237_40725487
CHR22_44000698_44004948
CHR22_45397821_45402071
CHR22_45891021_45895275
CHR22_47671305_47675555
CHR22_49153866_49158116
CHR22_49520012_49524262
CHR2_10195459_10200180
CHR2_102166364_102170614
CHR2_10378423_10382673
CHR2_10889312_10893562
CHR2_110229978_110234437
CHR2_112608932_112613182
CHR2_113676473_113680723
CHR2_119997628_120002037
CHR2_128488154_128492404
CHR2_131998439_132004456
CHR2_153180178_153184428
CHR2_162807374_162811791
CHR2_163402736_163406986
CHR2_176738505_176742755
CHR2_179417964_179422214
CHR2_208395349_208399599
CHR2_208718372_208722625
CHR2_208735861_208740133
CHR2_21119589_21123950
CHR2_218830496_218834746
CHR2_231863276_231867532
CHR2_233109180_233113430
CHR2_233958038_233962288
CHR2_241479375_241483625
CHR2_242265446_242269702
CHR2_26716965_26721215
CHR2_31314760_31319010
CHR2_31658769_31663044
CHR2_33209680_33213983
CHR2_71530767_71535017
CHR2_73781225_73785475
CHR2_74909789_74915523
CHR2_77602094_77606510
CHR2_8385250_8389500
CHR3_110517180_110521554
CHR3_115379696_115383946
CHR3_115489095_115496315
CHR3_122791155_122795703
CHR3_130192680_130196930
CHR3_131172752_131177084
CHR3_147695662_147699912
CHR3_157488019_157492269
CHR3_168527720_168531970
CHR3_17091959_17096209
CHR3_171785802_171790052
CHR3_195570999_195575261
CHR3_38052199_38056449
CHR3_42515620_42519970
CHR3_42698514_42702796
CHR3_46714326_46718576
CHR3_48236365_48240715
CHR3_49711315_49715565
CHR3_50288021_50292271
CHR3_52073418_52077668
CHR3_52838984_52843234
CHR3_53099080_53103330
CHR3_58537382_58542031
CHR3_62835344_62839594
CHR3_71674648_71678898
CHR3_9456079_9464716
CHR3_99075008_99080187
CHR3_99285206_99289456
CHR4_102556640_102560890
CHR4_123516117_123520870
CHR4_123596313_123600830
CHR4_128867523_128871781
CHR4_1317951_1322201
CHR4_142856249_142860738
CHR4_146675703_146679953
CHR4_153819789_153824141
CHR4_183759209_183763459
CHR4_185873830_185878080
CHR4_1868650_1872924
CHR4_2258490_2262740
CHR4_24590174_24594424
CHR4_2727109_2731359
CHR4_4397440_4401690
CHR4_46689561_46693837
CHR4_46724835_46729097
CHR4_47710047_47714297
CHR4_56152386_56156636
CHR4_6040317_6044567
CHR4_605872_610144
CHR4_711364_715614
CHR4_748925_753175
CHR4_75082511_75086780
CHR4_75183015_75187276
CHR4_75204354_75210768
CHR4_76773519_76778095
CHR4_8280268_8284518
CHR4_834711_838961
CHR5_115322549_115330379
CHR5_121212048_121216298
CHR5_131433883_131438146
CHR5_132189013_132193401
CHR5_135317733_135322122
CHR5_135389078_135393346
CHR5_135720224_135724474
CHR5_138659342_138663592
CHR5_143562948_143567198
CHR5_14515197_14519447
CHR5_145695279_145699618
CHR5_147190598_147194953
CHR5_147691814_147696070
CHR5_149472378_149476628
CHR5_149546212_149550833
CHR5_149648635_149653029
CHR5_150376611_150381111
CHR5_153654279_153658529
CHR5_156536984_156541243
CHR5_158458527_158462847
CHR5_160904123_160911208
CHR5_175952758_175957008
CHR5_176442992_176449906
CHR5_176845108_176849358
CHR5_177921599_177925849
CHR5_178297329_178303085
CHR5_178552538_178556788
CHR5_41545737_41549987
CHR5_59224632_59228882
CHR5_78397838_78404705
CHR5_79901104_79905354
CHR5_80288813_80293063
CHR5_95322781_95327031
CHR6_109933564_109937886
CHR6_135804766_135809016
CHR6_137407241_137411491
CHR6_154718842_154723092
CHR6_160459352_160463602
CHR6_167490559_167494809
CHR6_169928841_169933091
CHR6_169933820_169938070
CHR6_2579086_2583336
CHR6_26605049_26610223
CHR6_2820993_2825243
CHR6_29378945_29383195
CHR6_29899996_29904350
CHR6_30078838_30083092
CHR6_31187086_31191811
CHR6_31245682_31249932
CHR6_31787611_31793068
CHR6_31795639_31800989
CHR6_31835251_31839501
CHR6_32018251_32022727
CHR6_3216761_3221011
CHR6_333238_337541
CHR6_33655209_33659459
CHR6_33821910_33826240
CHR6_34538382_34542632
CHR6_35872328_35876580
CHR6_36832405_36836664
CHR6_37579601_37583857
CHR6_37714828_37719078
CHR6_39864636_39869520
CHR6_40463990_40468240
CHR6_41408004_41412316
CHR6_42431008_42435258
CHR6_42988204_42992512
CHR6_43214563_43218813
CHR6_43334666_43338916
CHR6_44231025_44235304
CHR6_44372653_44376905
CHR6_71068744_71072994
CHR6_74119924_74124174
CHR6_78229089_78233339
CHR6_88110438_88114688
CHR7_100091236_100095507
CHR7_100397380_100401630
CHR7_100946726_100950976
CHR7_101875560_101879810
CHR7_102006868_102011118
CHR7_1052337_1056587
CHR7_106289490_106293909
CHR7_116854029_116858283
CHR7_12375793_12380043
CHR7_124217350_124221600
CHR7_128096077_128100333
CHR7_136200438_136205282
CHR7_138097522_138101772
CHR7_141717447_141721697
CHR7_149189764_149194014
CHR7_149712942_149717192
CHR7_150315579_150322556
CHR7_150362207_150366457
CHR7_150701880_150706130
CHR7_150727512_150731762
CHR7_153376935_153381459
CHR7_154303132_154307382
CHR7_156281198_156285448
CHR7_16887388_16891638
CHR7_23613921_23618171
CHR7_24755156_24759406
CHR7_25233880_25238130
CHR7_30691991_30696241
CHR7_30966660_30970910
CHR7_31346115_31350563
CHR7_46783995_46788245
CHR7_47657866_47662122
CHR7_4809475_4813725
CHR7_5228606_5232856
CHR7_54574134_54578391
CHR7_5976090_5980340
CHR7_6756764_6761014
CHR7_71514489_71518739
CHR7_72622802_72627052
CHR7_74076145_74080395
CHR7_75888707_75892957
CHR7_81236638_81240888
CHR7_86107665_86112762
CHR7_87067369_87071619
CHR7_87773389_87777642
CHR7_89583193_89587453
CHR7_94791002_94795280
CHR7_97195810_97200082
CHR7_99056116_99060366
CHR8_11247538_11251788
CHR8_125637244_125641494
CHR8_125649493_125653743
CHR8_134140878_134145226
CHR8_134603333_134607583
CHR8_142260268_142264518
CHR8_142585762_142590012
CHR8_143775032_143779282
CHR8_145530001_145534251
CHR8_23012878_23017193
CHR8_23135184_23142084
CHR8_27340937_27345187
CHR8_27391925_27396175
CHR8_33576086_33580481
CHR8_37875393_37879661
CHR8_37942433_37946841
CHR8_41641186_41645741
CHR8_74520016_74524272
CHR8_86534209_86539102
CHR9_110968642_110972892
CHR9_115879786_115884036
CHR9_123066727_123070977
CHR9_123555622_123559872
CHR9_124912779_124921077
CHR9_125167378_125171628
CHR9_126152868_126157118
CHR9_126249743_126253993
CHR9_126308770_126313020
CHR9_129572590_129576894
CHR9_129579983_129584233
CHR9_130711154_130715404
CHR9_136908978_136913228
CHR9_136948782_136953130
CHR9_137574305_137578570
CHR9_139451825_139459222
CHR9_21130823_21135644
CHR9_34370837_34375098
CHR9_35640195_35644447
CHR9_5027464_5031720
CHR9_5174868_5179118
CHR9_5293830_5298080
CHR9_65248680_65252930
CHR9_92444137_92448428
CHR9_96077360_96081610
CHR9_98879621_98887542
CHR9_99322757_99327007
CHR9_99354037_99358287
CHRX_100433951_100438201
CHRX_101688048_101692298
CHRX_102468320_102472573
CHRX_119303124_119307374
CHRX_127013308_127017558
CHRX_128983249_128987499
CHRX_135546000_135550314
CHRX_140815845_140820095
CHRX_151646527_151657328
CHRX_153059433_153063683
CHRX_15311669_15315998
CHRX_154911218_154913754
CHRX_17729678_17733928
CHRX_46942363_46956750
CHRX_48799959_48804209
CHRX_68312624_68316874
CHRX_68749135_68753385
CHRX_85004327_85008577
CHRY_13319053_13323303
CHRY_18391084_18395334
CHRY_18643560_18647811
CHRY_18753222_18757472
CHRY_19347655_19351905
CHRY_20210223_20215111
CHRY_22377588_22381838
CHRY_22853661_22857911
CHRY_22860882_22865165
CHRY_22996244_23000494
CHRY_23042431_23046681
CHRY_6400897_6405165
CHRY_7750151_7754401
CHRY_8744673_8748923
CHRY_9231572_9237252

## Sheet: promoters and genes
promo_20bit	symbol
CHR17_58236996_58242937	10-Mar
CHR17_64648860_64656665	ABCA6
CHR7_87067369_87071619	ABCB1
CHR7_150362207_150366457	ABCB8
CHR12_122010010_122014260	ABCB9
CHR10_15170025_15174281	ACBD7
CHR1_54779941_54787278	ACOT11
CHR14_73102015_73106281	ACOT2
CHR1_6340841_6346851	ACOT7
CHR22_49520012_49524262	ACR
CHR10_114120405_114126717	ACSL5
CHR7_100091236_100095507	ACTL6B
CHRX_127013308_127017558	ACTRT1
CHR4_123516117_123520870	ADAD1
CHR10_72160219_72164469	ADAMTS14
CHR12_42231241_42235491	ADAMTS20
CHR13_113150708_113159340	ADPRHL1
CHR8_37942433_37946841	ADRB3
CHR1_19472272_19476522	AFAR3
CHR21_44165816_44170456	AGPAT3
CHR7_16887388_16891638	AGR3
CHR6_135804766_135809016	AHI1
CHR14_31864773_31869023	AKAP6
CHR17_23927239_23931578	ALDOC
CHR7_101875560_101879810	ALKBH4
CHR1_21704955_21709215	ALPL
CHR9_115879786_115884036	AMBP
CHR11_46520005_46524255	AMBRA1
CHR3_49711315_49715565	AMIGO3
CHR19_10073675_10078776	ANGPTL6
CHR8_41641186_41645741	ANK1
CHR5_79901104_79905354	ANKRD34B
CHR22_36559931_36564181	ANKRD54
CHR19_10558178_10562491	AP1M2
CHR11_958591_962841	AP2A2
CHR15_26997644_27001902	APBA2
CHR2_21119589_21123950	APOB
CHR22_34885978_34890423	APOL3
CHR12_48643743_48647993	AQP6
CHR16_24857993_24862243	ARHGAP17
CHR10_49482394_49486644	ARHGAP22
CHR1_17776134_17780427	ARHGEF10L
CHR2_231863276_231867532	ARMC9
CHR7_116854029_116858283	ASZ1
CHR1_210851486_210855736	ATF3
CHR7_150315579_150322556	ATG9B
CHR1_158348671_158352942	ATP1A2
CHR7_138097522_138101772	ATP6V0A4
CHR2_10889312_10893562	ATP6V1C2
CHR19_1739313_1743563	ATP8B3
CHR17_76810596_76814894	AZI1
CHR11_76419607_76423883	B3GNT6
CHR6_33655209_33659459	BAK1
CHR4_102556640_102560890	BANK1
CHR11_64513552_64518062	BATF2
CHRX_128983249_128987499	BCORL1
CHR12_50003455_50007715	BIN2
CHR19_58485485_58490187	BIRC8
CHR16_3584870_3589120	BTBD12
CHR6_26605049_26610223	BTN1A1
CHR10_21474683_21478933	C10orf113
CHR11_6179873_6184123	C11orf42
CHR11_101419908_101424158	C11orf70
CHR12_89872332_89876584	C12orf12
CHR12_108653454_108657704	C12orf34
CHR14_73881447_73885714	C14orf115
CHR14_59657348_59661598	C14orf135
CHR14_73254496_73258746	C14orf43
CHR14_64082872_64087157	C14orf50
CHR16_88619949_88627310	C16orf3
CHR16_29664060_29668328	C16orf54
CHR19_43523017_43527267	C19orf15
CHR19_7464961_7469245	C19orf45
CHR1_22854973_22859223	C1QB
CHR17_74538566_74542919	C1QTNF1
CHR1_15297183_15301466	C1orf126
CHR1_28075265_28083245	C1orf38
CHR1_60311264_60315514	C1orf87
CHR20_58060874_58068156	C20orf197
CHR20_31216120_31220370	C20orf70
CHR22_44000698_44004948	C22orf9
CHR2_10195459_10200180	C2orf48
CHR19_6670910_6675160	C3
CHR3_50288021_50292271	C3orf45
CHR6_37714828_37719078	C6orf129
CHR6_31187086_31191811	C6orf15
CHR6_2579086_2583336	C6orf195
CHR6_31795639_31800989	C6orf25
CHR6_31835251_31839501	C6orf26
CHR9_34370837_34375098	C9orf24
CHR9_110968642_110972892	C9orf4
CHR8_86534209_86539102	CA3
CHR3_62835344_62839594	CADPS
CHR17_44270558_44274808	CALCOCO2
CHR10_105207885_105212135	CALHM1
CHR10_5553423_5558640	CALML3
CHR1_1832625_1836875	CALML6
CHR7_71514489_71518739	CALN1
CHR5_149648635_149653029	CAMK2A
CHR3_48236365_48240715	CAMP
CHR6_44231025_44235304	CAPN11
CHR15_40478379_40488294	CAPN3
CHR11_76473121_76477371	CAPN5
CHR1_158423519_158427772	CASQ1
CHR1_26386205_26390455	CATSPER4
CHR14_91267416_91271666	CATSPERB
CHRX_48799959_48804209	CCDC120
CHR2_179417964_179422214	CCDC141
CHR4_24590174_24594424	CCDC149
CHR19_54579867_54584117	CCDC155
CHR1_45861566_45865816	CCDC17
CHR17_8588080_8592379	CCDC42
CHR2_131998439_132004456	CCDC74A
CHR19_48546171_48550456	CD177
CHR1_159098352_159102816	CD244
CHR17_70175364_70179617	CD300LF
CHR19_54534621_54538871	CD37
CHR17_59362616_59366946	CD79B
CHR10_73222033_73227368	CDH23
CHR4_76773519_76778095	CDKL2
CHR6_31187086_31191811	CDSN
CHRY_18643560_18647811	CDY2A
CHR19_46824532_46828782	CEACAM4
CHR16_54348511_54352761	CES4
CHR6_32018251_32022727	CFB
CHR15_39355436_39359686	CHP
CHR7_136200438_136205282	CHRM2
CHR11_3648410_3652690	CHRNA10
CHR8_27391925_27396175	CHRNA2
CHR1_152803380_152807865	CHRNB2
CHR17_4746398_4750648	CHRNE
CHR2_233109180_233113430	CHRNG
CHR2_26716965_26721215	CIB4
CHR19_19503022_19510864	CILP2
CHR19_50517223_50521474	CKM
CHR1_109293833_109298093	CLCC1
CHR1_16216372_16222446	CLCNKA
CHR14_37794255_37798825	CLEC14A
CHR12_10056540_10060790	CLEC1B
CHR12_7790505_7796836	CLEC4C
CHR6_35872328_35876580	CLPS
CHR17_37377208_37381458	CNP
CHR5_177921599_177925849	COL23A1
CHR19_9981397_9985674	COL5A3
CHR6_71068744_71072994	COL9A1
CHR20_29685851_29690126	COX4I2
CHR9_125167378_125171628	CRB2
CHR7_30691991_30696241	CRHR2
CHR19_18718089_18722339	CRTC1
CHR22_25343241_25348685	CRYBA4
CHR22_25343241_25348685	CRYBB1
CHR3_99075008_99080187	CRYBG3
CHR2_208735861_208740133	CRYGA
CHR2_208718372_208722625	CRYGB
CHRX_151646527_151657328	CSAG1
CHR5_149472378_149476628	CSF1R
CHR5_131433883_131438146	CSF2
CHR1_33946941_33951191	CSMD2
CHR20_23416265_23420997	CST8
CHR1_204480581_204484864	CTSE
CHR15_77023689_77027975	CTSH
CHR4_75183015_75187276	CXCL2
CHR4_75082511_75086780	CXCL5
CHRY_20210223_20215111	CYorf15B
CHR4_4397440_4401690	D4S234E
CHR6_39864636_39869520	DAAM2
CHR9_123555622_123559872	DAB2IP
CHR9_125167378_125171628	DENND1A
CHR1_111544054_111552054	DENND2D
CHR8_142260268_142264518	DENND3
CHR7_24755156_24759406	DFNA5
CHR2_233958038_233962288	DGKD
CHR19_54122766_54129500	DHDH
CHR14_79746846_79751778	DIO2
CHR9_92444137_92448428	DIRAS2
CHR1_68288150_68292548	DIRAS3
CHR3_38052199_38056449	DLEC1
CHR5_78397838_78404705	DMGDH
CHR17_11438972_11443222	DNAH9
CHR17_69778480_69782739	DNAI2
CHR1_62824064_62828314	DOCK7
CHR16_56077078_56081328	DOK4
CHR16_88211000_88215250	DPEP1
CHR7_154303132_154307382	DPP6
CHR3_110517180_110521554	DPPA2
CHR6_74119924_74124174	DPPA5
CHR12_62347792_62352121	DPY19L2
CHR3_115379696_115383946	DRD3
CHR21_38411914_38418824	DSCR4
CHR2_242265446_242269702	DTYMK
CHR15_43190463_43197151	DUOX2
CHR15_43190463_43197151	DUOXA1
CHR15_43190463_43197151	DUOXA2
CHR10_76528504_76532754	DUSP13
CHR8_33576086_33580481	DUSP26
CHR1_165325420_165331460	DUSP27
CHR2_71530767_71535017	DYSF
CHR5_158458527_158462847	EBF1
CHR19_44003790_44008040	ECH1
CHR1_53139551_53143801	ECHDC2
CHRX_68749135_68753385	EDA
CHR5_95322781_95327031	ELL2
CHR13_43100859_43105109	ENOX1
CHR9_139451825_139459222	ENTPD8
CHR1_224076098_224080348	EPHX1
CHR17_19077802_19082067	EPN2
CHR19_11355176_11359519	EPOR
CHR19_56542846_56547096	ETFB
CHR17_71534222_71538472	EVPL
CHR20_45036780_45042487	EYA2
CHR3_58537382_58542031	FAM107A
CHR1_54779941_54787278	FAM151A
CHR17_21745996_21750246	FAM27L
CHRX_119303124_119307374	FAM70A
CHR7_128096077_128100333	FAM71F2
CHR9_65248680_65252930	FAM75A7
CHR22_38732137_38736387	FAM83F
CHR2_162807374_162811791	FAP
CHR2_112608932_112613182	FBLN7
CHR3_122791155_122795703	FBXO40
CHR17_34376431_34380681	FBXO47
CHR1_159448210_159452466	FCER1G
CHR9_136948782_136953130	FCN1
CHR9_136908978_136913228	FCN2
CHR5_176442992_176449906	FGFR4
CHRX_15311669_15315998	FIGF
CHR8_142585762_142590012	FLJ43860
CHR4_6040317_6044567	FLJ46481
CHR16_2919650_2927276	FLYWCH1
CHR3_71674648_71678898	FOXP1
CHR20_29896331_29900581	FOXS1
CHR5_121212048_121216298	FTMT
CHR6_37714828_37719078	FTSJD2
CHR19_40295122_40299811	FXYD3
CHR4_46689561_46693837	GABRA4
CHR4_46724835_46729097	GABRB1
CHR5_153654279_153658529	GALNT10
CHR12_50059082_50063332	GALNT6
CHR17_2642981_2647231	GARNL4
CHR7_30966660_30970910	GHRHR
CHR1_35027685_35031948	GJA4
CHR1_34989807_34994057	GJB5
CHR12_102967295_102971545	GLT8D2
CHR22_21764007_21768629	GNAZ
CHR1_165325420_165331460	GPA33
CHR2_218830496_218834746	GPBAR1
CHR6_167490559_167494809	GPR31
CHR19_50786518_50791057	GPR4
CHR1_145863637_145867946	GPR89B
CHR1_109293833_109298093	GPSM2
CHR5_150376611_150381111	GPX3
CHR22_45397821_45402071	GRAMD4
CHR13_113366094_113370344	GRK1
CHR7_86107665_86112762	GRM3
CHR12_13139099_13143452	GSG1
CHR9_123066727_123070977	GSN
CHR19_19233810_19238060	HAPLN4
CHR16_139353_143623	HBZ
CHR12_46478440_46482690	HDAC7
CHR1_39877155_39881405	HEYL
CHR7_81236638_81240888	HGF
CHR19_51488653_51494248	HIF3A
CHR2_74909789_74915523	HK2
CHR6_29899996_29904350	HLA-G
CHR22_34103586_34107850	HMOX1
CHR17_44006059_44014242	HOXB3
CHR17_44006059_44014242	HOXB4
CHR12_52649695_52653945	HOXC11
CHR2_176738505_176742755	HOXD3
CHR2_10378423_10382673	HPCAL1
CHR12_55439874_55444124	HSD17B6
CHR16_30900528_30904782	HSD3B7
CHR17_53919971_53924244	HSF5
CHRY_19347655_19351905	HSFY1
CHR1_16216372_16222446	HSPB7
CHR11_20338423_20343044	HTATIP2
CHR6_78229089_78233339	HTR1B
CHR1_43657883_43662133	HYI
CHR1_27870512_27874795	IFI6
CHR9_21130823_21135644	IFNW1
CHR22_22251685_22255995	IGLL1
CHR22_24040387_24044637	IGLL3
CHR6_33821910_33826240	IHPK3
CHR4_142856249_142860738	IL15
CHR11_111539257_111544054	IL18
CHR2_102166364_102170614	IL1RL2
CHR4_123596313_123600830	IL2
CHR6_137407241_137411491	IL20RA
CHR7_141717447_141721697	IL23A
CHR19_44447496_44451746	IL28A
CHR16_69234468_69238740	IL34
CHR9_5174868_5179118	INSL6
CHR6_333238_337541	IRF4
CHR1_208045262_208049602	IRF6
CHR15_86979542_86984030	ISG20
CHR21_45164482_45168732	ITGB2
CHR12_51886517_51890767	ITGB7
CHR3_52838984_52843234	ITIH4
CHR5_156536984_156541243	ITK
CHR10_106063405_106067655	ITPRIP
CHR3_42698514_42702796	KBTBD5
CHR3_157488019_157492269	KCNAB1
CHR2_163402736_163406986	KCNH7
CHR19_17942177_17946427	KCNN1
CHR11_2435759_2440009	KCNQ1
CHR5_143562948_143567198	KCTD16
CHR14_104427468_104431718	KIAA0284
CHR1_43657883_43662133	KIAA0467
CHR20_36321838_36326088	KIAA1755
CHR12_118078516_118082766	KIAA1853
CHR1_202431487_202435737	KISS1
CHR19_50536997_50541247	KLC3
CHR17_36231623_36235873	KRT10
CHR12_51113623_51117873	KRT75
CHR17_22907969_22912219	KSR1
CHR1_199634491_199638853	LAD1
CHR15_98901249_98905948	LASS3
CHR15_65895595_65899845	LBXCOR1
CHR1_150849410_150853660	LCE3B
CHR1_150818837_150823104	LCE3D
CHR15_64644139_64648389	LCTL
CHR10_88414907_88419157	LDB3
CHR5_135317733_135322122	LECT2
CHR1_196144757_196149007	LHX9
CHR19_56582248_56586520	LIM2
CHR7_156281198_156285448	LMBR1
CHR22_47671305_47675555	LOC100128946
CHR16_55735249_55739499	LOC100130817
CHR14_103895527_103899777	LOC100131034
CHR14_77703180_77707430	LOC100131497
CHR10_121203120_121207370	LOC100131848
CHR10_5553423_5558640	LOC100132159
CHR8_23135184_23142084	LOC389641
CHR10_49559426_49564270	LOC642343
CHR1_142531599_142539433	LOC642441
CHR13_39952393_39956643	LOC646982
CHR13_43100859_43105109	LOC647049
CHR1_204085118_204089383	LOC651713
CHR2_131998439_132004456	LOC653885
CHR6_40463990_40468240	LRFN2
CHR3_195570999_195575261	LRRC15
CHR19_18368036_18372915	LRRC25
CHR19_7855889_7860139	LRRC8E
CHR1_202920354_202924720	LRRN2
CHR2_77602094_77606510	LRRTM4
CHR21_46434435_46438685	LSS
CHR2_33209680_33213983	LTBP1
CHR19_45787411_45791661	LTBP4
CHR12_6360088_6364367	LTBR
CHR5_115322549_115330379	LVRN
CHR6_31787611_31793068	LY6G6D
CHR8_143775032_143779282	LY6K
CHR19_48997676_49001939	LYPD5
CHR4_1317951_1322201	MAEA
CHRX_140815845_140820095	MAGEC1
CHR2_110229978_110234437	MALL
CHR17_40691426_40698762	MAP3K14
CHR15_50095238_50099492	MAPK6
CHR1_11029122_11033372	MASP2
CHR16_88509026_88513711	MC1R
CHR18_13904785_13909035	MC2R
CHR6_37714828_37719078	MDGA1
CHR12_8705217_8710200	MFAP5
CHRX_154911218_154913754	MGC13005
CHR3_99075008_99080187	MINA
CHR4_185873830_185878080	MLF1IP
CHR10_88704864_88710852	MMRN2
CHR11_75103081_75108816	MOGAT2
CHR11_10671361_10675611	MRVI1
CHR16_55205373_55209623	MT1L
CHR4_75204354_75210768	MTHFD2L
CHR8_125649493_125653743	MTSS1
CHR1_40139412_40143774	MYCL1
CHR17_1341995_1346245	MYO1C
CHRY_9231572_9237252	NA
CHR2_73781225_73785475	NAT8B
CHR22_35583475_35587740	NCF4
CHR6_41408004_41412316	NCR2
CHR12_8104436_8108686	NECAP1
CHR7_31346115_31350563	NEUROD6
CHR12_52980308_52984558	NFE2
CHR1_115679682_115685880	NGF
CHR7_150315579_150322556	NOS3
CHR4_47710047_47714297	NPAL1
CHR7_25233880_25238130	NPVF
CHR12_50720262_50724512	NR4A1
CHR9_126308770_126313020	NR5A1
CHR19_5771317_5775567	NRTN
CHR14_77703180_77707430	NRXN3
CHR16_55336146_55340396	NUP93
CHRX_101688048_101692298	NXF4
CHR9_137574305_137578570	OBP2A
CHR15_26017303_26021561	OCA2
CHR4_183759209_183763459	ODZ3
CHRX_153059433_153063683	OPN1LW
CHR10_88400853_88405103	OPN4
CHR6_29378945_29383195	OR14J1
CHR14_19651905_19656155	OR4K17
CHR3_99285206_99289456	OR5AC2
CHR13_96443855_96448105	OXGR1
CHR20_2996765_3001017	OXT
CHR11_72655086_72661703	P2RY6
CHR11_73699574_73703847	P4HA3
CHR6_34538382_34542632	PACSIN1
CHR10_85940891_85945246	PCDH21
CHR5_175952758_175957008	PCDH24
CHR4_748925_753175	PCGF3
CHR14_23629822_23634139	PCK2
CHR13_23368375_23372625	PCOTH
CHR4_56152386_56156636	PDCL2
CHR11_72057006_72061256	PDE2A
CHR4_605872_610144	PDE6B
CHR2_10889312_10893562	PDIA6
CHR1_158423519_158427772	PEA15
CHR12_102967295_102971545	PGAM1
CHR17_73973696_73977964	PGS1
CHR7_106289490_106293909	PIK3CG
CHR6_154718842_154723092	PIP3-E
CHR17_1412025_1416335	PITPNA
CHR15_38386580_38390903	PLCB2
CHR5_41545737_41549987	PLCXD3
CHR14_104458768_104463018	PLD4
CHR3_147695662_147699912	PLSCR2
CHR1_206264281_206272610	PLXNA2
CHR1_204085118_204089383	PM20D1
CHR7_94791002_94795280	PON1
CHR5_145695279_145699618	POU4F3
CHR6_31245682_31249932	POU5F1
CHR19_10073675_10078776	PPAN
CHR10_135007361_135011650	PRAP1
CHR7_141717447_141721697	PRSS1
CHR7_141717447_141721697	PRSS2
CHR19_45610361_45614613	PRX
CHRY_23042431_23046681	PRY
CHR6_31187086_31191811	PSORS1C1
CHR6_31187086_31191811	PSORS1C2
CHR6_42988204_42992512	PTCRA
CHR6_43214563_43218813	PTK7
CHR12_69316711_69320987	PTPRB
CHR12_119145813_119150063	PXN
CHR11_64284013_64288263	PYGM
CHR8_37875393_37879661	RAB11FIP1
CHR17_70175364_70179617	RAB37
CHR1_28787798_28792048	RAB42
CHR7_4809475_4813725	RADIL
CHRX_17729678_17733928	RAI2
CHR1_21867631_21871886	RAP1GAP
CHR11_47426521_47430806	RAPSN
CHR12_112056942_112061912	RASAL1
CHR5_80288813_80293063	RASGRF2
CHRY_22860882_22865165	RBMY1A1
CHRY_22860882_22865165	RBMY1B
CHRY_22860882_22865165	RBMY1D
CHRY_22860882_22865165	RBMY1E
CHRY_22860882_22865165	RBMY1F
CHRY_22860882_22865165	RBMY1J
CHRY_22860882_22865165	RBMY2FP
CHR10_48010130_48014497	RBP3
CHR19_54719186_54723853	RCN3
CHR19_9981397_9985674	RDH8
CHR10_42912477_42916727	RET
CHR22_28161071_28165591	RFPL1
CHR22_28161071_28165591	RFPL1S
CHR17_71994686_71998936	RHBDF2
CHR1_154602126_154606415	RHBG
CHR14_92185046_92189296	RIN3
CHR1_203446544_203450850	RIPK5
CHR9_5293830_5298080	RLN2
CHR14_20339648_20344376	RNASE1
CHR15_57107531_57111781	RNF111
CHR13_97626760_97631022	RNF113B
CHR3_49711315_49715565	RNF123
CHR6_37714828_37719078	RNF8
CHR22_30884493_30888743	RP1-127L4.6
CHR1_15297183_15301466	RP1-21O18.1
CHR13_23368375_23372625	RP11-45B20.2
CHR20_25386862_25391112	RP4-691N24.1
CHR10_92617754_92622004	RPP30
CHR14_74446371_74450621	RPS6KL1
CHR21_44038169_44042419	RRP1
CHR7_6756764_6761014	RSPH10B
CHR1_25163312_25167562	RUNX3
CHR1_151779971_151791858	S100A3
CHR1_151779971_151791858	S100A4
CHR1_151779971_151791858	S100A5
CHR2_128488154_128492404	SAP130
CHR12_122400191_122404441	SBNO1
CHR8_145530001_145534251	SCRT1
CHR2_119997628_120002037	SCTR
CHR12_44609265_44613515	SFRS2IP
CHR20_41617595_41621869	SGK2
CHR9_129579983_129584233	SH2D3C
CHR4_8280268_8284518	SH3TC1
CHR19_56316476_56320744	SIGLEC9
CHR9_35640195_35644447	SIT1
CHR8_134140878_134145226	SLA
CHR11_60474943_60479333	SLC15A3
CHR6_160459352_160463602	SLC22A1
CHR6_3216761_3221011	SLC22A23
CHR12_112222652_112226902	SLC24A6
CHR1_108536136_108540386	SLC25A24
CHR4_128867523_128871781	SLC25A31
CHR1_15931895_15936145	SLC25A34
CHR19_19078883_19083133	SLC25A42
CHR15_48258213_48262471	SLC27A2
CHR1_26244441_26248691	SLC30A2
CHR17_39700211_39704493	SLC4A1
CHR1_48457443_48461740	SLC5A9
CHR5_149546212_149550833	SLC6A7
CHR1_44254834_44259084	SLC6A9
CHR3_171785802_171790052	SLC7A14
CHR22_19715382_19720347	SLC7A4
CHR11_74536310_74540560	SLCO2B1
CHR15_56972615_56976865	SLTM
CHR10_88704864_88710852	SNCG
CHR19_54295189_54299439	SNRNP70
CHR12_51780081_51784331	SOAT2
CHR12_52088476_52092726	SP1
CHR17_7260866_7265152	SPEM1
CHR5_147190598_147194953	SPINK1
CHR5_147691814_147696070	SPINK9
CHR1_32051567_32057710	SPOCD1
CHR10_135085239_135091566	SPRN
CHR1_9346693_9350943	SPSB1
CHR2_31658769_31663044	SRD5A2
CHR12_55790514_55794928	STAT6
CHR7_87773389_87777642	STEAP4
CHR13_97971503_97975753	STK24
CHR15_72287613_72291872	STRA6
CHR20_45847465_45852205	SULF2
CHR16_28527400_28532358	SULT1A1
CHR15_89441048_89445298	SV2B
CHR12_77779471_77783721	SYT1
CHR7_97195810_97200082	TAC1
CHR1_58814751_58819533	TACSTD2
CHRX_100433951_100438201	TAF7L
CHR11_116571749_116579565	TAGLN
CHR17_78443489_78447739	TBCD
CHRX_102468320_102472573	TCEAL7
CHR14_95183087_95188017	TCL6
CHR22_29329660_29333941	TCN2
CHR6_44372653_44376905	TCTE1
CHR8_11247538_11251788	TDH
CHR11_111539257_111544054	TEX12
CHR5_135389078_135393346	TGFBI
CHR18_3398571_3402821	TGIF1
CHR19_2934478_2938728	TLE6
CHR10_98262806_98267158	TLL2
CHR19_19244324_19248574	TM6SF2
CHR1_43505493_43509743	TMEM125
CHR19_46570468_46575786	TMEM91
CHR3_46714326_46718576	TMIE
CHR17_25684441_25688703	TMIGD1
CHR9_99354037_99358287	TMOD1
CHR8_23135184_23142084	TNFRSF10A
CHR8_23012878_23017193	TNFRSF10C
CHR4_2727109_2731359	TNIP2
CHR19_60351633_60355886	TNNT1
CHR1_173641804_173646054	TNR
CHR19_52997923_53002173	TPRX1
CHR16_1227178_1231479	TPSAB1
CHR11_118066303_118070553	TREH
CHR3_131172752_131177084	TRH
CHR5_14515197_14519447	TRIO
CHR22_36420073_36424323	TRIOBP
CHR5_135720224_135724474	TRPC7
CHR7_141717447_141721697	TRY6
CHRY_9231572_9237252	TSPY1
CHR1_51559720_51564015	TTC39A
CHRY_8744673_8748923	TTTY11
CHRY_7750151_7754401	TTTY12
CHRY_22853661_22857911	TTTY5
CHRY_22996244_23000494	TTTY6
CHRY_22996244_23000494	TTTY6B
CHRY_6400897_6405165	TTTY8
CHRY_19347655_19351905	TTTY9A
CHRY_19347655_19351905	TTTY9B
CHR17_1126206_1130456	TUSC5
CHR22_35194295_35198545	TXN2
CHRX_46942363_46956750	UBA1
CHR1_1192391_1196641	UBE2J2
CHR1_64438577_64442827	UBE2U
CHR1_19287117_19291367	UBR4
CHR1_26483724_26487974	UBXN11
CHR21_42352636_42356886	UMODL1
CHR11_118328613_118332989	UPK2
CHRY_13319053_13323303	USP9Y
CHR3_42515620_42519970	VIPR1
CHR1_158098321_158102571	VSIG8
CHR7_54574134_54578391	VSTM2A
CHR10_115985507_115989990	VWA2
CHR7_12375793_12380043	VWDE
CHR22_40721237_40725487	WBP2NL
CHR12_120837365_120844446	WDR66
CHR15_51838401_51842651	WDR72
CHR7_150727512_150731762	WDR86
CHR4_1868650_1872924	WHSC1
CHR7_5228606_5232856	WIPI2
CHR20_42773437_42778185	WISP2
CHR1_28155590_28159850	XKR8
CHRY_18753222_18757472	XKRY
CHR3_168527720_168531970	ZBBX
CHR20_61906550_61910800	ZBTB46
CHR4_2258490_2262740	ZFYVE28
CHR9_96077360_96081610	ZNF169
CHR5_178297329_178303085	ZNF454
CHR7_99056116_99060366	ZNF498
CHR16_4742440_4746690	ZNF500
CHR19_62969346_62973599	ZNF586
CHR19_57198064_57202314	ZNF615
CHR7_149712942_149717192	ZNF775
CHR19_5402941_5407191	ZNRF4
CHR7_75888707_75892957	ZP3
CHR15_64644139_64648389	ZWILCH
