# Supplementary material for: Differences among brain tumor stem cell types and fetal neural stem cells in focal regions of histone modifications and DNA methylation, broad regions of modifications, and bivalent promoters
Source: BMC Genomics. 2014 Aug 27;15(1):724. doi: 10.1186/1471-2164-15-724 (PMC4155105; doi:10.1186/1471-2164-15-724)
Supplement: Supplementary file 24 — Additional file 24: List of promoters and associated genes that are H3K9me3+ in fNSCs but not any type of BTSC (unique to fNSCs). (XLS 182 KB) [file 12864_2014_6396_MOESM24_ESM.xls]

## Sheet: promoters only
promo_20bit
CHR10_101405752_101410002
CHR10_102209287_102213537
CHR10_102268832_102273085
CHR10_102715769_102723025
CHR10_102733801_102740762
CHR10_104181569_104185843
CHR10_116153463_116158005
CHR10_121291407_121295712
CHR10_122202955_122207205
CHR10_123674322_123681036
CHR10_123909430_123913844
CHR10_126683822_126688072
CHR10_134625527_134629783
CHR10_14412139_14416389
CHR10_14916730_14924083
CHR10_15170025_15174281
CHR10_18077723_18081973
CHR10_18277326_18281647
CHR10_18984818_18989089
CHR10_20141877_20146755
CHR10_34754915_34759165
CHR10_35930843_35935093
CHR10_45486978_45491767
CHR10_49992807_49997065
CHR10_51238872_51243182
CHR10_51289929_51296892
CHR10_5747791_5752047
CHR10_59761244_59765523
CHR10_60791564_60795858
CHR10_63089224_63093474
CHR10_63697722_63701972
CHR10_64070038_64074288
CHR10_69504269_69508546
CHR10_73202465_73206843
CHR10_75602949_75607287
CHR10_76537898_76542476
CHR10_76637068_76641361
CHR10_7748170_7752440
CHR10_7866598_7873450
CHR10_80779294_80783544
CHR10_91284543_91288793
CHR10_91446915_91452123
CHR10_93658457_93662720
CHR10_95350233_95354483
CHR10_96818400_96822744
CHR10_98336049_98340299
CHR10_99083673_99087948
CHR11_104982515_104987684
CHR11_108794584_108798834
CHR11_111141556_111145879
CHR11_11330730_11334980
CHR11_117588102_117592784
CHR11_117773813_117778306
CHR11_118328613_118332989
CHR11_118476993_118484153
CHR11_118721830_118726080
CHR11_124722919_124727169
CHR11_124997578_125002296
CHR11_125397863_125402113
CHR11_125437490_125441897
CHR11_125640764_125647493
CHR11_128398472_128402722
CHR11_133596208_133603637
CHR11_1450512_1454762
CHR11_15123729_15127979
CHR11_1585441_1589769
CHR11_18673426_18677676
CHR11_27340589_27344871
CHR11_3356141_3360447
CHR11_34080224_34084502
CHR11_34489172_34495406
CHR11_34595743_34600925
CHR11_48280850_48285100
CHR11_56184237_56188487
CHR11_56343010_56347260
CHR11_57963450_57967700
CHR11_58977509_58981759
CHR11_62094721_62101427
CHR11_62176600_62180850
CHR11_62228205_62237062
CHR11_63495154_63499404
CHR11_64284013_64288263
CHR11_64513552_64518062
CHR11_64657770_64662079
CHR11_65354485_65358786
CHR11_65859716_65864076
CHR11_66787012_66791412
CHR11_66998411_67002661
CHR11_67127482_67134253
CHR11_6900729_6904979
CHR11_69181629_69185879
CHR11_69598555_69603043
CHR11_70836297_70842651
CHR11_71384086_71388506
CHR11_72649717_72653967
CHR11_73849973_73854278
CHR11_75153936_75158205
CHR11_76246100_76250397
CHR11_77729824_77734074
CHR11_86343198_86347581
CHR11_8657414_8661664
CHR11_92915444_92919694
CHR11_94342992_94349876
CHR11_9435588_9439838
CHR11_94459139_94463420
CHR12_102967295_102971545
CHR12_103845769_103850063
CHR12_103900744_103905003
CHR12_105217210_105221460
CHR12_107429680_107433972
CHR12_107477011_107482806
CHR12_107794495_107798863
CHR12_108014878_108021172
CHR12_108653454_108657704
CHR12_109841987_109846266
CHR12_112325324_112329575
CHR12_118798725_118802978
CHR12_119145813_119150063
CHR12_119356786_119361060
CHR12_120273831_120278085
CHR12_120591189_120595443
CHR12_122486256_122490717
CHR12_12393686_12402368
CHR12_124112377_124116709
CHR12_12931722_12936528
CHR12_15264821_15269071
CHR12_20409963_20414213
CHR12_32147951_32152201
CHR12_367923_372478
CHR12_42512667_42516978
CHR12_46461472_46468508
CHR12_46478440_46482690
CHR12_46817874_46822124
CHR12_46860165_46864431
CHR12_4696512_4700762
CHR12_47698070_47702359
CHR12_47810639_47815071
CHR12_48016474_48020738
CHR12_48307093_48311343
CHR12_48475877_48480127
CHR12_51780081_51784331
CHR12_51906870_51911120
CHR12_52128652_52135585
CHR12_52649695_52653945
CHR12_52704960_52709296
CHR12_53063998_53068248
CHR12_53070587_53074837
CHR12_53226170_53230420
CHR12_53267957_53272210
CHR12_54828970_54834673
CHR12_54918283_54922533
CHR12_54943492_54948482
CHR12_56131862_56136120
CHR12_56199425_56206649
CHR12_62521307_62525557
CHR12_63846137_63850387
CHR12_6428010_6432260
CHR12_6748430_6752695
CHR12_6797630_6801993
CHR12_6851960_6856213
CHR12_6946753_6953677
CHR12_69600103_69604353
CHR12_6995284_6999603
CHR12_7913300_7920262
CHR12_79631431_79635681
CHR12_8073125_8077375
CHR12_87422887_87427137
CHR12_91650941_91655191
CHR12_98562161_98566415
CHR12_99417771_99422021
CHR13_112484005_112488255
CHR13_113556274_113560524
CHR13_24564775_24569059
CHR13_25723255_25727528
CHR13_26738963_26743213
CHR13_26893180_26897430
CHR13_27642916_27647166
CHR13_28127750_28132027
CHR13_30633282_30637617
CHR13_31783312_31788366
CHR13_35602693_35606943
CHR13_36469416_36474977
CHR13_39952393_39956643
CHR13_42491861_42496492
CHR13_44458186_44465071
CHR13_46268533_46272868
CHR13_50315083_50319576
CHR13_60886530_60890782
CHR13_69579118_69583960
CHR13_90845387_90850037
CHR13_96437281_96441531
CHR13_99053436_99057686
CHR14_105851266_105855516
CHR14_106033661_106042067
CHR14_19950670_19954920
CHR14_20315549_20319799
CHR14_22133486_22141195
CHR14_22890569_22895420
CHR14_23102931_23110619
CHR14_23707573_23712267
CHR14_23953346_23957596
CHR14_30745524_30749774
CHR14_31612533_31619019
CHR14_34413854_34418104
CHR14_36710601_36715116
CHR14_46189982_46194278
CHR14_49223933_49230384
CHR14_57960372_57967485
CHR14_62853566_62857816
CHR14_64358869_64363119
CHR14_65549641_65553891
CHR14_67022847_67027097
CHR14_67210421_67214801
CHR14_68724500_68728750
CHR14_73838624_73842920
CHR14_74965089_74969339
CHR14_76348233_76352483
CHR14_76806365_76810908
CHR14_80320312_80324562
CHR14_91267416_91271666
CHR14_95248072_95253702
CHR15_19880336_19884586
CHR15_20957192_20961442
CHR15_32094219_32098469
CHR15_33066996_33071261
CHR15_33151482_33155732
CHR15_37861573_37865823
CHR15_38115303_38122181
CHR15_41184762_41189012
CHR15_42273933_42278261
CHR15_43601544_43605794
CHR15_46256883_46261342
CHR15_46407412_46412412
CHR15_48433600_48438191
CHR15_48844415_48848665
CHR15_55513973_55518223
CHR15_55528236_55532486
CHR15_62575171_62579421
CHR15_63595932_63600595
CHR15_66283959_66289002
CHR15_66899394_66903777
CHR15_73657441_73662185
CHR15_74512957_74517207
CHR15_75071108_75075719
CHR15_76156162_76160412
CHR15_80939323_80946099
CHR15_84082784_84087034
CHR15_87256847_87261114
CHR15_88590267_88594541
CHR15_88728976_88733226
CHR15_92572458_92576708
CHR16_10695553_10699803
CHR16_10741712_10745967
CHR16_13918023_13922291
CHR16_152472_156739
CHR16_15393611_15397912
CHR16_1596549_1600801
CHR16_18844137_18848739
CHR16_18982927_18987561
CHR16_1943922_1950312
CHR16_19471040_19475292
CHR16_2200262_2204512
CHR16_2210067_2214330
CHR16_23631572_23635822
CHR16_27384399_27388649
CHR16_2766502_2770798
CHR16_2803664_2807978
CHR16_29594441_29598750
CHR16_29664060_29668328
CHR16_30476335_30480585
CHR16_31053745_31058152
CHR16_3121639_3128333
CHR16_31346460_31350722
CHR16_359476_364041
CHR16_4352480_4356730
CHR16_45734602_45738909
CHR16_46683179_46687429
CHR16_4756417_4760667
CHR16_48649751_48658265
CHR16_55039453_55046262
CHR16_55608625_55612875
CHR16_56077078_56081328
CHR16_56207650_56212208
CHR16_56256171_56260421
CHR16_56282726_56286998
CHR16_56351422_56355672
CHR16_56837863_56842113
CHR16_64954563_64958870
CHR16_65516170_65520439
CHR16_65780068_65785080
CHR16_66233030_66237280
CHR16_66534756_66539016
CHR16_66852433_66856713
CHR16_67775050_67779315
CHR16_67927546_67934514
CHR16_68152997_68158361
CHR16_69042498_69046753
CHR16_70399692_70403977
CHR16_73307755_73312005
CHR16_74085677_74089927
CHR16_75778836_75786115
CHR16_76376483_76380733
CHR16_77748033_77752283
CHR16_79726728_79730978
CHR16_82777366_82783035
CHR16_83601879_83606142
CHR17_11723443_11727693
CHR17_16279580_16283846
CHR17_18066160_18070410
CHR17_2210388_2217710
CHR17_23683412_23690122
CHR17_24356419_24360789
CHR17_24967631_24972761
CHR17_25316826_25321099
CHR17_30328150_30332458
CHR17_35584632_35588882
CHR17_36436230_36440506
CHR17_37049221_37053477
CHR17_37060541_37064791
CHR17_37860887_37865205
CHR17_38011719_38018428
CHR17_38427141_38431644
CHR17_39093704_39098288
CHR17_39373798_39378048
CHR17_39447121_39451371
CHR17_39756916_39761210
CHR17_39774516_39783127
CHR17_3989798_3996563
CHR17_40262397_40266647
CHR17_40590546_40596527
CHR17_41428982_41433232
CHR17_43253368_43257646
CHR17_43399927_43404474
CHR17_44259870_44264159
CHR17_44270558_44274808
CHR17_45517178_45521428
CHR17_45907688_45911978
CHR17_4780874_4787563
CHR17_53334999_53339249
CHR17_54121432_54127915
CHR17_54535240_54542511
CHR17_54649115_54653454
CHR17_58111697_58115947
CHR17_61655226_61659492
CHR17_62792375_62796683
CHR17_69717790_69722044
CHR17_70551373_70558175
CHR17_70765884_70772776
CHR17_71411825_71416569
CHR17_71957527_71964383
CHR17_72945844_72953130
CHR17_73718371_73722742
CHR17_73973696_73977964
CHR17_75734737_75739033
CHR17_77448412_77454195
CHR17_78443489_78447739
CHR17_9541656_9545912
CHR17_9748543_9752909
CHR18_14734833_14739083
CHR18_28303643_28307945
CHR18_40531966_40536216
CHR18_45266812_45271111
CHR18_45337566_45343177
CHR18_46067254_46071686
CHR18_566856_571116
CHR18_58004456_58008706
CHR18_6356932_6361182
CHR18_72540799_72545049
CHR18_9089217_9093487
CHR18_9872301_9876722
CHR19_10220139_10224648
CHR19_10374445_10378771
CHR19_10512092_10516396
CHR19_10622487_10629023
CHR19_11355176_11359519
CHR19_11387707_11394504
CHR19_11424821_11429071
CHR19_1153297_1158391
CHR19_11548744_11554266
CHR19_12858234_12863739
CHR19_13105790_13110040
CHR19_13118781_13125660
CHR19_13716252_13720502
CHR19_1385862_1390168
CHR19_1397647_1401897
CHR19_13977347_13981597
CHR19_14408585_14412835
CHR19_1463269_1467519
CHR19_14658369_14662630
CHR19_14950719_14955005
CHR19_15303592_15307842
CHR19_15390034_15394333
CHR19_15421006_15425262
CHR19_1542902_1547210
CHR19_15435584_15443331
CHR19_15492007_15496320
CHR19_16044767_16049077
CHR19_16513190_16517748
CHR19_17194512_17199298
CHR19_17250180_17256078
CHR19_17388411_17392669
CHR19_18175089_18179339
CHR19_18605337_18609592
CHR19_18665787_18670037
CHR19_18762350_18766614
CHR19_1888687_1892937
CHR19_19289143_19295818
CHR19_1943314_1947564
CHR19_19484095_19490969
CHR19_19614667_19618917
CHR19_1965952_1970202
CHR19_2063070_2067320
CHR19_2196621_2201059
CHR19_2407181_2411458
CHR19_2463127_2467377
CHR19_3470453_3474703
CHR19_3550921_3561158
CHR19_3650695_3654945
CHR19_3675873_3680123
CHR19_3722467_3726719
CHR19_3752060_3756310
CHR19_37585035_37589620
CHR19_37854652_37861442
CHR19_38484410_38488770
CHR19_39583642_39587892
CHR19_40219749_40225223
CHR19_40855283_40859533
CHR19_40954815_40959065
CHR19_41047740_41052059
CHR19_41334861_41339111
CHR19_4227158_4231585
CHR19_425126_429483
CHR19_43443541_43447915
CHR19_43523017_43527267
CHR19_43826666_43830983
CHR19_44659391_44665226
CHR19_45415379_45419638
CHR19_45639595_45645622
CHR19_45883992_45891874
CHR19_46007854_46012104
CHR19_4674029_4678375
CHR19_47260968_47267107
CHR19_47505827_47510077
CHR19_47570455_47575108
CHR19_47585510_47589779
CHR19_4768232_4772951
CHR19_48660835_48665148
CHR19_48908577_48912827
CHR19_49863063_49867583
CHR19_50097378_50102447
CHR19_50370894_50376826
CHR19_50426227_50432809
CHR19_50517223_50521474
CHR19_50536997_50541247
CHR19_5061392_5065642
CHR19_50687564_50695653
CHR19_50907354_50915869
CHR19_50974951_50985222
CHR19_51270561_51275106
CHR19_51339378_51344089
CHR19_51607380_51612181
CHR19_51829029_51833282
CHR19_5236474_5240899
CHR19_52528710_52536629
CHR19_52937119_52941372
CHR19_52997923_53002173
CHR19_53514906_53521383
CHR19_53867326_53871596
CHR19_53894525_53898775
CHR19_53940178_53945478
CHR19_53946847_53953959
CHR19_54146428_54150695
CHR19_54231148_54240020
CHR19_54635846_54640096
CHR19_55610526_55614777
CHR19_55624471_55628753
CHR19_56196020_56201279
CHR19_56259203_56263679
CHR19_5628534_5635411
CHR19_56611983_56616303
CHR19_59475985_59480264
CHR19_59793424_59798243
CHR19_59830269_59835086
CHR19_59862763_59867047
CHR19_60240686_60244944
CHR19_60280071_60284352
CHR19_60319668_60324239
CHR19_60431214_60435944
CHR19_60539575_60545723
CHR19_60663998_60668324
CHR19_60684905_60692425
CHR19_613406_617727
CHR19_63721983_63726233
CHR19_6452554_6456830
CHR19_7563287_7567537
CHR19_788473_795209
CHR19_8380686_8384936
CHR19_971364_978047
CHR19_9803498_9807871
CHR1_100587134_100591786
CHR1_10454098_10458700
CHR1_107480767_107485017
CHR1_108901121_108905371
CHR1_109996725_110001284
CHR1_110251479_110255729
CHR1_11081735_11086030
CHR1_11252649_11256899
CHR1_113263994_113268244
CHR1_114155670_114160093
CHR1_114246060_114252715
CHR1_117465157_117469434
CHR1_12924185_12928435
CHR1_13203529_13207779
CHR1_14004_23197
CHR1_148165533_148170646
CHR1_149775904_149780186
CHR1_149953430_149959414
CHR1_150232162_150236428
CHR1_151698979_151703261
CHR1_153250047_153254297
CHR1_153476865_153484612
CHR1_154287728_154293640
CHR1_154386492_154390761
CHR1_154913063_154917313
CHR1_155048665_155056726
CHR1_155335474_155339724
CHR1_156953827_156958077
CHR1_156987729_156991979
CHR1_158348671_158352942
CHR1_158438248_158442606
CHR1_163863573_163867884
CHR1_1666374_1670854
CHR1_16829238_16833868
CHR1_169167794_169172046
CHR1_175399876_175408005
CHR1_177464609_177468859
CHR1_181539882_181544132
CHR1_185061227_185065507
CHR1_18676952_18681202
CHR1_19447385_19454133
CHR1_199105288_199109538
CHR1_199656722_199660997
CHR1_200393450_200404551
CHR1_200426240_200430490
CHR1_201124111_201128386
CHR1_201190119_201197540
CHR1_201202234_201206527
CHR1_201359983_201364233
CHR1_20178746_20182996
CHR1_201859050_201863300
CHR1_202594917_202599167
CHR1_204009997_204014667
CHR1_204872003_204876445
CHR1_205065344_205069594
CHR1_205661594_205665844
CHR1_20748018_20752268
CHR1_210069450_210074237
CHR1_2104602_2111846
CHR1_210851486_210855736
CHR1_2120456_2124706
CHR1_21488726_21492994
CHR1_224194781_224199043
CHR1_225684553_225688803
CHR1_226416638_226420888
CHR1_226458983_226463233
CHR1_227709945_227714211
CHR1_229899630_229903880
CHR1_232961676_232965926
CHR1_23393059_23397309
CHR1_23729134_23733800
CHR1_23973969_23978251
CHR1_23986732_23991818
CHR1_239910004_239914254
CHR1_24023743_24028036
CHR1_242579059_242583309
CHR1_24306766_24314762
CHR1_245902216_245906466
CHR1_26090935_26095185
CHR1_26365496_26369766
CHR1_26627859_26632718
CHR1_27058715_27062992
CHR1_28068141_28072422
CHR1_28155590_28159850
CHR1_28725462_28729712
CHR1_32148264_32152514
CHR1_32440358_32448031
CHR1_32699744_32703994
CHR1_33315800_33320104
CHR1_33397538_33401788
CHR1_3517169_3522106
CHR1_36459133_36463391
CHR1_36540304_36546054
CHR1_36720337_36724596
CHR1_39761417_39767444
CHR1_39814253_39818549
CHR1_39877155_39881405
CHR1_40275501_40279774
CHR1_40396147_40400397
CHR1_43677817_43684259
CHR1_44353608_44357858
CHR1_44867099_44871349
CHR1_45785584_45790075
CHR1_46435935_46442349
CHR1_46873569_46877819
CHR1_47258326_47262576
CHR1_51471058_51475687
CHR1_52961268_52965518
CHR1_53431188_53435829
CHR1_54127291_54133198
CHR1_54861036_54865286
CHR1_57089564_57093814
CHR1_62556810_62561171
CHR1_65533379_65537792
CHR1_6559197_6563944
CHR1_66987229_66991512
CHR1_77516829_77521624
CHR1_84312832_84317164
CHR1_85815540_85820021
CHR1_86633762_86638091
CHR1_86781848_86786116
CHR1_8999140_9003390
CHR1_91258868_91263759
CHR1_9346693_9350943
CHR1_94358517_94362779
CHR1_9568066_9572316
CHR1_9976341_9980610
CHR20_1038438_1042688
CHR20_1043744_1048044
CHR20_1241533_1245783
CHR20_17151251_17156445
CHR20_19977695_19988190
CHR20_23533763_23538013
CHR20_2452415_2456665
CHR20_24920599_24924925
CHR20_2680322_2684572
CHR20_29918665_29925640
CHR20_32162919_32167246
CHR20_32564364_32568622
CHR20_32752308_32756680
CHR20_33342889_33347139
CHR20_33503063_33511981
CHR20_33792857_33797107
CHR20_3396175_3400464
CHR20_3609905_3614837
CHR20_3635025_3639275
CHR20_36531372_36535649
CHR20_36984868_36989118
CHR20_37020908_37025163
CHR20_3729208_3733458
CHR20_42305821_42310122
CHR20_43185770_43190020
CHR20_43766322_43770572
CHR20_44033490_44037740
CHR20_44467928_44472178
CHR20_47279789_47284039
CHR20_47617364_47621635
CHR20_48162332_48169401
CHR20_48556797_48561104
CHR20_52254408_52258797
CHR20_5240721_5246559
CHR20_5538922_5543172
CHR20_55496739_55500989
CHR20_58060874_58068156
CHR20_581084_585390
CHR20_60422628_60426878
CHR20_61334220_61338643
CHR21_13974580_13978830
CHR21_17906283_17910636
CHR21_32703122_32707630
CHR21_33062781_33069540
CHR21_33316608_33320865
CHR21_33784900_33789393
CHR21_36372807_36377057
CHR21_42187818_42192068
CHR21_42658947_42663213
CHR21_43182946_43190853
CHR21_44001833_44006083
CHR21_44348135_44352475
CHR21_46876454_46880770
CHR22_15506197_15510453
CHR22_17843915_17850226
CHR22_21549414_21553678
CHR22_22251685_22255995
CHR22_22422529_22430155
CHR22_22903943_22908193
CHR22_25397867_25402117
CHR22_28278894_28283236
CHR22_29052140_29056421
CHR22_29329660_29333941
CHR22_29644841_29649145
CHR22_29845451_29849746
CHR22_36381182_36385433
CHR22_36708621_36716347
CHR22_37042414_37047535
CHR22_37704850_37709104
CHR22_37743672_37748152
CHR22_37763118_37767583
CHR22_38040166_38049837
CHR22_40269552_40273922
CHR22_40670239_40678892
CHR22_42748000_42752272
CHR22_45106485_45111055
CHR2_10062859_10067109
CHR2_105316944_105321194
CHR2_108698868_108703118
CHR2_110319088_110323383
CHR2_112608932_112613182
CHR2_119837542_119844374
CHR2_119902449_119906699
CHR2_120149724_120153974
CHR2_124495833_124500083
CHR2_132887116_132891835
CHR2_136458783_136463192
CHR2_160273755_160280681
CHR2_165185326_165190106
CHR2_170739400_170743650
CHR2_171377945_171383275
CHR2_175419332_175423582
CHR2_176691833_176696408
CHR2_176738505_176742755
CHR2_17795157_17802061
CHR2_178125000_178129254
CHR2_186315011_186319261
CHR2_187055629_187060067
CHR2_190152996_190157358
CHR2_190749952_190754675
CHR2_191005443_191010487
CHR2_197162159_197169080
CHR2_202353152_202357483
CHR2_202375942_202380338
CHR2_203441782_203448111
CHR2_206251306_206256978
CHR2_206785590_206789890
CHR2_20713569_20717845
CHR2_217267341_217272016
CHR2_218604455_218608705
CHR2_218786618_218791114
CHR2_220167339_220171854
CHR2_232948126_232952454
CHR2_241453334_241457584
CHR2_242397245_242401933
CHR2_24436131_24440381
CHR2_25244156_25248563
CHR2_25954110_25958360
CHR2_27043528_27047793
CHR2_27105825_27110075
CHR2_29087336_29091586
CHR2_31307206_31311682
CHR2_31314760_31319010
CHR2_32353034_32357284
CHR2_42033691_42037947
CHR2_43916106_43922962
CHR2_44352602_44356928
CHR2_45002360_45006610
CHR2_46694311_46701208
CHR2_48646162_48650412
CHR2_48657749_48662016
CHR2_61982806_61987062
CHR2_63666125_63672616
CHR2_68235008_68241682
CHR2_6922739_6926989
CHR2_70870533_70874783
CHR2_71408896_71413183
CHR2_73462893_73467143
CHR2_74454237_74458787
CHR2_75640786_75645415
CHR2_77602094_77606510
CHR2_80384248_80388866
CHR2_8385250_8389500
CHR2_85507515_85511765
CHR2_96351372_96356440
CHR2_99316808_99322792
CHR3_10039612_10046541
CHR3_101015870_101020120
CHR3_108992119_108996375
CHR3_110318872_110323158
CHR3_11285594_11289844
CHR3_112930533_112934783
CHR3_113495014_113499264
CHR3_12017364_12021625
CHR3_123253410_123257660
CHR3_123275939_123280189
CHR3_123762436_123769614
CHR3_125782718_125786968
CHR3_126720974_126725248
CHR3_127592971_127598254
CHR3_129924168_129928475
CHR3_130766774_130771024
CHR3_133615693_133619943
CHR3_134597979_134602229
CHR3_135129772_135134846
CHR3_139632613_139636867
CHR3_139960125_139964375
CHR3_143350258_143354508
CHR3_143426330_143430618
CHR3_147360882_147365472
CHR3_14832309_14836559
CHR3_150062273_150066523
CHR3_150286249_150290507
CHR3_151605977_151610227
CHR3_152640499_152644758
CHR3_15440365_15447515
CHR3_155318383_155322668
CHR3_161596617_161603514
CHR3_161648669_161653820
CHR3_162304570_162309354
CHR3_16278243_16284909
CHR3_169295613_169299863
CHR3_16946085_16950335
CHR3_181937600_181941856
CHR3_185332003_185336567
CHR3_185758780_185763047
CHR3_186783224_186787588
CHR3_188565361_188569611
CHR3_188936192_188940442
CHR3_194578458_194582708
CHR3_195570999_195575261
CHR3_196957354_196961604
CHR3_197847552_197851802
CHR3_23930133_23937041
CHR3_28254627_28258877
CHR3_3140135_3144402
CHR3_33811060_33815866
CHR3_38001033_38013020
CHR3_40322676_40326942
CHR3_42603867_42608117
CHR3_42788998_42793249
CHR3_46714326_46718576
CHR3_46992404_46997086
CHR3_47295939_47302760
CHR3_47394035_47398319
CHR3_48236365_48240715
CHR3_48910552_48914833
CHR3_48927796_48935951
CHR3_49041068_49045379
CHR3_49351769_49356019
CHR3_49563425_49567675
CHR3_49711315_49715565
CHR3_51969942_51975448
CHR3_53264248_53268569
CHR3_57066008_57070258
CHR3_57173693_57182871
CHR3_62333040_62337561
CHR3_64647655_64651905
CHR3_69063615_69067901
CHR3_69517164_69521414
CHR3_73752750_73760262
CHR3_8585269_8589640
CHR3_9662666_9666961
CHR3_9805726_9812920
CHR3_9831560_9837727
CHR3_9966097_9972578
CHR4_103484621_103489154
CHR4_11038867_11043135
CHR4_113425738_113430008
CHR4_126531040_126535290
CHR4_129102410_129110054
CHR4_143982639_143988078
CHR4_146314596_146321539
CHR4_148754486_148758795
CHR4_148869402_148877069
CHR4_152414274_152418524
CHR4_155877942_155887112
CHR4_168397647_168401897
CHR4_170427912_170432240
CHR4_171160737_171167214
CHR4_17414183_17424979
CHR4_177159725_177164739
CHR4_177352272_177357316
CHR4_2178886_2183136
CHR4_2211494_2217189
CHR4_2593456_2597706
CHR4_37501236_37505486
CHR4_40210599_40216225
CHR4_42352891_42357364
CHR4_57241461_57245822
CHR4_672182_676560
CHR4_711364_715614
CHR4_71983427_71987722
CHR4_76816592_76821129
CHR4_79688433_79695363
CHR4_80547636_80551896
CHR4_8280268_8284518
CHR4_84249270_84253520
CHR4_87731408_87738502
CHR4_88143663_88147913
CHR4_89298285_89302535
CHR5_102225925_102230175
CHR5_10403326_10407577
CHR5_108107921_108116634
CHR5_112097982_112102232
CHR5_112285039_112289311
CHR5_112657451_112662011
CHR5_115179502_115183804
CHR5_131654543_131662407
CHR5_133331446_133335877
CHR5_134098604_134102854
CHR5_134393368_134401723
CHR5_135492934_135497184
CHR5_137249524_137253806
CHR5_137637287_137641653
CHR5_138113505_138117785
CHR5_139402313_139406563
CHR5_139705608_139709859
CHR5_140021105_140025371
CHR5_141006484_141014670
CHR5_146869062_146873312
CHR5_148013159_148017409
CHR5_148419578_148426380
CHR5_148910100_148914700
CHR5_150031271_150035521
CHR5_150609336_150613691
CHR5_150706532_150710812
CHR5_151128168_151132479
CHR5_153546987_153551237
CHR5_153654279_153658529
CHR5_156536984_156541243
CHR5_156934596_156938846
CHR5_159272817_159277067
CHR5_161203482_161208896
CHR5_162816740_162823221
CHR5_167648169_167652419
CHR5_172687101_172692612
CHR5_173245294_173253436
CHR5_174801958_174807269
CHR5_175234813_175239063
CHR5_175968987_175973237
CHR5_176442992_176449906
CHR5_176666919_176675005
CHR5_176875823_176880073
CHR5_176956224_176960527
CHR5_177486597_177491383
CHR5_177921599_177925849
CHR5_178906676_178910942
CHR5_179003843_179011898
CHR5_180161904_180166154
CHR5_180167614_180171864
CHR5_180579395_180584879
CHR5_32743796_32748171
CHR5_34871553_34877283
CHR5_38290789_38295176
CHR5_39109498_39113760
CHR5_40833283_40837733
CHR5_41905522_41909860
CHR5_43102080_43106330
CHR5_44423791_44428123
CHR5_44841283_44845556
CHR5_492874_500110
CHR5_49995069_50000236
CHR5_50711214_50718745
CHR5_5189942_5194330
CHR5_52438934_52444855
CHR5_54865778_54870130
CHR5_55066142_55071282
CHR5_55325770_55330020
CHR5_56282947_56287211
CHR5_56502132_56508279
CHR5_65472418_65476668
CHR5_68697379_68705096
CHR5_70355529_70359779
CHR5_75731404_75735654
CHR5_76280935_76285378
CHR5_7918716_7925615
CHR5_79322072_79326341
CHR5_79736129_79740407
CHR5_81081926_81086328
CHR5_82799838_82804115
CHR5_86595960_86601271
CHR6_100545176_100556292
CHR6_10660434_10665372
CHR6_108501866_108506134
CHR6_117192817_117201009
CHR6_118029583_118033874
CHR6_122969575_122973993
CHR6_123148622_123152872
CHR6_127878790_127883040
CHR6_131990266_131994556
CHR6_144037356_144041606
CHR6_161502254_161506504
CHR6_167265777_167270027
CHR6_170734884_170739205
CHR6_17813913_17818297
CHR6_20319858_20325222
CHR6_2579086_2583336
CHR6_26163921_26168178
CHR6_26605049_26610223
CHR6_27965681_27972442
CHR6_28998920_29003246
CHR6_29708089_29712339
CHR6_29899996_29904350
CHR6_31230810_31237019
CHR6_31653340_31663705
CHR6_31795639_31800989
CHR6_31870711_31874989
CHR6_32018251_32022727
CHR6_32954853_32959103
CHR6_33821910_33826240
CHR6_3389467_3393717
CHR6_34323994_34328382
CHR6_34538382_34542632
CHR6_34829774_34834042
CHR6_35848869_35853119
CHR6_36099498_36104325
CHR6_36462621_36466972
CHR6_41970327_41974577
CHR6_43001402_43005968
CHR6_43093862_43098112
CHR6_43219135_43223385
CHR6_43762748_43767006
CHR6_44388291_44392541
CHR6_49862216_49866466
CHR6_4986478_4990728
CHR6_50785715_50789965
CHR6_71722103_71726962
CHR6_73991146_73995396
CHR6_74125620_74129870
CHR6_74285733_74290976
CHR6_75851478_75855728
CHR6_76838305_76842615
CHR6_80869582_80873874
CHR6_8379874_8384293
CHR6_88353061_88359940
CHR6_89908987_89913237
CHR6_90404424_90408689
CHR6_97451717_97455976
CHR7_101888894_101895793
CHR7_102499063_102506022
CHR7_102707158_102712153
CHR7_107315346_107319628
CHR7_115948574_115954392
CHR7_116286298_116290594
CHR7_120284663_120288913
CHR7_121731085_121735335
CHR7_122422240_122426490
CHR7_123175541_123179852
CHR7_123349025_123353353
CHR7_124323724_124329068
CHR7_127900546_127904803
CHR7_128648599_128652901
CHR7_129690438_129694709
CHR7_132416604_132420882
CHR7_133459091_133463394
CHR7_134502625_134509487
CHR7_134844614_134848891
CHR7_135062712_135066974
CHR7_139744018_139748280
CHR7_142283665_142289401
CHR7_142292779_142297099
CHR7_1455948_1463813
CHR7_149648037_149659083
CHR7_150514661_150519352
CHR7_155245913_155250163
CHR7_156210230_156214480
CHR7_20333749_20338020
CHR7_22362287_22366782
CHR7_23197046_23201296
CHR7_23537346_23541624
CHR7_2357499_2361823
CHR7_2520522_2524772
CHR7_27101300_27105619
CHR7_27108169_27112419
CHR7_27124989_27129239
CHR7_28186000_28190250
CHR7_30484040_30488333
CHR7_30687671_30691921
CHR7_31689871_31694121
CHR7_33132176_33136806
CHR7_33728617_33732873
CHR7_35043428_35047678
CHR7_36392454_36399721
CHR7_42917284_42921682
CHR7_43120519_43124769
CHR7_43734822_43739134
CHR7_43761296_43765553
CHR7_43874872_43879133
CHR7_47544974_47549224
CHR7_47764098_47768348
CHR7_48014435_48018685
CHR7_50315370_50319620
CHR7_50484166_50489042
CHR7_54792031_54797933
CHR7_55050707_55055054
CHR7_5519158_5523425
CHR7_56095951_56100263
CHR7_5901358_5905673
CHR7_5976090_5980340
CHR7_64872482_64876732
CHR7_6580136_6585413
CHR7_6592800_6597189
CHR7_72573735_72578051
CHR7_72732333_72739217
CHR7_72893660_72898291
CHR7_75825502_75829752
CHR7_75888707_75892957
CHR7_78917289_78924326
CHR7_87122846_87127096
CHR7_87773389_87777642
CHR7_89618124_89622470
CHR7_89675435_89679859
CHR7_92056839_92061142
CHR7_93385534_93389784
CHR7_93858308_93862929
CHR7_98871035_98877855
CHR7_99706799_99711266
CHR7_99768172_99772422
CHR8_101730319_101734569
CHR8_109162593_109168242
CHR8_110617604_110622331
CHR8_11338941_11343191
CHR8_120286290_120290563
CHR8_122721596_122726311
CHR8_124846383_124850812
CHR8_132123104_132127354
CHR8_133853285_133857535
CHR8_141537110_141541360
CHR8_142287214_142291464
CHR8_143830204_143834454
CHR8_144769286_144774352
CHR8_144847772_144852022
CHR8_145430375_145434631
CHR8_146195500_146199925
CHR8_1695847_1700172
CHR8_17821135_17825537
CHR8_20095483_20099931
CHR8_22144799_22149049
CHR8_23438916_23443197
CHR8_27391925_27396175
CHR8_27543803_27548366
CHR8_27684476_27689589
CHR8_42244485_42248814
CHR8_42365046_42369312
CHR8_42512412_42519725
CHR8_4838986_4843236
CHR8_50143959_50148219
CHR8_52483307_52488034
CHR8_56951425_56955946
CHR8_61355711_61360008
CHR8_64240216_64244483
CHR8_67846515_67850765
CHR8_82914483_82920490
CHR8_95901209_95905459
CHR9_107246772_107251022
CHR9_110657281_110665173
CHR9_112381057_112385481
CHR9_113400782_113405246
CHR9_115202613_115206891
CHR9_115363681_115367931
CHR9_123003163_123007457
CHR9_123066727_123070977
CHR9_123555622_123559872
CHR9_124169549_124173934
CHR9_124739432_124743887
CHR9_126991136_126995386
CHR9_130711154_130715404
CHR9_130879726_130883983
CHR9_131119615_131123865
CHR9_131634069_131640881
CHR9_133364632_133372103
CHR9_133601996_133608553
CHR9_134271292_134276181
CHR9_134948983_134953233
CHR9_135272190_135278015
CHR9_135877849_135882099
CHR9_136669972_136674222
CHR9_137370368_137375665
CHR9_139592397_139596708
CHR9_139801929_139807008
CHR9_15409281_15413620
CHR9_16717245_16721495
CHR9_18460666_18464916
CHR9_21067118_21071443
CHR9_21426939_21431226
CHR9_32541801_32546101
CHR9_33251499_33258244
CHR9_34366113_34370363
CHR9_34387077_34391349
CHR9_34609721_34614015
CHR9_34626979_34631268
CHR9_34633134_34637440
CHR9_35083575_35090079
CHR9_35476035_35480873
CHR9_37893357_37897611
CHR9_4476939_4481193
CHR9_4653727_4660008
CHR9_693395_701498
CHR9_70344853_70349103
CHR9_70975400_70979779
CHR9_71476292_71480542
CHR9_79835238_79839538
CHR9_85760702_85765221
CHR9_88158379_88162709
CHR9_89684091_89690839
CHR9_90982752_90987002
CHR9_91154356_91158612
CHR9_99920278_99924809
CHRX_100192949_100197250
CHRX_100217018_100221276
CHRX_100237953_100243451
CHRX_100489593_100493863
CHRX_100497056_100501306
CHRX_100527050_100533408
CHRX_10068036_10072286
CHRX_100799541_100804991
CHRX_101263815_101268753
CHRX_101283277_101287527
CHRX_101688048_101692298
CHRX_101858809_101863059
CHRX_102075355_102079605
CHRX_102233921_102238178
CHRX_102395994_102400277
CHRX_102417706_102421956
CHRX_102451758_102456101
CHRX_102494535_102498834
CHRX_102641621_102645871
CHRX_102723574_102727859
CHRX_102766803_102771332
CHRX_102827489_102831783
CHRX_10547709_10552031
CHRX_105738357_105743292
CHRX_106046788_106051039
CHRX_106054493_106058743
CHRX_106247936_106252209
CHRX_107218052_107225004
CHRX_107708877_107713127
CHRX_108662165_108666415
CHRX_109545440_109549690
CHRX_11035872_11040133
CHRX_110393087_110397337
CHRX_110540280_110545562
CHRX_110807568_110811818
CHRX_111209408_111216160
CHRX_114374141_114378391
CHRX_114730675_114734925
CHRX_117784146_117788396
CHRX_118582636_118586892
CHRX_118623091_118627356
CHRX_118808852_118813134
CHRX_118910327_118914713
CHRX_118960861_118965263
CHRX_119486437_119490689
CHRX_12831178_12835442
CHRX_128479357_128483607
CHRX_128498428_128502682
CHRX_128738140_128742390
CHRX_128963431_128967681
CHRX_128983249_128987499
CHRX_129298227_129302477
CHRX_129346352_129350626
CHRX_129453095_129457369
CHRX_129864139_129868389
CHRX_130250170_130254436
CHRX_131088979_131093231
CHRX_131919807_131926593
CHRX_131989214_131993466
CHRX_133331507_133335818
CHRX_133765389_133769715
CHRX_134132076_134136917
CHRX_134671350_134675603
CHRX_134891792_134896077
CHRX_13494161_13498555
CHRX_135076255_135080505
CHRX_135160440_135164701
CHRX_135403836_135408086
CHRX_135677702_135681952
CHRX_135815719_135819969
CHRX_138874595_138878845
CHRX_140806617_140812436
CHRX_146797660_146801986
CHRX_149656023_149660273
CHRX_149678539_149683348
CHRX_150631662_150635913
CHRX_151627653_151637194
CHRX_151686285_151692396
CHRX_15202904_15207154
CHRX_15241840_15247167
CHRX_152481566_152485816
CHRX_152852906_152857162
CHRX_152862519_152866926
CHRX_152882621_152886871
CHRX_153010195_153014445
CHRX_153059433_153063683
CHRX_153420152_153424402
CHRX_15420530_15424885
CHRX_17299963_17304213
CHRX_17662009_17666262
CHRX_18366764_18371014
CHRX_18599400_18603650
CHRX_18615465_18619716
CHRX_18825219_18829469
CHRX_19387416_19391666
CHRX_19409565_19413815
CHRX_19727039_19731289
CHRX_19892431_19898079
CHRX_21780525_21785273
CHRX_21956979_21961710
CHRX_22924507_22928760
CHRX_23592055_23596355
CHRX_23670545_23674828
CHRX_23933981_23938231
CHRX_24574524_24578774
CHRX_24599962_24604212
CHRX_2676614_2680980
CHRX_28511979_28516229
CHRX_30154973_30159223
CHRX_30505085_30509382
CHRX_34059599_34063852
CHRX_34867333_34871601
CHRX_38092801_38097607
CHRX_38302182_38306490
CHRX_40321659_40325929
CHRX_41188130_41192792
CHRX_44087112_44091362
CHRX_44584693_44588943
CHRX_44935372_44939622
CHRX_46289070_46293320
CHRX_46577819_46582120
CHRX_47111425_47115720
CHRX_47448033_47452283
CHRX_47814983_47819239
CHRX_47939007_47944643
CHRX_48049869_48054119
CHRX_48155538_48159893
CHRX_48248814_48253865
CHRX_48261676_48266228
CHRX_48279573_48283846
CHRX_48314279_48321719
CHRX_48423652_48427908
CHRX_48525412_48530674
CHRX_48653111_48657679
CHRX_48866273_48870523
CHRX_48975423_48980277
CHRX_49023911_49028161
CHRX_49850994_49855904
CHRX_50040775_50045025
CHRX_50354839_50359089
CHRX_50573034_50577284
CHRX_51088322_51093229
CHRX_51499766_51504016
CHRX_51559394_51563644
CHRX_51649937_51654853
CHRX_52252048_52256709
CHRX_52402976_52407321
CHRX_52548853_52553520
CHRX_52561747_52566408
CHRX_52854452_52858702
CHRX_52949560_52953810
CHRX_53002151_53006401
CHRX_53091730_53095980
CHRX_54400413_54404663
CHRX_54480077_54484327
CHRX_54840648_54844898
CHRX_55036485_55044292
CHRX_57163886_57168204
CHRX_57631493_57635743
CHRX_62890968_62895218
CHRX_64670606_64674892
CHRX_67569274_67573872
CHRX_67632110_67636360
CHRX_69185763_69190013
CHRX_69266542_69270792
CHRX_69310560_69314810
CHRX_69367770_69372020
CHRX_69401379_69405676
CHRX_69415292_69419542
CHRX_69556215_69560658
CHRX_69585379_69589629
CHRX_70066905_70071155
CHRX_70242395_70246645
CHRX_70262828_70267078
CHRX_70277935_70282228
CHRX_70356300_70360621
CHRX_70556232_70560482
CHRX_70754312_70758592
CHRX_71374756_71379083
CHRX_71412060_71417366
CHRX_71442765_71447015
CHRX_71708619_71712878
CHRX_71910057_71914906
CHRX_74292082_74296357
CHRX_74407149_74411481
CHRX_75305672_75310060
CHRX_77281022_77285351
CHRX_80263022_80267293
CHRX_80340633_80345027
CHRX_84072312_84076659
CHRX_85188472_85192722
CHRX_95822864_95827116
CHRX_96022062_96026441
CHRX_9836973_9841223
CHRX_99782380_99786794
CHRX_99958503_99962795
CHRY_14100446_14105444
CHRY_1470244_1474494
CHRY_15141519_15146597
CHRY_22079136_22083419
CHRY_22102677_22106960
CHRY_22449253_22453536
CHRY_22472794_22477077
CHRY_22737709_22741992
CHRY_22955510_22959760
CHRY_25368062_25372430
CHRY_25606889_25611139
CHRY_266877_271127
CHRY_2714932_2719292
CHRY_2860045_2864441
CHRY_6170763_6176812
CHRY_6801279_6805568
CHRY_9251911_9257567
CHRY_9292535_9298191
CHRY_9911063_9915359
CHRY_9931375_9937055
CHRY_9971994_9977650

## Sheet: promoters and genes
promo_20bit	symbol
CHR19_8380686_8384936	2-Mar
CHR12_124112377_124116709	AACS
CHR6_44388291_44392541	AARS2
CHR1_94358517_94362779	ABCA4
CHRX_74292082_74296357	ABCB7
CHR4_89298285_89302535	ABCG2
CHR2_43916106_43922962	ABCG8
CHR14_22133486_22141195	ABHD4
CHR1_177464609_177468859	ABL2
CHR10_15170025_15174281	ACBD7
CHR22_40269552_40273922	ACO2
CHRX_23670545_23674828	ACOT9
CHR19_11548744_11554266	ACP5
CHR11_124997578_125002296	ACRV1
CHR9_110657281_110665173	ACTL7A
CHR19_43826666_43830983	ACTN4
CHR16_82777366_82783035	ADAD2
CHR5_156934596_156938846	ADAM19
CHR20_3609905_3614837	ADAM33
CHR14_105851266_105855516	ADAM6
CHR5_5189942_5194330	ADAMTS16
CHR3_64647655_64651905	ADAMTS9
CHR9_18460666_18464916	ADAMTSL1
CHR19_1463269_1467519	ADAMTSL5
CHR1_33315800_33320104	ADC
CHR8_132123104_132127354	ADCY8
CHR1_201190119_201197540	ADIPOR1
CHR10_75602949_75607287	ADK
CHR1_201359983_201364233	ADORA1
CHR5_159272817_159277067	ADRA1B
CHR11_66787012_66791412	ADRBK1
CHR10_116153463_116158005	AFAP1L2
CHR1_113263994_113268244	AFARP1
CHR2_241453334_241457584	AGXT
CHR7_128648599_128652901	AHCYL2
CHR1_77516829_77521624	AK5
CHR15_84082784_84087034	AKAP13
CHRX_118910327_118914713	AKAP14
CHRX_49850994_49855904	AKAP4
CHR19_15390034_15394333	AKAP8L
CHR1_45785584_45790075	AKR1A1
CHR9_115202613_115206891	ALAD
CHRX_110807568_110811818	ALG13
CHR13_36469416_36474977	ALG5
CHR12_108014878_108021172	ALKBH2
CHR7_101888894_101895793	ALKBH4
CHR2_73462893_73467143	ALMS1
CHR2_232948126_232952454	ALPP
CHR2_202353152_202357483	ALS2
CHRY_6801279_6805568	AMELY
CHR19_2196621_2201059	AMH
CHR11_117588102_117592784	AMICA1
CHR3_49711315_49715565	AMIGO3
CHR12_120273831_120278085	ANAPC5
CHR14_76348233_76352483	ANGEL1
CHR19_17250180_17256078	ANKLE1
CHR7_36392454_36399721	ANLN
CHR11_69598555_69603043	ANO1
CHR15_66899394_66903777	ANP32A
CHR10_45486978_45491767	ANUBL1
CHR4_79688433_79695363	ANXA3
CHR16_70399692_70403977	AP1G1
CHR14_23102931_23110619	AP1G2
CHR19_2063070_2067320	AP3D1
CHR1_114246060_114252715	AP4B1
CHR5_112097982_112102232	APC
CHR19_1397647_1401897	APC2
CHRX_55036485_55044292	APEX2
CHR19_41047740_41052059	APLP1
CHR22_37704850_37709104	APOBEC3B
CHR22_37743672_37748152	APOBEC3D
CHR22_37763118_37767583	APOBEC3F
CHR19_50097378_50102447	APOE
CHR17_61655226_61659492	APOH
CHRX_152852906_152857162	ARD1A
CHR6_131990266_131994556	ARG1
CHR4_148869402_148877069	ARHGAP10
CHR14_31612533_31619019	ARHGAP5
CHRX_135677702_135681952	ARHGEF6
CHRX_62890968_62895218	ARHGEF9
CHR10_18984818_18989089	ARL5B
CHR7_102499063_102506022	ARMC10
CHRX_100799541_100804991	ARMCX2
CHR10_14916730_14924083	ARMETL1
CHR2_218786618_218791114	ARPC2
CHR3_9805726_9812920	ARPC4
CHRX_69401379_69405676	ARR3
CHR7_150514661_150519352	ASB10
CHRX_15241840_15247167	ASB11
CHR10_5747791_5752047	ASB13
CHRX_15202904_15207154	ASB9
CHR1_175399876_175408005	ASTN1
CHR2_25954110_25958360	ASXL2
CHR10_123674322_123681036	ATE1
CHR1_210851486_210855736	ATF3
CHR19_10512092_10516396	ATG4D
CHR3_11285594_11289844	ATG7
CHR13_112484005_112488255	ATP11A
CHR3_194578458_194582708	ATP13A5
CHR1_158348671_158352942	ATP1A2
CHRX_152481566_152485816	ATP2B3
CHR1_201859050_201863300	ATP2B4
CHR10_7866598_7873450	ATP5C1
CHR17_70551373_70558175	ATP5H
CHR11_117773813_117778306	ATP5L
CHRX_40321659_40325929	ATP6AP2
CHR17_37860887_37865205	ATP6V0A1
CHR8_20095483_20099931	ATP6V1B2
CHR4_42352891_42357364	ATP8A1
CHR1_46873569_46877819	ATPAF1
CHR20_3396175_3400464	ATRN
CHR13_69579118_69583960	ATXN8OS
CHR3_162304570_162309354	B3GALNT1
CHR6_71722103_71726962	B3GAT2
CHR5_176956224_176960527	B4GALT7
CHR11_64513552_64518062	BATF2
CHR19_54146428_54150695	BAX
CHR14_34413854_34418104	BAZ1A
CHR7_33132176_33136806	BBS9
CHR6_80869582_80873874	BCKDHB
CHR3_188936192_188940442	BCL6
CHRX_128983249_128987499	BCORL1
CHRX_102451758_102456101	BEX2
CHR3_134597979_134602229	BFSP2
CHRX_101858809_101863059	BHLHB9
CHR12_32147951_32152201	BICD1
CHR17_73718371_73722742	BIRC5
CHR20_61334220_61338643	BIRC7
CHR7_43761296_43765553	BLVRA
CHR1_39761417_39767444	BMP8A
CHR9_16717245_16721495	BNC2
CHRY_25606889_25611139	BPY2
CHRY_25606889_25611139	BPY2B
CHRY_25606889_25611139	BPY2C
CHR19_15303592_15307842	BRD4
CHR11_62228205_62237062	BSCL2
CHR3_49563425_49567675	BSN
CHR21_17906283_17910636	BTG3
CHRX_100527050_100533408	BTK
CHR6_26605049_26610223	BTN1A1
CHR10_63089224_63093474	C10orf107
CHR10_102733801_102740762	C10orf2
CHR10_73202465_73206843	C10orf54
CHR10_49992807_49997065	C10orf72
CHR11_92915444_92919694	C11orf75
CHR11_108794584_108798834	C11orf87
CHR12_108653454_108657704	C12orf34
CHR12_103900744_103905003	C12orf45
CHR12_46860165_46864431	C12orf68
CHR14_80320312_80324562	C14orf145
CHR14_67022847_67027097	C14orf83
CHR15_43601544_43605794	C15orf21
CHR16_29664060_29668328	C16orf54
CHR16_19471040_19475292	C16orf62
CHR17_16279580_16283846	C17orf45
CHR18_45266812_45271111	C18orf32
CHR19_43523017_43527267	C19orf15
CHR19_5628534_5635411	C19orf70
CHR12_48016474_48020738	C1QL4
CHR1_242579059_242583309	C1orf100
CHR1_23973969_23978251	C1orf128
CHR1_169167794_169172046	C1orf129
CHR1_46435935_46442349	C1orf190
CHR1_28068141_28072422	C1orf38
CHR1_226416638_226420888	C1orf69
CHR20_60422628_60426878	C20orf151
CHR20_58060874_58068156	C20orf197
CHR20_19977695_19988190	C20orf26
CHR20_24920599_24924925	C20orf3
CHR21_33062781_33069540	C21orf62
CHR21_32703122_32707630	C21orf63
CHR11_118476993_118484153	C2CD2L
CHR2_105316944_105321194	C2orf49
CHR2_119837542_119844374	C2orf76
CHR3_101015870_101020120	C3orf26
CHR3_135129772_135134846	C3orf36
CHR4_2211494_2217189	C4orf15
CHR4_17414183_17424979	C4orf30
CHR4_2593456_2597706	C4orf8
CHR5_133331446_133335877	C5orf15
CHR6_34323994_34328382	C6orf1
CHR6_35848869_35853119	C6orf126
CHR6_43093862_43098112	C6orf153
CHR6_127878790_127883040	C6orf174
CHR6_2579086_2583336	C6orf195
CHR6_74125620_74129870	C6orf221
CHR6_31795639_31800989	C6orf25
CHR6_97451717_97455976	C6orf66
CHR7_31689871_31694121	C7orf16
CHR7_42917284_42921682	C7orf25
CHR7_6592800_6597189	C7orf26
CHR7_5901358_5905673	C7orf28B
CHR7_149648037_149659083	C7orf29
CHR7_43734822_43739134	C7orf44
CHR7_134502625_134509487	C7orf49
CHR1_57089564_57093814	C8A
CHR8_50143959_50148219	C8orf22
CHR8_42512412_42519725	C8orf40
CHR9_131119615_131123865	C9orf106
CHR9_34387077_34391349	C9orf24
CHR9_85760702_85765221	C9orf64
CHR9_4476939_4481193	C9orf68
CHR9_70344853_70349103	C9orf71
CHR9_89684091_89690839	C9orf79
CHR8_61355711_61360008	CA8
CHRX_48975423_48980277	CACNA1F
CHR17_44270558_44274808	CALCOCO2
CHR15_66283959_66289002	CALML4
CHR5_134098604_134102854	CAMLG
CHR3_48236365_48240715	CAMP
CHR1_40275501_40279774	CAP1
CHR7_116286298_116290594	CAPZA2
CHR14_91267416_91271666	CATSPERB
CHR21_36372807_36377057	CBR1
CHR16_56837863_56842113	CCDC113
CHR19_53514906_53521383	CCDC114
CHR3_46992404_46997086	CCDC12
CHR3_42788998_42793249	CCDC13
CHR19_13716252_13720502	CCDC130
CHRX_48975423_48980277	CCDC22
CHR8_27684476_27689589	CCDC25
CHR11_27340589_27344871	CCDC34
CHR3_127592971_127598254	CCDC37
CHR19_51607380_51612181	CCDC8
CHR6_31230810_31237019	CCHCR1
CHRX_50040775_50045025	CCNB3
CHR3_123275939_123280189	CD86
CHR1_100587134_100591786	CDC14A
CHR20_3729208_3733458	CDC25B
CHR19_10374445_10378771	CDC37
CHR9_4653727_4660008	CDC37L1
CHR22_17843915_17850226	CDC45L
CHR16_64954563_64958870	CDH5
CHR17_43399927_43404474	CDK5RAP3
CHR13_25723255_25727528	CDK8
CHRX_18599400_18603650	CDKL5
CHR5_115179502_115183804	CDO1
CHR11_125437490_125441897	CDON
CHR19_49863063_49867583	CEACAM19
CHR19_38484410_38488770	CEBPA
CHRX_100237953_100243451	CENPI
CHR22_40670239_40678892	CENPM
CHR20_33503063_33511981	CEP250
CHR18_566856_571116	CETN1
CHR6_32018251_32022727	CFB
CHR11_65354485_65358786	CFL1
CHR19_54231148_54240020	CGB5
CHR15_55528236_55532486	CGNL1
CHR7_132416604_132420882	CHCHD3
CHR11_124997578_125002296	CHEK1
CHR19_16513190_16517748	CHERP
CHRX_85188472_85192722	CHM
CHR9_33251499_33258244	CHMP5
CHR2_175419332_175423582	CHN1
CHR15_32094219_32098469	CHRM5
CHR8_27391925_27396175	CHRNA2
CHR16_74085677_74089927	CHST6
CHR3_10039612_10046541	CIDECP
CHR12_118798725_118802978	CIT
CHRX_71442765_71447015	CITED1
CHR19_50517223_50521474	CKM
CHR1_86781848_86786116	CLCA4
CHRX_106054493_106058743	CLDN2
CHR8_1695847_1700172	CLN8
CHR13_99053436_99057686	CLYBL
CHR3_28254627_28258877	CMC1
CHR2_6922739_6926989	CMPK2
CHR19_47585510_47589779	CNFN
CHR19_971364_978047	CNN2
CHR7_134844614_134848891	CNOT4
CHR6_43001402_43005968	CNPY3
CHR2_124495833_124500083	CNTNAP5
CHR6_75851478_75855728	COL12A1
CHR7_93858308_93862929	COL1A2
CHR5_177921599_177925849	COL23A1
CHRX_107708877_107713127	COL4A5
CHR9_136669972_136674222	COL5A1
CHR2_61982806_61987062	COMMD1
CHR19_18762350_18766614	COMP
CHR12_54943492_54948482	COQ10A
CHR16_18982927_18987561	COQ7
CHR17_24967631_24972761	CORO6
CHR12_119356786_119361060	COX6A1
CHR16_31346460_31350722	COX6A2
CHR19_41334861_41339111	COX7A1
CHR11_63495154_63499404	COX8A
CHR7_129690438_129694709	CPA2
CHR3_150062273_150066523	CPA3
CHR5_173245294_173253436	CPEB4
CHR5_175234813_175239063	CPLX2
CHR7_98871035_98877855	CPSF4
CHR1_53431188_53435829	CPT2
CHR3_3140135_3144402	CRBN
CHR5_76280935_76285378	CRHBP
CHR7_30687671_30691921	CRHR2
CHR2_46694311_46701208	CRIPT
CHRX_151627653_151637194	CSAG2
CHRX_151627653_151637194	CSAG3
CHR1_110251479_110255729	CSF1
CHR1_36720337_36724596	CSF3R
CHR8_4838986_4843236	CSMD1
CHR5_148910100_148914700	CSNK1A1
CHR22_37042414_37047535	CSNK1E
CHR19_1888687_1892937	CSNK1G2
CHR11_11330730_11334980	CSNK2A1P
CHR20_23533763_23538013	CST9
CHRX_99958503_99962795	CSTF2
CHR10_126683822_126688072	CTBP2
CHR5_138113505_138117785	CTNNA1
CHR17_53334999_53339249	CUEDC1
CHR10_104181569_104185843	CUEDC2
CHR11_94342992_94349876	CWC15
CHRX_70754312_70758592	CXCR3
CHR18_46067254_46071686	CXXC1
CHRX_30505085_30509382	CXorf21
CHRX_19892431_19898079	CXorf23
CHRX_75305672_75310060	CXorf26
CHRX_44935372_44939622	CXorf36
CHRX_134132076_134136917	CXorf48
CHRX_118582636_118586892	CXorf56
CHRX_105738357_105743292	CXorf57
CHR17_3989798_3996563	CYB5D2
CHR1_201202234_201206527	CYB5R1
CHR10_96818400_96822744	CYP2C8
CHR1_47258326_47262576	CYP4X1
CHR1_85815540_85820021	CYR61
CHRY_9931375_9937055	CYorf16
CHR9_123555622_123559872	DAB2IP
CHR12_107794495_107798863	DAO
CHR2_136458783_136463192	DARS
CHRY_25368062_25372430	DAZ3
CHR2_119837542_119844374	DBI
CHR13_35602693_35606943	DCLK1
CHR1_114246060_114252715	DCLRE1B
CHR2_74454237_74458787	DCTN1
CHR9_34609721_34614015	DCTN3
CHRX_110540280_110545562	DCX
CHR1_85815540_85820021	DDAH1
CHR12_56199425_56206649	DDIT3
CHR20_47279789_47284039	DDX27
CHR5_176875823_176880073	DDX41
CHRX_22924507_22928760	DDX53
CHR11_75153936_75158205	DGAT2
CHRX_69367770_69372020	DGAT2L3
CHRX_69185763_69190013	DGAT2L4
CHRX_69310560_69314810	DGAT2L6
CHR1_26627859_26632718	DHDDS
CHR20_37020908_37025163	DHX35
CHRX_95822864_95827116	DIAPH2
CHR1_54127291_54133198	DIO1
CHR7_107315346_107319628	DLD
CHR13_50315083_50319576	DLEU7
CHRX_69585379_69589629	DLG3
CHR19_50974951_50985222	DMPK
CHR17_11723443_11727693	DNAH9
CHR3_133615693_133619943	DNAJC13
CHR13_42491861_42496492	DNAJC15
CHR21_33784900_33789393	DNAJC28
CHR16_56077078_56081328	DOK4
CHR9_130879726_130883983	DOLPP1
CHR11_118476993_118484153	DPAGT1
CHR3_16278243_16284909	DPH3
CHR15_63595932_63600595	DPP8
CHR19_4674029_4678375	DPP9
CHR19_37585035_37589620	DPY19L3
CHR5_146869062_146873312	DPYSL3
CHR5_174801958_174807269	DRD1
CHR3_123762436_123769614	DTX3L
CHR10_76537898_76542476	DUSP13
CHR20_29918665_29925640	DUSP15
CHRX_44584693_44588943	DUSP21
CHR15_46407412_46412412	DUT
CHR20_32564364_32568622	DYNLRB1
CHR1_204872003_204876445	DYRK3
CHR1_23729134_23733800	E2F2
CHR16_65780068_65785080	E2F4
CHR16_2210067_2214330	E4F1
CHR3_15440365_15447515	EAF1
CHR8_110617604_110622331	EBAG9
CHRX_48261676_48266228	EBP
CHR1_21488726_21492994	ECE1
CHR6_74285733_74290976	EEF1A1
CHR11_62094721_62101427	EEF1G
CHR17_25316826_25321099	EFCAB5
CHRX_44087112_44091362	EFHC2
CHRX_13494161_13498555	EGFL6
CHR5_38290789_38295176	EGFLAM
CHR7_55050707_55055054	EGFR
CHR2_31307206_31311682	EHD3
CHR11_34595743_34600925	EHF
CHR3_40322676_40326942	EIF1B
CHR3_185332003_185336567	EIF2B5
CHR20_32162919_32167246	EIF2S2
CHR17_75734737_75739033	EIF4A3
CHR2_99316808_99322792	EIF5B
CHR19_11424821_11429071	ELAVL3
CHR11_34489172_34495406	ELF5
CHR20_44467928_44472178	ELMO2
CHR12_6946753_6953677	EMG1
CHR19_53514906_53521383	EMP3
CHR19_14658369_14662630	EMR2
CHR1_8999140_9003390	ENO1
CHRX_129864139_129868389	ENOX2
CHR10_101405752_101410002	ENTPD7
CHR3_185758780_185763047	EPHB3
CHR19_11355176_11359519	EPOR
CHR17_73718371_73722742	EPR1
CHR19_60280071_60284352	EPS8L1
CHR16_13918023_13922291	ERCC4
CHRX_71374756_71379083	ERCC6L
CHR8_27684476_27689589	ESCO2
CHR13_46268533_46272868	ESD
CHR4_152414274_152418524	ESSPL
CHR1_155335474_155339724	ETV3L
CHR6_36462621_36466972	ETV7
CHR14_68724500_68728750	EXDL2
CHR5_492874_500110	EXOC3
CHR16_65780068_65785080	EXOC3L
CHR19_50426227_50432809	EXOC3L2
CHR1_11081735_11086030	EXOSC10
CHR13_36469416_36474977	EXOSC8
CHR5_75731404_75735654	F2RL2
CHR16_73307755_73312005	FA2H
CHR1_108901121_108905371	FAM102B
CHRX_133765389_133769715	FAM122C
CHR19_17388411_17392669	FAM125A
CHR7_92056839_92061142	FAM133B
CHR17_38011719_38018428	FAM134C
CHR5_137249524_137253806	FAM13B1
CHR10_60791564_60795858	FAM13C1
CHRX_52949560_52953810	FAM156A
CHR8_11338941_11343191	FAM167A
CHR2_29087336_29091586	FAM179A
CHR3_69063615_69067901	FAM19A4
CHR10_18077723_18081973	FAM23B
CHR17_54535240_54542511	FAM33A
CHR1_20748018_20752268	FAM43B
CHRX_129453095_129457369	FAM45B
CHRX_34059599_34063852	FAM47A
CHRX_34867333_34871601	FAM47B
CHR1_175399876_175408005	FAM5B
CHR3_139632613_139636867	FAM62C
CHR12_98562161_98566415	FAM71C
CHR20_33342889_33347139	FAM83C
CHR20_36984868_36989118	FAM83D
CHR8_124846383_124850812	FAM91A1
CHR3_10039612_10046541	FANCD2
CHR5_7918716_7925615	FASTKD3
CHR4_126531040_126535290	FAT4
CHRX_150631662_150635913	FATE1
CHR2_112608932_112613182	FBLN7
CHR7_102499063_102506022	FBXL13
CHR7_5519158_5523425	FBXL18
CHR19_50907354_50915869	FBXO46
CHR5_141006484_141014670	FCHSD1
CHR5_108107921_108116634	FER
CHR7_121731085_121735335	FEZF1
CHR3_62333040_62337561	FEZF2
CHR3_14832309_14836559	FGD5
CHR5_44423791_44428123	FGF10
CHR19_53946847_53953959	FGF21
CHR5_176442992_176449906	FGFR4
CHRX_135076255_135080505	FHL1
CHR12_107429680_107433972	FICD
CHR2_70870533_70874783	FIGLA
CHR7_50484166_50489042	FIGNL1
CHR3_101015870_101020120	FILIP1L
CHR2_191005443_191010487	FLJ20160
CHR20_5240721_5246559	FLJ33544
CHRX_146797660_146801986	FMR1
CHR12_8073125_8077375	FOXJ2
CHR11_125640764_125647493	FOXRED1
CHR10_99083673_99087948	FRAT2
CHR10_14412139_14416389	FRMD4A
CHRX_131088979_131093231	FRMD7
CHR9_107246772_107251022	FSD1L
CHR15_37861573_37865823	FSIP1
CHR2_186315011_186319261	FSIP2
CHR16_69042498_69046753	FUK
CHR19_53894525_53898775	FUT2
CHR11_86343198_86347581	FZD4
CHR19_3470453_3474703	FZR1
CHR5_151128168_151132479	G3BP1
CHR4_76816592_76821129	G3BP2
CHRX_153420152_153424402	G6PD
CHR11_77729824_77734074	GAB2
CHR6_29708089_29712339	GABBR1
CHR15_48433600_48438191	GABPB1
CHR5_161203482_161208896	GABRA1
CHR2_171377945_171383275	GAD1
CHR5_153654279_153658529	GALNT10
CHR12_4696512_4700762	GALNT8
CHR9_34633134_34637440	GALT
CHR13_113556274_113560524	GAS6
CHRX_48525412_48530674	GATA1
CHR1_153476865_153484612	GBA
CHR19_12858234_12863739	GCDH
CHR6_10660434_10665372	GCNT2
CHR20_42305821_42310122	GDAP1L1
CHR20_33503063_33511981	GDF5
CHR17_54649115_54653454	GDPD1
CHRX_69556215_69560658	GDPD2
CHR2_17795157_17802061	GEN1
CHR5_137637287_137641653	GFRA3
CHR17_70765884_70772776	GGA3
CHRX_70356300_70360621	GJB1
CHR17_40262397_40266647	GJC1
CHR10_35930843_35935093	GJD4
CHR4_80547636_80551896	GK2
CHR12_102967295_102971545	GLT8D2
CHR19_52937119_52941372	GLTSCR2
CHR5_150609336_150613691	GM2A
CHR19_19614667_19618917	GMIP
CHR9_79835238_79839538	GNAQ
CHR7_93385534_93389784	GNG11
CHR19_2463127_2467377	GNG7
CHR19_51829029_51833282	GNG8
CHR3_169295613_169299863	GOLIM4
CHR6_118029583_118033874	GOPC
CHR19_60240686_60244944	GP6
CHR5_56502132_56508279	GPBP1
CHR13_90845387_90850037	GPC5
CHR14_62853566_62857816	GPHB5
CHRX_48866273_48870523	GPKOW
CHR4_177159725_177164739	GPM6A
CHR2_206785590_206789890	GPR1
CHRX_129346352_129350626	GPR119
CHR12_6797630_6801993	GPR162
CHRX_53091730_53095980	GPR173
CHR9_124739432_124743887	GPR21
CHR1_199105288_199109538	GPR25
CHR2_132887116_132891835	GPR39
CHR16_56207650_56212208	GPR56
CHR19_52528710_52536629	GPR77
CHR16_56256171_56260421	GPR97
CHR12_12931722_12936528	GPRC5A
CHR5_175968987_175973237	GPRIN1
CHR2_165185326_165190106	GRB14
CHR11_104982515_104987684	GRIA4
CHR19_47260968_47267107	GRIK5
CHR17_39774516_39783127	GRN
CHR9_123066727_123070977	GSN
CHRX_51499766_51504016	GSPT2
CHR1_109996725_110001284	GSTM2
CHR2_48657749_48662016	GTF2A1L
CHR13_26893180_26897430	GTF3A
CHR16_27384399_27388649	GTF3C1
CHR5_134393368_134401723	H2AFY
CHR8_122721596_122726311	HAS2
CHR5_139705608_139709859	HBEGF
CHR16_152472_156739	HBM
CHR11_1450512_1454762	HCCA2
CHRX_11035872_11040133	HCCS
CHRX_152882621_152886871	HCFC1
CHR12_46478440_46482690	HDAC7
CHRX_71708619_71712878	HDAC8
CHR16_48649751_48658265	HEATR3
CHR14_30745524_30749774	HECTD1
CHR2_197162159_197169080	HECW2
CHR10_69504269_69508546	HERC4
CHR17_40590546_40596527	HEXIM2
CHR1_39877155_39881405	HEYL
CHR6_26163921_26168178	HIST1H1C
CHR6_27965681_27972442	HIST1H2BO
CHR6_27965681_27972442	HIST1H3J
CHR6_29899996_29904350	HLA-G
CHR3_150286249_150290507	HLTF
CHR20_55496739_55500989	HMG1L1
CHR1_24023743_24028036	HMGCL
CHR5_162816740_162823221	HMMR
CHR4_57241461_57245822	HOPX
CHR7_27101300_27105619	HOXA1
CHR7_27108169_27112419	HOXA2
CHR7_27124989_27129239	HOXA3
CHR12_52649695_52653945	HOXC11
CHR12_52704960_52709296	HOXC6
CHR2_176738505_176742755	HOXD3
CHR2_176691833_176696408	HOXD9
CHR19_40219749_40225223	HPN
CHR2_20713569_20717845	HS1BP3
CHR4_11038867_11043135	HS3ST1
CHRX_131919807_131926593	HS6ST2
CHR19_5628534_5635411	HSD11B1L
CHR10_14916730_14924083	HSPA14
CHR13_30633282_30637617	HSPH1
CHRX_135403836_135408086	HTATSF1
CHR1_23393059_23397309	HTR1D
CHR5_148013159_148017409	HTR4
CHR2_203441782_203448111	ICA1L
CHR19_13118781_13125660	IER2
CHR9_21426939_21431226	IFNA1
CHR9_21067118_21071443	IFNB1
CHR16_1596549_1600801	IFT140
CHR3_161648669_161653820	IFT80
CHRX_69266542_69270792	IGBP1
CHR2_217267341_217272016	IGFBP5
CHR19_51339378_51344089	IGFL2
CHR19_51270561_51275106	IGFL3
CHR14_105851266_105855516	IGHD
CHR14_105851266_105855516	IGHG1
CHR22_22251685_22255995	IGLL1
CHRX_130250170_130254436	IGSF1
CHR3_152640499_152644758	IGSF10
CHR11_18673426_18677676	IGSF22
CHR6_33821910_33826240	IHPK3
CHR8_42244485_42248814	IKBKB
CHRX_153420152_153424402	IKBKG
CHR7_50315370_50319620	IKZF1
CHR3_57173693_57182871	IL17RD
CHR11_71384086_71388506	IL18BP
CHR1_205065344_205069594	IL19
CHRX_28511979_28516229	IL1RAPL1
CHR5_55325770_55330020	IL6ST
CHR19_10622487_10629023	ILF3
CHR3_49041068_49045379	IMPDH2
CHR6_76838305_76842615	IMPG1
CHRX_70556232_70560482	INGX
CHR12_56131862_56136120	INHBE
CHR22_29845451_29849746	INPP5J
CHR11_15123729_15127979	INSC
CHR1_155048665_155056726	INSRR
CHR11_62176600_62180850	INTS5
CHR8_95901209_95905459	INTS8
CHR1_32440358_32448031	IQCC
CHR15_88728976_88733226	IQGAP1
CHR5_75731404_75735654	IQGAP2
CHR19_48908577_48912827	IRGC
CHR12_107477011_107482806	ISCU
CHR5_50711214_50718745	ISL1
CHR19_60663998_60668324	ISOC2
CHR17_45517178_45521428	ITGA3
CHR7_20333749_20338020	ITGB8
CHR10_7748170_7752440	ITIH5
CHRX_54840648_54844898	ITIH5L
CHR5_156536984_156541243	ITK
CHR2_96351372_96356440	ITPRIPL1
CHR2_24436131_24440381	ITSN2
CHR19_53940178_53945478	IZUMO1
CHR12_367923_372478	JARID1A
CHR7_28186000_28190250	JAZF1
CHR14_74965089_74969339	JDP2
CHR11_94342992_94349876	JMJD2D
CHR3_125782718_125786968	KALRN
CHR1_62556810_62561171	KANK4
CHR11_73849973_73854278	KCNE3
CHR17_70551373_70558175	KCTD2
CHR6_73991146_73995396	KHDC1
CHR1_19447385_19454133	KIAA0090
CHR1_43677817_43684259	KIAA0467
CHR14_57960372_57967485	KIAA0586
CHR7_36392454_36399721	KIAA0895
CHR9_34366113_34370363	KIAA1161
CHR20_36531372_36535649	KIAA1219
CHR19_7563287_7567537	KIAA1543
CHR13_44458186_44465071	KIAA1704
CHR10_91446915_91452123	KIF20B
CHR3_47295939_47302760	KIF9
CHR16_56351422_56355672	KIFC3
CHR10_7866598_7873450	KIN
CHR19_50536997_50541247	KLC3
CHR19_12858234_12863739	KLF1
CHR1_44353608_44357858	KLF17
CHR14_49223933_49230384	KLHDC1
CHR1_18676952_18681202	KLHDC7A
CHRX_23933981_23938231	KLHL15
CHR3_47295939_47302760	KLHL18
CHR19_18605337_18609592	KLHL26
CHR19_56259203_56263679	KLK13
CHR19_56196020_56201279	KLK8
CHR11_1585441_1589769	KRTAP5-8
CHR18_6356932_6361182	L3MBTL4
CHR12_6748430_6752695	LAG3
CHRX_119486437_119490689	LAMP2
CHRX_64670606_64674892	LAS1L
CHR16_66534756_66539016	LCAT
CHR4_17414183_17424979	LCORL
CHR1_224194781_224199043	LEFTY2
CHR12_63846137_63850387	LEMD3
CHR7_2520522_2524772	LFNG
CHR1_200426240_200430490	LGR6
CHR17_30328150_30332458	LIG3
CHR19_59793424_59798243	LILRA1
CHR19_59830269_59835086	LILRB1
CHR19_59475985_59480264	LILRB2
CHR19_59862763_59867047	LILRB4
CHR18_45337566_45343177	LIPG
CHR17_18066160_18070410	LLGL1
CHR7_156210230_156214480	LMBR1
CHR19_2407181_2411458	LMNB2
CHR7_43120519_43124769	LOC100127950
CHRX_131919807_131926593	LOC100128123
CHR9_71476292_71480542	LOC100128228
CHR4_171160737_171167214	LOC100131470
CHR19_53867326_53871596	LOC126147
CHRX_70242395_70246645	LOC158830
CHR5_134393368_134401723	LOC340073
CHR10_134625527_134629783	LOC399829
CHR2_42033691_42037947	LOC400950
CHR19_51270561_51275106	LOC401923
CHR21_13974580_13978830	LOC441956
CHR2_63666125_63672616	LOC51057
CHR2_63666125_63672616	LOC644686
CHR13_31783312_31788366	LOC646799
CHR13_39952393_39956643	LOC646982
CHR16_65780068_65785080	LOC653319
CHR4_148754486_148758795	LOC90826
CHR12_12393686_12402368	LOH12CR1
CHR3_8585269_8589640	LOH3CR2A
CHR12_6995284_6999603	LPCAT3
CHR1_210069450_210074237	LPGAT1
CHRX_114374141_114378391	LRCH2
CHR7_133459091_133463394	LRGUK
CHR3_195570999_195575261	LRRC15
CHR7_102499063_102506022	LRRC17
CHR3_197847552_197851802	LRRC33
CHR7_149648037_149659083	LRRC61
CHR2_80384248_80388866	LRRTM1
CHR5_138113505_138117785	LRRTM2
CHR2_77602094_77606510	LRRTM4
CHR6_31653340_31663705	LST1
CHR8_56951425_56955946	LYN
CHR2_132887116_132891835	LYPD1
CHR8_143830204_143834454	LYPD2
CHR19_48660835_48665148	LYPD3
CHR1_23986732_23991818	LYPLA2
CHR6_90404424_90408689	LYRM2
CHRX_151627653_151637194	MAGEA2
CHRX_151627653_151637194	MAGEA2B
CHRX_151686285_151692396	MAGEA3
CHRX_30154973_30159223	MAGEB3
CHRX_140806617_140812436	MAGEC3
CHRX_51649937_51654853	MAGED1
CHR7_78917289_78924326	MAGI2
CHR8_120286290_120290563	MAL2
CHRX_19409565_19413815	MAP3K15
CHR6_36099498_36104325	MAPK14
CHR2_27043528_27047793	MAPRE3
CHR19_3752060_3756310	MATK
CHR19_1542902_1547210	MBD3
CHR12_56199425_56206649	MBD6
CHR6_20319858_20325222	MBOAT1
CHR9_37893357_37897611	MCART1
CHR5_112657451_112662011	MCC
CHR15_92572458_92576708	MCTP2
CHRX_153010195_153014445	MECP2
CHRX_70262828_70267078	MED12
CHR6_131990266_131994556	MED23
CHR17_39093704_39098288	MEOX1
CHR7_127900546_127904803	METTL2B
CHR4_171160737_171167214	MFAP3L
CHR15_87256847_87261114	MFGE8
CHR11_118721830_118726080	MFRP
CHR4_672182_676560	MFSD7
CHR4_129102410_129110054	MFSD8
CHR5_180167614_180171864	MGAT1
CHR2_190749952_190754675	MGC13057
CHR7_47764098_47768348	MGC16075
CHR1_163863573_163867884	MGST3
CHRX_10547709_10552031	MID1
CHR5_56282947_56287211	MIER3
CHR4_71983427_71987722	MOBKL1A
CHR5_52438934_52444855	MOCS2
CHR16_75778836_75786115	MON1B
CHR3_110318872_110323158	MORC1
CHRX_102827489_102831783	MORF4L2
CHR12_120591189_120595443	MORN3
CHR16_15393611_15397912	MPV17L
CHR16_359476_364041	MRPL28
CHR17_71411825_71416569	MRPL38
CHR19_10220139_10224648	MRPL4
CHR10_102733801_102740762	MRPL43
CHR6_43762748_43767006	MRPS18A
CHR7_43874872_43879133	MRPS24
CHR5_44841283_44845556	MRPS30
CHRX_149678539_149683348	MTMR1
CHR3_9662666_9666961	MTMR14
CHR5_7918716_7925615	MTRR
CHR5_79322072_79326341	MTX3
CHR5_176666919_176675005	MXD3
CHR15_46256883_46261342	MYEF2
CHR12_79631431_79635681	MYF5
CHR12_109841987_109846266	MYL2
CHR12_54828970_54834673	MYL6B
CHR2_170739400_170743650	MYO3B
CHRY_9971994_9977650	NA
CHR19_13105790_13110040	NACC1
CHR11_70836297_70842651	NADSYN1
CHR9_99920278_99924809	NANS
CHR11_34080224_34084502	NAT10
CHR19_60684905_60692425	NAT14
CHR11_133596208_133603637	NCAPD3
CHR4_17414183_17424979	NCAPG
CHR10_51238872_51243182	NCOA4
CHR19_19484095_19490969	NDUFA13
CHR16_1943922_1950312	NDUFB10
CHR11_67127482_67134253	NDUFV1
CHR18_9089217_9093487	NDUFV2
CHR21_43182946_43190853	NDUFV3
CHR1_154913063_154917313	NES
CHR16_45734602_45738909	NETO2
CHR2_242397245_242401933	NEU4
CHR16_68152997_68158361	NFAT5
CHR14_76806365_76810908	NGB
CHRX_17299963_17304213	NHS
CHRX_118960861_118965263	NKAP
CHR3_23930133_23937041	NKIRAS1
CHRX_118623091_118627356	NKRF
CHRX_70277935_70282228	NLGN3
CHRY_15141519_15146597	NLGN4Y
CHR16_55608625_55612875	NLRC5
CHR1_181539882_181544132	NMNAT2
CHR7_30484040_30488333	NOD1
CHR17_77448412_77454195	NPB
CHR2_110319088_110323383	NPHP1
CHR5_32743796_32748171	NPR3
CHR12_99417771_99422021	NR1H4
CHR5_139402313_139406563	NRG2
CHR2_206251306_206256978	NRP2
CHRX_80263022_80267293	NSBP1
CHR1_107480767_107485017	NTNG1
CHR1_155048665_155056726	NTRK1
CHR16_10741712_10745967	NUBP1
CHR5_162816740_162823221	NUDCD2
CHRX_51088322_51093229	NUDT10
CHR13_44458186_44465071	NUFIP1
CHR11_71384086_71388506	NUMA1
CHR19_45883992_45891874	NUMBL
CHR1_227709945_227714211	NUP133
CHR6_17813913_17818297	NUP153
CHR7_23197046_23201296	NUPL2
CHRX_102233921_102238178	NXF3
CHRX_101688048_101692298	NXF4
CHRX_108662165_108666415	NXT2
CHRX_41188130_41192792	NYX
CHR1_226458983_226463233	OBSCN
CHR19_17194512_17199298	OCEL1
CHRX_128498428_128502682	OCRL
CHR1_86633762_86638091	ODF2L
CHR19_425126_429483	ODF3L2
CHR21_33316608_33320865	OLIG2
CHRX_67569274_67573872	OPHN1
CHRX_153059433_153063683	OPN1LW
CHR9_34626979_34631268	OPRS1
CHR1_245902216_245906466	OR13G1
CHR11_58977509_58981759	OR4D6
CHR15_19880336_19884586	OR4N4
CHR11_48280850_48285100	OR4S1
CHR11_56184237_56188487	OR5AR1
CHR11_57963450_57967700	OR5B12
CHR1_156953827_156958077	OR6K3
CHR1_156987729_156991979	OR6K6
CHR6_88353061_88359940	ORC3L
CHR17_43253368_43257646	OSBPL7
CHR6_108501866_108506134	OSTM1
CHRX_38092801_38097607	OTC
CHR4_146314596_146321539	OTUD4
CHR5_41905522_41909860	OXCT1
CHR13_96437281_96441531	OXGR1
CHR3_16278243_16284909	OXNAD1
CHR11_72649717_72653967	P2RY6
CHR13_24564775_24569059	PABPC3
CHR1_39814253_39818549	PABPC4
CHR6_34538382_34542632	PACSIN1
CHR5_102225925_102230175	PAM
CHR13_27642916_27647166	PAN3
CHR10_34754915_34759165	PARD3
CHR5_49995069_50000236	PARP8
CHR3_123762436_123769614	PARP9
CHR22_42748000_42752272	PARVB
CHR12_52128652_52135585	PCBP2
CHR3_51969942_51975448	PCBP4
CHR13_60886530_60890782	PCDH20
CHR4_711364_715614	PCGF3
CHR8_17821135_17825537	PCM1
CHR20_17151251_17156445	PCSK2
CHRX_24599962_24604212	PCYT1B
CHR6_170734884_170739205	PDCD2
CHR19_39583642_39587892	PDCD2L
CHR3_33811060_33815866	PDCD6IP
CHR12_53226170_53230420	PDE1B
CHR12_20409963_20414213	PDE3A
CHR16_67927546_67934514	PDF
CHR5_131654543_131662407	PDLIM4
CHR21_44001833_44006083	PDXK
CHR22_36381182_36385433	PDXP
CHR1_158438248_158442606	PEA15
CHR1_10454098_10458700	PEX14
CHR20_52254408_52258797	PFDN4
CHRX_55036485_55044292	PFKFB1
CHR12_46817874_46822124	PFKM
CHR12_102967295_102971545	PGAM1
CHR6_49862216_49866466	PGK2
CHR4_37501236_37505486	PGM2
CHR17_73973696_73977964	PGS1
CHR6_144037356_144041606	PHACTR2
CHR12_6946753_6953677	PHB2
CHR11_76246100_76250397	PHCA
CHRX_21956979_21961710	PHEX
CHR8_133853285_133857535	PHF20L1
CHRX_133331507_133335818	PHF6
CHR8_22144799_22149049	PHYHIP
CHR2_46694311_46701208	PIGF
CHR18_58004456_58008706	PIGN
CHR9_35083575_35090079	PIGO
CHR3_139960125_139964375	PIK3CB
CHR7_99768172_99772422	PILRB
CHR19_9803498_9807871	PIN1
CHR19_3650695_3654945	PIP5K1C
CHRX_15420530_15424885	PIR
CHR5_134393368_134401723	PITX1
CHR5_137249524_137253806	PKD2L2
CHR6_122969575_122973993	PKIB
CHR19_14408585_14412835	PKN1
CHR11_124722919_124727169	PKNOX2
CHR1_20178746_20182996	PLA2G2A
CHR1_185061227_185065507	PLA2G4A
CHR4_84249270_84253520	PLAC8
CHR3_16946085_16950335	PLCL2
CHR3_112930533_112934783	PLCXD2
CHR1_202594917_202599167	PLEKHA6
CHR12_91650941_91655191	PLEKHG7
CHR3_147360882_147365472	PLOD2
CHRX_114730675_114734925	PLS3
CHR10_20141877_20146755	PLXDC2
CHR3_130766774_130771024	PLXND1
CHR6_89908987_89913237	PM20D2
CHR2_68235008_68241682	PNO1
CHR14_49223933_49230384	POLE2
CHR2_25244156_25248563	POMC
CHR1_46435935_46442349	POMGNT1
CHR13_28127750_28132027	POMP
CHR9_133364632_133372103	POMT1
CHRX_48248814_48253865	PORCN
CHR7_124323724_124329068	POT1
CHR5_54865778_54870130	PPAP2A
CHR10_122202955_122207205	PPAPDC1A
CHR9_4653727_4660008	PPAPDC2
CHRX_18615465_18619716	PPEF1
CHR10_80779294_80783544	PPIF
CHR17_54535240_54542511	PPM1E
CHR19_60319668_60324239	PPP1R12C
CHR12_53267957_53272210	PPP1R1A
CHRX_49023911_49028161	PPP1R3F
CHR11_111141556_111145879	PPP2R1B
CHRY_266877_271127	PPP2R3B
CHR9_126991136_126995386	PPP6C
CHR17_39373798_39378048	PPY
CHR1_13203529_13207779	PRAMEF25
CHR1_12924185_12928435	PRAMEF6
CHRX_23592055_23596355	PRDX4
CHR2_44352602_44356928	PREPL
CHR5_40833283_40837733	PRKAA1
CHR1_84312832_84317164	PRKACB
CHR12_47698070_47702359	PRKAG1
CHR21_46876454_46880770	PRMT2
CHR20_5240721_5246559	PROKR2
CHR12_48307093_48311343	PRPF40B
CHR3_9966097_9972578	PRRT3
CHR16_2803664_2807978	PRSS21
CHR16_31053745_31058152	PRSS8
CHR19_788473_795209	PRTN3
CHRX_107218052_107225004	PSMD10
CHR17_62792375_62796683	PSMD12
CHR15_75071108_75075719	PSTPIP1
CHR7_98871035_98877855	PTCD1
CHR20_47617364_47621635	PTGIS
CHR9_113400782_113405246	PTGR1
CHR9_124169549_124173934	PTGS1
CHR20_48556797_48561104	PTPN1
CHR4_87731408_87738502	PTPN13
CHR3_47394035_47398319	PTPN23
CHR1_200393450_200404551	PTPN7
CHR15_73657441_73662185	PTPN9
CHR12_69600103_69604353	PTPRR
CHR19_5236474_5240899	PTPRS
CHR7_99706799_99711266	PVRIG
CHR21_44348135_44352475	PWP2
CHR8_52483307_52488034	PXDNL
CHR12_119145813_119150063	PXN
CHR11_64284013_64288263	PYGM
CHR16_29594441_29598750	QPRT
CHR9_123003163_123007457	RAB14
CHR19_18175089_18179339	RAB3A
CHRX_102641621_102645871	RAB40A
CHRX_102075355_102079605	RAB40AL
CHRX_69415292_69419542	RAB41
CHR3_129924168_129928475	RAB7A
CHR1_204009997_204014667	RAB7L1
CHR1_201124111_201128386	RABIF
CHR5_68697379_68705096	RAD17
CHR17_54121432_54127915	RAD51C
CHR2_108698868_108703118	RANBP2
CHR9_133601996_133608553	RAPGEF1
CHR17_35584632_35588882	RAPGEFL1
CHR12_51906870_51911120	RARG
CHR6_88353061_88359940	RARS2
CHR5_86595960_86601271	RASA1
CHR13_26738963_26743213	RASL11A
CHR19_3722467_3726719	RAX2
CHR7_155245913_155250163	RBM33
CHR20_33792857_33797107	RBM39
CHRX_106247936_106252209	RBM41
CHR4_40210599_40216225	RBM47
CHRY_22737709_22741992	RBMY1A1
CHRY_22737709_22741992	RBMY1B
CHRY_22955510_22959760	RBMY1D
CHRY_22449253_22453536	RBMY1E
CHRY_22955510_22959760	RBMY1F
CHRY_22955510_22959760	RBMY1J
CHR10_95350233_95354483	RBP4
CHR1_9976341_9980610	RBP7
CHR1_28725462_28729712	RCC1
CHR17_9748543_9752909	RCVRN
CHR14_23707573_23712267	REC8
CHR5_112285039_112289311	REEP5
CHR5_141006484_141014670	RELL2
CHRX_152862519_152866926	RENBP
CHR19_13977347_13981597	RFX1
CHRX_109545440_109549690	RGAG1
CHR19_11387707_11394504	RGL3
CHR10_121291407_121295712	RGS10
CHR9_115363681_115367931	RGS3
CHR19_37854652_37861442	RGS9BP
CHR11_128398472_128402722	RICS
CHR5_39109498_39113760	RICTOR
CHR12_122486256_122490717	RILPL2
CHR11_65859716_65864076	RIN1
CHR1_40396147_40400397	RLF
CHR16_66233030_66237280	RLTPR
CHR5_177486597_177491383	RMND5B
CHR14_20315549_20319799	RNASE6
CHR6_167265777_167270027	RNASET2
CHR17_38427141_38431644	RND2
CHR1_51471058_51475687	RNF11
CHR3_49711315_49715565	RNF123
CHR19_613406_617727	RNF126
CHR5_54865778_54870130	RNF138P1
CHR17_4780874_4787563	RNF167
CHR1_44867099_44871349	RNF220
CHR1_154287728_154293640	ROBLD3
CHRX_138874595_138878845	RP11-35F15.2
CHRX_134671350_134675603	RP13-36C9.1
CHRX_46577819_46582120	RP2
CHR20_5538922_5543172	RP5-1022P6.2
CHRX_96022062_96026441	RPA4
CHR14_46189982_46194278	RPL10L
CHR11_8657414_8661664	RPL27A
CHR22_38040166_38049837	RPL3
CHRX_100527050_100533408	RPL36A
CHRX_118808852_118813134	RPL39
CHR16_1943922_1950312	RPL3L
CHR19_1385862_1390168	RPS15
CHRX_71412060_71417366	RPS4X
CHR16_65516170_65520439	RRAD
CHRX_18599400_18603650	RS1
CHR17_45907688_45911978	RSAD1
CHR1_114155670_114160093	RSBN1
CHR7_5976090_5980340	RSPH10B
CHR8_109162593_109168242	RSPO2
CHR10_63697722_63701972	RTKN2
CHR19_50687564_50695653	RTN2
CHR3_188565361_188569611	RTP4
CHR5_178906676_178910942	RUFY1
CHR2_218604455_218608705	RUFY4
CHR7_87122846_87127096	RUNDC3B
CHR1_150232162_150236428	S100A10
CHR1_151698979_151703261	S100A7
CHR10_76537898_76542476	SAMD8
CHR12_107477011_107482806	SART3
CHRX_128738140_128742390	SASH3
CHR8_27543803_27548366	SCARA3
CHRX_17662009_17666262	SCML1
CHR20_1241533_1245783	SDCBP2
CHR12_112325324_112329575	SDS
CHR10_102268832_102273085	SEC31B
CHR7_54792031_54797933	SEC61G
CHR1_154386492_154390761	SEMA4A
CHR10_102733801_102740762	SEMA4G
CHR3_186783224_186787588	SENP2
CHR19_45639595_45645622	SERTAD3
CHR18_40531966_40536216	SETBP1
CHR17_24356419_24360789	SEZ6
CHR1_148165533_148170646	SF3B4
CHR1_27058715_27062992	SFN
CHR5_65472418_65476668	SFRS12
CHR3_155318383_155322668	SGEF
CHR8_67846515_67850765	SGK3
CHR1_155048665_155056726	SH2D2A
CHR2_85507515_85511765	SH2D6
CHRX_80340633_80345027	SH3BGRL
CHRX_19727039_19731289	SH3KBP1
CHR4_170427912_170432240	SH3RF1
CHR4_8280268_8284518	SH3TC1
CHR5_148419578_148426380	SH3TC2
CHR9_90982752_90987002	SHC3
CHR19_4227158_4231585	SHD
CHR20_3635025_3639275	SIGLEC1
CHR19_56611983_56616303	SIGLEC10
CHR7_135062712_135066974	SLC13A4
CHR10_91284543_91288793	SLC16A12
CHR19_54635846_54640096	SLC17A7
CHR19_14950719_14955005	SLC1A6
CHR8_42512412_42519725	SLC20A2
CHR14_22890569_22895420	SLC22A17
CHR6_3389467_3393717	SLC22A23
CHR5_131654543_131662407	SLC22A4
CHRX_129298227_129302477	SLC25A14
CHR3_48910552_48914833	SLC25A20
CHR14_36710601_36715116	SLC25A21
CHR8_23438916_23443197	SLC25A37
CHR17_39756916_39761210	SLC25A39
CHR6_36099498_36104325	SLC26A8
CHR12_7913300_7920262	SLC2A14
CHR15_43601544_43605794	SLC30A4
CHRX_48653111_48657679	SLC35A2
CHR6_8379874_8384293	SLC35B3
CHR1_1666374_1670854	SLC35E2
CHR5_150706532_150710812	SLC36A2
CHR7_139744018_139748280	SLC37A3
CHR10_18277326_18281647	SLC39A12
CHR4_103484621_103489154	SLC39A8
CHR2_44352602_44356928	SLC3A1
CHR2_190152996_190157358	SLC40A1
CHRX_70066905_70071155	SLC7A3
CHR16_66852433_66856713	SLC7A6
CHRX_134891792_134896077	SLC9A6
CHR5_135492934_135497184	SMAD5
CHR5_135492934_135497184	SMAD5OS
CHRX_128479357_128483607	SMARCA1
CHR3_161648669_161653820	SMC4
CHR2_17795157_17802061	SMC6
CHR16_18844137_18848739	SMG1
CHR6_123148622_123152872	SMPDL3A
CHR9_15409281_15413620	SNAPC3
CHR22_38040166_38049837	SNORD43
CHR6_34829774_34834042	SNRPC
CHR16_67775050_67779315	SNTB2
CHR8_82914483_82920490	SNX16
CHR19_40954815_40959065	SNX26
CHR8_101730319_101734569	SNX31
CHR11_65354485_65358786	SNX32
CHR3_126720974_126725248	SNX4
CHR12_51780081_51784331	SOAT2
CHR22_36708621_36716347	SOX10
CHR7_123349025_123353353	SPAM1
CHR3_57066008_57070258	SPATA12
CHR4_177352272_177357316	SPATA4
CHR19_55610526_55614777	SPIB
CHRX_57163886_57168204	SPIN2B
CHR19_43443541_43447915	SPINT2
CHR4_168397647_168401897	SPOCK3
CHR15_48844415_48848665	SPPL2A
CHR1_9346693_9350943	SPSB1
CHR12_6851960_6856213	SPSB2
CHR14_64358869_64363119	SPTB
CHR12_62521307_62525557	SRGAP1
CHR15_38115303_38122181	SRP14
CHR11_125640764_125647493	SRPR
CHRX_99782380_99786794	SRPX2
CHR20_581084_585390	SRXN1
CHRY_2714932_2719292	SRY
CHR3_42603867_42608117	SS18L2
CHR5_81081926_81086328	SSBP2
CHRX_48155538_48159893	SSX4
CHRX_47939007_47944643	SSX5
CHRX_48049869_48054119	SSX9
CHR7_99706799_99711266	STAG3
CHR5_172687101_172692612	STC2
CHR7_89675435_89679859	STEAP2
CHR7_87773389_87777642	STEAP4
CHR17_41428982_41433232	STH
CHR19_1153297_1158391	STK11
CHR2_220167339_220171854	STK11IP
CHR2_48657749_48662016	STON1
CHR2_48657749_48662016	STON1-GTF2A1L
CHR19_13118781_13125660	STX10
CHR7_56095951_56100263	SUMF2
CHR7_48014435_48018685	SUNC1
CHR22_22903943_22908193	SUSD2
CHR19_60539575_60545723	SUV420H2
CHR3_12017364_12021625	SYN2
CHR11_64657770_64662079	SYVN1
CHR10_123909430_123913844	TACC2
CHR3_9805726_9812920	TADA3L
CHRX_70556232_70560482	TAF1
CHR16_82777366_82783035	TAF1C
CHR5_68697379_68705096	TAF9
CHRX_77281022_77285351	TAF9B
CHR12_6428010_6432260	TAPBPL
CHR7_122422240_122426490	TAS2R16
CHR22_29052140_29056421	TBC1D10A
CHRX_48279573_48283846	TBC1D25
CHR15_76156162_76160412	TBC1D2B
CHR17_78443489_78447739	TBCD
CHRX_102766803_102771332	TCEAL1
CHRX_101263815_101268753	TCEAL2
CHRX_102723574_102727859	TCEAL4
CHRX_102417706_102421956	TCEAL5
CHRX_101283277_101287527	TCEAL6
CHRX_102395994_102400277	TCEAL8
CHR16_2766502_2770798	TCEB2
CHR6_31230810_31237019	TCF19
CHR14_95248072_95253702	TCL1A
CHR22_29329660_29333941	TCN2
CHR12_105217210_105221460	TCP11L2
CHR1_66987229_66991512	TCTEX1D1
CHR16_10695553_10699803	TEKT5
CHR16_1596549_1600801	TELO2
CHR14_19950670_19954920	TEP1
CHR17_54121432_54127915	TEX14
CHR6_50785715_50789965	TFAP2D
CHR3_143350258_143354508	TFDP2
CHR21_42658947_42663213	TFF1
CHR22_28278894_28283236	THOC5
CHR1_36459133_36463391	THRAP3
CHR4_113425738_113430008	TIFA
CHR10_51289929_51296892	TIMM23
CHR19_44659391_44665226	TIMM50
CHRX_100489593_100493863	TIMM8A
CHR14_57960372_57967485	TIMM9
CHR3_12017364_12021625	TIMP4
CHR9_70975400_70979779	TJP2
CHR19_3675873_3680123	TJP3
CHR3_53264248_53268569	TKT
CHRX_12831178_12835442	TLR8
CHR10_98336049_98340299	TM9SF3
CHR8_146195500_146199925	TMED10P
CHR17_39447121_39451371	TMEM101
CHR12_42512667_42516978	TMEM117
CHR11_66998411_67002661	TMEM134
CHR19_47505827_47510077	TMEM145
CHR2_120149724_120153974	TMEM177
CHR4_148754486_148758795	TMEM184C
CHR20_48162332_48169401	TMEM189-UBE2V1
CHR16_1596549_1600801	TMEM204
CHR2_27105825_27110075	TMEM214
CHRX_100217018_100221276	TMEM35
CHR2_119902449_119906699	TMEM37
CHR11_18673426_18677676	TMEM86A
CHR19_60431214_60435944	TMEM86B
CHR3_46714326_46718576	TMIE
CHR17_23683412_23690122	TNFAIP1
CHR1_199656722_199660997	TNNI1
CHR1_149953430_149959414	TNRC4
CHR7_47544974_47549224	TNS3
CHR9_32541801_32546101	TOPORS
CHR20_32752308_32756680	TP53INP2
CHR19_16044767_16049077	TPM4
CHR19_52997923_53002173	TPRX1
CHR7_23537346_23541624	TRA2A
CHR19_50370894_50376826	TRAPPC6A
CHR8_141537110_141541360	TRAPPC9
CHR17_54535240_54542511	TRIM37
CHR5_180579395_180584879	TRIM41
CHR1_117465157_117469434	TRIM45
CHR3_161648669_161653820	TRIM59
CHRX_100192949_100197250	TRMT2B
CHR3_3140135_3144402	TRNT1
CHRX_111209408_111216160	TRPC5
CHR7_142292779_142297099	TRPV6
CHR3_151605977_151610227	TSC22D2
CHR7_120284663_120288913	TSPAN12
CHRX_38302182_38306490	TSPAN7
CHRY_9911063_9915359	TSPY1
CHRX_54480077_54484327	TSR2
CHR19_19484095_19490969	TSSK6
CHR8_144769286_144774352	TSTA3
CHR5_34871553_34877283	TTC23L
CHR2_178125000_178129254	TTC30B
CHR19_45415379_45419638	TTC9B
CHR9_134271292_134276181	TTF1
CHR15_88590267_88594541	TTLL13
CHR3_9831560_9837727	TTLL3
CHRY_6170763_6176812	TTTY23
CHR17_69717790_69722044	TTYH2
CHR12_47810639_47815071	TUBA1B
CHR19_6452554_6456830	TUBB4
CHR17_38011719_38018428	TUBG1
CHR1_149775904_149780186	TUFT1
CHR18_9872301_9876722	TXNDC2
CHR10_59761244_59765523	UBE2D1
CHR17_71957527_71964383	UBE2O
CHR20_48162332_48169401	UBE2V1
CHR1_11252649_11256899	UBIAD1
CHR1_154287728_154293640	UBQLN4
CHR15_41184762_41189012	UBR1
CHR22_17843915_17850226	UFD1L
CHR12_108014878_108021172	UNG
CHR11_118328613_118332989	UPK2
CHRX_74407149_74411481	UPRT
CHR9_131634069_131640881	USP20
CHRX_131989214_131993466	USP26
CHR3_49351769_49356019	USP4
CHR17_9541656_9545912	USP43
CHR6_41970327_41974577	USP49
CHRY_14100446_14105444	UTY
CHR6_31870711_31874989	VARS
CHR17_38427141_38431644	VAT1
CHR16_76376483_76380733	VAT1L
CHR5_82799838_82804115	VCAN
CHR10_76637068_76641361	VDAC2
CHR8_42365046_42369312	VDAC3
CHR3_38001033_38013020	VILL
CHR22_22422529_22430155	VPREB3
CHR11_133596208_133603637	VPS26B
CHR14_67210421_67214801	VTI1B
CHRX_48423652_48427908	WAS
CHR7_123175541_123179852	WASL
CHRX_102494535_102498834	WBP5
CHR7_72732333_72739217	WBSCR22
CHR7_72893660_72898291	WBSCR27
CHR5_140021105_140025371	WDR55
CHR1_239910004_239914254	WDR64
CHR9_139592397_139596708	WDR85
CHR2_68235008_68241682	WDR92
CHR20_43766322_43770572	WFDC10B
CHR20_43185770_43190020	WFDC12
CHRX_54400413_54404663	WNK3
CHR10_102209287_102213537	WNT8B
CHR5_167648169_167652419	WWC1
CHRX_10068036_10072286	WWC3
CHR16_77748033_77752283	WWOX
CHRX_52561747_52566408	XAGE1A
CHRX_52561747_52566408	XAGE1D
CHRX_52402976_52407321	XAGE2
CHRX_52854452_52858702	XAGE5
CHRX_2676614_2680980	XG
CHR1_28155590_28159850	XKR8
CHRX_134671350_134675603	XX-FW88277B6.1
CHR1_54127291_54133198	YIPF1
CHR2_32353034_32357284	YIPF4
CHRX_67632110_67636360	YIPF6
CHR8_64240216_64244483	YTHDF3
CHR7_75825502_75829752	YWHAG
CHRX_21780525_21785273	YY2
CHR19_63721983_63726233	ZBTB45
CHR1_153250047_153254297	ZBTB7B
CHR2_187055629_187060067	ZC3H15
CHR9_88158379_88162709	ZCCHC6
CHR7_6580136_6585413	ZDHHC4
CHR16_83601879_83606142	ZDHHC7
CHRY_2860045_2864441	ZFY
CHR5_79736129_79740407	ZFYVE16
CHR11_9435588_9439838	ZNF143
CHRX_47111425_47115720	ZNF157
CHR11_3356141_3360447	ZNF195
CHR16_3121639_3128333	ZNF213
CHR11_6900729_6904979	ZNF215
CHR19_14658369_14662630	ZNF333
CHR20_44033490_44037740	ZNF335
CHR20_2452415_2456665	ZNF343
CHR10_64070038_64074288	ZNF365
CHR12_53070587_53074837	ZNF385A
CHR16_4756417_4760667	ZNF500
CHR19_47260968_47267107	ZNF574
CHR1_26365496_26369766	ZNF593
CHR15_62575171_62579421	ZNF609
CHRX_47814983_47819239	ZNF630
CHR1_91258868_91263759	ZNF644
CHR22_22422529_22430155	ZNF70
CHR16_30476335_30480585	ZNF764
CHR15_33066996_33071261	ZNF770
CHR7_64872482_64876732	ZNF92
CHR7_75888707_75892957	ZP3
CHRX_57631493_57635743	ZXDB
CHR1_52961268_52965518	ZYG11B
CHR7_99706799_99711266	tcag7.1177
