# Supplementary material for: Differences among brain tumor stem cell types and fetal neural stem cells in focal regions of histone modifications and DNA methylation, broad regions of modifications, and bivalent promoters
Source: BMC Genomics. 2014 Aug 27;15(1):724. doi: 10.1186/1471-2164-15-724 (PMC4155105; doi:10.1186/1471-2164-15-724)
Supplement: Supplementary file 25 — Additional file 25: List of promoters and associated genes that have DNA methylation in fNSCs but not any type of BTSC (unique to fNSCs). (XLS 122 KB) [file 12864_2014_6396_MOESM25_ESM.xls]

## Sheet: promoters only
n
CHR10_101529060_101533310
CHR10_116275829_116280175
CHR10_118173869_118178119
CHR10_121342265_121350031
CHR10_123735178_123739448
CHR10_124120709_124128313
CHR10_124306670_124310920
CHR10_125689019_125693269
CHR10_125841123_125846593
CHR10_134057193_134061443
CHR10_134470526_134478274
CHR10_135036091_135043530
CHR10_135222838_135227088
CHR10_14089788_14094038
CHR10_43183595_43187847
CHR10_43605121_43609371
CHR10_44793467_44797763
CHR10_45350075_45354325
CHR10_46410051_46414301
CHR10_49791533_49795786
CHR10_49812498_49816748
CHR10_49843534_49847784
CHR10_50201507_50205757
CHR10_6356155_6360405
CHR10_69836202_69840540
CHR10_71381162_71385412
CHR10_73222033_73227368
CHR10_7659923_7664173
CHR10_76637068_76641361
CHR10_80773725_80777998
CHR10_85940891_85945246
CHR10_93382010_93386338
CHR10_95504131_95508417
CHR10_96434400_96438650
CHR10_99685205_99689525
CHR11_102330902_102335172
CHR11_106940887_106945171
CHR11_113347619_113351967
CHR11_116251533_116255783
CHR11_116700280_116704530
CHR11_117172436_117176686
CHR11_117449475_117453770
CHR11_118054835_118059085
CHR11_118277516_118281766
CHR11_118285108_118290323
CHR11_118692290_118696550
CHR11_120032737_120036987
CHR11_122898053_122902489
CHR11_123181517_123185767
CHR11_123319005_123323255
CHR11_123352858_123357108
CHR11_123815441_123819691
CHR11_123941674_123945924
CHR11_124434722_124439191
CHR11_125117897_125122151
CHR11_134356955_134361205
CHR11_1457941_1462191
CHR11_1662391_1666641
CHR11_20338423_20343044
CHR11_288776_293026
CHR11_30205638_30209888
CHR11_3142318_3146616
CHR11_32772013_32776263
CHR11_33516952_33521202
CHR11_41283202_41287452
CHR11_44022606_44026856
CHR11_4423645_4427895
CHR11_44881032_44885282
CHR11_4519496_4523746
CHR11_45779775_45787318
CHR11_45787681_45791931
CHR11_4626635_4630885
CHR11_4795691_4799941
CHR11_48191437_48195687
CHR11_4856124_4860374
CHR11_4892719_4896969
CHR11_4901395_4905645
CHR11_5020831_5025081
CHR11_50213449_50217875
CHR11_5211539_5215934
CHR11_5226913_5231193
CHR11_5418570_5422820
CHR11_5427794_5432044
CHR11_5522579_5526829
CHR11_55340181_55344431
CHR11_55941534_55945784
CHR11_56267113_56271363
CHR11_562985_567235
CHR11_56760535_56764864
CHR11_56913949_56918206
CHR11_57038184_57043235
CHR11_57544428_57548678
CHR11_57699992_57704242
CHR11_57735292_57739542
CHR11_57963450_57967700
CHR11_58736185_58740522
CHR11_58963717_58967967
CHR11_58977509_58981759
CHR11_59035461_59039711
CHR11_59560823_59565207
CHR11_59609212_59613533
CHR11_59899033_59903359
CHR11_59976357_59980657
CHR11_6004760_6009010
CHR11_60445021_60449273
CHR11_60492249_60496663
CHR11_61285403_61289653
CHR11_62169900_62174180
CHR11_62282090_62286397
CHR11_623804_628054
CHR11_63838635_63845109
CHR11_64284013_64288263
CHR11_64440489_64444798
CHR11_64616758_64621039
CHR11_64632431_64636723
CHR11_64835406_64839713
CHR11_65186135_65190451
CHR11_65244115_65251961
CHR11_65400359_65404609
CHR11_65859716_65864076
CHR11_6596469_6600736
CHR11_66797083_66801333
CHR11_66960978_66965229
CHR11_67138495_67142745
CHR11_67197928_67202178
CHR11_67981274_67985563
CHR11_68365100_68369350
CHR11_68504281_68508531
CHR11_69298602_69302852
CHR11_69598555_69603043
CHR11_7012872_7017122
CHR11_70184770_70189020
CHR11_71638816_71643066
CHR11_72761552_72766110
CHR11_733926_738181
CHR11_7459830_7464080
CHR11_74867346_74871596
CHR11_785471_791735
CHR11_792000_800740
CHR12_10071042_10075292
CHR12_10677756_10682006
CHR12_10717156_10721406
CHR12_107256288_107260712
CHR12_107551028_107555299
CHR12_107648659_107653156
CHR12_109771590_109775840
CHR12_117054752_117059061
CHR12_119559304_119563554
CHR12_119937912_119942183
CHR12_121231519_121235769
CHR12_122453423_122457673
CHR12_130039776_130044026
CHR12_130875390_130879662
CHR12_20409963_20414213
CHR12_21171902_21176152
CHR12_21567022_21571272
CHR12_21980125_21984375
CHR12_39369124_39373374
CHR12_41002713_41009699
CHR12_46882592_46886842
CHR12_49724850_49729152
CHR12_49915392_49919643
CHR12_50059082_50063332
CHR12_50588993_50593243
CHR12_51064934_51069184
CHR12_51286401_51290651
CHR12_51928203_51933625
CHR12_52056744_52060995
CHR12_53302_57552
CHR12_53314180_53318446
CHR12_55367406_55371656
CHR12_55790514_55794928
CHR12_66839038_66843290
CHR12_6731720_6736030
CHR12_73997470_74001720
CHR12_77779471_77783721
CHR12_79992439_79996716
CHR12_8377500_8382151
CHR12_8439916_8444166
CHR12_9159014_9163325
CHR12_97508033_97512680
CHR12_9975463_9979713
CHR13_100848756_100853006
CHR13_112075169_112079419
CHR13_23418171_23424954
CHR13_24937442_24941864
CHR13_28493247_28497497
CHR13_32010165_32014419
CHR13_42040294_42047159
CHR13_44933571_44937890
CHR13_45909576_45913826
CHR13_51316537_51320787
CHR13_51877515_51882130
CHR13_90845387_90850037
CHR13_96437281_96441531
CHR13_97423449_97427699
CHR14_100537897_100542147
CHR14_103456841_103461119
CHR14_103895527_103899777
CHR14_104427468_104431718
CHR14_104929367_104936720
CHR14_106330087_106334337
CHR14_20044970_20049220
CHR14_20339648_20344376
CHR14_20489969_20494221
CHR14_20592391_20596641
CHR14_21107965_21112215
CHR14_22044562_22048812
CHR14_22908357_22916861
CHR14_23679887_23689195
CHR14_23878122_23882530
CHR14_36154721_36158971
CHR14_46189982_46194278
CHR14_66947831_66952114
CHR14_69412395_69416648
CHR14_73254496_73258746
CHR14_73617751_73624449
CHR14_74811783_74816062
CHR14_88952351_88956627
CHR14_92108831_92113081
CHR14_93828364_93832861
CHR14_94980426_94984676
CHR14_95183087_95188017
CHR14_95195845_95201706
CHR14_95788811_95793061
CHR14_95795244_95799494
CHR14_97221946_97226248
CHR14_98248725_98252975
CHR15_22468607_22472857
CHR15_23166924_23171174
CHR15_23695099_23699349
CHR15_28333253_28337503
CHR15_30106517_30110822
CHR15_32301021_32305286
CHR15_33048537_33052787
CHR15_38416876_38423953
CHR15_40350157_40356426
CHR15_41261331_41268691
CHR15_41470073_41474323
CHR15_43251409_43255659
CHR15_51838401_51842651
CHR15_51986757_51991007
CHR15_53995871_54000121
CHR15_58527952_58532202
CHR15_65716444_65720694
CHR15_69804441_69808691
CHR15_71949520_71953770
CHR15_72824736_72829006
CHR15_81174835_81179189
CHR15_81442489_81449370
CHR15_88031531_88038462
CHR15_88525655_88529905
CHR15_88542065_88546560
CHR15_92638998_92643248
CHR15_92721839_92726089
CHR15_95124179_95128470
CHR15_98901249_98905948
CHR15_99247025_99251275
CHR16_11783159_11787409
CHR16_18844137_18848739
CHR16_19029260_19033955
CHR16_21129619_21133869
CHR16_2200262_2204512
CHR16_22056975_22061225
CHR16_22121756_22126006
CHR16_22212741_22217026
CHR16_23631572_23635822
CHR16_26982028_26986278
CHR16_27547785_27552035
CHR16_2803664_2807978
CHR16_2816733_2820983
CHR16_28321839_28326195
CHR16_2948090_2955160
CHR16_30363920_30368225
CHR16_3082112_3086362
CHR16_3190747_3194997
CHR16_45338869_45343222
CHR16_55712160_55716410
CHR16_56398549_56402805
CHR16_6364264_6368514
CHR16_66527469_66531754
CHR16_7319251_7323501
CHR16_73291439_73295790
CHR16_73365446_73369724
CHR16_73796843_73802082
CHR16_75910742_75914992
CHR16_76610454_76614741
CHR16_79771683_79775935
CHR16_79810726_79814976
CHR16_87275542_87283883
CHR17_1126206_1130456
CHR17_12390510_12394760
CHR17_14635875_14640125
CHR17_1563079_1569755
CHR17_18024513_18029033
CHR17_18797431_18801687
CHR17_23949372_23953683
CHR17_25907209_25911459
CHR17_27834717_27839431
CHR17_29421633_29425883
CHR17_3044060_3048312
CHR17_31103260_31107510
CHR17_3128268_3132698
CHR17_3141876_3146126
CHR17_32028637_32032947
CHR17_32957584_32962034
CHR17_35462902_35467152
CHR17_35528242_35532861
CHR17_35826945_35831195
CHR17_36191562_36195812
CHR17_36759832_36764082
CHR17_36791412_36795681
CHR17_36833598_36837848
CHR17_36927911_36934997
CHR17_36995878_37000173
CHR17_37021766_37026045
CHR17_37049221_37053477
CHR17_37470159_37474409
CHR17_38527628_38534494
CHR17_39517499_39521749
CHR17_39695072_39699322
CHR17_39700211_39704493
CHR17_40179338_40183588
CHR17_46139512_46143762
CHR17_53621587_53625837
CHR17_58876527_58881363
CHR17_65673770_65678020
CHR17_69707889_69712202
CHR17_69785745_69789995
CHR17_70130640_70134896
CHR17_70219938_70224212
CHR17_70479661_70483977
CHR17_70516870_70521124
CHR17_71403897_71408149
CHR17_7158632_7163107
CHR17_71994686_71998936
CHR17_72061945_72066195
CHR17_72593397_72597647
CHR17_76689960_76694210
CHR17_76882912_76887191
CHR17_77213743_77220516
CHR17_77286241_77290525
CHR17_8588080_8592379
CHR18_14165595_14169845
CHR18_27776317_27780597
CHR18_53451246_53458434
CHR18_566856_571116
CHR18_59524907_59529157
CHR18_6356932_6361182
CHR18_66103742_66107992
CHR18_70311076_70318882
CHR19_10686254_10690588
CHR19_12858234_12863739
CHR19_13977347_13981597
CHR19_1429443_1433698
CHR19_14543124_14547386
CHR19_14551395_14555645
CHR19_14852417_14856764
CHR19_14909800_14914050
CHR19_15476836_15481086
CHR19_15762358_15766608
CHR19_16857325_16861731
CHR19_17250180_17256078
CHR19_18121515_18125805
CHR19_23237766_23242016
CHR19_3041907_3046349
CHR19_34785540_34789799
CHR19_3533068_3537318
CHR19_3582465_3586715
CHR19_40209873_40214181
CHR19_40445730_40452557
CHR19_40537841_40542091
CHR19_40672446_40676696
CHR19_40745650_40749900
CHR19_41561168_41565418
CHR19_44858353_44862603
CHR19_45280141_45284391
CHR19_45622971_45627239
CHR19_46085070_46089320
CHR19_46118509_46122759
CHR19_46308692_46312949
CHR19_46900876_46905206
CHR19_47069541_47073791
CHR19_52937119_52941372
CHR19_54005339_54009613
CHR19_54062773_54068257
CHR19_54122766_54129500
CHR19_55091209_55095459
CHR19_55357600_55361850
CHR19_56203952_56208202
CHR19_56694709_56700355
CHR19_56946205_56950462
CHR19_57719216_57723499
CHR19_5820801_5825051
CHR19_58360665_58364915
CHR19_58823621_58827871
CHR19_59541448_59545733
CHR19_59734808_59740731
CHR19_59793424_59798243
CHR19_60166054_60173926
CHR19_60192897_60197147
CHR19_61199403_61203653
CHR19_63478629_63482921
CHR19_7717647_7721906
CHR19_7755763_7760013
CHR19_8067140_8071390
CHR19_8278444_8282739
CHR19_9086689_9090939
CHR1_103906149_103916433
CHR1_10409245_10414136
CHR1_108587446_108591696
CHR1_109650436_109654686
CHR1_110862212_110866820
CHR1_114155670_114160093
CHR1_11633518_11640826
CHR1_11643267_11647544
CHR1_1246505_1257338
CHR1_12725249_12729499
CHR1_12836027_12840328
CHR1_13203529_13207779
CHR1_148134298_148138574
CHR1_149217677_149222216
CHR1_150070140_150074472
CHR1_150147894_150152237
CHR1_150396239_150401828
CHR1_15119712_15123962
CHR1_151439042_151443292
CHR1_151613949_151618199
CHR1_153250047_153254297
CHR1_153978712_153983964
CHR1_154213825_154218442
CHR1_156055724_156060015
CHR1_156522927_156527177
CHR1_156567109_156571382
CHR1_156953827_156958077
CHR1_157013299_157017549
CHR1_157312519_157316771
CHR1_159047436_159051686
CHR1_159413135_159417438
CHR1_16562806_16567090
CHR1_169323159_169327439
CHR1_174788638_174792888
CHR1_177723960_177728210
CHR1_181071664_181079987
CHR1_194884263_194888558
CHR1_19494067_19498317
CHR1_199389480_199393752
CHR1_199634491_199638853
CHR1_200240195_200247096
CHR1_202401320_202405588
CHR1_203759660_203763910
CHR1_205340729_205344979
CHR1_20784617_20788894
CHR1_224076098_224080348
CHR1_224799623_224803873
CHR1_226400537_226404925
CHR1_226458983_226463233
CHR1_229536804_229543701
CHR1_231260137_231264387
CHR1_23215032_23219358
CHR1_232809438_232815394
CHR1_235021840_235026090
CHR1_2394113_2401936
CHR1_239869526_239873824
CHR1_24306766_24314762
CHR1_24341448_24345698
CHR1_244950500_244955089
CHR1_245987779_245992029
CHR1_246044904_246049154
CHR1_246071071_246075321
CHR1_246083623_246087873
CHR1_246788647_246792897
CHR1_246822942_246827192
CHR1_26265940_26270208
CHR1_26542179_26546656
CHR1_27098775_27103044
CHR1_32036069_32040319
CHR1_3437122_3441372
CHR1_38243011_38247321
CHR1_39179287_39183543
CHR1_40492865_40497157
CHR1_45035122_45039372
CHR1_45043579_45049044
CHR1_46629074_46633333
CHR1_50229076_50233326
CHR1_54255641_54259935
CHR1_54931952_54936202
CHR1_6113636_6117886
CHR1_6160345_6166270
CHR1_6559197_6563944
CHR1_66929464_66933714
CHR1_77870928_77875178
CHR1_86633762_86638091
CHR1_9008241_9012491
CHR1_95310321_95314571
CHR20_17486855_17491105
CHR20_19137789_19142039
CHR20_20147083_20154924
CHR20_22348531_22352781
CHR20_23616885_23621177
CHR20_24874365_24878720
CHR20_30002719_30007044
CHR20_30015965_30020215
CHR20_31494449_31498859
CHR20_31859279_31863576
CHR20_35317956_35322206
CHR20_35752347_35756616
CHR20_36321838_36326088
CHR20_3861943_3866193
CHR20_43993223_44000601
CHR20_5675535_5679792
CHR20_56844667_56848939
CHR20_60227440_60232218
CHR20_60579741_60583991
CHR20_61573687_61577937
CHR20_61959509_61967889
CHR20_62051680_62055930
CHR21_29178797_29183064
CHR21_30576397_30580647
CHR21_30613728_30617978
CHR21_30785396_30789646
CHR21_30790549_30794822
CHR21_31106691_31110941
CHR21_33693571_33698357
CHR21_38496619_38502848
CHR21_41458097_41462719
CHR21_43264203_43268461
CHR21_43721712_43726031
CHR21_44531075_44535325
CHR21_44783756_44788006
CHR21_44878200_44882450
CHR21_45786005_45790279
CHR21_46427979_46432273
CHR22_15452816_15457200
CHR22_18299326_18304549
CHR22_18345984_18350234
CHR22_18634911_18639316
CHR22_19179359_19183622
CHR22_21549414_21553678
CHR22_23306217_23310467
CHR22_28167077_28171327
CHR22_29644841_29649145
CHR22_31041223_31045933
CHR22_31731923_31736183
CHR22_34370869_34375189
CHR22_34440364_34444614
CHR22_35644622_35648917
CHR22_37680068_37684318
CHR22_38040166_38049837
CHR22_38209796_38214046
CHR22_38754928_38759178
CHR22_39401682_39405972
CHR22_40480904_40485160
CHR22_41157590_41161840
CHR22_42226352_42230602
CHR22_42342358_42346608
CHR22_42904681_42909362
CHR22_44857046_44861296
CHR22_48962973_48969438
CHR2_102290893_102295143
CHR2_112728323_112732621
CHR2_113505066_113509316
CHR2_113598108_113602408
CHR2_120815968_120820938
CHR2_121758495_121762745
CHR2_127767441_127771722
CHR2_128097821_128102071
CHR2_131575389_131580146
CHR2_136002012_136008776
CHR2_160931449_160935699
CHR2_169347794_169352044
CHR2_172483703_172488112
CHR2_173125524_173129874
CHR2_198357229_198364450
CHR2_201923671_201927921
CHR2_203441782_203448111
CHR2_210149147_210153397
CHR2_210875834_210880084
CHR2_218830496_218834746
CHR2_218892734_218896984
CHR2_218951660_218956025
CHR2_219404006_219408256
CHR2_224974205_224978455
CHR2_228290194_228294470
CHR2_229843475_229847745
CHR2_231434364_231438690
CHR2_232036689_232040955
CHR2_233060025_233064282
CHR2_233877731_233882066
CHR2_234241780_234246032
CHR2_234261559_234267105
CHR2_234299011_234303261
CHR2_238677821_238682071
CHR2_238733907_238738157
CHR2_241270240_241274496
CHR2_241624716_241628966
CHR2_241689623_241693897
CHR2_242265446_242269702
CHR2_242591014_242595264
CHR2_26837151_26841409
CHR2_27159629_27164373
CHR2_29187747_29192571
CHR2_33511419_33515669
CHR2_33677116_33681366
CHR2_3597227_3601806
CHR2_45002360_45006610
CHR2_48616388_48620638
CHR2_51108357_51112607
CHR2_74275719_74280019
CHR2_84858639_84862889
CHR2_99134349_99138679
CHR3_101907349_101911976
CHR3_108575377_108579728
CHR3_11005952_11010205
CHR3_113531163_113535464
CHR3_113841915_113846167
CHR3_12174897_12179351
CHR3_123715585_123719965
CHR3_127381358_127386219
CHR3_12775008_12779308
CHR3_140221708_140225958
CHR3_157339944_157344194
CHR3_185250028_185254278
CHR3_190350863_190355117
CHR3_27439831_27444081
CHR3_2905420_2909670
CHR3_30865860_30870841
CHR3_38318930_38323236
CHR3_38509336_38513982
CHR3_39419416_39424868
CHR3_44887606_44891880
CHR3_47138941_47143781
CHR3_47797588_47801910
CHR3_48104568_48109215
CHR3_55667420_55671699
CHR3_62084676_62088932
CHR3_68132643_68136893
CHR3_70748752_70753002
CHR3_9762204_9767423
CHR3_9903771_9908040
CHR3_99075008_99080187
CHR3_9930281_9934552
CHR4_100703098_100707348
CHR4_101329886_101334136
CHR4_103966678_103971945
CHR4_109068665_109072939
CHR4_1096564_1100850
CHR4_121204030_121210911
CHR4_122304176_122308426
CHR4_123072968_123077561
CHR4_139381923_139386333
CHR4_141782928_141787184
CHR4_144473999_144478466
CHR4_148618074_148622448
CHR4_152155119_152159599
CHR4_155438137_155442387
CHR4_1683025_1687335
CHR4_183759209_183763459
CHR4_185060002_185064252
CHR4_186358884_186371017
CHR4_186755555_186759805
CHR4_187420771_187425021
CHR4_22300157_22304449
CHR4_2258490_2262740
CHR4_2794349_2798970
CHR4_3042705_3046955
CHR4_38478150_38486307
CHR4_38856918_38861293
CHR4_4108267_4112517
CHR4_44418258_44422508
CHR4_52598453_52602703
CHR4_56727617_56731867
CHR4_61975778_61980034
CHR4_7923959_7928423
CHR4_81472397_81476695
CHR4_8210631_8214938
CHR4_8248490_8252743
CHR4_8555954_8560204
CHR4_89028518_89032768
CHR4_956594_960844
CHR5_1049673_1053923
CHR5_109988302_109992697
CHR5_121212048_121216298
CHR5_126137218_126144134
CHR5_126393395_126397649
CHR5_130528069_130535325
CHR5_132033771_132038329
CHR5_133218363_133222613
CHR5_134233825_134238707
CHR5_135258665_135262915
CHR5_135720224_135724474
CHR5_137825579_137829837
CHR5_13996839_14001089
CHR5_140769362_140773676
CHR5_145292834_145297084
CHR5_149445628_149449878
CHR5_156416947_156422048
CHR5_156525083_156529356
CHR5_159569818_159574068
CHR5_171813382_171817632
CHR5_176913334_176917644
CHR5_177477202_177481452
CHR5_177512725_177517067
CHR5_177546274_177550539
CHR5_180008421_180012672
CHR5_180255234_180259514
CHR5_20016296_20020546
CHR5_23554978_23559228
CHR5_32209356_32213682
CHR5_33927131_33931381
CHR5_38878370_38882642
CHR5_42456282_42460532
CHR5_43224212_43228833
CHR5_70850409_70854659
CHR5_745671_749921
CHR5_79586839_79591126
CHR5_96174843_96179093
CHR6_100510003_100514253
CHR6_10542010_10546260
CHR6_10690480_10694730
CHR6_111742783_111747033
CHR6_11458905_11463155
CHR6_116487709_116492114
CHR6_124163380_124167737
CHR6_130223359_130227609
CHR6_132951768_132956070
CHR6_133160608_133164940
CHR6_135804766_135809016
CHR6_150226415_150230673
CHR6_154796149_154800399
CHR6_157663777_157668141
CHR6_160990763_160995013
CHR6_161004531_161008781
CHR6_24771753_24778594
CHR6_26643050_26647356
CHR6_27942560_27946838
CHR6_29562908_29567213
CHR6_31953986_31958253
CHR6_32184381_32188631
CHR6_33693821_33698071
CHR6_34230627_34234877
CHR6_36475529_36479789
CHR6_39119037_39125344
CHR6_41114156_41119037
CHR6_41297610_41304804
CHR6_41408004_41412316
CHR6_42952144_42956398
CHR6_47954780_47959030
CHR6_52640363_52644637
CHR6_53627279_53631529
CHR6_7257684_7261939
CHR6_86359428_86363848
CHR6_97353611_97357864
CHR7_103362500_103366750
CHR7_1143669_1147919
CHR7_115676905_115681155
CHR7_138691697_138696297
CHR7_141261644_141265894
CHR7_141319208_141323542
CHR7_141338647_141342897
CHR7_141717447_141721697
CHR7_142003854_142008104
CHR7_142278880_142283130
CHR7_142283665_142289401
CHR7_142340192_142347474
CHR7_142469845_142474095
CHR7_142847167_142851417
CHR7_143328522_143332772
CHR7_143419633_143423883
CHR7_144093180_144097430
CHR7_148417970_148422220
CHR7_148518521_148524343
CHR7_151566172_151570422
CHR7_1533393_1537643
CHR7_29644288_29648538
CHR7_30966660_30970910
CHR7_38341012_38345262
CHR7_40137599_40144241
CHR7_45002811_45007132
CHR7_4596193_4600443
CHR7_5285600_5289935
CHR7_56846914_56851423
CHR7_72573735_72578051
CHR7_72909924_72914174
CHR7_74126815_74131135
CHR7_75280219_75284469
CHR7_86411548_86415798
CHR7_89618124_89622470
CHR7_94949719_94953969
CHR7_97456602_97460852
CHR7_980961_985233
CHR8_105417729_105421979
CHR8_105464116_105468366
CHR8_11231055_11235305
CHR8_11467952_11472202
CHR8_11873738_11877988
CHR8_124929907_124934157
CHR8_125121454_125125704
CHR8_13415805_13420267
CHR8_142204401_142208689
CHR8_144762137_144766407
CHR8_144909173_144913429
CHR8_16087382_16091632
CHR8_22475659_22479909
CHR8_25800599_25806739
CHR8_27171070_27175334
CHR8_27521768_27531744
CHR8_38504587_38508837
CHR8_39557756_39562048
CHR8_39886984_39891303
CHR8_41623285_41627535
CHR8_52973461_52977711
CHR8_57242674_57246924
CHR8_6679826_6684076
CHR8_6722099_6726439
CHR8_68230376_68234626
CHR8_6843339_6847610
CHR8_70664198_70668448
CHR8_7296547_7300797
CHR8_7307852_7312102
CHR8_7337277_7341527
CHR8_7739317_7744414
CHR8_81104311_81108561
CHR8_82557254_82561523
CHR8_86559997_86564247
CHR8_94832805_94837080
CHR9_103539933_103544183
CHR9_106338165_106342415
CHR9_106493023_106497273
CHR9_113414904_113419154
CHR9_115125048_115129298
CHR9_115418726_115422976
CHR9_116128389_116132719
CHR9_116386346_116390638
CHR9_124279276_124283526
CHR9_124369827_124374077
CHR9_124413337_124417587
CHR9_124430885_124435135
CHR9_124460165_124464415
CHR9_124587532_124591782
CHR9_124629881_124634236
CHR9_130169955_130174224
CHR9_130573269_130577519
CHR9_131945569_131949819
CHR9_132870824_132875131
CHR9_134944246_134948496
CHR9_135192045_135196365
CHR9_135487805_135492074
CHR9_135922163_135926954
CHR9_136908978_136913228
CHR9_136948782_136953130
CHR9_137209775_137214025
CHR9_137549606_137553890
CHR9_139010091_139014345
CHR9_139088516_139093163
CHR9_21848820_21853070
CHR9_21983607_21987990
CHR9_28708553_28712803
CHR9_35591780_35596067
CHR9_35679123_35683553
CHR9_35801405_35808542
CHR9_37107011_37111382
CHR9_4730393_4734727
CHR9_6004864_6009118
CHR9_76709089_76713339
CHR9_94090778_94099293
CHR9_94857309_94861612
CHR9_94983532_94987782
CHRX_100237953_100243451
CHRX_10081536_10087305
CHRX_102827489_102831783
CHRX_103287614_103291864
CHRX_106904923_106909173
CHRX_107111506_107115756
CHRX_109129498_109133767
CHRX_109447218_109451536
CHRX_117784146_117788396
CHRX_118582636_118586892
CHRX_118623091_118627356
CHRX_120005642_120009892
CHRX_122818228_122826320
CHRX_122918735_122924037
CHRX_125126865_125131115
CHRX_131450926_131455176
CHRX_134013048_134017360
CHRX_13659300_13666148
CHRX_13955696_13961433
CHRX_140806617_140812436
CHRX_141119076_141124242
CHRX_151553792_151558077
CHRX_152410104_152417672
CHRX_154094243_154098691
CHRX_15528223_15532558
CHRX_16797146_16801886
CHRX_17787998_17792248
CHRX_18148127_18152424
CHRX_23979485_23983735
CHRX_24074323_24081810
CHRX_26116977_26122597
CHRX_2966011_2970261
CHRX_30140100_30144350
CHRX_30505085_30509382
CHRX_30577896_30582289
CHRX_32777108_32781358
CHRX_34584576_34588826
CHRX_41074094_41079556
CHRX_41666450_41670712
CHRX_46502666_46507051
CHRX_47301950_47306314
CHRX_47939007_47944643
CHRX_48100336_48104629
CHRX_48436574_48440826
CHRX_48578148_48582417
CHRX_48742867_48747119
CHRX_49477143_49482490
CHRX_51649937_51654853
CHRX_52125298_52129637
CHRX_52402976_52407321
CHRX_52854452_52858702
CHRX_53091730_53095980
CHRX_54960473_54964749
CHRX_55307254_55311504
CHRX_57631493_57635743
CHRX_6078749_6082999
CHRX_63361478_63365789
CHRX_69423186_69430097
CHRX_71266723_71271976
CHRX_72215326_72219576
CHRX_77242907_77247207
CHRX_8728629_8732924
CHRX_9710995_9715245
CHRX_99958503_99962795
CHRY_170137_174387
CHRY_24742016_24746266
CHRY_2615727_2619977

## Sheet: promoters and genes
promo_20bit	symbol
CHR5_126393395_126397649	3-Mar
CHR10_45350075_45354325	8-Mar
CHR16_7319251_7323501	A2BP1
CHR12_9159014_9163325	A2M
CHR10_101529060_101533310	ABCC2
CHR12_21980125_21984375	ABCC9
CHR10_116275829_116280175	ABLIM1
CHR4_8210631_8214938	ABLIM2
CHRX_15528223_15532558	ACE2
CHR12_79992439_79996716	ACSS3
CHR12_50588993_50593243	ACVRL1
CHR8_39557756_39562048	ADAM18
CHR5_33927131_33931381	ADAMTS12
CHR16_75910742_75914992	ADAMTS18
CHR11_66797083_66801333	ADRBK1
CHR6_135804766_135809016	AHI1
CHR1_26542179_26546656	AIM1L
CHR1_157312519_157316771	AIM2
CHR9_4730393_4734727	AK3
CHR3_127381358_127386219	ALDH1L1
CHR11_67197928_67202178	ALDH3B2
CHR14_73617751_73624449	ALDH6A1
CHR1_95310321_95314571	ALG14
CHR17_18024513_18029033	ALKBH5
CHR11_106940887_106945171	ALKBH8
CHR2_201923671_201927921	ALS2CR12
CHRX_109447218_109451536	AMMECR1
CHR1_103906149_103916433	AMY1A
CHR1_103906149_103916433	AMY1B
CHR1_103906149_103916433	AMY1C
CHR1_103906149_103916433	AMY2A
CHR1_103906149_103916433	AMY2B
CHR19_17250180_17256078	ANKLE1
CHR17_46139512_46143762	ANKRD40
CHR11_69598555_69603043	ANO1
CHR1_149217677_149222216	ANXA9
CHR1_23215032_23219358	AOF2
CHR15_81174835_81179189	AP3B2
CHR1_10409245_10414136	APITD1
CHR11_56760535_56764864	APLNR
CHR22_37680068_37684318	APOBEC3A
CHR22_34440364_34444614	APOL5
CHR22_34370869_34375189	APOL6
CHR2_241270240_241274496	AQP12A
CHR15_33048537_33052787	AQR
CHRX_47301950_47306314	ARAF
CHR1_154213825_154218442	ARHGEF2
CHRX_2966011_2970261	ARSF
CHR22_18345984_18350234	ARVCF
CHRX_63361478_63365789	ASB12
CHR7_94949719_94953969	ASB4
CHR11_64440489_64444798	ATG2A
CHR19_40745650_40749900	ATP4A
CHR9_116386346_116390638	ATP6V1G1
CHR13_24937442_24941864	ATP8A2
CHR1_159413135_159417438	B4GALT3
CHR21_41458097_41462719	BACE2
CHR19_54005339_54009613	BCAT2
CHR11_118285108_118290323	BCL9L
CHR14_95795244_95799494	BDKRB1
CHRX_18148127_18152424	BEND2
CHR20_17486855_17491105	BFSP1
CHRX_152410104_152417672	BGN
CHR1_148134298_148138574	BOLA1
CHR2_198357229_198364450	BOLL
CHR17_38527628_38534494	BRCA1
CHR9_135922163_135926954	BRD3
CHR5_180255234_180259514	BTNL8
CHR6_41114156_41119037	BZRPL1
CHR10_44793467_44797763	C10orf10
CHR10_50201507_50205757	C10orf71
CHR11_64616758_64621039	C11orf2
CHR12_21567022_21571272	C12orf39
CHR12_119937912_119942183	C12orf43
CHR13_45909576_45913826	C13orf18
CHR14_103456841_103461119	C14orf2
CHR14_73254496_73258746	C14orf43
CHR15_22468607_22472857	C15orf2
CHR15_38416876_38423953	C15orf52
CHR16_26982028_26986278	C16orf82
CHR17_70479661_70483977	C17orf28
CHR19_1429443_1433698	C19orf25
CHR19_55357600_55361850	C19orf41
CHR1_229536804_229543701	C1orf124
CHR1_177723960_177728210	C1orf125
CHR1_16562806_16567090	C1orf144
CHR1_12725249_12729499	C1orf158
CHR1_224799623_224803873	C1orf95
CHR20_61959509_61967889	C20orf135
CHR20_20147083_20154924	C20orf26
CHR21_46427979_46432273	C21orf56
CHR22_23306217_23310467	C22orf36
CHR2_160931449_160935699	C2orf12
CHR2_26837151_26841409	C2orf18
CHR1_205340729_205344979	C4BPA
CHR4_81472397_81476695	C4orf22
CHR6_47954780_47959030	C6orf138
CHR6_130223359_130227609	C6orf191
CHR6_133160608_133164940	C6orf192
CHR6_10542010_10546260	C6orf218
CHR7_40137599_40144241	C7orf10
CHR7_40137599_40144241	C7orf11
CHR7_142340192_142347474	C7orf34
CHR8_124929907_124934157	C8orf78
CHR8_86559997_86564247	CA2
CHR12_119559304_119563554	CABP1
CHR3_9762204_9767423	CAMK1
CHR12_73997470_74001720	CAPS2
CHRX_41666450_41670712	CASK
CHR17_8588080_8592379	CCDC42
CHR3_108575377_108579728	CCDC54
CHR12_109771590_109775840	CCDC63
CHR11_32772013_32776263	CCDC73
CHR3_113841915_113846167	CCDC80
CHR7_75280219_75284469	CCL24
CHR7_45002811_45007132	CCM2
CHR15_41261331_41268691	CCNDBP1
CHR1_156567109_156571382	CD1B
CHR1_156522927_156527177	CD1C
CHR3_113531163_113535464	CD200
CHR19_7717647_7721906	CD209
CHR17_70130640_70134896	CD300E
CHR17_70219938_70224212	CD300LF
CHR19_8278444_8282739	CD320
CHR11_60492249_60496663	CD6
CHR19_47069541_47073791	CD79A
CHRY_2615727_2619977	CD99
CHR1_20784617_20788894	CDA
CHR11_64835406_64839713	CDC42EP2
CHR5_20016296_20020546	CDH18
CHR10_73222033_73227368	CDH23
CHR17_27834717_27839431	CDK5R1
CHR9_21983607_21987990	CDKN2A
CHR19_46900876_46905206	CEACAM5
CHR9_134944246_134948496	CELP
CHRX_100237953_100243451	CENPI
CHR11_116700280_116704530	CEP164
CHR18_566856_571116	CETN1
CHR1_194884263_194888558	CFH
CHR1_6160345_6166270	CHD5
CHR1_239869526_239873824	CHML
CHR20_31859279_31863576	CHMP4B
CHR15_30106517_30110822	CHRNA7
CHRX_10081536_10087305	CLCN4
CHR19_14551395_14555645	CLEC17A
CHR12_9975463_9979713	CLEC2A
CHR16_76610454_76614741	CLEC3A
CHR19_7755763_7760013	CLEC4GP1
CHR12_10071042_10075292	CLEC9A
CHR9_139010091_139014345	CLIC3
CHR8_27521768_27531744	CLU
CHR12_107256288_107260712	CMKLR1
CHR14_22908357_22916861	CMTM5
CHR18_70311076_70318882	CNDP2
CHR6_154796149_154800399	CNKSR3
CHR12_39369124_39373374	CNTN1
CHR3_2905420_2909670	CNTN4
CHR13_44933571_44937890	COG3
CHR19_16857325_16861731	CPAMD8
CHR16_55712160_55716410	CPNE2
CHR11_68365100_68369350	CPT1A
CHR10_125689019_125693269	CPXM2
CHR10_99685205_99689525	CRTAC1
CHR11_45787681_45791931	CRY2
CHR3_99075008_99080187	CRYBG3
CHR5_149445628_149449878	CSF1R
CHR22_35644622_35648917	CSF2RB
CHRY_24742016_24746266	CSPG4LYP1
CHRY_24742016_24746266	CSPG4LYP2
CHR8_68230376_68234626	CSPP1
CHR20_23616885_23621177	CST4
CHR20_24874365_24878720	CST7
CHRX_99958503_99962795	CSTF2
CHR20_35752347_35756616	CTNNBL1
CHR16_73796843_73802082	CTRB2
CHR11_65400359_65404609	CTSW
CHRX_30505085_30509382	CXorf21
CHRX_118582636_118586892	CXorf56
CHR17_58876527_58881363	CYB561
CHR15_72824736_72829006	CYP1A2
CHR6_32184381_32188631	CYP21A2
CHR19_46118509_46122759	CYP2B7P1
CHR10_96434400_96438650	CYP2C19
CHR19_46308692_46312949	CYP2F1
CHR4_109068665_109072939	CYP2U1
CHR19_15476836_15481086	CYP4F22
CHR12_49915392_49919643	DAZAP2
CHR9_135487805_135492074	DBH
CHR4_155438137_155442387	DCHS2
CHR4_101329886_101334136	DDIT4L
CHRX_41074094_41079556	DDX3X
CHR8_6843339_6847610	DEFA1
CHR8_6843339_6847610	DEFA3
CHR8_6722099_6726439	DEFB1
CHR8_7337277_7341527	DEFB107A
CHR8_11873738_11877988	DEFB136
CHR8_142204401_142208689	DENND3
CHR4_956594_960844	DGKQ
CHR19_54122766_54129500	DHDH
CHR1_181071664_181079987	DHX9
CHR15_28333253_28337503	DKFZP434L187
CHR8_13415805_13420267	DLC1
CHR10_124306670_124310920	DMBT1
CHRX_32777108_32781358	DMD
CHR5_13996839_14001089	DNAH5
CHR17_69785745_69789995	DNAI2
CHR2_234299011_234303261	DNAJB3
CHR19_10686254_10690588	DNM2
CHR19_58823621_58827871	DPRX
CHR11_623804_628054	DRD4
CHR11_117172436_117176686	DSCAML1
CHR21_38496619_38502848	DSCR10
CHR2_242265446_242269702	DTYMK
CHR8_25800599_25806739	EBF2
CHR2_233060025_233064282	ECEL1
CHR10_135036091_135043530	ECHS1
CHR4_148618074_148622448	EDNRA
CHR16_22121756_22126006	EEF2K
CHR5_137825579_137829837	EGR1
CHRX_23979485_23983735	EIF2S3
CHR16_28321839_28326195	EIF3C
CHR11_32772013_32776263	EIF3M
CHR1_200240195_200247096	ELF3
CHR3_38509336_38513982	ENDOGL1
CHR1_224076098_224080348	EPHX1
CHR17_53621587_53625837	EPX
CHR2_127767441_127771722	ERCC3
CHR7_4596193_4600443	ERVK6
CHR2_238677821_238682071	ESPNL
CHR4_187420771_187425021	F11
CHR19_16857325_16861731	F2RL3
CHR16_73365446_73369724	FA2H
CHR1_46629074_46633333	FAAH
CHR8_82557254_82561523	FABP4
CHR5_159569818_159574068	FABP6
CHR15_81442489_81449370	FAM103A1
CHRX_134013048_134017360	FAM127B
CHR14_23679887_23689195	FAM158A
CHR3_68132643_68136893	FAM19A1
CHR2_33677116_33681366	FAM98A
CHRX_8728629_8732924	FAM9A
CHR19_8067140_8071390	FBN3
CHR1_11633518_11640826	FBXO44
CHR1_11643267_11647544	FBXO6
CHR9_136948782_136953130	FCN1
CHR9_136908978_136913228	FCN2
CHR1_156055724_156060015	FCRL1
CHR19_40537841_40542091	FFAR3
CHR11_69298602_69302852	FGF4
CHR1_38243011_38247321	FHL3
CHR5_176913334_176917644	FLJ10404
CHR17_12390510_12394760	FLJ34690
CHR8_38504587_38508837	FLJ43582
CHR17_14635875_14640125	FLJ45831
CHR5_180008421_180012672	FLT4
CHR1_169323159_169327439	FMO3
CHR14_74811783_74816062	FOS
CHR14_88952351_88956627	FOXN3
CHR19_56946205_56950462	FPR1
CHR6_116487709_116492114	FRK
CHR10_14089788_14094038	FRMD4A
CHR11_30205638_30209888	FSHB
CHR5_121212048_121216298	FTMT
CHR19_5820801_5825051	FUT5
CHR10_43183595_43187847	FXYD4
CHR4_144473999_144478466	GAB1
CHRX_151553792_151558077	GABRQ
CHR3_30865860_30870841	GADL1
CHR10_125841123_125846593	GALNAC4S-6ST
CHR12_50059082_50063332	GALNT6
CHR11_62169900_62174180	GANAB
CHR15_40350157_40356426	GANC
CHR17_31103260_31107510	GAS2L2
CHR4_22300157_22304449	GBA3
CHR19_12858234_12863739	GCDH
CHR6_10690480_10694730	GCNT2
CHR11_74867346_74871596	GDPD5
CHRX_13955696_13961433	GEMIN8
CHR22_23306217_23310467	GGT1
CHR5_42456282_42460532	GHR
CHR20_35317956_35322206	GHRH
CHR7_30966660_30970910	GHRHR
CHR19_3533068_3537318	GIPC3
CHR1_226400537_226404925	GJC2
CHRX_30577896_30582289	GK
CHR6_39119037_39125344	GLP1R
CHR19_52937119_52941372	GLTSCR2
CHRX_120005642_120009892	GLUD2
CHR19_3041907_3046349	GNA11
CHR20_56844667_56848939	GNAS
CHR4_44418258_44422508	GNPDA2
CHR10_99685205_99689525	GOLGA7B
CHR5_32209356_32213682	GOLPH3
CHR1_27098775_27103044	GPATCH3
CHR2_218830496_218834746	GPBAR1
CHR13_90845387_90850037	GPC5
CHRX_53091730_53095980	GPR173
CHRX_41666450_41670712	GPR34
CHR6_97353611_97357864	GPR63
CHRX_41666450_41670712	GPR82
CHR10_46410051_46414301	GPRIN2
CHR17_7158632_7163107	GPS2
CHR11_120032737_120036987	GRIK4
CHR9_103539933_103544183	GRIN3A
CHRX_48742867_48747119	GRIPAP1
CHR6_34230627_34234877	GRM4
CHRY_170137_174387	GTPBP6
CHR2_172483703_172488112	HAT1
CHR5_156416947_156422048	HAVCR1
CHR11_5211539_5215934	HBD
CHR11_5226913_5231193	HBG1
CHR11_1457941_1462191	HCCA2
CHR17_39517499_39521749	HDAC5
CHR5_130528069_130535325	HINT1
CHR9_35801405_35808542	HINT2
CHR6_27942560_27946838	HIST1H1B
CHR6_26643050_26647356	HMGN4
CHR10_43605121_43609371	HNRNPA3P1
CHR20_60227440_60232218	HRH3
CHR11_63838635_63845109	HSPC152
CHR11_20338423_20343044	HTATIP2
CHR11_113347619_113351967	HTR3A
CHR3_185250028_185254278	HTR3C
CHR9_94090778_94099293	IARS
CHR2_203441782_203448111	ICA1L
CHR17_70516870_70521124	ICT1
CHR11_288776_293026	IFITM5
CHR12_66839038_66843290	IFNG
CHR21_33693571_33698357	IFNGR2
CHR3_9930281_9934552	IL17RC
CHR2_113505066_113509316	IL1F8
CHR2_102290893_102295143	IL1RL1
CHR2_113598108_113602408	IL1RN
CHR1_24341448_24345698	IL22RA1
CHR7_142003854_142008104	IL23A
CHR14_22908357_22916861	IL25
CHR5_132033771_132038329	IL4
CHR19_55091209_55095459	IL4I1
CHR5_135258665_135262915	IL9
CHR8_39886984_39891303	INDO
CHR2_120815968_120820938	INHBB
CHR13_97423449_97427699	IPO5
CHR12_53302_57552	IQSEC3
CHR1_232809438_232815394	IRF2BP2
CHR10_7659923_7664173	ITIH5
CHR2_231434364_231438690	ITM2C
CHR6_33693821_33698071	ITPR3
CHR16_19029260_19033955	ITPRIPL2
CHR1_110862212_110866820	KCNA10
CHR3_157339944_157344194	KCNAB1
CHR17_65673770_65678020	KCNJ2
CHR20_61573687_61577937	KCNQ2
CHR2_27159629_27164373	KHK
CHR14_104427468_104431718	KIAA0284
CHR16_27547785_27552035	KIAA0556
CHR13_28493247_28497497	KIAA0774
CHR11_116251533_116255783	KIAA0999
CHR18_27776317_27780597	KIAA1012
CHR7_86411548_86415798	KIAA1324L
CHR20_36321838_36326088	KIAA1755
CHRX_69423186_69430097	KIF4A
CHR19_12858234_12863739	KLF1
CHR22_19179359_19183622	KLHL22
CHR6_53627279_53631529	KLHL31
CHR19_56203952_56208202	KLK9
CHR3_123715585_123719965	KPNA1
CHR16_2948090_2955160	KREMEN2
CHR17_36995878_37000173	KRT14
CHR17_36927911_36934997	KRT15
CHR17_37021766_37026045	KRT16
CHR17_36191562_36195812	KRT27
CHR17_36759832_36764082	KRT33A
CHR17_36791412_36795681	KRT34
CHR17_36833598_36837848	KRT37
CHR21_44783756_44788006	KRTAP10-1
CHR21_44878200_44882450	KRTAP10-10
CHR21_44878200_44882450	KRTAP10-6
CHR21_30785396_30789646	KRTAP19-3
CHR21_30790549_30794822	KRTAP19-4
CHR21_30576397_30580647	KRTAP24-1
CHR21_30613728_30617978	KRTAP26-1
CHR21_31106691_31110941	KRTAP8-1
CHR19_40672446_40676696	KRTDAP
CHR18_6356932_6361182	L3MBTL4
CHR12_53314180_53318446	LACRT
CHR1_199634491_199638853	LAD1
CHR9_132870824_132875131	LAMC3
CHR15_98901249_98905948	LASS3
CHR9_137549606_137553890	LCN1
CHR1_54255641_54259935	LDLRAD1
CHR1_151439042_151443292	LELP1
CHR12_49724850_49729152	LETMD1
CHR10_95504131_95508417	LGI1
CHR19_59793424_59798243	LILRA1
CHR19_59541448_59545733	LILRA4
CHR14_73617751_73624449	LIN52
CHR9_28708553_28712803	LINGO2
CHR2_99134349_99138679	LIPT1
CHR5_126137218_126144134	LMNB1
CHR20_19137789_19142039	LOC100130264
CHR16_55712160_55716410	LOC100130817
CHR14_103895527_103899777	LOC100131034
CHR20_60579741_60583991	LOC100131174
CHR17_29421633_29425883	LOC100131744
CHR16_2816733_2820983	LOC124220
CHR2_84858639_84862889	LOC200383
CHR3_140221708_140225958	LOC389151
CHR11_44022606_44026856	LOC390110
CHR11_50213449_50217875	LOC441601
CHR7_141338647_141342897	LOC642103
CHR4_144473999_144478466	LOC645018
CHR2_210149147_210153397	LOC648149
CHR9_28708553_28712803	LOC649935
CHR8_6843339_6847610	LOC728358
CHR4_152155119_152159599	LOC729558
CHR6_161004531_161008781	LPA
CHR4_152155119_152159599	LRBA
CHR11_792000_800740	LRDD
CHR6_150226415_150230673	LRP11
CHR10_49812498_49816748	LRRC18
CHR12_121231519_121235769	LRRC43
CHR19_40445730_40452557	LSR
CHR7_138691697_138696297	LUC7L2
CHR1_159047436_159051686	LY9
CHR5_130528069_130535325	LYRM7
CHR4_121204030_121210911	MAD2L1
CHR7_1533393_1537643	MAFK
CHRX_30140100_30144350	MAGEB2
CHRX_26116977_26122597	MAGEB6
CHRX_141119076_141124242	MAGEC2
CHRX_140806617_140812436	MAGEC3
CHRX_51649937_51654853	MAGED1
CHR2_210149147_210153397	MAP2
CHR15_65716444_65720694	MAP2K5
CHR3_48104568_48109215	MAP4
CHR6_29562908_29567213	MAS1L
CHR11_118692290_118696550	MCAM
CHRX_103287614_103291864	MCART6
CHR22_39401682_39405972	MCHR1
CHR6_100510003_100514253	MCHR2
CHR15_92638998_92643248	MCTP2
CHR17_35462902_35467152	MED24
CHR22_40480904_40485160	MEI1
CHR12_51928203_51933625	MFSD5
CHR7_141338647_141342897	MGAM
CHR22_38209796_38214046	MGAT3
CHR18_14165595_14169845	MGC26718
CHR5_43224212_43228833	MGC42105
CHR3_99075008_99080187	MINA
CHR12_6731720_6736030	MLF2
CHR16_73291439_73295790	MLKL
CHR7_151566172_151570422	MLL3
CHR11_102330902_102335172	MMP13
CHR12_130875390_130879662	MMP17
CHRX_102827489_102831783	MORF4L2
CHR11_68504281_68508531	MRGPRD
CHR17_32028637_32032947	MRM1
CHR8_81104311_81108561	MRPS28
CHR11_59976357_59980657	MS4A1
CHR11_59609212_59613533	MS4A2
CHR11_59899033_59903359	MS4A7
CHR8_16087382_16091632	MSR1
CHR1_153978712_153983964	MSTO1
CHR9_21848820_21853070	MTAP
CHR2_241689623_241693897	MTERFD2
CHR2_74275719_74280019	MTHFD2
CHR1_235021840_235026090	MTR
CHR1_109650436_109654686	MYBPHL
CHR2_210875834_210880084	MYL1
CHR16_45338869_45343222	MYLK3
CHR2_128097821_128102071	MYO7B
CHR13_32010165_32014419	N4BP2L2
CHR5_177477202_177481452	N4BP3
CHR21_29178797_29183064	N6AMT1
CHRY_170137_174387	NA
CHR15_58527952_58532202	NARG2
CHR18_53451246_53458434	NARS
CHR2_232036689_232040955	NCL
CHR6_41408004_41412316	NCR2
CHR19_14543124_14547386	NDUFB7
CHR15_53995871_54000121	NEDD4
CHR22_41157590_41161840	NFAM1
CHR5_177512725_177517067	NHP2
CHRX_118623091_118627356	NKRF
CHR8_41623285_41627535	NKX6-3
CHRX_6078749_6082999	NLGN4X
CHR11_7012872_7017122	NLRP14
CHR19_60192897_60197147	NLRP2
CHR19_61199403_61203653	NLRP5
CHR2_169347794_169352044	NOSTRIN
CHR1_177723960_177728210	NPHS2
CHR17_77213743_77220516	NPLOC4
CHR2_51108357_51112607	NRXN1
CHR1_226458983_226463233	OBSCN
CHR7_97456602_97460852	OCM2
CHR1_86633762_86638091	ODF2L
CHR4_183759209_183763459	ODZ3
CHRX_13659300_13666148	OFD1
CHR3_9762204_9767423	OGG1
CHR11_7459830_7464080	OLFML1
CHR1_239869526_239873824	OPN3
CHR12_46882592_46886842	OR10AD1
CHR14_21107965_21112215	OR10G3
CHR19_15762358_15766608	OR10H5
CHR11_123352858_123357108	OR10S1
CHR1_246071071_246075321	OR11L1
CHR9_106338165_106342415	OR13C3
CHR9_106493023_106497273	OR13D1
CHR1_246044904_246049154	OR14A16
CHR17_3044060_3048312	OR1A2
CHR9_124430885_124435135	OR1B1
CHR1_245987779_245992029	OR1C1
CHR16_3190747_3194997	OR1F1
CHR9_124279276_124283526	OR1J1
CHR9_124460165_124464415	OR1L1
CHR9_124369827_124374077	OR1L8
CHR9_124413337_124417587	OR1Q1
CHR11_57735292_57739542	OR1S1
CHR7_143419633_143423883	OR2A12
CHR1_246822942_246827192	OR2T10
CHR1_246788647_246792897	OR2T29
CHR17_3141876_3146126	OR3A1
CHR17_3128268_3132698	OR3A2
CHR11_48191437_48195687	OR4B1
CHR11_58977509_58981759	OR4D6
CHR11_59035461_59039711	OR4D9
CHR11_4626635_4630885	OR51E1
CHR11_4795691_4799941	OR51F2
CHR11_4901395_4905645	OR51G1
CHR11_4892719_4896969	OR51G2
CHR11_5418570_5422820	OR51I1
CHR11_5427794_5432044	OR51I2
CHR11_4856124_4860374	OR51T1
CHR11_5522579_5526829	OR52H1
CHR11_5020831_5025081	OR52J3
CHR11_4423645_4427895	OR52K2
CHR11_4519496_4523746	OR52M1
CHR11_6004760_6009010	OR56A1
CHR11_58963717_58967967	OR5A1
CHR11_57963450_57967700	OR5B12
CHR9_124587532_124591782	OR5C1
CHR11_55340181_55344431	OR5D18
CHR11_55941534_55945784	OR5R1
CHR7_143328522_143332772	OR6B1
CHR1_156953827_156958077	OR6K3
CHR11_123181517_123185767	OR6M1
CHR1_157013299_157017549	OR6N2
CHR11_123319005_123323255	OR6T1
CHR7_142469845_142474095	OR6W1P
CHR19_14852417_14856764	OR7A17
CHR19_14909800_14914050	OR7C2
CHR19_9086689_9090939	OR7G1
CHR11_123941674_123945924	OR8A1
CHR11_123815441_123819691	OR8B8
CHR7_141261644_141265894	OR9A4
CHR11_56267113_56271363	OR9G4
CHR11_57544428_57548678	OR9I1
CHR11_57699992_57704242	OR9Q1
CHR9_116128389_116132719	ORM2
CHR11_3142318_3146616	OSBPL5
CHR5_38878370_38882642	OSMR
CHR13_96437281_96441531	OXGR1
CHRX_72215326_72219576	PABPC1L2A
CHRX_55307254_55311504	PAGE3
CHRX_49477143_49482490	PAGE4
CHR10_135036091_135043530	PAOX
CHR1_174788638_174792888	PAPPA2
CHR22_42904681_42909362	PARVG
CHR11_125117897_125122151	PATE
CHR10_85940891_85945246	PCDH21
CHR5_140769362_140773676	PCDHGA10
CHR20_43993223_44000601	PCIF1
CHR8_52973461_52977711	PCMTD1
CHR1_231260137_231264387	PCNXL2
CHRX_48578148_48582417	PCSK1N
CHR1_203759660_203763910	PCTK3
CHR9_124629881_124634236	PDCL
CHR12_20409963_20414213	PDE3A
CHR2_173125524_173129874	PDK1
CHR20_30002719_30007044	PDRG1
CHR12_117054752_117059061	PEBP1
CHR15_88031531_88038462	PEX11A
CHRX_77242907_77247207	PGK1
CHR11_562985_567235	PHRF1
CHR2_229843475_229847745	PID1
CHR19_18121515_18125805	PIK3R2
CHR19_3582465_3586715	PIP5K1C
CHR16_79810726_79814976	PKD1L2
CHR21_43264203_43268461	PKNOX1
CHR11_59560823_59565207	PLAC1L
CHR21_41458097_41462719	PLAC4
CHR8_57242674_57246924	PLAG1
CHR1_2394113_2401936	PLCH2
CHR14_66947831_66952114	PLEK2
CHR10_124120709_124128313	PLEKHA1
CHR19_54062773_54068257	PLEKHA4
CHR2_131575389_131580146	PLEKHB2
CHR1_45035122_45039372	PLK3
CHR2_218892734_218896984	PNKD
CHR10_118173869_118178119	PNLIPRP3
CHR11_62282090_62286397	POLR2G
CHR19_34785540_34789799	POP4
CHR12_41002713_41009699	PPHLN1
CHR10_80773725_80777998	PPIF
CHR19_54062773_54068257	PPP1R15A
CHR10_93382010_93386338	PPP1R3C
CHR9_103539933_103544183	PPP3R2
CHR1_13203529_13207779	PRAMEF25
CHR5_23554978_23559228	PRDM9
CHR11_63838635_63845109	PRDX5
CHR11_56913949_56918206	PRG2
CHR2_219404006_219408256	PRKAG3
CHR7_142003854_142008104	PRSS1
CHR7_142003854_142008104	PRSS2
CHR16_2803664_2807978	PRSS21
CHR16_66527469_66531754	PSMB10
CHR12_55367406_55371656	PTGES3
CHR11_66960978_66965229	PTPRCAP
CHR10_134057193_134061443	PWWP2B
CHR6_36475529_36479789	PXT1
CHR8_144762137_144766407	PYCRL
CHR11_64284013_64288263	PYGM
CHR2_136002012_136008776	R3HDM1
CHRX_17787998_17792248	RAI2
CHR9_6004864_6009118	RANBP6
CHR2_33511419_33515669	RASGRP3
CHRX_16797146_16801886	RBBP7
CHR11_65186135_65190451	RELA
CHR11_72761552_72766110	RELT
CHR1_202401320_202405588	REN
CHR6_111742783_111747033	REV3L
CHR19_13977347_13981597	RFX1
CHR4_100703098_100707348	RG9MTD2
CHRX_71266723_71271976	RGAG4
CHR17_71994686_71998936	RHBDF2
CHR11_65859716_65864076	RIN1
CHR14_92108831_92113081	RIN3
CHR14_23878122_23882530	RIPK3
CHR14_20339648_20344376	RNASE1
CHR14_20044970_20049220	RNASE10
CHR14_20489969_20494221	RNASE2
CHR14_20592391_20596641	RNASE8
CHR20_3861943_3866193	RNF24
CHR14_23679887_23689195	RNF31
CHR1_150070140_150074472	RORC
CHR1_15119712_15123962	RP1-21O18.1
CHR14_46189982_46194278	RPL10L
CHR22_38040166_38049837	RPL3
CHR17_69707889_69712202	RPL38
CHR14_69412395_69416648	RPL7A
CHR6_42952144_42956398	RPL7L1
CHR11_792000_800740	RPLP2
CHR2_3597227_3601806	RPS7
CHR3_39419416_39424868	RPSA
CHR1_114155670_114160093	RSBN1
CHR22_18634911_18639316	RTN4R
CHR10_69836202_69840540	RUFY2
CHR1_151613949_151618199	S100A12
CHR2_233877731_233882066	SAG
CHR11_67981274_67985563	SAPS3
CHR1_244950500_244955089	SCCPDH
CHR5_180008421_180012672	SCGB3A1
CHR19_40209873_40214181	SCN1B
CHR12_107551028_107555299	SELPLG
CHR15_88542065_88546560	SEMA4B
CHR16_30363920_30368225	SEPHS2
CHR5_79586839_79591126	SERINC5
CHR14_93828364_93832861	SERPINA10
CHR18_59524907_59529157	SERPINB11
CHR19_45622971_45627239	SERTAD1
CHR4_52598453_52602703	SGCB
CHR1_66929464_66933714	SGIP1
CHR5_171813382_171817632	SH3PXD2B
CHR5_145292834_145297084	SH3RF2
CHR11_70184770_70189020	SHANK2
CHR15_43251409_43255659	SHF
CHR19_56694709_56700355	SIGLEC12
CHR4_1683025_1687335	SLBP
CHR2_218951660_218956025	SLC11A1
CHR2_228290194_228294470	SLC19A3
CHR3_38318930_38323236	SLC22A14
CHR20_19137789_19142039	SLC24A3
CHR17_77286241_77290525	SLC25A10
CHR11_785471_791735	SLC25A22
CHR12_97508033_97512680	SLC25A3
CHR7_5285600_5289935	SLC29A4
CHR1_9008241_9012491	SLC2A7
CHR11_45779775_45787318	SLC35C1
CHR11_124434722_124439191	SLC37A2
CHR17_76882912_76887191	SLC38A10
CHR11_57038184_57043235	SLC43A1
CHR6_31953986_31958253	SLC44A4
CHR17_39700211_39704493	SLC4A1
CHR3_27439831_27444081	SLC4A7
CHR3_11005952_11010205	SLC6A1
CHR4_139381923_139386333	SLC7A11
CHRX_46502666_46507051	SLC9A7
CHR12_21171902_21176152	SLCO1B1
CHR3_47797588_47801910	SMARCC1
CHR16_18844137_18848739	SMG1
CHR14_69412395_69416648	SMOC1
CHR16_87275542_87283883	SNAI3
CHR3_39419416_39424868	SNORA62
CHR22_38040166_38049837	SNORD43
CHR20_31494449_31498859	SNTA1
CHR6_86359428_86363848	SNX14
CHR18_66103742_66107992	SOCS6
CHR4_186755555_186759805	SORBS2
CHR8_22475659_22479909	SORBS3
CHR12_52056744_52060995	SP1
CHR8_7739317_7744414	SPAG11A
CHR8_7739317_7744414	SPAG11B
CHR17_23949372_23953683	SPAG5
CHR9_35801405_35808542	SPAG8
CHR15_95124179_95128470	SPATA8
CHR6_7257684_7261939	SSR1
CHRX_48100336_48104629	SSX3
CHRX_47939007_47944643	SSX5
CHRX_122918735_122924037	STAG2
CHR12_55790514_55794928	STAT6
CHR8_27171070_27175334	STMN4
CHR4_185060002_185064252	STOX2
CHR12_10717156_10721406	STYK1
CHR8_70664198_70668448	SULF1
CHR9_135192045_135196365	SURF6
CHR9_94857309_94861612	SUSD3
CHRX_48436574_48440826	SUV39H1
CHR10_135222838_135227088	SYCE1
CHR22_31731923_31736183	SYN3
CHR12_77779471_77783721	SYT1
CHR6_132951768_132956070	TAAR5
CHR10_123735178_123739448	TACC2
CHR11_733926_738181	TALDO1
CHR1_1246505_1257338	TAS1R3
CHR7_141319208_141323542	TAS2R38
CHR7_142847167_142851417	TAS2R60
CHR15_71949520_71953770	TBC1D21
CHR17_25907209_25911459	TBC1D29
CHR14_95195845_95201706	TCL1B
CHR14_95195845_95201706	TCL6
CHR1_45043579_45049044	TCTEX1D4
CHR8_11231055_11235305	TDH
CHR9_35591780_35596067	TESK1
CHRX_107111506_107115756	TEX13B
CHR2_121758495_121762745	TFCP2L1
CHR3_101907349_101911976	TFG
CHR3_44887606_44891880	TGM4
CHR6_24771753_24778594	THEM2
CHR1_150147894_150152237	THEM4
CHR13_51877515_51882130	THSD1
CHR15_69804441_69808691	THSD4
CHR10_121342265_121350031	TIAL1
CHR22_31731923_31736183	TIMP3
CHR3_12174897_12179351	TIMP4
CHR15_28333253_28337503	TJP1
CHR4_38478150_38486307	TLR1
CHR11_64632431_64636723	TM7SF2
CHR8_105417729_105421979	TM7SF4
CHR11_60445021_60449273	TMEM132A
CHR6_52640363_52644637	TMEM14A
CHRX_109129498_109133767	TMEM164
CHR3_12775008_12779308	TMEM40
CHRX_34584576_34588826	TMEM47
CHR8_94832805_94837080	TMEM67
CHR15_32301021_32305286	TMEM85
CHR1_199389480_199393752	TMEM9
CHR11_117449475_117453770	TMPRSS4
CHR13_42040294_42047159	TNFSF11
CHR4_122304176_122308426	TNIP3
CHR6_32184381_32188631	TNXB
CHR17_35826945_35831195	TOP2A
CHR20_61959509_61967889	TPD52L2
CHR7_144093180_144097430	TPK1
CHR9_35679123_35683553	TPM2
CHR11_6596469_6600736	TPP1
CHR5_745671_749921	TPPP
CHR11_118054835_118059085	TREH
CHR6_41297610_41304804	TREML3
CHR1_246083623_246087873	TRIM58
CHR1_26265940_26270208	TRIM63
CHR17_71403897_71408149	TRIM65
CHRX_54960473_54964749	TRO
CHR4_123072968_123077561	TRPC3
CHR5_135720224_135724474	TRPC7
CHR7_142283665_142289401	TRPV6
CHR7_142003854_142008104	TRY6
CHRX_106904923_106909173	TSC22D3
CHR17_77213743_77220516	TSPAN10
CHR11_44881032_44885282	TSPAN18
CHR6_24771753_24778594	TTRAP
CHR17_1126206_1130456	TUSC5
CHR5_134233825_134238707	TXNDC15
CHR9_139088516_139093163	UAP1L1
CHR4_103966678_103971945	UBE2D3
CHR15_23166924_23171174	UBE3A
CHRX_152410104_152417672	UCHL5IP
CHR2_234299011_234303261	UGT1A3
CHR2_234261559_234267105	UGT1A5
CHR2_234241780_234246032	UGT1A7
CHR6_41114156_41119037	UNC5CL
CHR9_130169955_130174224	URM1
CHR19_40445730_40452557	USF2
CHRX_154094243_154098691	VBP1
CHR10_76637068_76641361	VDAC2
CHR7_72909924_72914174	WBSCR28
CHR4_38856918_38861293	WDR19
CHRX_125126865_125131115	WDR40C
CHR15_51838401_51842651	WDR72
CHR15_88031531_88038462	WDR93
CHR9_94983532_94987782	WNK2
CHRX_52402976_52407321	XAGE2
CHRX_52854452_52858702	XAGE5
CHRX_122818228_122826320	XIAP
CHR8_6679826_6684076	XKR5
CHR20_30015965_30020215	XKR7
CHR1_153250047_153254297	ZBTB7B
CHR16_11783159_11787409	ZC3H7A
CHR2_112728323_112732621	ZC3H8
CHR12_41002713_41009699	ZCRB1
CHR9_130573269_130577519	ZER1
CHR19_41561168_41565418	ZFP14
CHRX_24074323_24081810	ZFX
CHR4_2258490_2262740	ZFYVE28
CHR1_40492865_40497157	ZMPSTE24
CHR20_62051680_62055930	ZNF512B
CHR19_45280141_45284391	ZNF780A
CHR19_63478629_63482921	ZNF8
CHR19_57719216_57723499	ZNF808
CHR16_21129619_21133869	ZP2
CHR2_136002012_136008776	ZRANB3
CHRX_57631493_57635743	ZXDB
CHR1_77870928_77875178	ZZZ3
