# Supplementary material for: Differences among brain tumor stem cell types and fetal neural stem cells in focal regions of histone modifications and DNA methylation, broad regions of modifications, and bivalent promoters
Source: BMC Genomics. 2014 Aug 27;15(1):724. doi: 10.1186/1471-2164-15-724 (PMC4155105; doi:10.1186/1471-2164-15-724)
Supplement: Supplementary file 26 — Additional file 26: Output of DAVID gene classification tool for genes that have H3K27me3 in their promoters in every BTSC type but not in fNSCs. (XLS 286 KB) [file 12864_2014_6396_MOESM26_ESM.xls]

## Sheet: K27ALLBTSCpos_fNSCneg
Annotation Cluster 1	Enrichment Score: 19.0861895403644
Category	Term	Count	%	PValue	Genes	List Total	Pop Hits	Pop Total	Fold Enrichment	Bonferroni	Benjamini	FDR
SP_PIR_KEYWORDS	disulfide bond	134	40.7295	2.13346e-30	OR10T2, NELL2, OR2J2, PRKG1, CXCL12, OR52D1, LILRA1, LPA, LILRA2, ADAM2, PGLYRP3, MS4A2, OR51L1, ROBO2, UNC5D, CLEC4D, NEGR1, OR5B21, SPON1, CRISP3, PTPRM, CHODL, PTPRT, DLL1, TRA@, MOXD1, LILRB1, CD38, CLEC12A, DEFA6, CST4, MGAM, KIR2DL1, IGH@, ERBB4, OR51B2, KEL, OR2T4, OR11G2, ST8SIA2, CSMD2, CSMD1, OR52N4, IFNA5, PIP, OR51B5, OR51B6, OR2T35, OR51B4, IGKC, OR2C3, ANGPTL5, HAVCR1, NTF3, OR52E2,…	322	2924	19235	2.73756	6.99773e-28	6.99773e-28	2.88971e-27
UP_SEQ_FEATURE	glycosylation site:N-linked (GlcNAc...)	162	49.2401	2.84969e-30	SYT1, ADCY8, OR10T2, NELL2, OR2J2, OR6C65, OR52D1, LILRA1, LPA, LILRA2, OR51T1, GRIN2B, ADAM2, PGLYRP3, OR51L1, ROBO2, UNC5D, CLEC4D, SLC4A1, NEGR1, OR5B21, SPON1, CRISP3, PTPRM, PTPRN2, CHODL, PTPRT, DLL1, TRA@, MOXD1, LILRB1, CD38, CPE, CLEC12A, MGAM, KIR2DL1, IGH@, PLXNC1, EMCN, SERPINA10, FAM55A, ERBB4, OR51B2, KCNA2, KEL, OR2T4, KCNA3, OR11G2, ST8SIA2, CSMD2, CSMD1, PCDHAC1, OR52N4, DPCR1, F…	321	4129	19113	2.33611	2.84969e-27	2.84969e-27	4.50243e-27
SP_PIR_KEYWORDS	glycoprotein	164	49.848	3.3121e-29	SYT1, ADCY8, OR10T2, NELL2, OR2J2, OR6C65, OR52D1, LILRA1, LPA, LILRA2, OR51T1, GRIN2B, ADAM2, PGLYRP3, OR51L1, ROBO2, UNC5D, CLEC4D, SLC4A1, NEGR1, OR5B21, SPON1, CRISP3, PTPRM, PTPRN2, CHODL, PTPRT, DLL1, TRA@, MOXD1, LILRB1, CD38, CPE, CLEC12A, MGAM, KIR2DL1, IGH@, PLXNC1, EMCN, SERPINA10, FAM55A, ERBB4, OR51B2, KCNA2, KEL, OR2T4, KCNA3, OR11G2, ST8SIA2, CSMD2, CSMD1, PCDHAC1, OR52N4, DPCR1, F…	322	4318	19235	2.26881	1.08637e-26	5.43185e-27	4.48615e-26
UP_SEQ_FEATURE	disulfide bond	129	39.2097	7.75384e-29	OR10T2, NELL2, OR2J2, PRKG1, CXCL12, OR52D1, LILRA1, LPA, LILRA2, ADAM2, PGLYRP3, OR51L1, ROBO2, UNC5D, CLEC4D, NEGR1, OR5B21, SPON1, CRISP3, PTPRM, CHODL, PTPRT, DLL1, TRA@, MOXD1, LILRB1, CD38, CLEC12A, DEFA6, CST4, MGAM, KIR2DL1, IGH@, ERBB4, OR51B2, KEL, OR2T4, OR11G2, ST8SIA2, CSMD2, CSMD1, OR52N4, IFNA5, PIP, OR51B5, OR51B6, OR2T35, OR51B4, IGKC, OR2C3, ANGPTL5, HAVCR1, NTF3, OR52E2, SLAMF7…	321	2819	19113	2.7247	7.75384e-26	3.87692e-26	1.22508e-25
SP_PIR_KEYWORDS	receptor	85	25.8359	2.46466e-22	OR52H1, OR10T2, FCRL2, FCRL1, OR2J2, RORB, OR51Q1, OR6C65, OR52D1, TAAR9, TAAR6, LILRA1, OR2T10, LILRA2, OR51T1, GRIN2B, OR2T11, MS4A2, OR51L1, UNC5D, MMD2, ROBO2, TRPV6, OR9A2, OR5B21, GHR, PTPRM, MS4A3, PTPRN2, MS4A5, PTPRT, ALK, TRA@, LILRB1, CD38, CD86, CLEC12A, OR10AD1, OR6V1, IGH@, KIR2DL1, PLXNC1, OR51B2, ERBB4, OR2T4, TFR2, OR52J3, OR11G2, OR6W1P, OR10G2, OR5A2, OR52N4, DNER, OR51B5, OR51…	322	1583	19235	3.20756	8.08409e-20	2.6947e-20	3.33832e-19
UP_SEQ_FEATURE	topological domain:Extracellular	114	34.6505	9.76608e-22	OR10T2, OR2J2, OR6C65, OR52D1, LILRA1, LILRA2, GRIN2B, OR51T1, ADAM2, OR51L1, MS4A2, ROBO2, UNC5D, CLEC4D, SLC4A1, OR5B21, PTPRM, MS4A3, PTPRN2, CHODL, PTPRT, DLL1, LILRB1, CD38, CLEC12A, KIR2DL1, SLC30A10, PLXNC1, EMCN, OR51B2, ERBB4, OR2T4, KEL, OR11G2, CSMD2, PCDHAC1, CSMD1, OR52N4, DPCR1, OR51B5, OR51B6, OR2T35, OR51B4, OR2C3, GPR158, HAVCR1, SLC6A11, PCDH10, OR52E2, SLAMF7, NPY5R, WDR65, OR5…	321	2719	19113	2.49643	9.76608e-19	3.25536e-19	1.54301e-18
UP_SEQ_FEATURE	topological domain:Cytoplasmic	128	38.9058	4.85862e-21	SYT1, ADCY8, OR10T2, OR2J2, OR6C65, OR52D1, LILRA1, LILRA2, OR51T1, GRIN2B, ADAM2, MS4A2, OR51L1, ROBO2, UNC5D, CLEC4D, SLC4A1, OR5B21, PTPRM, KCND2, MS4A3, PTPRN2, MS4A5, CHODL, PTPRT, DLL1, TRA@, LILRB1, CD38, CLEC12A, MGAM, ASPHD1, KIR2DL1, SLC30A10, PLXNC1, EMCN, OR51B2, ERBB4, KEL, OR2T4, OR11G2, ST8SIA2, CSMD2, PCDHAC1, CSMD1, OR52N4, DPCR1, OR51B5, OR51B6, OR2T35, OR51B4, OR2C3, UPK2, GPR1…	321	3374	19113	2.25886	4.85862e-18	1.21466e-18	7.67648e-18
GOTERM_CC_FAT	GO:0005886~plasma membrane	138	41.9453	1.24557e-15	SYT1, ADCY8, OR10T2, OR2J2, OR6C65, OR52D1, CTTNBP2, LILRA1, OR51T1, GRIN2B, ANK3, ADAM2, MS4A2, OR51L1, ROBO2, SLC4A1, NEGR1, OR5B21, PTPRM, KCND2, PTPRN2, PTPRT, DLL1, TRA@, CTNNA2, LILRB1, CD38, RND1, CLEC12A, CPE, MGAM, KIR2DL1, IGH@, SLC30A10, PLXNC1, EMCN, OR51B2, ERBB4, KCNA2, OR2T4, KEL, KCNA3, OR11G2, CACNB4, OR6W1P, RIMS2, RIMS1, CSMD2, RIMS4, PCDHAC1, OR52N4, OR51B5, OR51B6, OR2T35, OR…	259	3777	12782	1.80315	2.88214e-13	2.88214e-13	1.57652e-12
SP_PIR_KEYWORDS	transmembrane	146	44.3769	3.84789e-14	SYT1, ADCY8, OR10T2, OR2J2, OR6C65, OR52D1, LILRA1, LILRA2, OR51T1, GRIN2B, ADAM2, MS4A2, TMEM98, OR51L1, ROBO2, UNC5D, CLEC4D, SLC4A1, OR5B21, PTPRM, KCND2, MS4A3, PTPRN2, MS4A5, CHODL, PTPRT, DLL1, TRA@, MOXD1, LILRB1, CD38, CLEC12A, MGAM, ASPHD1, KIR2DL1, IGH@, SLC30A10, PLXNC1, EMCN, ERBB4, OR51B2, KCNA2, KEL, OR2T4, KCNA3, OR11G2, OR6W1P, ST8SIA2, CSMD2, CSMD1, PCDHAC1, OR52N4, DPCR1, OR51B5…	322	4973	19235	1.75376	1.26361e-11	1.80511e-12	5.21805e-11
UP_SEQ_FEATURE	transmembrane region	143	43.465	2.31131e-13	SYT1, ADCY8, OR10T2, OR2J2, OR6C65, OR52D1, LILRA1, LILRA2, OR51T1, GRIN2B, ADAM2, MS4A2, TMEM98, OR51L1, ROBO2, UNC5D, CLEC4D, SLC4A1, OR5B21, PTPRM, KCND2, MS4A3, PTPRN2, MS4A5, CHODL, PTPRT, DLL1, TRA@, MOXD1, LILRB1, CD38, CLEC12A, MGAM, ASPHD1, KIR2DL1, SLC30A10, PLXNC1, EMCN, ERBB4, OR51B2, KCNA2, KEL, OR2T4, KCNA3, OR11G2, ST8SIA2, CSMD2, CSMD1, PCDHAC1, OR52N4, DPCR1, OR51B5, OR51B6, OR2T…	321	4911	19113	1.73376	2.31148e-10	4.62297e-11	3.65208e-10
SP_PIR_KEYWORDS	membrane	168	51.0638	2.7323e-13	SYT1, ADCY8, OR10T2, OR2J2, OR6C65, OR52D1, LILRA1, LILRA2, OR51T1, GRIN2B, ADAM2, MS4A2, TMEM98, OR51L1, ROBO2, UNC5D, CLEC4D, SLC4A1, NEGR1, OR5B21, PTPRM, KCND2, MS4A3, PTPRN2, MS4A5, CHODL, PTPRT, DLL1, TRA@, MOXD1, CTNNA2, LILRB1, CD38, RND1, PITPNM3, CLEC12A, MGAM, ASPHD1, KIR2DL1, IGH@, SLC30A10, EMCN, PLXNC1, ERBB4, OR51B2, KCNA2, KEL, OR2T4, KCNA3, OR11G2, ST8SIA2, RIMS2, RIMS1, CSMD2, C…	322	6256	19235	1.60416	8.96181e-11	9.95759e-12	3.70082e-10
GOTERM_CC_FAT	GO:0016021~integral to membrane	153	46.5046	8.56612e-09	SYT1, ADCY8, OR10T2, OR2J2, OR6C65, OR52D1, LILRA1, LILRA2, OR51T1, GRIN2B, ADAM2, MS4A2, TMEM98, OR51L1, ROBO2, UNC5D, CLEC4D, SLC4A1, OR5B21, PTPRM, KCND2, MS4A3, PTPRN2, MS4A5, CHODL, PTPRT, DLL1, TRA@, MOXD1, LILRB1, CD38, PITPNM3, CLEC12A, MGAM, ASPHD1, KIR2DL1, IGH@, SLC30A10, PLXNC1, EMCN, ERBB4, OR51B2, KCNA2, KEL, OR2T4, KCNA3, OR11G2, CACNB4, OR6W1P, ST8SIA2, CSMD2, CSMD1, PCDHAC1, OR52…	259	5297	12782	1.42548	2.0216e-06	1.0108e-06	1.10273e-05
GOTERM_CC_FAT	GO:0031224~intrinsic to membrane	156	47.4164	1.6006e-08	SYT1, ADCY8, OR10T2, OR2J2, OR6C65, OR52D1, LILRA1, LILRA2, OR51T1, GRIN2B, ADAM2, MS4A2, TMEM98, OR51L1, ROBO2, UNC5D, CLEC4D, SLC4A1, NEGR1, OR5B21, PTPRM, KCND2, MS4A3, PTPRN2, MS4A5, CHODL, PTPRT, DLL1, TRA@, MOXD1, LILRB1, CD38, PITPNM3, CLEC12A, MGAM, ASPHD1, KIR2DL1, IGH@, SLC30A10, PLXNC1, EMCN, ERBB4, OR51B2, KCNA2, KEL, OR2T4, KCNA3, OR11G2, CACNB4, OR6W1P, ST8SIA2, CSMD2, CSMD1, PCDHAC…	259	5485	12782	1.40361	3.7774e-06	1.25914e-06	2.06047e-05
Annotation Cluster 2	Enrichment Score: 13.849083590512416
Category	Term	Count	%	PValue	Genes	List Total	Pop Hits	Pop Total	Fold Enrichment	Bonferroni	Benjamini	FDR
SP_PIR_KEYWORDS	receptor	85	25.8359	2.46466e-22	OR52H1, OR10T2, FCRL2, FCRL1, OR2J2, RORB, OR51Q1, OR6C65, OR52D1, TAAR9, TAAR6, LILRA1, OR2T10, LILRA2, OR51T1, GRIN2B, OR2T11, MS4A2, OR51L1, UNC5D, MMD2, ROBO2, TRPV6, OR9A2, OR5B21, GHR, PTPRM, MS4A3, PTPRN2, MS4A5, PTPRT, ALK, TRA@, LILRB1, CD38, CD86, CLEC12A, OR10AD1, OR6V1, IGH@, KIR2DL1, PLXNC1, OR51B2, ERBB4, OR2T4, TFR2, OR52J3, OR11G2, OR6W1P, OR10G2, OR5A2, OR52N4, DNER, OR51B5, OR51…	322	1583	19235	3.20756	8.08409e-20	2.6947e-20	3.33832e-19
SP_PIR_KEYWORDS	cell membrane	94	28.5714	3.69444e-18	OR52H1, OPCML, OR10T2, FCRL2, FCRL1, OR2J2, OR51Q1, OR6C65, OR52D1, KCNIP4, TAAR9, TAAR6, PCDH1, KCNQ4, OR2T10, OR51T1, GRIN2B, OR2T11, OR51L1, SLC22A6, HHIP, DLG5, TRPV6, OR9A2, NEGR1, OR5B21, DLG2, GHR, ANKS1B, KCND2, RIMBP2, SLC22A8, CD163, CTNNA2, RND1, CLEC12A, OR10AD1, MGAM, OR6V1, KIR2DL1, IGH@, SLC30A10, EMCN, OR51B2, OR2T4, TFR2, KEL, OR52J3, KITLG, OR11G2, OR10G2, RIMS2, OR5A2, RIMS1, C…	322	2194	19235	2.55934	1.21178e-15	3.02944e-16	5.00402e-15
SP_PIR_KEYWORDS	olfaction	39	11.8541	6.56408e-18	OR52H1, OR51B2, OR10T2, OR2T4, OR52J3, OR2J2, OR51Q1, OR11G2, OR6C65, OR10G2, OR5A2, OR52D1, OR52N4, OR2T10, OR51T1, OR2T11, OR51B5, OR51B6, OR51L1, OR2T35, OR51B4, OR9A2, OR2C3, OR5B21, OR51V1, OR6N2, OR5K4, OR5K3, OR11L1, OR52E2, OR56A4, OR51I2, OR2T29, OR10AD1, OR6K3, OR6K2, OR6V1, OR51I1, OR6K6	322	409	19235	5.6961	2.15302e-15	4.30604e-16	8.89087e-15
GOTERM_MF_FAT	GO:0004984~olfactory receptor activity	40	12.1581	1.12231e-17	OR52H1, OR51B2, OR10T2, OR2T4, OR52J3, OR2J2, OR51Q1, OR11G2, OR6W1P, OR6C65, OR10G2, OR5A2, OR52D1, OR52N4, OR2T10, OR51T1, OR2T11, OR51B5, OR51B6, OR51L1, OR2T35, OR51B4, OR9A2, OR2C3, OR5B21, OR51V1, OR6N2, OR5K4, OR5K3, OR11L1, OR52E2, OR56A4, OR51I2, OR2T29, OR10AD1, OR6K3, OR6K2, OR6V1, OR51I1, OR6K6	227	431	12983	5.30801	4.63516e-15	4.63516e-15	1.57269e-14
INTERPRO	IPR000725:Olfactory receptor	40	12.1581	2.19423e-17	OR52H1, OR51B2, OR10T2, OR2T4, OR52J3, OR2J2, OR51Q1, OR11G2, OR6W1P, OR6C65, OR10G2, OR5A2, OR52D1, OR52N4, OR2T10, OR51T1, OR2T11, OR51B5, OR51B6, OR51L1, OR2T35, OR51B4, OR9A2, OR2C3, OR5B21, OR51V1, OR6N2, OR5K4, OR5K3, OR11L1, OR52E2, OR56A4, OR51I2, OR2T29, OR10AD1, OR6K3, OR6K2, OR6V1, OR51I1, OR6K6	294	428	16659	5.29563	1.10151e-14	1.10151e-14	3.16156e-14
GOTERM_BP_FAT	GO:0050877~neurological system process	68	20.6687	4.80819e-17	SYT1, OR52H1, ADCY8, POU6F2, OR10T2, OR2J2, RORB, OR51Q1, OR6C65, OR52D1, CTTNBP2, KCNQ4, OR2T10, GRIN2B, OR51T1, OR2T11, ADAM2, SLC1A6, OR51L1, OR9A2, OR5B21, SCN10A, KCND2, NRXN3, NRXN1, CTNNA2, PITPNM3, OR10AD1, CLIC5, OR6V1, CPLX1, NDN, OR51B2, OR2T4, OR52J3, OR11G2, CACNB4, OR6W1P, OR10G2, RIMS1, OR5A2, OR52N4, OR51B5, OR51B6, OR2T35, OR51B4, SCNN1B, OR2C3, OR6N2, OR51V1, OR5K4, NTF3, DLGAP2…	250	1210	13528	3.041	6.33238e-14	6.33238e-14	7.86322e-14
GOTERM_BP_FAT	GO:0007606~sensory perception of chemical stimulus	42	12.766	8.73869e-17	OR52H1, OR51B2, OR10T2, OR2T4, OR52J3, OR2J2, OR51Q1, OR11G2, OR6W1P, OR6C65, OR10G2, OR5A2, OR52D1, OR52N4, OR2T10, OR51T1, OR2T11, OR51B5, OR51B6, OR51L1, OR2T35, OR51B4, SCNN1B, OR9A2, OR2C3, OR5B21, OR51V1, OR6N2, OR5K4, OR5K3, OR11L1, OR52E2, OR56A4, OR51I2, OR2T29, OR10AD1, TAS2R38, OR6K3, OR6K2, OR6V1, OR51I1, OR6K6	250	478	13528	4.75461	1.46216e-13	7.30527e-14	1.77636e-13
GOTERM_BP_FAT	GO:0007608~sensory perception of smell	40	12.1581	8.84729e-17	OR52H1, OR51B2, OR10T2, OR2T4, OR52J3, OR2J2, OR51Q1, OR11G2, OR6W1P, OR6C65, OR10G2, OR5A2, OR52D1, OR52N4, OR2T10, OR51T1, OR2T11, OR51B5, OR51B6, OR51L1, OR2T35, OR51B4, OR9A2, OR2C3, OR5B21, OR51V1, OR6N2, OR5K4, OR5K3, OR11L1, OR52E2, OR56A4, OR51I2, OR2T29, OR10AD1, OR6K3, OR6K2, OR6V1, OR51I1, OR6K6	250	431	13528	5.022	1.46216e-13	4.87388e-14	1.77636e-13
SP_PIR_KEYWORDS	sensory transduction	44	13.3739	5.11732e-16	OR52H1, OR51B2, OR10T2, OR2T4, OR52J3, OR2J2, OR51Q1, RORB, OR11G2, OR6C65, OR10G2, RIMS1, OR5A2, OR52D1, OR52N4, OR2T10, OR51T1, OR2T11, OR51B5, OR51B6, OR51L1, OR2T35, OR51B4, SCNN1B, OR9A2, OR2C3, OR5B21, OR51V1, OR6N2, OR5K4, OR5K3, OR11L1, OR52E2, OR56A4, PITPNM3, OR51I2, OR2T29, OR10AD1, TAS2R38, OR6K3, OR6K2, OR6V1, OR51I1, OR6K6	322	595	19235	4.41745	1.82077e-13	3.03091e-14	7.54952e-13
KEGG_PATHWAY	hsa04740:Olfactory transduction	37	11.2462	2.98228e-15	OR52H1, OR51B2, OR10T2, OR2T4, OR52J3, OR2J2, OR51Q1, OR11G2, OR6C65, PRKG1, OR10G2, OR5A2, OR52D1, OR52N4, OR2T10, OR51T1, OR2T11, OR51B5, OR51B6, OR51L1, OR51B4, OR9A2, OR2C3, OR5B21, OR51V1, OR6N2, OR11L1, OR52E2, OR56A4, OR51I2, OR2T29, OR10AD1, OR6K3, OR6K2, OR6V1, OR51I1, OR6K6	110	379	5085	4.51295	2.57794e-13	2.57794e-13	3.23075e-12
GOTERM_BP_FAT	GO:0007600~sensory perception	51	15.5015	2.13105e-14	OR52H1, POU6F2, OR10T2, OR2J2, OR51Q1, RORB, OR6C65, OR52D1, KCNQ4, GRIN2B, OR51T1, OR2T10, OR2T11, OR51L1, OR9A2, OR5B21, SCN10A, PITPNM3, OR10AD1, CLIC5, OR6V1, OR51B2, NDN, OR2T4, OR52J3, OR11G2, OR6W1P, OR10G2, RIMS1, OR5A2, OR52N4, OR51B5, OR51B6, OR2T35, OR51B4, SCNN1B, OR2C3, OR6N2, OR51V1, OR5K4, OR5K3, OR11L1, OR52E2, OR56A4, OR2T29, OR51I2, TAS2R38, OR6K3, OR6K2, OR51I1, OR6K6	250	810	13528	3.40705	2.80735e-11	7.01839e-12	3.4861e-11
GOTERM_BP_FAT	GO:0050890~cognition	54	16.4134	3.0956e-14	OR52H1, ADCY8, POU6F2, OR10T2, OR2J2, RORB, OR51Q1, OR6C65, OR52D1, KCNQ4, OR2T10, GRIN2B, OR51T1, OR2T11, ADAM2, OR51L1, OR9A2, OR5B21, SCN10A, PITPNM3, OR10AD1, CLIC5, OR6V1, OR51B2, NDN, OR2T4, OR52J3, OR11G2, OR6W1P, OR10G2, RIMS1, OR5A2, OR52N4, OR51B5, OR51B6, OR2T35, OR51B4, SCNN1B, OR2C3, OR6N2, OR51V1, OR5K4, OR5K3, OR11L1, OR52E2, OR56A4, OR2T29, OR51I2, TAS2R38, OR6K3, OR6K2, CACNA1C, …	250	909	13528	3.21457	4.07944e-11	8.15892e-12	5.06595e-11
SP_PIR_KEYWORDS	g-protein coupled receptor	48	14.5897	1.01173e-13	OR52H1, OR51B2, OR10T2, OR2T4, OR52J3, OR2J2, OR51Q1, OR11G2, OR6W1P, OR6C65, OR10G2, OR5A2, OR52D1, TAAR9, TAAR6, OR52N4, OR2T10, OR51T1, OR2T11, OR51B5, OR51B6, OR51L1, OR2T35, OR51B4, OR9A2, OR2C3, OR5B21, OR51V1, OR6N2, GPR158, OR5K4, OR5K3, OR11L1, OR52E2, NPY5R, OR56A4, OR51I2, OR2T29, OR10AD1, TAS2R38, MC4R, OR6K3, ADRA1A, OR6K2, OR6V1, OR51I1, OR6K6, GPR115	322	816	19235	3.51388	3.31744e-11	4.14679e-12	1.3699e-10
SP_PIR_KEYWORDS	transducer	49	14.8936	3.10585e-13	OR52H1, OR10T2, OR2J2, OR51Q1, OR6C65, OR52D1, TAAR9, TAAR6, OR51T1, OR2T10, OR2T11, OR51L1, OR9A2, OR5B21, OR10AD1, OR6V1, OR51B2, OR2T4, OR52J3, OR11G2, OR6W1P, OR10G2, OR5A2, OR52N4, OR51B5, OR51B6, OR2T35, OR51B4, OR2C3, OR51V1, OR6N2, GPR158, OR5K4, OR5K3, OR11L1, OR52E2, NPY5R, OR56A4, OR2T29, OR51I2, TAS2R38, OR6K3, MC4R, OR6K2, ADRA1A, RGS7, OR51I1, OR6K6, GPR115	322	874	19235	3.34904	1.0189e-10	1.0189e-11	4.20752e-10
INTERPRO	IPR017452:GPCR, rhodopsin-like superfamily	45	13.6778	5.85262e-13	OR52H1, OR51B2, OR10T2, OR2T4, OR52J3, OR2J2, OR51Q1, OR11G2, OR6W1P, OR6C65, OR10G2, OR5A2, OR52D1, TAAR9, TAAR6, OR52N4, OR2T10, OR51T1, OR2T11, OR51B5, OR51B6, OR51L1, OR2T35, OR51B4, OR9A2, OR2C3, OR5B21, OR51V1, OR6N2, OR5K4, OR5K3, OR11L1, OR52E2, NPY5R, OR56A4, OR51I2, OR2T29, OR10AD1, MC4R, OR6K3, ADRA1A, OR6K2, OR6V1, OR51I1, OR6K6	294	726	16659	3.51219	2.93825e-10	1.46913e-10	8.43348e-10
INTERPRO	IPR000276:7TM GPCR, rhodopsin-like	45	13.6778	6.13206e-13	OR52H1, OR51B2, OR10T2, OR2T4, OR52J3, OR2J2, OR51Q1, OR11G2, OR6W1P, OR6C65, OR10G2, OR5A2, OR52D1, TAAR9, TAAR6, OR52N4, OR2T10, OR51T1, OR2T11, OR51B5, OR51B6, OR51L1, OR2T35, OR51B4, OR9A2, OR2C3, OR5B21, OR51V1, OR6N2, OR5K4, OR5K3, OR11L1, OR52E2, NPY5R, OR56A4, OR51I2, OR2T29, OR10AD1, MC4R, OR6K3, ADRA1A, OR6K2, OR6V1, OR51I1, OR6K6	294	727	16659	3.50735	3.07814e-10	1.02605e-10	8.83493e-10
PIR_SUPERFAMILY	PIRSF038651:G protein-coupled olfactory receptor, class I	16	4.86322	9.64574e-13	OR52H1, OR51B2, OR52J3, OR52E2, OR51Q1, OR52D1, OR56A4, OR52N4, OR51I2, OR51T1, OR51B5, OR51B6, OR51L1, OR51B4, OR51I1, OR51V1	164	58	7396	12.4407	1.36968e-10	1.36968e-10	1.14092e-09
GOTERM_BP_FAT	GO:0007186~G-protein coupled receptor protein signaling pathway	55	16.7173	3.61453e-11	OR52H1, ADCY8, OR10T2, OR2J2, OR51Q1, OR6C65, CXCL12, OR52D1, TAAR9, TAAR6, OR2T10, OR51T1, OR2T11, OR51L1, MS4A2, OR9A2, OR5B21, CPE, OR10AD1, OR6V1, OR51B2, OR2T4, CXCL2, OR52J3, OR11G2, OR6W1P, CACNB4, OR10G2, OR5A2, OR52N4, OR51B5, OR51B6, OR2T35, OR51B4, OR2C3, OR51V1, OR6N2, GPR158, OR5K4, OR5K3, OR11L1, OR52E2, NPY5R, OR56A4, OR2T29, OR51I2, TAS2R38, MC4R, OR6K3, RGS7, OR6K2, ADRA1A, OR51I…	250	1123	13528	2.65019	4.76034e-08	7.9339e-09	5.91113e-08
PIR_SUPERFAMILY	PIRSF800006:rhodopsin-like G protein-coupled receptors	44	13.3739	1.20909e-10	OR52H1, OR51B2, OR10T2, OR2T4, OR52J3, OR2J2, OR51Q1, OR11G2, OR6W1P, OR6C65, OR10G2, OR5A2, OR52D1, TAAR9, TAAR6, OR52N4, OR2T10, OR51T1, OR2T11, OR51B5, OR51B6, OR51L1, OR2T35, OR51B4, OR9A2, OR2C3, OR5B21, OR51V1, OR6N2, OR5K4, OR5K3, OR11L1, OR52E2, OR56A4, OR51I2, OR2T29, OR10AD1, MC4R, OR6K3, ADRA1A, OR6K2, OR6V1, OR51I1, OR6K6	164	686	7396	2.89255	1.7169e-08	8.58451e-09	1.43015e-07
GOTERM_BP_FAT	GO:0007166~cell surface receptor linked signal transduction	68	20.6687	2.26186e-08	OR52H1, ADCY8, OR10T2, OR2J2, OR51Q1, OR6C65, CXCL12, OR52D1, TAAR9, TAAR6, LILRA1, OR2T10, GRIN2B, OR51T1, OR2T11, OR51L1, MS4A2, HHIP, OR9A2, OR5B21, GHR, PTPRT, DLL1, ALK, CPE, OR10AD1, OR6V1, ADAMTS18, OR51B2, NDN, ERBB4, OR2T4, CXCL2, OR52J3, CXXC4, OR11G2, CACNB4, OR6W1P, OR10G2, OR5A2, OR52N4, DNER, OR51B5, OR51B6, OR2T35, OR51B4, OR2C3, OR51V1, OR6N2, GPR158, OR5K4, OR5K3, OR11L1, OR52E2,…	250	1856	13528	1.98255	2.97883e-05	4.25553e-06	3.69901e-05
PIR_SUPERFAMILY	PIRSF003152:G protein-coupled olfactory receptor, class II	24	7.29483	2.49278e-06	OR5K4, OR5K3, OR2T4, OR10T2, OR11L1, OR2J2, OR11G2, OR6W1P, OR10G2, OR6C65, OR5A2, OR2T29, OR2T10, OR2T11, OR10AD1, OR6K3, OR6K2, OR6V1, OR2T35, OR9A2, OR2C3, OR6K6, OR5B21, OR6N2	164	353	7396	3.06612	0.000353913	0.000117985	0.00294851
Annotation Cluster 3	Enrichment Score: 5.560665507403163
Category	Term	Count	%	PValue	Genes	List Total	Pop Hits	Pop Total	Fold Enrichment	Bonferroni	Benjamini	FDR
SP_PIR_KEYWORDS	signal	100	30.3951	4.09475e-10	NELL2, CXCL12, LILRA1, LPA, LILRA2, GRIN2B, ADAM2, PGLYRP3, ROBO2, UNC5D, NEGR1, SPON1, CRISP3, PTPRM, PTPRN2, CHODL, PTPRT, DLL1, MOXD1, LILRB1, CPE, DEFA6, CST4, IGH@, KIR2DL1, C7ORF34, PLXNC1, EMCN, SERPINA10, FAM55A, ERBB4, PCDHAC1, CSMD1, DPCR1, IFNA5, PIP, FAM5C, IGKC, ANGPTL5, UPK2, GPR158, HAVCR1, NTF3, PCDH10, SLAMF7, NOTCH4, TMEM41A, BMP5, PNLIP, CSTL1, OPCML, CRP, MMP27, FCRL2, FCRL1, …	322	3250	19235	1.83803	1.34308e-07	1.22098e-08	5.54623e-07
UP_SEQ_FEATURE	signal peptide	100	30.3951	4.82522e-10	NELL2, CXCL12, LILRA1, LPA, LILRA2, GRIN2B, ADAM2, PGLYRP3, ROBO2, UNC5D, NEGR1, SPON1, CRISP3, PTPRM, PTPRN2, CHODL, PTPRT, DLL1, MOXD1, LILRB1, CPE, DEFA6, CST4, IGH@, KIR2DL1, C7ORF34, PLXNC1, EMCN, SERPINA10, FAM55A, ERBB4, PCDHAC1, CSMD1, DPCR1, IFNA5, PIP, FAM5C, IGKC, ANGPTL5, UPK2, GPR158, HAVCR1, NTF3, PCDH10, SLAMF7, NOTCH4, TMEM41A, BMP5, PNLIP, CSTL1, OPCML, CRP, MMP27, FCRL2, FCRL1, …	321	3250	19113	1.83206	4.82521e-07	8.04203e-08	7.6237e-07
SP_PIR_KEYWORDS	Secreted	53	16.1094	1.1515e-05	PNLIP, CSTL1, IGHG4, CRP, NELL2, MMP27, CXCL12, SERPINA9, XYLT1, PGLYRP3, KLK12, SEMA3D, HHIP, PRSS35, SPON1, GHR, CRISP3, APCS, GIF, CD163, CPE, PSG7, DEFA6, CST4, SERPINB2, IGH@, KIR2DL1, GPHA2, AMY1C, C7ORF34, AMY1A, ADAMTS18, DCD, C7, EMCN, SERPINA10, FAM55A, CXCL2, PRSS1, KITLG, PCDHAC1, DEFB114, PRSS2, IFNA5, RPTN, FAM5C, PIP, PCSK5, ANGPTL5, PNLIPRP1, NTF3, KLK5, LEP, BMP5	322	1689	19235	1.87449	0.00376981	0.000269745	0.0155956
GOTERM_CC_FAT	GO:0005576~extracellular region	61	18.541	0.000906362	PNLIP, CSTL1, IGHG4, CRP, NELL2, MMP27, CXCL12, SERPINA9, LPA, GRIN2B, XYLT1, ADAM2, PGLYRP3, KLK12, SEMA3D, HHIP, PRSS35, SPON1, GHR, CRISP3, APCS, GIF, DLL1, CD163, CPE, PSG7, DEFA6, CST4, SERPINB2, IGH@, KIR2DL1, GPHA2, AMY1C, C7ORF34, AMY1A, ADAMTS18, C7, DCD, EMCN, SERPINA10, FAM55A, CXCL2, PRSS1, KITLG, C1S, PCDHAC1, DEFB114, PRSS2, IFNA5, RPTN, PIP, FAM5C, IGKC, PCSK5, ANGPTL5, PNLIPRP1, N…	259	2010	12782	1.49773	0.19265	0.0234972	1.16051
GOTERM_CC_FAT	GO:0044421~extracellular region part	27	8.20669	0.0762716	ADAMTS18, PNLIP, CRP, CXCL2, PRSS1, MMP27, KITLG, CXCL12, GRIN2B, IFNA5, RPTN, PRSS2, PCSK5, ANGPTL5, GHR, SPON1, CRISP3, PNLIPRP1, APCS, KLK5, NTNG1, GIF, LEP, DEFA6, NOTCH4, SERPINB2, BMP5	259	960	12782	1.38801	1	0.626729	63.988
Annotation Cluster 4	Enrichment Score: 3.4485272922652803
Category	Term	Count	%	PValue	Genes	List Total	Pop Hits	Pop Total	Fold Enrichment	Bonferroni	Benjamini	FDR
GOTERM_CC_FAT	GO:0044459~plasma membrane part	70	21.2766	7.45662e-05	SYT1, OPCML, CTTNBP2, KCNQ4, PCDH1, GRIN2B, ANK3, ADAM2, SLC1A6, MS4A2, SLC22A6, ROBO2, HHIP, DLG5, SLC4A1, TRPV6, DLG2, SCN10A, GHR, ANKS1B, KCND2, PTPRM, MPP1, NRXN3, PTPRN2, SLC22A8, RIMBP2, GIF, DLL1, NRXN1, ALK, TRA@, CD163, CTNNA2, CARD11, CD86, RND1, KIR2DL1, C7, EMCN, ERBB4, GK2, KCNA2, KEL, TFR2, KCNA3, CACNB4, RIMS2, RIMS1, RIMS4, TPSG1, PCDHAC1, SCNN1B, UPK2, NOX4, DLGAP2, SLC6A11, NTN…	259	2203	12782	1.56813	0.0174443	0.00438991	0.0959475
GOTERM_CC_FAT	GO:0031226~intrinsic to plasma membrane	42	12.766	0.000703936	C7, OPCML, KEL, KCNA2, TFR2, KCNA3, TPSG1, PCDHAC1, KCNQ4, PCDH1, GRIN2B, SLC1A6, ADAM2, MS4A2, SLC22A6, TRPV6, HHIP, SLC4A1, UPK2, GHR, SCN10A, PTPRM, KCND2, MPP1, SLC6A11, NRXN3, PTPRN2, SLC22A8, CD1C, NTNG1, CD1A, DLL1, NRXN1, ALK, TRA@, NPY5R, CD163, ABCC9, KCNJ8, NOTCH4, ADRA1A, KIR2DL1	259	1215	12782	1.70597	0.153112	0.0273178	0.902408
GOTERM_CC_FAT	GO:0005887~integral to plasma membrane	41	12.462	0.000859692	C7, OPCML, KEL, KCNA2, TFR2, KCNA3, TPSG1, PCDHAC1, KCNQ4, PCDH1, GRIN2B, SLC1A6, ADAM2, MS4A2, SLC22A6, TRPV6, HHIP, SLC4A1, UPK2, GHR, SCN10A, PTPRM, KCND2, MPP1, SLC6A11, NRXN3, PTPRN2, SLC22A8, CD1C, DLL1, CD1A, NRXN1, ALK, TRA@, NPY5R, CD163, ABCC9, KCNJ8, NOTCH4, ADRA1A, KIR2DL1	259	1188	12782	1.7032	0.183701	0.02858	1.10106
Annotation Cluster 5	Enrichment Score: 2.884451985451966
Category	Term	Count	%	PValue	Genes	List Total	Pop Hits	Pop Total	Fold Enrichment	Bonferroni	Benjamini	FDR
SP_PIR_KEYWORDS	Immunoglobulin domain	26	7.90274	3.79936e-07	IGHG4, OPCML, FCRL2, FCRL1, LILRA1, LILRA2, IGHA1, SEMA3D, TRBV19, UNC5D, ROBO2, IGKC, NEGR1, HAVCR1, PTPRM, CD1C, CD1B, PTPRT, CD1A, SLAMF7, LILRB1, CD86, PSG7, LRRN1, KIR2DL1, IGH@	322	470	19235	3.30455	0.000124611	1.03849e-05	0.000514612
INTERPRO	IPR007110:Immunoglobulin-like	26	7.90274	2.93782e-06	IGHG4, OPCML, FCRL2, FCRL1, LILRA1, LILRA2, IGHA1, SEMA3D, TRBV19, UNC5D, ROBO2, IGKC, NEGR1, PTPRM, HAVCR1, CD1C, CD1B, PTPRT, CD1A, SLAMF7, TRA@, LILRB1, CD86, PSG7, LRRN1, IGH@	294	501	16659	2.94061	0.0014737	0.000294914	0.00423287
INTERPRO	IPR013783:Immunoglobulin-like fold	25	7.59878	4.62496e-05	FAM55A, IGHG4, OPCML, FCRL2, FCRL1, LILRA1, LILRA2, IGHA1, TRBV19, UNC5D, ROBO2, IGKC, NEGR1, PTPRM, HAVCR1, CD1C, CD1B, CD1A, TRA@, LILRB1, CD86, PSG7, LRRN1, KIR2DL1, IGH@	294	553	16659	2.56163	0.0229504	0.00331134	0.066618
UP_SEQ_FEATURE	domain:Ig-like C2-type 3	10	3.03951	0.000215082	LILRB1, LILRA1, OPCML, PSG7, LILRA2, FCRL2, FCRL1, KIR2DL1, ROBO2, NEGR1	321	122	19113	4.8805	0.193543	0.0265298	0.339282
INTERPRO	IPR013106:Immunoglobulin V-set	14	4.25532	0.000483125	HAVCR1, IGHG4, FCRL2, FCRL1, SLAMF7, TRA@, CD86, PSG7, SEMA3D, IGHA1, IGH@, TRBV19, IGKC, NEGR1	294	249	16659	3.18589	0.215405	0.0239669	0.69386
INTERPRO	IPR013151:Immunoglobulin	12	3.64742	0.000922435	LILRB1, PTPRM, LILRA1, OPCML, PSG7, LILRA2, FCRL2, FCRL1, KIR2DL1, UNC5D, IGH@, NEGR1	294	202	16659	3.36613	0.370781	0.0350091	1.3209
SMART	SM00409:IG	15	4.55927	0.00191675	PTPRM, HAVCR1, OPCML, FCRL2, FCRL1, PTPRT, SLAMF7, TRA@, LILRB1, LILRA1, LILRA2, PSG7, SEMA3D, KIR2DL1, NEGR1	160	330	9079	2.57926	0.205649	0.0738726	2.17833
INTERPRO	IPR003599:Immunoglobulin subtype	15	4.55927	0.0022063	PTPRM, HAVCR1, OPCML, FCRL2, FCRL1, PTPRT, SLAMF7, TRA@, LILRB1, LILRA1, LILRA2, PSG7, SEMA3D, KIR2DL1, NEGR1	294	330	16659	2.5756	0.670041	0.0761441	3.13236
UP_SEQ_FEATURE	domain:Ig-like C2-type 1	10	3.03951	0.00482667	LILRB1, LILRA1, OPCML, PSG7, LILRA2, FCRL2, FCRL1, KIR2DL1, ROBO2, NEGR1	321	190	19113	3.13379	0.99208	0.224813	7.35958
UP_SEQ_FEATURE	domain:Ig-like C2-type 2	10	3.03951	0.00499572	LILRB1, LILRA1, OPCML, PSG7, LILRA2, FCRL2, FCRL1, KIR2DL1, ROBO2, NEGR1	321	191	19113	3.11739	0.993317	0.22152	7.60791
UP_SEQ_FEATURE	domain:Ig-like C2-type 4	5	1.51976	0.0386647	LILRB1, LILRA1, LILRA2, FCRL2, ROBO2	321	76	19113	3.91724	1	0.697268	46.3674
SMART	SM00408:IGc2	8	2.43161	0.0684672	OPCML, PSG7, LRRN1, FCRL2, KIR2DL1, ROBO2, UNC5D, NEGR1	160	205	9079	2.21439	0.999799	0.455517	55.6988
INTERPRO	IPR003598:Immunoglobulin subtype 2	8	2.43161	0.0707442	OPCML, PSG7, LRRN1, FCRL2, KIR2DL1, ROBO2, UNC5D, NEGR1	294	205	16659	2.21125	1	0.592759	65.2562
INTERPRO	IPR013098:Immunoglobulin I-set	4	1.21581	0.438801	OPCML, LRRN1, ROBO2, NEGR1	294	138	16659	1.64241	1	0.989979	99.9757
Annotation Cluster 6	Enrichment Score: 2.666336902797385
Category	Term	Count	%	PValue	Genes	List Total	Pop Hits	Pop Total	Fold Enrichment	Bonferroni	Benjamini	FDR
SP_PIR_KEYWORDS	heterotetramer	8	2.43161	0.000150161	IGHG4, IGHA1, HBG1, TRBV19, IGH@, IGKC, HBE1, TRA@	322	69	19235	6.92592	0.0480631	0.00327838	0.203198
SMART	SM00407:IGc1	8	2.43161	0.000175159	IGHG4, CD1C, IGHA1, CD1B, TRBV19, CD1A, IGH@, IGKC	160	68	9079	6.67574	0.0208015	0.0208015	0.200886
INTERPRO	IPR003597:Immunoglobulin C1-set	8	2.43161	0.00018774	IGHG4, CD1C, IGHA1, CD1B, TRBV19, CD1A, IGH@, IGKC	294	68	16659	6.66627	0.0899486	0.010418	0.270165
SP_PIR_KEYWORDS	immunoglobulin c region	4	1.21581	0.000358976	IGHG4, IGHA1, IGH@, IGKC	322	9	19235	26.5493	0.111095	0.00690342	0.485129
GOTERM_MF_FAT	GO:0003823~antigen binding	7	2.12766	0.000408743	IGHG4, LILRA1, LILRA2, IGHA1, IGH@, IGKC, TRA@	227	56	12983	7.14923	0.15536	0.0547272	0.571249
INTERPRO	IPR003006:Immunoglobulin/major histocompatibility complex, conserved site	7	2.12766	0.00431636	CD86, HAVCR1, IGHG4, IGHA1, IGH@, IGKC, CSMD2	294	87	16659	4.55911	0.885994	0.113646	6.04243
SMART	SM00406:IGv	6	1.82371	0.0117043	CD86, IGHG4, IGHA1, IGH@, IGKC, TRA@	160	78	9079	4.3649	0.756541	0.161886	12.6416
INTERPRO	IPR003596:Immunoglobulin V-set, subgroup	6	1.82371	0.01209	CD86, IGHG4, IGHA1, IGH@, IGKC, TRA@	294	78	16659	4.35871	0.997771	0.202405	16.0762
SP_PIR_KEYWORDS	immunoglobulin	4	1.21581	0.0146523	IGHG4, IGHA1, IGH@, IGKC	322	31	19235	7.70787	0.992105	0.132724	18.1212
SP_PIR_KEYWORDS	duplication	6	1.82371	0.33479	SYT1, IGHG4, PSG7, IGHA1, IGH@, C1S	322	228	19235	1.572	1	0.86003	99.6
Annotation Cluster 7	Enrichment Score: 2.5623696284185318
Category	Term	Count	%	PValue	Genes	List Total	Pop Hits	Pop Total	Fold Enrichment	Bonferroni	Benjamini	FDR
INTERPRO	IPR003267:Small proline-rich	9	2.73556	6.94407e-09	SPRR2D, SPRR1A, SPRR2A, LCE2C, LCE2D, SPRR4, SPRR2G, LCE2A, LELP1	294	25	16659	20.3988	3.48592e-06	8.7148e-07	1.00054e-05
SP_PIR_KEYWORDS	keratinization	8	2.43161	3.92335e-06	SPRR2D, SPRR1A, SPRR2A, LCE2C, LCE2D, SPRR4, SPRR2G, LCE2A	322	40	19235	11.9472	0.00128603	9.89844e-05	0.00531394
GOTERM_BP_FAT	GO:0031424~keratinization	8	2.43161	1.20429e-05	SPRR2D, SPRR1A, SPRR2A, LCE2C, LCE2D, SPRR4, SPRR2G, LCE2A	250	43	13528	10.0673	0.0157354	0.0019806	0.0196928
GOTERM_BP_FAT	GO:0030216~keratinocyte differentiation	8	2.43161	0.000203159	SPRR2D, SPRR1A, SPRR2A, LCE2C, LCE2D, SPRR4, SPRR2G, LCE2A	250	66	13528	6.55903	0.234777	0.0264039	0.331725
GOTERM_BP_FAT	GO:0009913~epidermal cell differentiation	8	2.43161	0.000349993	SPRR2D, SPRR1A, SPRR2A, LCE2C, LCE2D, SPRR4, SPRR2G, LCE2A	250	72	13528	6.01244	0.369361	0.041045	0.570837
GOTERM_CC_FAT	GO:0001533~cornified envelope	5	1.51976	0.000890659	SPRR2D, SPRR1A, RPTN, SPRR2A, SPRR2G	259	22	12782	11.2162	0.18965	0.0259437	1.14051
GOTERM_BP_FAT	GO:0030855~epithelial cell differentiation	10	3.03951	0.000972471	SPRR2D, SPRR1A, SPRR2A, NOTCH4, LCE2C, LCE2D, SPRR4, SPRR2G, LCE2A, UPK2	250	137	13528	3.94978	0.722343	0.0769626	1.57854
GOTERM_BP_FAT	GO:0008544~epidermis development	11	3.34347	0.0021791	NTF3, SPRR2D, SPRR1A, SPRR2A, KLK5, LCE2C, LCE2D, SPRR4, SPRR2G, LCE2A, GRHL3	250	184	13528	3.23496	0.943471	0.147525	3.50466
GOTERM_BP_FAT	GO:0007398~ectoderm development	11	3.34347	0.00385685	NTF3, SPRR2D, SPRR1A, SPRR2A, KLK5, LCE2C, LCE2D, SPRR4, SPRR2G, LCE2A, GRHL3	250	199	13528	2.99112	0.993838	0.224669	6.12407
GOTERM_BP_FAT	GO:0060429~epithelium development	10	3.03951	0.0249677	SPRR2D, SPRR1A, SPRR2A, NOTCH4, LCE2C, LCE2D, SPRR4, SPRR2G, LCE2A, UPK2	250	227	13528	2.38379	1	0.530842	33.8669
UP_SEQ_FEATURE	repeat:3	7	2.12766	0.151471	KRTAP9-4, HAVCR1, KRTAP11-1, SPRR2D, SPRR1A, SPRR2A, SPRR2G	321	214	19113	1.94764	1	0.967349	92.5363
UP_SEQ_FEATURE	repeat:1	7	2.12766	0.222808	KRTAP9-4, HAVCR1, KRTAP11-1, SPRR2D, SPRR1A, SPRR2A, SPRR2G	321	243	19113	1.7152	1	0.990608	98.1363
UP_SEQ_FEATURE	repeat:2	7	2.12766	0.231004	KRTAP9-4, HAVCR1, KRTAP11-1, SPRR2D, SPRR1A, SPRR2A, SPRR2G	321	246	19113	1.69429	1	0.990818	98.4237
UP_SEQ_FEATURE	repeat:4	4	1.21581	0.590334	KRTAP9-4, HAVCR1, KRTAP11-1, SPRR1A	321	182	19113	1.30862	1	0.999996	99.9999
UP_SEQ_FEATURE	repeat:6	3	0.911854	0.693996	KRTAP9-4, HAVCR1, SPRR1A	321	143	19113	1.24913	1	1	100
UP_SEQ_FEATURE	repeat:5	3	0.911854	0.741957	KRTAP9-4, HAVCR1, SPRR1A	321	157	19113	1.13775	1	1	100
Annotation Cluster 8	Enrichment Score: 2.3968079878997797
Category	Term	Count	%	PValue	Genes	List Total	Pop Hits	Pop Total	Fold Enrichment	Bonferroni	Benjamini	FDR
GOTERM_BP_FAT	GO:0007268~synaptic transmission	17	5.16717	0.000130033	SYT1, CPLX1, KCND2, NTF3, DLGAP2, NRXN3, CPNE6, NRXN1, CACNB4, RIMS1, NPY5R, CTNNA2, LIN7A, CTTNBP2, GRIN2B, SLC1A6, CACNA1C	250	298	13528	3.08693	0.157402	0.0188496	0.212442
GOTERM_CC_FAT	GO:0014069~postsynaptic density	8	2.43161	0.000556577	ANKS1B, KCND2, ERBB4, GRIN2B, DLGAP2, CACNA1C, SHANK2, DLG2	259	71	12782	5.56072	0.123123	0.0259355	0.714126
GOTERM_BP_FAT	GO:0007267~cell-cell signaling	24	7.29483	0.0007225	SYT1, CPLX1, KCND2, NTF3, DLGAP2, NRXN3, CPNE6, FCRL2, NRXN1, CACNB4, RIMS1, NPY5R, LIN7A, CTNNA2, LEP, CTTNBP2, CD86, PCDH1, GRIN2B, SLC1A6, MC4R, ADRA1A, CACNA1C, PCSK5	250	600	13528	2.16448	0.613984	0.0762585	1.17503
GOTERM_BP_FAT	GO:0019226~transmission of nerve impulse	17	5.16717	0.000766848	SYT1, CPLX1, KCND2, NTF3, DLGAP2, NRXN3, CPNE6, NRXN1, CACNB4, RIMS1, NPY5R, CTNNA2, LIN7A, CTTNBP2, GRIN2B, SLC1A6, CACNA1C	250	350	13528	2.6283	0.6359	0.0747741	1.24673
GOTERM_CC_FAT	GO:0045202~synapse	17	5.16717	0.00231986	SYT1, ANKS1B, KCND2, ERBB4, DLGAP2, RIMBP2, NRXN1, CACNB4, RIMS2, SHANK2, RIMS1, RIMS4, LIN7A, GRIN2B, ANK3, CACNA1C, DLG2	259	355	12782	2.3633	0.421966	0.0533372	2.9456
SP_PIR_KEYWORDS	synapse	11	3.34347	0.00318485	ANKS1B, SYT1, GRIN2B, DLGAP2, RIMBP2, RIMS2, RIMS1, SHANK2, DLG2, RIMS4, LIN7A	322	213	19235	3.08496	0.648764	0.0486029	4.22867
SP_PIR_KEYWORDS	cell junction	15	4.55927	0.00746116	NOX4, SYT1, ANKS1B, DLGAP2, RIMBP2, RIMS2, SHANK2, RIMS1, RIMS4, LIN7A, CTNNA2, PCDH1, GRIN2B, DLG5, DLG2	322	399	19235	2.24572	0.91426	0.0935844	9.6463
GOTERM_CC_FAT	GO:0044456~synapse part	12	3.64742	0.0113462	ANKS1B, SYT1, KCND2, ERBB4, GRIN2B, DLGAP2, NRXN1, CACNA1C, RIMS1, SHANK2, DLG2, LIN7A	259	246	12782	2.40738	0.932323	0.187106	13.6616
GOTERM_CC_FAT	GO:0030054~cell junction	18	5.47112	0.033557	NOX4, SYT1, ANKS1B, PTPRM, DLGAP2, RIMBP2, RIMS2, SHANK2, RIMS1, RIMS4, LIN7A, CTNNA2, CTTNBP2, PCDH1, RND1, GRIN2B, DLG5, DLG2	259	518	12782	1.71491	0.999683	0.395565	35.5575
SP_PIR_KEYWORDS	postsynaptic cell membrane	6	1.82371	0.0372134	ANKS1B, GRIN2B, DLGAP2, SHANK2, DLG2, LIN7A	322	110	19235	3.25833	0.999996	0.267266	40.1701
GOTERM_CC_FAT	GO:0045211~postsynaptic membrane	6	1.82371	0.137815	ANKS1B, GRIN2B, DLGAP2, SHANK2, DLG2, LIN7A	259	135	12782	2.19339	1	0.767331	85.1755
Annotation Cluster 9	Enrichment Score: 1.9045073957313448
Category	Term	Count	%	PValue	Genes	List Total	Pop Hits	Pop Total	Fold Enrichment	Bonferroni	Benjamini	FDR
UP_SEQ_FEATURE	short sequence motif:ITIM motif 4	3	0.911854	0.00400921	LILRB1, FCRL2, FCRL1	321	6	19113	29.771	0.981998	0.210464	6.14993
UP_SEQ_FEATURE	short sequence motif:ITIM motif 3	3	0.911854	0.00930757	LILRB1, FCRL2, FCRL1	321	9	19113	19.8474	0.999913	0.322693	13.7349
UP_SEQ_FEATURE	short sequence motif:ITIM motif 2	3	0.911854	0.0254119	LILRB1, FCRL2, FCRL1	321	15	19113	11.9084	1	0.575996	33.415
UP_SEQ_FEATURE	short sequence motif:ITIM motif 1	3	0.911854	0.0254119	LILRB1, FCRL2, FCRL1	321	15	19113	11.9084	1	0.575996	33.415
Annotation Cluster 10	Enrichment Score: 1.8640236079528463
Category	Term	Count	%	PValue	Genes	List Total	Pop Hits	Pop Total	Fold Enrichment	Bonferroni	Benjamini	FDR
SP_PIR_KEYWORDS	voltage-gated channel	11	3.34347	0.000217084	KCNQ4, KCND2, KCNJ8, KCNA2, CLIC5, KCNH7, KCNA3, CACNB4, CACNA1C, KCNIP4, SCN10A	322	150	19235	4.38064	0.0687348	0.00444081	0.293634
GOTERM_MF_FAT	GO:0005261~cation channel activity	15	4.55927	0.000330034	KCND2, KCNA2, KCNA3, CACNB4, KCNIP4, ABCC9, KCNQ4, GRIN2B, KCNJ8, KCNH7, MS4A2, TRPV6, CACNA1C, SCNN1B, SCN10A	227	275	12983	3.11966	0.127442	0.065892	0.461483
UP_SEQ_FEATURE	short sequence motif:Selectivity filter	7	2.12766	0.000371924	KCNQ4, KCND2, KCNJ8, KCNA2, KCNH7, KCNA3, TRPV6	321	57	19113	7.31218	0.310641	0.0365159	0.586015
GOTERM_MF_FAT	GO:0046873~metal ion transmembrane transporter activity	15	4.55927	0.00182269	KCND2, KCNA2, KCNA3, CACNB4, KCNIP4, ABCC9, KCNQ4, GRIN2B, KCNJ8, KCNH7, MS4A2, TRPV6, CACNA1C, SCNN1B, SCN10A	227	328	12983	2.61557	0.529264	0.0898832	2.52406
GOTERM_MF_FAT	GO:0022832~voltage-gated channel activity	11	3.34347	0.00221191	KCNQ4, KCND2, KCNJ8, KCNA2, CLIC5, KCNH7, KCNA3, CACNB4, CACNA1C, KCNIP4, SCN10A	227	195	12983	3.22632	0.599296	0.0966224	3.05533
GOTERM_MF_FAT	GO:0005244~voltage-gated ion channel activity	11	3.34347	0.00221191	KCNQ4, KCND2, KCNJ8, KCNA2, CLIC5, KCNH7, KCNA3, CACNB4, CACNA1C, KCNIP4, SCN10A	227	195	12983	3.22632	0.599296	0.0966224	3.05533
SP_PIR_KEYWORDS	ionic channel	14	4.25532	0.00279549	KCND2, KCNA2, KCNA3, CACNB4, KCNIP4, KCNQ4, GRIN2B, KCNJ8, CLIC5, KCNH7, TRPV6, CACNA1C, SCNN1B, SCN10A	322	318	19235	2.62989	0.600765	0.0471774	3.72073
GOTERM_MF_FAT	GO:0005216~ion channel activity	16	4.86322	0.00314363	KCND2, KCNA2, KCNA3, CACNB4, KCNIP4, ABCC9, KCNQ4, GRIN2B, KCNJ8, CLIC5, KCNH7, MS4A2, TRPV6, CACNA1C, SCNN1B, SCN10A	227	386	12983	2.37073	0.727568	0.121937	4.31618
SP_PIR_KEYWORDS	potassium transport	8	2.43161	0.00318331	KCNQ4, KCND2, SLC24A3, KCNJ8, KCNA2, KCNH7, KCNA3, KCNIP4	322	115	19235	4.15555	0.648586	0.0509459	4.22666
INTERPRO	IPR005821:Ion transport	8	2.43161	0.00330026	KCNQ4, KCND2, KCNA2, KCNH7, KCNA3, TRPV6, CACNA1C, SCN10A	294	110	16659	4.12096	0.80976	0.0930027	4.65139
GOTERM_MF_FAT	GO:0022838~substrate specific channel activity	16	4.86322	0.00417812	KCND2, KCNA2, KCNA3, CACNB4, KCNIP4, ABCC9, KCNQ4, GRIN2B, KCNJ8, CLIC5, KCNH7, MS4A2, TRPV6, CACNA1C, SCNN1B, SCN10A	227	398	12983	2.29925	0.82257	0.145465	5.69825
GOTERM_MF_FAT	GO:0022843~voltage-gated cation channel activity	9	2.73556	0.00418925	KCNQ4, KCND2, KCNJ8, KCNA2, KCNH7, KCNA3, CACNB4, CACNA1C, SCN10A	227	147	12983	3.50166	0.823387	0.13453	5.71303
SP_PIR_KEYWORDS	potassium	8	2.43161	0.00525726	KCNQ4, KCND2, SLC24A3, KCNJ8, KCNA2, KCNH7, KCNA3, KCNIP4	322	126	19235	3.79276	0.822526	0.072415	6.89069
GOTERM_CC_FAT	GO:0034703~cation channel complex	9	2.73556	0.00530017	KCNQ4, KCND2, KCNJ8, KCNA2, KCNA3, CACNB4, SCNN1B, CACNA1C, SCN10A	259	132	12782	3.36486	0.714687	0.107756	6.61236
GOTERM_BP_FAT	GO:0030001~metal ion transport	18	5.47112	0.0056468	KCND2, KCNA2, TFR2, KCNA3, GIF, CACNB4, KCNIP4, ABCC9, KCNQ4, GRIN2B, SLC24A3, KCNJ8, KCNH7, TRPV6, SCNN1B, SLC30A10, CACNA1C, SCN10A	250	465	13528	2.09466	0.999423	0.241353	8.84496
GOTERM_MF_FAT	GO:0015267~channel activity	16	4.86322	0.00571443	KCND2, KCNA2, KCNA3, CACNB4, KCNIP4, ABCC9, KCNQ4, GRIN2B, KCNJ8, CLIC5, KCNH7, MS4A2, TRPV6, CACNA1C, SCNN1B, SCN10A	227	412	12983	2.22112	0.906222	0.166452	7.71659
GOTERM_MF_FAT	GO:0022803~passive transmembrane transporter activity	16	4.86322	0.00584582	KCND2, KCNA2, KCNA3, CACNB4, KCNIP4, ABCC9, KCNQ4, GRIN2B, KCNJ8, CLIC5, KCNH7, MS4A2, TRPV6, CACNA1C, SCNN1B, SCN10A	227	413	12983	2.21574	0.911204	0.158827	7.88733
GOTERM_MF_FAT	GO:0030955~potassium ion binding	8	2.43161	0.00705087	KCNQ4, KCND2, SLC24A3, KCNJ8, KCNA2, KCNH7, KCNA3, KCNIP4	227	128	12983	3.57461	0.946191	0.177019	9.43964
GOTERM_MF_FAT	GO:0015271~outward rectifier potassium channel activity	3	0.911854	0.00788294	KCND2, KCNA2, KCNA3	227	8	12983	21.4477	0.961939	0.18477	10.4973
GOTERM_MF_FAT	GO:0022836~gated channel activity	13	3.95137	0.00816344	KCND2, KCNA2, KCNA3, CACNB4, KCNIP4, KCNQ4, GRIN2B, KCNJ8, CLIC5, KCNH7, CACNA1C, SCNN1B, SCN10A	227	310	12983	2.39845	0.966134	0.180563	10.8512
GOTERM_MF_FAT	GO:0005267~potassium channel activity	8	2.43161	0.00863113	ABCC9, KCNQ4, KCND2, KCNJ8, KCNA2, KCNH7, KCNA3, KCNIP4	227	133	12983	3.44023	0.972128	0.180365	11.4385
SP_PIR_KEYWORDS	ion transport	19	5.77508	0.00869013	KCND2, KCNA2, SLC22A8, KCNA3, GIF, CACNB4, KCNIP4, KCNQ4, GRIN2B, SLC24A3, KCNJ8, CLIC5, KCNH7, SLC4A1, TRPV6, SCNN1B, SLC30A10, CACNA1C, SCN10A	322	578	19235	1.96364	0.942893	0.100603	11.1499
GOTERM_CC_FAT	GO:0034702~ion channel complex	11	3.34347	0.00875485	ABCC9, KCNQ4, KCND2, KCNJ8, KCNA2, CLIC5, KCNA3, CACNB4, SCNN1B, CACNA1C, SCN10A	259	205	12782	2.64812	0.874474	0.158809	10.7027
GOTERM_BP_FAT	GO:0006813~potassium ion transport	9	2.73556	0.00956335	ABCC9, KCNQ4, KCND2, SLC24A3, KCNJ8, KCNA2, KCNH7, KCNA3, KCNIP4	250	160	13528	3.0438	0.999997	0.344169	14.5424
SP_PIR_KEYWORDS	potassium channel	6	1.82371	0.00981995	KCNQ4, KCND2, KCNA2, KCNH7, KCNA3, KCNIP4	322	78	19235	4.59508	0.960713	0.102278	12.5118
GOTERM_BP_FAT	GO:0006811~ion transport	24	7.29483	0.0146599	KCND2, KCNA2, TFR2, SLC22A8, KCNA3, GIF, CACNB4, KCNIP4, CTTNBP2, ABCC9, KCNQ4, GRIN2B, SLC24A3, KCNJ8, CLIC5, SLC1A6, KCNH7, SLC22A6, SLC4A1, TRPV6, SCNN1B, CACNA1C, SLC30A10, SCN10A	250	768	13528	1.691	1	0.417413	21.4566
GOTERM_MF_FAT	GO:0031420~alkali metal ion binding	10	3.03951	0.0184499	KCNQ4, KCND2, SLC24A3, KCNJ8, KCNA2, KCNH7, KCNA3, SCNN1B, KCNIP4, SCN10A	227	228	12983	2.5085	0.999543	0.264819	22.9683
INTERPRO	IPR003091:Voltage-dependent potassium channel	4	1.21581	0.0199087	KCNQ4, KCND2, KCNA2, KCNA3	294	33	16659	6.86827	0.999959	0.293974	25.1548
GOTERM_BP_FAT	GO:0006812~cation transport	18	5.47112	0.0268519	KCND2, KCNA2, TFR2, KCNA3, GIF, CACNB4, KCNIP4, ABCC9, KCNQ4, GRIN2B, SLC24A3, KCNJ8, KCNH7, TRPV6, SCNN1B, SLC30A10, CACNA1C, SCN10A	250	553	13528	1.76133	1	0.533599	35.9261
GOTERM_MF_FAT	GO:0005249~voltage-gated potassium channel activity	6	1.82371	0.0303776	KCNQ4, KCND2, KCNJ8, KCNA2, KCNH7, KCNA3	227	100	12983	3.43163	0.999997	0.376165	35.0973
GOTERM_BP_FAT	GO:0015672~monovalent inorganic cation transport	11	3.34347	0.0707684	ABCC9, KCNQ4, KCND2, SLC24A3, KCNJ8, KCNA2, KCNH7, KCNA3, SCNN1B, KCNIP4, SCN10A	250	318	13528	1.8718	1	0.82753	69.8904
PIR_SUPERFAMILY	PIRSF002449:potassium voltage-gated channel, alpha subunit, subfamilies A/C/D/F/G/S	3	0.911854	0.0707859	KCND2, KCNA2, KCNA3	164	20	7396	6.76463	0.99997	0.774469	58.0374
UP_SEQ_FEATURE	region of interest:Segment H5 (pore-forming)	3	0.911854	0.0794397	KCNQ4, KCND2, KCNH7	321	28	19113	6.37951	1	0.860652	72.9582
INTERPRO	IPR003968:Potassium channel, voltage dependent, Kv	3	0.911854	0.081157	KCND2, KCNA2, KCNA3	294	27	16659	6.29592	1	0.61927	70.4633
GOTERM_CC_FAT	GO:0008076~voltage-gated potassium channel complex	5	1.51976	0.0959741	KCNQ4, KCND2, KCNJ8, KCNA2, KCNA3	259	86	12782	2.86926	1	0.678222	72.7158
GOTERM_CC_FAT	GO:0034705~potassium channel complex	5	1.51976	0.0959741	KCNQ4, KCND2, KCNJ8, KCNA2, KCNA3	259	86	12782	2.86926	1	0.678222	72.7158
INTERPRO	IPR003131:Potassium channel, voltage dependent, Kv, tetramerisation	3	0.911854	0.232508	KCND2, KCNA2, KCNA3	294	52	16659	3.26903	1	0.910661	97.7915
GOTERM_BP_FAT	GO:0055085~transmembrane transport	14	4.25532	0.248063	KCND2, KCNA2, SLC22A8, KCNA3, GIF, ABCC9, KCNQ4, SLC24A3, KCNH7, SLC22A6, TRPV6, SLC30A10, CACNA1C, SCN10A	250	569	13528	1.3314	1	0.967073	99.0557
SP_PIR_KEYWORDS	transport	29	8.81459	0.520351	CPLX1, KCNA2, KCNA3, CACNB4, RIMS1, KCNIP4, RIMS4, KCNQ4, LPA, GRIN2B, SLC24A3, SLC1A6, TRPV6, SLC4A1, SCNN1B, SCN10A, KCND2, SLC6A11, SLC22A8, GIF, LIN7A, ABCC9, KCNJ8, CLIC5, KCNH7, HBG1, CACNA1C, HBE1, SLC30A10	322	1670	19235	1.03733	1	0.95266	99.9952
SMART	SM00225:BTB	4	1.21581	0.61087	KCND2, KCNA2, KLHL9, KCNA3	160	179	9079	1.26802	1	0.984927	99.998
INTERPRO	IPR000210:BTB/POZ-like	4	1.21581	0.612674	KCND2, KCNA2, KLHL9, KCNA3	294	179	16659	1.26622	1	0.998993	99.9999
INTERPRO	IPR011333:BTB/POZ fold	4	1.21581	0.620185	KCND2, KCNA2, KLHL9, KCNA3	294	181	16659	1.25223	1	0.999034	99.9999
Annotation Cluster 11	Enrichment Score: 1.8378400510896395
Category	Term	Count	%	PValue	Genes	List Total	Pop Hits	Pop Total	Fold Enrichment	Bonferroni	Benjamini	FDR
SMART	SM00093:SERPIN	6	1.82371	0.000620361	SERPINA9, SERPINA10, SERPINB2, SERPINB11, SERPINB4, DLG2	160	40	9079	8.51156	0.0717613	0.0365486	0.709822
INTERPRO	IPR000215:Protease inhibitor I4, serpin	6	1.82371	0.000646372	SERPINA9, SERPINA10, SERPINB2, SERPINB11, SERPINB4, DLG2	294	40	16659	8.49949	0.277172	0.0290765	0.9273
SP_PIR_KEYWORDS	protease inhibitor	7	2.12766	0.00911876	CSTL1, SERPINA9, SERPINA10, CST4, SERPINB2, SERPINB11, SERPINB4	322	107	19235	3.90796	0.950445	0.101753	11.6689
GOTERM_MF_FAT	GO:0004866~endopeptidase inhibitor activity	8	2.43161	0.013467	CSTL1, SERPINA9, SERPINA10, LPA, CST4, SERPINB2, SERPINB11, SERPINB4	227	145	12983	3.15552	0.996301	0.25526	17.3037
GOTERM_MF_FAT	GO:0030414~peptidase inhibitor activity	8	2.43161	0.0176154	CSTL1, SERPINA9, SERPINA10, LPA, CST4, SERPINB2, SERPINB11, SERPINB4	227	153	12983	2.99053	0.999351	0.263491	22.0455
PIR_SUPERFAMILY	PIRSF001630:serpin	4	1.21581	0.0353672	SERPINA9, SERPINB2, SERPINB11, SERPINB4	164	33	7396	5.46637	0.993983	0.573518	34.6827
UP_SEQ_FEATURE	site:Reactive bond	4	1.21581	0.0393545	SERPINA10, SERPINB2, SERPINB11, SERPINB4	321	45	19113	5.29263	1	0.692991	46.9723
SP_PIR_KEYWORDS	Serine protease inhibitor	5	1.51976	0.044853	SERPINA9, SERPINA10, SERPINB2, SERPINB11, SERPINB4	322	80	19235	3.7335	1	0.301192	46.2899
GOTERM_MF_FAT	GO:0004867~serine-type endopeptidase inhibitor activity	5	1.51976	0.0766267	SERPINA9, SERPINA10, SERPINB2, SERPINB11, SERPINB4	227	92	12983	3.10836	1	0.609652	67.2785
GOTERM_MF_FAT	GO:0004857~enzyme inhibitor activity	9	2.73556	0.100833	CSTL1, SERPINA9, SERPINA10, LPA, CST4, SERPINB2, SERPINB11, PKIB, SERPINB4	227	270	12983	1.90646	1	0.704576	77.449
Annotation Cluster 12	Enrichment Score: 1.793937602214233
Category	Term	Count	%	PValue	Genes	List Total	Pop Hits	Pop Total	Fold Enrichment	Bonferroni	Benjamini	FDR
GOTERM_MF_FAT	GO:0008236~serine-type peptidase activity	11	3.34347	0.00111999	LPA, PRSS2, KLK5, KLK12, PRSS1, SERPINB2, C1S, DPP6, PRSS35, PCSK5, TPSG1	227	178	12983	3.53445	0.370491	0.0884083	1.55805
GOTERM_MF_FAT	GO:0017171~serine hydrolase activity	11	3.34347	0.00121938	LPA, PRSS2, KLK5, KLK12, PRSS1, SERPINB2, C1S, DPP6, PRSS35, PCSK5, TPSG1	227	180	12983	3.49518	0.395837	0.0805551	1.69522
GOTERM_MF_FAT	GO:0004252~serine-type endopeptidase activity	10	3.03951	0.00149414	LPA, PRSS2, KLK5, KLK12, PRSS1, SERPINB2, C1S, PRSS35, PCSK5, TPSG1	227	154	12983	3.71389	0.460731	0.0844407	2.0735
UP_SEQ_FEATURE	active site:Charge relay system	11	3.34347	0.00177261	PNLIP, PNLIPRP1, LPA, PRSS2, KLK5, KLK12, PRSS1, C1S, PRSS35, PCSK5, TPSG1	321	196	19113	3.34165	0.830378	0.127572	2.76423
UP_SEQ_FEATURE	domain:Peptidase S1	8	2.43161	0.0020461	LPA, PRSS2, KLK5, KLK12, PRSS1, C1S, PRSS35, TPSG1	321	106	19113	4.49374	0.871033	0.136102	3.1843
INTERPRO	IPR018114:Peptidase S1/S6, chymotrypsin/Hap, active site	8	2.43161	0.00254178	LPA, PRSS2, KLK5, KLK12, PRSS1, C1S, PRSS35, TPSG1	294	105	16659	4.3172	0.721295	0.0767452	3.60057
SMART	SM00020:Tryp_SPc	8	2.43161	0.00418961	LPA, PRSS2, KLK5, KLK12, PRSS1, C1S, PRSS35, TPSG1	160	116	9079	3.91336	0.395775	0.118343	4.70519
INTERPRO	IPR001254:Peptidase S1 and S6, chymotrypsin/Hap	8	2.43161	0.00442558	LPA, PRSS2, KLK5, KLK12, PRSS1, C1S, PRSS35, TPSG1	294	116	16659	3.90781	0.892102	0.110582	6.19081
SP_PIR_KEYWORDS	Serine protease	8	2.43161	0.00790137	LPA, PRSS2, KLK5, KLK12, PRSS1, C1S, PCSK5, TPSG1	322	136	19235	3.51388	0.925871	0.0952302	10.1876
INTERPRO	IPR001314:Peptidase S1A, chymotrypsin	7	2.12766	0.0101407	LPA, PRSS2, KLK5, KLK12, PRSS1, C1S, TPSG1	294	104	16659	3.81387	0.994004	0.18508	13.6584
GOTERM_MF_FAT	GO:0004175~endopeptidase activity	14	4.25532	0.014227	ADAMTS18, KEL, KLK5, MMP27, PRSS1, C1S, TPSG1, LPA, PRSS2, ADAM2, SERPINB2, KLK12, PCSK5, PRSS35	227	375	12983	2.13524	0.997309	0.256137	18.192
GOTERM_MF_FAT	GO:0008233~peptidase activity	17	5.16717	0.0430901	ADAMTS18, KEL, TFR2, KLK5, MMP27, PRSS1, C1S, TPSG1, LPA, CPE, ADAM2, PRSS2, KLK12, SERPINB2, DPP6, PCSK5, PRSS35	227	574	12983	1.69389	1	0.465955	46.0555
GOTERM_MF_FAT	GO:0070011~peptidase activity, acting on L-amino acid peptides	16	4.86322	0.0564191	ADAMTS18, KEL, KLK5, MMP27, PRSS1, C1S, TPSG1, LPA, CPE, ADAM2, PRSS2, SERPINB2, KLK12, DPP6, PCSK5, PRSS35	227	549	12983	1.66685	1	0.527401	55.6819
SP_PIR_KEYWORDS	serine proteinase	4	1.21581	0.0612607	LPA, PRSS2, PRSS1, C1S	322	54	19235	4.42489	1	0.362861	57.5254
SP_PIR_KEYWORDS	zymogen	7	2.12766	0.132169	ADAMTS18, CPE, PRSS2, MMP27, PRSS1, PCSK5, TPSG1	322	206	19235	2.02986	1	0.584095	85.3405
PIR_SUPERFAMILY	PIRSF001135:trypsin	3	0.911854	0.187786	PRSS2, PRSS1, TPSG1	164	36	7396	3.75813	1	0.975074	91.4581
SP_PIR_KEYWORDS	Protease	12	3.64742	0.191904	ADAMTS18, LPA, CPE, KEL, PRSS2, KLK5, KLK12, MMP27, PRSS1, C1S, PCSK5, TPSG1	322	484	19235	1.48106	1	0.676072	94.4203
GOTERM_BP_FAT	GO:0006508~proteolysis	22	6.68693	0.384971	ADAMTS18, C7, KEL, TFR2, CRP, KLK5, PRSS1, MMP27, CUZD1, C1S, TPSG1, LPA, CPE, ADAM2, PRSS2, KLHL9, DNER, KLK12, SH3RF2, DPP6, PRSS35, PCSK5	250	1054	13528	1.12947	1	0.987534	99.9647
SP_PIR_KEYWORDS	hydrolase	24	7.29483	0.757603	PNLIP, ADAMTS18, KEL, MMP27, PRSS1, C1S, TPSG1, LPA, PRSS2, KLK12, PCSK5, PNLIPRP1, PTPRM, PTPRN2, KLK5, LGALS13, PTPRT, CD38, CPE, HELB, MGAM, MPPED2, MPPED1, AMY1C, AMY1A	322	1555	19235	0.921971	1	0.992881	100
Annotation Cluster 13	Enrichment Score: 1.7736184243543958
Category	Term	Count	%	PValue	Genes	List Total	Pop Hits	Pop Total	Fold Enrichment	Bonferroni	Benjamini	FDR
UP_SEQ_FEATURE	metal ion-binding site:Calcium; via carbonyl oxygen	7	2.12766	3.15453e-05	NRXN2, NRXN3, PRSS2, PRSS1, NRXN1, C1S, AMY1C, AMY1A	321	37	19113	11.2647	0.0310535	0.00449641	0.0498291
UP_SEQ_FEATURE	metal ion-binding site:Calcium	8	2.43161	0.000237878	NRXN2, NRXN3, PRSS2, PRSS1, TKTL2, NRXN1, C1S, AMY1C, AMY1A	321	74	19113	6.43698	0.211724	0.0260877	0.37518
UP_SEQ_FEATURE	domain:Laminin G-like 6	3	0.911854	0.000829053	NRXN2, NRXN3, NRXN1	321	3	19113	59.5421	0.563688	0.0726273	1.30187
INTERPRO	IPR015447:Neurexin	3	0.911854	0.000914139	NRXN2, NRXN3, NRXN1	294	3	16659	56.6633	0.368153	0.0375363	1.30909
PIR_SUPERFAMILY	PIRSF036344:neurexin	3	0.911854	0.00142738	NRXN2, NRXN3, NRXN1	164	3	7396	45.0976	0.183585	0.0494438	1.67536
UP_SEQ_FEATURE	domain:EGF-like 3	7	2.12766	0.00160551	NRXN2, NRXN3, DNER, NELL2, NOTCH4, DLL1, NRXN1	321	75	19113	5.55726	0.799472	0.125323	2.50675
INTERPRO	IPR013320:Concanavalin A-like lectin/glucanase, subgroup	7	2.12766	0.00234386	APCS, NRXN2, NRXN3, NELL2, CRP, LGALS13, NRXN1	294	77	16659	5.15121	0.692105	0.0755286	3.32459
UP_SEQ_FEATURE	domain:EGF-like 2	7	2.12766	0.00360762	NRXN2, NRXN3, DNER, NOTCH4, DLL1, NRXN1, HHIP	321	88	19113	4.7363	0.97306	0.202189	5.55027
UP_SEQ_FEATURE	domain:EGF-like 1	8	2.43161	0.00409986	NRXN2, NRXN3, DNER, NELL2, NOTCH4, DLL1, NRXN1, HHIP	321	120	19113	3.96947	0.983564	0.204065	6.2848
SP_PIR_KEYWORDS	egf-like domain	11	3.34347	0.00545725	C7, NRXN2, NRXN3, DNER, ADAM2, NELL2, NOTCH4, DLL1, NRXN1, C1S, HHIP	322	230	19235	2.85694	0.833853	0.0720586	7.14392
INTERPRO	IPR013032:EGF-like region, conserved site	13	3.95137	0.00586846	C7, NRXN2, NRXN3, PCDH10, NELL2, NTNG1, DLL1, C1S, NRXN1, DNER, ADAM2, NOTCH4, HHIP	294	293	16659	2.51407	0.947903	0.131248	8.13083
INTERPRO	IPR000152:EGF-type aspartate/asparagine hydroxylation conserved site	7	2.12766	0.00730685	NRXN3, DNER, NELL2, NOTCH4, DLL1, NRXN1, C1S	294	97	16659	4.0891	0.974815	0.154089	10.0276
SMART	SM00181:EGF	10	3.03951	0.00873775	NRXN2, NRXN3, DNER, NELL2, NOTCH4, FAM5C, NTNG1, DLL1, NRXN1, HHIP	160	201	9079	2.82307	0.651159	0.160982	9.58357
UP_SEQ_FEATURE	domain:Laminin G-like 5	3	0.911854	0.00930757	NRXN2, NRXN3, NRXN1	321	9	19113	19.8474	0.999913	0.322693	13.7349
INTERPRO	IPR006210:EGF-like	10	3.03951	0.00935243	NRXN2, NRXN3, DNER, NELL2, NOTCH4, FAM5C, NTNG1, DLL1, NRXN1, HHIP	294	201	16659	2.81907	0.991058	0.178433	12.6624
UP_SEQ_FEATURE	domain:Laminin G-like	3	0.911854	0.0165084	NRXN2, NRXN3, NRXN1	321	12	19113	14.8855	1	0.460183	23.1262
INTERPRO	IPR000742:EGF-like, type 3	9	2.73556	0.0216813	NRXN2, NRXN3, DNER, NELL2, NOTCH4, NTNG1, DLL1, NRXN1, HHIP	294	194	16659	2.62871	0.999983	0.307045	27.0817
SMART	SM00294:4.1m	3	0.911854	0.0241595	NRXN2, NRXN3, NRXN1	160	14	9079	12.1594	0.946855	0.254331	24.4775
INTERPRO	IPR003585:Neurexin/syndecan/glycophorin C	3	0.911854	0.0244035	NRXN2, NRXN3, NRXN1	294	14	16659	12.1421	0.999996	0.321302	29.9513
INTERPRO	IPR006209:EGF	7	2.12766	0.0248272	NRXN2, NRXN3, DNER, NOTCH4, DLL1, NRXN1, C1S	294	127	16659	3.12317	0.999997	0.317806	30.3883
UP_SEQ_FEATURE	domain:Laminin G-like 4	3	0.911854	0.0254119	NRXN2, NRXN3, NRXN1	321	15	19113	11.9084	1	0.575996	33.415
INTERPRO	IPR012680:Laminin G, subdomain 2	4	1.21581	0.0373493	NRXN2, NRXN3, NELL2, NRXN1	294	42	16659	5.3965	1	0.420712	42.2158
UP_SEQ_FEATURE	domain:Laminin G-like 3	3	0.911854	0.0435397	NRXN2, NRXN3, NRXN1	321	20	19113	8.93131	1	0.719698	50.5071
SMART	SM00282:LamG	4	1.21581	0.0437833	NRXN2, NRXN3, NELL2, NRXN1	160	45	9079	5.04389	0.995357	0.360908	40.1864
INTERPRO	IPR001791:Laminin G	4	1.21581	0.0444437	NRXN2, NRXN3, NELL2, NRXN1	294	45	16659	5.03673	1	0.460333	48.0575
INTERPRO	IPR001438:EGF-like, type 2	3	0.911854	0.0475648	DNER, NOTCH4, DLL1	294	20	16659	8.49949	1	0.465959	50.4492
UP_SEQ_FEATURE	domain:Laminin G-like 2	3	0.911854	0.0844122	NRXN2, NRXN3, NRXN1	321	29	19113	6.15952	1	0.871382	75.176
UP_SEQ_FEATURE	domain:Laminin G-like 1	3	0.911854	0.0844122	NRXN2, NRXN3, NRXN1	321	29	19113	6.15952	1	0.871382	75.176
SMART	SM00179:EGF_CA	5	1.51976	0.0876356	DNER, NELL2, NOTCH4, DLL1, C1S	160	96	9079	2.9554	0.999983	0.497354	65.1053
INTERPRO	IPR001881:EGF-like calcium-binding	5	1.51976	0.0891703	DNER, NELL2, NOTCH4, DLL1, C1S	294	96	16659	2.95121	1	0.639142	73.9654
INTERPRO	IPR018097:EGF-like calcium-binding, conserved site	5	1.51976	0.0891703	DNER, NELL2, NOTCH4, DLL1, C1S	294	96	16659	2.95121	1	0.639142	73.9654
GOTERM_BP_FAT	GO:0007416~synaptogenesis	3	0.911854	0.116857	NRXN3, DNER, NRXN1	250	32	13528	5.073	1	0.893747	86.8961
SP_PIR_KEYWORDS	notch signaling pathway	3	0.911854	0.149283	DNER, NOTCH4, DLL1	322	41	19235	4.37093	1	0.618703	88.8067
KEGG_PATHWAY	hsa04514:Cell adhesion molecules (CAMs)	6	1.82371	0.152435	CD86, PTPRM, NRXN2, NRXN3, NRXN1, NEGR1	110	132	5085	2.10124	0.999999	0.941847	83.1939
UP_SEQ_FEATURE	domain:EGF-like 6	3	0.911854	0.1618	DNER, NOTCH4, DLL1	321	43	19113	4.1541	1	0.972731	93.8494
SP_PIR_KEYWORDS	alternative promoter usage	3	0.911854	0.184828	NRXN2, NRXN3, NRXN1	322	47	19235	3.81294	1	0.678926	93.721
GOTERM_BP_FAT	GO:0007219~Notch signaling pathway	3	0.911854	0.248271	DNER, NOTCH4, DLL1	250	52	13528	3.12185	1	0.966156	99.06
UP_SEQ_FEATURE	domain:EGF-like 4	3	0.911854	0.253473	DNER, NELL2, NOTCH4	321	58	19113	3.07976	1	0.994075	99.0134
Annotation Cluster 14	Enrichment Score: 1.7506342515941857
Category	Term	Count	%	PValue	Genes	List Total	Pop Hits	Pop Total	Fold Enrichment	Bonferroni	Benjamini	FDR
GOTERM_BP_FAT	GO:0048666~neuron development	16	4.86322	0.00155931	PTPRM, NDN, NTF3, OPCML, NRXN3, NTNG1, RORB, NRXN1, PRKG1, CXCL12, CTNNA2, LEP, RND1, ANK3, CLIC5, ROBO2	250	339	13528	2.55396	0.871935	0.113873	2.51977
GOTERM_BP_FAT	GO:0048667~cell morphogenesis involved in neuron differentiation	11	3.34347	0.00543769	PTPRM, NDN, NTF3, NRXN3, ANK3, CLIC5, NTNG1, ROBO2, NRXN1, CXCL12, CTNNA2	250	209	13528	2.848	0.999239	0.249668	8.53096
GOTERM_BP_FAT	GO:0000904~cell morphogenesis involved in differentiation	12	3.64742	0.00561912	PTPRM, NDN, NTF3, NRXN3, ANK3, CLIC5, NOTCH4, NTNG1, ROBO2, NRXN1, CXCL12, CTNNA2	250	244	13528	2.66125	0.999402	0.248311	8.80346
GOTERM_BP_FAT	GO:0007409~axonogenesis	10	3.03951	0.00956832	PTPRM, NDN, NTF3, NRXN3, ANK3, NTNG1, ROBO2, NRXN1, CXCL12, CTNNA2	250	193	13528	2.80373	0.999997	0.335325	14.5494
GOTERM_BP_FAT	GO:0007411~axon guidance	7	2.12766	0.0141341	PTPRM, NTF3, NRXN3, ANK3, ROBO2, NRXN1, CXCL12	250	107	13528	3.54004	1	0.414705	20.7684
GOTERM_BP_FAT	GO:0030182~neuron differentiation	16	4.86322	0.0157318	PTPRM, NDN, NTF3, OPCML, NRXN3, NTNG1, RORB, NRXN1, PRKG1, CXCL12, CTNNA2, LEP, RND1, ANK3, CLIC5, ROBO2	250	438	13528	1.97669	1	0.43131	22.8424
GOTERM_BP_FAT	GO:0048812~neuron projection morphogenesis	10	3.03951	0.0173303	PTPRM, NDN, NTF3, NRXN3, ANK3, NTNG1, ROBO2, NRXN1, CXCL12, CTNNA2	250	213	13528	2.54047	1	0.454415	24.8663
GOTERM_BP_FAT	GO:0031175~neuron projection development	11	3.34347	0.0203262	PTPRM, NDN, NTF3, NRXN3, ANK3, NTNG1, ROBO2, NRXN1, PRKG1, CXCL12, CTNNA2	250	256	13528	2.32512	1	0.491421	28.5259
GOTERM_BP_FAT	GO:0006928~cell motion	16	4.86322	0.0296002	PTPRM, NDN, NTF3, NRXN3, KITLG, CUZD1, NRXN1, PRKG1, CXCL12, CTNNA2, CTTNBP2, DAB1, ANK3, DNER, ROBO2, SCNN1B	250	475	13528	1.82272	1	0.561509	38.8221
GOTERM_BP_FAT	GO:0000902~cell morphogenesis	13	3.95137	0.0323106	NOX4, PTPRM, NDN, NTF3, NRXN3, NTNG1, NRXN1, CXCL12, CTNNA2, ANK3, CLIC5, NOTCH4, ROBO2	250	356	13528	1.976	1	0.586364	41.5575
GOTERM_BP_FAT	GO:0048858~cell projection morphogenesis	10	3.03951	0.0380708	PTPRM, NDN, NTF3, NRXN3, ANK3, NTNG1, ROBO2, NRXN1, CXCL12, CTNNA2	250	245	13528	2.20865	1	0.64026	46.9939
GOTERM_BP_FAT	GO:0032990~cell part morphogenesis	10	3.03951	0.0476112	PTPRM, NDN, NTF3, NRXN3, ANK3, NTNG1, ROBO2, NRXN1, CXCL12, CTNNA2	250	256	13528	2.11375	1	0.716267	54.9668
GOTERM_BP_FAT	GO:0032989~cellular component morphogenesis	13	3.95137	0.0639479	NOX4, PTPRM, NDN, NTF3, NRXN3, NTNG1, NRXN1, CXCL12, CTNNA2, ANK3, CLIC5, NOTCH4, ROBO2	250	397	13528	1.77193	1	0.806432	66.0651
GOTERM_BP_FAT	GO:0030030~cell projection organization	12	3.64742	0.0782695	PTPRM, NDN, NTF3, NRXN3, ANK3, CLIC5, NTNG1, ROBO2, NRXN1, PRKG1, CXCL12, CTNNA2	250	368	13528	1.76452	1	0.837861	73.6282
Annotation Cluster 15	Enrichment Score: 1.682015558865942
Category	Term	Count	%	PValue	Genes	List Total	Pop Hits	Pop Total	Fold Enrichment	Bonferroni	Benjamini	FDR
GOTERM_BP_FAT	GO:0022610~biological adhesion	23	6.99088	0.0101834	PLXNC1, EMCN, PTPRM, OPCML, NRXN2, NRXN3, PCDH10, NELL2, KITLG, PTPRT, CUZD1, NRXN1, SLAMF7, CXCL12, PCDHAC1, CTNNA2, PCDH1, DAB1, ADAM2, ROBO2, DLG5, NEGR1, SPON1	250	701	13528	1.77543	0.999999	0.335348	15.4131
GOTERM_BP_FAT	GO:0007155~cell adhesion	23	6.99088	0.0103101	PLXNC1, EMCN, PTPRM, OPCML, NRXN2, NRXN3, PCDH10, NELL2, KITLG, PTPRT, CUZD1, NRXN1, SLAMF7, CXCL12, PCDHAC1, CTNNA2, PCDH1, DAB1, ADAM2, ROBO2, DLG5, NEGR1, SPON1	250	700	13528	1.77797	0.999999	0.330642	15.59
SP_PIR_KEYWORDS	cell adhesion	14	4.25532	0.0256242	PTPRM, NRXN2, OPCML, NRXN3, PCDH10, KITLG, CUZD1, NRXN1, CTNNA2, PCDHAC1, PCDH1, ADAM2, NEGR1, SPON1	322	422	19235	1.98176	0.999799	0.205559	29.6437
GOTERM_BP_FAT	GO:0016337~cell-cell adhesion	10	3.03951	0.0695241	PCDH1, EMCN, PTPRM, DAB1, PCDH10, ROBO2, PTPRT, DLG5, PCDHAC1, CTNNA2	250	276	13528	1.96058	1	0.827514	69.2241
Annotation Cluster 16	Enrichment Score: 1.6351646369798356
Category	Term	Count	%	PValue	Genes	List Total	Pop Hits	Pop Total	Fold Enrichment	Bonferroni	Benjamini	FDR
SMART	SM00228:PDZ	9	2.73556	0.00459271	MAST4, CARD11, MPP1, DLG5, RIMS2, RIMS1, SHANK2, DLG2, LIN7A	160	149	9079	3.42747	0.42443	0.104595	5.14707
INTERPRO	IPR001478:PDZ/DHR/GLGF	9	2.73556	0.00489507	MAST4, CARD11, MPP1, DLG5, RIMS2, RIMS1, SHANK2, DLG2, LIN7A	294	149	16659	3.42261	0.914851	0.115885	6.82621
UP_SEQ_FEATURE	domain:Guanylate kinase-like	4	1.21581	0.00642352	CARD11, MPP1, DLG5, DLG2	321	23	19113	10.3551	0.99841	0.264253	9.68053
INTERPRO	IPR008144:Guanylate kinase	4	1.21581	0.0073494	CARD11, MPP1, DLG5, DLG2	294	23	16659	9.85448	0.975351	0.148709	10.0832
SMART	SM00072:GuKc	4	1.21581	0.0101978	MPP1, CACNB4, DLG5, DLG2	160	26	9079	8.72981	0.707712	0.161144	11.1006
INTERPRO	IPR008145:Guanylate kinase/L-type calcium channel region	4	1.21581	0.0103799	MPP1, CACNB4, DLG5, DLG2	294	26	16659	8.71743	0.994689	0.182463	13.9585
UP_SEQ_FEATURE	domain:PDZ	7	2.12766	0.0105255	MAST4, CARD11, MPP1, RIMS2, RIMS1, SHANK2, LIN7A	321	110	19113	3.78904	0.999975	0.345087	15.3954
INTERPRO	IPR011511:Variant SH3	5	1.51976	0.0274676	MPP1, RIMBP2, SH3RF2, DLG5, DLG2	294	65	16659	4.35871	0.999999	0.337162	33.0553
SP_PIR_KEYWORDS	sh3 domain	7	2.12766	0.140992	CASKIN1, MPP1, RIMBP2, SH3RF2, CACNB4, DLG5, DLG2	322	210	19235	1.9912	1	0.602722	87.2353
SMART	SM00326:SH3	7	2.12766	0.1704	CASKIN1, MPP1, RIMBP2, SH3RF2, CACNB4, DLG5, DLG2	160	213	9079	1.86482	1	0.69268	88.2871
INTERPRO	IPR001452:Src homology-3 domain	7	2.12766	0.173851	CASKIN1, MPP1, RIMBP2, SH3RF2, CACNB4, DLG5, DLG2	294	213	16659	1.86217	1	0.847386	93.6183
UP_SEQ_FEATURE	domain:SH3	6	1.82371	0.176022	CASKIN1, MPP1, CACNB4, DLG5, SHANK2, DLG2	321	177	19113	2.01837	1	0.977546	95.3066
Annotation Cluster 17	Enrichment Score: 1.5984685226489843
Category	Term	Count	%	PValue	Genes	List Total	Pop Hits	Pop Total	Fold Enrichment	Bonferroni	Benjamini	FDR
GOTERM_BP_FAT	GO:0003001~generation of a signal involved in cell-cell signaling	8	2.43161	0.000958177	LEP, SYT1, NRXN3, MC4R, CACNB4, CACNA1C, RIMS1, LIN7A	250	85	13528	5.09289	0.717061	0.0807234	1.55551
GOTERM_BP_FAT	GO:0006836~neurotransmitter transport	7	2.12766	0.00424043	SYT1, CPLX1, SLC6A11, NRXN3, RIMS1, RIMS4, LIN7A	250	83	13528	4.56366	0.996289	0.233945	6.71349
GOTERM_BP_FAT	GO:0032940~secretion by cell	11	3.34347	0.00506437	LEP, SYT1, CPLX1, NRXN3, MC4R, MS4A2, CACNA1C, RIMS1, PCSK5, RIMS4, LIN7A	250	207	13528	2.87552	0.998753	0.25228	7.96784
GOTERM_BP_FAT	GO:0046903~secretion	13	3.95137	0.00968874	SYT1, CPLX1, NRXN3, CACNB4, RIMS1, RIMS4, LIN7A, LEP, MC4R, MS4A2, CACNA1C, SCNN1B, PCSK5	250	300	13528	2.34485	0.999997	0.330147	14.7192
SP_PIR_KEYWORDS	neurotransmitter transport	4	1.21581	0.0235457	CPLX1, SLC6A11, RIMS1, RIMS4	322	37	19235	6.45795	0.999597	0.195145	27.5834
GOTERM_BP_FAT	GO:0007269~neurotransmitter secretion	4	1.21581	0.0242275	SYT1, NRXN3, RIMS1, LIN7A	250	34	13528	6.36612	1	0.528188	33.0411
SP_PIR_KEYWORDS	exocytosis	4	1.21581	0.0533111	CPLX1, RIMS1, RIMS4, LIN7A	322	51	19235	4.68518	1	0.329224	52.3861
GOTERM_BP_FAT	GO:0001505~regulation of neurotransmitter levels	4	1.21581	0.125769	SYT1, NRXN3, RIMS1, LIN7A	250	67	13528	3.23057	1	0.899636	88.899
GOTERM_BP_FAT	GO:0006887~exocytosis	5	1.51976	0.162217	CPLX1, CACNA1C, RIMS1, RIMS4, LIN7A	250	115	13528	2.3527	1	0.924983	94.4677
GOTERM_BP_FAT	GO:0016192~vesicle-mediated transport	9	2.73556	0.837446	CPLX1, DNER, CPNE6, CRP, CACNA1C, RIMS1, RIMS4, GHR, LIN7A	250	576	13528	0.8455	1	0.999938	100
Annotation Cluster 18	Enrichment Score: 1.5145532040075347
Category	Term	Count	%	PValue	Genes	List Total	Pop Hits	Pop Total	Fold Enrichment	Bonferroni	Benjamini	FDR
UP_SEQ_FEATURE	domain:Guanylate kinase-like	4	1.21581	0.00642352	CARD11, MPP1, DLG5, DLG2	321	23	19113	10.3551	0.99841	0.264253	9.68053
INTERPRO	IPR008144:Guanylate kinase	4	1.21581	0.0073494	CARD11, MPP1, DLG5, DLG2	294	23	16659	9.85448	0.975351	0.148709	10.0832
GOTERM_MF_FAT	GO:0004385~guanylate kinase activity	3	0.911854	0.0149612	CARD11, MPP1, DLG2	227	11	12983	15.5983	0.998022	0.246469	19.0416
GOTERM_MF_FAT	GO:0019201~nucleotide kinase activity	3	0.911854	0.0600725	CARD11, MPP1, DLG2	227	23	12983	7.46007	1	0.539455	58.0268
GOTERM_MF_FAT	GO:0016776~phosphotransferase activity, phosphate group as acceptor	3	0.911854	0.112149	CARD11, MPP1, DLG2	227	33	12983	5.19944	1	0.734929	81.1162
GOTERM_MF_FAT	GO:0019205~nucleobase, nucleoside, nucleotide kinase activity	3	0.911854	0.171876	CARD11, MPP1, DLG2	227	43	12983	3.99027	1	0.850391	92.8834
Annotation Cluster 19	Enrichment Score: 1.4100858061148307
Category	Term	Count	%	PValue	Genes	List Total	Pop Hits	Pop Total	Fold Enrichment	Bonferroni	Benjamini	FDR
GOTERM_BP_FAT	GO:0001906~cell killing	4	1.21581	0.00937128	DCD, DEFA6, SLAMF7, S100A12	250	24	13528	9.01867	0.999996	0.347923	14.271
SP_PIR_KEYWORDS	fungicide	3	0.911854	0.013824	DCD, DEFA6, S100A12	322	11	19235	16.2916	0.9896	0.129216	17.184
GOTERM_BP_FAT	GO:0050832~defense response to fungus	3	0.911854	0.0230269	DCD, DEFA6, S100A12	250	13	13528	12.4874	1	0.518333	31.6809
GOTERM_BP_FAT	GO:0031640~killing of cells of another organism	3	0.911854	0.0265431	DCD, DEFA6, S100A12	250	14	13528	11.5954	1	0.537083	35.5929
SP_PIR_KEYWORDS	antibiotic	5	1.51976	0.0269111	DCD, DEFB114, DEFA6, PGLYRP3, S100A12	322	68	19235	4.39235	0.99987	0.209799	30.8919
SP_PIR_KEYWORDS	Antimicrobial	5	1.51976	0.0308998	DCD, DEFB114, DEFA6, PGLYRP3, S100A12	322	71	19235	4.20676	0.999966	0.232007	34.6316
GOTERM_BP_FAT	GO:0009620~response to fungus	3	0.911854	0.0714437	DCD, DEFA6, S100A12	250	24	13528	6.764	1	0.825048	70.2462
GOTERM_BP_FAT	GO:0042742~defense response to bacterium	5	1.51976	0.151766	DCD, DEFB114, DEFA6, PGLYRP3, S100A12	250	112	13528	2.41571	1	0.919593	93.2242
GOTERM_BP_FAT	GO:0009617~response to bacterium	6	1.82371	0.285484	DCD, DEFB114, KCNJ8, DEFA6, PGLYRP3, S100A12	250	193	13528	1.68224	1	0.974235	99.5902
Annotation Cluster 20	Enrichment Score: 1.4059171069374412
Category	Term	Count	%	PValue	Genes	List Total	Pop Hits	Pop Total	Fold Enrichment	Bonferroni	Benjamini	FDR
SP_PIR_KEYWORDS	palmitate	10	3.03951	0.00977901	SYT1, MPP1, KCNA2, MC4R, RGS7, KCNA3, ADRA1A, SLC4A1, DLG2, NPY5R	322	213	19235	2.80451	0.960177	0.105194	12.4628
UP_SEQ_FEATURE	lipid moiety-binding region:S-palmitoyl cysteine	8	2.43161	0.0329907	SYT1, KCNA2, MC4R, KCNA3, ADRA1A, SLC4A1, DLG2, NPY5R	321	181	19113	2.63169	1	0.66114	41.1416
SP_PIR_KEYWORDS	lipoprotein	15	4.55927	0.187742	SYT1, MPP1, OPCML, KCNA2, NTNG1, KCNA3, NPY5R, LPA, RND1, MC4R, ADRA1A, RGS7, SLC4A1, NEGR1, DLG2	322	642	19235	1.3957	1	0.679132	94.0183
Annotation Cluster 21	Enrichment Score: 1.3530608569913276
Category	Term	Count	%	PValue	Genes	List Total	Pop Hits	Pop Total	Fold Enrichment	Bonferroni	Benjamini	FDR
GOTERM_BP_FAT	GO:0001764~neuron migration	6	1.82371	0.00639987	CTTNBP2, DAB1, NDN, DNER, PRKG1, CXCL12	250	64	13528	5.073	0.999787	0.260654	9.96741
GOTERM_BP_FAT	GO:0006928~cell motion	16	4.86322	0.0296002	PTPRM, NDN, NTF3, NRXN3, KITLG, CUZD1, NRXN1, PRKG1, CXCL12, CTNNA2, CTTNBP2, DAB1, ANK3, DNER, ROBO2, SCNN1B	250	475	13528	1.82272	1	0.561509	38.8221
GOTERM_BP_FAT	GO:0016477~cell migration	10	3.03951	0.0695241	CTTNBP2, DAB1, NDN, DNER, KITLG, CUZD1, PRKG1, SCNN1B, CXCL12, CTNNA2	250	276	13528	1.96058	1	0.827514	69.2241
GOTERM_BP_FAT	GO:0048870~cell motility	10	3.03951	0.114169	CTTNBP2, DAB1, NDN, DNER, KITLG, CUZD1, PRKG1, SCNN1B, CXCL12, CTNNA2	250	307	13528	1.76261	1	0.891117	86.2283
GOTERM_BP_FAT	GO:0051674~localization of cell	10	3.03951	0.114169	CTTNBP2, DAB1, NDN, DNER, KITLG, CUZD1, PRKG1, SCNN1B, CXCL12, CTNNA2	250	307	13528	1.76261	1	0.891117	86.2283
Annotation Cluster 22	Enrichment Score: 1.3180733702481857
Category	Term	Count	%	PValue	Genes	List Total	Pop Hits	Pop Total	Fold Enrichment	Bonferroni	Benjamini	FDR
GOTERM_BP_FAT	GO:0050808~synapse organization	6	1.82371	0.00522013	ERBB4, NRXN3, ANK3, DNER, NRXN1, CACNB4	250	61	13528	5.32249	0.998985	0.249642	8.20318
GOTERM_BP_FAT	GO:0007416~synaptogenesis	3	0.911854	0.116857	NRXN3, DNER, NRXN1	250	32	13528	5.073	1	0.893747	86.8961
GOTERM_BP_FAT	GO:0043062~extracellular structure organization	6	1.82371	0.182156	ERBB4, NRXN3, ANK3, DNER, NRXN1, CACNB4	250	163	13528	1.99185	1	0.936621	96.269
Annotation Cluster 23	Enrichment Score: 1.3141548441387416
Category	Term	Count	%	PValue	Genes	List Total	Pop Hits	Pop Total	Fold Enrichment	Bonferroni	Benjamini	FDR
UP_SEQ_FEATURE	domain:CUB 2	4	1.21581	0.0220855	CUZD1, C1S, CSMD2, CSMD1	321	36	19113	6.61578	1	0.537035	29.7321
UP_SEQ_FEATURE	domain:CUB 1	4	1.21581	0.0220855	CUZD1, C1S, CSMD2, CSMD1	321	36	19113	6.61578	1	0.537035	29.7321
UP_SEQ_FEATURE	domain:Sushi 2	4	1.21581	0.0371773	C7, C1S, CSMD2, CSMD1	321	44	19113	5.41291	1	0.693929	45.0413
UP_SEQ_FEATURE	domain:Sushi 1	4	1.21581	0.0371773	C7, C1S, CSMD2, CSMD1	321	44	19113	5.41291	1	0.693929	45.0413
SMART	SM00042:CUB	4	1.21581	0.0596187	CUZD1, C1S, CSMD2, CSMD1	160	51	9079	4.45049	0.999374	0.43301	50.6204
INTERPRO	IPR000859:CUB	4	1.21581	0.0604692	CUZD1, C1S, CSMD2, CSMD1	294	51	16659	4.44418	1	0.542877	59.2912
SP_PIR_KEYWORDS	sushi	4	1.21581	0.0668493	C7, C1S, CSMD2, CSMD1	322	56	19235	4.26686	1	0.382976	60.8254
SMART	SM00032:CCP	4	1.21581	0.0745807	C7, C1S, CSMD2, CSMD1	160	56	9079	4.05312	0.999909	0.462091	58.9239
INTERPRO	IPR000436:Sushi/SCR/CCP	4	1.21581	0.0755956	C7, C1S, CSMD2, CSMD1	294	56	16659	4.04738	1	0.609186	67.7802
INTERPRO	IPR016060:Complement control module	4	1.21581	0.0788034	C7, C1S, CSMD2, CSMD1	294	57	16659	3.97637	1	0.616439	69.3542
Annotation Cluster 24	Enrichment Score: 1.2970680944890804
Category	Term	Count	%	PValue	Genes	List Total	Pop Hits	Pop Total	Fold Enrichment	Bonferroni	Benjamini	FDR
SMART	SM00407:IGc1	8	2.43161	0.000175159	IGHG4, CD1C, IGHA1, CD1B, TRBV19, CD1A, IGH@, IGKC	160	68	9079	6.67574	0.0208015	0.0208015	0.200886
INTERPRO	IPR003597:Immunoglobulin C1-set	8	2.43161	0.00018774	IGHG4, CD1C, IGHA1, CD1B, TRBV19, CD1A, IGH@, IGKC	294	68	16659	6.66627	0.0899486	0.010418	0.270165
SP_PIR_KEYWORDS	thymocyte	3	0.911854	0.0039839	CD1C, CD1B, CD1A	322	6	19235	29.868	0.729999	0.0577786	5.26329
PIR_SUPERFAMILY	PIRSF038798:T-cell surface glycoprotein CD1	3	0.911854	0.00462114	CD1C, CD1B, CD1A	164	5	7396	27.0585	0.481971	0.12326	5.33134
UP_SEQ_FEATURE	domain:Ig-like	5	1.51976	0.00669657	CD1C, CD1B, UNC5D, CD1A, IGKC	321	45	19113	6.61578	0.998792	0.263181	10.0719
INTERPRO	IPR001039:MHC class I, alpha chain, alpha1 and alpha2	3	0.911854	0.081157	CD1C, CD1B, CD1A	294	27	16659	6.29592	1	0.61927	70.4633
INTERPRO	IPR011161:MHC class I-like antigen recognition	3	0.911854	0.0864194	CD1C, CD1B, CD1A	294	28	16659	6.07106	1	0.635154	72.8092
GOTERM_CC_FAT	GO:0042612~MHC class I protein complex	3	0.911854	0.10896	CD1C, CD1B, CD1A	259	28	12782	5.28764	1	0.693874	77.3526
KEGG_PATHWAY	hsa04640:Hematopoietic cell lineage	5	1.51976	0.112042	CD38, CD1C, CD1B, KITLG, CD1A	110	86	5085	2.68763	0.999964	0.922298	72.235
GOTERM_CC_FAT	GO:0042611~MHC protein complex	3	0.911854	0.320079	CD1C, CD1B, CD1A	259	57	12782	2.59744	1	0.891454	99.303
GOTERM_CC_FAT	GO:0010008~endosome membrane	3	0.911854	0.320079	CD1C, CD1B, CD1A	259	57	12782	2.59744	1	0.891454	99.303
GOTERM_CC_FAT	GO:0044440~endosomal part	3	0.911854	0.320079	CD1C, CD1B, CD1A	259	57	12782	2.59744	1	0.891454	99.303
GOTERM_BP_FAT	GO:0019882~antigen processing and presentation	3	0.911854	0.453559	CD1C, CD1B, CD1A	250	83	13528	1.95586	1	0.993509	99.9949
SP_PIR_KEYWORDS	heterodimer	3	0.911854	0.515051	CD1C, CD1B, CD1A	322	103	19235	1.73988	1	0.952323	99.9945
GOTERM_CC_FAT	GO:0005768~endosome	6	1.82371	0.766321	DNER, CD1C, GIF, CD1B, MS4A2, CD1A	259	315	12782	0.940026	1	0.995303	100
SP_PIR_KEYWORDS	endosome	3	0.911854	0.866479	CD1C, CD1B, CD1A	322	209	19235	0.857455	1	0.998816	100
Annotation Cluster 25	Enrichment Score: 1.24040744310575
Category	Term	Count	%	PValue	Genes	List Total	Pop Hits	Pop Total	Fold Enrichment	Bonferroni	Benjamini	FDR
GOTERM_CC_FAT	GO:0014069~postsynaptic density	8	2.43161	0.000556577	ANKS1B, KCND2, ERBB4, GRIN2B, DLGAP2, CACNA1C, SHANK2, DLG2	259	71	12782	5.56072	0.123123	0.0259355	0.714126
GOTERM_CC_FAT	GO:0043005~neuron projection	13	3.95137	0.0451512	ANKS1B, SYT1, KCND2, DLGAP2, CPNE6, CTNNA2, KCNQ4, GRIN2B, ANK3, DNER, ROBO2, CACNA1C, NEGR1	259	342	12782	1.87593	0.999982	0.473443	44.8309
GOTERM_CC_FAT	GO:0030425~dendrite	8	2.43161	0.047382	ANKS1B, KCND2, GRIN2B, DLGAP2, DNER, CPNE6, CACNA1C, NEGR1	259	163	12782	2.42215	0.999989	0.470822	46.4673
GOTERM_CC_FAT	GO:0043197~dendritic spine	3	0.911854	0.178401	ANKS1B, KCND2, GRIN2B	259	38	12782	3.89616	1	0.765245	92.031
GOTERM_CC_FAT	GO:0042995~cell projection	18	5.47112	0.24309	SYT1, ANKS1B, KCND2, PTPRM, MPP1, DLGAP2, CPNE6, GIF, CTNNA2, CTTNBP2, KCNQ4, GRIN2B, ANK3, CLIC5, DNER, ROBO2, CACNA1C, NEGR1	259	697	12782	1.2745	1	0.83891	97.2272
GOTERM_CC_FAT	GO:0044463~cell projection part	5	1.51976	0.699169	ANKS1B, KCND2, GRIN2B, ROBO2, CACNA1C	259	234	12782	1.05452	1	0.991127	100
Annotation Cluster 26	Enrichment Score: 1.2025576430116733
Category	Term	Count	%	PValue	Genes	List Total	Pop Hits	Pop Total	Fold Enrichment	Bonferroni	Benjamini	FDR
UP_SEQ_FEATURE	domain:TSP type-1 1	4	1.21581	0.0371773	ADAMTS18, C7, UNC5D, SPON1	321	44	19113	5.41291	1	0.693929	45.0413
UP_SEQ_FEATURE	domain:TSP type-1 2	4	1.21581	0.0371773	ADAMTS18, C7, UNC5D, SPON1	321	44	19113	5.41291	1	0.693929	45.0413
SMART	SM00209:TSP1	4	1.21581	0.105176	ADAMTS18, C7, UNC5D, SPON1	160	65	9079	3.49192	0.999998	0.543621	72.0757
INTERPRO	IPR000884:Thrombospondin, type 1 repeat	4	1.21581	0.106487	ADAMTS18, C7, UNC5D, SPON1	294	65	16659	3.48697	1	0.691969	80.256
Annotation Cluster 27	Enrichment Score: 1.1986342930152625
Category	Term	Count	%	PValue	Genes	List Total	Pop Hits	Pop Total	Fold Enrichment	Bonferroni	Benjamini	FDR
UP_SEQ_FEATURE	metal ion-binding site:Calcium 1	4	1.21581	0.0393545	SYT1, APCS, CRP, MMP27	321	45	19113	5.29263	1	0.692991	46.9723
UP_SEQ_FEATURE	metal ion-binding site:Calcium 2	4	1.21581	0.0645208	SYT1, APCS, CRP, MMP27	321	55	19113	4.33033	1	0.819164	65.1384
UP_SEQ_FEATURE	metal ion-binding site:Calcium 1; via carbonyl oxygen	3	0.911854	0.0998626	SYT1, APCS, CRP	321	32	19113	5.58207	1	0.90847	81.0289
Annotation Cluster 28	Enrichment Score: 0.9472771157544874
Category	Term	Count	%	PValue	Genes	List Total	Pop Hits	Pop Total	Fold Enrichment	Bonferroni	Benjamini	FDR
SP_PIR_KEYWORDS	differentiation	14	4.25532	0.0463364	MYF6, DAZ3, DAZ4, H1FNT, DAZ2, BEX1, NTNG1, DLL1, MYT1, CTNNA2, DAB1, NOTCH4, PIWIL1, SEMA3D, ROBO2, BMP5	322	460	19235	1.81805	1	0.303649	47.4087
SP_PIR_KEYWORDS	neurogenesis	6	1.82371	0.0980347	DAB1, BEX1, SEMA3D, NTNG1, ROBO2, MYT1	322	146	19235	2.45491	1	0.484998	75.2794
SP_PIR_KEYWORDS	developmental protein	16	4.86322	0.316859	MYF6, DAZ3, DAZ4, H1FNT, DAZ2, BEX1, NTNG1, DLL1, RORB, MYT1, CTNNA2, DAB1, NOTCH4, PIWIL1, SEMA3D, ROBO2, UNC5D, BMP5	322	779	19235	1.22693	1	0.845175	99.4266
Annotation Cluster 29	Enrichment Score: 0.9423515846539069
Category	Term	Count	%	PValue	Genes	List Total	Pop Hits	Pop Total	Fold Enrichment	Bonferroni	Benjamini	FDR
GOTERM_MF_FAT	GO:0015301~anion:anion antiporter activity	3	0.911854	0.0466629	SLC22A8, SLC22A6, SLC4A1	227	20	12983	8.57907	1	0.482044	48.8104
GOTERM_MF_FAT	GO:0015300~solute:solute antiporter activity	4	1.21581	0.0676021	SLC24A3, SLC22A8, SLC22A6, SLC4A1	227	54	12983	4.23658	1	0.572688	62.5006
GOTERM_MF_FAT	GO:0015297~antiporter activity	4	1.21581	0.114977	SLC24A3, SLC22A8, SLC22A6, SLC4A1	227	68	12983	3.36434	1	0.734858	81.9418
GOTERM_BP_FAT	GO:0006820~anion transport	6	1.82371	0.124256	CTTNBP2, CLIC5, SLC1A6, SLC22A8, SLC22A6, SLC4A1	250	143	13528	2.27043	1	0.899665	88.5806
GOTERM_BP_FAT	GO:0015711~organic anion transport	3	0.911854	0.193986	SLC1A6, SLC22A8, SLC22A6	250	44	13528	3.68945	1	0.944874	97.06
GOTERM_MF_FAT	GO:0008509~anion transmembrane transporter activity	5	1.51976	0.253663	CLIC5, SLC1A6, SLC22A8, SLC22A6, SLC4A1	227	147	12983	1.94537	1	0.939802	98.3425
Annotation Cluster 30	Enrichment Score: 0.936257457023338
Category	Term	Count	%	PValue	Genes	List Total	Pop Hits	Pop Total	Fold Enrichment	Bonferroni	Benjamini	FDR
GOTERM_BP_FAT	GO:0003001~generation of a signal involved in cell-cell signaling	8	2.43161	0.000958177	LEP, SYT1, NRXN3, MC4R, CACNB4, CACNA1C, RIMS1, LIN7A	250	85	13528	5.09289	0.717061	0.0807234	1.55551
GOTERM_BP_FAT	GO:0030073~insulin secretion	3	0.911854	0.0876936	LEP, MC4R, CACNA1C	250	27	13528	6.01244	1	0.862142	77.708
GOTERM_BP_FAT	GO:0030072~peptide hormone secretion	3	0.911854	0.160942	LEP, MC4R, CACNA1C	250	39	13528	4.16246	1	0.925476	94.3283
GOTERM_BP_FAT	GO:0002790~peptide secretion	3	0.911854	0.17404	LEP, MC4R, CACNA1C	250	41	13528	3.95941	1	0.933315	95.6151
GOTERM_BP_FAT	GO:0046879~hormone secretion	3	0.911854	0.2007	LEP, MC4R, CACNA1C	250	45	13528	3.60747	1	0.949214	97.4359
GOTERM_BP_FAT	GO:0009914~hormone transport	3	0.911854	0.22779	LEP, MC4R, CACNA1C	250	49	13528	3.31298	1	0.963311	98.541
GOTERM_BP_FAT	GO:0015833~peptide transport	3	0.911854	0.261961	LEP, MC4R, CACNA1C	250	54	13528	3.00622	1	0.967262	99.304
GOTERM_BP_FAT	GO:0010817~regulation of hormone levels	5	1.51976	0.302703	LEP, CPE, MC4R, CACNA1C, PCSK5	250	151	13528	1.79179	1	0.976914	99.725
GOTERM_BP_FAT	GO:0040008~regulation of growth	8	2.43161	0.439152	LEP, CD38, NDN, PRSS2, NELL2, MC4R, CACNA1C, GHR	250	341	13528	1.26949	1	0.992886	99.9922
Annotation Cluster 31	Enrichment Score: 0.9178098704372016
Category	Term	Count	%	PValue	Genes	List Total	Pop Hits	Pop Total	Fold Enrichment	Bonferroni	Benjamini	FDR
UP_SEQ_FEATURE	domain:C2 2	4	1.21581	0.0673628	SYT1, CPNE6, RIMS2, RIMS1	321	56	19113	4.253	1	0.825088	66.7746
UP_SEQ_FEATURE	domain:C2 1	4	1.21581	0.0673628	SYT1, CPNE6, RIMS2, RIMS1	321	56	19113	4.253	1	0.825088	66.7746
INTERPRO	IPR018029:C2 membrane targeting protein	5	1.51976	0.11695	SYT1, CPNE6, RIMS2, RIMS1, RIMS4	294	106	16659	2.6728	1	0.720345	83.338
SMART	SM00239:C2	5	1.51976	0.219009	SYT1, CPNE6, RIMS2, RIMS1, RIMS4	160	137	9079	2.07094	1	0.773078	94.1434
INTERPRO	IPR000008:C2 calcium-dependent membrane targeting	5	1.51976	0.221639	SYT1, CPNE6, RIMS2, RIMS1, RIMS4	294	137	16659	2.068	1	0.906825	97.2955
Annotation Cluster 32	Enrichment Score: 0.8769610916583755
Category	Term	Count	%	PValue	Genes	List Total	Pop Hits	Pop Total	Fold Enrichment	Bonferroni	Benjamini	FDR
INTERPRO	IPR013761:Sterile alpha motif-type	5	1.51976	0.0467386	CASKIN1, ANKS1B, ERG, L3MBTL4, SHANK2	294	77	16659	3.67943	1	0.468652	49.8263
SMART	SM00454:SAM	4	1.21581	0.222692	CASKIN1, ANKS1B, L3MBTL4, SHANK2	160	93	9079	2.44059	1	0.762961	94.4526
INTERPRO	IPR001660:Sterile alpha motif SAM	4	1.21581	0.224769	CASKIN1, ANKS1B, L3MBTL4, SHANK2	294	93	16659	2.43713	1	0.906218	97.4481
Annotation Cluster 33	Enrichment Score: 0.8718198158866035
Category	Term	Count	%	PValue	Genes	List Total	Pop Hits	Pop Total	Fold Enrichment	Bonferroni	Benjamini	FDR
GOTERM_CC_FAT	GO:0005626~insoluble fraction	24	7.29483	0.0842222	IGHG4, KCND2, MPP1, ADCY8, CPNE6, SLC22A8, TCL1A, S100A12, PCDHAC1, LIN7A, CTTNBP2, CD38, EBNA1BP2, ABCC9, GRIN2B, KCNJ8, FMO1, ANK3, CLIC5, SLC1A6, SLC22A6, IGH@, SCNN1B, CACNA1C	259	839	12782	1.41172	1	0.645902	67.7804
GOTERM_CC_FAT	GO:0005624~membrane fraction	22	6.68693	0.142056	IGHG4, KCND2, MPP1, ADCY8, CPNE6, SLC22A8, TCL1A, PCDHAC1, LIN7A, CTTNBP2, CD38, EBNA1BP2, ABCC9, GRIN2B, KCNJ8, FMO1, ANK3, SLC1A6, SLC22A6, IGH@, SCNN1B, CACNA1C	259	809	12782	1.34206	1	0.764574	86.0873
GOTERM_CC_FAT	GO:0000267~cell fraction	27	8.20669	0.202608	IGHG4, ADCY8, CXCL2, FCRL2, TCL1A, PCDHAC1, CTTNBP2, EBNA1BP2, GRIN2B, FMO1, ANK3, SLC1A6, KLK12, SLC22A6, SCNN1B, KCND2, MPP1, CPNE6, SLC22A8, S100A12, LIN7A, CD38, ABCC9, KCNJ8, CLIC5, IGH@, CACNA1C	259	1083	12782	1.23037	1	0.801936	94.5773
Annotation Cluster 34	Enrichment Score: 0.8543912044501192
Category	Term	Count	%	PValue	Genes	List Total	Pop Hits	Pop Total	Fold Enrichment	Bonferroni	Benjamini	FDR
GOTERM_BP_FAT	GO:0051605~protein maturation by peptide bond cleavage	7	2.12766	0.00504725	C7, CPE, DNER, CRP, CUZD1, C1S, PCSK5	250	86	13528	4.40447	0.998724	0.261336	7.94194
GOTERM_BP_FAT	GO:0016485~protein processing	7	2.12766	0.0173579	C7, CPE, DNER, CRP, CUZD1, C1S, PCSK5	250	112	13528	3.382	1	0.446399	24.9009
GOTERM_BP_FAT	GO:0051604~protein maturation	7	2.12766	0.025252	C7, CPE, DNER, CRP, CUZD1, C1S, PCSK5	250	122	13528	3.10479	1	0.526941	34.1816
GOTERM_BP_FAT	GO:0006958~complement activation, classical pathway	3	0.911854	0.0990755	C7, CRP, C1S	250	29	13528	5.59779	1	0.879242	81.8456
GOTERM_BP_FAT	GO:0002252~immune effector process	6	1.82371	0.101503	C7, ABCC9, KCNJ8, CRP, C1S, SLAMF7	250	134	13528	2.42293	1	0.881847	82.6293
GOTERM_BP_FAT	GO:0002526~acute inflammatory response	5	1.51976	0.106811	C7, APCS, CRP, C1S, CD163	250	98	13528	2.76082	1	0.887828	84.2335
GOTERM_BP_FAT	GO:0002455~humoral immune response mediated by circulating immunoglobulin	3	0.911854	0.110843	C7, CRP, C1S	250	31	13528	5.23665	1	0.886867	85.3578
GOTERM_BP_FAT	GO:0002449~lymphocyte mediated immunity	4	1.21581	0.13827	C7, CRP, C1S, SLAMF7	250	70	13528	3.09211	1	0.905702	91.2286
GOTERM_BP_FAT	GO:0006959~humoral immune response	4	1.21581	0.178043	C7, CRP, MS4A2, C1S	250	79	13528	2.73985	1	0.935881	95.9499
GOTERM_BP_FAT	GO:0006956~complement activation	3	0.911854	0.180653	C7, CRP, C1S	250	42	13528	3.86514	1	0.936847	96.1552
GOTERM_BP_FAT	GO:0002541~activation of plasma proteins involved in acute inflammatory response	3	0.911854	0.187303	C7, CRP, C1S	250	43	13528	3.77526	1	0.940149	96.6349
GOTERM_BP_FAT	GO:0002443~leukocyte mediated immunity	4	1.21581	0.21087	C7, CRP, C1S, SLAMF7	250	86	13528	2.51684	1	0.954412	97.9204
GOTERM_BP_FAT	GO:0045087~innate immune response	5	1.51976	0.249555	C7, CRISP3, PGLYRP3, C1S, SLAMF7	250	138	13528	1.96058	1	0.965811	99.0859
GOTERM_BP_FAT	GO:0002253~activation of immune response	4	1.21581	0.249819	C7, CRP, C1S, CACNB4	250	94	13528	2.30264	1	0.964919	99.0912
GOTERM_BP_FAT	GO:0016064~immunoglobulin mediated immune response	3	0.911854	0.261961	C7, CRP, C1S	250	54	13528	3.00622	1	0.967262	99.304
GOTERM_BP_FAT	GO:0019724~B cell mediated immunity	3	0.911854	0.275656	C7, CRP, C1S	250	56	13528	2.89886	1	0.971818	99.4877
GOTERM_BP_FAT	GO:0002250~adaptive immune response	3	0.911854	0.415844	C7, CRP, C1S	250	77	13528	2.10826	1	0.991363	99.9848
GOTERM_BP_FAT	GO:0002460~adaptive immune response based on somatic recombination of immune receptors built from immunoglobulin superfamily domains	3	0.911854	0.415844	C7, CRP, C1S	250	77	13528	2.10826	1	0.991363	99.9848
GOTERM_BP_FAT	GO:0048584~positive regulation of response to stimulus	6	1.82371	0.452569	C7, CRP, C1S, CACNB4, CXCL12, NPY5R	250	236	13528	1.37573	1	0.993618	99.9947
GOTERM_BP_FAT	GO:0050778~positive regulation of immune response	4	1.21581	0.501137	C7, CRP, C1S, CACNB4	250	145	13528	1.49274	1	0.995983	99.9988
Annotation Cluster 35	Enrichment Score: 0.7695390842925222
Category	Term	Count	%	PValue	Genes	List Total	Pop Hits	Pop Total	Fold Enrichment	Bonferroni	Benjamini	FDR
GOTERM_BP_FAT	GO:0050805~negative regulation of synaptic transmission	3	0.911854	0.0563305	CD38, KCNQ4, NPY5R	250	21	13528	7.73029	1	0.769715	61.2555
GOTERM_BP_FAT	GO:0051970~negative regulation of transmission of nerve impulse	3	0.911854	0.0767426	CD38, KCNQ4, NPY5R	250	25	13528	6.49344	1	0.836849	72.9046
GOTERM_BP_FAT	GO:0031645~negative regulation of neurological system process	3	0.911854	0.0933336	CD38, KCNQ4, NPY5R	250	28	13528	5.79771	1	0.875232	79.8579
GOTERM_BP_FAT	GO:0050804~regulation of synaptic transmission	6	1.82371	0.106365	CD38, KCNQ4, ERBB4, GRIN2B, NTF3, NPY5R	250	136	13528	2.38729	1	0.89036	84.1042
GOTERM_BP_FAT	GO:0051969~regulation of transmission of nerve impulse	6	1.82371	0.135067	CD38, KCNQ4, ERBB4, GRIN2B, NTF3, NPY5R	250	147	13528	2.20865	1	0.905512	90.6799
GOTERM_BP_FAT	GO:0031644~regulation of neurological system process	6	1.82371	0.152036	CD38, KCNQ4, ERBB4, GRIN2B, NTF3, NPY5R	250	153	13528	2.12204	1	0.917628	93.2594
GOTERM_BP_FAT	GO:0044057~regulation of system process	8	2.43161	0.341825	LEP, CD38, KCNQ4, ERBB4, GRIN2B, NTF3, CACNA1C, NPY5R	250	309	13528	1.40096	1	0.980997	99.893
GOTERM_BP_FAT	GO:0010648~negative regulation of cell communication	6	1.82371	0.48722	CD38, KCNQ4, RGS7, CXXC4, HHIP, NPY5R	250	248	13528	1.30916	1	0.995316	99.9982
GOTERM_BP_FAT	GO:0051241~negative regulation of multicellular organismal process	3	0.911854	0.808175	CD38, KCNQ4, NPY5R	250	164	13528	0.989854	1	0.999904	100
Annotation Cluster 36	Enrichment Score: 0.7093559799679242
Category	Term	Count	%	PValue	Genes	List Total	Pop Hits	Pop Total	Fold Enrichment	Bonferroni	Benjamini	FDR
SP_PIR_KEYWORDS	keratin	6	1.82371	0.0938074	KRTAP2-4, KRTAP9-4, KRTAP11-1, KRTAP19-5, KRTAP17-1, KRTAP19-1	322	144	19235	2.489	1	0.482823	73.6632
GOTERM_CC_FAT	GO:0005882~intermediate filament	7	2.12766	0.164671	KRTAP2-4, KRTAP9-4, KRTAP11-1, DLGAP2, KRTAP19-5, KRTAP17-1, KRTAP19-1	259	183	12782	1.88776	1	0.76875	90.1358
GOTERM_CC_FAT	GO:0045111~intermediate filament cytoskeleton	7	2.12766	0.176525	KRTAP2-4, KRTAP9-4, KRTAP11-1, DLGAP2, KRTAP19-5, KRTAP17-1, KRTAP19-1	259	187	12782	1.84738	1	0.772041	91.7934
GOTERM_CC_FAT	GO:0045095~keratin filament	3	0.911854	0.533233	KRTAP2-4, KRTAP9-4, KRTAP11-1	259	88	12782	1.68243	1	0.966383	99.9945
Annotation Cluster 37	Enrichment Score: 0.6993238600254023
Category	Term	Count	%	PValue	Genes	List Total	Pop Hits	Pop Total	Fold Enrichment	Bonferroni	Benjamini	FDR
GOTERM_BP_FAT	GO:0003013~circulatory system process	7	2.12766	0.130093	CTTNBP2, LPA, KCNJ8, KEL, CACNA1C, PCSK5, CXCL12	250	186	13528	2.03647	1	0.90206	89.7635
GOTERM_BP_FAT	GO:0008015~blood circulation	7	2.12766	0.130093	CTTNBP2, LPA, KCNJ8, KEL, CACNA1C, PCSK5, CXCL12	250	186	13528	2.03647	1	0.90206	89.7635
GOTERM_BP_FAT	GO:0035150~regulation of tube size	3	0.911854	0.255114	CTTNBP2, KCNJ8, KEL	250	53	13528	3.06294	1	0.9647	99.1906
GOTERM_BP_FAT	GO:0050880~regulation of blood vessel size	3	0.911854	0.255114	CTTNBP2, KCNJ8, KEL	250	53	13528	3.06294	1	0.9647	99.1906
GOTERM_BP_FAT	GO:0003018~vascular process in circulatory system	3	0.911854	0.289338	CTTNBP2, KCNJ8, KEL	250	58	13528	2.7989	1	0.974957	99.6249
Annotation Cluster 38	Enrichment Score: 0.613632746876419
Category	Term	Count	%	PValue	Genes	List Total	Pop Hits	Pop Total	Fold Enrichment	Bonferroni	Benjamini	FDR
UP_SEQ_FEATURE	repeat:ANK 5	6	1.82371	0.0694598	CASKIN1, CTTNBP2, ANKS1B, ANK3, NOTCH4, TRPV6	321	131	19113	2.72712	1	0.82724	67.9355
UP_SEQ_FEATURE	repeat:ANK 4	6	1.82371	0.126574	CASKIN1, CTTNBP2, ANKS1B, ANK3, NOTCH4, TRPV6	321	158	19113	2.26109	1	0.947239	88.2133
UP_SEQ_FEATURE	repeat:ANK 6	4	1.21581	0.200045	CASKIN1, CTTNBP2, ANKS1B, ANK3	321	92	19113	2.58879	1	0.986327	97.0592
UP_SEQ_FEATURE	repeat:ANK 3	6	1.82371	0.225549	CASKIN1, CTTNBP2, ANKS1B, ANK3, NOTCH4, TRPV6	321	194	19113	1.84151	1	0.990413	98.2375
UP_SEQ_FEATURE	repeat:ANK 1	6	1.82371	0.343884	CASKIN1, CTTNBP2, ANKS1B, ANK3, NOTCH4, TRPV6	321	231	19113	1.54655	1	0.999301	99.8717
UP_SEQ_FEATURE	repeat:ANK 2	6	1.82371	0.352191	CASKIN1, CTTNBP2, ANKS1B, ANK3, NOTCH4, TRPV6	321	232	19113	1.53988	1	0.99928	99.8951
SP_PIR_KEYWORDS	ank repeat	6	1.82371	0.37793	CASKIN1, CTTNBP2, ANKS1B, ANK3, NOTCH4, TRPV6	322	240	19235	1.4934	1	0.884967	99.8387
SMART	SM00248:ANK	6	1.82371	0.404633	CASKIN1, CTTNBP2, ANKS1B, ANK3, NOTCH4, TRPV6	160	238	9079	1.43051	1	0.933171	99.7402
INTERPRO	IPR002110:Ankyrin	6	1.82371	0.408503	CASKIN1, CTTNBP2, ANKS1B, ANK3, NOTCH4, TRPV6	294	238	16659	1.42849	1	0.98764	99.9482
Annotation Cluster 39	Enrichment Score: 0.6134521884028287
Category	Term	Count	%	PValue	Genes	List Total	Pop Hits	Pop Total	Fold Enrichment	Bonferroni	Benjamini	FDR
GOTERM_BP_FAT	GO:0007156~homophilic cell adhesion	6	1.82371	0.0944259	PCDH1, PTPRM, PCDH10, ROBO2, PTPRT, PCDHAC1	250	131	13528	2.47841	1	0.87011	80.2511
UP_SEQ_FEATURE	domain:Fibronectin type-III 3	4	1.21581	0.162419	PTPRM, RIMBP2, ROBO2, PTPRT	321	83	19113	2.8695	1	0.971124	93.9209
SMART	SM00060:FN3	6	1.82371	0.239969	PTPRM, RIMBP2, LRRN1, ROBO2, PTPRT, GHR	160	190	9079	1.79191	1	0.776134	95.7143
INTERPRO	IPR003961:Fibronectin, type III	6	1.82371	0.243373	PTPRM, RIMBP2, LRRN1, ROBO2, PTPRT, GHR	294	190	16659	1.78937	1	0.917916	98.2017
UP_SEQ_FEATURE	domain:Fibronectin type-III 2	4	1.21581	0.37153	PTPRM, RIMBP2, ROBO2, PTPRT	321	130	19113	1.83206	1	0.999507	99.935
UP_SEQ_FEATURE	domain:Fibronectin type-III 1	4	1.21581	0.376079	PTPRM, RIMBP2, ROBO2, PTPRT	321	131	19113	1.81808	1	0.999504	99.942
INTERPRO	IPR008957:Fibronectin, type III-like fold	5	1.51976	0.405886	PTPRM, RIMBP2, ROBO2, PTPRT, GHR	294	184	16659	1.53976	1	0.988088	99.9448
Annotation Cluster 40	Enrichment Score: 0.5989163371523374
Category	Term	Count	%	PValue	Genes	List Total	Pop Hits	Pop Total	Fold Enrichment	Bonferroni	Benjamini	FDR
GOTERM_MF_FAT	GO:0005262~calcium channel activity	5	1.51976	0.0488616	GRIN2B, MS4A2, TRPV6, CACNB4, CACNA1C	227	79	12983	3.61986	1	0.486961	50.4402
GOTERM_BP_FAT	GO:0006873~cellular ion homeostasis	12	3.64742	0.0858097	CD38, C7, KCND2, GRIN2B, NTF3, SLC24A3, SLC1A6, TFR2, SLC4A1, CACNB4, CACNA1C, CXCL12	250	374	13528	1.73621	1	0.860442	76.9431
GOTERM_BP_FAT	GO:0055082~cellular chemical homeostasis	12	3.64742	0.0937394	CD38, C7, KCND2, GRIN2B, NTF3, SLC24A3, SLC1A6, TFR2, SLC4A1, CACNB4, CACNA1C, CXCL12	250	380	13528	1.7088	1	0.872243	80.0048
GOTERM_BP_FAT	GO:0015674~di-, tri-valent inorganic cation transport	7	2.12766	0.106989	GRIN2B, SLC24A3, TFR2, GIF, TRPV6, CACNB4, CACNA1C	250	176	13528	2.15218	1	0.884653	84.2848
GOTERM_BP_FAT	GO:0050801~ion homeostasis	12	3.64742	0.135982	CD38, C7, KCND2, GRIN2B, NTF3, SLC24A3, SLC1A6, TFR2, SLC4A1, CACNB4, CACNA1C, CXCL12	250	409	13528	1.58764	1	0.904391	90.8397
SP_PIR_KEYWORDS	calcium transport	4	1.21581	0.169464	SLC24A3, TRPV6, CACNB4, CACNA1C	322	85	19235	2.81111	1	0.656475	91.914
GOTERM_BP_FAT	GO:0042391~regulation of membrane potential	5	1.51976	0.23362	KCND2, GRIN2B, NTF3, SLC1A6, CACNB4	250	134	13528	2.0191	1	0.965592	98.7111
GOTERM_BP_FAT	GO:0048878~chemical homeostasis	13	3.95137	0.237276	C7, KCND2, NTF3, ERBB4, TFR2, CACNB4, CXCL12, CD38, GRIN2B, SLC24A3, SLC1A6, SLC4A1, CACNA1C	250	512	13528	1.37394	1	0.964344	98.808
GOTERM_BP_FAT	GO:0019725~cellular homeostasis	12	3.64742	0.240547	CD38, C7, KCND2, GRIN2B, NTF3, SLC24A3, SLC1A6, TFR2, SLC4A1, CACNB4, CACNA1C, CXCL12	250	466	13528	1.39344	1	0.965104	98.8889
GOTERM_BP_FAT	GO:0006816~calcium ion transport	5	1.51976	0.265714	GRIN2B, SLC24A3, TRPV6, CACNB4, CACNA1C	250	142	13528	1.90535	1	0.968164	99.3597
SP_PIR_KEYWORDS	calcium channel	3	0.911854	0.270906	TRPV6, CACNB4, CACNA1C	322	61	19235	2.93784	1	0.801954	98.615
GOTERM_BP_FAT	GO:0006875~cellular metal ion homeostasis	6	1.82371	0.296598	CD38, C7, SLC24A3, CACNB4, CACNA1C, CXCL12	250	196	13528	1.65649	1	0.975445	99.6829
GOTERM_BP_FAT	GO:0030003~cellular cation homeostasis	7	2.12766	0.326087	CD38, C7, SLC24A3, TFR2, CACNB4, CACNA1C, CXCL12	250	254	13528	1.49128	1	0.979919	99.8426
GOTERM_BP_FAT	GO:0055065~metal ion homeostasis	6	1.82371	0.329114	CD38, C7, SLC24A3, CACNB4, CACNA1C, CXCL12	250	205	13528	1.58377	1	0.980219	99.8538
GOTERM_BP_FAT	GO:0030005~cellular di-, tri-valent inorganic cation homeostasis	6	1.82371	0.410498	CD38, SLC24A3, TFR2, CACNB4, CACNA1C, CXCL12	250	227	13528	1.43027	1	0.99093	99.9824
GOTERM_BP_FAT	GO:0055080~cation homeostasis	7	2.12766	0.431067	CD38, C7, SLC24A3, TFR2, CACNB4, CACNA1C, CXCL12	250	286	13528	1.32442	1	0.992454	99.9901
GOTERM_BP_FAT	GO:0006874~cellular calcium ion homeostasis	5	1.51976	0.440089	CD38, SLC24A3, CACNB4, CACNA1C, CXCL12	250	183	13528	1.47847	1	0.992759	99.9924
GOTERM_BP_FAT	GO:0055066~di-, tri-valent inorganic cation homeostasis	6	1.82371	0.454664	CD38, SLC24A3, TFR2, CACNB4, CACNA1C, CXCL12	250	239	13528	1.35846	1	0.993412	99.9951
GOTERM_BP_FAT	GO:0055074~calcium ion homeostasis	5	1.51976	0.460797	CD38, SLC24A3, CACNB4, CACNA1C, CXCL12	250	188	13528	1.43915	1	0.993607	99.9959
GOTERM_BP_FAT	GO:0042592~homeostatic process	13	3.95137	0.734122	C7, KCND2, NTF3, ERBB4, TFR2, CACNB4, CXCL12, CD38, GRIN2B, SLC24A3, SLC1A6, SLC4A1, CACNA1C	250	751	13528	0.936692	1	0.999689	100
GOTERM_BP_FAT	GO:0007626~locomotory behavior	5	1.51976	0.746489	CXCL2, ROBO2, CACNB4, CACNA1C, CXCL12	250	274	13528	0.987445	1	0.999749	100
Annotation Cluster 41	Enrichment Score: 0.5426754231615926
Category	Term	Count	%	PValue	Genes	List Total	Pop Hits	Pop Total	Fold Enrichment	Bonferroni	Benjamini	FDR
GOTERM_MF_FAT	GO:0019903~protein phosphatase binding	3	0.911854	0.147336	LILRB1, CACNA1C, GHR	227	39	12983	4.39953	1	0.807122	89.2849
GOTERM_MF_FAT	GO:0019902~phosphatase binding	3	0.911854	0.178114	LILRB1, CACNA1C, GHR	227	44	12983	3.89958	1	0.854684	93.5989
GOTERM_MF_FAT	GO:0019899~enzyme binding	7	2.12766	0.89736	LILRB1, CTTNBP2, MS4A2, RIMS2, CACNA1C, RIMS1, GHR	227	523	12983	0.765501	1	0.99999	100
Annotation Cluster 42	Enrichment Score: 0.4881650170172562
Category	Term	Count	%	PValue	Genes	List Total	Pop Hits	Pop Total	Fold Enrichment	Bonferroni	Benjamini	FDR
GOTERM_CC_FAT	GO:0005913~cell-cell adherens junction	3	0.911854	0.156838	PTPRM, DLG5, CTNNA2	259	35	12782	4.23012	1	0.78743	88.8764
GOTERM_CC_FAT	GO:0005912~adherens junction	6	1.82371	0.204265	NOX4, CTTNBP2, PTPRM, RND1, DLG5, CTNNA2	259	155	12782	1.91037	1	0.795253	94.7206
GOTERM_CC_FAT	GO:0070161~anchoring junction	6	1.82371	0.265936	NOX4, CTTNBP2, PTPRM, RND1, DLG5, CTNNA2	259	172	12782	1.72156	1	0.853399	98.1311
GOTERM_CC_FAT	GO:0005911~cell-cell junction	5	1.51976	0.532759	PCDH1, PTPRM, DLG5, CTNNA2, LIN7A	259	190	12782	1.29872	1	0.968361	99.9944
GOTERM_BP_FAT	GO:0008285~negative regulation of cell proliferation	6	1.82371	0.798406	NOX4, CTTNBP2, PTPRM, NDN, ADRA1A, DLG5	250	361	13528	0.899368	1	0.999883	100
Annotation Cluster 43	Enrichment Score: 0.48348116092672316
Category	Term	Count	%	PValue	Genes	List Total	Pop Hits	Pop Total	Fold Enrichment	Bonferroni	Benjamini	FDR
GOTERM_BP_FAT	GO:0043434~response to peptide hormone stimulus	6	1.82371	0.154948	LEP, PNLIP, CTTNBP2, PNLIPRP1, MC4R, GHR	250	154	13528	2.10826	1	0.91951	93.6282
GOTERM_BP_FAT	GO:0040014~regulation of multicellular organism growth	3	0.911854	0.309799	LEP, MC4R, GHR	250	61	13528	2.66125	1	0.977299	99.7674
GOTERM_BP_FAT	GO:0040008~regulation of growth	8	2.43161	0.439152	LEP, CD38, NDN, PRSS2, NELL2, MC4R, CACNA1C, GHR	250	341	13528	1.26949	1	0.992886	99.9922
GOTERM_BP_FAT	GO:0032868~response to insulin stimulus	3	0.911854	0.552323	LEP, MC4R, GHR	250	100	13528	1.62336	1	0.997798	99.9998
Annotation Cluster 44	Enrichment Score: 0.474111767146278
Category	Term	Count	%	PValue	Genes	List Total	Pop Hits	Pop Total	Fold Enrichment	Bonferroni	Benjamini	FDR
GOTERM_BP_FAT	GO:0017157~regulation of exocytosis	3	0.911854	0.129122	SYT1, MS4A2, TRPV6	250	34	13528	4.77459	1	0.903128	89.5751
GOTERM_BP_FAT	GO:0007631~feeding behavior	4	1.21581	0.134057	LEP, GRIN2B, MC4R, NPY5R	250	69	13528	3.13693	1	0.906477	90.5002
GOTERM_BP_FAT	GO:0051046~regulation of secretion	7	2.12766	0.173128	LEP, CD38, SYT1, GRIN2B, MS4A2, TRPV6, NPY5R	250	202	13528	1.87517	1	0.934217	95.5352
GOTERM_BP_FAT	GO:0060341~regulation of cellular localization	7	2.12766	0.309636	LEP, CD38, SYT1, GRIN2B, MS4A2, TRPV6, NPY5R	250	248	13528	1.52735	1	0.977907	99.7665
GOTERM_BP_FAT	GO:0044057~regulation of system process	8	2.43161	0.341825	LEP, CD38, KCNQ4, ERBB4, GRIN2B, NTF3, CACNA1C, NPY5R	250	309	13528	1.40096	1	0.980997	99.893
GOTERM_BP_FAT	GO:0060627~regulation of vesicle-mediated transport	3	0.911854	0.530237	SYT1, MS4A2, TRPV6	250	96	13528	1.691	1	0.997227	99.9996
GOTERM_BP_FAT	GO:0051047~positive regulation of secretion	3	0.911854	0.599302	CD38, GRIN2B, MS4A2	250	109	13528	1.48932	1	0.99835	100
GOTERM_BP_FAT	GO:0048511~rhythmic process	3	0.911854	0.686097	LEP, GRIN2B, NPY5R	250	128	13528	1.26825	1	0.999436	100
GOTERM_BP_FAT	GO:0051050~positive regulation of transport	4	1.21581	0.781952	CD38, ERBB4, GRIN2B, MS4A2	250	223	13528	0.970619	1	0.999843	100
Annotation Cluster 45	Enrichment Score: 0.4599556870140799
Category	Term	Count	%	PValue	Genes	List Total	Pop Hits	Pop Total	Fold Enrichment	Bonferroni	Benjamini	FDR
GOTERM_BP_FAT	GO:0043434~response to peptide hormone stimulus	6	1.82371	0.154948	LEP, PNLIP, CTTNBP2, PNLIPRP1, MC4R, GHR	250	154	13528	2.10826	1	0.91951	93.6282
GOTERM_BP_FAT	GO:0009725~response to hormone stimulus	10	3.03951	0.235247	LEP, PNLIP, CTTNBP2, CD38, PNLIPRP1, ERBB4, ADCY8, MC4R, CUZD1, GHR	250	367	13528	1.47444	1	0.964289	98.7551
GOTERM_BP_FAT	GO:0009719~response to endogenous stimulus	10	3.03951	0.3297	LEP, PNLIP, CTTNBP2, CD38, PNLIPRP1, ERBB4, ADCY8, MC4R, CUZD1, GHR	250	405	13528	1.3361	1	0.979809	99.8558
GOTERM_BP_FAT	GO:0010033~response to organic substance	15	4.55927	0.458859	PNLIP, PNLIPRP1, APCS, ERBB4, ADCY8, CUZD1, C1S, LEP, CD38, CTTNBP2, GRIN2B, KCNJ8, MC4R, SLC22A6, GHR	250	721	13528	1.12577	1	0.99362	99.9956
GOTERM_BP_FAT	GO:0048545~response to steroid hormone stimulus	5	1.51976	0.477158	CTTNBP2, CD38, PNLIPRP1, ERBB4, GHR	250	192	13528	1.40917	1	0.994866	99.9975
GOTERM_BP_FAT	GO:0051240~positive regulation of multicellular organismal process	5	1.51976	0.660837	CARD11, CD38, ERBB4, MC4R, GHR	250	244	13528	1.10885	1	0.999191	100
Annotation Cluster 46	Enrichment Score: 0.45900948133411035
Category	Term	Count	%	PValue	Genes	List Total	Pop Hits	Pop Total	Fold Enrichment	Bonferroni	Benjamini	FDR
GOTERM_BP_FAT	GO:0006487~protein amino acid N-linked glycosylation	3	0.911854	0.193986	KEL, ST8SIA2, ALK	250	44	13528	3.68945	1	0.944874	97.06
GOTERM_BP_FAT	GO:0043413~biopolymer glycosylation	5	1.51976	0.210227	ST6GALNAC3, FUT9, KEL, ST8SIA2, ALK	250	128	13528	2.11375	1	0.955321	97.8925
GOTERM_BP_FAT	GO:0070085~glycosylation	5	1.51976	0.210227	ST6GALNAC3, FUT9, KEL, ST8SIA2, ALK	250	128	13528	2.11375	1	0.955321	97.8925
GOTERM_BP_FAT	GO:0006486~protein amino acid glycosylation	5	1.51976	0.210227	ST6GALNAC3, FUT9, KEL, ST8SIA2, ALK	250	128	13528	2.11375	1	0.955321	97.8925
GOTERM_BP_FAT	GO:0009101~glycoprotein biosynthetic process	5	1.51976	0.331861	ST6GALNAC3, FUT9, KEL, ST8SIA2, ALK	250	158	13528	1.71241	1	0.979279	99.8633
GOTERM_BP_FAT	GO:0009100~glycoprotein metabolic process	5	1.51976	0.526947	ST6GALNAC3, FUT9, KEL, ST8SIA2, ALK	250	202	13528	1.33941	1	0.997172	99.9995
SP_PIR_KEYWORDS	glycosyltransferase	4	1.21581	0.696079	ST6GALNAC3, FUT9, XYLT1, ST8SIA2	322	214	19235	1.11656	1	0.98759	100
SP_PIR_KEYWORDS	golgi apparatus	6	1.82371	0.969856	B3GAT2, ST6GALNAC3, FUT9, XYLT1, CLIC5, ST8SIA2	322	588	19235	0.609551	1	0.999973	100
Annotation Cluster 47	Enrichment Score: 0.42136766228453554
Category	Term	Count	%	PValue	Genes	List Total	Pop Hits	Pop Total	Fold Enrichment	Bonferroni	Benjamini	FDR
GOTERM_MF_FAT	GO:0005509~calcium ion binding	31	9.42249	0.000626843	SYT1, NELL2, CRP, PRSS1, MMP27, TKTL2, C1S, CABP5, CACNB4, KCNIP4, PCDHAC1, PCDH1, LPA, GRIN2B, SLC24A3, PRSS2, RPTN, DNER, TRPV6, APCS, NRXN2, NRXN3, CPNE6, PCDH10, DLL1, NRXN1, S100A12, PITPNM3, NOTCH4, AMY1C, CACNA1C, AMY1A	227	919	12983	1.92928	0.228152	0.0626906	0.87482
GOTERM_MF_FAT	GO:0043167~ion binding	73	22.1884	0.627557	SYT1, ADCY8, CRP, NELL2, MMP27, RORB, KCNIP4, KCNQ4, PCDH1, LPA, GRIN2B, SLC24A3, ADAM2, TRPV6, SCN10A, GHR, L3MBTL4, APCS, KCND2, HMGCLL1, NRXN2, NRXN3, GIF, DLL1, NRXN1, MOXD1, MAST4, PITPNM3, PRDM9, CPE, CA8, CLIC5, KCNH7, ZFPM2, HBG1, SLC30A10, AMY1C, AMY1A, PRPS2, ADAMTS18, DCD, ZNF467, KCNA2, KEL, MGMT, PRSS1, SPRR2G, KCNA3, CXXC4, TKTL2, CACNB4, CABP5, C1S, MYT1, RIMS2, RIMS1, PCDHAC1, PRS…	227	4241	12983	0.984473	1	0.998118	99.9999
GOTERM_MF_FAT	GO:0046872~metal ion binding	71	21.5805	0.641384	SYT1, ADCY8, CRP, NELL2, MMP27, RORB, KCNIP4, KCNQ4, PCDH1, LPA, GRIN2B, SLC24A3, ADAM2, TRPV6, SCN10A, L3MBTL4, APCS, KCND2, HMGCLL1, NRXN2, NRXN3, GIF, DLL1, NRXN1, MOXD1, MAST4, PITPNM3, PRDM9, CPE, CA8, KCNH7, ZFPM2, HBG1, SLC30A10, AMY1C, AMY1A, PRPS2, ADAMTS18, DCD, ZNF467, KCNA2, KEL, MGMT, PRSS1, SPRR2G, KCNA3, CXXC4, TKTL2, CACNB4, CABP5, C1S, MYT1, RIMS2, RIMS1, PCDHAC1, PRSS2, DNER, RP…	227	4140	12983	0.98086	1	0.998367	99.9999
GOTERM_MF_FAT	GO:0043169~cation binding	71	21.5805	0.677079	SYT1, ADCY8, CRP, NELL2, MMP27, RORB, KCNIP4, KCNQ4, PCDH1, LPA, GRIN2B, SLC24A3, ADAM2, TRPV6, SCN10A, L3MBTL4, APCS, KCND2, HMGCLL1, NRXN2, NRXN3, GIF, DLL1, NRXN1, MOXD1, MAST4, PITPNM3, PRDM9, CPE, CA8, KCNH7, ZFPM2, HBG1, SLC30A10, AMY1C, AMY1A, PRPS2, ADAMTS18, DCD, ZNF467, KCNA2, KEL, MGMT, PRSS1, SPRR2G, KCNA3, CXXC4, TKTL2, CACNB4, CABP5, C1S, MYT1, RIMS2, RIMS1, PCDHAC1, PRSS2, DNER, RP…	227	4179	12983	0.971707	1	0.998957	100
SP_PIR_KEYWORDS	metal-binding	41	12.462	0.945363	ADAMTS18, SYT1, ZNF467, ADCY8, KEL, MGMT, CRP, PRSS1, MMP27, TKTL2, RORB, CXXC4, C1S, RIMS2, MYT1, RIMS1, PRSS2, KCND2, HMGCLL1, APCS, NRXN2, NRXN3, ESRRG, NRXN1, KLF15, MOXD1, S100A12, TRIM55, B3GAT2, MAST4, PITPNM3, PRDM9, CPE, CA8, MPPED2, SH3RF2, ZFPM2, HBG1, AMY1C, HBE1, AMY1A, PRPS2	322	2972	19235	0.824084	1	0.999865	100
SP_PIR_KEYWORDS	zinc	21	6.38298	0.999424	ADAMTS18, KCND2, ZNF467, KEL, MGMT, ESRRG, MMP27, RORB, CXXC4, KLF15, MYT1, RIMS2, RIMS1, S100A12, TRIM55, PRDM9, CPE, CA8, SH3RF2, ZFPM2, SLC30A10	322	2189	19235	0.573073	1	1	100
GOTERM_MF_FAT	GO:0046914~transition metal ion binding	30	9.11854	0.999721	ADAMTS18, DCD, ZNF467, KEL, MGMT, MMP27, CXXC4, RORB, MYT1, RIMS2, RIMS1, ADAM2, NOX4, L3MBTL4, KCND2, ESRRG, GIF, KLF15, MOXD1, S100A12, TRIM55, B3GAT2, PRDM9, CPE, CA8, SH3RF2, ZFPM2, HBG1, HBE1, SLC30A10	227	2785	12983	0.616092	1	1	100
GOTERM_MF_FAT	GO:0008270~zinc ion binding	23	6.99088	0.999783	ADAMTS18, L3MBTL4, KCND2, ZNF467, KEL, MGMT, ESRRG, MMP27, RORB, CXXC4, KLF15, MYT1, RIMS2, RIMS1, S100A12, TRIM55, PRDM9, CPE, CA8, ADAM2, SH3RF2, ZFPM2, SLC30A10	227	2311	12983	0.569216	1	1	100
SP_PIR_KEYWORDS	zinc-finger	12	3.64742	0.999973	TRIM55, PRDM9, ZNF467, ESRRG, SH3RF2, RORB, ZFPM2, CXXC4, KLF15, RIMS2, MYT1, RIMS1	322	1718	19235	0.417248	1	1	100
Annotation Cluster 48	Enrichment Score: 0.4191465122550928
Category	Term	Count	%	PValue	Genes	List Total	Pop Hits	Pop Total	Fold Enrichment	Bonferroni	Benjamini	FDR
GOTERM_BP_FAT	GO:0035295~tube development	7	2.12766	0.223642	CTTNBP2, NOTCH4, ZFPM2, ROBO2, HHIP, PCSK5, CXCL12	250	220	13528	1.72175	1	0.961937	98.4074
GOTERM_BP_FAT	GO:0030323~respiratory tube development	4	1.21581	0.28973	CTTNBP2, ZFPM2, HHIP, PCSK5	250	102	13528	2.12204	1	0.974346	99.6283
GOTERM_BP_FAT	GO:0030324~lung development	3	0.911854	0.546871	CTTNBP2, ZFPM2, HHIP	250	99	13528	1.63976	1	0.997749	99.9998
GOTERM_BP_FAT	GO:0060541~respiratory system development	3	0.911854	0.59427	CTTNBP2, ZFPM2, HHIP	250	108	13528	1.50311	1	0.998259	100
Annotation Cluster 49	Enrichment Score: 0.4007143111608711
Category	Term	Count	%	PValue	Genes	List Total	Pop Hits	Pop Total	Fold Enrichment	Bonferroni	Benjamini	FDR
GOTERM_BP_FAT	GO:0007519~skeletal muscle tissue development	3	0.911854	0.343609	MYF6, DNER, CACNB4	250	66	13528	2.45964	1	0.980944	99.8977
GOTERM_BP_FAT	GO:0060538~skeletal muscle organ development	3	0.911854	0.343609	MYF6, DNER, CACNB4	250	66	13528	2.45964	1	0.980944	99.8977
GOTERM_BP_FAT	GO:0014706~striated muscle tissue development	4	1.21581	0.375371	MYF6, DNER, ZFPM2, CACNB4	250	119	13528	1.81889	1	0.986486	99.9545
GOTERM_BP_FAT	GO:0060537~muscle tissue development	4	1.21581	0.405257	MYF6, DNER, ZFPM2, CACNB4	250	125	13528	1.73158	1	0.99049	99.9796
GOTERM_BP_FAT	GO:0007517~muscle organ development	5	1.51976	0.552217	MYF6, DNER, CHODL, ZFPM2, CACNB4	250	211	13528	1.28227	1	0.997871	99.9998
Annotation Cluster 50	Enrichment Score: 0.40054575476547327
Category	Term	Count	%	PValue	Genes	List Total	Pop Hits	Pop Total	Fold Enrichment	Bonferroni	Benjamini	FDR
GOTERM_MF_FAT	GO:0004222~metalloendopeptidase activity	4	1.21581	0.271474	ADAMTS18, KEL, ADAM2, MMP27	227	104	12983	2.19976	1	0.948848	98.8185
GOTERM_MF_FAT	GO:0008237~metallopeptidase activity	5	1.51976	0.393287	ADAMTS18, CPE, KEL, ADAM2, MMP27	227	183	12983	1.56267	1	0.981103	99.909
SP_PIR_KEYWORDS	metalloprotease	4	1.21581	0.462919	ADAMTS18, CPE, KEL, MMP27	322	151	19235	1.58241	1	0.934026	99.9779
INTERPRO	IPR006025:Peptidase M, neutral zinc metallopeptidases, zinc-binding site	3	0.911854	0.505678	ADAMTS18, KEL, MMP27	294	96	16659	1.77073	1	0.995294	99.9961
Annotation Cluster 51	Enrichment Score: 0.4004742028928729
Category	Term	Count	%	PValue	Genes	List Total	Pop Hits	Pop Total	Fold Enrichment	Bonferroni	Benjamini	FDR
GOTERM_BP_FAT	GO:0007156~homophilic cell adhesion	6	1.82371	0.0944259	PCDH1, PTPRM, PCDH10, ROBO2, PTPRT, PCDHAC1	250	131	13528	2.47841	1	0.87011	80.2511
INTERPRO	IPR013164:Cadherin, N-terminal	3	0.911854	0.271696	PCDH1, PCDH10, PCDHAC1	294	58	16659	2.93086	1	0.938711	98.9622
UP_SEQ_FEATURE	domain:Cadherin 6	3	0.911854	0.346197	PCDH1, PCDH10, PCDHAC1	321	73	19113	2.44693	1	0.999255	99.8786
UP_SEQ_FEATURE	domain:Cadherin 5	3	0.911854	0.474092	PCDH1, PCDH10, PCDHAC1	321	95	19113	1.88028	1	0.999921	99.9961
UP_SEQ_FEATURE	domain:Cadherin 4	3	0.911854	0.511581	PCDH1, PCDH10, PCDHAC1	321	102	19113	1.75124	1	0.999964	99.9988
UP_SEQ_FEATURE	domain:Cadherin 3	3	0.911854	0.511581	PCDH1, PCDH10, PCDHAC1	321	102	19113	1.75124	1	0.999964	99.9988
UP_SEQ_FEATURE	domain:Cadherin 2	3	0.911854	0.527104	PCDH1, PCDH10, PCDHAC1	321	105	19113	1.7012	1	0.999974	99.9993
UP_SEQ_FEATURE	domain:Cadherin 1	3	0.911854	0.527104	PCDH1, PCDH10, PCDHAC1	321	105	19113	1.7012	1	0.999974	99.9993
SMART	SM00112:CA	3	0.911854	0.567555	PCDH1, PCDH10, PCDHAC1	160	108	9079	1.57622	1	0.979122	99.9934
INTERPRO	IPR002126:Cadherin	3	0.911854	0.569204	PCDH1, PCDH10, PCDHAC1	294	108	16659	1.57398	1	0.998004	99.9995
Annotation Cluster 52	Enrichment Score: 0.3842624129735036
Category	Term	Count	%	PValue	Genes	List Total	Pop Hits	Pop Total	Fold Enrichment	Bonferroni	Benjamini	FDR
GOTERM_CC_FAT	GO:0030018~Z disc	3	0.911854	0.237614	GRIN2B, SLC4A1, CACNA1C	259	46	12782	3.21857	1	0.839483	96.9576
GOTERM_CC_FAT	GO:0031674~I band	3	0.911854	0.30516	GRIN2B, SLC4A1, CACNA1C	259	55	12782	2.69189	1	0.883287	99.0784
GOTERM_CC_FAT	GO:0030016~myofibril	4	1.21581	0.389032	GRIN2B, KCNJ8, SLC4A1, CACNA1C	259	111	12782	1.77843	1	0.924528	99.824
GOTERM_CC_FAT	GO:0043292~contractile fiber	4	1.21581	0.443007	GRIN2B, KCNJ8, SLC4A1, CACNA1C	259	121	12782	1.63145	1	0.94371	99.9465
GOTERM_CC_FAT	GO:0030017~sarcomere	3	0.911854	0.59178	GRIN2B, SLC4A1, CACNA1C	259	98	12782	1.51076	1	0.978602	99.999
GOTERM_CC_FAT	GO:0044449~contractile fiber part	3	0.911854	0.669067	GRIN2B, SLC4A1, CACNA1C	259	113	12782	1.31021	1	0.98973	99.9999
Annotation Cluster 53	Enrichment Score: 0.3803106175562268
Category	Term	Count	%	PValue	Genes	List Total	Pop Hits	Pop Total	Fold Enrichment	Bonferroni	Benjamini	FDR
GOTERM_BP_FAT	GO:0002684~positive regulation of immune system process	9	2.73556	0.0739491	CARD11, CD38, C7, CD86, CRP, MS4A2, C1S, CACNB4, CXCL12	250	238	13528	2.04625	1	0.830531	71.5323
GOTERM_BP_FAT	GO:0002696~positive regulation of leukocyte activation	4	1.21581	0.309876	CARD11, CD38, CD86, MS4A2	250	106	13528	2.04196	1	0.976654	99.7678
GOTERM_BP_FAT	GO:0050867~positive regulation of cell activation	4	1.21581	0.335114	CARD11, CD38, CD86, MS4A2	250	111	13528	1.94998	1	0.979658	99.8737
GOTERM_BP_FAT	GO:0051251~positive regulation of lymphocyte activation	3	0.911854	0.535827	CARD11, CD38, CD86	250	97	13528	1.67357	1	0.997383	99.9996
GOTERM_BP_FAT	GO:0002694~regulation of leukocyte activation	4	1.21581	0.592693	CARD11, CD38, CD86, MS4A2	250	166	13528	1.3039	1	0.998329	100
GOTERM_BP_FAT	GO:0050865~regulation of cell activation	4	1.21581	0.628466	CARD11, CD38, CD86, MS4A2	250	175	13528	1.23685	1	0.998753	100
GOTERM_BP_FAT	GO:0051249~regulation of lymphocyte activation	3	0.911854	0.760224	CARD11, CD38, CD86	250	148	13528	1.09686	1	0.999791	100
GOTERM_BP_FAT	GO:0008284~positive regulation of cell proliferation	7	2.12766	0.778258	CARD11, CD38, CD86, ERBB4, NOTCH4, KITLG, NPY5R	250	414	13528	0.914937	1	0.99984	100
Annotation Cluster 54	Enrichment Score: 0.372978303784945
Category	Term	Count	%	PValue	Genes	List Total	Pop Hits	Pop Total	Fold Enrichment	Bonferroni	Benjamini	FDR
SP_PIR_KEYWORDS	Lectin	5	1.51976	0.274689	APCS, CLEC12A, LGALS13, CHODL, CLEC4D	322	159	19235	1.87849	1	0.802219	98.7093
UP_SEQ_FEATURE	domain:C-type lectin	3	0.911854	0.382366	CLEC12A, CHODL, CLEC4D	321	79	19113	2.26109	1	0.999523	99.9506
SMART	SM00034:CLECT	3	0.911854	0.422521	CLEC12A, CHODL, CLEC4D	160	82	9079	2.07599	1	0.935778	99.8169
INTERPRO	IPR001304:C-type lectin	3	0.911854	0.424351	CLEC12A, CHODL, CLEC4D	294	82	16659	2.07305	1	0.98857	99.965
INTERPRO	IPR018378:C-type lectin, conserved site	3	0.911854	0.424351	CLEC12A, CHODL, CLEC4D	294	82	16659	2.07305	1	0.98857	99.965
GOTERM_MF_FAT	GO:0005529~sugar binding	5	1.51976	0.444626	APCS, CLEC12A, LGALS13, CHODL, CLEC4D	227	195	12983	1.46651	1	0.989774	99.9736
INTERPRO	IPR016186:C-type lectin-like	3	0.911854	0.500117	CLEC12A, CHODL, CLEC4D	294	95	16659	1.78937	1	0.995276	99.9954
GOTERM_MF_FAT	GO:0030246~carbohydrate binding	7	2.12766	0.5841	EMCN, APCS, CLEC12A, PGLYRP3, LGALS13, CHODL, CLEC4D	227	354	12983	1.13095	1	0.997368	99.9995
Annotation Cluster 55	Enrichment Score: 0.36132526695533423
Category	Term	Count	%	PValue	Genes	List Total	Pop Hits	Pop Total	Fold Enrichment	Bonferroni	Benjamini	FDR
GOTERM_BP_FAT	GO:0007612~learning	3	0.911854	0.30299	GRIN2B, ADAM2, CACNA1C	250	60	13528	2.7056	1	0.97632	99.7269
GOTERM_BP_FAT	GO:0007611~learning or memory	4	1.21581	0.335114	GRIN2B, ADCY8, ADAM2, CACNA1C	250	111	13528	1.94998	1	0.979658	99.8737
GOTERM_BP_FAT	GO:0009628~response to abiotic stimulus	6	1.82371	0.811715	GRIN2B, XYLT1, KCNJ8, ADAM2, SPRR2G, CACNA1C	250	368	13528	0.882261	1	0.99991	100
Annotation Cluster 56	Enrichment Score: 0.3585376465223022
Category	Term	Count	%	PValue	Genes	List Total	Pop Hits	Pop Total	Fold Enrichment	Bonferroni	Benjamini	FDR
SP_PIR_KEYWORDS	Signal-anchor	13	3.95137	0.0513631	FUT9, TFR2, KEL, ST8SIA2, B3GAT2, CD38, ST6GALNAC3, CLEC12A, XYLT1, MGAM, ASPHD1, CLEC4D, DPP6	322	421	19235	1.84458	1	0.32502	51.0418
UP_SEQ_FEATURE	topological domain:Lumenal	9	2.73556	0.468041	B3GAT2, ST6GALNAC3, FUT9, XYLT1, MGAM, ASPHD1, ST8SIA2, UPK2, MOXD1	321	444	19113	1.20693	1	0.99993	99.9953
SP_PIR_KEYWORDS	glycosyltransferase	4	1.21581	0.696079	ST6GALNAC3, FUT9, XYLT1, ST8SIA2	322	214	19235	1.11656	1	0.98759	100
SP_PIR_KEYWORDS	golgi apparatus	6	1.82371	0.969856	B3GAT2, ST6GALNAC3, FUT9, XYLT1, CLIC5, ST8SIA2	322	588	19235	0.609551	1	0.999973	100
GOTERM_CC_FAT	GO:0005794~Golgi apparatus	10	3.03951	0.993141	B3GAT2, ST6GALNAC3, FUT9, XYLT1, ANK3, A2BP1, CLIC5, ST8SIA2, PRKG1, PCSK5	259	872	12782	0.565956	1	0.999999	100
Annotation Cluster 57	Enrichment Score: 0.34726492062503506
Category	Term	Count	%	PValue	Genes	List Total	Pop Hits	Pop Total	Fold Enrichment	Bonferroni	Benjamini	FDR
GOTERM_MF_FAT	GO:0019825~oxygen binding	3	0.911854	0.171876	NOX4, HBG1, HBE1	227	43	12983	3.99027	1	0.850391	92.8834
GOTERM_MF_FAT	GO:0046906~tetrapyrrole binding	4	1.21581	0.390351	NOX4, GIF, HBG1, HBE1	227	129	12983	1.77345	1	0.981821	99.9027
GOTERM_MF_FAT	GO:0020037~heme binding	3	0.911854	0.625807	NOX4, HBG1, HBE1	227	121	12983	1.41803	1	0.998242	99.9999
GOTERM_MF_FAT	GO:0005506~iron ion binding	3	0.911854	0.972361	NOX4, HBG1, HBE1	227	308	12983	0.557083	1	1	100
Annotation Cluster 58	Enrichment Score: 0.3423046773219482
Category	Term	Count	%	PValue	Genes	List Total	Pop Hits	Pop Total	Fold Enrichment	Bonferroni	Benjamini	FDR
GOTERM_BP_FAT	GO:0007423~sensory organ development	6	1.82371	0.418062	KCNQ4, PTPRM, GRIN2B, CLIC5, RORB, DLL1	250	229	13528	1.41778	1	0.991378	99.9857
GOTERM_BP_FAT	GO:0048839~inner ear development	3	0.911854	0.428564	KCNQ4, CLIC5, DLL1	250	79	13528	2.05489	1	0.992409	99.9894
GOTERM_BP_FAT	GO:0043583~ear development	3	0.911854	0.524602	KCNQ4, CLIC5, DLL1	250	95	13528	1.7088	1	0.997161	99.9995
Annotation Cluster 59	Enrichment Score: 0.33753380672322075
Category	Term	Count	%	PValue	Genes	List Total	Pop Hits	Pop Total	Fold Enrichment	Bonferroni	Benjamini	FDR
GOTERM_MF_FAT	GO:0042277~peptide binding	6	1.82371	0.275964	OPCML, MC4R, TRA@, PCSK5, NPY5R, GHR	227	203	12983	1.69046	1	0.944933	98.9165
GOTERM_MF_FAT	GO:0008528~peptide receptor activity, G-protein coupled	3	0.911854	0.593298	OPCML, MC4R, NPY5R	227	114	12983	1.5051	1	0.997504	99.9997
GOTERM_MF_FAT	GO:0001653~peptide receptor activity	3	0.911854	0.593298	OPCML, MC4R, NPY5R	227	114	12983	1.5051	1	0.997504	99.9997
Annotation Cluster 60	Enrichment Score: 0.32859118528065334
Category	Term	Count	%	PValue	Genes	List Total	Pop Hits	Pop Total	Fold Enrichment	Bonferroni	Benjamini	FDR
SMART	SM00194:PTPc	3	0.911854	0.154803	PTPRM, PTPRN2, PTPRT	160	40	9079	4.25578	1	0.674123	85.4946
INTERPRO	IPR000242:Protein-tyrosine phosphatase, receptor/non-receptor type	3	0.911854	0.155966	PTPRM, PTPRN2, PTPRT	294	40	16659	4.24974	1	0.817755	91.3112
UP_SEQ_FEATURE	active site:Phosphocysteine intermediate	3	0.911854	0.406002	PTPRM, PTPRN2, PTPRT	321	83	19113	2.15212	1	0.999669	99.9733
INTERPRO	IPR000387:Protein-tyrosine phosphatase	3	0.911854	0.418275	PTPRM, PTPRN2, PTPRT	294	81	16659	2.09864	1	0.988419	99.9593
INTERPRO	IPR000387:Dual-specific/protein-tyrosine phosphatase, conserved region	3	0.911854	0.424351	PTPRM, PTPRN2, PTPRT	294	82	16659	2.07305	1	0.98857	99.965
INTERPRO	IPR016130:Protein-tyrosine phosphatase, active site	3	0.911854	0.465926	PTPRM, PTPRN2, PTPRT	294	89	16659	1.91	1	0.992699	99.9881
GOTERM_MF_FAT	GO:0004725~protein tyrosine phosphatase activity	3	0.911854	0.543302	PTPRM, PTPRN2, PTPRT	227	104	12983	1.64982	1	0.995856	99.9983
SP_PIR_KEYWORDS	protein phosphatase	3	0.911854	0.641343	PTPRM, PTPRN2, PTPRT	322	130	19235	1.37852	1	0.979975	99.9999
GOTERM_BP_FAT	GO:0006470~protein amino acid dephosphorylation	3	0.911854	0.706219	PTPRM, PTPRN2, PTPRT	250	133	13528	1.22057	1	0.999588	100
GOTERM_BP_FAT	GO:0016311~dephosphorylation	3	0.911854	0.779309	PTPRM, PTPRN2, PTPRT	250	154	13528	1.05413	1	0.999838	100
GOTERM_MF_FAT	GO:0004721~phosphoprotein phosphatase activity	3	0.911854	0.785531	PTPRM, PTPRN2, PTPRT	227	165	12983	1.03989	1	0.999815	100
GOTERM_MF_FAT	GO:0016791~phosphatase activity	3	0.911854	0.933515	PTPRM, PTPRN2, PTPRT	227	249	12983	0.689082	1	0.999998	100
Annotation Cluster 61	Enrichment Score: 0.2912274618326821
Category	Term	Count	%	PValue	Genes	List Total	Pop Hits	Pop Total	Fold Enrichment	Bonferroni	Benjamini	FDR
SP_PIR_KEYWORDS	lipid degradation	3	0.911854	0.421829	PNLIP, PNLIPRP1, LGALS13	322	86	19235	2.08381	1	0.914713	99.9401
GOTERM_MF_FAT	GO:0004091~carboxylesterase activity	3	0.911854	0.50035	PNLIP, PNLIPRP1, LGALS13	227	96	12983	1.78731	1	0.994007	99.994
GOTERM_MF_FAT	GO:0016298~lipase activity	3	0.911854	0.522148	PNLIP, PNLIPRP1, LGALS13	227	100	12983	1.71581	1	0.995254	99.9968
GOTERM_BP_FAT	GO:0016042~lipid catabolic process	4	1.21581	0.620706	LEP, PNLIP, PNLIPRP1, LGALS13	250	173	13528	1.25114	1	0.99866	100
Annotation Cluster 62	Enrichment Score: 0.28194545392443765
Category	Term	Count	%	PValue	Genes	List Total	Pop Hits	Pop Total	Fold Enrichment	Bonferroni	Benjamini	FDR
GOTERM_BP_FAT	GO:0050769~positive regulation of neurogenesis	3	0.911854	0.296169	ARHGEF1, NTF3, ROBO2	250	59	13528	2.75146	1	0.976013	99.6797
GOTERM_BP_FAT	GO:0010720~positive regulation of cell development	3	0.911854	0.363646	ARHGEF1, NTF3, ROBO2	250	69	13528	2.3527	1	0.984886	99.9384
GOTERM_BP_FAT	GO:0045597~positive regulation of cell differentiation	6	1.82371	0.418062	LEP, CD86, ARHGEF1, NTF3, KITLG, ROBO2	250	229	13528	1.41778	1	0.991378	99.9857
GOTERM_BP_FAT	GO:0051094~positive regulation of developmental process	6	1.82371	0.583532	LEP, CD86, ARHGEF1, NTF3, KITLG, ROBO2	250	278	13528	1.16788	1	0.998294	99.9999
GOTERM_BP_FAT	GO:0050767~regulation of neurogenesis	4	1.21581	0.592693	ARHGEF1, NTF3, ROBO2, DLL1	250	166	13528	1.3039	1	0.998329	100
GOTERM_BP_FAT	GO:0051960~regulation of nervous system development	4	1.21581	0.689981	ARHGEF1, NTF3, ROBO2, DLL1	250	192	13528	1.12733	1	0.99946	100
GOTERM_BP_FAT	GO:0045664~regulation of neuron differentiation	3	0.911854	0.706219	ARHGEF1, ROBO2, DLL1	250	133	13528	1.22057	1	0.999588	100
GOTERM_BP_FAT	GO:0060284~regulation of cell development	4	1.21581	0.731656	ARHGEF1, NTF3, ROBO2, DLL1	250	205	13528	1.05584	1	0.999695	100
Annotation Cluster 63	Enrichment Score: 0.22290020920102688
Category	Term	Count	%	PValue	Genes	List Total	Pop Hits	Pop Total	Fold Enrichment	Bonferroni	Benjamini	FDR
UP_SEQ_FEATURE	domain:RRM 3	3	0.911854	0.204014	DAZ3, DAZ4, DAZ2, ELAVL2, ELAVL4	321	50	19113	3.57252	1	0.986501	97.2815
GOTERM_MF_FAT	GO:0003729~mRNA binding	3	0.911854	0.319418	PIWIL1, ELAVL2, ELAVL4	227	66	12983	2.59972	1	0.963518	99.5448
UP_SEQ_FEATURE	domain:RRM 2	3	0.911854	0.506333	DAZ3, DAZ4, DAZ2, ELAVL2, ELAVL4	321	101	19113	1.76858	1	0.999964	99.9986
UP_SEQ_FEATURE	domain:RRM 1	3	0.911854	0.506333	DAZ3, DAZ4, DAZ2, ELAVL2, ELAVL4	321	101	19113	1.76858	1	0.999964	99.9986
SMART	SM00360:RRM	4	1.21581	0.71966	DAZ3, DAZ4, DAZ2, A2BP1, ELAVL2, ELAVL4	160	211	9079	1.07571	1	0.993824	100
INTERPRO	IPR000504:RNA recognition motif, RNP-1	4	1.21581	0.72082	DAZ3, DAZ4, DAZ2, A2BP1, ELAVL2, ELAVL4	294	211	16659	1.07419	1	0.999845	100
INTERPRO	IPR012677:Nucleotide-binding, alpha-beta plait	4	1.21581	0.72673	DAZ3, DAZ4, DAZ2, A2BP1, ELAVL2, ELAVL4	294	213	16659	1.0641	1	0.999849	100
SP_PIR_KEYWORDS	rna-binding	6	1.82371	0.949156	DAZ3, DAZ4, DAZ2, SNRPN, A2BP1, PIWIL1, ELAVL2, ELAVL4	322	540	19235	0.663734	1	0.999882	100
GOTERM_MF_FAT	GO:0003723~RNA binding	7	2.12766	0.987641	DAZ3, DAZ4, NOL4, DAZ2, SNRPN, A2BP1, PIWIL1, ELAVL2, ELAVL4	227	718	12983	0.5576	1	1	100
GOTERM_BP_FAT	GO:0006396~RNA processing	3	0.911854	0.999635	SNRPN, A2BP1, ELAVL4	250	547	13528	0.296775	1	1	100
Annotation Cluster 64	Enrichment Score: 0.2122686887930664
Category	Term	Count	%	PValue	Genes	List Total	Pop Hits	Pop Total	Fold Enrichment	Bonferroni	Benjamini	FDR
SP_PIR_KEYWORDS	Sodium transport	3	0.911854	0.579334	SLC24A3, SCNN1B, SCN10A	322	116	19235	1.5449	1	0.969996	99.9992
SP_PIR_KEYWORDS	Sodium	3	0.911854	0.579334	SLC24A3, SCNN1B, SCN10A	322	116	19235	1.5449	1	0.969996	99.9992
GOTERM_MF_FAT	GO:0031402~sodium ion binding	3	0.911854	0.607482	SLC24A3, SCNN1B, SCN10A	227	117	12983	1.46651	1	0.997825	99.9998
GOTERM_BP_FAT	GO:0006814~sodium ion transport	3	0.911854	0.694278	SLC24A3, SCNN1B, SCN10A	250	130	13528	1.24874	1	0.999488	100
Annotation Cluster 65	Enrichment Score: 0.20954487223789456
Category	Term	Count	%	PValue	Genes	List Total	Pop Hits	Pop Total	Fold Enrichment	Bonferroni	Benjamini	FDR
GOTERM_BP_FAT	GO:0035295~tube development	7	2.12766	0.223642	CTTNBP2, NOTCH4, ZFPM2, ROBO2, HHIP, PCSK5, CXCL12	250	220	13528	1.72175	1	0.961937	98.4074
GOTERM_BP_FAT	GO:0048514~blood vessel morphogenesis	4	1.21581	0.749356	EMCN, NOTCH4, ZFPM2, CXCL12	250	211	13528	1.02582	1	0.999757	100
GOTERM_BP_FAT	GO:0001525~angiogenesis	3	0.911854	0.760224	EMCN, NOTCH4, CXCL12	250	148	13528	1.09686	1	0.999791	100
GOTERM_BP_FAT	GO:0001568~blood vessel development	4	1.21581	0.832634	EMCN, NOTCH4, ZFPM2, CXCL12	250	245	13528	0.883461	1	0.999935	100
GOTERM_BP_FAT	GO:0001944~vasculature development	4	1.21581	0.844577	EMCN, NOTCH4, ZFPM2, CXCL12	250	251	13528	0.862343	1	0.99994	100
Annotation Cluster 66	Enrichment Score: 0.19855574127629672
Category	Term	Count	%	PValue	Genes	List Total	Pop Hits	Pop Total	Fold Enrichment	Bonferroni	Benjamini	FDR
SP_PIR_KEYWORDS	chemotaxis	3	0.911854	0.338671	CXCL2, ROBO2, CXCL12	322	72	19235	2.489	1	0.859934	99.6305
GOTERM_BP_FAT	GO:0007626~locomotory behavior	5	1.51976	0.746489	CXCL2, ROBO2, CACNB4, CACNA1C, CXCL12	250	274	13528	0.987445	1	0.999749	100
GOTERM_BP_FAT	GO:0006935~chemotaxis	3	0.911854	0.797054	CXCL2, ROBO2, CXCL12	250	160	13528	1.0146	1	0.999883	100
GOTERM_BP_FAT	GO:0042330~taxis	3	0.911854	0.797054	CXCL2, ROBO2, CXCL12	250	160	13528	1.0146	1	0.999883	100
Annotation Cluster 67	Enrichment Score: 0.19524860934225804
Category	Term	Count	%	PValue	Genes	List Total	Pop Hits	Pop Total	Fold Enrichment	Bonferroni	Benjamini	FDR
SP_PIR_KEYWORDS	cytokine	4	1.21581	0.584383	IFNA5, CXCL2, CXCL12, BMP5	322	181	19235	1.32013	1	0.970162	99.9993
GOTERM_MF_FAT	GO:0005125~cytokine activity	4	1.21581	0.663583	IFNA5, CXCL2, CXCL12, BMP5	227	195	12983	1.17321	1	0.998788	100
KEGG_PATHWAY	hsa04060:Cytokine-cytokine receptor interaction	6	1.82371	0.669362	LEP, IFNA5, CXCL2, KITLG, CXCL12, GHR	110	262	5085	1.05864	1	0.993325	99.9993
Annotation Cluster 68	Enrichment Score: 0.1810930626482043
Category	Term	Count	%	PValue	Genes	List Total	Pop Hits	Pop Total	Fold Enrichment	Bonferroni	Benjamini	FDR
INTERPRO	IPR018248:EF hand	4	1.21581	0.401319	RPTN, CABP5, KCNIP4, S100A12	294	130	16659	1.74349	1	0.988208	99.9384
UP_SEQ_FEATURE	domain:EF-hand 2	4	1.21581	0.590334	RPTN, CABP5, KCNIP4, S100A12	321	182	19113	1.30862	1	0.999996	99.9999
INTERPRO	IPR018249:EF-HAND 2	4	1.21581	0.732541	RPTN, CABP5, KCNIP4, S100A12	294	215	16659	1.0542	1	0.999853	100
INTERPRO	IPR018247:EF-HAND 1	4	1.21581	0.738256	RPTN, CABP5, KCNIP4, S100A12	294	217	16659	1.04448	1	0.999857	100
INTERPRO	IPR011992:EF-Hand type	4	1.21581	0.787823	RPTN, CABP5, KCNIP4, S100A12	294	236	16659	0.960394	1	0.999959	100
UP_SEQ_FEATURE	domain:EF-hand 1	3	0.911854	0.811683	RPTN, CABP5, S100A12	321	182	19113	0.981462	1	1	100
Annotation Cluster 69	Enrichment Score: 0.1774940958197047
Category	Term	Count	%	PValue	Genes	List Total	Pop Hits	Pop Total	Fold Enrichment	Bonferroni	Benjamini	FDR
GOTERM_CC_FAT	GO:0031300~intrinsic to organelle membrane	5	1.51976	0.340659	ST6GALNAC3, FMO1, ASPHD1, ST8SIA2, UPK2	259	146	12782	1.69011	1	0.903712	99.5308
GOTERM_CC_FAT	GO:0031227~intrinsic to endoplasmic reticulum membrane	3	0.911854	0.371571	FMO1, ASPHD1, UPK2	259	64	12782	2.31334	1	0.917221	99.7471
GOTERM_CC_FAT	GO:0031301~integral to organelle membrane	4	1.21581	0.453591	ST6GALNAC3, ASPHD1, ST8SIA2, UPK2	259	123	12782	1.60492	1	0.945575	99.9582
UP_SEQ_FEATURE	topological domain:Lumenal	9	2.73556	0.468041	B3GAT2, ST6GALNAC3, FUT9, XYLT1, MGAM, ASPHD1, ST8SIA2, UPK2, MOXD1	321	444	19113	1.20693	1	0.99993	99.9953
GOTERM_CC_FAT	GO:0005789~endoplasmic reticulum membrane	3	0.911854	0.973947	FMO1, ASPHD1, UPK2	259	269	12782	0.550387	1	0.999969	100
GOTERM_CC_FAT	GO:0042175~nuclear envelope-endoplasmic reticulum network	3	0.911854	0.980019	FMO1, ASPHD1, UPK2	259	284	12782	0.521317	1	0.999983	100
GOTERM_CC_FAT	GO:0044432~endoplasmic reticulum part	3	0.911854	0.993602	FMO1, ASPHD1, UPK2	259	347	12782	0.426669	1	0.999999	100
GOTERM_CC_FAT	GO:0031090~organelle membrane	13	3.95137	0.994921	SYT1, GK2, COX7B2, CD1C, CD1B, CD1A, CUZD1, ST8SIA2, CTTNBP2, ST6GALNAC3, FMO1, ASPHD1, UPK2	259	1096	12782	0.585372	1	0.999999	100
GOTERM_CC_FAT	GO:0012505~endomembrane system	8	2.43161	0.996491	CTTNBP2, SYT1, ST6GALNAC3, FMO1, ASPHD1, CUZD1, ST8SIA2, UPK2	259	782	12782	0.504873	1	1	100
Annotation Cluster 70	Enrichment Score: 0.17432536336159588
Category	Term	Count	%	PValue	Genes	List Total	Pop Hits	Pop Total	Fold Enrichment	Bonferroni	Benjamini	FDR
GOTERM_BP_FAT	GO:0051258~protein polymerization	3	0.911854	0.22779	CTTNBP2, WASF3, SPRR2G	250	49	13528	3.31298	1	0.963311	98.541
GOTERM_BP_FAT	GO:0043623~cellular protein complex assembly	4	1.21581	0.576101	CTTNBP2, APCS, WASF3, SPRR2G	250	162	13528	1.3361	1	0.99819	99.9999
GOTERM_BP_FAT	GO:0006461~protein complex assembly	9	2.73556	0.716621	CTTNBP2, SYT1, KCND2, APCS, WASF3, KCNA2, SPRR2G, RIMS1, LIN7A	250	505	13528	0.964372	1	0.999618	100
GOTERM_BP_FAT	GO:0070271~protein complex biogenesis	9	2.73556	0.716621	CTTNBP2, SYT1, KCND2, APCS, WASF3, KCNA2, SPRR2G, RIMS1, LIN7A	250	505	13528	0.964372	1	0.999618	100
GOTERM_BP_FAT	GO:0034622~cellular macromolecular complex assembly	5	1.51976	0.840966	CTTNBP2, APCS, WASF3, H2AFY2, SPRR2G	250	318	13528	0.850818	1	0.99994	100
GOTERM_BP_FAT	GO:0065003~macromolecular complex assembly	10	3.03951	0.868818	CTTNBP2, SYT1, KCND2, APCS, WASF3, KCNA2, H2AFY2, SPRR2G, RIMS1, LIN7A	250	665	13528	0.813714	1	0.999967	100
GOTERM_BP_FAT	GO:0034621~cellular macromolecular complex subunit organization	5	1.51976	0.898239	CTTNBP2, APCS, WASF3, H2AFY2, SPRR2G	250	357	13528	0.757871	1	0.999985	100
GOTERM_BP_FAT	GO:0043933~macromolecular complex subunit organization	10	3.03951	0.911348	CTTNBP2, SYT1, KCND2, APCS, WASF3, KCNA2, H2AFY2, SPRR2G, RIMS1, LIN7A	250	710	13528	0.762141	1	0.999992	100
Annotation Cluster 71	Enrichment Score: 0.16127164533069918
Category	Term	Count	%	PValue	Genes	List Total	Pop Hits	Pop Total	Fold Enrichment	Bonferroni	Benjamini	FDR
GOTERM_CC_FAT	GO:0031012~extracellular matrix	8	2.43161	0.548296	ADAMTS18, CRISP3, GRIN2B, PRSS2, RPTN, MMP27, NTNG1, SPON1	259	345	12782	1.14438	1	0.968984	99.9964
SP_PIR_KEYWORDS	extracellular matrix	4	1.21581	0.769386	ADAMTS18, RPTN, MMP27, SPON1	322	241	19235	0.991469	1	0.993344	100
GOTERM_CC_FAT	GO:0005578~proteinaceous extracellular matrix	6	1.82371	0.778083	ADAMTS18, CRISP3, RPTN, MMP27, NTNG1, SPON1	259	320	12782	0.925338	1	0.995022	100
Annotation Cluster 72	Enrichment Score: 0.15613851137629042
Category	Term	Count	%	PValue	Genes	List Total	Pop Hits	Pop Total	Fold Enrichment	Bonferroni	Benjamini	FDR
SMART	SM00013:LRRNT	3	0.911854	0.520372	LRRTM4, LRRC3B, LRRN1	160	99	9079	1.71951	1	0.9706	99.9783
INTERPRO	IPR000372:Leucine-rich repeat, cysteine-rich flanking region, N-terminal	3	0.911854	0.522119	LRRTM4, LRRC3B, LRRN1	294	99	16659	1.71707	1	0.996044	99.9976
SMART	SM00369:LRR_TYP	3	0.911854	0.67261	LRRTM4, LRRC3B, LRRN1	160	131	9079	1.29948	1	0.990151	99.9997
INTERPRO	IPR003591:Leucine-rich repeat, typical subtype	3	0.911854	0.673913	LRRTM4, LRRC3B, LRRN1	294	131	16659	1.29763	1	0.999596	100
UP_SEQ_FEATURE	repeat:LRR 3	5	1.51976	0.740394	LRRTM4, LRRC3B, LRRN1, PRAMEF10, PRAMEF9	321	299	19113	0.995687	1	1	100
UP_SEQ_FEATURE	repeat:LRR 1	5	1.51976	0.782342	LRRTM4, LRRC3B, LRRN1, PRAMEF10, PRAMEF9	321	318	19113	0.936196	1	1	100
UP_SEQ_FEATURE	repeat:LRR 2	5	1.51976	0.784393	LRRTM4, LRRC3B, LRRN1, PRAMEF10, PRAMEF9	321	319	19113	0.933261	1	1	100
SP_PIR_KEYWORDS	leucine-rich repeat	5	1.51976	0.788348	LRRTM4, LRRC3B, LRRN1, PRAMEF10, PRAMEF9	322	322	19235	0.927578	1	0.994756	100
INTERPRO	IPR001611:Leucine-rich repeat	3	0.911854	0.891645	LRRTM4, LRRC3B, LRRN1	294	213	16659	0.798074	1	0.999999	100
Annotation Cluster 73	Enrichment Score: 0.15021605388479659
Category	Term	Count	%	PValue	Genes	List Total	Pop Hits	Pop Total	Fold Enrichment	Bonferroni	Benjamini	FDR
GOTERM_BP_FAT	GO:0040008~regulation of growth	8	2.43161	0.439152	LEP, CD38, NDN, PRSS2, NELL2, MC4R, CACNA1C, GHR	250	341	13528	1.26949	1	0.992886	99.9922
GOTERM_BP_FAT	GO:0031667~response to nutrient levels	3	0.911854	0.881024	LEP, CD38, GHR	250	197	13528	0.824041	1	0.999974	100
GOTERM_BP_FAT	GO:0009991~response to extracellular stimulus	3	0.911854	0.915692	LEP, CD38, GHR	250	220	13528	0.737891	1	0.999993	100
Annotation Cluster 74	Enrichment Score: 0.14518659064943792
Category	Term	Count	%	PValue	Genes	List Total	Pop Hits	Pop Total	Fold Enrichment	Bonferroni	Benjamini	FDR
GOTERM_CC_FAT	GO:0005856~cytoskeleton	31	9.42249	0.362516	ERBB4, WASF3, NDN, STK17B, KITLG, SPRR2G, GRIN2B, KRTAP11-1, ANK3, KIF6, SPRR2D, RPTN, SPRR2A, KRTAP17-1, SLC4A1, DLG2, KRTAP9-4, KRTAP2-4, ANKS1B, KCND2, MPP1, DLGAP2, SHANK2, CTNNA2, TRIM55, RND1, SPRR1A, CLIC5, KRTAP19-5, CACNA1C, KRTAP19-1	259	1381	12782	1.10781	1	0.9155	99.696
GOTERM_CC_FAT	GO:0044430~cytoskeletal part	18	5.47112	0.736116	KRTAP2-4, KRTAP9-4, ANKS1B, KCND2, ERBB4, NDN, DLGAP2, SHANK2, TRIM55, KRTAP11-1, GRIN2B, KIF6, CLIC5, KRTAP19-5, KRTAP17-1, CACNA1C, KRTAP19-1, DLG2	259	952	12782	0.933114	1	0.993725	100
GOTERM_CC_FAT	GO:0043232~intracellular non-membrane-bounded organelle	39	11.8541	0.991951	H1FNT, ERBB4, WASF3, NDN, STK17B, KITLG, SPRR2G, EBNA1BP2, GRIN2B, KRTAP11-1, ANK3, KIF6, SPRR2D, SPRR2A, RPTN, PIWIL1, KRTAP17-1, SLC4A1, DLG2, KRTAP9-4, KRTAP2-4, ANKS1B, NOL4, KCND2, MPP1, DLGAP2, SHANK2, S100A12, CTNNA2, TRIM55, PRDM9, RND1, SPRR1A, HELB, CLIC5, H2AFY2, KRTAP19-5, CACNA1C, KRTAP19-1	259	2596	12782	0.741411	1	0.999998	100
GOTERM_CC_FAT	GO:0043228~non-membrane-bounded organelle	39	11.8541	0.991951	H1FNT, ERBB4, WASF3, NDN, STK17B, KITLG, SPRR2G, EBNA1BP2, GRIN2B, KRTAP11-1, ANK3, KIF6, SPRR2D, SPRR2A, RPTN, PIWIL1, KRTAP17-1, SLC4A1, DLG2, KRTAP9-4, KRTAP2-4, ANKS1B, NOL4, KCND2, MPP1, DLGAP2, SHANK2, S100A12, CTNNA2, TRIM55, PRDM9, RND1, SPRR1A, HELB, CLIC5, H2AFY2, KRTAP19-5, CACNA1C, KRTAP19-1	259	2596	12782	0.741411	1	0.999998	100
Annotation Cluster 75	Enrichment Score: 0.14113180232161163
Category	Term	Count	%	PValue	Genes	List Total	Pop Hits	Pop Total	Fold Enrichment	Bonferroni	Benjamini	FDR
GOTERM_BP_FAT	GO:0003002~regionalization	5	1.51976	0.49747	MYF6, CXXC4, DLL1, HHIP, PCSK5	250	197	13528	1.3734	1	0.995882	99.9987
GOTERM_BP_FAT	GO:0009952~anterior/posterior pattern formation	3	0.911854	0.732579	MYF6, DLL1, PCSK5	250	140	13528	1.15954	1	0.99969	100
GOTERM_BP_FAT	GO:0043009~chordate embryonic development	5	1.51976	0.86252	MYF6, GRIN2B, ZFPM2, DLL1, PCSK5	250	331	13528	0.817402	1	0.999963	100
GOTERM_BP_FAT	GO:0009792~embryonic development ending in birth or egg hatching	5	1.51976	0.867126	MYF6, GRIN2B, ZFPM2, DLL1, PCSK5	250	334	13528	0.81006	1	0.999966	100
Annotation Cluster 76	Enrichment Score: 0.13947753488967427
Category	Term	Count	%	PValue	Genes	List Total	Pop Hits	Pop Total	Fold Enrichment	Bonferroni	Benjamini	FDR
SP_PIR_KEYWORDS	gpi-anchor	3	0.911854	0.624392	OPCML, NTNG1, NEGR1	322	126	19235	1.42229	1	0.977145	99.9998
UP_SEQ_FEATURE	propeptide:Removed in mature form	4	1.21581	0.740764	RND1, OPCML, NTNG1, NEGR1	321	229	19113	1.04004	1	1	100
GOTERM_CC_FAT	GO:0031225~anchored to membrane	4	1.21581	0.824955	OPCML, NTNG1, NEGR1, DLG2	259	220	12782	0.897297	1	0.997422	100
Annotation Cluster 77	Enrichment Score: 0.12110566318846792
Category	Term	Count	%	PValue	Genes	List Total	Pop Hits	Pop Total	Fold Enrichment	Bonferroni	Benjamini	FDR
GOTERM_BP_FAT	GO:0048534~hemopoietic or lymphoid organ development	5	1.51976	0.708746	CARD11, NOTCH4, KITLG, DLL1, CACNB4	250	260	13528	1.04062	1	0.999595	100
GOTERM_BP_FAT	GO:0002520~immune system development	5	1.51976	0.751566	CARD11, NOTCH4, KITLG, DLL1, CACNB4	250	276	13528	0.98029	1	0.99976	100
GOTERM_BP_FAT	GO:0030097~hemopoiesis	4	1.21581	0.813253	CARD11, NOTCH4, KITLG, DLL1	250	236	13528	0.917153	1	0.999911	100
Annotation Cluster 78	Enrichment Score: 0.11953409498197153
Category	Term	Count	%	PValue	Genes	List Total	Pop Hits	Pop Total	Fold Enrichment	Bonferroni	Benjamini	FDR
SP_PIR_KEYWORDS	vision	3	0.911854	0.677273	PITPNM3, RORB, RIMS1	322	139	19235	1.28927	1	0.985233	100
GOTERM_BP_FAT	GO:0050953~sensory perception of light stimulus	4	1.21581	0.763385	PITPNM3, POU6F2, RORB, RIMS1	250	216	13528	1.00207	1	0.999791	100
GOTERM_BP_FAT	GO:0007601~visual perception	4	1.21581	0.763385	PITPNM3, POU6F2, RORB, RIMS1	250	216	13528	1.00207	1	0.999791	100
UP_SEQ_FEATURE	compositionally biased region:Ser-rich	6	1.82371	0.842583	MAST4, PITPNM3, ANK3, POU6F2, MYT1, RIMS1	321	425	19113	0.840594	1	1	100
Annotation Cluster 79	Enrichment Score: 0.11088924486366518
Category	Term	Count	%	PValue	Genes	List Total	Pop Hits	Pop Total	Fold Enrichment	Bonferroni	Benjamini	FDR
GOTERM_BP_FAT	GO:0042110~T cell activation	3	0.911854	0.677738	CARD11, CD86, CXCL12	250	126	13528	1.28838	1	0.999378	100
GOTERM_BP_FAT	GO:0046649~lymphocyte activation	4	1.21581	0.712993	CARD11, CD86, SLAMF7, CXCL12	250	199	13528	1.08768	1	0.999616	100
GOTERM_BP_FAT	GO:0045321~leukocyte activation	4	1.21581	0.826373	CARD11, CD86, SLAMF7, CXCL12	250	242	13528	0.894413	1	0.999924	100
GOTERM_BP_FAT	GO:0001775~cell activation	4	1.21581	0.90182	CARD11, CD86, SLAMF7, CXCL12	250	287	13528	0.754174	1	0.999987	100
Annotation Cluster 80	Enrichment Score: 0.10206960999552679
Category	Term	Count	%	PValue	Genes	List Total	Pop Hits	Pop Total	Fold Enrichment	Bonferroni	Benjamini	FDR
GOTERM_BP_FAT	GO:0045860~positive regulation of protein kinase activity	5	1.51976	0.590379	DAB1, ADCY8, MS4A2, KITLG, GHR	250	223	13528	1.21327	1	0.998319	100
GOTERM_BP_FAT	GO:0033674~positive regulation of kinase activity	5	1.51976	0.618204	DAB1, ADCY8, MS4A2, KITLG, GHR	250	231	13528	1.17126	1	0.998646	100
GOTERM_BP_FAT	GO:0032147~activation of protein kinase activity	3	0.911854	0.623763	ADCY8, MS4A2, GHR	250	114	13528	1.424	1	0.998688	100
GOTERM_BP_FAT	GO:0051347~positive regulation of transferase activity	5	1.51976	0.648068	DAB1, ADCY8, MS4A2, KITLG, GHR	250	240	13528	1.12733	1	0.999071	100
GOTERM_BP_FAT	GO:0045859~regulation of protein kinase activity	6	1.82371	0.765244	DAB1, ADCY8, MS4A2, KITLG, PKIB, GHR	250	345	13528	0.941078	1	0.999793	100
GOTERM_BP_FAT	GO:0043549~regulation of kinase activity	6	1.82371	0.790477	DAB1, ADCY8, MS4A2, KITLG, PKIB, GHR	250	357	13528	0.909445	1	0.999865	100
GOTERM_BP_FAT	GO:0051338~regulation of transferase activity	6	1.82371	0.819002	DAB1, ADCY8, MS4A2, KITLG, PKIB, GHR	250	372	13528	0.872774	1	0.999916	100
GOTERM_BP_FAT	GO:0042325~regulation of phosphorylation	6	1.82371	0.934095	DAB1, ADCY8, MS4A2, KITLG, PKIB, GHR	250	466	13528	0.696721	1	0.999997	100
GOTERM_BP_FAT	GO:0019220~regulation of phosphate metabolic process	6	1.82371	0.947174	DAB1, ADCY8, MS4A2, KITLG, PKIB, GHR	250	485	13528	0.669427	1	0.999998	100
GOTERM_BP_FAT	GO:0051174~regulation of phosphorus metabolic process	6	1.82371	0.947174	DAB1, ADCY8, MS4A2, KITLG, PKIB, GHR	250	485	13528	0.669427	1	0.999998	100
GOTERM_BP_FAT	GO:0044093~positive regulation of molecular function	6	1.82371	0.984924	CARD11, DAB1, ADCY8, MS4A2, KITLG, GHR	250	586	13528	0.554048	1	1	100
GOTERM_BP_FAT	GO:0043085~positive regulation of catalytic activity	5	1.51976	0.987722	DAB1, ADCY8, MS4A2, KITLG, GHR	250	520	13528	0.520308	1	1	100
Annotation Cluster 81	Enrichment Score: 0.09935846407648026
Category	Term	Count	%	PValue	Genes	List Total	Pop Hits	Pop Total	Fold Enrichment	Bonferroni	Benjamini	FDR
GOTERM_CC_FAT	GO:0030141~secretory granule	5	1.51976	0.486433	SYT1, CRISP3, ADAM2, CUZD1, PCSK5	259	180	12782	1.37087	1	0.956945	99.9812
GOTERM_CC_FAT	GO:0016023~cytoplasmic membrane-bounded vesicle	9	2.73556	0.871366	CTTNBP2, SYT1, CRISP3, GRIN2B, NTF3, ADAM2, CUZD1, CXXC4, PCSK5	259	550	12782	0.807568	1	0.998796	100
GOTERM_CC_FAT	GO:0031988~membrane-bounded vesicle	9	2.73556	0.892224	CTTNBP2, SYT1, CRISP3, GRIN2B, NTF3, ADAM2, CUZD1, CXXC4, PCSK5	259	568	12782	0.781976	1	0.999097	100
GOTERM_CC_FAT	GO:0031410~cytoplasmic vesicle	10	3.03951	0.90646	CTTNBP2, SYT1, CRISP3, GRIN2B, NTF3, ADAM2, CUZD1, CXXC4, DLL1, PCSK5	259	642	12782	0.768713	1	0.999298	100
GOTERM_CC_FAT	GO:0031982~vesicle	10	3.03951	0.929312	CTTNBP2, SYT1, CRISP3, GRIN2B, NTF3, ADAM2, CUZD1, CXXC4, DLL1, PCSK5	259	670	12782	0.736587	1	0.99967	100
Annotation Cluster 82	Enrichment Score: 0.09826236271049704
Category	Term	Count	%	PValue	Genes	List Total	Pop Hits	Pop Total	Fold Enrichment	Bonferroni	Benjamini	FDR
GOTERM_BP_FAT	GO:0007281~germ cell development	3	0.911854	0.55773	H1FNT, PIWIL1, CXCL12	250	101	13528	1.60729	1	0.997845	99.9998
GOTERM_BP_FAT	GO:0032101~regulation of response to external stimulus	4	1.21581	0.563385	LEP, CXCL12, NPY5R, CTNNA2	250	159	13528	1.36131	1	0.997973	99.9999
SP_PIR_KEYWORDS	spermatogenesis	3	0.911854	0.579334	DAZ3, DAZ4, H1FNT, DAZ2, PIWIL1	322	116	19235	1.5449	1	0.969996	99.9992
GOTERM_BP_FAT	GO:0048610~reproductive cellular process	3	0.911854	0.802684	H1FNT, PIWIL1, CXCL12	250	162	13528	1.00207	1	0.999892	100
GOTERM_BP_FAT	GO:0003006~reproductive developmental process	4	1.21581	0.864569	LEP, H1FNT, PIWIL1, CXCL12	250	262	13528	0.826137	1	0.999964	100
GOTERM_BP_FAT	GO:0032504~multicellular organism reproduction	7	2.12766	0.888767	LEP, DAZ3, CTTNBP2, DAZ4, H1FNT, DAZ2, PIWIL1, CXCL12, NPY5R	250	487	13528	0.777791	1	0.999979	100
GOTERM_BP_FAT	GO:0048609~reproductive process in a multicellular organism	7	2.12766	0.888767	LEP, DAZ3, CTTNBP2, DAZ4, H1FNT, DAZ2, PIWIL1, CXCL12, NPY5R	250	487	13528	0.777791	1	0.999979	100
GOTERM_BP_FAT	GO:0019953~sexual reproduction	6	1.82371	0.927774	LEP, DAZ3, DAZ4, H1FNT, DAZ2, ADAM2, PIWIL1, CXCL12	250	458	13528	0.708891	1	0.999996	100
GOTERM_BP_FAT	GO:0007276~gamete generation	5	1.51976	0.935789	LEP, DAZ3, DAZ4, H1FNT, DAZ2, PIWIL1, CXCL12	250	395	13528	0.684962	1	0.999997	100
GOTERM_BP_FAT	GO:0048232~male gamete generation	3	0.911854	0.978831	DAZ3, DAZ4, H1FNT, DAZ2, PIWIL1	250	308	13528	0.527065	1	1	100
GOTERM_BP_FAT	GO:0007283~spermatogenesis	3	0.911854	0.978831	DAZ3, DAZ4, H1FNT, DAZ2, PIWIL1	250	308	13528	0.527065	1	1	100
Annotation Cluster 83	Enrichment Score: 0.09419143536494674
Category	Term	Count	%	PValue	Genes	List Total	Pop Hits	Pop Total	Fold Enrichment	Bonferroni	Benjamini	FDR
GOTERM_BP_FAT	GO:0009416~response to light stimulus	3	0.911854	0.725259	ADAM2, SPRR2G, CACNA1C	250	138	13528	1.17635	1	0.999661	100
GOTERM_BP_FAT	GO:0009628~response to abiotic stimulus	6	1.82371	0.811715	GRIN2B, XYLT1, KCNJ8, ADAM2, SPRR2G, CACNA1C	250	368	13528	0.882261	1	0.99991	100
GOTERM_BP_FAT	GO:0009314~response to radiation	3	0.911854	0.886195	ADAM2, SPRR2G, CACNA1C	250	200	13528	0.81168	1	0.999977	100
Annotation Cluster 84	Enrichment Score: 0.08972711317546196
Category	Term	Count	%	PValue	Genes	List Total	Pop Hits	Pop Total	Fold Enrichment	Bonferroni	Benjamini	FDR
GOTERM_MF_FAT	GO:0050660~FAD binding	3	0.911854	0.357585	NOX4, FMO1, ACADL	227	72	12983	2.38308	1	0.976003	99.7973
GOTERM_MF_FAT	GO:0048037~cofactor binding	4	1.21581	0.812205	NOX4, FMO1, GADL1, ACADL	227	249	12983	0.918776	1	0.9999	100
GOTERM_MF_FAT	GO:0050662~coenzyme binding	3	0.911854	0.82682	NOX4, FMO1, ACADL	227	181	12983	0.947964	1	0.999918	100
SP_PIR_KEYWORDS	oxidoreductase	5	1.51976	0.985446	NOX4, FMO1, ASPHD1, ACADL, MOXD1	322	562	19235	0.531459	1	0.999996	100
GOTERM_BP_FAT	GO:0055114~oxidation reduction	5	1.51976	0.997812	NOX4, FMO1, ASPHD1, ACADL, MOXD1	250	639	13528	0.423412	1	1	100
SP_PIR_KEYWORDS	endoplasmic reticulum	5	1.51976	0.997952	NOX4, XYLT1, FMO1, TCL1A, MOXD1	322	713	19235	0.418906	1	1	100
GOTERM_CC_FAT	GO:0005783~endoplasmic reticulum	9	2.73556	0.999222	NOX4, XYLT1, FMO1, ANK3, TCL1A, ASPHD1, TMEM98, UPK2, MOXD1	259	960	12782	0.462669	1	1	100
Annotation Cluster 85	Enrichment Score: 0.08523170236281853
Category	Term	Count	%	PValue	Genes	List Total	Pop Hits	Pop Total	Fold Enrichment	Bonferroni	Benjamini	FDR
GOTERM_MF_FAT	GO:0005085~guanyl-nucleotide exchange factor activity	3	0.911854	0.745874	SH2D3C, ARHGEF1, RAB3IL1	227	152	12983	1.12883	1	0.999569	100
GOTERM_MF_FAT	GO:0030695~GTPase regulator activity	6	1.82371	0.836621	SH2D3C, ARHGEF1, RAB3IL1, RIMS2, TBC1D21, RIMS1	227	404	12983	0.849413	1	0.999932	100
GOTERM_MF_FAT	GO:0060589~nucleoside-triphosphatase regulator activity	6	1.82371	0.850212	SH2D3C, ARHGEF1, RAB3IL1, RIMS2, TBC1D21, RIMS1	227	413	12983	0.830903	1	0.999945	100
GOTERM_MF_FAT	GO:0005083~small GTPase regulator activity	4	1.21581	0.85971	ARHGEF1, RIMS2, TBC1D21, RIMS1	227	274	12983	0.834946	1	0.999955	100
Annotation Cluster 86	Enrichment Score: 0.06786829818248849
Category	Term	Count	%	PValue	Genes	List Total	Pop Hits	Pop Total	Fold Enrichment	Bonferroni	Benjamini	FDR
GOTERM_BP_FAT	GO:0030334~regulation of cell migration	3	0.911854	0.821313	PTPRM, ERBB4, CXCL12	250	169	13528	0.960568	1	0.999915	100
GOTERM_BP_FAT	GO:0040012~regulation of locomotion	3	0.911854	0.871923	PTPRM, ERBB4, CXCL12	250	192	13528	0.8455	1	0.999969	100
GOTERM_BP_FAT	GO:0051270~regulation of cell motion	3	0.911854	0.873793	PTPRM, ERBB4, CXCL12	250	193	13528	0.841119	1	0.999968	100
Annotation Cluster 87	Enrichment Score: 0.06739820723948575
Category	Term	Count	%	PValue	Genes	List Total	Pop Hits	Pop Total	Fold Enrichment	Bonferroni	Benjamini	FDR
GOTERM_BP_FAT	GO:0010740~positive regulation of protein kinase cascade	3	0.911854	0.816157	LEP, CARD11, GHR	250	167	13528	0.972072	1	0.999915	100
GOTERM_BP_FAT	GO:0010627~regulation of protein kinase cascade	4	1.21581	0.84068	LEP, CARD11, GRIN2B, GHR	250	249	13528	0.869269	1	0.999942	100
GOTERM_BP_FAT	GO:0010647~positive regulation of cell communication	5	1.51976	0.859375	LEP, CARD11, ERBB4, KLK5, GHR	250	329	13528	0.822371	1	0.99996	100
GOTERM_BP_FAT	GO:0009967~positive regulation of signal transduction	4	1.21581	0.911633	LEP, CARD11, KLK5, GHR	250	295	13528	0.733722	1	0.999991	100
Annotation Cluster 88	Enrichment Score: 0.06272007729791376
Category	Term	Count	%	PValue	Genes	List Total	Pop Hits	Pop Total	Fold Enrichment	Bonferroni	Benjamini	FDR
GOTERM_CC_FAT	GO:0030659~cytoplasmic vesicle membrane	3	0.911854	0.774661	CTTNBP2, SYT1, CUZD1	259	139	12782	1.06514	1	0.995148	100
GOTERM_CC_FAT	GO:0012506~vesicle membrane	3	0.911854	0.812643	CTTNBP2, SYT1, CUZD1	259	151	12782	0.98049	1	0.99701	100
GOTERM_CC_FAT	GO:0044433~cytoplasmic vesicle part	3	0.911854	0.894611	CTTNBP2, SYT1, CUZD1	259	187	12782	0.791733	1	0.999076	100
GOTERM_CC_FAT	GO:0012505~endomembrane system	8	2.43161	0.996491	CTTNBP2, SYT1, ST6GALNAC3, FMO1, ASPHD1, CUZD1, ST8SIA2, UPK2	259	782	12782	0.504873	1	1	100
Annotation Cluster 89	Enrichment Score: 0.057359411419987245
Category	Term	Count	%	PValue	Genes	List Total	Pop Hits	Pop Total	Fold Enrichment	Bonferroni	Benjamini	FDR
SP_PIR_KEYWORDS	tyrosine-protein kinase	3	0.911854	0.555367	ERBB4, MAP2K4, ALK	322	111	19235	1.61449	1	0.963958	99.9983
GOTERM_MF_FAT	GO:0004713~protein tyrosine kinase activity	4	1.21581	0.558447	CTTNBP2, ERBB4, MAP2K4, ALK	227	166	12983	1.37816	1	0.9964	99.9989
SMART	SM00220:S_TKc	5	1.51976	0.669671	MAST4, MAP2K4, STK17B, STK17A, PRKG1	160	259	9079	1.09544	1	0.991323	99.9997
INTERPRO	IPR002290:Serine/threonine protein kinase	5	1.51976	0.671246	MAST4, MAP2K4, STK17B, STK17A, PRKG1	294	259	16659	1.09389	1	0.999616	100
UP_SEQ_FEATURE	binding site:ATP	9	2.73556	0.690204	MAST4, ERBB4, GK2, MAP2K4, STK17B, STK17A, ALK, PRKG1, PRPS2	321	542	19113	0.988706	1	1	100
SP_PIR_KEYWORDS	kinase	11	3.34347	0.715911	MAST4, ERBB4, GK2, NELL2, MAP2K4, STK17B, PKIB, STK17A, ALK, PRKG1, PRPS2	322	688	19235	0.955082	1	0.989284	100
UP_SEQ_FEATURE	domain:Protein kinase	7	2.12766	0.800588	MAST4, ERBB4, MAP2K4, STK17B, STK17A, ALK, PRKG1	321	469	19113	0.888687	1	1	100
INTERPRO	IPR000719:Protein kinase, core	7	2.12766	0.846713	MAST4, ERBB4, MAP2K4, STK17B, STK17A, ALK, PRKG1	294	476	16659	0.833283	1	0.999993	100
GOTERM_BP_FAT	GO:0006468~protein amino acid phosphorylation	10	3.03951	0.871007	MAST4, CTTNBP2, ERG, ERBB4, MAP2K4, STK17B, STK17A, ALK, PRKG1, GHR	250	667	13528	0.811274	1	0.999969	100
INTERPRO	IPR008271:Serine/threonine protein kinase, active site	5	1.51976	0.872856	MAST4, MAP2K4, STK17B, STK17A, PRKG1	294	354	16659	0.800329	1	0.999998	100
INTERPRO	IPR017442:Serine/threonine protein kinase-related	5	1.51976	0.879634	MAST4, MAP2K4, STK17B, STK17A, PRKG1	294	359	16659	0.789182	1	0.999998	100
SP_PIR_KEYWORDS	serine/threonine-protein kinase	5	1.51976	0.882567	MAST4, MAP2K4, STK17B, STK17A, PRKG1	322	381	19235	0.783937	1	0.999111	100
INTERPRO	IPR017441:Protein kinase, ATP binding site	6	1.82371	0.905647	ERBB4, MAP2K4, STK17B, STK17A, ALK, PRKG1	294	455	16659	0.747208	1	0.999999	100
SP_PIR_KEYWORDS	ATP	3	0.911854	0.907063	ERBB4, MAP2K4, PRKG1	322	236	19235	0.759356	1	0.999482	100
GOTERM_MF_FAT	GO:0004672~protein kinase activity	8	2.43161	0.908171	MAST4, CTTNBP2, ERBB4, MAP2K4, STK17B, STK17A, ALK, PRKG1	227	606	12983	0.755034	1	0.999993	100
GOTERM_BP_FAT	GO:0006796~phosphate metabolic process	14	4.25532	0.915116	ERG, PTPRM, ERBB4, GK2, PTPRN2, MAP2K4, STK17B, PTPRT, STK17A, ALK, PRKG1, MAST4, CTTNBP2, GHR	250	973	13528	0.77859	1	0.999993	100
GOTERM_BP_FAT	GO:0006793~phosphorus metabolic process	14	4.25532	0.915116	ERG, PTPRM, ERBB4, GK2, PTPRN2, MAP2K4, STK17B, PTPRT, STK17A, ALK, PRKG1, MAST4, CTTNBP2, GHR	250	973	13528	0.77859	1	0.999993	100
UP_SEQ_FEATURE	active site:Proton acceptor	8	2.43161	0.92728	B3GAT2, MAST4, ERBB4, MAP2K4, STK17B, STK17A, ALK, PRKG1	321	658	19113	0.723916	1	1	100
SP_PIR_KEYWORDS	transferase	18	5.47112	0.934512	FUT9, ERBB4, GK2, MGMT, MAP2K4, STK17B, TKTL2, STK17A, ST8SIA2, ALK, PRKG1, B3GAT2, MAST4, ST6GALNAC3, PRDM9, XYLT1, HRASLS5, PRPS2	322	1394	19235	0.77134	1	0.999783	100
GOTERM_MF_FAT	GO:0004674~protein serine/threonine kinase activity	5	1.51976	0.944683	MAST4, MAP2K4, STK17B, STK17A, PRKG1	227	430	12983	0.665045	1	0.999999	100
GOTERM_BP_FAT	GO:0016310~phosphorylation	10	3.03951	0.962504	MAST4, CTTNBP2, ERG, ERBB4, MAP2K4, STK17B, STK17A, ALK, PRKG1, GHR	250	800	13528	0.6764	1	1	100
UP_SEQ_FEATURE	nucleotide phosphate-binding region:ATP	10	3.03951	0.982245	MAST4, ERBB4, GK2, KIF6, MAP2K4, STK17B, STK17A, ALK, PRKG1, PRPS2	321	962	19113	0.61894	1	1	100
SP_PIR_KEYWORDS	atp-binding	14	4.25532	0.988726	H1FNT, ERBB4, ADCY8, GK2, MAP2K4, STK17B, STK17A, PRKG1, ALK, MAST4, ABCC9, KIF6, HELB, PRPS2	322	1326	19235	0.630697	1	0.999998	100
GOTERM_MF_FAT	GO:0030554~adenyl nucleotide binding	18	5.47112	0.991278	NOX4, H1FNT, ERBB4, ADCY8, GK2, MAP2K4, STK17B, STK17A, ALK, PRKG1, ACADL, MAST4, ABCC9, KIF6, FMO1, HELB, KCNJ8, PRPS2	227	1577	12983	0.652815	1	1	100
GOTERM_MF_FAT	GO:0001883~purine nucleoside binding	18	5.47112	0.992997	NOX4, H1FNT, ERBB4, ADCY8, GK2, MAP2K4, STK17B, STK17A, ALK, PRKG1, ACADL, MAST4, ABCC9, KIF6, FMO1, HELB, KCNJ8, PRPS2	227	1601	12983	0.643029	1	1	100
GOTERM_MF_FAT	GO:0001882~nucleoside binding	18	5.47112	0.993676	NOX4, H1FNT, ERBB4, ADCY8, GK2, MAP2K4, STK17B, STK17A, ALK, PRKG1, ACADL, MAST4, ABCC9, KIF6, FMO1, HELB, KCNJ8, PRPS2	227	1612	12983	0.638641	1	1	100
GOTERM_MF_FAT	GO:0005524~ATP binding	15	4.55927	0.997246	H1FNT, ERBB4, ADCY8, GK2, MAP2K4, STK17B, STK17A, PRKG1, ALK, MAST4, ABCC9, KIF6, HELB, KCNJ8, PRPS2	227	1477	12983	0.580845	1	1	100
GOTERM_MF_FAT	GO:0032559~adenyl ribonucleotide binding	15	4.55927	0.997766	H1FNT, ERBB4, ADCY8, GK2, MAP2K4, STK17B, STK17A, PRKG1, ALK, MAST4, ABCC9, KIF6, HELB, KCNJ8, PRPS2	227	1497	12983	0.573084	1	1	100
SP_PIR_KEYWORDS	nucleotide-binding	15	4.55927	0.999263	H1FNT, ERBB4, ADCY8, GK2, MAP2K4, STK17B, STK17A, PRKG1, ALK, MAST4, ABCC9, RND1, KIF6, HELB, PRPS2	322	1686	19235	0.531459	1	1	100
GOTERM_MF_FAT	GO:0017076~purine nucleotide binding	19	5.77508	0.999382	NOX4, H1FNT, ERBB4, ADCY8, GK2, MAP2K4, STK17B, STK17A, ALK, PRKG1, ACADL, MAST4, ABCC9, RND1, KIF6, FMO1, HELB, KCNJ8, PRPS2	227	1918	12983	0.566571	1	1	100
GOTERM_MF_FAT	GO:0000166~nucleotide binding	23	6.99088	0.999567	H1FNT, ERBB4, GK2, ADCY8, STK17B, STK17A, PRKG1, FMO1, KIF6, DAZ3, NOX4, DAZ4, DAZ2, MAP2K4, ELAVL2, ELAVL4, ACADL, ALK, MAST4, ABCC9, RND1, HELB, KCNJ8, A2BP1, PRPS2	227	2245	12983	0.58595	1	1	100
GOTERM_MF_FAT	GO:0032555~purine ribonucleotide binding	16	4.86322	0.999882	H1FNT, ERBB4, ADCY8, GK2, MAP2K4, STK17B, STK17A, ALK, PRKG1, MAST4, ABCC9, RND1, KIF6, HELB, KCNJ8, PRPS2	227	1836	12983	0.498421	1	1	100
GOTERM_MF_FAT	GO:0032553~ribonucleotide binding	16	4.86322	0.999882	H1FNT, ERBB4, ADCY8, GK2, MAP2K4, STK17B, STK17A, ALK, PRKG1, MAST4, ABCC9, RND1, KIF6, HELB, KCNJ8, PRPS2	227	1836	12983	0.498421	1	1	100
Annotation Cluster 90	Enrichment Score: 0.0566801276662179
Category	Term	Count	%	PValue	Genes	List Total	Pop Hits	Pop Total	Fold Enrichment	Bonferroni	Benjamini	FDR
GOTERM_CC_FAT	GO:0044454~nuclear chromosome part	3	0.911854	0.709512	H1FNT, HELB, H2AFY2	259	122	12782	1.21356	1	0.991626	100
GOTERM_CC_FAT	GO:0000228~nuclear chromosome	3	0.911854	0.842345	H1FNT, HELB, H2AFY2	259	162	12782	0.913914	1	0.998027	100
GOTERM_CC_FAT	GO:0005694~chromosome	4	1.21581	0.995823	H1FNT, PRDM9, HELB, H2AFY2	259	460	12782	0.429142	1	1	100
GOTERM_CC_FAT	GO:0044427~chromosomal part	3	0.911854	0.996891	H1FNT, HELB, H2AFY2	259	386	12782	0.38356	1	1	100
Annotation Cluster 91	Enrichment Score: 0.05167903459424564
Category	Term	Count	%	PValue	Genes	List Total	Pop Hits	Pop Total	Fold Enrichment	Bonferroni	Benjamini	FDR
GOTERM_BP_FAT	GO:0016044~membrane organization	6	1.82371	0.834573	DNER, ADAM2, CRP, RIMS1, UPK2, GHR	250	381	13528	0.852157	1	0.999934	100
GOTERM_BP_FAT	GO:0010324~membrane invagination	3	0.911854	0.915692	DNER, CRP, GHR	250	220	13528	0.737891	1	0.999993	100
GOTERM_BP_FAT	GO:0006897~endocytosis	3	0.911854	0.915692	DNER, CRP, GHR	250	220	13528	0.737891	1	0.999993	100
Annotation Cluster 92	Enrichment Score: 0.040093384850500936
Category	Term	Count	%	PValue	Genes	List Total	Pop Hits	Pop Total	Fold Enrichment	Bonferroni	Benjamini	FDR
SP_PIR_KEYWORDS	chromosomal protein	3	0.911854	0.699565	H1FNT, PRDM9, H2AFY2	322	145	19235	1.23592	1	0.987506	100
GOTERM_BP_FAT	GO:0006325~chromatin organization	3	0.911854	0.993312	H1FNT, PRDM9, H2AFY2	250	378	13528	0.42946	1	1	100
GOTERM_CC_FAT	GO:0005694~chromosome	4	1.21581	0.995823	H1FNT, PRDM9, HELB, H2AFY2	259	460	12782	0.429142	1	1	100
GOTERM_BP_FAT	GO:0051276~chromosome organization	3	0.911854	0.998921	H1FNT, PRDM9, H2AFY2	250	485	13528	0.334713	1	1	100
Annotation Cluster 93	Enrichment Score: 0.03947756484458734
Category	Term	Count	%	PValue	Genes	List Total	Pop Hits	Pop Total	Fold Enrichment	Bonferroni	Benjamini	FDR
GOTERM_BP_FAT	GO:0010557~positive regulation of macromolecule biosynthetic process	12	3.64742	0.663959	DAZ3, MYF6, DAZ4, DAZ2, NTF3, ESRRG, KITLG, RORB, GRHL3, KLF15, CARD11, CD86, NOTCH4, ZFPM2	250	654	13528	0.992881	1	0.999211	100
GOTERM_BP_FAT	GO:0031328~positive regulation of cellular biosynthetic process	12	3.64742	0.721789	DAZ3, MYF6, DAZ4, DAZ2, NTF3, ESRRG, KITLG, RORB, GRHL3, KLF15, CARD11, CD86, NOTCH4, ZFPM2	250	685	13528	0.947947	1	0.999647	100
GOTERM_BP_FAT	GO:0009891~positive regulation of biosynthetic process	12	3.64742	0.739026	DAZ3, MYF6, DAZ4, DAZ2, NTF3, ESRRG, KITLG, RORB, GRHL3, KLF15, CARD11, CD86, NOTCH4, ZFPM2	250	695	13528	0.934308	1	0.999712	100
GOTERM_BP_FAT	GO:0045935~positive regulation of nucleobase, nucleoside, nucleotide and nucleic acid metabolic process	10	3.03951	0.8171	MYF6, CD86, NTF3, NOTCH4, ESRRG, KITLG, RORB, ZFPM2, GRHL3, KLF15	250	624	13528	0.867179	1	0.999914	100
GOTERM_BP_FAT	GO:0045941~positive regulation of transcription	9	2.73556	0.82039	MYF6, CD86, NTF3, NOTCH4, ESRRG, RORB, ZFPM2, GRHL3, KLF15	250	564	13528	0.863489	1	0.999916	100
GOTERM_BP_FAT	GO:0051173~positive regulation of nitrogen compound metabolic process	10	3.03951	0.843998	MYF6, CD86, NTF3, NOTCH4, ESRRG, KITLG, RORB, ZFPM2, GRHL3, KLF15	250	644	13528	0.840248	1	0.999944	100
GOTERM_BP_FAT	GO:0010628~positive regulation of gene expression	9	2.73556	0.84417	MYF6, CD86, NTF3, NOTCH4, ESRRG, RORB, ZFPM2, GRHL3, KLF15	250	581	13528	0.838224	1	0.999942	100
SP_PIR_KEYWORDS	activator	7	2.12766	0.86894	PRDM9, DNER, NOTCH4, ESRRG, RORB, ZFPM2, KLF15	322	520	19235	0.804139	1	0.998809	100
GOTERM_BP_FAT	GO:0010604~positive regulation of macromolecule metabolic process	13	3.95137	0.871928	MYF6, DAZ3, DAZ4, DAZ2, NTF3, ESRRG, KITLG, RORB, GRHL3, KLF15, CARD11, CD86, NOTCH4, ZFPM2, GHR	250	857	13528	0.820835	1	0.999967	100
GOTERM_BP_FAT	GO:0045893~positive regulation of transcription, DNA-dependent	6	1.82371	0.941981	NTF3, NOTCH4, ESRRG, RORB, ZFPM2, KLF15	250	477	13528	0.680654	1	0.999998	100
GOTERM_BP_FAT	GO:0051254~positive regulation of RNA metabolic process	6	1.82371	0.944632	NTF3, NOTCH4, ESRRG, RORB, ZFPM2, KLF15	250	481	13528	0.674994	1	0.999998	100
GOTERM_MF_FAT	GO:0043565~sequence-specific DNA binding	5	1.51976	0.994363	DBX2, ERG, POU6F2, ESRRG, RORB	227	607	12983	0.471119	1	1	100
GOTERM_MF_FAT	GO:0003700~transcription factor activity	9	2.73556	0.995925	MYF6, DBX2, ERG, L3MBTL4, POU6F2, ESRRG, RORB, KLF15, MYT1	227	975	12983	0.527943	1	1	100
SP_PIR_KEYWORDS	dna-binding	16	4.86322	0.999742	MYF6, H1FNT, ERG, NDN, ZNF467, POU6F2, MGMT, ESRRG, RORB, GRHL3, KLF15, MYT1, DBX2, H2AFY2, ZFPM2, TRPV6	322	1868	19235	0.511658	1	1	100
GOTERM_BP_FAT	GO:0006355~regulation of transcription, DNA-dependent	17	5.16717	0.999798	MYF6, L3MBTL4, ERG, NDN, NTF3, POU6F2, ESRRG, ELAVL2, RORB, KLF15, MYT1, DBX2, PRDM9, NOTCH4, KCNH7, ZFPM2, SSX5, SSX2	250	1773	13528	0.51884	1	1	100
GOTERM_BP_FAT	GO:0051252~regulation of RNA metabolic process	17	5.16717	0.999876	MYF6, L3MBTL4, ERG, NDN, NTF3, POU6F2, ESRRG, ELAVL2, RORB, KLF15, MYT1, DBX2, PRDM9, NOTCH4, KCNH7, ZFPM2, SSX5, SSX2	250	1813	13528	0.507393	1	1	100
GOTERM_MF_FAT	GO:0030528~transcription regulator activity	11	3.34347	0.999961	MYF6, DBX2, ERG, L3MBTL4, CD86, POU6F2, ESRRG, RORB, ZFPM2, KLF15, MYT1	227	1512	12983	0.416093	1	1	100
SP_PIR_KEYWORDS	zinc-finger	12	3.64742	0.999973	TRIM55, PRDM9, ZNF467, ESRRG, SH3RF2, RORB, ZFPM2, CXXC4, KLF15, RIMS2, MYT1, RIMS1	322	1718	19235	0.417248	1	1	100
SP_PIR_KEYWORDS	transcription regulation	14	4.25532	0.999994	ERG, NDN, ZNF467, POU6F2, ESRRG, RORB, GRHL3, KLF15, MYT1, PRDM9, NOTCH4, DMRTC1, ZFPM2, SSX5, SSX2	322	2026	19235	0.412786	1	1	100
SP_PIR_KEYWORDS	Transcription	14	4.25532	0.999997	ERG, NDN, ZNF467, POU6F2, ESRRG, RORB, GRHL3, KLF15, MYT1, PRDM9, NOTCH4, DMRTC1, ZFPM2, SSX5, SSX2	322	2071	19235	0.403817	1	1	100
GOTERM_MF_FAT	GO:0003677~DNA binding	18	5.47112	0.999998	MYF6, L3MBTL4, H1FNT, ERG, NDN, ZNF467, POU6F2, MGMT, ESRRG, RORB, GRHL3, CXXC4, KLF15, MYT1, DBX2, H2AFY2, ZFPM2, TRPV6	227	2331	12983	0.441651	1	1	100
GOTERM_BP_FAT	GO:0045449~regulation of transcription	22	6.68693	0.999999	MYF6, L3MBTL4, ERG, ZNF467, NTF3, NDN, POU6F2, ESRRG, ELAVL2, GRHL3, RORB, KLF15, MYT1, CARD11, DBX2, CD86, PRDM9, NOTCH4, DMRTC1, KCNH7, ZFPM2, SSX5, SSX2	250	2601	13528	0.457695	1	1	100
GOTERM_BP_FAT	GO:0006350~transcription	14	4.25532	1	ERG, NDN, ZNF467, POU6F2, ESRRG, RORB, GRHL3, KLF15, MYT1, PRDM9, NOTCH4, DMRTC1, ZFPM2, SSX5, SSX2	250	2101	13528	0.360575	1	1	100
SP_PIR_KEYWORDS	nucleus	34	10.3343	1	H1FNT, ZNF467, NDN, POU6F2, MGMT, BEX1, STK17B, TCL1A, RORB, STK17A, MYT1, EBNA1BP2, DBX2, FANCE, SSX5, SSX2, MAGEA11, NOX4, DAZ3, MYF6, DAZ4, ANKS1B, ERG, L3MBTL4, NOL4, DAZ2, SNRPN, ESRRG, GRHL3, KLF15, TRIM55, PYHIN1, PRDM9, A2BP1, H2AFY2, NOTCH4, ZFPM2	322	4283	19235	0.474206	1	1	100
Annotation Cluster 94	Enrichment Score: 0.03275062564255862
Category	Term	Count	%	PValue	Genes	List Total	Pop Hits	Pop Total	Fold Enrichment	Bonferroni	Benjamini	FDR
GOTERM_MF_FAT	GO:0046983~protein dimerization activity	8	2.43161	0.83804	KCND2, GRIN2B, NDN, NOTCH4, SPRR2G, ROBO2, SLC4A1, GHR	227	542	12983	0.844189	1	0.999926	100
GOTERM_MF_FAT	GO:0042802~identical protein binding	7	2.12766	0.969677	SYT1, NDN, SNRPN, KITLG, ROBO2, SLC4A1, GHR	227	640	12983	0.625558	1	1	100
GOTERM_MF_FAT	GO:0042803~protein homodimerization activity	3	0.911854	0.981423	NDN, SLC4A1, GHR	227	334	12983	0.513717	1	1	100
Annotation Cluster 95	Enrichment Score: 0.026354013274453615
Category	Term	Count	%	PValue	Genes	List Total	Pop Hits	Pop Total	Fold Enrichment	Bonferroni	Benjamini	FDR
GOTERM_BP_FAT	GO:0030036~actin cytoskeleton organization	3	0.911854	0.92304	RND1, WASF3, PRKG1	250	226	13528	0.718301	1	0.999994	100
GOTERM_BP_FAT	GO:0030029~actin filament-based process	3	0.911854	0.938863	RND1, WASF3, PRKG1	250	241	13528	0.673593	1	0.999997	100
GOTERM_BP_FAT	GO:0007010~cytoskeleton organization	5	1.51976	0.961867	CTTNBP2, RND1, WASF3, ANK3, PRKG1	250	436	13528	0.62055	1	1	100
Annotation Cluster 96	Enrichment Score: 0.020192220586799182
Category	Term	Count	%	PValue	Genes	List Total	Pop Hits	Pop Total	Fold Enrichment	Bonferroni	Benjamini	FDR
GOTERM_BP_FAT	GO:0032270~positive regulation of cellular protein metabolic process	3	0.911854	0.930852	DAZ3, DAZ4, DAZ2, KITLG, GHR	250	233	13528	0.696721	1	0.999996	100
GOTERM_BP_FAT	GO:0051247~positive regulation of protein metabolic process	3	0.911854	0.940725	DAZ3, DAZ4, DAZ2, KITLG, GHR	250	243	13528	0.668049	1	0.999997	100
GOTERM_BP_FAT	GO:0032268~regulation of cellular protein metabolic process	4	1.21581	0.9933	DAZ3, DAZ4, DAZ2, PIWIL1, KITLG, GHR	250	474	13528	0.456641	1	1	100
Annotation Cluster 97	Enrichment Score: 0.014690136205814573
Category	Term	Count	%	PValue	Genes	List Total	Pop Hits	Pop Total	Fold Enrichment	Bonferroni	Benjamini	FDR
GOTERM_BP_FAT	GO:0006917~induction of apoptosis	4	1.21581	0.93684	CD38, STK17B, STK17A, SLAMF7	250	320	13528	0.6764	1	0.999997	100
GOTERM_BP_FAT	GO:0012502~induction of programmed cell death	4	1.21581	0.937695	CD38, STK17B, STK17A, SLAMF7	250	321	13528	0.674293	1	0.999997	100
GOTERM_BP_FAT	GO:0042981~regulation of apoptosis	10	3.03951	0.96399	CARD11, CD38, NTF3, MGMT, SERPINB2, STK17B, STK17A, DLG5, SLAMF7, GHR	250	804	13528	0.673035	1	1	100
GOTERM_BP_FAT	GO:0043067~regulation of programmed cell death	10	3.03951	0.966805	CARD11, CD38, NTF3, MGMT, SERPINB2, STK17B, STK17A, DLG5, SLAMF7, GHR	250	812	13528	0.666404	1	1	100
GOTERM_BP_FAT	GO:0010941~regulation of cell death	10	3.03951	0.967809	CARD11, CD38, NTF3, MGMT, SERPINB2, STK17B, STK17A, DLG5, SLAMF7, GHR	250	815	13528	0.663951	1	1	100
GOTERM_BP_FAT	GO:0043065~positive regulation of apoptosis	4	1.21581	0.986949	CD38, STK17B, STK17A, SLAMF7	250	430	13528	0.503367	1	1	100
GOTERM_BP_FAT	GO:0043068~positive regulation of programmed cell death	4	1.21581	0.987522	CD38, STK17B, STK17A, SLAMF7	250	433	13528	0.49988	1	1	100
GOTERM_BP_FAT	GO:0010942~positive regulation of cell death	4	1.21581	0.987891	CD38, STK17B, STK17A, SLAMF7	250	435	13528	0.497582	1	1	100
Annotation Cluster 98	Enrichment Score: 0.008034644992319555
Category	Term	Count	%	PValue	Genes	List Total	Pop Hits	Pop Total	Fold Enrichment	Bonferroni	Benjamini	FDR
SP_PIR_KEYWORDS	activator	7	2.12766	0.86894	PRDM9, DNER, NOTCH4, ESRRG, RORB, ZFPM2, KLF15	322	520	19235	0.804139	1	0.998809	100
UP_SEQ_FEATURE	zinc finger region:C2H2-type 1	4	1.21581	0.994853	PRDM9, ZNF467, ZFPM2, KLF15	321	542	19113	0.439425	1	1	100
UP_SEQ_FEATURE	zinc finger region:C2H2-type 3	4	1.21581	0.998349	PRDM9, ZNF467, ZFPM2, KLF15	321	622	19113	0.382907	1	1	100
UP_SEQ_FEATURE	zinc finger region:C2H2-type 2	3	0.911854	0.999656	ZNF467, ZFPM2, KLF15	321	608	19113	0.293793	1	1	100
INTERPRO	IPR013087:Zinc finger, C2H2-type/integrase, DNA-binding	3	0.911854	0.999834	PRDM9, ZNF467, KLF15	294	621	16659	0.273736	1	1	100
INTERPRO	IPR007087:Zinc finger, C2H2-type	4	1.21581	0.99992	PRDM9, ZNF467, ZFPM2, KLF15	294	784	16659	0.289098	1	1	100
INTERPRO	IPR015880:Zinc finger, C2H2-like	4	1.21581	0.999935	PRDM9, ZNF467, ZFPM2, KLF15	294	797	16659	0.284383	1	1	100
SMART	SM00355:ZnF_C2H2	4	1.21581	0.999946	PRDM9, ZNF467, ZFPM2, KLF15	160	797	9079	0.284787	1	1	100
Annotation Cluster 99	Enrichment Score: 0.004438672797654741
Category	Term	Count	%	PValue	Genes	List Total	Pop Hits	Pop Total	Fold Enrichment	Bonferroni	Benjamini	FDR
GOTERM_BP_FAT	GO:0008219~cell death	8	2.43161	0.980788	C7, STK17B, DBC1, ADRA1A, MMD2, UNC5D, STK17A, DPP6	250	719	13528	0.602081	1	1	100
GOTERM_BP_FAT	GO:0016265~death	8	2.43161	0.981874	C7, STK17B, DBC1, ADRA1A, MMD2, UNC5D, STK17A, DPP6	250	724	13528	0.597923	1	1	100
SP_PIR_KEYWORDS	Apoptosis	3	0.911854	0.988306	STK17B, UNC5D, STK17A	322	381	19235	0.470362	1	0.999998	100
GOTERM_BP_FAT	GO:0006915~apoptosis	4	1.21581	0.999117	STK17B, ADRA1A, UNC5D, STK17A	250	602	13528	0.359548	1	1	100
GOTERM_BP_FAT	GO:0012501~programmed cell death	4	1.21581	0.999237	STK17B, ADRA1A, UNC5D, STK17A	250	611	13528	0.354252	1	1	100
Annotation Cluster 100	Enrichment Score: 3.39903392105379E-4
Category	Term	Count	%	PValue	Genes	List Total	Pop Hits	Pop Total	Fold Enrichment	Bonferroni	Benjamini	FDR
GOTERM_BP_FAT	GO:0045184~establishment of protein localization	6	1.82371	0.998803	ANK3, MS4A2, RIMS2, RIMS1, PCSK5, LIN7A	250	769	13528	0.4222	1	1	100
GOTERM_BP_FAT	GO:0008104~protein localization	7	2.12766	0.999179	ANK3, CLIC5, MS4A2, RIMS2, RIMS1, PCSK5, LIN7A	250	882	13528	0.42946	1	1	100
GOTERM_BP_FAT	GO:0015031~protein transport	5	1.51976	0.999671	MS4A2, RIMS2, RIMS1, PCSK5, LIN7A	250	762	13528	0.355066	1	1	100
Annotation Cluster 101	Enrichment Score: 1.0527601304014633E-5
Category	Term	Count	%	PValue	Genes	List Total	Pop Hits	Pop Total	Fold Enrichment	Bonferroni	Benjamini	FDR
GOTERM_CC_FAT	GO:0044429~mitochondrial part	3	0.911854	0.999944	GK2, COX7B2, ACADL	259	595	12782	0.24883	1	1	100
SP_PIR_KEYWORDS	mitochondrion	3	0.911854	0.99999	GK2, COX7B2, ACADL	322	832	19235	0.215394	1	1	100
GOTERM_CC_FAT	GO:0005739~mitochondrion	7	2.12766	0.999992	CTTNBP2, ABCC9, GK2, KCNJ8, COX7B2, ACADL, GHR	259	1087	12782	0.31781	1	1	100
Annotation Cluster 102	Enrichment Score: 2.5645613951330107E-10
Category	Term	Count	%	PValue	Genes	List Total	Pop Hits	Pop Total	Fold Enrichment	Bonferroni	Benjamini	FDR
GOTERM_CC_FAT	GO:0031981~nuclear lumen	6	1.82371	1	EBNA1BP2, PYHIN1, ANKS1B, NOL4, MGMT, S100A12	259	1450	12782	0.204212	1	1	100
GOTERM_CC_FAT	GO:0070013~intracellular organelle lumen	9	2.73556	1	EBNA1BP2, PYHIN1, ANKS1B, NOL4, FMO1, MGMT, ACADL, PCSK5, S100A12	259	1779	12782	0.24967	1	1	100
GOTERM_CC_FAT	GO:0043233~organelle lumen	9	2.73556	1	EBNA1BP2, PYHIN1, ANKS1B, NOL4, FMO1, MGMT, ACADL, PCSK5, S100A12	259	1820	12782	0.244045	1	1	100
GOTERM_CC_FAT	GO:0031974~membrane-enclosed lumen	9	2.73556	1	EBNA1BP2, PYHIN1, ANKS1B, NOL4, FMO1, MGMT, ACADL, PCSK5, S100A12	259	1856	12782	0.239312	1	1	100
