# Supplementary material for: Differences among brain tumor stem cell types and fetal neural stem cells in focal regions of histone modifications and DNA methylation, broad regions of modifications, and bivalent promoters
Source: BMC Genomics. 2014 Aug 27;15(1):724. doi: 10.1186/1471-2164-15-724 (PMC4155105; doi:10.1186/1471-2164-15-724)
Supplement: Supplementary file 27 — Additional file 27: Output of DAVID gene classification tool for genes that have H3K27me3 in their promoters in fNSCs but not any BTSC type (unique to fNSCs). (XLS 479 KB) [file 12864_2014_6396_MOESM27_ESM.xls]

## Sheet: K27fNSCpos_ALLBTSCneg
Annotation Cluster 1	Enrichment Score: 3.509735899856346
Category	Term	Count	%	PValue	Genes	List Total	Pop Hits	Pop Total	Fold Enrichment	Bonferroni	Benjamini	FDR
GOTERM_BP_FAT	GO:0030326~embryonic limb morphogenesis	13	2.23752	1.74342e-05	LMBR1, TBX4, PRRX1, HOXD12, HOXD10, HOXD11, HOXD9, ALDH1A2, ECE1, MSX1, PSEN2, FBN2, RARB	428	87	13528	4.72296	0.0384175	0.0193969	0.0303781
GOTERM_BP_FAT	GO:0035113~embryonic appendage morphogenesis	13	2.23752	1.74342e-05	LMBR1, TBX4, PRRX1, HOXD12, HOXD10, HOXD11, HOXD9, ALDH1A2, ECE1, MSX1, PSEN2, FBN2, RARB	428	87	13528	4.72296	0.0384175	0.0193969	0.0303781
GOTERM_BP_FAT	GO:0035107~appendage morphogenesis	13	2.23752	6.45943e-05	LMBR1, TBX4, PRRX1, HOXD12, HOXD10, HOXD11, HOXD9, ALDH1A2, ECE1, MSX1, PSEN2, FBN2, RARB	428	99	13528	4.15048	0.135106	0.0472309	0.112508
GOTERM_BP_FAT	GO:0035108~limb morphogenesis	13	2.23752	6.45943e-05	LMBR1, TBX4, PRRX1, HOXD12, HOXD10, HOXD11, HOXD9, ALDH1A2, ECE1, MSX1, PSEN2, FBN2, RARB	428	99	13528	4.15048	0.135106	0.0472309	0.112508
GOTERM_BP_FAT	GO:0060173~limb development	13	2.23752	9.53835e-05	LMBR1, TBX4, PRRX1, HOXD12, HOXD10, HOXD11, HOXD9, ALDH1A2, ECE1, MSX1, PSEN2, FBN2, RARB	428	103	13528	3.98929	0.192924	0.0521739	0.166094
GOTERM_BP_FAT	GO:0048736~appendage development	13	2.23752	9.53835e-05	LMBR1, TBX4, PRRX1, HOXD12, HOXD10, HOXD11, HOXD9, ALDH1A2, ECE1, MSX1, PSEN2, FBN2, RARB	428	103	13528	3.98929	0.192924	0.0521739	0.166094
GOTERM_BP_FAT	GO:0048598~embryonic morphogenesis	19	3.27022	0.00874375	BBS4, SATB2, LMBR1, TBX4, HOXD12, PRRX1, SMAD3, HOXD10, HOXD11, HOXD9, ALDH1A2, PCGF2, ECE1, MSX1, HOXD3, PSEN2, HOXD4, RARB, FBN2	428	307	13528	1.95616	1	0.755745	14.1911
GOTERM_BP_FAT	GO:0035295~tube development	6	1.0327	0.828473	BBS4, ALDH1A2, TBX4, PSEN2, RARB, HOXD11	428	220	13528	0.862022	1	0.999853	100
Annotation Cluster 2	Enrichment Score: 2.181400190300966
Category	Term	Count	%	PValue	Genes	List Total	Pop Hits	Pop Total	Fold Enrichment	Bonferroni	Benjamini	FDR
GOTERM_BP_FAT	GO:0000122~negative regulation of transcription from RNA polymerase II promoter	21	3.61446	0.000301875	SATB2, JARID2, TRIM28, MECP2, SMAD3, NR0B2, RBBP7, PCGF2, MEIS2, HOXD8, MSX1, HEY1, NEDD4, ID1, NKX6-2, RARB, ID3, BCOR, TBL1X, HDAC8, NR2F1	428	266	13528	2.49533	0.492579	0.126881	0.524773
GOTERM_BP_FAT	GO:0045892~negative regulation of transcription, DNA-dependent	24	4.13081	0.000938788	SATB2, JARID2, TRIM28, MECP2, SMAD3, SIRT5, TNP1, NR0B2, RBBP7, PCGF2, MEIS2, HOXD8, MSX1, HEY1, ID1, NEDD4, NKX6-2, RARB, ID3, BCOR, TBL1X, HDAC8, DNAJB6, NR2F1	428	356	13528	2.13084	0.878816	0.260287	1.62347
GOTERM_BP_FAT	GO:0051253~negative regulation of RNA metabolic process	24	4.13081	0.00116494	SATB2, JARID2, TRIM28, MECP2, SMAD3, SIRT5, TNP1, NR0B2, RBBP7, PCGF2, MEIS2, HOXD8, MSX1, HEY1, ID1, NEDD4, NKX6-2, RARB, ID3, BCOR, TBL1X, HDAC8, DNAJB6, NR2F1	428	362	13528	2.09552	0.927135	0.279199	2.01082
GOTERM_BP_FAT	GO:0006357~regulation of transcription from RNA polymerase II promoter	38	6.54045	0.00279489	HTATIP2, DEK, ANKRD1, HOXD10, LIF, NR1H2, PCGF2, MEIS2, HEY1, NKX6-2, PLA2G1B, RARB, BCOR, NR2F1, AR, SATB2, JARID2, TRIM28, MECP2, SMAD3, NR0B2, RBBP7, HOXD9, MNAT1, HOXD8, MSX1, ID1, ETS1, NEDD4, MAPK14, MED9, C19ORF2, ID3, RUVBL1, TBL1X, HDAC8, TBX19, ASCL3	428	727	13528	1.65211	0.998143	0.466817	4.76042
GOTERM_BP_FAT	GO:0016481~negative regulation of transcription	27	4.64716	0.00289686	NR1H2, PCGF2, MEIS2, HEY1, NKX6-2, RARB, BCOR, NR2F1, PTPRK, SATB2, JARID2, TRIM28, MECP2, SMAD3, TNP1, SIRT5, NR0B2, RBBP7, MSX1, HOXD8, NEDD4, ID1, ID3, TBL1X, SCMH1, HDAC8, DNAJB6	428	459	13528	1.85926	0.998524	0.447116	4.92999
GOTERM_BP_FAT	GO:0009890~negative regulation of biosynthetic process	30	5.16351	0.00851206	NR1H2, PCGF2, MEIS2, HEY1, NKX6-2, RARB, BCOR, GCHFR, NR2F1, PTPRK, SATB2, PLEK, JARID2, TRIM28, MECP2, SMAD3, TNP1, SIRT5, NR0B2, RBBP7, ADIPOQ, HOXD8, MSX1, ID1, NEDD4, ID3, TBL1X, SCMH1, HDAC8, DNAJB6	428	573	13528	1.65484	1	0.771809	13.8409
GOTERM_BP_FAT	GO:0010629~negative regulation of gene expression	27	4.64716	0.00963846	NR1H2, PCGF2, MEIS2, HEY1, NKX6-2, RARB, BCOR, NR2F1, PTPRK, SATB2, JARID2, TRIM28, MECP2, SMAD3, TNP1, SIRT5, NR0B2, RBBP7, MSX1, HOXD8, NEDD4, ID1, ID3, TBL1X, SCMH1, HDAC8, DNAJB6	428	504	13528	1.69326	1	0.722006	15.5308
GOTERM_BP_FAT	GO:0031327~negative regulation of cellular biosynthetic process	29	4.99139	0.0113168	NR1H2, PCGF2, MEIS2, HEY1, NKX6-2, RARB, BCOR, NR2F1, PTPRK, SATB2, PLEK, JARID2, TRIM28, MECP2, SMAD3, TNP1, SIRT5, NR0B2, RBBP7, ADIPOQ, HOXD8, MSX1, NEDD4, ID1, ID3, TBL1X, SCMH1, HDAC8, DNAJB6	428	561	13528	1.6339	1	0.721598	17.991
GOTERM_BP_FAT	GO:0045934~negative regulation of nucleobase, nucleoside, nucleotide and nucleic acid metabolic process	27	4.64716	0.0117342	NR1H2, PCGF2, MEIS2, HEY1, NKX6-2, RARB, BCOR, NR2F1, PTPRK, SATB2, JARID2, TRIM28, MECP2, SMAD3, TNP1, SIRT5, NR0B2, RBBP7, MSX1, HOXD8, NEDD4, ID1, ID3, TBL1X, SCMH1, HDAC8, DNAJB6	428	512	13528	1.6668	1	0.717191	18.5923
GOTERM_BP_FAT	GO:0051172~negative regulation of nitrogen compound metabolic process	27	4.64716	0.0137717	NR1H2, PCGF2, MEIS2, HEY1, NKX6-2, RARB, BCOR, NR2F1, PTPRK, SATB2, JARID2, TRIM28, MECP2, SMAD3, TNP1, SIRT5, NR0B2, RBBP7, MSX1, HOXD8, NEDD4, ID1, ID3, TBL1X, SCMH1, HDAC8, DNAJB6	428	519	13528	1.64432	1	0.741998	21.4682
GOTERM_BP_FAT	GO:0010558~negative regulation of macromolecule biosynthetic process	28	4.81928	0.0145843	NR1H2, PCGF2, MEIS2, HEY1, NKX6-2, RARB, BCOR, NR2F1, PTPRK, SATB2, JARID2, TRIM28, MECP2, SMAD3, TNP1, SIRT5, NR0B2, RBBP7, ADIPOQ, HOXD8, MSX1, NEDD4, ID1, ID3, TBL1X, SCMH1, HDAC8, DNAJB6	428	547	13528	1.61793	1	0.747289	22.5882
GOTERM_MF_FAT	GO:0016564~transcription repressor activity	19	3.27022	0.0159354	JARID2, TRIM28, MECP2, SMAD3, IFI16, NR0B2, ANKRD1, RBBP7, MEIS2, MSX1, ATF3, ID1, C19ORF2, PIAS1, ID3, BCOR, TBL1X, SCMH1, DNAJB6	425	316	12983	1.83676	0.999984	0.937148	21.4737
SP_PIR_KEYWORDS	repressor	20	3.44234	0.0532152	SATB2, JARID2, SCML1, TRIM28, MECP2, IFI16, NR0B2, RBBP7, PCGF2, ATF3, MSX1, TCERG1, HEY1, BCOR, SCRT1, SCMH1, HDAC8, TBX19, BRMS1L, ASCL3	561	435	19235	1.57641	1	0.676471	54.0113
GOTERM_BP_FAT	GO:0010605~negative regulation of macromolecule metabolic process	32	5.50775	0.0581995	NR1H2, PCGF2, MEIS2, CDKN2A, HEY1, NKX6-2, RARB, BCOR, PSMD6, NR2F1, PTPRK, SATB2, JARID2, TRIM28, MECP2, SMAD3, TNP1, SIRT5, NR0B2, RBBP7, FURIN, ADIPOQ, HOXD8, MSX1, ID1, NEDD4, PSEN2, ID3, TBL1X, SCMH1, HDAC8, DNAJB6	428	734	13528	1.37798	1	0.953213	64.8291
Annotation Cluster 3	Enrichment Score: 1.9338490213526935
Category	Term	Count	%	PValue	Genes	List Total	Pop Hits	Pop Total	Fold Enrichment	Bonferroni	Benjamini	FDR
GOTERM_BP_FAT	GO:0001501~skeletal system development	28	4.81928	3.21603e-06	C6ORF59, HOXD12, PRRX1, HOXD1, ATP6V1B1, OTOR, HOXD10, HOXD11, PEX7, PCGF2, LECT1, AMELX, SPP2, SPP1, SATB2, TBX4, DMP1, SMAD3, MEPE, FRZB, PRELP, HOXD9, MSX1, HOXD8, MAPK14, KAZALD1, HOXD3, HOXD4	428	319	13528	2.77432	0.00720038	0.00720038	0.0056044
GOTERM_BP_FAT	GO:0048705~skeletal system morphogenesis	12	2.0654	0.000816202	HOXD9, SATB2, PCGF2, HOXD8, HOXD3, TBX4, HOXD4, PRRX1, OTOR, HOXD10, PEX7, HOXD11	428	112	13528	3.38652	0.840347	0.26346	1.41289
GOTERM_BP_FAT	GO:0009952~anterior/posterior pattern formation	12	2.0654	0.00481742	C6ORF59, HOXD9, ALDH1A2, PCGF2, HOXD8, CYP26C1, HOXD3, HOXD4, PSEN2, PBX3, HOXD10, HOXD11	428	140	13528	2.70921	0.999981	0.595151	8.0712
INTERPRO	IPR017970:Homeobox, conserved site	16	2.75387	0.00496812	SATB2, PRRX1, HOXD12, HOXD1, MEIS1, HOXD10, HOXD11, HOXD9, ISL2, MEIS2, MSX1, HOXD8, HOXD3, NKX6-2, HOXD4, PBX3	507	232	16659	2.26607	0.98956	0.680352	7.48601
SP_PIR_KEYWORDS	Homeobox	16	2.75387	0.00502115	SATB2, PRRX1, HOXD12, HOXD1, MEIS1, HOXD10, HOXD11, HOXD9, ISL2, MEIS2, MSX1, HOXD8, HOXD3, NKX6-2, HOXD4, PBX3	561	242	19235	2.26691	0.898261	0.533166	6.9008
INTERPRO	IPR001356:Homeobox	16	2.75387	0.00558689	SATB2, PRRX1, HOXD12, HOXD1, MEIS1, HOXD10, HOXD11, HOXD9, ISL2, MEIS2, MSX1, HOXD8, HOXD3, NKX6-2, HOXD4, PBX3	507	235	16659	2.23714	0.994095	0.641701	8.38073
GOTERM_BP_FAT	GO:0048598~embryonic morphogenesis	19	3.27022	0.00874375	BBS4, SATB2, LMBR1, TBX4, HOXD12, PRRX1, SMAD3, HOXD10, HOXD11, HOXD9, ALDH1A2, PCGF2, ECE1, MSX1, HOXD3, PSEN2, HOXD4, RARB, FBN2	428	307	13528	1.95616	1	0.755745	14.1911
GOTERM_BP_FAT	GO:0048704~embryonic skeletal system morphogenesis	7	1.20482	0.00890184	HOXD9, SATB2, PCGF2, HOXD3, HOXD4, PRRX1, HOXD10	428	57	13528	3.88162	1	0.738015	14.4292
UP_SEQ_FEATURE	DNA-binding region:Homeobox	13	2.23752	0.0102625	SATB2, PRRX1, HOXD12, HOXD1, HOXD10, HOXD11, HOXD9, ISL2, MSX1, HOXD8, HOXD3, NKX6-2, HOXD4	560	190	19113	2.33523	1	0.996191	15.8855
GOTERM_BP_FAT	GO:0048706~embryonic skeletal system development	8	1.37694	0.0107063	HOXD9, SATB2, PCGF2, HOXD3, HOXD4, PRRX1, HOXD1, HOXD10	428	77	13528	3.28389	1	0.739124	17.104
INTERPRO	IPR012287:Homeodomain-related	15	2.58176	0.0142406	SATB2, PRRX1, HOXD12, HOXD1, MEIS1, HOXD10, HOXD11, HOXD9, MEIS2, MSX1, HOXD8, HOXD3, NKX6-2, HOXD4, PBX3	507	238	16659	2.07088	0.999998	0.88805	20.0749
SMART	SM00389:HOX	16	2.75387	0.0159166	SATB2, PRRX1, HOXD12, HOXD1, MEIS1, HOXD10, HOXD11, HOXD9, ISL2, MEIS2, MSX1, HOXD8, HOXD3, NKX6-2, HOXD4, PBX3	314	235	9079	1.96861	0.968747	0.685009	18.424
SP_PIR_KEYWORDS	DNA binding	18	3.09811	0.021899	MEF2A, HOXD12, TNP1, HOXD1, HOXD10, HOXD11, HOXD9, PCGF2, HOXD8, MSX1, ATF3, REL, HOXD3, HOXD4, PRM2, PBX3, NR2F1, RBMS1	561	340	19235	1.81519	0.999957	0.567304	26.9868
GOTERM_BP_FAT	GO:0007389~pattern specification process	16	2.75387	0.0221472	C6ORF59, SATB2, HOXD12, HOXD10, HOXD11, HOXD9, ALDH1A2, PCGF2, HOXD8, CYP26C1, HOXD3, NKX6-2, PSEN2, HOXD4, PBX3, BCOR	428	267	13528	1.89408	1	0.855655	32.3144
GOTERM_BP_FAT	GO:0003002~regionalization	13	2.23752	0.0225602	C6ORF59, HOXD10, HOXD11, HOXD9, ALDH1A2, PCGF2, HOXD8, CYP26C1, HOXD3, NKX6-2, PSEN2, HOXD4, PBX3	428	197	13528	2.08577	1	0.839777	32.8108
GOTERM_MF_FAT	GO:0003700~transcription factor activity	44	7.57315	0.0265295	MEF2A, LZTS1, SCML1, PRRX1, HOXD12, HCFC1, HOXD1, MEIS1, HOXD10, HOXD11, NR1H2, PCGF2, MEIS2, CDKN2A, HEY1, REL, NKX6-2, TFDP2, RARB, SCRT1, MLL4, NR2F1, YEATS4, AR, SATB2, SOX13, TBX4, TRIM28, SMAD3, DMRT2, NR0B2, SP140, HOXD9, RLF, ISL2, HOXD8, MSX1, ATF3, ETS1, HOXD3, HOXD4, PBX3, SCMH1, TBX19	425	975	12983	1.37859	1	0.843166	33.2773
GOTERM_MF_FAT	GO:0043565~sequence-specific DNA binding	27	4.64716	0.0995347	MEF2A, HOXD12, PRRX1, HOXD1, MEIS1, HOXD10, HOXD11, NR1H2, MEIS2, NKX6-2, RARB, NR2F1, SATB2, AR, SOX13, TRIM28, SMAD3, HOXD9, ISL2, ATF3, MSX1, HOXD8, ETS1, HOXD3, HOXD4, TBL1X, PBX3	425	607	12983	1.35882	1	0.95675	79.3562
GOTERM_BP_FAT	GO:0043009~chordate embryonic development	16	2.75387	0.101637	ALS2, C6ORF59, BBS4, SATB2, AR, PRRX1, HOXD1, HOXD10, HOXD9, ALDH1A2, PCGF2, ECE1, MSX1, HOXD3, PSEN2, HOXD4	428	331	13528	1.52785	1	0.981938	84.5543
GOTERM_BP_FAT	GO:0009792~embryonic development ending in birth or egg hatching	16	2.75387	0.107522	ALS2, C6ORF59, BBS4, SATB2, AR, PRRX1, HOXD1, HOXD10, HOXD9, ALDH1A2, PCGF2, ECE1, MSX1, HOXD3, PSEN2, HOXD4	428	334	13528	1.51413	1	0.983799	86.2259
GOTERM_BP_FAT	GO:0048562~embryonic organ morphogenesis	8	1.37694	0.127954	HOXD9, SATB2, PCGF2, HOXD3, HOXD4, PRRX1, RARB, HOXD10	428	133	13528	1.9012	1	0.98766	90.8001
GOTERM_BP_FAT	GO:0048568~embryonic organ development	9	1.54905	0.177513	HOXD9, ALDH1A2, SATB2, PCGF2, HOXD3, HOXD4, PRRX1, RARB, HOXD10	428	172	13528	1.65388	1	0.987613	96.6814
Annotation Cluster 4	Enrichment Score: 1.6443823989488722
Category	Term	Count	%	PValue	Genes	List Total	Pop Hits	Pop Total	Fold Enrichment	Bonferroni	Benjamini	FDR
GOTERM_CC_FAT	GO:0030016~myofibril	10	1.72117	0.00630045	MYL7, PSEN2, FHL3, TIMP4, ANKRD1, MYOZ2, SDC4, CSRP3, FLNB, TPM3	386	111	12782	2.98324	0.90414	0.90414	8.34981
GOTERM_CC_FAT	GO:0044449~contractile fiber part	10	1.72117	0.00706553	MYL7, PSEN2, FHL3, TIMP4, ANKRD1, MYOZ2, SDC4, CSRP3, FLNB, TPM3	386	113	12782	2.93044	0.927966	0.731608	9.31848
GOTERM_CC_FAT	GO:0030017~sarcomere	9	1.54905	0.00939223	MYL7, PSEN2, FHL3, TIMP4, ANKRD1, MYOZ2, CSRP3, FLNB, TPM3	386	98	12782	3.04108	0.969832	0.688699	12.2063
GOTERM_CC_FAT	GO:0043292~contractile fiber	10	1.72117	0.0108564	MYL7, PSEN2, FHL3, TIMP4, ANKRD1, MYOZ2, SDC4, CSRP3, FLNB, TPM3	386	121	12782	2.73669	0.982573	0.636668	13.9796
GOTERM_CC_FAT	GO:0031674~I band	6	1.0327	0.0245239	PSEN2, FHL3, ANKRD1, MYOZ2, CSRP3, FLNB	386	55	12782	3.61244	0.9999	0.841557	29.0029
GOTERM_CC_FAT	GO:0030018~Z disc	5	0.860585	0.049044	PSEN2, FHL3, MYOZ2, CSRP3, FLNB	386	46	12782	3.59935	1	0.788752	50.029
GOTERM_CC_FAT	GO:0015629~actin cytoskeleton	9	1.54905	0.565164	MYL7, PFN3, SMTN, EPB41, FHL3, MYOZ2, FLNB, ACTR10, TPM3	386	269	12782	1.1079	1	0.93662	99.999
Annotation Cluster 5	Enrichment Score: 1.5841035208778529
Category	Term	Count	%	PValue	Genes	List Total	Pop Hits	Pop Total	Fold Enrichment	Bonferroni	Benjamini	FDR
GOTERM_MF_FAT	GO:0031267~small GTPase binding	9	1.54905	0.0174353	ALS2, NCF2, SPHK2, DIAPH2, MAPKAP1, RTKN, PAK1, DAAM1, FGD6	425	101	12983	2.72212	0.999995	0.911413	23.2557
GOTERM_MF_FAT	GO:0051020~GTPase binding	9	1.54905	0.026245	ALS2, NCF2, SPHK2, DIAPH2, MAPKAP1, RTKN, PAK1, DAAM1, FGD6	425	109	12983	2.52233	1	0.898788	32.9832
GOTERM_MF_FAT	GO:0017016~Ras GTPase binding	8	1.37694	0.0291769	ALS2, NCF2, SPHK2, DIAPH2, MAPKAP1, RTKN, PAK1, DAAM1	425	91	12983	2.68556	1	0.843504	35.9564
GOTERM_MF_FAT	GO:0017048~Rho GTPase binding	5	0.860585	0.03452	NCF2, DIAPH2, RTKN, PAK1, DAAM1	425	38	12983	4.0195	1	0.822519	41.0604
Annotation Cluster 6	Enrichment Score: 1.421573751937005
Category	Term	Count	%	PValue	Genes	List Total	Pop Hits	Pop Total	Fold Enrichment	Bonferroni	Benjamini	FDR
GOTERM_BP_FAT	GO:0048706~embryonic skeletal system development	8	1.37694	0.0107063	HOXD9, SATB2, PCGF2, HOXD3, HOXD4, PRRX1, HOXD1, HOXD10	428	77	13528	3.28389	1	0.739124	17.104
INTERPRO	IPR001827:Homeobox protein, antennapedia type, conserved site	4	0.688468	0.0351193	HOXD8, HOXD3, HOXD4, HOXD1	507	24	16659	5.47633	1	0.973712	42.7953
UP_SEQ_FEATURE	short sequence motif:Antp-type hexapeptide	3	0.516351	0.144575	HOXD3, HOXD4, HOXD1	560	23	19113	4.45179	1	0.999941	92.7107
Annotation Cluster 7	Enrichment Score: 1.3898972294798344
Category	Term	Count	%	PValue	Genes	List Total	Pop Hits	Pop Total	Fold Enrichment	Bonferroni	Benjamini	FDR
GOTERM_BP_FAT	GO:0060348~bone development	10	1.72117	0.0158992	C6ORF59, SATB2, AMELX, KAZALD1, DMP1, SMAD3, ATP6V1B1, PEX7, SPP1, HOXD11	428	123	13528	2.56971	1	0.763192	24.3688
GOTERM_BP_FAT	GO:0001503~ossification	9	1.54905	0.0291426	C6ORF59, SATB2, AMELX, KAZALD1, DMP1, SMAD3, ATP6V1B1, PEX7, SPP1	428	115	13528	2.47363	1	0.874665	40.2747
GOTERM_BP_FAT	GO:0001649~osteoblast differentiation	4	0.688468	0.146017	SATB2, AMELX, SMAD3, SPP1	428	42	13528	3.01024	1	0.987458	93.6119
Annotation Cluster 8	Enrichment Score: 1.299186990690141
Category	Term	Count	%	PValue	Genes	List Total	Pop Hits	Pop Total	Fold Enrichment	Bonferroni	Benjamini	FDR
GOTERM_MF_FAT	GO:0030528~transcription regulator activity	66	11.3597	0.0121777	MEF2A, LZTS1, HTATIP2, PRRX1, HOXD12, DEK, ANKRD1, HOXD1, HOXD10, HOXD11, PCGF2, CDKN2A, HEY1, NKX6-2, RARB, SCRT1, MLL4, NR2F1, IRAK1, SATB2, AR, SOX13, BRF2, MECP2, DMRT2, IFI16, NR0B2, RBBP7, SP140, HOXD9, HOXD8, MSX1, HOXD3, HOXD4, MED9, C19ORF2, PRIC285, PIAS1, TBX19, ASCL3, SCML1, HCFC1, MEIS1, NR1H2, MEIS2, TCERG1, REL, PIR, TFDP2, BCOR, YEATS4, JARID2, TBX4, TRIM28, SMAD3, RLF, ISL2, ATF3…	425	1512	12983	1.33345	0.999784	0.940034	16.8382
GOTERM_BP_FAT	GO:0051252~regulation of RNA metabolic process	73	12.5645	0.0222574	MEF2A, LZTS1, HTATIP2, HOXD12, PRRX1, DEK, ANKRD1, HOXD1, HOXD10, HOXD11, ZNF184, PCGF2, CDKN2A, HEY1, NKX6-2, PLA2G1B, RARB, SCRT1, MLL4, NR2F1, ZNF548, SATB2, AR, BRF2, MECP2, DMRT2, NR0B2, IFI16, RBBP7, HOXD9, HOXD8, MSX1, HOXD3, HOXD4, MED9, C19ORF2, PIAS1, RUVBL1, TBX19, ASCL3, ZNF517, PPM1A, MEIS1, NR1H2, LIF, TNFRSF1B, MEIS2, REL, TFDP2, ZNF597, BCOR, MLLT6, YEATS4, JARID2, PAIP1, TBX4, TR…	428	1813	13528	1.27267	1	0.846374	32.4472
GOTERM_MF_FAT	GO:0003700~transcription factor activity	44	7.57315	0.0265295	MEF2A, LZTS1, SCML1, PRRX1, HOXD12, HCFC1, HOXD1, MEIS1, HOXD10, HOXD11, NR1H2, PCGF2, MEIS2, CDKN2A, HEY1, REL, NKX6-2, TFDP2, RARB, SCRT1, MLL4, NR2F1, YEATS4, AR, SATB2, SOX13, TBX4, TRIM28, SMAD3, DMRT2, NR0B2, SP140, HOXD9, RLF, ISL2, HOXD8, MSX1, ATF3, ETS1, HOXD3, HOXD4, PBX3, SCMH1, TBX19	425	975	12983	1.37859	1	0.843166	33.2773
GOTERM_BP_FAT	GO:0006355~regulation of transcription, DNA-dependent	71	12.2203	0.0272293	MEF2A, LZTS1, HTATIP2, HOXD12, PRRX1, DEK, ANKRD1, HOXD1, HOXD10, HOXD11, ZNF184, PCGF2, CDKN2A, HEY1, NKX6-2, PLA2G1B, RARB, SCRT1, MLL4, NR2F1, ZNF548, SATB2, AR, BRF2, MECP2, DMRT2, NR0B2, IFI16, RBBP7, HOXD9, HOXD8, MSX1, HOXD3, HOXD4, MED9, C19ORF2, PIAS1, RUVBL1, TBX19, ASCL3, ZNF517, PPM1A, MEIS1, NR1H2, LIF, MEIS2, REL, TFDP2, ZNF597, BCOR, MLLT6, YEATS4, JARID2, TBX4, TRIM28, SMAD3, TNP1…	428	1773	13528	1.26573	1	0.873531	38.1899
SP_PIR_KEYWORDS	nucleus	144	24.7849	0.0357003	C6ORF59, MEF2A, STK38, HOXD12, HOXD1, ANKRD1, HOXD10, HOXD11, SMNDC1, C14ORF49, ZNF184, INTS8, CDKN2A, NKX6-2, H2AFY, RARB, SCRT1, MLL4, RBMS1, NET1, SATB2, USP1, ZNF507, UBIAD1, MECP2, NR0B2, GRHL2, SP140, TACC2, RFC5, HOXD9, MSX1, RFC4, HOXD8, HUWE1, HOXD3, HOXD4, PIAS1, EEFSEC, XRN2, ASCL3, FIP1L1, ZNF517, SNRPB2, COPS7A, AKAP13, SP110, PIN4, MEIS1, NR1H2, MEIS2, TCERG1, DDX3X, ZNF326, PIR, TF…	561	4283	19235	1.15277	1	0.621236	40.3331
GOTERM_BP_FAT	GO:0045449~regulation of transcription	98	16.8675	0.038133	MEF2A, HOXD12, ANKRD1, HOXD1, HOXD10, HOXD11, ZNF184, CDKN2A, NKX6-2, PLA2G1B, RARB, SCRT1, MLL4, PTPRK, SATB2, ZNF507, MECP2, NR0B2, GRHL2, HOXD9, HOXD8, MSX1, HOXD3, HOXD4, PIAS1, TFB1M, XRN2, ASCL3, ZNF517, SP110, MEIS1, LIF, NR1H2, TCERG1, MEIS2, ZNF326, TFDP2, ZNF597, BCOR, YEATS4, SMAD3, WHSC1, MALT1, ZBTB43, ATF3, TCEB3B, NEDD4, ETS1, SCMH1, HDAC8, DNAJB6, LZTS1, HTATIP2, ZNF295, PRRX1, DE…	428	2601	13528	1.1909	1	0.893545	49.2137
SP_PIR_KEYWORDS	dna-binding	66	11.3597	0.0742249	MEF2A, ZNF295, PRRX1, HOXD12, DEK, HOXD1, HOXD10, ZNF678, HOXD11, ZNF184, PCGF2, CDKN2A, HEY1, NKX6-2, H2AFY, RARB, SCRT1, MLL4, RBMS1, NR2F1, AR, SATB2, ZNF548, SOX13, ZNF507, MECP2, DMRT2, IFI16, GRHL2, SP140, HOXD9, HOXD8, MSX1, HUWE1, HOXD3, HOXD4, PRIC285, PIAS1, TFB1M, NHEJ1, TBX19, ASCL3, ZNF517, SP110, PIN4, MEIS1, NR1H2, MEIS2, ZNF600, REL, DDX3X, ZNF326, TFDP2, ZNF597, TBX4, TNP1, WHSC1…	561	1868	19235	1.21142	1	0.767515	66.5641
SP_PIR_KEYWORDS	transcription regulation	70	12.0482	0.0905185	MEF2A, ZNF295, HOXD12, HOXD1, HOXD10, ZNF678, HOXD11, ZNF184, PCGF2, CDKN2A, HEY1, RARB, SCRT1, MLL4, NR2F1, ZNF548, SATB2, AR, KHDRBS2, SOX13, BRF2, ZNF507, MECP2, DMRT2, IFI16, NR0B2, RBBP7, GRHL2, HOXD9, HOXD8, MSX1, HOXD3, HOXD4, MED9, PRIC285, PIAS1, RUVBL1, TFB1M, TBX19, XRN2, ASCL3, ZNF517, SCML1, BDP1, SP110, NR1H2, ZNF600, TCERG1, REL, ZNF326, TFDP2, ZNF597, BCOR, BRMS1L, YEATS4, JARID2,…	561	2026	19235	1.18464	1	0.762089	74.0181
SP_PIR_KEYWORDS	Transcription	71	12.2203	0.102859	MEF2A, ZNF295, HOXD12, HOXD1, HOXD10, ZNF678, HOXD11, ZNF184, PCGF2, CDKN2A, HEY1, RARB, SCRT1, MLL4, NR2F1, ZNF548, SATB2, AR, KHDRBS2, SOX13, BRF2, ZNF507, MECP2, DMRT2, IFI16, NR0B2, RBBP7, GRHL2, HOXD9, HOXD8, MSX1, HOXD3, HOXD4, MED9, PRIC285, PIAS1, RUVBL1, TFB1M, TBX19, XRN2, ASCL3, ZNF517, SCML1, BDP1, SP110, MEIS1, NR1H2, ZNF600, TCERG1, REL, ZNF326, TFDP2, ZNF597, BCOR, BRMS1L, YEATS4, …	561	2071	19235	1.17546	1	0.765279	78.6011
GOTERM_BP_FAT	GO:0006350~transcription	75	12.9088	0.16255	MEF2A, LZTS1, ZNF295, HOXD12, HOXD1, HOXD10, ZNF678, HOXD11, ZNF184, PCGF2, CDKN2A, HEY1, RARB, SCRT1, MLL4, NR2F1, ZNF548, AR, KHDRBS2, SOX13, BRF2, ZNF507, MECP2, DMRT2, NR0B2, IFI16, RBBP7, SPOCD1, GRHL2, HOXD9, HOXD8, MSX1, HOXD3, HOXD4, MED9, PRIC285, PIAS1, RUVBL1, TFB1M, TBX19, XRN2, ASCL3, ZNF517, SCML1, BDP1, HCFC1, SP110, MEIS1, NR1H2, ZNF600, TCERG1, REL, ZNF326, PIR, TFDP2, ZNF597, BC…	428	2101	13528	1.1283	1	0.986241	95.4563
GOTERM_MF_FAT	GO:0003677~DNA binding	85	14.6299	0.170865	MEF2A, LZTS1, ZNF295, HOXD12, PRRX1, DEK, ANKRD1, HOXD1, HOXD10, ZNF678, HOXD11, ZNF184, PCGF2, CDKN2A, HEY1, NKX6-2, H2AFY, RARB, SCRT1, MLL4, NR2F1, RBMS1, ZDHHC1, ZNF548, SATB2, AR, SOX13, ZNF507, MECP2, DMRT2, IFI16, NR0B2, GRHL2, SP140, HOXD9, RFC5, HOXD8, MSX1, RFC4, HUWE1, HOXD3, HOXD4, PRIC285, PIAS1, TFB1M, NHEJ1, TBX19, ASCL3, ZNF517, SCML1, BDP1, HCFC1, SP110, PIN4, MEIS1, NR1H2, MEIS2…	425	2331	12983	1.11394	1	0.980001	94.0376
Annotation Cluster 9	Enrichment Score: 1.2392866074238855
Category	Term	Count	%	PValue	Genes	List Total	Pop Hits	Pop Total	Fold Enrichment	Bonferroni	Benjamini	FDR
GOTERM_BP_FAT	GO:0030029~actin filament-based process	16	2.75387	0.00954327	MYL7, EPB41, PLEK, DIAPH2, FHL3, TMSB10, EVL, DAAM1, FLNB, ELMO1, CDC42, NPHP4, PFN3, PLA2G1B, FGD6, PLS3	428	241	13528	2.09842	1	0.739895	15.3892
GOTERM_BP_FAT	GO:0030036~actin cytoskeleton organization	15	2.58176	0.0125537	EPB41, PLEK, DIAPH2, FHL3, TMSB10, EVL, DAAM1, FLNB, ELMO1, CDC42, NPHP4, PFN3, PLA2G1B, FGD6, PLS3	428	226	13528	2.09784	1	0.724814	19.7608
GOTERM_BP_FAT	GO:0007010~cytoskeleton organization	21	3.61446	0.0606595	BBS4, EPB41, PLEK, CEP135, DIAPH2, FHL3, TMSB10, EVL, DAAM1, FLNB, ELMO1, TACC2, THY1, CDC42, NPHP4, PFN3, PLA2G1B, PAK1, FGD6, PLS3, DNAJB6	428	436	13528	1.52238	1	0.956049	66.3962
GOTERM_MF_FAT	GO:0008092~cytoskeletal protein binding	22	3.78657	0.150671	BBS4, EPB41, DIAPH2, FHL3, TMSB10, EVL, SDC4, DAAM1, FLNB, TPM3, FRMD3, C14ORF49, CORO2A, SDC1, PFN3, SMTN, NRAP, PACSIN3, PLS1, CLASP2, DCX, PLS3	425	504	12983	1.33345	1	0.979349	91.4357
GOTERM_MF_FAT	GO:0003779~actin binding	15	2.58176	0.180929	EPB41, DIAPH2, FHL3, TMSB10, EVL, DAAM1, FLNB, TPM3, C14ORF49, CORO2A, PFN3, SMTN, NRAP, PLS1, PLS3	425	326	12983	1.40559	1	0.975683	95.0386
SP_PIR_KEYWORDS	actin-binding	11	1.89329	0.185087	CORO2A, PFN3, NRAP, EPB41, PLS1, EVL, TMSB10, DAAM1, FLNB, PLS3, TPM3	561	247	19235	1.52695	1	0.86735	94.5381
Annotation Cluster 10	Enrichment Score: 1.2348690267341176
Category	Term	Count	%	PValue	Genes	List Total	Pop Hits	Pop Total	Fold Enrichment	Bonferroni	Benjamini	FDR
GOTERM_CC_FAT	GO:0044451~nucleoplasm part	26	4.47504	0.0295386	STK38, HOXD12, HCFC1, ANKRD1, SMNDC1, CORO2A, INTS8, PCGF2, DDX3X, TFDP2, MLL4, YEATS4, SATB2, BRF2, SMAD3, RBBP7, CDK2, MNAT1, MED9, C19ORF2, RUVBL1, PIAS1, TBL1X, PBX3, HDAC8, ASCL3	386	555	12782	1.55129	0.999985	0.843389	33.8755
GOTERM_CC_FAT	GO:0005654~nucleoplasm	37	6.36833	0.038627	STK38, HOXD12, HCFC1, ANKRD1, SMNDC1, INTS8, CORO2A, PCGF2, CDKN2A, DDX3X, TFDP2, MLL4, YEATS4, SATB2, BRF2, USP1, TRIM28, SMAD3, IFI16, RBBP7, CDK2, SP140, POLD3, RFC5, MNAT1, RFC4, RPS6KA1, MAPK14, MED9, C19ORF2, PRM2, RUVBL1, PIAS1, PBX3, TBL1X, HDAC8, ASCL3	386	882	12782	1.38914	1	0.802864	41.9249
GOTERM_CC_FAT	GO:0031981~nuclear lumen	55	9.46644	0.0576855	RNASEL, STK38, HOXD12, ANKRD1, SMNDC1, INTS8, PCGF2, CDKN2A, MLL4, SATB2, BRF2, NCF2, USP1, IFI16, RBBP7, RBBP6, CDK2, SP140, RFC5, RFC4, HUWE1, MED9, SH3KBP1, C19ORF2, PIAS1, RUVBL1, XRN2, TBX19, ASCL3, HCFC1, PIN4, CORO2A, MEIS2, DDX3X, ZNF326, FIGN, TFDP2, ZNF597, MBNL3, YEATS4, TRIM28, SMAD3, CYB561, ZBTB43, ITPR1, POLD3, MNAT1, PAPOLA, ATF3, RPS6KA1, MAPK14, PRM2, PBX3, TBL1X, HDAC8	386	1450	12782	1.25605	1	0.816519	55.9418
GOTERM_CC_FAT	GO:0070013~intracellular organelle lumen	65	11.1876	0.0731528	RNASEL, PDP2, STK38, HOXD12, ANKRD1, IARS2, SMNDC1, INTS8, PCGF2, CDKN2A, MLL4, SATB2, BRF2, NCF2, USP1, CBR4, IFI16, RBBP7, RBBP6, SP140, CDK2, RFC5, RFC4, HUWE1, H6PD, MED9, SH3KBP1, C19ORF2, SIL1, PIAS1, RUVBL1, TFB1M, TBX19, XRN2, ASCL3, CA5A, HCFC1, PIN4, CORO2A, MEIS2, DDX3X, FIGN, ZNF326, TFDP2, ZNF597, MBNL3, PCSK6, YEATS4, SHMT2, TRIM28, SMAD3, SIRT5, CYB561, ITPR1, ZBTB43, POLD3, MNAT1,…	386	1779	12782	1.2099	1	0.847243	64.9353
GOTERM_CC_FAT	GO:0031974~membrane-enclosed lumen	67	11.5318	0.0794839	RNASEL, PDP2, STK38, HOXD12, ANKRD1, IARS2, SMNDC1, INTS8, PCGF2, CDKN2A, HTRA2, MLL4, SATB2, BRF2, NCF2, USP1, CBR4, IFI16, RBBP7, RBBP6, SP140, CDK2, RFC5, RFC4, HUWE1, H6PD, MED9, SH3KBP1, C19ORF2, SIL1, PIAS1, RUVBL1, TFB1M, TBX19, XRN2, ASCL3, CA5A, HCFC1, PIN4, CORO2A, MEIS2, DDX3X, FIGN, ZNF326, COX6B1, TFDP2, ZNF597, MBNL3, PCSK6, YEATS4, SHMT2, TRIM28, SMAD3, SIRT5, CYB561, ITPR1, ZBTB43…	386	1856	12782	1.19539	1	0.818596	68.0989
GOTERM_CC_FAT	GO:0043233~organelle lumen	65	11.1876	0.101842	RNASEL, PDP2, STK38, HOXD12, ANKRD1, IARS2, SMNDC1, INTS8, PCGF2, CDKN2A, MLL4, SATB2, BRF2, NCF2, USP1, CBR4, IFI16, RBBP7, RBBP6, SP140, CDK2, RFC5, RFC4, HUWE1, H6PD, MED9, SH3KBP1, C19ORF2, SIL1, PIAS1, RUVBL1, TFB1M, TBX19, XRN2, ASCL3, CA5A, HCFC1, PIN4, CORO2A, MEIS2, DDX3X, FIGN, ZNF326, TFDP2, ZNF597, MBNL3, PCSK6, YEATS4, SHMT2, TRIM28, SMAD3, SIRT5, CYB561, ITPR1, ZBTB43, POLD3, MNAT1,…	386	1820	12782	1.18264	1	0.823169	77.2758
Annotation Cluster 11	Enrichment Score: 1.2335658906215021
Category	Term	Count	%	PValue	Genes	List Total	Pop Hits	Pop Total	Fold Enrichment	Bonferroni	Benjamini	FDR
GOTERM_CC_FAT	GO:0005624~membrane fraction	35	6.0241	0.0303222	ALS2, GCNT2, NAPG, GRIK4, OAS3, PPM1A, AKAP13, ATP6V1B1, TNFRSF1B, SLC23A1, ECE1, PDE4A, STX16, ACSL4, USP14, STS, SPHK2, PLEK, CYP46A1, RGS16, ITPR1, SLC16A2, LAMP2, SLC16A5, GPR34, ADRB1, CYP26C1, H6PD, NEDD4, PSEN2, SH3KBP1, CHRNB3, MEP1B, LAMC2, VAMP1	386	809	12782	1.43262	0.999989	0.804452	34.6083
GOTERM_CC_FAT	GO:0005626~insoluble fraction	35	6.0241	0.048112	ALS2, GCNT2, NAPG, GRIK4, OAS3, PPM1A, AKAP13, ATP6V1B1, TNFRSF1B, SLC23A1, ECE1, PDE4A, STX16, ACSL4, USP14, STS, SPHK2, PLEK, CYP46A1, RGS16, ITPR1, SLC16A2, LAMP2, SLC16A5, GPR34, ADRB1, CYP26C1, H6PD, NEDD4, PSEN2, SH3KBP1, CHRNB3, MEP1B, LAMC2, VAMP1	386	839	12782	1.38139	1	0.810434	49.3491
GOTERM_CC_FAT	GO:0000267~cell fraction	40	6.88468	0.136549	ALS2, YWHAZ, GCNT2, NAPG, GRIK4, OAS3, PPM1A, AKAP13, ATP6V1B1, TNFRSF1B, SLC23A1, ECE1, PDE4A, STX16, ACSL4, PCSK6, GCHFR, USP14, IL13RA2, STS, SPHK2, PLEK, CYP46A1, RGS16, ITPR1, SLC16A2, LAMP2, SLC16A5, GPR34, ADRB1, CYP26C1, H6PD, NEDD4, C7ORF16, PSEN2, SH3KBP1, CHRNB3, MEP1B, LAMC2, VAMP1	386	1083	12782	1.22305	1	0.837268	86.8057
Annotation Cluster 12	Enrichment Score: 1.14893464836154
Category	Term	Count	%	PValue	Genes	List Total	Pop Hits	Pop Total	Fold Enrichment	Bonferroni	Benjamini	FDR
SP_PIR_KEYWORDS	metalloprotease inhibitor	3	0.516351	0.021087	WFIKKN1, TIMP4, TIMP2	561	8	19235	12.8576	0.999937	0.585062	26.1211
UP_SEQ_FEATURE	domain:NTR	4	0.688468	0.0253465	WFIKKN1, TIMP4, TIMP2, FRZB	560	22	19113	6.20552	1	0.999756	34.9842
SP_PIR_KEYWORDS	metalloenzyme inhibitor	3	0.516351	0.0265952	WFIKKN1, TIMP4, TIMP2	561	9	19235	11.429	0.999995	0.609904	31.8117
INTERPRO	IPR001134:Netrin domain	4	0.688468	0.0314186	WFIKKN1, TIMP4, TIMP2, FRZB	507	23	16659	5.71443	1	0.974142	39.2697
GOTERM_MF_FAT	GO:0008191~metalloendopeptidase inhibitor activity	3	0.516351	0.0402543	WFIKKN1, TIMP4, TIMP2	425	10	12983	9.16447	1	0.848514	46.1142
GOTERM_MF_FAT	GO:0048551~metalloenzyme inhibitor activity	3	0.516351	0.0402543	WFIKKN1, TIMP4, TIMP2	425	10	12983	9.16447	1	0.848514	46.1142
GOTERM_MF_FAT	GO:0010576~metalloenzyme regulator activity	3	0.516351	0.0402543	WFIKKN1, TIMP4, TIMP2	425	10	12983	9.16447	1	0.848514	46.1142
GOTERM_MF_FAT	GO:0004857~enzyme inhibitor activity	11	1.89329	0.383852	WFIKKN1, RENBP, CDKN2A, C7ORF16, RTKN, TIMP4, TIMP2, FURIN, ANXA4, GCHFR, SPP2	425	270	12983	1.24456	1	0.98899	99.9316
GOTERM_MF_FAT	GO:0004866~endopeptidase inhibitor activity	6	1.0327	0.51491	WFIKKN1, RENBP, TIMP4, TIMP2, FURIN, SPP2	425	145	12983	1.26406	1	0.995297	99.9981
GOTERM_MF_FAT	GO:0030414~peptidase inhibitor activity	6	1.0327	0.562856	WFIKKN1, RENBP, TIMP4, TIMP2, FURIN, SPP2	425	153	12983	1.19797	1	0.995617	99.9996
Annotation Cluster 13	Enrichment Score: 1.1469152816293986
Category	Term	Count	%	PValue	Genes	List Total	Pop Hits	Pop Total	Fold Enrichment	Bonferroni	Benjamini	FDR
GOTERM_MF_FAT	GO:0016564~transcription repressor activity	19	3.27022	0.0159354	JARID2, TRIM28, MECP2, SMAD3, IFI16, NR0B2, ANKRD1, RBBP7, MEIS2, MSX1, ATF3, ID1, C19ORF2, PIAS1, ID3, BCOR, TBL1X, SCMH1, DNAJB6	425	316	12983	1.83676	0.999984	0.937148	21.4737
GOTERM_MF_FAT	GO:0003714~transcription corepressor activity	11	1.89329	0.0205528	MEIS2, ATF3, TRIM28, MECP2, C19ORF2, PIAS1, ANKRD1, ID3, NR0B2, BCOR, TBL1X	425	145	12983	2.31745	0.999999	0.907887	26.8395
GOTERM_MF_FAT	GO:0008134~transcription factor binding	26	4.47504	0.0293754	LY6G6D, YWHAZ, HTATIP2, PRRX1, HCFC1, ANKRD1, NR1H2, CDKN2A, TCERG1, MEIS2, PIR, TFDP2, BCOR, NR2F1, TRIM28, MECP2, SMAD3, NR0B2, ATF3, ETS1, C19ORF2, PRIC285, ID3, PIAS1, TBL1X, HDAC8	425	513	12983	1.54825	1	0.819479	36.1531
GOTERM_MF_FAT	GO:0003712~transcription cofactor activity	19	3.27022	0.0519451	HTATIP2, TRIM28, PRRX1, MECP2, HCFC1, NR0B2, ANKRD1, MEIS2, TCERG1, ATF3, PIR, C19ORF2, TFDP2, PRIC285, PIAS1, ID3, BCOR, TBL1X, NR2F1	425	363	12983	1.59894	1	0.8849	55.19
GOTERM_MF_FAT	GO:0016563~transcription activator activity	15	2.58176	0.475974	IRAK1, AR, HTATIP2, TRIM28, PRRX1, HCFC1, SMAD3, NR1H2, HOXD9, TCERG1, PRIC285, PIAS1, RARB, TBL1X, NR2F1	425	410	12983	1.11762	1	0.99469	99.994
GOTERM_MF_FAT	GO:0003713~transcription coactivator activity	8	1.37694	0.552285	TCERG1, HTATIP2, TRIM28, PRRX1, HCFC1, PRIC285, PIAS1, NR2F1	425	214	12983	1.14199	1	0.995609	99.9994
Annotation Cluster 14	Enrichment Score: 1.1409588976704943
Category	Term	Count	%	PValue	Genes	List Total	Pop Hits	Pop Total	Fold Enrichment	Bonferroni	Benjamini	FDR
UP_SEQ_FEATURE	domain:DH	8	1.37694	0.00336427	ALS2, ARHGEF3, PLEKHG1, PLEKHG6, AKAP13, ITSN2, FGD6, NET1	560	67	19113	4.07527	0.995743	0.995743	5.49467
INTERPRO	IPR015721:Rho GTP exchange factor	4	0.688468	0.00383104	ARHGEF3, PLEKHG6, AKAP13, NET1	507	11	16659	11.9484	0.970281	0.970281	5.82046
UP_SEQ_FEATURE	domain:PH	16	2.75387	0.00438005	ALS2, ARHGEF3, OSBP2, BMX, RTKN, AKAP13, ITSN2, ELMO1, PLEKHG1, GAB2, PLEKHG6, C10ORF81, AKT3, PHLDA2, SH3BP2, NET1	560	237	19113	2.30416	0.999184	0.971437	7.09705
INTERPRO	IPR000219:Dbl homology (DH) domain	8	1.37694	0.00486138	ALS2, ARHGEF3, PLEKHG1, PLEKHG6, AKAP13, ITSN2, FGD6, NET1	507	69	16659	3.80962	0.988482	0.89268	7.33084
INTERPRO	IPR001849:Pleckstrin homology	18	3.09811	0.00491263	ALS2, ARHGEF3, OSBP2, PLEK, BMX, AKAP13, RTKN, ITSN2, ELMO1, PLEKHG1, GAB2, PLEKHG6, C10ORF81, FGD6, AKT3, PHLDA2, SH3BP2, NET1	507	277	16659	2.13518	0.989013	0.777691	7.40538
SMART	SM00325:RhoGEF	8	1.37694	0.00936777	ALS2, ARHGEF3, PLEKHG1, PLEKHG6, AKAP13, ITSN2, FGD6, NET1	314	69	9079	3.35235	0.869055	0.869055	11.2595
GOTERM_MF_FAT	GO:0005089~Rho guanyl-nucleotide exchange factor activity	8	1.37694	0.0103446	ALS2, ARHGEF3, PLEKHG1, PLEKHG6, AKAP13, ITSN2, FGD6, NET1	425	74	12983	3.30251	0.999226	0.972188	14.4854
SMART	SM00233:PH	18	3.09811	0.0152461	ALS2, ARHGEF3, OSBP2, PLEK, BMX, AKAP13, RTKN, ITSN2, ELMO1, PLEKHG1, GAB2, PLEKHG6, C10ORF81, FGD6, AKT3, PHLDA2, SH3BP2, NET1	314	277	9079	1.87889	0.963794	0.80972	17.7158
INTERPRO	IPR011993:Pleckstrin homology-type	17	2.92599	0.0231916	OSBP2, EPB41, PLEK, BMX, RTKN, AKAP13, EVL, ITSN2, ELMO1, FRMD3, PLEKHG1, GAB2, C10ORF81, FGD6, AKT3, SH3BP2, NET1	507	303	16659	1.84352	1	0.953603	30.6906
GOTERM_MF_FAT	GO:0005088~Ras guanyl-nucleotide exchange factor activity	8	1.37694	0.0248393	ALS2, ARHGEF3, PLEKHG1, PLEKHG6, AKAP13, ITSN2, FGD6, NET1	425	88	12983	2.77711	1	0.915902	31.5124
GOTERM_BP_FAT	GO:0035023~regulation of Rho protein signal transduction	8	1.37694	0.0370198	ALS2, ARHGEF3, PLEKHG1, PLEKHG6, AKAP13, ITSN2, FGD6, NET1	428	99	13528	2.55414	1	0.898822	48.1796
INTERPRO	IPR001331:Guanine-nucleotide dissociation stimulator, CDC24, conserved site	6	1.0327	0.042226	ALS2, ARHGEF3, PLEKHG1, PLEKHG6, AKAP13, NET1	507	63	16659	3.12933	1	0.972475	49.0349
GOTERM_BP_FAT	GO:0046578~regulation of Ras protein signal transduction	10	1.72117	0.217637	ALS2, ARHGEF3, TBC1D15, TBC1D23, PLEKHG1, PLEKHG6, AKAP13, ITSN2, FGD6, NET1	428	210	13528	1.50512	1	0.987869	98.6119
GOTERM_MF_FAT	GO:0005085~guanyl-nucleotide exchange factor activity	8	1.37694	0.22912	ALS2, ARHGEF3, PLEKHG1, PLEKHG6, AKAP13, ITSN2, FGD6, NET1	425	152	12983	1.6078	1	0.977957	98.0079
GOTERM_MF_FAT	GO:0060589~nucleoside-triphosphatase regulator activity	17	2.92599	0.276038	ALS2, ARHGEF3, ARHGAP19, AKAP13, RTKN, ITSN2, RGS16, RGS14, THY1, TBC1D15, TBC1D23, PLEKHG1, PLEKHG6, ERRFI1, FGD6, DNAJB6, NET1	425	413	12983	1.25743	1	0.983779	99.2257
SP_PIR_KEYWORDS	guanine-nucleotide releasing factor	6	1.0327	0.277188	ALS2, ARHGEF3, PLEKHG1, AKAP13, FGD6, NET1	561	121	19235	1.70018	1	0.910715	99.0058
GOTERM_MF_FAT	GO:0005083~small GTPase regulator activity	12	2.0654	0.284663	ALS2, ARHGEF3, TBC1D15, TBC1D23, PLEKHG1, PLEKHG6, AKAP13, ITSN2, FGD6, ERRFI1, THY1, NET1	425	274	12983	1.33788	1	0.983783	99.3535
GOTERM_MF_FAT	GO:0008047~enzyme activator activity	14	2.40964	0.300272	ALS2, PPP1R12B, ARHGAP19, MALT1, RGS16, TIMP2, RGS14, THY1, TBC1D15, TBC1D23, PLEKHG6, GUCA2A, ERRFI1, DNAJB6	425	335	12983	1.27664	1	0.984544	99.5361
GOTERM_MF_FAT	GO:0030695~GTPase regulator activity	16	2.75387	0.341869	ALS2, ARHGEF3, ARHGAP19, AKAP13, RTKN, ITSN2, RGS16, RGS14, THY1, TBC1D15, TBC1D23, PLEKHG1, PLEKHG6, FGD6, ERRFI1, NET1	425	404	12983	1.20983	1	0.986461	99.8156
GOTERM_BP_FAT	GO:0051056~regulation of small GTPase mediated signal transduction	10	1.72117	0.39644	ALS2, ARHGEF3, TBC1D15, TBC1D23, PLEKHG1, PLEKHG6, AKAP13, ITSN2, FGD6, NET1	428	252	13528	1.25426	1	0.991322	99.9849
GOTERM_BP_FAT	GO:0032313~regulation of Rab GTPase activity	3	0.516351	0.439517	ALS2, TBC1D15, TBC1D23	428	47	13528	2.0175	1	0.993286	99.9958
GOTERM_BP_FAT	GO:0032483~regulation of Rab protein signal transduction	3	0.516351	0.439517	ALS2, TBC1D15, TBC1D23	428	47	13528	2.0175	1	0.993286	99.9958
GOTERM_BP_FAT	GO:0043087~regulation of GTPase activity	5	0.860585	0.546863	ALS2, TBC1D15, TBC1D23, FGD6, THY1	428	123	13528	1.28486	1	0.996717	99.9999
GOTERM_MF_FAT	GO:0005096~GTPase activator activity	8	1.37694	0.581749	TBC1D15, TBC1D23, PLEKHG6, ARHGAP19, RGS16, ERRFI1, RGS14, THY1	425	220	12983	1.11084	1	0.995746	99.9998
GOTERM_BP_FAT	GO:0032318~regulation of Ras GTPase activity	4	0.688468	0.642233	ALS2, TBC1D15, TBC1D23, FGD6	428	104	13528	1.21567	1	0.998275	100
GOTERM_BP_FAT	GO:0008624~induction of apoptosis by extracellular signals	4	0.688468	0.691247	ARHGEF3, PSEN2, AKAP13, NET1	428	112	13528	1.12884	1	0.999092	100
Annotation Cluster 15	Enrichment Score: 1.0869032154067575
Category	Term	Count	%	PValue	Genes	List Total	Pop Hits	Pop Total	Fold Enrichment	Bonferroni	Benjamini	FDR
INTERPRO	IPR000306:Zinc finger, FYVE-type	4	0.688468	0.061719	WDFY1, ZFYVE27, ZFYVE20, FGD6	507	30	16659	4.38107	1	0.973935	63.0378
SMART	SM00064:FYVE	4	0.688468	0.0831286	WDFY1, ZFYVE27, ZFYVE20, FGD6	314	30	9079	3.8552	1	0.956035	66.7627
INTERPRO	IPR017455:Zinc finger, FYVE-related	4	0.688468	0.0833552	WDFY1, ZFYVE27, ZFYVE20, FGD6	507	34	16659	3.86565	1	0.988075	74.3275
UP_SEQ_FEATURE	zinc finger region:FYVE-type	4	0.688468	0.105023	WDFY1, ZFYVE27, ZFYVE20, FGD6	560	39	19113	3.50055	1	0.999922	84.4445
Annotation Cluster 16	Enrichment Score: 1.0817030233579477
Category	Term	Count	%	PValue	Genes	List Total	Pop Hits	Pop Total	Fold Enrichment	Bonferroni	Benjamini	FDR
GOTERM_CC_FAT	GO:0044421~extracellular region part	40	6.88468	0.0338085	CSF3, UTS2, CHIA, IL18, LTBP4, NDP, IL31, TIMP4, TIMP2, LIF, PRSS8, APOD, AMELX, PLA2G1B, GDF9, CFI, FBN2, PCSK6, ANGPTL2, SPP1, IL13RA2, NYX, FLRT1, CMTM2, SPARCL1, ZP4, DMP1, LYZ, MEPE, FURIN, ADIPOQ, PRELP, KAZALD1, PLA2G2A, MEP1B, LRP8, LAMC2, LIPC, CPB2, CMTM6	386	960	12782	1.37975	0.999997	0.797089	37.7781
SP_PIR_KEYWORDS	extracellular matrix	13	2.23752	0.0502523	SPARCL1, LTBP4, ZP4, DMP1, MEPE, TIMP2, PRELP, AMELX, KAZALD1, LAMC2, FBN2, NYX, SPP1	561	241	19235	1.84951	1	0.689753	51.9241
GOTERM_CC_FAT	GO:0031012~extracellular matrix	15	2.58176	0.161528	FLRT1, SPARCL1, LTBP4, ZP4, DMP1, TIMP4, MEPE, TIMP2, PRELP, AMELX, KAZALD1, LAMC2, FBN2, PCSK6, NYX	386	345	12782	1.43974	1	0.845481	91.1994
GOTERM_CC_FAT	GO:0005578~proteinaceous extracellular matrix	14	2.40964	0.171696	FLRT1, SPARCL1, LTBP4, ZP4, DMP1, TIMP4, MEPE, TIMP2, PRELP, AMELX, KAZALD1, LAMC2, FBN2, NYX	386	320	12782	1.44874	1	0.841045	92.5628
Annotation Cluster 17	Enrichment Score: 0.9834220735227817
Category	Term	Count	%	PValue	Genes	List Total	Pop Hits	Pop Total	Fold Enrichment	Bonferroni	Benjamini	FDR
SP_PIR_KEYWORDS	cytoskeleton	31	5.33563	0.00675716	BBS4, DNAH1, CEP55, PIN4, C3ORF10, TPM3, NPHP4, PFN3, PLEKHG6, CLASP2, FGD6, EPB41, NIN, CEP135, MICAL2, BFSP1, TMSB10, EVL, CSRP3, FLNB, TACC2, FSD1, EVPL, SMTN, TBCA, RASSF1, FAAH, SH3KBP1, TCHP, RUVBL1, ACTR10	561	636	19235	1.67122	0.953956	0.536774	9.18181
GOTERM_CC_FAT	GO:0005813~centrosome	13	2.23752	0.0394213	ALS2, BBS4, NIN, CEP135, BMX, CEP55, SP140, TACC2, FSD1, NPHP4, RASSF1, RUVBL1, CLASP2	386	224	12782	1.92179	1	0.775109	42.5833
GOTERM_CC_FAT	GO:0005815~microtubule organizing center	13	2.23752	0.0817396	ALS2, BBS4, NIN, CEP135, BMX, CEP55, SP140, TACC2, FSD1, NPHP4, RASSF1, RUVBL1, CLASP2	386	253	12782	1.70151	1	0.810827	69.1606
GOTERM_CC_FAT	GO:0015630~microtubule cytoskeleton	23	3.95869	0.105215	ALS2, BBS4, NIN, CEP135, BMX, DNAH1, CEP55, PIN4, SP140, RGS14, TACC2, FSD1, NPHP4, TBCA, MAPK14, RASSF1, PLEKHG6, CLASP2, RUVBL1, TBL1X, DCX, KATNAL2, ACTR10	386	549	12782	1.38729	1	0.807909	78.4251
GOTERM_CC_FAT	GO:0005856~cytoskeleton	48	8.26162	0.204728	ALS2, MYL7, BBS4, YWHAZ, LZTS1, FHL3, DNAH1, CEP55, PIN4, C3ORF10, TPM3, FRMD3, NPHP4, PFN3, PLEKHG6, CLASP2, DCX, FGD6, NIN, EPB41, CEP135, MICAL2, BFSP1, BMX, EVL, DPYSL3, TMSB10, MYOZ2, CSRP3, FLNB, ITPR1, SP140, RGS14, ELMO1, TACC2, FSD1, EVPL, SMTN, TBCA, MAPK14, RASSF1, FAAH, SH3KBP1, TCHP, RUVBL1, TBL1X, KATNAL2, ACTR10	386	1381	12782	1.15096	1	0.867803	95.7578
GOTERM_CC_FAT	GO:0043228~non-membrane-bounded organelle	84	14.4578	0.286967	ALS2, RPL17, LZTS1, ATP1B4, HOXD12, FRMD3, PCGF2, CDKN2A, H2AFY, NCF2, MICAL2, MECP2, MRPS6, TMSB10, IFI16, RPS4X, RBBP6, FLNB, SP140, CDK2, ELMO1, TACC2, RFC5, RFC4, SMTN, EVPL, HUWE1, TBCA, SH3KBP1, TCHP, RUVBL1, TFB1M, XRN2, TBX19, MRPL44, MYL7, BBS4, YWHAZ, FHL3, DNAH1, CEP55, PIN4, C3ORF10, TPM3, NPHP4, MEIS2, PFN3, RPL31, PLEKHG6, ZNF597, MBNL3, CLASP2, DCX, FGD6, SHMT2, NIN, EPB41, CEP135,…	386	2596	12782	1.07149	1	0.876483	99.0589
GOTERM_CC_FAT	GO:0043232~intracellular non-membrane-bounded organelle	84	14.4578	0.286967	ALS2, RPL17, LZTS1, ATP1B4, HOXD12, FRMD3, PCGF2, CDKN2A, H2AFY, NCF2, MICAL2, MECP2, MRPS6, TMSB10, IFI16, RPS4X, RBBP6, FLNB, SP140, CDK2, ELMO1, TACC2, RFC5, RFC4, SMTN, EVPL, HUWE1, TBCA, SH3KBP1, TCHP, RUVBL1, TFB1M, XRN2, TBX19, MRPL44, MYL7, BBS4, YWHAZ, FHL3, DNAH1, CEP55, PIN4, C3ORF10, TPM3, NPHP4, MEIS2, PFN3, RPL31, PLEKHG6, ZNF597, MBNL3, CLASP2, DCX, FGD6, SHMT2, NIN, EPB41, CEP135,…	386	2596	12782	1.07149	1	0.876483	99.0589
GOTERM_CC_FAT	GO:0044430~cytoskeletal part	32	5.50775	0.351379	ALS2, MYL7, BBS4, YWHAZ, LZTS1, FHL3, DNAH1, CEP55, PIN4, TPM3, NPHP4, PLEKHG6, CLASP2, DCX, EPB41, NIN, CEP135, BFSP1, BMX, SP140, ITPR1, RGS14, TACC2, FSD1, TBCA, MAPK14, RASSF1, TCHP, RUVBL1, TBL1X, KATNAL2, ACTR10	386	952	12782	1.11308	1	0.885867	99.7451
Annotation Cluster 18	Enrichment Score: 0.9731698206170721
Category	Term	Count	%	PValue	Genes	List Total	Pop Hits	Pop Total	Fold Enrichment	Bonferroni	Benjamini	FDR
SP_PIR_KEYWORDS	LIM domain	6	1.0327	0.0558148	ISL2, NRAP, MICAL2, FHL1, FHL3, CSRP3	561	71	19235	2.89749	1	0.678152	55.7728
INTERPRO	IPR001781:Zinc finger, LIM-type	6	1.0327	0.0709256	ISL2, NRAP, MICAL2, FHL1, FHL3, CSRP3	507	73	16659	2.70066	1	0.981012	68.315
SMART	SM00132:LIM	6	1.0327	0.106699	ISL2, NRAP, MICAL2, FHL1, FHL3, CSRP3	314	73	9079	2.37649	1	0.952473	76.1179
UP_SEQ_FEATURE	domain:LIM zinc-binding 1	4	0.688468	0.179564	ISL2, FHL1, FHL3, CSRP3	560	50	19113	2.73043	1	0.999977	96.3815
UP_SEQ_FEATURE	domain:LIM zinc-binding 2	4	0.688468	0.179564	ISL2, FHL1, FHL3, CSRP3	560	50	19113	2.73043	1	0.999977	96.3815
Annotation Cluster 19	Enrichment Score: 0.9555307686579692
Category	Term	Count	%	PValue	Genes	List Total	Pop Hits	Pop Total	Fold Enrichment	Bonferroni	Benjamini	FDR
UP_SEQ_FEATURE	region of interest:Ligand-binding	4	0.688468	0.0563551	NR1H2, AR, RARB, NR0B2	560	30	19113	4.55071	1	0.999603	62.1958
INTERPRO	IPR008946:Nuclear hormone receptor, ligand-binding	5	0.860585	0.0573394	NR1H2, AR, RARB, NR0B2, NR2F1	507	48	16659	3.42271	1	0.984403	60.2484
INTERPRO	IPR000536:Nuclear hormone receptor, ligand-binding, core	5	0.860585	0.0573394	NR1H2, AR, RARB, NR0B2, NR2F1	507	48	16659	3.42271	1	0.984403	60.2484
GOTERM_MF_FAT	GO:0003707~steroid hormone receptor activity	5	0.860585	0.0752524	NR1H2, AR, RARB, NR0B2, NR2F1	425	49	12983	3.11717	1	0.932469	69.1897
SMART	SM00430:HOLI	5	0.860585	0.0825896	NR1H2, AR, RARB, NR0B2, NR2F1	314	48	9079	3.01188	1	0.975859	66.5138
GOTERM_MF_FAT	GO:0004879~ligand-dependent nuclear receptor activity	5	0.860585	0.120702	NR1H2, AR, RARB, NR0B2, NR2F1	425	58	12983	2.63347	1	0.966917	85.5681
UP_SEQ_FEATURE	zinc finger region:NR C4-type	4	0.688468	0.144022	NR1H2, AR, RARB, NR2F1	560	45	19113	3.03381	1	0.999972	92.6312
UP_SEQ_FEATURE	DNA-binding region:Nuclear receptor	4	0.688468	0.144022	NR1H2, AR, RARB, NR2F1	560	45	19113	3.03381	1	0.999972	92.6312
INTERPRO	IPR001628:Zinc finger, nuclear hormone receptor-type	4	0.688468	0.163327	NR1H2, AR, RARB, NR2F1	507	46	16659	2.85722	1	0.99642	93.8328
INTERPRO	IPR001723:Steroid hormone receptor	4	0.688468	0.170795	NR1H2, RARB, NR0B2, NR2F1	507	47	16659	2.79642	1	0.99605	94.6389
INTERPRO	IPR013088:Zinc finger, NHR/GATA-type	4	0.688468	0.201566	NR1H2, AR, RARB, NR2F1	507	51	16659	2.5771	1	0.997676	97.0305
SMART	SM00399:ZnF_C4	4	0.688468	0.210775	NR1H2, AR, RARB, NR2F1	314	46	9079	2.51426	1	0.985887	95.0422
Annotation Cluster 20	Enrichment Score: 0.9532158454913627
Category	Term	Count	%	PValue	Genes	List Total	Pop Hits	Pop Total	Fold Enrichment	Bonferroni	Benjamini	FDR
UP_SEQ_FEATURE	repeat:Kelch 5	6	1.0327	0.0437162	MEGF8, KLHL8, KLHL15, KLHL13, RABEPK, HCFC1	560	66	19113	3.10276	1	0.99968	52.7458
UP_SEQ_FEATURE	repeat:Kelch 4	6	1.0327	0.0539469	MEGF8, KLHL8, KLHL15, KLHL13, RABEPK, HCFC1	560	70	19113	2.92546	1	0.999875	60.5449
SP_PIR_KEYWORDS	kelch repeat	6	1.0327	0.0558148	MEGF8, KLHL8, KLHL15, KLHL13, RABEPK, HCFC1	561	71	19235	2.89749	1	0.678152	55.7728
UP_SEQ_FEATURE	repeat:Kelch 3	6	1.0327	0.0567036	MEGF8, KLHL8, KLHL15, KLHL13, RABEPK, HCFC1	560	71	19113	2.88426	1	0.999307	62.4293
UP_SEQ_FEATURE	repeat:Kelch 2	6	1.0327	0.0567036	MEGF8, KLHL8, KLHL15, KLHL13, RABEPK, HCFC1	560	71	19113	2.88426	1	0.999307	62.4293
UP_SEQ_FEATURE	repeat:Kelch 1	6	1.0327	0.0567036	MEGF8, KLHL8, KLHL15, KLHL13, RABEPK, HCFC1	560	71	19113	2.88426	1	0.999307	62.4293
INTERPRO	IPR006652:Kelch repeat type 1	6	1.0327	0.0584161	MEGF8, KLHL8, KLHL15, KLHL13, RABEPK, HCFC1	507	69	16659	2.85722	1	0.980518	60.9519
INTERPRO	IPR015915:Kelch-type beta propeller	6	1.0327	0.0584161	MEGF8, KLHL8, KLHL15, KLHL13, RABEPK, HCFC1	507	69	16659	2.85722	1	0.980518	60.9519
SMART	SM00612:Kelch	6	1.0327	0.0889163	MEGF8, KLHL8, KLHL15, KLHL13, RABEPK, HCFC1	314	69	9079	2.51426	1	0.943495	69.3295
INTERPRO	IPR013089:Kelch related	5	0.860585	0.218895	KLHL8, KLHL15, BTBD3, KLHL13, ZBTB43	507	79	16659	2.07962	1	0.997407	97.8923
PIR_SUPERFAMILY	PIRSF037037:Kelch-like_protein_gigaxonin	3	0.516351	0.34581	KLHL8, KLHL15, KLHL13	221	41	7396	2.44874	1	1	99.61
INTERPRO	IPR017096:Kelch-like protein, gigaxonin	3	0.516351	0.355131	KLHL8, KLHL15, KLHL13	507	41	16659	2.40424	1	0.99956	99.8945
UP_SEQ_FEATURE	repeat:Kelch 6	3	0.516351	0.451922	MEGF8, KLHL8, KLHL13	560	52	19113	1.96906	1	1	99.9958
INTERPRO	IPR011705:BTB/Kelch-associated	3	0.516351	0.51076	KLHL8, KLHL15, KLHL13	507	56	16659	1.76025	1	0.999943	99.9986
Annotation Cluster 21	Enrichment Score: 0.9458002324300935
Category	Term	Count	%	PValue	Genes	List Total	Pop Hits	Pop Total	Fold Enrichment	Bonferroni	Benjamini	FDR
GOTERM_CC_FAT	GO:0030425~dendrite	10	1.72117	0.0582416	ALS2, MYL7, AR, LZTS1, GPR34, ATXN10, GRIK4, DDN, GCHFR, THY1	386	163	12782	2.03153	1	0.79611	56.2992
GOTERM_CC_FAT	GO:0042995~cell projection	29	4.99139	0.0733664	ALS2, MYL7, SLC39A14, BBS4, KIAA1598, LZTS1, GRIK4, PPM1A, DNAH1, CNGB3, CDC42, NPHP4, ATXN10, PDE4A, TRPV4, FGD6, GCHFR, SPP1, AR, PLEK, DPYSL3, EVL, DDN, THY1, SLC34A2, SDC1, GPR34, CATSPER1, LIPC	386	697	12782	1.37777	1	0.829124	65.0466
GOTERM_CC_FAT	GO:0043005~neuron projection	13	2.23752	0.340306	ALS2, MYL7, AR, KIAA1598, LZTS1, GRIK4, PPM1A, DPYSL3, DDN, THY1, GPR34, ATXN10, GCHFR	386	342	12782	1.25872	1	0.889715	99.678
Annotation Cluster 22	Enrichment Score: 0.9448605281311644
Category	Term	Count	%	PValue	Genes	List Total	Pop Hits	Pop Total	Fold Enrichment	Bonferroni	Benjamini	FDR
GOTERM_BP_FAT	GO:0001503~ossification	9	1.54905	0.0291426	C6ORF59, SATB2, AMELX, KAZALD1, DMP1, SMAD3, ATP6V1B1, PEX7, SPP1	428	115	13528	2.47363	1	0.874665	40.2747
SP_PIR_KEYWORDS	biomineralization	3	0.516351	0.153696	AMELX, DMP1, SPP1	561	24	19235	4.28587	1	0.842425	90.6563
GOTERM_BP_FAT	GO:0031214~biomineral formation	3	0.516351	0.326759	AMELX, DMP1, SPP1	428	37	13528	2.56277	1	0.98878	99.8987
Annotation Cluster 23	Enrichment Score: 0.939913457479008
Category	Term	Count	%	PValue	Genes	List Total	Pop Hits	Pop Total	Fold Enrichment	Bonferroni	Benjamini	FDR
UP_SEQ_FEATURE	domain:SOCS box	4	0.688468	0.0989854	ASB9, SOCS6, ASB11, ASB17	560	38	19113	3.59267	1	0.999916	82.5879
INTERPRO	IPR001496:SOCS protein, C-terminal	4	0.688468	0.107747	ASB9, SOCS6, ASB11, ASB17	507	38	16659	3.45874	1	0.994601	83.1549
SMART	SM00253:SOCS	4	0.688468	0.141998	ASB9, SOCS6, ASB11, ASB17	314	38	9079	3.04358	1	0.974665	85.6832
Annotation Cluster 24	Enrichment Score: 0.9033728777122678
Category	Term	Count	%	PValue	Genes	List Total	Pop Hits	Pop Total	Fold Enrichment	Bonferroni	Benjamini	FDR
GOTERM_BP_FAT	GO:0010551~regulation of specific transcription from RNA polymerase II promoter	8	1.37694	0.0290351	NR1H2, HEY1, ETS1, NKX6-2, PLA2G1B, SMAD3, BCOR, TBL1X	428	94	13528	2.69	1	0.881842	40.1593
GOTERM_BP_FAT	GO:0032583~regulation of gene-specific transcription	9	1.54905	0.0619406	NR1H2, HEY1, ETS1, NKX6-2, TRIM28, PLA2G1B, SMAD3, BCOR, TBL1X	428	134	13528	2.12289	1	0.949877	67.186
GOTERM_BP_FAT	GO:0010553~negative regulation of specific transcription from RNA polymerase II promoter	4	0.688468	0.138635	HEY1, SMAD3, BCOR, TBL1X	428	41	13528	3.08366	1	0.98642	92.5781
GOTERM_BP_FAT	GO:0032582~negative regulation of gene-specific transcription	4	0.688468	0.192709	HEY1, SMAD3, BCOR, TBL1X	428	48	13528	2.63396	1	0.989304	97.6021
GOTERM_BP_FAT	GO:0010552~positive regulation of specific transcription from RNA polymerase II promoter	4	0.688468	0.268124	NR1H2, ETS1, PLA2G1B, SMAD3	428	57	13528	2.21807	1	0.988847	99.5659
GOTERM_BP_FAT	GO:0043193~positive regulation of gene-specific transcription	5	0.860585	0.294954	NR1H2, ETS1, TRIM28, PLA2G1B, SMAD3	428	87	13528	1.81652	1	0.987565	99.7736
Annotation Cluster 25	Enrichment Score: 0.8939168627133264
Category	Term	Count	%	PValue	Genes	List Total	Pop Hits	Pop Total	Fold Enrichment	Bonferroni	Benjamini	FDR
INTERPRO	IPR003959:ATPase, AAA-type, core	5	0.860585	0.061004	RFC5, RFC4, FIGN, RUVBL1, KATNAL2	507	49	16659	3.35286	1	0.978588	62.5953
INTERPRO	IPR003593:ATPase, AAA+ type, core	8	1.37694	0.149153	RFC5, RFC4, FIGN, CLPB, PRIC285, RUVBL1, KATNAL2, ABCG2	507	144	16659	1.82544	1	0.996622	91.9819
SMART	SM00382:AAA	8	1.37694	0.228697	RFC5, RFC4, FIGN, CLPB, PRIC285, RUVBL1, KATNAL2, ABCG2	314	144	9079	1.60633	1	0.981801	96.2959
Annotation Cluster 26	Enrichment Score: 0.8901057549415087
Category	Term	Count	%	PValue	Genes	List Total	Pop Hits	Pop Total	Fold Enrichment	Bonferroni	Benjamini	FDR
GOTERM_BP_FAT	GO:0021522~spinal cord motor neuron differentiation	3	0.516351	0.0616198	ISL2, NKX6-2, HOXD10	428	13	13528	7.29403	1	0.955253	66.9898
GOTERM_BP_FAT	GO:0021517~ventral spinal cord development	3	0.516351	0.0796158	ISL2, NKX6-2, HOXD10	428	15	13528	6.3215	1	0.970323	76.4445
GOTERM_BP_FAT	GO:0021510~spinal cord development	4	0.688468	0.124274	ISL2, NKX6-2, PBX3, HOXD10	428	39	13528	3.24179	1	0.987537	90.0995
GOTERM_BP_FAT	GO:0048663~neuron fate commitment	4	0.688468	0.146017	CDC42, ISL2, NKX6-2, HOXD10	428	42	13528	3.01024	1	0.987458	93.6119
GOTERM_BP_FAT	GO:0021515~cell differentiation in spinal cord	3	0.516351	0.185954	ISL2, NKX6-2, HOXD10	428	25	13528	3.7929	1	0.988264	97.2274
GOTERM_BP_FAT	GO:0045165~cell fate commitment	7	1.20482	0.275713	CDC42, ISL2, NKX6-2, PSEN2, HOXD10, TBX19, HOXD11	428	139	13528	1.59174	1	0.988283	99.638
Annotation Cluster 27	Enrichment Score: 0.8720977703774185
Category	Term	Count	%	PValue	Genes	List Total	Pop Hits	Pop Total	Fold Enrichment	Bonferroni	Benjamini	FDR
GOTERM_MF_FAT	GO:0003796~lysozyme activity	3	0.516351	0.0402543	LYZL1, CHIA, LYZ	425	10	12983	9.16447	1	0.848514	46.1142
GOTERM_BP_FAT	GO:0044036~cell wall macromolecule metabolic process	3	0.516351	0.0891502	LYZL1, CHIA, LYZ	428	16	13528	5.9264	1	0.97796	80.3537
SP_PIR_KEYWORDS	glycosidase	3	0.516351	0.674174	LYZL1, CHIA, LYZ	561	79	19235	1.30204	1	0.977614	100
Annotation Cluster 28	Enrichment Score: 0.8534369367015171
Category	Term	Count	%	PValue	Genes	List Total	Pop Hits	Pop Total	Fold Enrichment	Bonferroni	Benjamini	FDR
SP_PIR_KEYWORDS	gpi-anchor	9	1.54905	0.0311043	LY6G6D, LYPD5, EFNA1, MFI2, CD160, NRN1, CD14, THY1, DPEP2	561	126	19235	2.44907	0.999999	0.641091	36.1638
UP_SEQ_FEATURE	propeptide:Removed in mature form	12	2.0654	0.0742053	LY6G6D, CDC42, RAP2C, LYPD5, EFNA1, ZP4, MFI2, CD160, NRN1, CD14, THY1, DPEP2	560	229	19113	1.78849	1	0.999758	72.5558
UP_SEQ_FEATURE	lipid moiety-binding region:GPI-anchor amidated serine	4	0.688468	0.209512	LY6G6D, EFNA1, CD160, DPEP2	560	54	19113	2.52817	1	0.999986	98.0604
GOTERM_CC_FAT	GO:0031225~anchored to membrane	10	1.72117	0.222015	LY6G6D, LYPD5, EFNA1, MFI2, CD160, ZFYVE20, NRN1, CD14, THY1, DPEP2	386	220	12782	1.50518	1	0.867974	96.8672
SP_PIR_KEYWORDS	lipoprotein	20	3.44234	0.503467	LY6G6D, RAP2C, LZTS1, RAB9A, LYPD5, EFNA1, MFI2, CD160, NRN1, ZFYVE20, RGS16, THY1, CDC42, CHIC1, ADRB1, EVPL, APOD, RAB39, CD14, DPEP2	561	642	19235	1.06813	1	0.955673	99.9952
Annotation Cluster 29	Enrichment Score: 0.8102933345738728
Category	Term	Count	%	PValue	Genes	List Total	Pop Hits	Pop Total	Fold Enrichment	Bonferroni	Benjamini	FDR
SP_PIR_KEYWORDS	lipid digestion	3	0.516351	0.00798093	PLA2G1B, PLA2G2A, LIPC	561	5	19235	20.5722	0.973692	0.516921	10.7584
PIR_SUPERFAMILY	PIRSF000866:phospholipase A2	3	0.516351	0.0219118	PLA2G1B, PLA2G2A, PLA2G2D	221	8	7396	12.5498	0.99685	0.99685	25.1434
KEGG_PATHWAY	hsa04370:VEGF signaling pathway	7	1.20482	0.0274995	CDC42, SPHK2, MAPK14, PLA2G1B, PLA2G2A, PLA2G2D, AKT3	158	75	5085	3.0038	0.97868	0.97868	27.9768
INTERPRO	IPR001211:Phospholipase A2, eukaryotic	3	0.516351	0.035255	PLA2G1B, PLA2G2A, PLA2G2D	507	10	16659	9.8574	1	0.962659	42.9209
INTERPRO	IPR016090:Phospholipase A2	3	0.516351	0.0422381	PLA2G1B, PLA2G2A, PLA2G2D	507	11	16659	8.96127	1	0.962904	49.045
SMART	SM00085:PA2c	3	0.516351	0.0444036	PLA2G1B, PLA2G2A, PLA2G2D	314	10	9079	8.6742	0.999945	0.913936	43.8114
SP_PIR_KEYWORDS	carboxylic ester hydrolase	3	0.516351	0.0775869	PLA2G1B, PLA2G2A, LIPC	561	16	19235	6.42881	1	0.769301	68.2481
KEGG_PATHWAY	hsa00565:Ether lipid metabolism	4	0.688468	0.0921708	PLA2G1B, PLA2G2A, AGPAT4, PLA2G2D	158	35	5085	3.67812	0.999998	0.891833	67.9564
KEGG_PATHWAY	hsa04664:Fc epsilon RI signaling pathway	6	1.0327	0.0921719	GAB2, MAPK14, PLA2G1B, PLA2G2A, PLA2G2D, AKT3	158	78	5085	2.47566	0.999998	0.851382	67.9569
GOTERM_BP_FAT	GO:0016042~lipid catabolic process	10	1.72117	0.0975609	AZGP1, STS, CYP46A1, FAAH, PLA2G1B, PLA2G2A, LIPC, PLA2G2D, ADIPOQ, PEX7	428	173	13528	1.82702	1	0.981257	83.2864
KEGG_PATHWAY	hsa00592:alpha-Linolenic acid metabolism	3	0.516351	0.105005	PLA2G1B, PLA2G2A, PLA2G2D	158	18	5085	5.36392	1	0.852461	72.9001
INTERPRO	IPR013090:Phospholipase A2, active site	3	0.516351	0.112164	PLA2G1B, PLA2G2A, PLA2G2D	507	19	16659	5.1881	1	0.992941	84.4116
KEGG_PATHWAY	hsa04010:MAPK signaling pathway	13	2.23752	0.120974	CACNG6, PPM1A, MKNK1, FLNB, CDC42, RPS6KA1, MAPK14, PLA2G1B, PLA2G2A, PAK1, PLA2G2D, AKT3, CD14	158	267	5085	1.56699	1	0.831257	78.0747
KEGG_PATHWAY	hsa04730:Long-term depression	5	0.860585	0.1633	C7ORF16, PLA2G1B, PLA2G2A, PLA2G2D, ITPR1	158	69	5085	2.33214	1	0.849322	87.7339
UP_SEQ_FEATURE	metal ion-binding site:Calcium	5	0.860585	0.170903	STS, ARSG, PLA2G1B, PLA2G2A, PLA2G2D	560	74	19113	2.30611	1	0.999972	95.6847
KEGG_PATHWAY	hsa04912:GnRH signaling pathway	6	1.0327	0.184782	CDC42, MAPK14, PLA2G1B, PLA2G2A, PLA2G2D, ITPR1	158	98	5085	1.97042	1	0.847342	90.9684
GOTERM_MF_FAT	GO:0004623~phospholipase A2 activity	3	0.516351	0.207934	PLA2G1B, PLA2G2A, PLA2G2D	425	26	12983	3.5248	1	0.978162	97.0043
KEGG_PATHWAY	hsa00591:Linoleic acid metabolism	3	0.516351	0.213573	PLA2G1B, PLA2G2A, PLA2G2D	158	28	5085	3.44824	1	0.857769	94.0846
GOTERM_MF_FAT	GO:0004620~phospholipase activity	5	0.860585	0.286927	PLA2G1B, PLA2G2A, LIPC, PLA2G2D, PLCXD1	425	83	12983	1.84026	1	0.983223	99.3836
UP_SEQ_FEATURE	metal ion-binding site:Calcium; via carbonyl oxygen	3	0.516351	0.294872	PLA2G1B, PLA2G2A, PLA2G2D	560	37	19113	2.76733	1	0.999995	99.7146
KEGG_PATHWAY	hsa00564:Glycerophospholipid metabolism	4	0.688468	0.350763	PLA2G1B, PLA2G2A, AGPAT4, PLA2G2D	158	68	5085	1.89315	1	0.862894	99.3804
GOTERM_MF_FAT	GO:0004091~carboxylesterase activity	5	0.860585	0.383595	H6PD, PLA2G1B, PLA2G2A, LIPC, PLA2G2D	425	96	12983	1.59105	1	0.989608	99.9312
GOTERM_MF_FAT	GO:0016298~lipase activity	5	0.860585	0.413267	PLA2G1B, PLA2G2A, LIPC, PLA2G2D, PLCXD1	425	100	12983	1.52741	1	0.989868	99.9672
KEGG_PATHWAY	hsa04270:Vascular smooth muscle contraction	5	0.860585	0.456883	PPP1R12B, PLA2G1B, PLA2G2A, PLA2G2D, ITPR1	158	112	5085	1.43677	1	0.903671	99.9242
SP_PIR_KEYWORDS	lipid degradation	4	0.688468	0.459335	PLA2G1B, PLA2G2A, LIPC, PLA2G2D	561	86	19235	1.59474	1	0.948702	99.9839
KEGG_PATHWAY	hsa00590:Arachidonic acid metabolism	3	0.516351	0.520424	PLA2G1B, PLA2G2A, PLA2G2D	158	56	5085	1.72412	1	0.905425	99.9825
GOTERM_BP_FAT	GO:0006644~phospholipid metabolic process	7	1.20482	0.55756	PLEK, SPHK2, PLA2G1B, PLA2G2A, AGPAT4, LIPC, PLA2G2D	428	190	13528	1.16449	1	0.996912	99.9999
GOTERM_BP_FAT	GO:0046486~glycerolipid metabolic process	6	1.0327	0.583373	NR1H2, PLEK, PLA2G1B, PLA2G2A, LIPC, PEX7	428	162	13528	1.17065	1	0.997283	100
GOTERM_BP_FAT	GO:0019637~organophosphate metabolic process	7	1.20482	0.607839	PLEK, SPHK2, PLA2G1B, PLA2G2A, AGPAT4, LIPC, PLA2G2D	428	200	13528	1.10626	1	0.99771	100
GOTERM_BP_FAT	GO:0006650~glycerophospholipid metabolic process	4	0.688468	0.724577	PLEK, PLA2G1B, PLA2G2A, LIPC	428	118	13528	1.07144	1	0.999372	100
Annotation Cluster 30	Enrichment Score: 0.8020269964809843
Category	Term	Count	%	PValue	Genes	List Total	Pop Hits	Pop Total	Fold Enrichment	Bonferroni	Benjamini	FDR
GOTERM_BP_FAT	GO:0002757~immune response-activating signal transduction	6	1.0327	0.0235866	IRAK1, PSEN2, ZAP70, KLRK1, MALT1, THY1	428	52	13528	3.64702	1	0.842677	34.0299
GOTERM_BP_FAT	GO:0002764~immune response-regulating signal transduction	6	1.0327	0.0313296	IRAK1, PSEN2, ZAP70, KLRK1, MALT1, THY1	428	56	13528	3.38652	1	0.885524	42.5764
GOTERM_BP_FAT	GO:0002429~immune response-activating cell surface receptor signaling pathway	5	0.860585	0.033725	PSEN2, ZAP70, KLRK1, MALT1, THY1	428	39	13528	4.05224	1	0.896406	45.0014
GOTERM_BP_FAT	GO:0050852~T cell receptor signaling pathway	4	0.688468	0.0346224	PSEN2, ZAP70, MALT1, THY1	428	23	13528	5.49695	1	0.895873	45.8848
GOTERM_BP_FAT	GO:0002768~immune response-regulating cell surface receptor signaling pathway	5	0.860585	0.0426667	PSEN2, ZAP70, KLRK1, MALT1, THY1	428	42	13528	3.76279	1	0.913658	53.2277
GOTERM_BP_FAT	GO:0002253~activation of immune response	7	1.20482	0.0767096	IRAK1, PSEN2, ZAP70, KLRK1, MALT1, CFI, THY1	428	94	13528	2.35375	1	0.970294	75.1141
GOTERM_BP_FAT	GO:0050851~antigen receptor-mediated signaling pathway	4	0.688468	0.0849015	PSEN2, ZAP70, MALT1, THY1	428	33	13528	3.83121	1	0.975075	78.694
GOTERM_BP_FAT	GO:0001819~positive regulation of cytokine production	6	1.0327	0.155117	ATP6AP2, IL18, KLRK1, SMAD3, MALT1, CD14	428	90	13528	2.10717	1	0.985815	94.6999
GOTERM_BP_FAT	GO:0050863~regulation of T cell activation	7	1.20482	0.165062	CDKN2A, IL18, ZAP70, KLRK1, CTLA4, MALT1, THY1	428	117	13528	1.89105	1	0.986597	95.688
GOTERM_BP_FAT	GO:0050778~positive regulation of immune response	8	1.37694	0.174849	IRAK1, PSEN2, ZAP70, PLA2G1B, KLRK1, MALT1, CFI, THY1	428	145	13528	1.74386	1	0.987804	96.489
GOTERM_BP_FAT	GO:0048584~positive regulation of response to stimulus	11	1.89329	0.211419	IRAK1, BECN1, PSEN2, ZAP70, PLA2G1B, KLRK1, PLA2G2A, SMAD3, MALT1, CFI, THY1	428	236	13528	1.47323	1	0.988722	98.4065
GOTERM_BP_FAT	GO:0050870~positive regulation of T cell activation	5	0.860585	0.218613	IL18, ZAP70, KLRK1, MALT1, THY1	428	76	13528	2.07944	1	0.987713	98.6417
GOTERM_BP_FAT	GO:0050867~positive regulation of cell activation	6	1.0327	0.273287	PLEK, IL18, ZAP70, KLRK1, MALT1, THY1	428	111	13528	1.70851	1	0.988059	99.6163
GOTERM_BP_FAT	GO:0050865~regulation of cell activation	8	1.37694	0.315938	CDKN2A, PLEK, IL18, ZAP70, KLRK1, CTLA4, MALT1, THY1	428	175	13528	1.44491	1	0.989308	99.8663
GOTERM_BP_FAT	GO:0051249~regulation of lymphocyte activation	7	1.20482	0.325323	CDKN2A, IL18, ZAP70, KLRK1, CTLA4, MALT1, THY1	428	148	13528	1.49495	1	0.989268	99.8949
GOTERM_BP_FAT	GO:0051251~positive regulation of lymphocyte activation	5	0.860585	0.366822	IL18, ZAP70, KLRK1, MALT1, THY1	428	97	13528	1.62925	1	0.990202	99.9652
GOTERM_BP_FAT	GO:0002694~regulation of leukocyte activation	7	1.20482	0.4269	CDKN2A, IL18, ZAP70, KLRK1, CTLA4, MALT1, THY1	428	166	13528	1.33285	1	0.99342	99.9939
GOTERM_BP_FAT	GO:0002696~positive regulation of leukocyte activation	5	0.860585	0.431246	IL18, ZAP70, KLRK1, MALT1, THY1	428	106	13528	1.49092	1	0.993473	99.9946
GOTERM_BP_FAT	GO:0046649~lymphocyte activation	8	1.37694	0.434772	CCND3, PSEN2, ZAP70, KLRK1, SMAD3, MALT1, TPD52, NHEJ1	428	199	13528	1.27065	1	0.993314	99.9952
GOTERM_BP_FAT	GO:0002684~positive regulation of immune system process	9	1.54905	0.473125	IRAK1, IL18, PSEN2, ZAP70, PLA2G1B, KLRK1, MALT1, CFI, THY1	428	238	13528	1.19524	1	0.994678	99.9986
GOTERM_BP_FAT	GO:0002683~negative regulation of immune system process	3	0.516351	0.742302	CDKN2A, CTLA4, THY1	428	83	13528	1.14244	1	0.999449	100
Annotation Cluster 31	Enrichment Score: 0.8015494095082325
Category	Term	Count	%	PValue	Genes	List Total	Pop Hits	Pop Total	Fold Enrichment	Bonferroni	Benjamini	FDR
GOTERM_BP_FAT	GO:0007517~muscle organ development	13	2.23752	0.035196	ALS2, MEF2A, FHL1, FHL3, FLNB, CSRP3, HOXD10, LIF, HOXD9, SMTN, MSX1, MAPK14, RARB	428	211	13528	1.94738	1	0.893159	46.4425
GOTERM_BP_FAT	GO:0007519~skeletal muscle tissue development	5	0.860585	0.154965	HOXD9, ALS2, MAPK14, CSRP3, HOXD10	428	66	13528	2.39451	1	0.986423	94.6832
GOTERM_BP_FAT	GO:0060538~skeletal muscle organ development	5	0.860585	0.154965	HOXD9, ALS2, MAPK14, CSRP3, HOXD10	428	66	13528	2.39451	1	0.986423	94.6832
GOTERM_BP_FAT	GO:0014706~striated muscle tissue development	6	1.0327	0.322618	HOXD9, ALS2, MAPK14, RARB, CSRP3, HOXD10	428	119	13528	1.59365	1	0.989523	99.8873
GOTERM_BP_FAT	GO:0060537~muscle tissue development	6	1.0327	0.360251	HOXD9, ALS2, MAPK14, RARB, CSRP3, HOXD10	428	125	13528	1.51716	1	0.990612	99.9584
Annotation Cluster 32	Enrichment Score: 0.7871517165643036
Category	Term	Count	%	PValue	Genes	List Total	Pop Hits	Pop Total	Fold Enrichment	Bonferroni	Benjamini	FDR
GOTERM_BP_FAT	GO:0016486~peptide hormone processing	4	0.688468	0.0107084	ECE1, ATP6AP2, PCSK6, FURIN	428	15	13528	8.42866	1	0.720076	17.1071
GOTERM_BP_FAT	GO:0051605~protein maturation by peptide bond cleavage	6	1.0327	0.135509	ECE1, ATP6AP2, PSEN2, CFI, PCSK6, FURIN	428	86	13528	2.20517	1	0.987255	92.0946
GOTERM_BP_FAT	GO:0042445~hormone metabolic process	6	1.0327	0.24333	ALDH1A2, ECE1, CYP26C1, ATP6AP2, PCSK6, FURIN	428	106	13528	1.7891	1	0.988245	99.2243
GOTERM_BP_FAT	GO:0016485~protein processing	6	1.0327	0.279373	ECE1, ATP6AP2, PSEN2, CFI, PCSK6, FURIN	428	112	13528	1.69326	1	0.988458	99.6686
GOTERM_BP_FAT	GO:0051604~protein maturation	6	1.0327	0.341397	ECE1, ATP6AP2, PSEN2, CFI, PCSK6, FURIN	428	122	13528	1.55447	1	0.990174	99.9309
SP_PIR_KEYWORDS	Serine protease	5	0.860585	0.562029	PRSS8, HTRA2, CFI, PCSK6, FURIN	561	136	19235	1.26055	1	0.966876	99.9992
Annotation Cluster 33	Enrichment Score: 0.7652631918248721
Category	Term	Count	%	PValue	Genes	List Total	Pop Hits	Pop Total	Fold Enrichment	Bonferroni	Benjamini	FDR
GOTERM_BP_FAT	GO:0007178~transmembrane receptor protein serine/threonine kinase signaling pathway	7	1.20482	0.107215	PTPRK, IRAK1, MSX1, ID1, USP9X, SMAD3, GDF9	428	103	13528	2.14808	1	0.984664	86.1431
GOTERM_BP_FAT	GO:0007179~transforming growth factor beta receptor signaling pathway	5	0.860585	0.12076	PTPRK, ID1, USP9X, SMAD3, GDF9	428	60	13528	2.63396	1	0.987494	89.3839
GOTERM_BP_FAT	GO:0007167~enzyme linked receptor protein signaling pathway	13	2.23752	0.390868	IRAK1, PTPRK, MPZL1, PTPRE, NIN, EFNA1, USP9X, SMAD3, LIF, EPHA4, MSX1, ID1, GDF9	428	342	13528	1.20145	1	0.991609	99.9823
Annotation Cluster 34	Enrichment Score: 0.7575261471067583
Category	Term	Count	%	PValue	Genes	List Total	Pop Hits	Pop Total	Fold Enrichment	Bonferroni	Benjamini	FDR
SP_PIR_KEYWORDS	ank repeat	12	2.0654	0.0934846	ASB9, RNASEL, CDKN2A, PPP1R12B, CLPB, TRPV4, ASB11, YTHDC2, ANKRD1, BCOR, ANKK1, ASB17	561	240	19235	1.71435	1	0.751538	75.1962
INTERPRO	IPR002110:Ankyrin	12	2.0654	0.110635	ASB9, RNASEL, CDKN2A, PPP1R12B, CLPB, TRPV4, ASB11, YTHDC2, ANKRD1, BCOR, ANKK1, ASB17	507	238	16659	1.65671	1	0.993989	83.9868
UP_SEQ_FEATURE	repeat:ANK 3	10	1.72117	0.116718	ASB9, RNASEL, CDKN2A, PPP1R12B, CLPB, TRPV4, ASB11, ANKRD1, BCOR, ANKK1	560	194	19113	1.7593	1	0.999893	87.5237
UP_SEQ_FEATURE	repeat:ANK 1	11	1.89329	0.141174	ASB9, RNASEL, CDKN2A, PPP1R12B, CLPB, TRPV4, ASB11, YTHDC2, ANKRD1, BCOR, ANKK1	560	231	19113	1.62526	1	0.999978	92.2091
UP_SEQ_FEATURE	repeat:ANK 2	11	1.89329	0.144482	ASB9, RNASEL, CDKN2A, PPP1R12B, CLPB, TRPV4, ASB11, YTHDC2, ANKRD1, BCOR, ANKK1	560	232	19113	1.61825	1	0.999959	92.6974
UP_SEQ_FEATURE	repeat:ANK 4	8	1.37694	0.181229	ASB9, RNASEL, CDKN2A, PPP1R12B, CLPB, ASB11, ANKRD1, ANKK1	560	158	19113	1.72812	1	0.999971	96.5027
SMART	SM00248:ANK	12	2.0654	0.19918	ASB9, RNASEL, CDKN2A, PPP1R12B, CLPB, TRPV4, ASB11, YTHDC2, ANKRD1, BCOR, ANKK1, ASB17	314	238	9079	1.45785	1	0.987242	94.034
UP_SEQ_FEATURE	repeat:ANK 5	6	1.0327	0.337617	ASB9, RNASEL, PPP1R12B, ASB11, ANKRD1, ANKK1	560	131	19113	1.56322	1	0.999999	99.9
UP_SEQ_FEATURE	repeat:ANK 6	4	0.688468	0.507019	ASB9, RNASEL, ASB11, ANKK1	560	92	19113	1.48393	1	1	99.9993
Annotation Cluster 35	Enrichment Score: 0.7444705721609955
Category	Term	Count	%	PValue	Genes	List Total	Pop Hits	Pop Total	Fold Enrichment	Bonferroni	Benjamini	FDR
GOTERM_MF_FAT	GO:0004197~cysteine-type endopeptidase activity	6	1.0327	0.0859711	USP1, USP9X, USP11, MALT1, CTSS, USP14	425	72	12983	2.54569	1	0.947626	74.1476
GOTERM_MF_FAT	GO:0004221~ubiquitin thiolesterase activity	6	1.0327	0.0982124	LOC220594, USP1, USP9X, USP11, USP48, USP14	425	75	12983	2.44386	1	0.96074	78.8953
INTERPRO	IPR018200:Peptidase C19, ubiquitin carboxyl-terminal hydrolase 2, conserved site	5	0.860585	0.10408	USP1, USP9X, USP11, USP48, USP14	507	59	16659	2.78458	1	0.995001	82.0402
INTERPRO	IPR001394:Peptidase C19, ubiquitin carboxyl-terminal hydrolase 2	5	0.860585	0.114011	USP1, USP9X, USP11, USP48, USP14	507	61	16659	2.69328	1	0.991941	84.9104
GOTERM_MF_FAT	GO:0004843~ubiquitin-specific protease activity	3	0.516351	0.172151	USP1, USP11, USP14	425	23	12983	3.98455	1	0.978258	94.1753
GOTERM_MF_FAT	GO:0019783~small conjugating protein-specific protease activity	3	0.516351	0.183973	USP1, USP11, USP14	425	24	12983	3.81853	1	0.974935	95.3089
GOTERM_MF_FAT	GO:0016790~thiolester hydrolase activity	6	1.0327	0.240513	LOC220594, USP1, USP9X, USP11, USP48, USP14	425	102	12983	1.79696	1	0.980726	98.4078
SP_PIR_KEYWORDS	thiol protease	6	1.0327	0.305473	USP1, USP9X, USP11, USP48, CTSS, USP14	561	126	19235	1.63271	1	0.927697	99.4361
GOTERM_MF_FAT	GO:0008234~cysteine-type peptidase activity	7	1.20482	0.313496	USP1, USP9X, USP11, MALT1, USP48, CTSS, USP14	425	141	12983	1.51658	1	0.983653	99.6519
GOTERM_BP_FAT	GO:0006511~ubiquitin-dependent protein catabolic process	9	1.54905	0.491421	LOC220594, NEDD4, USP1, USP9X, USP11, USP48, PSMD6, TBL1X, USP14	428	242	13528	1.17548	1	0.995427	99.9992
Annotation Cluster 36	Enrichment Score: 0.7430356801129652
Category	Term	Count	%	PValue	Genes	List Total	Pop Hits	Pop Total	Fold Enrichment	Bonferroni	Benjamini	FDR
INTERPRO	IPR001589:Actinin-type, actin-binding, conserved site	3	0.516351	0.153572	PLS1, FLNB, PLS3	507	23	16659	4.28582	1	0.995723	92.6083
INTERPRO	IPR001715:Calponin-like actin-binding	5	0.860585	0.163355	SMTN, MICAL2, PLS1, FLNB, PLS3	507	70	16659	2.347	1	0.995686	93.836
UP_SEQ_FEATURE	domain:CH 2	3	0.516351	0.186278	PLS1, FLNB, PLS3	560	27	19113	3.79226	1	0.999971	96.8473
UP_SEQ_FEATURE	domain:CH 1	3	0.516351	0.186278	PLS1, FLNB, PLS3	560	27	19113	3.79226	1	0.999971	96.8473
SMART	SM00033:CH	5	0.860585	0.221339	SMTN, MICAL2, PLS1, FLNB, PLS3	314	70	9079	2.06529	1	0.984343	95.8215
Annotation Cluster 37	Enrichment Score: 0.7299737906464195
Category	Term	Count	%	PValue	Genes	List Total	Pop Hits	Pop Total	Fold Enrichment	Bonferroni	Benjamini	FDR
GOTERM_BP_FAT	GO:0045893~positive regulation of transcription, DNA-dependent	21	3.61446	0.120748	YEATS4, SATB2, AR, TRIM28, PPM1A, SMAD3, HOXD10, NR1H2, LIF, HOXD9, MNAT1, MEIS2, REL, ETS1, MAPK14, PLA2G1B, PIAS1, RARB, TBL1X, MLL4, TBX19	428	477	13528	1.39152	1	0.988304	89.3814
GOTERM_BP_FAT	GO:0045941~positive regulation of transcription	24	4.13081	0.12868	YEATS4, IRAK1, SATB2, AR, TRIM28, PPM1A, SMAD3, HOXD10, CDK2, CAMKK2, NR1H2, HOXD9, LIF, MNAT1, MEIS2, REL, ETS1, MAPK14, PLA2G1B, PIAS1, RARB, TBL1X, MLL4, TBX19	428	564	13528	1.345	1	0.987213	90.9326
GOTERM_BP_FAT	GO:0051254~positive regulation of RNA metabolic process	21	3.61446	0.131419	YEATS4, SATB2, AR, TRIM28, PPM1A, SMAD3, HOXD10, NR1H2, LIF, HOXD9, MNAT1, MEIS2, REL, ETS1, MAPK14, PLA2G1B, PIAS1, RARB, TBL1X, MLL4, TBX19	428	481	13528	1.37995	1	0.986922	91.4167
GOTERM_BP_FAT	GO:0010628~positive regulation of gene expression	24	4.13081	0.154375	YEATS4, IRAK1, SATB2, AR, TRIM28, PPM1A, SMAD3, HOXD10, CDK2, CAMKK2, NR1H2, HOXD9, LIF, MNAT1, MEIS2, REL, ETS1, MAPK14, PLA2G1B, PIAS1, RARB, TBL1X, MLL4, TBX19	428	581	13528	1.30564	1	0.986842	94.6182
GOTERM_BP_FAT	GO:0010604~positive regulation of macromolecule metabolic process	33	5.67986	0.184101	PPM1A, HOXD10, CAMKK2, LIF, NR1H2, MEIS2, ECE1, PACSIN3, REL, AMELX, PLA2G1B, RARB, PSMD6, MLL4, YEATS4, IRAK1, SATB2, AR, TRIM28, SMAD3, RPS4X, FURIN, ADIPOQ, CDK2, HOXD9, MNAT1, CCND3, NEDD4, ETS1, MAPK14, PIAS1, TBL1X, TBX19	428	857	13528	1.21709	1	0.988692	97.1153
GOTERM_BP_FAT	GO:0010557~positive regulation of macromolecule biosynthetic process	26	4.47504	0.18743	PPM1A, HOXD10, CAMKK2, NR1H2, LIF, MEIS2, REL, AMELX, PLA2G1B, RARB, MLL4, YEATS4, IRAK1, SATB2, AR, TRIM28, SMAD3, RPS4X, CDK2, HOXD9, MNAT1, ETS1, MAPK14, PIAS1, TBL1X, TBX19	428	654	13528	1.25657	1	0.988223	97.3137
GOTERM_BP_FAT	GO:0009891~positive regulation of biosynthetic process	27	4.64716	0.208436	PPM1A, KLRK1, HOXD10, CAMKK2, NR1H2, LIF, MEIS2, REL, AMELX, PLA2G1B, RARB, MLL4, YEATS4, IRAK1, SATB2, AR, TRIM28, SMAD3, RPS4X, CDK2, HOXD9, MNAT1, ETS1, MAPK14, PIAS1, TBL1X, TBX19	428	695	13528	1.22792	1	0.989613	98.2982
GOTERM_BP_FAT	GO:0051173~positive regulation of nitrogen compound metabolic process	25	4.30293	0.228794	PPM1A, KLRK1, HOXD10, CAMKK2, NR1H2, LIF, MEIS2, REL, PLA2G1B, RARB, MLL4, YEATS4, IRAK1, SATB2, AR, TRIM28, SMAD3, CDK2, HOXD9, MNAT1, ETS1, MAPK14, PIAS1, TBL1X, TBX19	428	644	13528	1.227	1	0.987996	98.9192
GOTERM_BP_FAT	GO:0045935~positive regulation of nucleobase, nucleoside, nucleotide and nucleic acid metabolic process	24	4.13081	0.250671	YEATS4, IRAK1, SATB2, AR, TRIM28, PPM1A, SMAD3, HOXD10, CDK2, CAMKK2, NR1H2, HOXD9, LIF, MNAT1, MEIS2, REL, ETS1, MAPK14, PLA2G1B, PIAS1, RARB, TBL1X, MLL4, TBX19	428	624	13528	1.21567	1	0.98822	99.3455
GOTERM_BP_FAT	GO:0031328~positive regulation of cellular biosynthetic process	26	4.47504	0.254958	PPM1A, KLRK1, HOXD10, CAMKK2, NR1H2, LIF, MEIS2, REL, PLA2G1B, RARB, MLL4, YEATS4, IRAK1, SATB2, AR, TRIM28, SMAD3, RPS4X, CDK2, HOXD9, MNAT1, ETS1, MAPK14, PIAS1, TBL1X, TBX19	428	685	13528	1.1997	1	0.988534	99.4078
GOTERM_BP_FAT	GO:0045944~positive regulation of transcription from RNA polymerase II promoter	15	2.58176	0.281695	AR, SATB2, SMAD3, HOXD10, NR1H2, LIF, HOXD9, MNAT1, MEIS2, ETS1, MAPK14, PLA2G1B, RARB, TBL1X, TBX19	428	371	13528	1.27793	1	0.988029	99.6867
Annotation Cluster 38	Enrichment Score: 0.7142098856293864
Category	Term	Count	%	PValue	Genes	List Total	Pop Hits	Pop Total	Fold Enrichment	Bonferroni	Benjamini	FDR
GOTERM_BP_FAT	GO:0051174~regulation of phosphorus metabolic process	21	3.61446	0.135897	ALS2, IRAK1, SPHK2, PLEK, EFNA1, SMG7, SMAD3, MALT1, SDC4, ADIPOQ, CAMKK2, THY1, LIF, CDC42, MNAT1, CDKN2A, CCND3, PSEN2, PLA2G1B, LRP8, PAK1	428	485	13528	1.36857	1	0.98668	92.1562
GOTERM_BP_FAT	GO:0019220~regulation of phosphate metabolic process	21	3.61446	0.135897	ALS2, IRAK1, SPHK2, PLEK, EFNA1, SMG7, SMAD3, MALT1, SDC4, ADIPOQ, CAMKK2, THY1, LIF, CDC42, MNAT1, CDKN2A, CCND3, PSEN2, PLA2G1B, LRP8, PAK1	428	485	13528	1.36857	1	0.98668	92.1562
GOTERM_BP_FAT	GO:0043085~positive regulation of catalytic activity	22	3.78657	0.149093	ALS2, IRAK1, SPHK2, PLEK, EFNA1, SMAD3, MALT1, SDC4, THY1, NR1H2, CDC42, CDKN2A, ADRB1, CCND3, MTCH1, PSEN2, PLA2G1B, RGN, LRP8, PAK1, PSMD6, NHEJ1	428	520	13528	1.33724	1	0.98736	94.0013
GOTERM_BP_FAT	GO:0043549~regulation of kinase activity	16	2.75387	0.155588	ALS2, IRAK1, SPHK2, EFNA1, MALT1, SDC4, THY1, CAMKK2, CDC42, MNAT1, CDKN2A, CCND3, PSEN2, PLA2G1B, LRP8, PAK1	428	357	13528	1.41658	1	0.985334	94.7512
GOTERM_BP_FAT	GO:0033674~positive regulation of kinase activity	11	1.89329	0.193693	ALS2, IRAK1, CDC42, CCND3, SPHK2, EFNA1, PLA2G1B, LRP8, MALT1, PAK1, SDC4	428	231	13528	1.50512	1	0.988658	97.6526
GOTERM_BP_FAT	GO:0051338~regulation of transferase activity	16	2.75387	0.196511	ALS2, IRAK1, SPHK2, EFNA1, MALT1, SDC4, THY1, CAMKK2, CDC42, MNAT1, CDKN2A, CCND3, PSEN2, PLA2G1B, LRP8, PAK1	428	372	13528	1.35946	1	0.988545	97.7916
GOTERM_BP_FAT	GO:0045859~regulation of protein kinase activity	15	2.58176	0.200694	ALS2, IRAK1, SPHK2, EFNA1, MALT1, SDC4, THY1, CAMKK2, MNAT1, CDKN2A, CCND3, PSEN2, PLA2G1B, LRP8, PAK1	428	345	13528	1.37424	1	0.988827	97.9836
GOTERM_BP_FAT	GO:0051347~positive regulation of transferase activity	11	1.89329	0.225678	ALS2, IRAK1, CDC42, CCND3, SPHK2, EFNA1, PLA2G1B, LRP8, MALT1, PAK1, SDC4	428	240	13528	1.44868	1	0.987976	98.8406
GOTERM_BP_FAT	GO:0044093~positive regulation of molecular function	23	3.95869	0.229746	ALS2, IRAK1, SPHK2, EPB41, PLEK, EFNA1, SMAD3, MALT1, SDC4, THY1, NR1H2, CDC42, CDKN2A, ADRB1, CCND3, MTCH1, PSEN2, PLA2G1B, RGN, LRP8, PAK1, PSMD6, NHEJ1	428	586	13528	1.24057	1	0.987846	98.9423
GOTERM_BP_FAT	GO:0045860~positive regulation of protein kinase activity	10	1.72117	0.270251	ALS2, IRAK1, CCND3, SPHK2, EFNA1, PLA2G1B, LRP8, MALT1, PAK1, SDC4	428	223	13528	1.41738	1	0.988673	99.5874
GOTERM_BP_FAT	GO:0042325~regulation of phosphorylation	18	3.09811	0.303595	ALS2, IRAK1, SPHK2, EFNA1, MALT1, SDC4, ADIPOQ, CAMKK2, THY1, LIF, CDC42, MNAT1, CDKN2A, CCND3, PSEN2, PLA2G1B, LRP8, PAK1	428	466	13528	1.22089	1	0.988236	99.8174
Annotation Cluster 39	Enrichment Score: 0.6891770522462578
Category	Term	Count	%	PValue	Genes	List Total	Pop Hits	Pop Total	Fold Enrichment	Bonferroni	Benjamini	FDR
SP_PIR_KEYWORDS	Signal transduction inhibitor	4	0.688468	0.0864378	SOCS6, RGS8, RGS16, RGS14	561	36	19235	3.80967	1	0.769115	72.3122
GOTERM_BP_FAT	GO:0009968~negative regulation of signal transduction	10	1.72117	0.261738	LECT1, PLEK, CYP26C1, SOCS6, RGS8, RGS16, FRZB, ADIPOQ, RGS14, THY1	428	221	13528	1.4302	1	0.989064	99.495
GOTERM_BP_FAT	GO:0010648~negative regulation of cell communication	10	1.72117	0.378353	LECT1, PLEK, CYP26C1, SOCS6, RGS8, RGS16, FRZB, ADIPOQ, RGS14, THY1	428	248	13528	1.2745	1	0.990768	99.9748
Annotation Cluster 40	Enrichment Score: 0.6695260545125671
Category	Term	Count	%	PValue	Genes	List Total	Pop Hits	Pop Total	Fold Enrichment	Bonferroni	Benjamini	FDR
GOTERM_CC_FAT	GO:0044459~plasma membrane part	77	13.253	0.106419	MPZL1, LZTS1, SLC22A18, CLTB, RAB9A, CLDN4, ATP6AP2, EFNA1, GPR109A, ATP1B4, CLDN5, GRIK4, AQP6, ZFYVE20, SDC4, GJA3, CDC42, AZGP1, SLC23A1, AP1S2, PACSIN3, PDE4A, PAK1, KCNG3, RGR, ATP6V0D2, KCNG2, AUP1, PTPRK, IRAK1, RAP2C, NCF2, PTPRH, CACNG6, MFI2, CD160, VEZT, DDN, THY1, SLC34A2, SDC1, ADRB1, EVPL, RHCE, PSEN2, SH3KBP1, LAMC2, HAS3, JAM2, VAMP1, BBS4, PPM1A, KLRK1, RSAD2, ATP6V1B1, ECE1, GPR…	386	2203	12782	1.15741	1	0.79922	78.8221
GOTERM_CC_FAT	GO:0031226~intrinsic to plasma membrane	41	7.0568	0.300157	MPZL1, CLDN4, EFNA1, GPR109A, ATP1B4, GRIK4, KLRK1, AQP6, SDC4, SLC23A1, GPR25, KCNE2, KCNG3, RGR, KCNG2, IRAK1, PTPRK, FLRT1, NCF2, PTPRH, MFI2, CTLA4, CD160, RHD, FZD5, CYB561, THY1, SLC34A2, SLC16A2, EPHA4, SLC16A5, SDC1, GPR34, ADRB1, RHCE, PSEN2, CHRNB3, MEP1B, HAS3, JAM2, VAMP1	386	1215	12782	1.11743	1	0.873675	99.2726
GOTERM_CC_FAT	GO:0005887~integral to plasma membrane	40	6.88468	0.306941	MPZL1, CLDN4, EFNA1, GPR109A, ATP1B4, GRIK4, KLRK1, AQP6, SDC4, SLC23A1, GPR25, KCNE2, KCNG3, RGR, KCNG2, IRAK1, PTPRK, FLRT1, NCF2, PTPRH, MFI2, CTLA4, RHD, FZD5, CYB561, SLC34A2, THY1, SLC16A2, EPHA4, SLC16A5, SDC1, GPR34, ADRB1, RHCE, PSEN2, CHRNB3, MEP1B, HAS3, JAM2, VAMP1	386	1188	12782	1.11495	1	0.876643	99.3641
Annotation Cluster 41	Enrichment Score: 0.6678149584890506
Category	Term	Count	%	PValue	Genes	List Total	Pop Hits	Pop Total	Fold Enrichment	Bonferroni	Benjamini	FDR
SP_PIR_KEYWORDS	Signal transduction inhibitor	4	0.688468	0.0864378	SOCS6, RGS8, RGS16, RGS14	561	36	19235	3.80967	1	0.769115	72.3122
UP_SEQ_FEATURE	domain:RGS	3	0.516351	0.251185	RGS8, RGS16, RGS14	560	33	19113	3.10276	1	0.999996	99.2179
INTERPRO	IPR000342:Regulator of G protein signalling	3	0.516351	0.287781	RGS8, RGS16, RGS14	507	35	16659	2.8164	1	0.999275	99.5018
SMART	SM00315:RGS	3	0.516351	0.341179	RGS8, RGS16, RGS14	314	35	9079	2.47834	1	0.995019	99.499
Annotation Cluster 42	Enrichment Score: 0.6648456113126735
Category	Term	Count	%	PValue	Genes	List Total	Pop Hits	Pop Total	Fold Enrichment	Bonferroni	Benjamini	FDR
GOTERM_BP_FAT	GO:0002429~immune response-activating cell surface receptor signaling pathway	5	0.860585	0.033725	PSEN2, ZAP70, KLRK1, MALT1, THY1	428	39	13528	4.05224	1	0.896406	45.0014
GOTERM_BP_FAT	GO:0050852~T cell receptor signaling pathway	4	0.688468	0.0346224	PSEN2, ZAP70, MALT1, THY1	428	23	13528	5.49695	1	0.895873	45.8848
GOTERM_BP_FAT	GO:0002768~immune response-regulating cell surface receptor signaling pathway	5	0.860585	0.0426667	PSEN2, ZAP70, KLRK1, MALT1, THY1	428	42	13528	3.76279	1	0.913658	53.2277
GOTERM_BP_FAT	GO:0050851~antigen receptor-mediated signaling pathway	4	0.688468	0.0849015	PSEN2, ZAP70, MALT1, THY1	428	33	13528	3.83121	1	0.975075	78.694
GOTERM_BP_FAT	GO:0002573~myeloid leukocyte differentiation	4	0.688468	0.0910384	CSF3, CDC42, PSEN2, IFI16	428	34	13528	3.71853	1	0.976782	81.0515
GOTERM_BP_FAT	GO:0002521~leukocyte differentiation	8	1.37694	0.120833	CSF3, CDC42, PSEN2, ZAP70, MALT1, IFI16, TPD52, NHEJ1	428	131	13528	1.93023	1	0.986686	89.3992
GOTERM_BP_FAT	GO:0048534~hemopoietic or lymphoid organ development	11	1.89329	0.303287	CSF3, CDC42, PLEK, JARID2, PSEN2, ZAP70, MALT1, IFI16, TPD52, NHEJ1, MB	428	260	13528	1.33724	1	0.988738	99.816
GOTERM_BP_FAT	GO:0030097~hemopoiesis	10	1.72117	0.325878	CSF3, CDC42, PLEK, PSEN2, ZAP70, MALT1, IFI16, TPD52, NHEJ1, MB	428	236	13528	1.3393	1	0.989121	99.8964
GOTERM_BP_FAT	GO:0030099~myeloid cell differentiation	5	0.860585	0.337984	CSF3, CDC42, PSEN2, IFI16, MB	428	93	13528	1.69933	1	0.990058	99.9244
GOTERM_BP_FAT	GO:0042110~T cell activation	6	1.0327	0.366545	CCND3, PSEN2, ZAP70, SMAD3, MALT1, NHEJ1	428	126	13528	1.50512	1	0.990363	99.965
GOTERM_BP_FAT	GO:0002520~immune system development	11	1.89329	0.369288	CSF3, CDC42, PLEK, JARID2, PSEN2, ZAP70, MALT1, IFI16, TPD52, NHEJ1, MB	428	276	13528	1.25972	1	0.990383	99.9675
GOTERM_BP_FAT	GO:0046649~lymphocyte activation	8	1.37694	0.434772	CCND3, PSEN2, ZAP70, KLRK1, SMAD3, MALT1, TPD52, NHEJ1	428	199	13528	1.27065	1	0.993314	99.9952
GOTERM_BP_FAT	GO:0030183~B cell differentiation	3	0.516351	0.450248	MALT1, TPD52, NHEJ1	428	48	13528	1.97547	1	0.993616	99.997
GOTERM_BP_FAT	GO:0045321~leukocyte activation	9	1.54905	0.491421	YWHAZ, CCND3, PSEN2, ZAP70, KLRK1, SMAD3, MALT1, TPD52, NHEJ1	428	242	13528	1.17548	1	0.995427	99.9992
GOTERM_BP_FAT	GO:0001775~cell activation	10	1.72117	0.555779	YWHAZ, PLEK, CCND3, PSEN2, ZAP70, KLRK1, SMAD3, MALT1, TPD52, NHEJ1	428	287	13528	1.10131	1	0.99688	99.9999
GOTERM_BP_FAT	GO:0030098~lymphocyte differentiation	4	0.688468	0.635737	ZAP70, MALT1, TPD52, NHEJ1	428	103	13528	1.22747	1	0.998264	100
GOTERM_BP_FAT	GO:0042113~B cell activation	3	0.516351	0.697043	MALT1, TPD52, NHEJ1	428	76	13528	1.24766	1	0.999142	100
Annotation Cluster 43	Enrichment Score: 0.6621684696299667
Category	Term	Count	%	PValue	Genes	List Total	Pop Hits	Pop Total	Fold Enrichment	Bonferroni	Benjamini	FDR
UP_SEQ_FEATURE	domain:LisH	3	0.516351	0.196957	ARMC9, TBL1X, KATNAL2	560	28	19113	3.65682	1	0.999979	97.4738
INTERPRO	IPR006594:LisH dimerisation motif	3	0.516351	0.208519	ARMC9, TBL1X, KATNAL2	507	28	16659	3.5205	1	0.997395	97.4098
SMART	SM00667:LisH	3	0.516351	0.251175	ARMC9, TBL1X, KATNAL2	314	28	9079	3.09793	1	0.979856	97.4552
Annotation Cluster 44	Enrichment Score: 0.6574904190636934
Category	Term	Count	%	PValue	Genes	List Total	Pop Hits	Pop Total	Fold Enrichment	Bonferroni	Benjamini	FDR
GOTERM_BP_FAT	GO:0014031~mesenchymal cell development	4	0.688468	0.217299	ALDH1A2, CYP26C1, AMELX, TRIM28	428	51	13528	2.47902	1	0.988201	98.6014
GOTERM_BP_FAT	GO:0048762~mesenchymal cell differentiation	4	0.688468	0.217299	ALDH1A2, CYP26C1, AMELX, TRIM28	428	51	13528	2.47902	1	0.988201	98.6014
GOTERM_BP_FAT	GO:0060485~mesenchyme development	4	0.688468	0.225638	ALDH1A2, CYP26C1, AMELX, TRIM28	428	52	13528	2.43134	1	0.988371	98.8395
Annotation Cluster 45	Enrichment Score: 0.6560521563825953
Category	Term	Count	%	PValue	Genes	List Total	Pop Hits	Pop Total	Fold Enrichment	Bonferroni	Benjamini	FDR
GOTERM_MF_FAT	GO:0004175~endopeptidase activity	18	3.09811	0.110686	HM13, USP1, USP9X, MST1, MALT1, CTSS, FURIN, PRSS8, ECE1, HTRA2, PSEN2, PROZ, USP11, MEP1B, CFI, ADAM12, PCSK6, USP14	425	375	12983	1.46632	1	0.965529	82.8861
SP_PIR_KEYWORDS	Protease	19	3.27022	0.171295	HM13, USP1, USP9X, MALT1, CTSS, FURIN, PRSS8, ECE1, HTRA2, PSEN2, USP11, MEP1B, USP48, CFI, ADAM12, PCSK6, CPB2, USP14, DPEP2	561	484	19235	1.34598	1	0.862452	93.0677
GOTERM_BP_FAT	GO:0006508~proteolysis	39	6.71256	0.213041	ATP6AP2, USP9X, MST1, ASB11, ASB17, PRSS8, RNF123, ECE1, LOC220594, HTRA2, PROZ, FBXO28, USP11, CFI, PCSK6, PSMD6, USP14, DPEP2, AUP1, USP1, SOCS6, MALT1, CTSS, FURIN, ASB9, QPCT, HUWE1, NEDD4, KLHL15, PSEN2, KLHL13, RNF138, MEP1B, LRP8, USP48, PIAS1, ADAM12, TBL1X, CPB2	428	1054	13528	1.16954	1	0.98831	98.4627
SP_PIR_KEYWORDS	zymogen	9	1.54905	0.25267	PRSS8, HTRA2, PLA2G1B, MEP1B, CTSS, ADAM12, PCSK6, FURIN, CPB2	561	206	19235	1.49798	1	0.909656	98.4032
GOTERM_MF_FAT	GO:0008233~peptidase activity	22	3.78657	0.330057	HM13, USP1, USP9X, MST1, MALT1, CTSS, FURIN, QPCT, PRSS8, ECE1, HTRA2, PSEN2, PROZ, USP11, MEP1B, USP48, CFI, PCSK6, ADAM12, CPB2, USP14, DPEP2	425	574	12983	1.17084	1	0.985678	99.7589
GOTERM_MF_FAT	GO:0070011~peptidase activity, acting on L-amino acid peptides	21	3.61446	0.343751	HM13, USP1, USP9X, MST1, MALT1, CTSS, FURIN, PRSS8, ECE1, HTRA2, PSEN2, PROZ, USP11, MEP1B, USP48, CFI, PCSK6, ADAM12, CPB2, USP14, DPEP2	425	549	12983	1.16851	1	0.985989	99.8233
Annotation Cluster 46	Enrichment Score: 0.6406351439795549
Category	Term	Count	%	PValue	Genes	List Total	Pop Hits	Pop Total	Fold Enrichment	Bonferroni	Benjamini	FDR
GOTERM_BP_FAT	GO:0001819~positive regulation of cytokine production	6	1.0327	0.155117	ATP6AP2, IL18, KLRK1, SMAD3, MALT1, CD14	428	90	13528	2.10717	1	0.985815	94.6999
GOTERM_BP_FAT	GO:0001817~regulation of cytokine production	9	1.54905	0.213669	REL, ATP6AP2, IL18, KLRK1, SMAD3, MALT1, FURIN, ADIPOQ, CD14	428	181	13528	1.57164	1	0.988053	98.4839
GOTERM_BP_FAT	GO:0051240~positive regulation of multicellular organismal process	10	1.72117	0.361154	ADRB1, ATP6AP2, AMELX, IL18, PSEN2, KLRK1, SMAD3, MALT1, CD14, SPP1	428	244	13528	1.29539	1	0.990547	99.9594
Annotation Cluster 47	Enrichment Score: 0.6366117599975472
Category	Term	Count	%	PValue	Genes	List Total	Pop Hits	Pop Total	Fold Enrichment	Bonferroni	Benjamini	FDR
INTERPRO	IPR019787:Zinc finger, PHD-finger	6	1.0327	0.116408	TRIM28, WHSC1, SP110, MLLT6, MLL4, SP140	507	85	16659	2.31939	1	0.991116	85.5358
INTERPRO	IPR001965:Zinc finger, PHD-type	6	1.0327	0.138627	TRIM28, WHSC1, SP110, MLLT6, MLL4, SP140	507	90	16659	2.19053	1	0.995779	90.2838
INTERPRO	IPR019786:Zinc finger, PHD-type, conserved site	6	1.0327	0.152786	TRIM28, WHSC1, SP110, MLLT6, MLL4, SP140	507	93	16659	2.11987	1	0.996393	92.5005
UP_SEQ_FEATURE	domain:Bromo	3	0.516351	0.196957	TRIM28, SP110, SP140	560	28	19113	3.65682	1	0.999979	97.4738
SMART	SM00249:PHD	6	1.0327	0.198702	TRIM28, WHSC1, SP110, MLLT6, MLL4, SP140	314	90	9079	1.9276	1	0.991645	93.9886
UP_SEQ_FEATURE	zinc finger region:PHD-type 2	3	0.516351	0.21852	WHSC1, MLLT6, MLL4	560	30	19113	3.41304	1	0.999985	98.3996
UP_SEQ_FEATURE	zinc finger region:PHD-type 1	3	0.516351	0.251185	WHSC1, MLLT6, MLL4	560	33	19113	3.10276	1	0.999996	99.2179
INTERPRO	IPR018359:Bromodomain, conserved site	3	0.516351	0.299107	TRIM28, SP110, SP140	507	36	16659	2.73817	1	0.999388	99.6122
INTERPRO	IPR001487:Bromodomain	3	0.516351	0.344034	TRIM28, SP110, SP140	507	40	16659	2.46435	1	0.999558	99.8622
SMART	SM00297:BROMO	3	0.516351	0.403467	TRIM28, SP110, SP140	314	40	9079	2.16855	1	0.997186	99.858
UP_SEQ_FEATURE	zinc finger region:PHD-type	3	0.516351	0.451922	TRIM28, SP110, SP140	560	52	19113	1.96906	1	1	99.9958
Annotation Cluster 48	Enrichment Score: 0.6332564302183149
Category	Term	Count	%	PValue	Genes	List Total	Pop Hits	Pop Total	Fold Enrichment	Bonferroni	Benjamini	FDR
GOTERM_BP_FAT	GO:0008344~adult locomotory behavior	5	0.860585	0.0903173	HOXD9, EPHA4, HTRA2, PBX3, HOXD10	428	54	13528	2.92662	1	0.977589	80.7878
GOTERM_BP_FAT	GO:0030534~adult behavior	6	1.0327	0.135509	HOXD9, BBS4, EPHA4, HTRA2, PBX3, HOXD10	428	86	13528	2.20517	1	0.987255	92.0946
GOTERM_BP_FAT	GO:0048666~neuron development	14	2.40964	0.271733	ALS2, BBS4, HOXD10, THY1, LIF, HOXD9, EPHA4, ISL2, HTRA2, ATXN10, NEDD4, MTCH1, DCX, PBX3	428	339	13528	1.30532	1	0.988031	99.6018
GOTERM_BP_FAT	GO:0007610~behavior	17	2.92599	0.418199	ALS2, BBS4, STS, CMTM2, IL18, HOXD10, HOXD9, EPHA4, NPHP4, HTRA2, MAPK14, PSEN2, C7ORF16, PLA2G1B, ACSL4, PBX3, CMTM6	428	469	13528	1.14569	1	0.992897	99.992
GOTERM_BP_FAT	GO:0007626~locomotory behavior	10	1.72117	0.490289	HOXD9, ALS2, EPHA4, CMTM2, HTRA2, MAPK14, PLA2G1B, PBX3, CMTM6, HOXD10	428	274	13528	1.15356	1	0.995433	99.9992
Annotation Cluster 49	Enrichment Score: 0.6272984650281234
Category	Term	Count	%	PValue	Genes	List Total	Pop Hits	Pop Total	Fold Enrichment	Bonferroni	Benjamini	FDR
GOTERM_BP_FAT	GO:0008217~regulation of blood pressure	6	1.0327	0.208673	UTS2, RENBP, ADRB1, ECE1, ATP6AP2, ADIPOQ	428	100	13528	1.89645	1	0.989258	98.307
GOTERM_BP_FAT	GO:0003044~regulation of systemic arterial blood pressure mediated by a chemical signal	3	0.516351	0.209122	ADRB1, ECE1, ATP6AP2	428	27	13528	3.51194	1	0.988955	98.3237
GOTERM_BP_FAT	GO:0003013~circulatory system process	9	1.54905	0.234888	UTS2, RENBP, ADRB1, ECE1, EPB41, ATP6AP2, PSEN2, KCNE2, ADIPOQ	428	186	13528	1.52939	1	0.987614	99.0588
GOTERM_BP_FAT	GO:0008015~blood circulation	9	1.54905	0.234888	UTS2, RENBP, ADRB1, ECE1, EPB41, ATP6AP2, PSEN2, KCNE2, ADIPOQ	428	186	13528	1.52939	1	0.987614	99.0588
GOTERM_BP_FAT	GO:0003073~regulation of systemic arterial blood pressure	3	0.516351	0.303334	ADRB1, ECE1, ATP6AP2	428	35	13528	2.70921	1	0.988467	99.8162
Annotation Cluster 50	Enrichment Score: 0.6134265787276938
Category	Term	Count	%	PValue	Genes	List Total	Pop Hits	Pop Total	Fold Enrichment	Bonferroni	Benjamini	FDR
BIOCARTA	h_cellcyclePathway:Cyclins and Cell Cycle Regulation	4	0.688468	0.0586383	CDKN2A, CCND3, C9ORF53, CDK2	53	25	1437	4.33811	0.998702	0.998702	49.4763
BIOCARTA	h_g1Pathway:Cell Cycle: G1/S Check Point	4	0.688468	0.0842536	CDKN2A, C9ORF53, SMAD3, CDK2	53	29	1437	3.73975	0.999938	0.9921	63.0064
SP_PIR_KEYWORDS	cell cycle control	3	0.516351	0.227842	CDKN2A, CCND3, CDK2	561	31	19235	3.3181	1	0.890834	97.4597
KEGG_PATHWAY	hsa04110:Cell cycle	6	1.0327	0.342831	YWHAZ, CDKN2A, CCND3, TFDP2, SMAD3, CDK2	158	125	5085	1.54481	1	0.873699	99.2852
KEGG_PATHWAY	hsa04115:p53 signaling pathway	3	0.516351	0.62657	CDKN2A, CCND3, CDK2	158	68	5085	1.41986	1	0.947925	99.9991
GOTERM_BP_FAT	GO:0007346~regulation of mitotic cell cycle	4	0.688468	0.862953	CDC42, CDKN2A, SMAD3, CDK2	428	152	13528	0.831776	1	0.999927	100
Annotation Cluster 51	Enrichment Score: 0.6099340736584086
Category	Term	Count	%	PValue	Genes	List Total	Pop Hits	Pop Total	Fold Enrichment	Bonferroni	Benjamini	FDR
GOTERM_BP_FAT	GO:0048870~cell motility	14	2.40964	0.172598	PTPRK, SATB2, TNP1, DNAH1, PEX7, GAB2, ETS1, ID1, CATSPER1, PLA2G1B, LRP8, CLASP2, DCX, NR2F1	428	307	13528	1.44138	1	0.988141	96.3183
GOTERM_BP_FAT	GO:0051674~localization of cell	14	2.40964	0.172598	PTPRK, SATB2, TNP1, DNAH1, PEX7, GAB2, ETS1, ID1, CATSPER1, PLA2G1B, LRP8, CLASP2, DCX, NR2F1	428	307	13528	1.44138	1	0.988141	96.3183
GOTERM_BP_FAT	GO:0006928~cell motion	19	3.27022	0.242916	PTPRK, SATB2, TNP1, DNAH1, ELMO1, PEX7, TPM3, EPHA4, ISL2, GAB2, ETS1, ID1, MAPK14, CATSPER1, PLA2G1B, LRP8, CLASP2, DCX, NR2F1	428	475	13528	1.2643	1	0.988511	99.2168
GOTERM_BP_FAT	GO:0016477~cell migration	10	1.72117	0.502035	PTPRK, SATB2, GAB2, ID1, PLA2G1B, LRP8, CLASP2, DCX, PEX7, NR2F1	428	276	13528	1.1452	1	0.995822	99.9995
Annotation Cluster 52	Enrichment Score: 0.5934890847293504
Category	Term	Count	%	PValue	Genes	List Total	Pop Hits	Pop Total	Fold Enrichment	Bonferroni	Benjamini	FDR
SP_PIR_KEYWORDS	ubl conjugation pathway	21	3.61446	0.109133	MKRN1, USP1, USP9X, SOCS6, ASB11, MALT1, ASB17, ASB9, RNF123, HUWE1, NEDD4, KLHL15, FBXO28, KLHL13, USP11, RNF138, PIAS1, USP48, TBL1X, USP14, AUP1	561	509	19235	1.41459	1	0.776644	80.6316
GOTERM_BP_FAT	GO:0006508~proteolysis	39	6.71256	0.213041	ATP6AP2, USP9X, MST1, ASB11, ASB17, PRSS8, RNF123, ECE1, LOC220594, HTRA2, PROZ, FBXO28, USP11, CFI, PCSK6, PSMD6, USP14, DPEP2, AUP1, USP1, SOCS6, MALT1, CTSS, FURIN, ASB9, QPCT, HUWE1, NEDD4, KLHL15, PSEN2, KLHL13, RNF138, MEP1B, LRP8, USP48, PIAS1, ADAM12, TBL1X, CPB2	428	1054	13528	1.16954	1	0.98831	98.4627
GOTERM_BP_FAT	GO:0044265~cellular macromolecule catabolic process	28	4.81928	0.21645	USP9X, ASB11, ASB17, RNF123, CDKN2A, LOC220594, FBXO28, USP11, PSMD6, KIAA0427, USP14, AUP1, USP1, SMG7, SOCS6, MALT1, ASB9, MNAT1, HUWE1, NEDD4, KLHL15, PSEN2, KLHL13, RNF138, PIAS1, USP48, TBL1X, XRN2	428	725	13528	1.2207	1	0.988391	98.5747
GOTERM_BP_FAT	GO:0009057~macromolecule catabolic process	29	4.99139	0.267725	CHIA, USP9X, ASB11, ASB17, RNF123, CDKN2A, LOC220594, FBXO28, USP11, PSMD6, KIAA0427, USP14, AUP1, USP1, SMG7, SOCS6, MALT1, ASB9, MNAT1, HUWE1, NEDD4, KLHL15, PSEN2, KLHL13, RNF138, PIAS1, USP48, TBL1X, XRN2	428	781	13528	1.17365	1	0.989396	99.5618
GOTERM_BP_FAT	GO:0019941~modification-dependent protein catabolic process	22	3.78657	0.26928	USP1, USP9X, SOCS6, ASB11, MALT1, ASB17, ASB9, RNF123, LOC220594, HUWE1, NEDD4, KLHL15, FBXO28, KLHL13, USP11, RNF138, PIAS1, USP48, TBL1X, PSMD6, USP14, AUP1	428	574	13528	1.21144	1	0.98878	99.5777
GOTERM_BP_FAT	GO:0043632~modification-dependent macromolecule catabolic process	22	3.78657	0.26928	USP1, USP9X, SOCS6, ASB11, MALT1, ASB17, ASB9, RNF123, LOC220594, HUWE1, NEDD4, KLHL15, FBXO28, KLHL13, USP11, RNF138, PIAS1, USP48, TBL1X, PSMD6, USP14, AUP1	428	574	13528	1.21144	1	0.98878	99.5777
GOTERM_BP_FAT	GO:0051603~proteolysis involved in cellular protein catabolic process	23	3.95869	0.271655	USP1, USP9X, SOCS6, ASB11, MALT1, ASB17, ASB9, RNF123, LOC220594, HUWE1, NEDD4, KLHL15, FBXO28, PSEN2, KLHL13, USP11, RNF138, PIAS1, USP48, TBL1X, PSMD6, USP14, AUP1	428	600	13528	1.21162	1	0.98834	99.601
GOTERM_BP_FAT	GO:0044257~cellular protein catabolic process	23	3.95869	0.278863	USP1, USP9X, SOCS6, ASB11, MALT1, ASB17, ASB9, RNF123, LOC220594, HUWE1, NEDD4, KLHL15, FBXO28, PSEN2, KLHL13, USP11, RNF138, PIAS1, USP48, TBL1X, PSMD6, USP14, AUP1	428	603	13528	1.20559	1	0.988659	99.6645
GOTERM_BP_FAT	GO:0030163~protein catabolic process	23	3.95869	0.319426	USP1, USP9X, SOCS6, ASB11, MALT1, ASB17, ASB9, RNF123, LOC220594, HUWE1, NEDD4, KLHL15, FBXO28, PSEN2, KLHL13, USP11, RNF138, PIAS1, USP48, TBL1X, PSMD6, USP14, AUP1	428	622	13528	1.16877	1	0.989694	99.8777
GOTERM_BP_FAT	GO:0006511~ubiquitin-dependent protein catabolic process	9	1.54905	0.491421	LOC220594, NEDD4, USP1, USP9X, USP11, USP48, PSMD6, TBL1X, USP14	428	242	13528	1.17548	1	0.995427	99.9992
Annotation Cluster 53	Enrichment Score: 0.5639046885486262
Category	Term	Count	%	PValue	Genes	List Total	Pop Hits	Pop Total	Fold Enrichment	Bonferroni	Benjamini	FDR
GOTERM_BP_FAT	GO:0060284~regulation of cell development	11	1.89329	0.113727	ISL2, LZTS1, EFNA1, NKX6-2, HOXD3, SMAD3, MBNL3, TIMP2, SPP1, HOXD11, THY1	428	205	13528	1.69601	1	0.985574	87.8027
GOTERM_BP_FAT	GO:0031344~regulation of cell projection organization	6	1.0327	0.150109	BBS4, CDC42, LZTS1, EFNA1, SPP1, THY1	428	89	13528	2.13084	1	0.987104	94.1248
GOTERM_BP_FAT	GO:0010769~regulation of cell morphogenesis involved in differentiation	5	0.860585	0.225337	LZTS1, EFNA1, SMAD3, SPP1, THY1	428	77	13528	2.05243	1	0.988691	98.8316
GOTERM_BP_FAT	GO:0045664~regulation of neuron differentiation	7	1.20482	0.243722	ISL2, LZTS1, EFNA1, HOXD3, TIMP2, SPP1, THY1	428	133	13528	1.66355	1	0.98797	99.2312
GOTERM_BP_FAT	GO:0050767~regulation of neurogenesis	8	1.37694	0.270986	ISL2, LZTS1, EFNA1, NKX6-2, HOXD3, TIMP2, SPP1, THY1	428	166	13528	1.52325	1	0.988514	99.5946
GOTERM_BP_FAT	GO:0010975~regulation of neuron projection development	4	0.688468	0.380842	LZTS1, EFNA1, SPP1, THY1	428	70	13528	1.80614	1	0.99094	99.9765
GOTERM_BP_FAT	GO:0022604~regulation of cell morphogenesis	6	1.0327	0.398007	LZTS1, EFNA1, SMAD3, FGD6, SPP1, THY1	428	131	13528	1.44767	1	0.991362	99.9856
GOTERM_BP_FAT	GO:0051960~regulation of nervous system development	8	1.37694	0.403559	ISL2, LZTS1, EFNA1, NKX6-2, HOXD3, TIMP2, SPP1, THY1	428	192	13528	1.31698	1	0.991756	99.9877
GOTERM_BP_FAT	GO:0050770~regulation of axonogenesis	3	0.516351	0.541219	EFNA1, SPP1, THY1	428	57	13528	1.66355	1	0.996726	99.9999
Annotation Cluster 54	Enrichment Score: 0.5638861590170745
Category	Term	Count	%	PValue	Genes	List Total	Pop Hits	Pop Total	Fold Enrichment	Bonferroni	Benjamini	FDR
GOTERM_CC_FAT	GO:0070161~anchoring junction	9	1.54905	0.14838	PTPRK, SDC1, EVPL, NRAP, SH3KBP1, EVL, VEZT, PAK1, SDC4	386	172	12782	1.73271	1	0.844658	89.0924
GOTERM_CC_FAT	GO:0005912~adherens junction	8	1.37694	0.187241	PTPRK, SDC1, NRAP, SH3KBP1, EVL, VEZT, PAK1, SDC4	386	155	12782	1.70911	1	0.853817	94.2733
GOTERM_CC_FAT	GO:0005924~cell-substrate adherens junction	6	1.0327	0.215247	SDC1, NRAP, SH3KBP1, EVL, PAK1, SDC4	386	106	12782	1.87438	1	0.87046	96.4697
GOTERM_CC_FAT	GO:0030055~cell-substrate junction	6	1.0327	0.24856	SDC1, NRAP, SH3KBP1, EVL, PAK1, SDC4	386	112	12782	1.77396	1	0.874919	98.0594
GOTERM_CC_FAT	GO:0005925~focal adhesion	5	0.860585	0.369229	SDC1, SH3KBP1, EVL, PAK1, SDC4	386	102	12782	1.62323	1	0.878839	99.8265
GOTERM_CC_FAT	GO:0016323~basolateral plasma membrane	8	1.37694	0.417395	SDC1, NRAP, SH3KBP1, S100G, EVL, PAK1, ATP6V1B1, SDC4	386	203	12782	1.30498	1	0.89215	99.942
GOTERM_CC_FAT	GO:0030054~cell junction	17	2.92599	0.492956	PTPRK, LZTS1, CLDN4, CLDN5, GRIK4, EVL, VEZT, SDC4, GJA3, SDC1, EVPL, NRAP, SH3KBP1, CHRNB3, PAK1, VAMP1, JAM2	386	518	12782	1.08675	1	0.919514	99.9915
Annotation Cluster 55	Enrichment Score: 0.5625571340909584
Category	Term	Count	%	PValue	Genes	List Total	Pop Hits	Pop Total	Fold Enrichment	Bonferroni	Benjamini	FDR
GOTERM_BP_FAT	GO:0034613~cellular protein localization	20	3.44234	0.0618145	RTP2, BBS4, PTPRK, YWHAZ, CLTB, NAPG, MTX2, PEX7, CDC42, AP1S2, TOMM7, GPR34, ID1, NEDD4, NUP205, STX16, SIL1, KPNA5, KPNA3, TRAM1	428	411	13528	1.53808	1	0.952667	67.109
GOTERM_BP_FAT	GO:0070727~cellular macromolecule localization	20	3.44234	0.0657834	RTP2, BBS4, PTPRK, YWHAZ, CLTB, NAPG, MTX2, PEX7, CDC42, AP1S2, TOMM7, GPR34, ID1, NEDD4, NUP205, STX16, SIL1, KPNA5, KPNA3, TRAM1	428	414	13528	1.52693	1	0.955862	69.4514
GOTERM_BP_FAT	GO:0017038~protein import	7	1.20482	0.233312	YWHAZ, TOMM7, MTX2, NUP205, KPNA5, KPNA3, PEX7	428	131	13528	1.68895	1	0.98799	99.0244
GOTERM_BP_FAT	GO:0008104~protein localization	32	5.50775	0.290481	ALS2, RTP2, BBS4, YWHAZ, CLTB, RAB9A, NAPG, MTX2, LMAN2, ZFYVE20, PEX7, CDC42, AP1S2, TOMM7, STX16, TRAM1, PTPRK, PLEK, TMSB10, FLNB, RAB11FIP4, GPR34, ID1, NEDD4, NUP205, PSEN2, SIL1, KPNA5, RAB39, ATG16L1, KPNA3, SNX10	428	882	13528	1.14676	1	0.988405	99.7472
GOTERM_BP_FAT	GO:0006886~intracellular protein transport	15	2.58176	0.290686	YWHAZ, CLTB, NAPG, MTX2, PEX7, AP1S2, TOMM7, GPR34, NEDD4, NUP205, STX16, SIL1, KPNA5, KPNA3, TRAM1	428	374	13528	1.26768	1	0.988149	99.7485
GOTERM_BP_FAT	GO:0033365~protein localization in organelle	7	1.20482	0.314171	BBS4, YWHAZ, TOMM7, MTX2, NUP205, KPNA5, KPNA3	428	146	13528	1.51543	1	0.989495	99.8601
SP_PIR_KEYWORDS	protein transport	17	2.92599	0.342582	RAB9A, NAPG, MTX2, LMAN2, ZFYVE20, PEX7, AP1S2, TOMM7, NUP205, STX16, SIL1, RAB39, KPNA5, ATG16L1, KPNA3, TRAM1, SNX10	561	485	19235	1.20181	1	0.923716	99.7415
GOTERM_BP_FAT	GO:0006605~protein targeting	9	1.54905	0.364558	YWHAZ, TOMM7, NEDD4, MTX2, NUP205, KPNA5, KPNA3, TRAM1, PEX7	428	215	13528	1.3231	1	0.990662	99.963
GOTERM_BP_FAT	GO:0046907~intracellular transport	22	3.78657	0.522638	ALS2, MYL7, BBS4, YWHAZ, CLTB, HTATIP2, NAPG, MTX2, SMG7, MALT1, ZFYVE20, PEX7, AP1S2, GPR34, TOMM7, NEDD4, NUP205, STX16, SIL1, KPNA5, KPNA3, TRAM1	428	657	13528	1.05839	1	0.996212	99.9997
GOTERM_BP_FAT	GO:0015031~protein transport	24	4.13081	0.619523	YWHAZ, RAB9A, CLTB, NAPG, PLEK, MTX2, LMAN2, ZFYVE20, PEX7, RAB11FIP4, AP1S2, GPR34, TOMM7, NEDD4, NUP205, STX16, PSEN2, SIL1, KPNA5, RAB39, ATG16L1, KPNA3, TRAM1, SNX10	428	762	13528	0.995511	1	0.997906	100
GOTERM_BP_FAT	GO:0045184~establishment of protein localization	24	4.13081	0.637136	YWHAZ, RAB9A, CLTB, NAPG, PLEK, MTX2, LMAN2, ZFYVE20, PEX7, RAB11FIP4, AP1S2, GPR34, TOMM7, NEDD4, NUP205, STX16, PSEN2, SIL1, KPNA5, RAB39, ATG16L1, KPNA3, TRAM1, SNX10	428	769	13528	0.986449	1	0.998244	100
Annotation Cluster 56	Enrichment Score: 0.5552009876667564
Category	Term	Count	%	PValue	Genes	List Total	Pop Hits	Pop Total	Fold Enrichment	Bonferroni	Benjamini	FDR
UP_SEQ_FEATURE	domain:Kazal-like	4	0.688468	0.111202	WFIKKN1, SPARCL1, KAZALD1, CFI	560	40	19113	3.41304	1	0.999888	86.1507
INTERPRO	IPR002350:Proteinase inhibitor I1, Kazal	3	0.516351	0.40949	WFIKKN1, SPARCL1, KAZALD1	507	46	16659	2.14291	1	0.999819	99.9733
SMART	SM00280:KAZAL	3	0.516351	0.474288	WFIKKN1, SPARCL1, KAZALD1	314	46	9079	1.8857	1	0.998658	99.9714
Annotation Cluster 57	Enrichment Score: 0.5316912213519897
Category	Term	Count	%	PValue	Genes	List Total	Pop Hits	Pop Total	Fold Enrichment	Bonferroni	Benjamini	FDR
GOTERM_BP_FAT	GO:0015674~di-, tri-valent inorganic cation transport	9	1.54905	0.193236	SLC39A14, CACNG6, CATSPER1, PSEN2, MFI2, SFXN3, SLC24A6, TRPV4, ITPR1	428	176	13528	1.61629	1	0.988993	97.6293
SP_PIR_KEYWORDS	calcium transport	5	0.860585	0.235075	CACNG6, CATSPER1, SLC24A6, TRPV4, ITPR1	561	85	19235	2.01688	1	0.894916	97.7776
INTERPRO	IPR005821:Ion transport	6	1.0327	0.242615	CATSPER1, TRPV4, KCNG3, CNGB3, ITPR1, KCNG2	507	110	16659	1.79225	1	0.998536	98.6981
SP_PIR_KEYWORDS	calcium channel	4	0.688468	0.261921	CACNG6, CATSPER1, TRPV4, ITPR1	561	61	19235	2.24833	1	0.907196	98.6621
GOTERM_BP_FAT	GO:0006816~calcium ion transport	6	1.0327	0.466424	CACNG6, CATSPER1, PSEN2, SLC24A6, TRPV4, ITPR1	428	142	13528	1.33553	1	0.994423	99.9982
GOTERM_MF_FAT	GO:0005262~calcium channel activity	4	0.688468	0.479391	CACNG6, CATSPER1, TRPV4, ITPR1	425	79	12983	1.54675	1	0.994645	99.9946
Annotation Cluster 58	Enrichment Score: 0.5245427085302237
Category	Term	Count	%	PValue	Genes	List Total	Pop Hits	Pop Total	Fold Enrichment	Bonferroni	Benjamini	FDR
GOTERM_BP_FAT	GO:0030900~forebrain development	9	1.54905	0.108521	BBS4, ALDH1A2, MSX1, HTRA2, PSEN2, LRP8, TBX19, TACC2, NR2F1	428	152	13528	1.8715	1	0.98338	86.492
GOTERM_BP_FAT	GO:0021987~cerebral cortex development	3	0.516351	0.279768	BBS4, LRP8, TACC2	428	33	13528	2.87341	1	0.988231	99.6718
GOTERM_BP_FAT	GO:0021543~pallium development	3	0.516351	0.428673	BBS4, LRP8, TACC2	428	46	13528	2.06136	1	0.99347	99.9942
GOTERM_BP_FAT	GO:0021537~telencephalon development	3	0.516351	0.612903	BBS4, LRP8, TACC2	428	65	13528	1.45881	1	0.997781	100
Annotation Cluster 59	Enrichment Score: 0.5116794382892319
Category	Term	Count	%	PValue	Genes	List Total	Pop Hits	Pop Total	Fold Enrichment	Bonferroni	Benjamini	FDR
SP_PIR_KEYWORDS	ion transport	28	4.81928	0.0110966	SLC39A14, SLC38A2, SLC22A18, KCNAB2, GRIK4, ATP1B4, SFXN3, KIAA1919, ATP6V1B1, ATP5G3, CNGB3, SLC23A1, KCNE2, TRPV4, KCNG3, ATP6V0D2, KCNG2, ATP5J2, SLC12A8, MFI2, CACNG6, SLC24A6, ITPR1, PKD2L2, SLC34A2, SLC26A8, CATSPER1, CHRNB3	561	578	19235	1.66096	0.993693	0.469138	14.6584
GOTERM_BP_FAT	GO:0055085~transmembrane transport	27	4.64716	0.0379782	SLC39A14, SLC22A18, KCNAB2, SFXN3, AQP6, KIAA1919, ATP6V1B1, ATP5G3, CNGB3, SLC23A1, MTCH1, TRPV4, KCNG3, ATP6V0D2, TRAM1, KCNG2, SLC12A8, RHD, SLC24A6, ITPR1, SLC16A2, SLC16A5, SLC26A8, RHCE, NUP205, CATSPER1, SIL1	428	569	13528	1.49983	1	0.89868	49.0711
GOTERM_BP_FAT	GO:0006812~cation transport	26	4.47504	0.0454098	SLC39A14, SLC38A2, SLC22A18, KCNAB2, ATP1B4, SFXN3, KIAA1919, ATP6V1B1, ATP5G3, SLC23A1, NUDT9, KCNE2, TRPV4, KCNG3, ATP6V0D2, KCNG2, ATP5J2, SLC12A8, MFI2, CACNG6, SLC24A6, ITPR1, CDK2, SLC34A2, PSEN2, CATSPER1	428	553	13528	1.48607	1	0.916784	55.5091
GOTERM_BP_FAT	GO:0006811~ion transport	33	5.67986	0.065943	SLC39A14, SLC38A2, SLC22A18, KCNAB2, ATP1B4, GRIK4, SFXN3, AQP6, KIAA1919, ATP6V1B1, ATP5G3, CNGB3, SLC23A1, NUDT9, TRPV4, KCNE2, KCNG3, ATP6V0D2, KCNG2, ATP5J2, SLC12A8, MFI2, CACNG6, SLC24A6, CDK2, ITPR1, PKD2L2, SLC34A2, SLC16A5, SLC26A8, CATSPER1, PSEN2, CHRNB3	428	768	13528	1.35813	1	0.953379	69.5422
GOTERM_BP_FAT	GO:0015672~monovalent inorganic cation transport	16	2.75387	0.0787691	SLC12A8, ATP5J2, SLC38A2, KCNAB2, ATP1B4, SLC24A6, KIAA1919, ATP6V1B1, ATP5G3, CDK2, SLC34A2, SLC23A1, KCNE2, KCNG3, ATP6V0D2, KCNG2	428	318	13528	1.59031	1	0.971139	76.064
SP_PIR_KEYWORDS	transport	59	10.1549	0.0915372	SLC22A18, RAB9A, KCNAB2, ATP1B4, GRIK4, AQP6, ZFYVE20, CNGB3, UQCRQ, PEX7, SLC23A1, AP1S2, APOD, TRPV4, KCNG3, ATP6V0D2, MB, KCNG2, SLC12A8, OSBP2, CACNG6, MFI2, SLC24A6, SLC7A13, PKD2L2, SLC34A2, RAB11FIP4, SLC26A8, NUP205, CATSPER1, SIL1, KPNA5, KPNA3, SNX10, SLC39A14, SLC38A2, NAPG, MTX2, SFXN3, LMAN2, KIAA1919, ATP6V1B1, ATP5G3, TOMM7, STX16, MTCH1, SLC35F2, KCNE2, TRAM1, ATP5J2, LAPTM4A, CYB…	561	1670	19235	1.21134	1	0.754867	74.4284
GOTERM_BP_FAT	GO:0030001~metal ion transport	20	3.44234	0.154339	SLC39A14, SLC12A8, SLC38A2, KCNAB2, CACNG6, MFI2, ATP1B4, SFXN3, SLC24A6, KIAA1919, ITPR1, CDK2, SLC34A2, SLC23A1, PSEN2, CATSPER1, KCNE2, TRPV4, KCNG3, KCNG2	428	465	13528	1.35946	1	0.987475	94.6142
GOTERM_MF_FAT	GO:0031420~alkali metal ion binding	11	1.89329	0.212962	SLC23A1, SLC12A8, SLC38A2, KCNAB2, SLC24A6, KCNE2, KIAA1919, KCNG3, BPNT1, KCNG2, SLC34A2	425	228	12983	1.47382	1	0.978447	97.2781
INTERPRO	IPR005821:Ion transport	6	1.0327	0.242615	CATSPER1, TRPV4, KCNG3, CNGB3, ITPR1, KCNG2	507	110	16659	1.79225	1	0.998536	98.6981
SP_PIR_KEYWORDS	ionic channel	12	2.0654	0.32356	KCNAB2, CACNG6, CATSPER1, GRIK4, CHRNB3, KCNE2, TRPV4, KCNG3, CNGB3, ITPR1, PKD2L2, KCNG2	561	318	19235	1.29385	1	0.923624	99.6124
GOTERM_MF_FAT	GO:0015267~channel activity	16	2.75387	0.369341	KCNAB2, CACNG6, GRIK4, AQP6, CNGB3, ITPR1, PKD2L2, GJA3, SLC26A8, NUDT9, CATSPER1, KCNE2, TRPV4, CHRNB3, KCNG3, KCNG2	425	412	12983	1.18634	1	0.988593	99.9029
GOTERM_MF_FAT	GO:0022803~passive transmembrane transporter activity	16	2.75387	0.373285	KCNAB2, CACNG6, GRIK4, AQP6, CNGB3, ITPR1, PKD2L2, GJA3, SLC26A8, NUDT9, CATSPER1, KCNE2, TRPV4, CHRNB3, KCNG3, KCNG2	425	413	12983	1.18347	1	0.988569	99.9117
GOTERM_MF_FAT	GO:0046873~metal ion transmembrane transporter activity	13	2.23752	0.384137	SLC39A14, KCNAB2, CACNG6, CNGB3, ITPR1, SLC23A1, NUDT9, CATSPER1, KCNE2, TRPV4, CHRNB3, KCNG3, KCNG2	425	328	12983	1.21075	1	0.988357	99.9321
GOTERM_BP_FAT	GO:0006813~potassium ion transport	7	1.20482	0.393004	SLC12A8, KCNAB2, ATP1B4, KCNE2, KCNG3, CDK2, KCNG2	428	160	13528	1.38283	1	0.991202	99.9833
GOTERM_MF_FAT	GO:0005261~cation channel activity	11	1.89329	0.409646	KCNAB2, NUDT9, CACNG6, CATSPER1, CHRNB3, KCNE2, TRPV4, KCNG3, CNGB3, ITPR1, KCNG2	425	275	12983	1.22193	1	0.989913	99.9641
GOTERM_MF_FAT	GO:0022838~substrate specific channel activity	15	2.58176	0.425934	KCNAB2, GRIK4, CACNG6, AQP6, CNGB3, ITPR1, PKD2L2, SLC26A8, NUDT9, CATSPER1, KCNE2, TRPV4, CHRNB3, KCNG3, KCNG2	425	398	12983	1.15132	1	0.991094	99.9764
SP_PIR_KEYWORDS	potassium transport	5	0.860585	0.431593	SLC12A8, KCNAB2, KCNE2, KCNG3, KCNG2	561	115	19235	1.49074	1	0.947553	99.9673
SP_PIR_KEYWORDS	voltage-gated channel	6	1.0327	0.443782	KCNAB2, CACNG6, CATSPER1, KCNE2, KCNG3, KCNG2	561	150	19235	1.37148	1	0.948132	99.9759
SP_PIR_KEYWORDS	potassium	5	0.860585	0.501734	SLC12A8, KCNAB2, KCNE2, KCNG3, KCNG2	561	126	19235	1.36059	1	0.956341	99.995
GOTERM_MF_FAT	GO:0005216~ion channel activity	14	2.40964	0.502955	KCNAB2, CACNG6, GRIK4, CNGB3, ITPR1, PKD2L2, SLC26A8, NUDT9, CATSPER1, KCNE2, TRPV4, CHRNB3, KCNG3, KCNG2	425	386	12983	1.10797	1	0.994676	99.9973
GOTERM_MF_FAT	GO:0022843~voltage-gated cation channel activity	6	1.0327	0.527108	KCNAB2, CACNG6, CATSPER1, KCNE2, KCNG3, KCNG2	425	147	12983	1.24687	1	0.995104	99.9987
GOTERM_CC_FAT	GO:0034703~cation channel complex	5	0.860585	0.565725	CACNG6, PPM1A, KCNE2, KCNG3, KCNG2	386	132	12782	1.25432	1	0.935328	99.999
GOTERM_MF_FAT	GO:0030955~potassium ion binding	5	0.860585	0.605656	SLC12A8, KCNAB2, KCNE2, KCNG3, KCNG2	425	128	12983	1.19329	1	0.99639	99.9999
GOTERM_MF_FAT	GO:0005249~voltage-gated potassium channel activity	4	0.688468	0.638925	KCNAB2, KCNE2, KCNG3, KCNG2	425	100	12983	1.22193	1	0.997117	100
SP_PIR_KEYWORDS	potassium channel	3	0.516351	0.667366	KCNE2, KCNG3, KCNG2	561	78	19235	1.31873	1	0.978593	100
GOTERM_MF_FAT	GO:0022836~gated channel activity	10	1.72117	0.687661	KCNAB2, CACNG6, CATSPER1, GRIK4, CHRNB3, KCNE2, KCNG3, CNGB3, ITPR1, KCNG2	425	310	12983	0.985427	1	0.998096	100
GOTERM_CC_FAT	GO:0008076~voltage-gated potassium channel complex	3	0.516351	0.736492	KCNE2, KCNG3, KCNG2	386	86	12782	1.15514	1	0.97711	100
GOTERM_CC_FAT	GO:0034705~potassium channel complex	3	0.516351	0.736492	KCNE2, KCNG3, KCNG2	386	86	12782	1.15514	1	0.97711	100
GOTERM_CC_FAT	GO:0034702~ion channel complex	6	1.0327	0.744041	CACNG6, PPM1A, CHRNB3, KCNE2, KCNG3, KCNG2	386	205	12782	0.96919	1	0.978293	100
GOTERM_MF_FAT	GO:0022832~voltage-gated channel activity	6	1.0327	0.767936	KCNAB2, CACNG6, CATSPER1, KCNE2, KCNG3, KCNG2	425	195	12983	0.939946	1	0.999165	100
GOTERM_MF_FAT	GO:0005244~voltage-gated ion channel activity	6	1.0327	0.767936	KCNAB2, CACNG6, CATSPER1, KCNE2, KCNG3, KCNG2	425	195	12983	0.939946	1	0.999165	100
GOTERM_MF_FAT	GO:0005267~potassium channel activity	4	0.688468	0.814249	KCNAB2, KCNE2, KCNG3, KCNG2	425	133	12983	0.918744	1	0.999584	100
Annotation Cluster 60	Enrichment Score: 0.5090943908622088
Category	Term	Count	%	PValue	Genes	List Total	Pop Hits	Pop Total	Fold Enrichment	Bonferroni	Benjamini	FDR
GOTERM_BP_FAT	GO:0015674~di-, tri-valent inorganic cation transport	9	1.54905	0.193236	SLC39A14, CACNG6, CATSPER1, PSEN2, MFI2, SFXN3, SLC24A6, TRPV4, ITPR1	428	176	13528	1.61629	1	0.988993	97.6293
GOTERM_BP_FAT	GO:0006826~iron ion transport	3	0.516351	0.23256	SLC39A14, MFI2, SFXN3	428	29	13528	3.26974	1	0.988187	99.0076
GOTERM_BP_FAT	GO:0000041~transition metal ion transport	3	0.516351	0.660834	SLC39A14, MFI2, SFXN3	428	71	13528	1.33553	1	0.998643	100
Annotation Cluster 61	Enrichment Score: 0.5081559646801436
Category	Term	Count	%	PValue	Genes	List Total	Pop Hits	Pop Total	Fold Enrichment	Bonferroni	Benjamini	FDR
KEGG_PATHWAY	hsa04660:T cell receptor signaling pathway	7	1.20482	0.115865	CDC42, MAPK14, ZAP70, CTLA4, MALT1, PAK1, AKT3	158	108	5085	2.08597	1	0.848662	76.5273
KEGG_PATHWAY	hsa04666:Fc gamma R-mediated phagocytosis	6	1.0327	0.169132	CDC42, GAB2, SPHK2, FCGR2A, PAK1, AKT3	158	95	5085	2.03264	1	0.839004	88.7032
KEGG_PATHWAY	hsa05211:Renal cell carcinoma	4	0.688468	0.36779	CDC42, ETS1, PAK1, AKT3	158	70	5085	1.83906	1	0.870129	99.5468
KEGG_PATHWAY	hsa04510:Focal adhesion	8	1.37694	0.427799	MYL7, CDC42, CCND3, LAMC2, PAK1, FLNB, AKT3, SPP1	158	201	5085	1.28094	1	0.889325	99.8599
KEGG_PATHWAY	hsa04062:Chemokine signaling pathway	4	0.688468	0.933685	CDC42, PAK1, AKT3, ELMO1	158	187	5085	0.688418	1	0.997617	100
Annotation Cluster 62	Enrichment Score: 0.5005569638992774
Category	Term	Count	%	PValue	Genes	List Total	Pop Hits	Pop Total	Fold Enrichment	Bonferroni	Benjamini	FDR
GOTERM_CC_FAT	GO:0000792~heterochromatin	4	0.688468	0.125256	PCGF2, TRIM28, MECP2, H2AFY	386	41	12782	3.23063	1	0.830206	84.2154
GOTERM_CC_FAT	GO:0005720~nuclear heterochromatin	3	0.516351	0.217025	PCGF2, TRIM28, H2AFY	386	29	12782	3.42559	1	0.866951	96.5784
GOTERM_CC_FAT	GO:0000228~nuclear chromosome	7	1.20482	0.362396	POLD3, TEX12, PCGF2, TRIM28, HOXD12, H2AFY, HDAC8	386	162	12782	1.43085	1	0.882412	99.7987
GOTERM_CC_FAT	GO:0000785~chromatin	8	1.37694	0.402824	PCGF2, NEDD4, TRIM28, ATP1B4, MECP2, H2AFY, TNP1, PRM2	386	200	12782	1.32456	1	0.891828	99.9185
GOTERM_CC_FAT	GO:0000790~nuclear chromatin	3	0.516351	0.496773	PCGF2, TRIM28, H2AFY	386	55	12782	1.80622	1	0.91974	99.9923
GOTERM_CC_FAT	GO:0044454~nuclear chromosome part	5	0.860585	0.503376	POLD3, TEX12, PCGF2, TRIM28, H2AFY	386	122	12782	1.35713	1	0.919627	99.9936
Annotation Cluster 63	Enrichment Score: 0.49573114538784746
Category	Term	Count	%	PValue	Genes	List Total	Pop Hits	Pop Total	Fold Enrichment	Bonferroni	Benjamini	FDR
UP_SEQ_FEATURE	repeat:ARM 3	3	0.516351	0.283965	ARMCX3, KPNA5, KPNA3	560	36	19113	2.8442	1	0.999994	99.6308
UP_SEQ_FEATURE	repeat:ARM 2	3	0.516351	0.294872	ARMCX3, KPNA5, KPNA3	560	37	19113	2.76733	1	0.999995	99.7146
INTERPRO	IPR000225:Armadillo	3	0.516351	0.310404	ARMCX3, KPNA5, KPNA3	507	37	16659	2.66416	1	0.999389	99.6991
INTERPRO	IPR011989:Armadillo-like helical	6	1.0327	0.348802	ARMC9, ARMCX3, SIL1, KPNA5, CLASP2, KPNA3	507	128	16659	1.54022	1	0.999549	99.8771
SMART	SM00185:ARM	3	0.516351	0.366387	ARMCX3, KPNA5, KPNA3	314	37	9079	2.34438	1	0.995813	99.6947
Annotation Cluster 64	Enrichment Score: 0.48908765579299834
Category	Term	Count	%	PValue	Genes	List Total	Pop Hits	Pop Total	Fold Enrichment	Bonferroni	Benjamini	FDR
GOTERM_BP_FAT	GO:0001708~cell fate specification	4	0.688468	0.217299	NKX6-2, PSEN2, HOXD10, HOXD11	428	51	13528	2.47902	1	0.988201	98.6014
GOTERM_BP_FAT	GO:0045165~cell fate commitment	7	1.20482	0.275713	CDC42, ISL2, NKX6-2, PSEN2, HOXD10, TBX19, HOXD11	428	139	13528	1.59174	1	0.988283	99.638
GOTERM_BP_FAT	GO:0009953~dorsal/ventral pattern formation	3	0.516351	0.569142	NKX6-2, PSEN2, HOXD11	428	60	13528	1.58037	1	0.996983	100
Annotation Cluster 65	Enrichment Score: 0.48522855618661204
Category	Term	Count	%	PValue	Genes	List Total	Pop Hits	Pop Total	Fold Enrichment	Bonferroni	Benjamini	FDR
GOTERM_BP_FAT	GO:0043433~negative regulation of transcription factor activity	4	0.688468	0.168889	IRAK1, CDKN2A, ID1, ID3	428	45	13528	2.80955	1	0.987419	96.0198
GOTERM_BP_FAT	GO:0050778~positive regulation of immune response	8	1.37694	0.174849	IRAK1, PSEN2, ZAP70, PLA2G1B, KLRK1, MALT1, CFI, THY1	428	145	13528	1.74386	1	0.987804	96.489
GOTERM_BP_FAT	GO:0051098~regulation of binding	8	1.37694	0.20966	IRAK1, CDKN2A, EPB41, ID1, PLA2G1B, SMAD3, MALT1, ID3	428	153	13528	1.65268	1	0.988672	98.3434
GOTERM_BP_FAT	GO:0043392~negative regulation of DNA binding	4	0.688468	0.217299	IRAK1, CDKN2A, ID1, ID3	428	51	13528	2.47902	1	0.988201	98.6014
GOTERM_BP_FAT	GO:0051090~regulation of transcription factor activity	6	1.0327	0.225802	IRAK1, CDKN2A, ID1, PLA2G1B, MALT1, ID3	428	103	13528	1.84121	1	0.987597	98.8438
GOTERM_BP_FAT	GO:0051100~negative regulation of binding	4	0.688468	0.285383	IRAK1, CDKN2A, ID1, ID3	428	59	13528	2.14288	1	0.988219	99.7136
GOTERM_BP_FAT	GO:0051101~regulation of DNA binding	6	1.0327	0.335126	IRAK1, CDKN2A, ID1, PLA2G1B, MALT1, ID3	428	121	13528	1.56731	1	0.989803	99.9186
GOTERM_BP_FAT	GO:0051092~positive regulation of NF-kappaB transcription factor activity	3	0.516351	0.372901	IRAK1, PLA2G1B, MALT1	428	41	13528	2.31274	1	0.990339	99.9706
GOTERM_BP_FAT	GO:0051099~positive regulation of binding	4	0.688468	0.448641	IRAK1, EPB41, PLA2G1B, MALT1	428	78	13528	1.6209	1	0.993821	99.9969
GOTERM_BP_FAT	GO:0051091~positive regulation of transcription factor activity	3	0.516351	0.569142	IRAK1, PLA2G1B, MALT1	428	60	13528	1.58037	1	0.996983	100
GOTERM_BP_FAT	GO:0043388~positive regulation of DNA binding	3	0.516351	0.653189	IRAK1, PLA2G1B, MALT1	428	70	13528	1.35461	1	0.998499	100
GOTERM_BP_FAT	GO:0044092~negative regulation of molecular function	9	1.54905	0.832343	IRAK1, CDKN2A, PLEK, ID1, ID3, PSMD6, GCHFR, DNAJB6, THY1	428	334	13528	0.851698	1	0.999863	100
Annotation Cluster 66	Enrichment Score: 0.48195281066790846
Category	Term	Count	%	PValue	Genes	List Total	Pop Hits	Pop Total	Fold Enrichment	Bonferroni	Benjamini	FDR
GOTERM_MF_FAT	GO:0019901~protein kinase binding	8	1.37694	0.205489	PTPRK, IRAK1, CDKN2A, PLEK, CCND3, SMAD3, RNF138, SPDYC	425	147	12983	1.66249	1	0.97905	96.8621
GOTERM_MF_FAT	GO:0019900~kinase binding	8	1.37694	0.368302	PTPRK, IRAK1, CDKN2A, PLEK, CCND3, SMAD3, RNF138, SPDYC	425	179	12983	1.36528	1	0.989125	99.9005
GOTERM_BP_FAT	GO:0045786~negative regulation of cell cycle	4	0.688468	0.473314	PTPRK, CDKN2A, ETS1, SMAD3	428	81	13528	1.56086	1	0.994592	99.9986
Annotation Cluster 67	Enrichment Score: 0.4804049042344524
Category	Term	Count	%	PValue	Genes	List Total	Pop Hits	Pop Total	Fold Enrichment	Bonferroni	Benjamini	FDR
SP_PIR_KEYWORDS	Symport	8	1.37694	0.0435366	SLC16A2, SLC23A1, SLC16A5, SLC12A8, SLC22A18, SLC38A2, KIAA1919, SLC34A2	561	111	19235	2.47113	1	0.674604	46.8632
GOTERM_MF_FAT	GO:0015293~symporter activity	8	1.37694	0.161349	SLC16A2, SLC23A1, SLC16A5, SLC12A8, SLC22A18, SLC38A2, KIAA1919, SLC34A2	425	137	12983	1.78384	1	0.979977	92.9205
GOTERM_MF_FAT	GO:0031420~alkali metal ion binding	11	1.89329	0.212962	SLC23A1, SLC12A8, SLC38A2, KCNAB2, SLC24A6, KCNE2, KIAA1919, KCNG3, BPNT1, KCNG2, SLC34A2	425	228	12983	1.47382	1	0.978447	97.2781
GOTERM_BP_FAT	GO:0046942~carboxylic acid transport	7	1.20482	0.319739	SLC16A2, SLC23A1, SLC16A5, SLC38A2, SLC26A8, PLA2G1B, SLC7A13	428	147	13528	1.50512	1	0.989501	99.8786
GOTERM_BP_FAT	GO:0015849~organic acid transport	7	1.20482	0.325323	SLC16A2, SLC23A1, SLC16A5, SLC38A2, SLC26A8, PLA2G1B, SLC7A13	428	148	13528	1.49495	1	0.989268	99.8949
GOTERM_BP_FAT	GO:0006814~sodium ion transport	6	1.0327	0.391721	SLC23A1, SLC38A2, ATP1B4, SLC24A6, KIAA1919, SLC34A2	428	130	13528	1.45881	1	0.99155	99.9827
SP_PIR_KEYWORDS	Sodium	5	0.860585	0.438097	SLC23A1, SLC38A2, SLC24A6, KIAA1919, SLC34A2	561	116	19235	1.47789	1	0.947156	99.9722
SP_PIR_KEYWORDS	Sodium transport	5	0.860585	0.438097	SLC23A1, SLC38A2, SLC24A6, KIAA1919, SLC34A2	561	116	19235	1.47789	1	0.947156	99.9722
GOTERM_BP_FAT	GO:0015718~monocarboxylic acid transport	3	0.516351	0.471355	SLC16A2, SLC16A5, PLA2G1B	428	50	13528	1.89645	1	0.994633	99.9985
GOTERM_MF_FAT	GO:0031402~sodium ion binding	5	0.860585	0.53432	SLC23A1, SLC38A2, SLC24A6, KIAA1919, SLC34A2	425	117	12983	1.30548	1	0.995102	99.999
INTERPRO	IPR011701:Major facilitator superfamily MFS-1	3	0.516351	0.70992	SLC16A2, SLC16A5, KIAA1919	507	81	16659	1.21696	1	0.999997	100
GOTERM_MF_FAT	GO:0015294~solute:cation symporter activity	3	0.516351	0.821548	SLC23A1, KIAA1919, SLC34A2	425	95	12983	0.964681	1	0.999635	100
Annotation Cluster 68	Enrichment Score: 0.4784955467967932
Category	Term	Count	%	PValue	Genes	List Total	Pop Hits	Pop Total	Fold Enrichment	Bonferroni	Benjamini	FDR
BIOCARTA	h_tollPathway:Toll-Like Receptor Pathway	4	0.688468	0.146841	IRAK1, TLR10, MAPK14, CD14	53	37	1437	2.93116	1	0.987314	83.3752
GOTERM_BP_FAT	GO:0002237~response to molecule of bacterial origin	5	0.860585	0.287844	IRAK1, MAPK14, MALT1, TIMP4, CD14	428	86	13528	1.83764	1	0.988141	99.7303
KEGG_PATHWAY	hsa04620:Toll-like receptor signaling pathway	5	0.860585	0.379866	IRAK1, MAPK14, AKT3, CD14, SPP1	158	101	5085	1.59324	1	0.872622	99.6388
GOTERM_BP_FAT	GO:0032496~response to lipopolysaccharide	4	0.688468	0.440313	IRAK1, MAPK14, TIMP4, CD14	428	77	13528	1.64195	1	0.993239	99.996
GOTERM_BP_FAT	GO:0009617~response to bacterium	7	1.20482	0.572962	IRAK1, MAPK14, LYZ, PLA2G2A, MALT1, TIMP4, CD14	428	193	13528	1.14639	1	0.997111	100
Annotation Cluster 69	Enrichment Score: 0.4780897024381236
Category	Term	Count	%	PValue	Genes	List Total	Pop Hits	Pop Total	Fold Enrichment	Bonferroni	Benjamini	FDR
GOTERM_BP_FAT	GO:0009896~positive regulation of catabolic process	4	0.688468	0.200828	PACSIN3, NEDD4, BECN1, FURIN	428	49	13528	2.5802	1	0.988412	97.9895
GOTERM_BP_FAT	GO:0045732~positive regulation of protein catabolic process	3	0.516351	0.209122	PACSIN3, NEDD4, FURIN	428	27	13528	3.51194	1	0.988955	98.3237
GOTERM_BP_FAT	GO:0031331~positive regulation of cellular catabolic process	3	0.516351	0.315069	PACSIN3, BECN1, FURIN	428	36	13528	2.63396	1	0.989404	99.8633
GOTERM_BP_FAT	GO:0009894~regulation of catabolic process	5	0.860585	0.359613	PACSIN3, NEDD4, BECN1, GPR109A, FURIN	428	96	13528	1.64622	1	0.990718	99.9576
GOTERM_BP_FAT	GO:0042176~regulation of protein catabolic process	3	0.516351	0.491968	PACSIN3, NEDD4, FURIN	428	52	13528	1.82351	1	0.995378	99.9993
GOTERM_BP_FAT	GO:0031329~regulation of cellular catabolic process	3	0.516351	0.578173	PACSIN3, BECN1, FURIN	428	61	13528	1.55447	1	0.997148	100
Annotation Cluster 70	Enrichment Score: 0.4774206692875803
Category	Term	Count	%	PValue	Genes	List Total	Pop Hits	Pop Total	Fold Enrichment	Bonferroni	Benjamini	FDR
GOTERM_CC_FAT	GO:0044421~extracellular region part	40	6.88468	0.0338085	CSF3, UTS2, CHIA, IL18, LTBP4, NDP, IL31, TIMP4, TIMP2, LIF, PRSS8, APOD, AMELX, PLA2G1B, GDF9, CFI, FBN2, PCSK6, ANGPTL2, SPP1, IL13RA2, NYX, FLRT1, CMTM2, SPARCL1, ZP4, DMP1, LYZ, MEPE, FURIN, ADIPOQ, PRELP, KAZALD1, PLA2G2A, MEP1B, LRP8, LAMC2, LIPC, CPB2, CMTM6	386	960	12782	1.37975	0.999997	0.797089	37.7781
GOTERM_CC_FAT	GO:0005615~extracellular space	28	4.81928	0.0937141	CSF3, UTS2, CHIA, IL18, NDP, IL31, TIMP4, LIF, PRSS8, APOD, PLA2G1B, GDF9, CFI, PCSK6, ANGPTL2, IL13RA2, SPP1, CMTM2, LYZ, FURIN, ADIPOQ, PLA2G2A, MEP1B, LRP8, LAMC2, LIPC, CPB2, CMTM6	386	685	12782	1.35356	1	0.809745	74.2685
GOTERM_CC_FAT	GO:0005576~extracellular region	68	11.704	0.199796	UTS2, CHIA, CXORF36, LTBP4, IL18, AZGP1, TBC1D15, APOD, ST3GAL4, PROZ, PLA2G1B, CNTNAP3, GDF9, CFI, GUCA2A, IL13RA2, UNQ6975, SPARCL1, ZP4, MFI2, LYZ, CTSS, MEPE, PRELP, LYZL1, PLA2G2A, LAMC2, PYY2, ADAM12, PLA2G2D, CSF3, WFIKKN1, HSD17B13, NDP, MST1, IL31, TIMP4, OTOR, TIMP2, PRSS8, LIF, TNFRSF1B, LECT1, AMELX, ENTPD6, FBN2, PCSK6, ANGPTL2, SPP2, SPP1, NYX, FLRT1, ST6GAL1, CMTM2, PLEK, PLAC1, SI…	386	2010	12782	1.12027	1	0.866929	95.3801
SP_PIR_KEYWORDS	Secreted	56	9.63855	0.206777	UTS2, CHIA, EFNA1, LTBP4, IL18, CXORF36, AZGP1, APOD, ST3GAL4, PROZ, PLA2G1B, CNTNAP3, GDF9, GUCA2A, CFI, UNQ6975, SPARCL1, ZP4, MEPE, PRELP, LYZL1, LAMC2, PYY2, ADAM12, PLA2G2D, CSF3, WFIKKN1, HSD17B13, NDP, MST1, IL31, TIMP4, OTOR, TIMP2, PRSS8, LIF, TNFRSF1B, LECT1, AMELX, ENTPD6, FBN2, PCSK6, ANGPTL2, SPP2, SPP1, NYX, ST6GAL1, PLAC1, SILV, DMP1, FRZB, ADIPOQ, KAZALD1, LRP8, LIPC, CPB2	561	1689	19235	1.13681	1	0.883086	96.2768
SP_PIR_KEYWORDS	signal	96	16.5232	0.492692	C20ORF106, UTS2, MPZL1, CHIA, ARSG, ATP6AP2, EFNA1, LYPD5, CXORF36, LTBP4, GRIK4, SDC4, AZGP1, APOD, PROZ, CNTNAP3, PLA2G1B, GDF9, CFI, GUCA2A, IL13RA2, DPEP2, UNQ6975, PTPRK, STS, SPARCL1, ZP4, PTPRH, MFI2, LYZ, CD160, SLC24A6, CTSS, MEPE, THY1, PRELP, LYZL1, SDC1, H6PD, PLA2G2A, SIL1, LAMC2, PYY2, JAM2, ADAM12, BTN3A2, PLA2G2D, CSF3, LY6G6D, MEGF8, SLC39A14, WFIKKN1, HSD17B13, NDP, MST1, IL31, …	561	3250	19235	1.01278	1	0.956885	99.9935
UP_SEQ_FEATURE	signal peptide	96	16.5232	0.520489	C20ORF106, UTS2, MPZL1, CHIA, ARSG, ATP6AP2, EFNA1, LYPD5, CXORF36, LTBP4, GRIK4, SDC4, AZGP1, APOD, PROZ, CNTNAP3, PLA2G1B, GDF9, CFI, GUCA2A, IL13RA2, DPEP2, UNQ6975, PTPRK, STS, SPARCL1, ZP4, PTPRH, MFI2, LYZ, CD160, SLC24A6, CTSS, MEPE, THY1, PRELP, LYZL1, SDC1, H6PD, PLA2G2A, SIL1, LAMC2, PYY2, JAM2, ADAM12, BTN3A2, PLA2G2D, CSF3, LY6G6D, MEGF8, SLC39A14, WFIKKN1, HSD17B13, NDP, MST1, IL31, …	560	3250	19113	1.00816	1	1	99.9996
UP_SEQ_FEATURE	disulfide bond	79	13.5972	0.722499	UTS2, MPZL1, CHIA, CLTB, EFNA1, LTBP4, GPR109A, ATP1B4, AZGP1, APOD, ST3GAL4, PROZ, PLA2G1B, CNTNAP3, GDF9, CFI, GUCA2A, RGR, IL13RA2, DPEP2, GPR173, PTPRK, STS, SPARCL1, MFI2, LYZ, CD160, CTSS, THY1, PRELP, SLC34A2, LYZL1, ADRB1, PLA2G2A, LAMC2, JAM2, ADAM12, PLA2G2D, BTN3A2, LY6G6D, C17ORF37, CSF3, MEGF8, WFIKKN1, NDP, MST1, KLRK1, TIMP4, TIMP2, OTOR, PRSS8, LIF, TNFRSF1B, LECT1, ECE1, COX6B1, …	560	2819	19113	0.956473	1	1	100
SP_PIR_KEYWORDS	disulfide bond	81	13.9415	0.746995	UTS2, MPZL1, CHIA, CLTB, EFNA1, LTBP4, GPR109A, ATP1B4, AZGP1, APOD, ST3GAL4, PROZ, PLA2G1B, CNTNAP3, GDF9, CFI, GUCA2A, RGR, IL13RA2, DPEP2, GPR173, PTPRK, STS, SPARCL1, PTPRH, MFI2, LYZ, CD160, CTSS, THY1, PRELP, SLC34A2, LYZL1, ADRB1, PLA2G2A, LAMC2, JAM2, ADAM12, PLA2G2D, BTN3A2, LY6G6D, C17ORF37, CSF3, MEGF8, WFIKKN1, NDP, MST1, KLRK1, TIMP4, TIMP2, OTOR, PRSS8, LIF, TNFRSF1B, LECT1, ECE1, C…	561	2924	19235	0.949811	1	0.986069	100
SP_PIR_KEYWORDS	glycoprotein	111	19.105	0.953862	MPZL1, HM13, EFNA1, LYPD5, LTBP4, ATP1B4, GRIK4, CNGB3, AZGP1, APOD, ST3GAL4, GDF9, CFI, RGR, PTPRK, SLC12A8, SPARCL1, PTPRH, MFI2, MEPE, GLCE, THY1, PKD2L2, PRELP, SLC34A2, LAMC2, HAS3, BTN3A2, PLA2G2D, LY6G6D, GCNT2, SLC38A2, MST1, KLRK1, IL31, LMAN2, KIAA1919, NRN1, G6PC2, LIF, ECE1, ENTPD6, ENTPD4, ANGPTL2, TRAM1, SPP1, NYX, TLR10, ST6GAL1, EPB41, DMP1, FURIN, ABCG2, EPHA4, LAMP2, GPR34, CHRN…	561	4318	19235	0.881393	1	0.999609	100
UP_SEQ_FEATURE	glycosylation site:N-linked (GlcNAc...)	104	17.9002	0.973293	MPZL1, HM13, EFNA1, LYPD5, LTBP4, ATP1B4, GRIK4, CNGB3, AZGP1, APOD, ST3GAL4, GDF9, CFI, RGR, PTPRK, SLC12A8, SPARCL1, PTPRH, MFI2, MEPE, GLCE, THY1, PKD2L2, PRELP, SLC34A2, LAMC2, HAS3, BTN3A2, PLA2G2D, LY6G6D, GCNT2, SLC38A2, MST1, KLRK1, IL31, LMAN2, KIAA1919, G6PC2, LIF, ECE1, ENTPD6, ENTPD4, ANGPTL2, TRAM1, SPP1, NYX, TLR10, ST6GAL1, DMP1, FURIN, ABCG2, EPHA4, LAMP2, GPR34, CHRNB3, CPB2, CLE…	560	4129	19113	0.859665	1	1	100
Annotation Cluster 71	Enrichment Score: 0.4685430672368889
Category	Term	Count	%	PValue	Genes	List Total	Pop Hits	Pop Total	Fold Enrichment	Bonferroni	Benjamini	FDR
GOTERM_MF_FAT	GO:0022890~inorganic cation transmembrane transporter activity	11	1.89329	0.0263508	SLC39A14, SLC23A1, RHCE, ATP1B4, COX6B1, RHD, ATP6V1B1, UQCRQ, ATP6V0D2, ATP5G3, ITPR1	425	151	12983	2.22537	1	0.870536	33.0927
SP_PIR_KEYWORDS	Hydrogen ion transport	5	0.860585	0.0505459	ATP5J2, ATP1B4, ATP6V1B1, ATP6V0D2, ATP5G3	561	48	19235	3.57156	1	0.674156	52.1348
GOTERM_MF_FAT	GO:0015077~monovalent inorganic cation transmembrane transporter activity	7	1.20482	0.124794	SLC23A1, ATP1B4, COX6B1, ATP6V1B1, UQCRQ, ATP6V0D2, ATP5G3	425	104	12983	2.05613	1	0.966677	86.5464
GOTERM_BP_FAT	GO:0015992~proton transport	5	0.860585	0.126215	ATP5J2, ATP1B4, ATP6V1B1, ATP6V0D2, ATP5G3	428	61	13528	2.59078	1	0.987646	90.4752
GOTERM_BP_FAT	GO:0006818~hydrogen transport	5	0.860585	0.137429	ATP5J2, ATP1B4, ATP6V1B1, ATP6V0D2, ATP5G3	428	63	13528	2.50853	1	0.986623	92.395
GOTERM_CC_FAT	GO:0016469~proton-transporting two-sector ATPase complex	4	0.688468	0.153175	ATP5J2, ATP6V1B1, ATP6V0D2, ATP5G3	386	45	12782	2.94347	1	0.837032	89.9098
GOTERM_CC_FAT	GO:0033177~proton-transporting two-sector ATPase complex, proton-transporting domain	3	0.516351	0.162161	ATP5J2, ATP6V0D2, ATP5G3	386	24	12782	4.13925	1	0.838518	91.2908
KEGG_PATHWAY	hsa00190:Oxidative phosphorylation	7	1.20482	0.212464	ATP5J2, COX6B1, ATP6V1B1, UQCRQ, ATP6V0D2, ATP5G3, PPA2	158	130	5085	1.73296	1	0.872553	93.9858
GOTERM_BP_FAT	GO:0006754~ATP biosynthetic process	5	0.860585	0.309238	ATP5J2, ATP1B4, ATP6V1B1, ATP6V0D2, ATP5G3	428	89	13528	1.7757	1	0.989089	99.8415
GOTERM_BP_FAT	GO:0009259~ribonucleotide metabolic process	7	1.20482	0.319739	ATP5J2, NUDT9, ATP1B4, ENTPD4, ATP6V1B1, ATP6V0D2, ATP5G3	428	147	13528	1.50512	1	0.989501	99.8786
GOTERM_MF_FAT	GO:0015078~hydrogen ion transmembrane transporter activity	5	0.860585	0.338832	COX6B1, ATP6V1B1, UQCRQ, ATP6V0D2, ATP5G3	425	90	12983	1.69712	1	0.98669	99.8023
GOTERM_BP_FAT	GO:0015985~energy coupled proton transport, down electrochemical gradient	3	0.516351	0.361474	ATP6V1B1, ATP6V0D2, ATP5G3	428	40	13528	2.37056	1	0.990391	99.9597
GOTERM_BP_FAT	GO:0015986~ATP synthesis coupled proton transport	3	0.516351	0.361474	ATP6V1B1, ATP6V0D2, ATP5G3	428	40	13528	2.37056	1	0.990391	99.9597
GOTERM_BP_FAT	GO:0009206~purine ribonucleoside triphosphate biosynthetic process	5	0.860585	0.374028	ATP5J2, ATP1B4, ATP6V1B1, ATP6V0D2, ATP5G3	428	98	13528	1.61263	1	0.990314	99.9715
GOTERM_BP_FAT	GO:0009145~purine nucleoside triphosphate biosynthetic process	5	0.860585	0.381226	ATP5J2, ATP1B4, ATP6V1B1, ATP6V0D2, ATP5G3	428	99	13528	1.59634	1	0.990809	99.9767
GOTERM_BP_FAT	GO:0009201~ribonucleoside triphosphate biosynthetic process	5	0.860585	0.381226	ATP5J2, ATP1B4, ATP6V1B1, ATP6V0D2, ATP5G3	428	99	13528	1.59634	1	0.990809	99.9767
GOTERM_BP_FAT	GO:0009142~nucleoside triphosphate biosynthetic process	5	0.860585	0.40276	ATP5J2, ATP1B4, ATP6V1B1, ATP6V0D2, ATP5G3	428	102	13528	1.54939	1	0.991817	99.9874
GOTERM_BP_FAT	GO:0046034~ATP metabolic process	5	0.860585	0.424155	ATP5J2, ATP1B4, ATP6V1B1, ATP6V0D2, ATP5G3	428	105	13528	1.50512	1	0.993266	99.9933
GOTERM_BP_FAT	GO:0009150~purine ribonucleotide metabolic process	6	1.0327	0.441752	ATP5J2, NUDT9, ATP1B4, ATP6V1B1, ATP6V0D2, ATP5G3	428	138	13528	1.37424	1	0.993259	99.9961
GOTERM_BP_FAT	GO:0034220~ion transmembrane transport	3	0.516351	0.460862	ATP6V1B1, ATP6V0D2, ATP5G3	428	49	13528	1.93515	1	0.99415	99.9979
GOTERM_BP_FAT	GO:0009152~purine ribonucleotide biosynthetic process	5	0.860585	0.50732	ATP5J2, ATP1B4, ATP6V1B1, ATP6V0D2, ATP5G3	428	117	13528	1.35075	1	0.995929	99.9996
GOTERM_BP_FAT	GO:0009205~purine ribonucleoside triphosphate metabolic process	5	0.860585	0.50732	ATP5J2, ATP1B4, ATP6V1B1, ATP6V0D2, ATP5G3	428	117	13528	1.35075	1	0.995929	99.9996
GOTERM_BP_FAT	GO:0009199~ribonucleoside triphosphate metabolic process	5	0.860585	0.51402	ATP5J2, ATP1B4, ATP6V1B1, ATP6V0D2, ATP5G3	428	118	13528	1.3393	1	0.996049	99.9997
GOTERM_BP_FAT	GO:0009165~nucleotide biosynthetic process	7	1.20482	0.536635	NMNAT2, ATP5J2, ATP1B4, CTPS2, ATP6V1B1, ATP6V0D2, ATP5G3	428	186	13528	1.18953	1	0.996606	99.9998
GOTERM_BP_FAT	GO:0009144~purine nucleoside triphosphate metabolic process	5	0.860585	0.540385	ATP5J2, ATP1B4, ATP6V1B1, ATP6V0D2, ATP5G3	428	122	13528	1.29539	1	0.996743	99.9999
GOTERM_BP_FAT	GO:0009260~ribonucleotide biosynthetic process	5	0.860585	0.553293	ATP5J2, ATP1B4, ATP6V1B1, ATP6V0D2, ATP5G3	428	124	13528	1.2745	1	0.996812	99.9999
GOTERM_BP_FAT	GO:0034654~nucleobase, nucleoside, nucleotide and nucleic acid biosynthetic process	7	1.20482	0.572962	NMNAT2, ATP5J2, ATP1B4, CTPS2, ATP6V1B1, ATP6V0D2, ATP5G3	428	193	13528	1.14639	1	0.997111	100
GOTERM_BP_FAT	GO:0034404~nucleobase, nucleoside and nucleotide biosynthetic process	7	1.20482	0.572962	NMNAT2, ATP5J2, ATP1B4, CTPS2, ATP6V1B1, ATP6V0D2, ATP5G3	428	193	13528	1.14639	1	0.997111	100
GOTERM_BP_FAT	GO:0044271~nitrogen compound biosynthetic process	11	1.89329	0.578253	MOCOS, NMNAT2, ATP5J2, SPHK2, ATP1B4, RSAD1, CTPS2, ATP6V1B1, ATP6V0D2, ATP5G3, GCHFR	428	325	13528	1.06979	1	0.9971	100
GOTERM_BP_FAT	GO:0009141~nucleoside triphosphate metabolic process	5	0.860585	0.596897	ATP5J2, ATP1B4, ATP6V1B1, ATP6V0D2, ATP5G3	428	131	13528	1.20639	1	0.997444	100
GOTERM_BP_FAT	GO:0006164~purine nucleotide biosynthetic process	5	0.860585	0.691522	ATP5J2, ATP1B4, ATP6V1B1, ATP6V0D2, ATP5G3	428	148	13528	1.06782	1	0.99908	100
GOTERM_BP_FAT	GO:0006163~purine nucleotide metabolic process	6	1.0327	0.703285	ATP5J2, NUDT9, ATP1B4, ATP6V1B1, ATP6V0D2, ATP5G3	428	186	13528	1.0196	1	0.999213	100
GOTERM_BP_FAT	GO:0006119~oxidative phosphorylation	3	0.516351	0.820094	ATP6V1B1, ATP6V0D2, ATP5G3	428	98	13528	0.967576	1	0.99984	100
GOTERM_BP_FAT	GO:0006091~generation of precursor metabolites and energy	6	1.0327	0.971587	ATP6V1B1, UQCRQ, ATP6V0D2, CYB561, ATP5G3, ADIPOQ	428	313	13528	0.605894	1	1	100
Annotation Cluster 72	Enrichment Score: 0.4617415650951779
Category	Term	Count	%	PValue	Genes	List Total	Pop Hits	Pop Total	Fold Enrichment	Bonferroni	Benjamini	FDR
GOTERM_BP_FAT	GO:0045806~negative regulation of endocytosis	3	0.516351	0.0796158	NR1H2, PACSIN3, ADIPOQ	428	15	13528	6.3215	1	0.970323	76.4445
GOTERM_BP_FAT	GO:0051129~negative regulation of cellular component organization	8	1.37694	0.162489	NR1H2, CDC42, PACSIN3, TMSB10, CLASP2, ADIPOQ, SPP1, THY1	428	142	13528	1.7807	1	0.986844	95.4505
GOTERM_BP_FAT	GO:0032270~positive regulation of cellular protein metabolic process	9	1.54905	0.450562	NR1H2, LIF, CCND3, PACSIN3, PIAS1, PSMD6, RPS4X, FURIN, ADIPOQ	428	233	13528	1.22089	1	0.993525	99.9971
GOTERM_BP_FAT	GO:0030100~regulation of endocytosis	3	0.516351	0.578173	NR1H2, PACSIN3, ADIPOQ	428	61	13528	1.55447	1	0.997148	100
GOTERM_BP_FAT	GO:0051051~negative regulation of transport	5	0.860585	0.620644	NR1H2, LIF, PACSIN3, NEDD4, ADIPOQ	428	135	13528	1.17065	1	0.997909	100
GOTERM_BP_FAT	GO:0060627~regulation of vesicle-mediated transport	3	0.516351	0.811096	NR1H2, PACSIN3, ADIPOQ	428	96	13528	0.987734	1	0.999817	100
Annotation Cluster 73	Enrichment Score: 0.45823594900989073
Category	Term	Count	%	PValue	Genes	List Total	Pop Hits	Pop Total	Fold Enrichment	Bonferroni	Benjamini	FDR
INTERPRO	IPR013089:Kelch related	5	0.860585	0.218895	KLHL8, KLHL15, BTBD3, KLHL13, ZBTB43	507	79	16659	2.07962	1	0.997407	97.8923
INTERPRO	IPR000210:BTB/POZ-like	8	1.37694	0.302196	KLHL8, KLHL15, BTBD3, ZNF295, KLHL13, KCNG3, ZBTB43, KCNG2	507	179	16659	1.46851	1	0.999341	99.638
INTERPRO	IPR011333:BTB/POZ fold	8	1.37694	0.311895	KLHL8, KLHL15, BTBD3, ZNF295, KLHL13, KCNG3, ZBTB43, KCNG2	507	181	16659	1.45229	1	0.999315	99.7091
INTERPRO	IPR013069:BTB/POZ	6	1.0327	0.342767	KLHL8, KLHL15, BTBD3, ZNF295, KLHL13, ZBTB43	507	127	16659	1.55235	1	0.999609	99.858
PIR_SUPERFAMILY	PIRSF037037:Kelch-like_protein_gigaxonin	3	0.516351	0.34581	KLHL8, KLHL15, KLHL13	221	41	7396	2.44874	1	1	99.61
INTERPRO	IPR017096:Kelch-like protein, gigaxonin	3	0.516351	0.355131	KLHL8, KLHL15, KLHL13	507	41	16659	2.40424	1	0.99956	99.8945
UP_SEQ_FEATURE	domain:BTB	6	1.0327	0.401566	KLHL8, KLHL15, BTBD3, ZNF295, KLHL13, ZBTB43	560	142	19113	1.44213	1	0.999999	99.9818
SMART	SM00225:BTB	8	1.37694	0.421838	KLHL8, KLHL15, BTBD3, ZNF295, KLHL13, KCNG3, ZBTB43, KCNG2	314	179	9079	1.29225	1	0.997308	99.9045
INTERPRO	IPR011705:BTB/Kelch-associated	3	0.516351	0.51076	KLHL8, KLHL15, KLHL13	507	56	16659	1.76025	1	0.999943	99.9986
Annotation Cluster 74	Enrichment Score: 0.4582091811743724
Category	Term	Count	%	PValue	Genes	List Total	Pop Hits	Pop Total	Fold Enrichment	Bonferroni	Benjamini	FDR
GOTERM_MF_FAT	GO:0008170~N-methyltransferase activity	4	0.688468	0.249559	DOT1L, WHSC1, TFB1M, MLL4	425	53	12983	2.30553	1	0.977719	98.6705
GOTERM_MF_FAT	GO:0018024~histone-lysine N-methyltransferase activity	3	0.516351	0.281062	DOT1L, WHSC1, MLL4	425	32	12983	2.8639	1	0.983977	99.3027
GOTERM_MF_FAT	GO:0016278~lysine N-methyltransferase activity	3	0.516351	0.281062	DOT1L, WHSC1, MLL4	425	32	12983	2.8639	1	0.983977	99.3027
GOTERM_MF_FAT	GO:0016279~protein-lysine N-methyltransferase activity	3	0.516351	0.281062	DOT1L, WHSC1, MLL4	425	32	12983	2.8639	1	0.983977	99.3027
SP_PIR_KEYWORDS	s-adenosyl-l-methionine	5	0.860585	0.352437	DOT1L, RSAD2, RSAD1, TFB1M, MLL4	561	103	19235	1.66442	1	0.927951	99.7914
GOTERM_MF_FAT	GO:0042054~histone methyltransferase activity	3	0.516351	0.365556	DOT1L, WHSC1, MLL4	425	39	12983	2.34986	1	0.989364	99.8938
GOTERM_MF_FAT	GO:0008276~protein methyltransferase activity	3	0.516351	0.48936	DOT1L, WHSC1, MLL4	425	50	12983	1.83289	1	0.994173	99.9959
SP_PIR_KEYWORDS	methyltransferase	5	0.860585	0.618131	DOT1L, SHMT2, WHSC1, TFB1M, MLL4	561	146	19235	1.17421	1	0.976139	99.9999
Annotation Cluster 75	Enrichment Score: 0.4571149810187118
Category	Term	Count	%	PValue	Genes	List Total	Pop Hits	Pop Total	Fold Enrichment	Bonferroni	Benjamini	FDR
GOTERM_BP_FAT	GO:0006297~nucleotide-excision repair, DNA gap filling	3	0.516351	0.0990002	POLD3, RFC5, RFC4	428	17	13528	5.57779	1	0.981133	83.7449
KEGG_PATHWAY	hsa03420:Nucleotide excision repair	4	0.688468	0.153437	POLD3, RFC5, MNAT1, RFC4	158	44	5085	2.92578	1	0.876276	85.9199
KEGG_PATHWAY	hsa03430:Mismatch repair	3	0.516351	0.157436	POLD3, RFC5, RFC4	158	23	5085	4.19785	1	0.860546	86.6832
GOTERM_CC_FAT	GO:0005657~replication fork	3	0.516351	0.250682	POLD3, RFC5, RFC4	386	32	12782	3.10444	1	0.867363	98.1336
GOTERM_BP_FAT	GO:0006289~nucleotide-excision repair	4	0.688468	0.250995	POLD3, RFC5, MNAT1, RFC4	428	55	13528	2.29873	1	0.987938	99.3504
SP_PIR_KEYWORDS	dna replication	5	0.860585	0.254092	POLD3, RFC5, RFC4, RBBP7, RBMS1	561	88	19235	1.94812	1	0.907138	98.4458
KEGG_PATHWAY	hsa03030:DNA replication	3	0.516351	0.305904	POLD3, RFC5, RFC4	158	36	5085	2.68196	1	0.866759	98.6397
GOTERM_MF_FAT	GO:0008094~DNA-dependent ATPase activity	3	0.516351	0.55989	RFC5, MNAT1, RFC4	425	57	12983	1.6078	1	0.995649	99.9996
GOTERM_BP_FAT	GO:0006260~DNA replication	6	1.0327	0.720741	POLD3, RFC5, RFC4, RBBP7, CDK2, RBMS1	428	190	13528	0.998131	1	0.999357	100
GOTERM_BP_FAT	GO:0033554~cellular response to stress	15	2.58176	0.859942	PTPRK, BECN1, USP1, CLPB, TNP1, IFI16, RFC5, POLD3, MNAT1, RFC4, NEDD4, MAPK14, TRPV4, ATG16L1, NHEJ1	428	566	13528	0.837654	1	0.999925	100
GOTERM_BP_FAT	GO:0006281~DNA repair	7	1.20482	0.888557	POLD3, RFC5, MNAT1, RFC4, USP1, TNP1, NHEJ1	428	284	13528	0.779058	1	0.999963	100
GOTERM_BP_FAT	GO:0006974~response to DNA damage stimulus	9	1.54905	0.906881	POLD3, RFC5, MNAT1, RFC4, MAPK14, USP1, TNP1, IFI16, NHEJ1	428	373	13528	0.762647	1	0.999982	100
Annotation Cluster 76	Enrichment Score: 0.45552144325450206
Category	Term	Count	%	PValue	Genes	List Total	Pop Hits	Pop Total	Fold Enrichment	Bonferroni	Benjamini	FDR
GOTERM_BP_FAT	GO:0017038~protein import	7	1.20482	0.233312	YWHAZ, TOMM7, MTX2, NUP205, KPNA5, KPNA3, PEX7	428	131	13528	1.68895	1	0.98799	99.0244
GOTERM_BP_FAT	GO:0006626~protein targeting to mitochondrion	3	0.516351	0.291564	YWHAZ, TOMM7, MTX2	428	34	13528	2.78889	1	0.987732	99.7539
GOTERM_BP_FAT	GO:0070585~protein localization in mitochondrion	3	0.516351	0.291564	YWHAZ, TOMM7, MTX2	428	34	13528	2.78889	1	0.987732	99.7539
GOTERM_BP_FAT	GO:0033365~protein localization in organelle	7	1.20482	0.314171	BBS4, YWHAZ, TOMM7, MTX2, NUP205, KPNA5, KPNA3	428	146	13528	1.51543	1	0.989495	99.8601
GOTERM_BP_FAT	GO:0006605~protein targeting	9	1.54905	0.364558	YWHAZ, TOMM7, NEDD4, MTX2, NUP205, KPNA5, KPNA3, TRAM1, PEX7	428	215	13528	1.3231	1	0.990662	99.963
GOTERM_BP_FAT	GO:0007005~mitochondrion organization	6	1.0327	0.441752	YWHAZ, CDKN2A, TOMM7, HTRA2, MTX2, SMAD3	428	138	13528	1.37424	1	0.993259	99.9961
GOTERM_BP_FAT	GO:0006839~mitochondrial transport	3	0.516351	0.645408	YWHAZ, TOMM7, MTX2	428	69	13528	1.37424	1	0.998339	100
Annotation Cluster 77	Enrichment Score: 0.44215797185682565
Category	Term	Count	%	PValue	Genes	List Total	Pop Hits	Pop Total	Fold Enrichment	Bonferroni	Benjamini	FDR
GOTERM_MF_FAT	GO:0004540~ribonuclease activity	6	1.0327	0.0640784	AZGP1, RNASEL, DBR1, PRIC285, XRN2, MRPL44	425	66	12983	2.77711	1	0.92073	63.0858
GOTERM_MF_FAT	GO:0016891~endoribonuclease activity, producing 5'-phosphomonoesters	3	0.516351	0.220034	RNASEL, DBR1, MRPL44	425	27	12983	3.39425	1	0.979583	97.6238
GOTERM_MF_FAT	GO:0016893~endonuclease activity, active with either ribo- or deoxyribonucleic acids and producing 5'-phosphomonoesters	3	0.516351	0.305451	RNASEL, DBR1, MRPL44	425	34	12983	2.69543	1	0.983706	99.5852
GOTERM_MF_FAT	GO:0004521~endoribonuclease activity	3	0.516351	0.457038	RNASEL, DBR1, MRPL44	425	47	12983	1.94989	1	0.993716	99.9898
GOTERM_MF_FAT	GO:0004518~nuclease activity	6	1.0327	0.591577	AZGP1, RNASEL, DBR1, PRIC285, XRN2, MRPL44	425	158	12983	1.16006	1	0.995948	99.9999
SP_PIR_KEYWORDS	nuclease	3	0.516351	0.818464	RNASEL, XRN2, MRPL44	561	106	19235	0.970386	1	0.993674	100
GOTERM_MF_FAT	GO:0004519~endonuclease activity	3	0.516351	0.842921	RNASEL, DBR1, MRPL44	425	100	12983	0.916447	1	0.99976	100
Annotation Cluster 78	Enrichment Score: 0.43920887286181587
Category	Term	Count	%	PValue	Genes	List Total	Pop Hits	Pop Total	Fold Enrichment	Bonferroni	Benjamini	FDR
GOTERM_BP_FAT	GO:0008219~cell death	27	4.64716	0.262135	ALS2, MEF2A, HTATIP2, GPR109A, AKAP13, RTKN, SMNDC1, TNFRSF1B, ECE1, CDKN2A, HTRA2, ATXN10, MTCH1, PAK1, PHLDA2, NET1, ARHGEF3, AR, PTPRH, LYZ, SMAD3, ITPR1, ELMO1, ZFYVE27, PSEN2, SH3KBP1, CD14	428	719	13528	1.18693	1	0.988823	99.4997
GOTERM_BP_FAT	GO:0016265~death	27	4.64716	0.267182	ALS2, MEF2A, HTATIP2, GPR109A, AKAP13, RTKN, SMNDC1, TNFRSF1B, ECE1, CDKN2A, HTRA2, ATXN10, MTCH1, PAK1, PHLDA2, NET1, ARHGEF3, AR, PTPRH, LYZ, SMAD3, ITPR1, ELMO1, ZFYVE27, PSEN2, SH3KBP1, CD14	428	724	13528	1.17873	1	0.989594	99.5561
SP_PIR_KEYWORDS	Apoptosis	13	2.23752	0.434933	MEF2A, HTATIP2, PTPRH, GPR109A, RTKN, SMNDC1, ELMO1, TNFRSF1B, CDKN2A, HTRA2, MTCH1, SH3KBP1, PAK1	561	381	19235	1.1699	1	0.947391	99.9699
GOTERM_BP_FAT	GO:0006915~apoptosis	21	3.61446	0.437313	ARHGEF3, MEF2A, HTATIP2, PTPRH, GPR109A, SMAD3, AKAP13, RTKN, ELMO1, SMNDC1, TNFRSF1B, CDKN2A, ECE1, HTRA2, PSEN2, MTCH1, SH3KBP1, PAK1, CD14, PHLDA2, NET1	428	602	13528	1.10259	1	0.993317	99.9956
GOTERM_BP_FAT	GO:0012501~programmed cell death	21	3.61446	0.47798	ARHGEF3, MEF2A, HTATIP2, PTPRH, GPR109A, SMAD3, AKAP13, RTKN, ELMO1, SMNDC1, TNFRSF1B, CDKN2A, ECE1, HTRA2, PSEN2, MTCH1, SH3KBP1, PAK1, CD14, PHLDA2, NET1	428	611	13528	1.08635	1	0.994873	99.9988
Annotation Cluster 79	Enrichment Score: 0.43263924439606627
Category	Term	Count	%	PValue	Genes	List Total	Pop Hits	Pop Total	Fold Enrichment	Bonferroni	Benjamini	FDR
SP_PIR_KEYWORDS	mitochondrion	31	5.33563	0.133306	RNASEL, PDP2, MTX2, CA5A, CA5B, SFXN3, RSAD1, IARS2, PIN4, UQCRQ, ATP5G3, MTHFD2, TOMM7, HTRA2, NUDT9, MTCH1, COX6B1, ACSL4, SHMT2, ATP5J2, CXORF23, SIRT5, MRPS6, CBR4, SYNJ2BP, COQ7, PPA2, TDH, VAMP1, TFB1M, MRPL44	561	832	19235	1.27752	1	0.827178	86.8964
GOTERM_CC_FAT	GO:0005739~mitochondrion	36	6.19621	0.365562	RNASEL, YWHAZ, PDP2, NAPG, MTX2, CA5A, CA5B, SFXN3, RSAD1, IARS2, PIN4, UQCRQ, ATP5G3, TBC1D15, MTHFD2, TOMM7, HTRA2, NUDT9, MTCH1, COX6B1, ACSL4, MLLT6, ATP5J2, SHMT2, CXORF23, SIRT5, MRPS6, CBR4, SYNJ2BP, COQ7, PPA2, TDH, PLA2G2A, TFB1M, VAMP1, MRPL44	386	1087	12782	1.09669	1	0.878778	99.8121
UP_SEQ_FEATURE	transit peptide:Mitochondrion	16	2.75387	0.386539	SHMT2, PDP2, CA5A, CA5B, SIRT5, RSAD1, IARS2, COQ7, ATP5G3, PPA2, MTHFD2, HTRA2, NUDT9, TDH, TFB1M, MRPL44	560	467	19113	1.16935	1	0.999999	99.9724
SP_PIR_KEYWORDS	transit peptide	16	2.75387	0.415279	SHMT2, PDP2, CA5A, CA5B, SIRT5, RSAD1, IARS2, COQ7, ATP5G3, PPA2, MTHFD2, HTRA2, NUDT9, TDH, TFB1M, MRPL44	561	476	19235	1.1525	1	0.943084	99.9511
GOTERM_CC_FAT	GO:0044429~mitochondrial part	19	3.27022	0.52907	SHMT2, ATP5J2, PDP2, MTX2, CA5A, SIRT5, CBR4, SYNJ2BP, IARS2, PIN4, UQCRQ, ATP5G3, TOMM7, HTRA2, MTCH1, COX6B1, ACSL4, VAMP1, TFB1M	386	595	12782	1.05742	1	0.922936	99.9969
GOTERM_CC_FAT	GO:0005740~mitochondrial envelope	13	2.23752	0.612786	SHMT2, ATP5J2, MTX2, SIRT5, SYNJ2BP, ATP5G3, UQCRQ, TOMM7, HTRA2, MTCH1, COX6B1, VAMP1, ACSL4	386	419	12782	1.0274	1	0.944158	99.9998
Annotation Cluster 80	Enrichment Score: 0.4309550434104114
Category	Term	Count	%	PValue	Genes	List Total	Pop Hits	Pop Total	Fold Enrichment	Bonferroni	Benjamini	FDR
GOTERM_BP_FAT	GO:0016049~cell growth	5	0.860585	0.126215	AR, FHL1, GDF9, DCX, XRN2	428	61	13528	2.59078	1	0.987646	90.4752
GOTERM_BP_FAT	GO:0010810~regulation of cell-substrate adhesion	4	0.688468	0.176732	CDKN2A, DMP1, SMAD3, SPP1	428	46	13528	2.74848	1	0.987893	96.6261
GOTERM_BP_FAT	GO:0010811~positive regulation of cell-substrate adhesion	3	0.516351	0.220816	DMP1, SMAD3, SPP1	428	28	13528	3.38652	1	0.9879	98.7069
GOTERM_BP_FAT	GO:0008361~regulation of cell size	9	1.54905	0.322274	AR, CDKN2A, PLEK, FHL1, SMAD3, GDF9, DCX, XRN2, SPP1	428	206	13528	1.38091	1	0.989709	99.8863
GOTERM_BP_FAT	GO:0032535~regulation of cellular component size	11	1.89329	0.347551	ALS2, AR, CDKN2A, PLEK, FHL1, SMAD3, TMSB10, GDF9, DCX, XRN2, SPP1	428	271	13528	1.28296	1	0.989857	99.9414
GOTERM_BP_FAT	GO:0040008~regulation of growth	13	2.23752	0.388133	YEATS4, LTBP4, SOCS6, SMAD3, ADRB1, CDKN2A, HTRA2, KAZALD1, GDF9, RUVBL1, BRMS1L, SPP1, NET1	428	341	13528	1.20498	1	0.991416	99.9809
GOTERM_BP_FAT	GO:0030155~regulation of cell adhesion	6	1.0327	0.43554	CDKN2A, IL18, DMP1, SMAD3, ADIPOQ, SPP1	428	137	13528	1.38427	1	0.993263	99.9953
GOTERM_BP_FAT	GO:0045926~negative regulation of growth	5	0.860585	0.459358	CDKN2A, ADRB1, SMAD3, GDF9, SPP1	428	110	13528	1.4367	1	0.994126	99.9978
GOTERM_BP_FAT	GO:0040007~growth	7	1.20482	0.520671	AR, FHL1, PSEN2, GDF9, DCX, XRN2, HOXD11	428	183	13528	1.20903	1	0.996307	99.9997
GOTERM_BP_FAT	GO:0030308~negative regulation of cell growth	4	0.688468	0.558991	CDKN2A, SMAD3, GDF9, SPP1	428	92	13528	1.37424	1	0.99687	99.9999
GOTERM_BP_FAT	GO:0045785~positive regulation of cell adhesion	3	0.516351	0.569142	DMP1, SMAD3, SPP1	428	60	13528	1.58037	1	0.996983	100
GOTERM_BP_FAT	GO:0001558~regulation of cell growth	7	1.20482	0.578037	CDKN2A, KAZALD1, LTBP4, SMAD3, GDF9, SPP1, NET1	428	194	13528	1.14048	1	0.997192	100
GOTERM_BP_FAT	GO:0045792~negative regulation of cell size	4	0.688468	0.608941	CDKN2A, SMAD3, GDF9, SPP1	428	99	13528	1.27707	1	0.997711	100
Annotation Cluster 81	Enrichment Score: 0.41551465846468094
Category	Term	Count	%	PValue	Genes	List Total	Pop Hits	Pop Total	Fold Enrichment	Bonferroni	Benjamini	FDR
GOTERM_BP_FAT	GO:0043065~positive regulation of apoptosis	17	2.92599	0.284323	ARHGEF3, HTATIP2, GPR109A, SMAD3, AKAP13, IFI16, ADIPOQ, SMNDC1, CDKN2A, HTRA2, ETS1, PSEN2, MTCH1, RARB, ID3, TEX261, NET1	428	430	13528	1.2496	1	0.988296	99.7061
GOTERM_BP_FAT	GO:0043068~positive regulation of programmed cell death	17	2.92599	0.290739	ARHGEF3, HTATIP2, GPR109A, SMAD3, AKAP13, IFI16, ADIPOQ, SMNDC1, CDKN2A, HTRA2, ETS1, PSEN2, MTCH1, RARB, ID3, TEX261, NET1	428	433	13528	1.24094	1	0.987856	99.7488
GOTERM_BP_FAT	GO:0010942~positive regulation of cell death	17	2.92599	0.301378	ARHGEF3, HTATIP2, GPR109A, SMAD3, AKAP13, IFI16, ADIPOQ, SMNDC1, CDKN2A, HTRA2, ETS1, PSEN2, MTCH1, RARB, ID3, TEX261, NET1	428	435	13528	1.23523	1	0.988634	99.807
GOTERM_BP_FAT	GO:0042981~regulation of apoptosis	29	4.99139	0.323532	YWHAZ, HTATIP2, GPR109A, AKAP13, SMNDC1, PCGF2, CDKN2A, HTRA2, MTCH1, RARB, PCSK6, TEX261, NET1, ARHGEF3, IRAK1, SPHK2, BECN1, SMAD3, MALT1, IFI16, FURIN, ADIPOQ, ANXA4, MNAT1, MSX1, ETS1, PSEN2, ID3, DNAJB6	428	804	13528	1.14007	1	0.98944	99.8899
GOTERM_BP_FAT	GO:0043066~negative regulation of apoptosis	14	2.40964	0.324585	IRAK1, YWHAZ, HTATIP2, SPHK2, BECN1, SMAD3, MALT1, FURIN, ANXA4, MNAT1, PCGF2, MSX1, PSEN2, PCSK6	428	354	13528	1.25001	1	0.989383	99.8929
GOTERM_BP_FAT	GO:0043067~regulation of programmed cell death	29	4.99139	0.340411	YWHAZ, HTATIP2, GPR109A, AKAP13, SMNDC1, PCGF2, CDKN2A, HTRA2, MTCH1, RARB, PCSK6, TEX261, NET1, ARHGEF3, IRAK1, SPHK2, BECN1, SMAD3, MALT1, IFI16, FURIN, ADIPOQ, ANXA4, MNAT1, MSX1, ETS1, PSEN2, ID3, DNAJB6	428	812	13528	1.12884	1	0.990236	99.9291
GOTERM_BP_FAT	GO:0043069~negative regulation of programmed cell death	14	2.40964	0.34195	IRAK1, YWHAZ, HTATIP2, SPHK2, BECN1, SMAD3, MALT1, FURIN, ANXA4, MNAT1, PCGF2, MSX1, PSEN2, PCSK6	428	359	13528	1.2326	1	0.990042	99.932
GOTERM_BP_FAT	GO:0060548~negative regulation of cell death	14	2.40964	0.34529	IRAK1, YWHAZ, HTATIP2, SPHK2, BECN1, SMAD3, MALT1, FURIN, ANXA4, MNAT1, PCGF2, MSX1, PSEN2, PCSK6	428	360	13528	1.22918	1	0.989926	99.9377
GOTERM_BP_FAT	GO:0010941~regulation of cell death	29	4.99139	0.346761	YWHAZ, HTATIP2, GPR109A, AKAP13, SMNDC1, PCGF2, CDKN2A, HTRA2, MTCH1, RARB, PCSK6, TEX261, NET1, ARHGEF3, IRAK1, SPHK2, BECN1, SMAD3, MALT1, IFI16, FURIN, ADIPOQ, ANXA4, MNAT1, MSX1, ETS1, PSEN2, ID3, DNAJB6	428	815	13528	1.12468	1	0.989948	99.9401
GOTERM_BP_FAT	GO:0006915~apoptosis	21	3.61446	0.437313	ARHGEF3, MEF2A, HTATIP2, PTPRH, GPR109A, SMAD3, AKAP13, RTKN, ELMO1, SMNDC1, TNFRSF1B, CDKN2A, ECE1, HTRA2, PSEN2, MTCH1, SH3KBP1, PAK1, CD14, PHLDA2, NET1	428	602	13528	1.10259	1	0.993317	99.9956
GOTERM_BP_FAT	GO:0012501~programmed cell death	21	3.61446	0.47798	ARHGEF3, MEF2A, HTATIP2, PTPRH, GPR109A, SMAD3, AKAP13, RTKN, ELMO1, SMNDC1, TNFRSF1B, CDKN2A, ECE1, HTRA2, PSEN2, MTCH1, SH3KBP1, PAK1, CD14, PHLDA2, NET1	428	611	13528	1.08635	1	0.994873	99.9988
GOTERM_BP_FAT	GO:0006917~induction of apoptosis	11	1.89329	0.558386	ARHGEF3, CDKN2A, HTATIP2, HTRA2, ETS1, PSEN2, SMAD3, AKAP13, IFI16, SMNDC1, NET1	428	320	13528	1.08651	1	0.996896	99.9999
GOTERM_BP_FAT	GO:0012502~induction of programmed cell death	11	1.89329	0.562389	ARHGEF3, CDKN2A, HTATIP2, HTRA2, ETS1, PSEN2, SMAD3, AKAP13, IFI16, SMNDC1, NET1	428	321	13528	1.08312	1	0.996871	99.9999
GOTERM_BP_FAT	GO:0006916~anti-apoptosis	7	1.20482	0.636453	IRAK1, YWHAZ, HTATIP2, SPHK2, BECN1, MALT1, ANXA4	428	206	13528	1.07404	1	0.998255	100
Annotation Cluster 82	Enrichment Score: 0.41055820032684465
Category	Term	Count	%	PValue	Genes	List Total	Pop Hits	Pop Total	Fold Enrichment	Bonferroni	Benjamini	FDR
GOTERM_BP_FAT	GO:0050863~regulation of T cell activation	7	1.20482	0.165062	CDKN2A, IL18, ZAP70, KLRK1, CTLA4, MALT1, THY1	428	117	13528	1.89105	1	0.986597	95.688
GOTERM_BP_FAT	GO:0042129~regulation of T cell proliferation	4	0.688468	0.311421	CDKN2A, IL18, ZAP70, CTLA4	428	62	13528	2.03919	1	0.98924	99.85
GOTERM_BP_FAT	GO:0050865~regulation of cell activation	8	1.37694	0.315938	CDKN2A, PLEK, IL18, ZAP70, KLRK1, CTLA4, MALT1, THY1	428	175	13528	1.44491	1	0.989308	99.8663
GOTERM_BP_FAT	GO:0051249~regulation of lymphocyte activation	7	1.20482	0.325323	CDKN2A, IL18, ZAP70, KLRK1, CTLA4, MALT1, THY1	428	148	13528	1.49495	1	0.989268	99.8949
GOTERM_BP_FAT	GO:0002694~regulation of leukocyte activation	7	1.20482	0.4269	CDKN2A, IL18, ZAP70, KLRK1, CTLA4, MALT1, THY1	428	166	13528	1.33285	1	0.99342	99.9939
GOTERM_BP_FAT	GO:0045580~regulation of T cell differentiation	3	0.516351	0.481724	CDKN2A, ZAP70, CTLA4	428	51	13528	1.85926	1	0.99507	99.9989
GOTERM_BP_FAT	GO:0050670~regulation of lymphocyte proliferation	4	0.688468	0.489479	CDKN2A, IL18, ZAP70, CTLA4	428	83	13528	1.52325	1	0.99555	99.9992
GOTERM_BP_FAT	GO:0032944~regulation of mononuclear cell proliferation	4	0.688468	0.497471	CDKN2A, IL18, ZAP70, CTLA4	428	84	13528	1.50512	1	0.995679	99.9994
GOTERM_BP_FAT	GO:0070663~regulation of leukocyte proliferation	4	0.688468	0.497471	CDKN2A, IL18, ZAP70, CTLA4	428	84	13528	1.50512	1	0.995679	99.9994
GOTERM_BP_FAT	GO:0045619~regulation of lymphocyte differentiation	3	0.516351	0.595817	CDKN2A, ZAP70, CTLA4	428	63	13528	1.50512	1	0.997444	100
Annotation Cluster 83	Enrichment Score: 0.4100826849789554
Category	Term	Count	%	PValue	Genes	List Total	Pop Hits	Pop Total	Fold Enrichment	Bonferroni	Benjamini	FDR
KEGG_PATHWAY	hsa04670:Leukocyte transendothelial migration	8	1.37694	0.071418	MYL7, CDC42, NCF2, CLDN4, MAPK14, CLDN5, JAM2, THY1	158	118	5085	2.18194	0.999964	0.870628	58.191
KEGG_PATHWAY	hsa04514:Cell adhesion molecules (CAMs)	7	1.20482	0.222404	MPZL1, SDC1, CLDN4, CLDN5, CTLA4, JAM2, SDC4	158	132	5085	1.7067	1	0.83911	94.8208
KEGG_PATHWAY	hsa04530:Tight junction	7	1.20482	0.232497	MYL7, CDC42, CLDN4, EPB41, CLDN5, JAM2, AKT3	158	134	5085	1.68123	1	0.824283	95.559
GOTERM_CC_FAT	GO:0016327~apicolateral plasma membrane	5	0.860585	0.369229	EVPL, CLDN4, NEDD4, CLDN5, JAM2	386	102	12782	1.62323	1	0.878839	99.8265
GOTERM_CC_FAT	GO:0005911~cell-cell junction	7	1.20482	0.511582	PTPRK, EVPL, NRAP, CLDN4, CLDN5, JAM2, GJA3	386	190	12782	1.21999	1	0.918573	99.9949
SP_PIR_KEYWORDS	Tight junction	3	0.516351	0.533773	CLDN4, CLDN5, JAM2	561	61	19235	1.68625	1	0.963096	99.998
GOTERM_CC_FAT	GO:0043296~apical junction complex	4	0.688468	0.576983	EVPL, CLDN4, CLDN5, JAM2	386	99	12782	1.33794	1	0.937684	99.9993
GOTERM_CC_FAT	GO:0070160~occluding junction	3	0.516351	0.650432	CLDN4, CLDN5, JAM2	386	73	12782	1.36085	1	0.95692	99.9999
GOTERM_CC_FAT	GO:0005923~tight junction	3	0.516351	0.650432	CLDN4, CLDN5, JAM2	386	73	12782	1.36085	1	0.95692	99.9999
GOTERM_BP_FAT	GO:0016337~cell-cell adhesion	7	1.20482	0.872312	NPHP4, PLEK, CLDN4, CLDN5, OTOR, JAM2, THY1	428	276	13528	0.801639	1	0.999942	100
Annotation Cluster 84	Enrichment Score: 0.40722083979982493
Category	Term	Count	%	PValue	Genes	List Total	Pop Hits	Pop Total	Fold Enrichment	Bonferroni	Benjamini	FDR
GOTERM_BP_FAT	GO:0016568~chromatin modification	13	2.23752	0.15634	YEATS4, SATB2, TNP1, WHSC1, RBBP7, DOT1L, PCGF2, HUWE1, H2AFY, RUVBL1, BCOR, MLL4, HDAC8	428	274	13528	1.49962	1	0.984972	94.832
SP_PIR_KEYWORDS	chromatin regulator	10	1.72117	0.172524	DOT1L, YEATS4, SATB2, H2AFY, WHSC1, RUVBL1, RBBP7, BCOR, HDAC8, MLL4	561	213	19235	1.60972	1	0.858295	93.2123
GOTERM_BP_FAT	GO:0043543~protein amino acid acylation	4	0.688468	0.294048	ZDHHC1, YEATS4, PCGF2, RUVBL1	428	60	13528	2.10717	1	0.987669	99.7685
GOTERM_BP_FAT	GO:0016573~histone acetylation	3	0.516351	0.450248	YEATS4, PCGF2, RUVBL1	428	48	13528	1.97547	1	0.993616	99.997
GOTERM_BP_FAT	GO:0006473~protein amino acid acetylation	3	0.516351	0.491968	YEATS4, PCGF2, RUVBL1	428	52	13528	1.82351	1	0.995378	99.9993
GOTERM_BP_FAT	GO:0006325~chromatin organization	13	2.23752	0.525464	YEATS4, SATB2, TNP1, WHSC1, RBBP7, DOT1L, PCGF2, HUWE1, H2AFY, RUVBL1, BCOR, MLL4, HDAC8	428	378	13528	1.08703	1	0.996309	99.9998
GOTERM_BP_FAT	GO:0016570~histone modification	5	0.860585	0.540385	YEATS4, PCGF2, HUWE1, RUVBL1, HDAC8	428	122	13528	1.29539	1	0.996743	99.9999
GOTERM_BP_FAT	GO:0016569~covalent chromatin modification	5	0.860585	0.566007	YEATS4, PCGF2, HUWE1, RUVBL1, HDAC8	428	126	13528	1.25426	1	0.996939	100
GOTERM_BP_FAT	GO:0051276~chromosome organization	14	2.40964	0.765979	YEATS4, SATB2, TNP1, WHSC1, RBBP7, DOT1L, PCGF2, HUWE1, H2AFY, RUVBL1, PRM2, BCOR, MLL4, HDAC8	428	485	13528	0.912381	1	0.999578	100
Annotation Cluster 85	Enrichment Score: 0.4021603037975183
Category	Term	Count	%	PValue	Genes	List Total	Pop Hits	Pop Total	Fold Enrichment	Bonferroni	Benjamini	FDR
GOTERM_BP_FAT	GO:0048514~blood vessel morphogenesis	9	1.54905	0.342401	HTATIP2, HEY1, ID1, MAPK14, IL18, TBX4, PRRX1, CSRP3, THY1	428	211	13528	1.34819	1	0.989892	99.9328
GOTERM_BP_FAT	GO:0001568~blood vessel development	10	1.72117	0.365075	HTATIP2, SPHK2, HEY1, ID1, MAPK14, IL18, TBX4, PRRX1, CSRP3, THY1	428	245	13528	1.2901	1	0.990338	99.9635
GOTERM_BP_FAT	GO:0001944~vasculature development	10	1.72117	0.391805	HTATIP2, SPHK2, HEY1, ID1, MAPK14, IL18, TBX4, PRRX1, CSRP3, THY1	428	251	13528	1.25926	1	0.991388	99.9828
GOTERM_BP_FAT	GO:0001525~angiogenesis	6	1.0327	0.502774	HTATIP2, ID1, MAPK14, IL18, TBX4, THY1	428	148	13528	1.28138	1	0.99571	99.9995
Annotation Cluster 86	Enrichment Score: 0.39877798160191213
Category	Term	Count	%	PValue	Genes	List Total	Pop Hits	Pop Total	Fold Enrichment	Bonferroni	Benjamini	FDR
GOTERM_CC_FAT	GO:0044427~chromosomal part	14	2.40964	0.378073	TRIM28, ATP1B4, MECP2, TNP1, CDK2, TEX12, RFC5, POLD3, PCGF2, RFC4, NEDD4, H2AFY, CLASP2, PRM2	386	386	12782	1.20103	1	0.880315	99.8572
GOTERM_CC_FAT	GO:0000785~chromatin	8	1.37694	0.402824	PCGF2, NEDD4, TRIM28, ATP1B4, MECP2, H2AFY, TNP1, PRM2	386	200	12782	1.32456	1	0.891828	99.9185
GOTERM_CC_FAT	GO:0005694~chromosome	16	2.75387	0.417806	TRIM28, ATP1B4, HOXD12, MECP2, TNP1, CDK2, TEX12, RFC5, POLD3, PCGF2, RFC4, NEDD4, H2AFY, CLASP2, PRM2, HDAC8	386	460	12782	1.15179	1	0.889796	99.9426
Annotation Cluster 87	Enrichment Score: 0.3987012618213285
Category	Term	Count	%	PValue	Genes	List Total	Pop Hits	Pop Total	Fold Enrichment	Bonferroni	Benjamini	FDR
SP_PIR_KEYWORDS	mitochondrion outer membrane	5	0.860585	0.146811	TOMM7, MTX2, SYNJ2BP, ACSL4, VAMP1	561	70	19235	2.44907	1	0.835045	89.5165
GOTERM_CC_FAT	GO:0005741~mitochondrial outer membrane	5	0.860585	0.287044	TOMM7, MTX2, SYNJ2BP, ACSL4, VAMP1	386	90	12782	1.83967	1	0.872258	99.0603
GOTERM_CC_FAT	GO:0031968~organelle outer membrane	5	0.860585	0.382966	TOMM7, MTX2, SYNJ2BP, ACSL4, VAMP1	386	104	12782	1.59202	1	0.878448	99.872
GOTERM_CC_FAT	GO:0019867~outer membrane	5	0.860585	0.410321	TOMM7, MTX2, SYNJ2BP, ACSL4, VAMP1	386	108	12782	1.53306	1	0.889388	99.9315
GOTERM_CC_FAT	GO:0044429~mitochondrial part	19	3.27022	0.52907	SHMT2, ATP5J2, PDP2, MTX2, CA5A, SIRT5, CBR4, SYNJ2BP, IARS2, PIN4, UQCRQ, ATP5G3, TOMM7, HTRA2, MTCH1, COX6B1, ACSL4, VAMP1, TFB1M	386	595	12782	1.05742	1	0.922936	99.9969
GOTERM_CC_FAT	GO:0005740~mitochondrial envelope	13	2.23752	0.612786	SHMT2, ATP5J2, MTX2, SIRT5, SYNJ2BP, ATP5G3, UQCRQ, TOMM7, HTRA2, MTCH1, COX6B1, VAMP1, ACSL4	386	419	12782	1.0274	1	0.944158	99.9998
GOTERM_CC_FAT	GO:0031966~mitochondrial membrane	11	1.89329	0.753841	ATP5J2, SHMT2, TOMM7, MTX2, MTCH1, COX6B1, SYNJ2BP, ACSL4, VAMP1, UQCRQ, ATP5G3	386	394	12782	0.924502	1	0.977541	100
Annotation Cluster 88	Enrichment Score: 0.3960743614617934
Category	Term	Count	%	PValue	Genes	List Total	Pop Hits	Pop Total	Fold Enrichment	Bonferroni	Benjamini	FDR
GOTERM_MF_FAT	GO:0019198~transmembrane receptor protein phosphatase activity	3	0.516351	0.115511	PTPRK, PTPRE, PTPRH	425	18	12983	5.09137	1	0.96605	84.2314
INTERPRO	IPR016130:Protein-tyrosine phosphatase, active site	5	0.860585	0.285399	MTMR12, PTPRK, PTPRE, PTPRH, DUSP21	507	89	16659	1.84595	1	0.999344	99.4751
SP_PIR_KEYWORDS	protein phosphatase	6	1.0327	0.328396	PTPRK, PDP2, PTPRE, PTPRH, PPM1A, DUSP21	561	130	19235	1.58248	1	0.921567	99.6499
INTERPRO	IPR000242:Protein-tyrosine phosphatase, receptor/non-receptor type	3	0.516351	0.344034	PTPRK, PTPRE, PTPRH	507	40	16659	2.46435	1	0.999558	99.8622
GOTERM_BP_FAT	GO:0016311~dephosphorylation	7	1.20482	0.359059	MTMR12, PTPRK, PDP2, PTPRE, PTPRH, PPM1A, DUSP21	428	154	13528	1.4367	1	0.990836	99.957
SMART	SM00194:PTPc	3	0.516351	0.403467	PTPRK, PTPRE, PTPRH	314	40	9079	2.16855	1	0.997186	99.858
GOTERM_BP_FAT	GO:0006470~protein amino acid dephosphorylation	6	1.0327	0.410559	PTPRK, PDP2, PTPRE, PTPRH, PPM1A, DUSP21	428	133	13528	1.4259	1	0.992309	99.99
UP_SEQ_FEATURE	active site:Phosphocysteine intermediate	4	0.688468	0.439336	PTPRK, PTPRE, PTPRH, DUSP21	560	83	19113	1.64484	1	1	99.9939
INTERPRO	IPR000387:Protein-tyrosine phosphatase	4	0.688468	0.448067	PTPRK, PTPRE, PTPRH, DUSP21	507	81	16659	1.62262	1	0.999902	99.9907
INTERPRO	IPR000387:Dual-specific/protein-tyrosine phosphatase, conserved region	4	0.688468	0.456028	PTPRK, PTPRE, PTPRH, DUSP21	507	82	16659	1.60283	1	0.999908	99.9926
GOTERM_MF_FAT	GO:0016791~phosphatase activity	9	1.54905	0.569359	MTMR12, PTPRK, PDP2, PTPRE, PTPRH, PPM1A, DUSP21, BPNT1, G6PC2	425	249	12983	1.10415	1	0.995814	99.9997
SP_PIR_KEYWORDS	phosphoric monoester hydrolase	3	0.516351	0.600878	PTPRK, PTPRE, PTPRH	561	69	19235	1.49074	1	0.973379	99.9998
GOTERM_MF_FAT	GO:0004721~phosphoprotein phosphatase activity	6	1.0327	0.629979	PTPRK, PDP2, PTPRE, PTPRH, PPM1A, DUSP21	425	165	12983	1.11084	1	0.996837	100
GOTERM_MF_FAT	GO:0004725~protein tyrosine phosphatase activity	4	0.688468	0.665126	PTPRK, PTPRE, PTPRH, DUSP21	425	104	12983	1.17493	1	0.997709	100
Annotation Cluster 89	Enrichment Score: 0.38729942865337263
Category	Term	Count	%	PValue	Genes	List Total	Pop Hits	Pop Total	Fold Enrichment	Bonferroni	Benjamini	FDR
GOTERM_BP_FAT	GO:0032101~regulation of response to external stimulus	8	1.37694	0.237324	TNFRSF1B, PLEK, BECN1, PLA2G2A, SMAD3, CPB2, ADIPOQ, SPP1	428	159	13528	1.59031	1	0.987861	99.1097
GOTERM_BP_FAT	GO:0032102~negative regulation of response to external stimulus	3	0.516351	0.471355	TNFRSF1B, ADIPOQ, SPP1	428	50	13528	1.89645	1	0.994633	99.9985
GOTERM_BP_FAT	GO:0048585~negative regulation of response to stimulus	4	0.688468	0.615761	TNFRSF1B, CTLA4, ADIPOQ, SPP1	428	100	13528	1.2643	1	0.997809	100
Annotation Cluster 90	Enrichment Score: 0.38562421585704176
Category	Term	Count	%	PValue	Genes	List Total	Pop Hits	Pop Total	Fold Enrichment	Bonferroni	Benjamini	FDR
GOTERM_BP_FAT	GO:0019216~regulation of lipid metabolic process	6	1.0327	0.279373	NR1H2, BBS4, CDC42, GPR109A, CAB39, ADIPOQ	428	112	13528	1.69326	1	0.988458	99.6686
GOTERM_BP_FAT	GO:0019217~regulation of fatty acid metabolic process	3	0.516351	0.460862	NR1H2, CAB39, ADIPOQ	428	49	13528	1.93515	1	0.99415	99.9979
GOTERM_BP_FAT	GO:0010565~regulation of cellular ketone metabolic process	3	0.516351	0.541219	NR1H2, CAB39, ADIPOQ	428	57	13528	1.66355	1	0.996726	99.9999
Annotation Cluster 91	Enrichment Score: 0.3787431993831778
Category	Term	Count	%	PValue	Genes	List Total	Pop Hits	Pop Total	Fold Enrichment	Bonferroni	Benjamini	FDR
SP_PIR_KEYWORDS	cytoplasmic vesicle	10	1.72117	0.258319	CHIC1, AP1S2, CLTB, MAPKAP1, HMP19, SH3KBP1, VEZT, ENTPD4, AQP6, VAMP1	561	238	19235	1.44063	1	0.907468	98.5663
GOTERM_CC_FAT	GO:0031982~vesicle	23	3.95869	0.364457	YWHAZ, CLTB, NCF2, BECN1, SILV, HMP19, CTLA4, VEZT, AQP6, FURIN, ITPR1, LAMP2, CHIC1, AP1S2, ECE1, MAPKAP1, SH3KBP1, PLA2G1B, PLA2G2A, ENTPD4, VAMP1, GCHFR, SPP1	386	670	12782	1.13675	1	0.881005	99.8075
GOTERM_CC_FAT	GO:0031410~cytoplasmic vesicle	22	3.78657	0.380476	YWHAZ, CLTB, NCF2, BECN1, SILV, HMP19, CTLA4, VEZT, AQP6, FURIN, ITPR1, LAMP2, CHIC1, AP1S2, ECE1, MAPKAP1, SH3KBP1, PLA2G1B, PLA2G2A, ENTPD4, VAMP1, GCHFR	386	642	12782	1.13475	1	0.879332	99.8647
GOTERM_CC_FAT	GO:0030141~secretory granule	7	1.20482	0.459207	LAMP2, ECE1, NCF2, PLA2G1B, PLA2G2A, VEZT, ITPR1	386	180	12782	1.28777	1	0.911626	99.9792
GOTERM_CC_FAT	GO:0031988~membrane-bounded vesicle	18	3.09811	0.546683	YWHAZ, CLTB, NCF2, BECN1, SILV, CTLA4, VEZT, FURIN, ITPR1, LAMP2, CHIC1, AP1S2, ECE1, MAPKAP1, PLA2G1B, PLA2G2A, GCHFR, SPP1	386	568	12782	1.04939	1	0.928948	99.9982
GOTERM_CC_FAT	GO:0016023~cytoplasmic membrane-bounded vesicle	17	2.92599	0.593837	YWHAZ, CLTB, NCF2, BECN1, SILV, CTLA4, VEZT, FURIN, ITPR1, LAMP2, CHIC1, AP1S2, ECE1, MAPKAP1, PLA2G1B, PLA2G2A, GCHFR	386	550	12782	1.02352	1	0.94256	99.9996
Annotation Cluster 92	Enrichment Score: 0.37681695722232716
Category	Term	Count	%	PValue	Genes	List Total	Pop Hits	Pop Total	Fold Enrichment	Bonferroni	Benjamini	FDR
GOTERM_BP_FAT	GO:0052548~regulation of endopeptidase activity	5	0.860585	0.259682	CDKN2A, MTCH1, SMAD3, FURIN, DNAJB6	428	82	13528	1.92729	1	0.988937	99.4699
GOTERM_BP_FAT	GO:0052547~regulation of peptidase activity	5	0.860585	0.287844	CDKN2A, MTCH1, SMAD3, FURIN, DNAJB6	428	86	13528	1.83764	1	0.988141	99.7303
GOTERM_BP_FAT	GO:0043281~regulation of caspase activity	4	0.688468	0.456919	CDKN2A, MTCH1, SMAD3, DNAJB6	428	79	13528	1.60038	1	0.994016	99.9976
GOTERM_BP_FAT	GO:0006919~activation of caspase activity	3	0.516351	0.512067	CDKN2A, MTCH1, SMAD3	428	54	13528	1.75597	1	0.996077	99.9996
GOTERM_BP_FAT	GO:0043280~positive regulation of caspase activity	3	0.516351	0.559973	CDKN2A, MTCH1, SMAD3	428	59	13528	1.60716	1	0.996863	99.9999
GOTERM_BP_FAT	GO:0010952~positive regulation of peptidase activity	3	0.516351	0.559973	CDKN2A, MTCH1, SMAD3	428	59	13528	1.60716	1	0.996863	99.9999
Annotation Cluster 93	Enrichment Score: 0.37384583443054037
Category	Term	Count	%	PValue	Genes	List Total	Pop Hits	Pop Total	Fold Enrichment	Bonferroni	Benjamini	FDR
INTERPRO	IPR003877:SPla/RYanodine receptor SPRY	5	0.860585	0.251679	FSD1, RNF123, TRIM14, BTN3A2, TRIM62	507	84	16659	1.95583	1	0.998692	98.9213
INTERPRO	IPR001870:B302 (SPRY)-like	5	0.860585	0.27182	FSD1, RNF123, TRIM14, BTN3A2, TRIM62	507	87	16659	1.88839	1	0.999164	99.2957
INTERPRO	IPR006574:SPRY-associated	3	0.516351	0.430609	TRIM14, BTN3A2, TRIM62	507	48	16659	2.05362	1	0.999863	99.9849
UP_SEQ_FEATURE	domain:B30.2/SPRY	4	0.688468	0.431587	FSD1, RNF123, TRIM14, TRIM62	560	82	19113	1.6649	1	1	99.9923
SMART	SM00589:PRY	3	0.516351	0.496753	TRIM14, BTN3A2, TRIM62	314	48	9079	1.80713	1	0.99882	99.9836
INTERPRO	IPR018355:SPla/RYanodine receptor subgroup	3	0.516351	0.501148	RNF123, TRIM14, BTN3A2	507	55	16659	1.79225	1	0.999936	99.9981
INTERPRO	IPR003879:Butyrophylin-like	3	0.516351	0.565819	TRIM14, BTN3A2, TRIM62	507	62	16659	1.5899	1	0.999957	99.9998
SMART	SM00449:SPRY	3	0.516351	0.570387	RNF123, TRIM14, BTN3A2	314	55	9079	1.57713	1	0.999324	99.9978
Annotation Cluster 94	Enrichment Score: 0.3659879899526044
Category	Term	Count	%	PValue	Genes	List Total	Pop Hits	Pop Total	Fold Enrichment	Bonferroni	Benjamini	FDR
GOTERM_BP_FAT	GO:0019395~fatty acid oxidation	3	0.516351	0.349969	MAPK14, ADIPOQ, PEX7	428	39	13528	2.43134	1	0.989817	99.945
GOTERM_BP_FAT	GO:0034440~lipid oxidation	3	0.516351	0.349969	MAPK14, ADIPOQ, PEX7	428	39	13528	2.43134	1	0.989817	99.945
GOTERM_BP_FAT	GO:0006631~fatty acid metabolic process	8	1.37694	0.434664	ALOXE3, MAPK14, FAAH, PLA2G1B, ACSL4, LIPC, ADIPOQ, PEX7	428	198	13528	1.27707	1	0.993433	99.9952
GOTERM_BP_FAT	GO:0030258~lipid modification	3	0.516351	0.645408	MAPK14, ADIPOQ, PEX7	428	69	13528	1.37424	1	0.998339	100
Annotation Cluster 95	Enrichment Score: 0.3479801826222932
Category	Term	Count	%	PValue	Genes	List Total	Pop Hits	Pop Total	Fold Enrichment	Bonferroni	Benjamini	FDR
GOTERM_BP_FAT	GO:0009914~hormone transport	4	0.688468	0.200828	SLC16A2, YWHAZ, LTBP4, TRPV4	428	49	13528	2.5802	1	0.988412	97.9895
GOTERM_BP_FAT	GO:0046879~hormone secretion	3	0.516351	0.417719	YWHAZ, LTBP4, TRPV4	428	45	13528	2.10717	1	0.992987	99.9919
GOTERM_BP_FAT	GO:0032940~secretion by cell	7	1.20482	0.641101	YWHAZ, PLEK, LTBP4, RABEPK, TRPV4, PCSK6, FURIN	428	207	13528	1.06885	1	0.998272	100
GOTERM_BP_FAT	GO:0003001~generation of a signal involved in cell-cell signaling	3	0.516351	0.754126	YWHAZ, LTBP4, TRPV4	428	85	13528	1.11556	1	0.999525	100
Annotation Cluster 96	Enrichment Score: 0.34481995069184956
Category	Term	Count	%	PValue	Genes	List Total	Pop Hits	Pop Total	Fold Enrichment	Bonferroni	Benjamini	FDR
SP_PIR_KEYWORDS	Endocytosis	5	0.860585	0.3061	AP1S2, PACSIN3, SH3KBP1, LRP8, ITSN2	561	96	19235	1.78578	1	0.925149	99.4433
GOTERM_BP_FAT	GO:0010324~membrane invagination	9	1.54905	0.391982	AP1S2, PACSIN3, NEDD4, SH3KBP1, RABEPK, LRP8, ITSN2, CD14, ELMO1	428	220	13528	1.29303	1	0.991237	99.9828
GOTERM_BP_FAT	GO:0006897~endocytosis	9	1.54905	0.391982	AP1S2, PACSIN3, NEDD4, SH3KBP1, RABEPK, LRP8, ITSN2, CD14, ELMO1	428	220	13528	1.29303	1	0.991237	99.9828
GOTERM_BP_FAT	GO:0016044~membrane organization	13	2.23752	0.5449	RTP2, NAPG, RABEPK, ITSN2, ELMO1, AP1S2, PACSIN3, NEDD4, CATSPER1, MTCH1, SH3KBP1, LRP8, CD14	428	381	13528	1.07847	1	0.996675	99.9999
GOTERM_BP_FAT	GO:0016192~vesicle-mediated transport	17	2.92599	0.736526	ALS2, YWHAZ, CLTB, NAPG, PLEK, RABEPK, ITSN2, ZFYVE20, ELMO1, AP1S2, PACSIN3, NEDD4, STX16, SH3KBP1, LRP8, VAMP1, CD14	428	576	13528	0.93286	1	0.999432	100
Annotation Cluster 97	Enrichment Score: 0.34332009454248275
Category	Term	Count	%	PValue	Genes	List Total	Pop Hits	Pop Total	Fold Enrichment	Bonferroni	Benjamini	FDR
KEGG_PATHWAY	hsa04142:Lysosome	8	1.37694	0.0688841	LAMP2, AP1S2, LAPTM4A, CLTB, ARSG, ENTPD4, CTSS, ATP6V0D2	158	117	5085	2.20058	0.999947	0.914763	56.8284
GOTERM_CC_FAT	GO:0030659~cytoplasmic vesicle membrane	4	0.688468	0.794018	LAMP2, AP1S2, CLTB, ITPR1	386	139	12782	0.952921	1	0.984349	100
GOTERM_CC_FAT	GO:0012506~vesicle membrane	4	0.688468	0.837651	LAMP2, AP1S2, CLTB, ITPR1	386	151	12782	0.877192	1	0.990454	100
GOTERM_CC_FAT	GO:0044433~cytoplasmic vesicle part	4	0.688468	0.924075	LAMP2, AP1S2, CLTB, ITPR1	386	187	12782	0.708321	1	0.997739	100
Annotation Cluster 98	Enrichment Score: 0.336108484402303
Category	Term	Count	%	PValue	Genes	List Total	Pop Hits	Pop Total	Fold Enrichment	Bonferroni	Benjamini	FDR
SP_PIR_KEYWORDS	metal-binding	95	16.3511	0.195876	MKRN1, RNASEL, PDP2, STK38, ALOXE3, ARSG, ZNF295, NT5DC3, ZFYVE20, ZNF678, ZNF184, PCGF2, PDE4A, PLA2G1B, DBR1, RARB, SCRT1, MLL4, BPNT1, MB, NR2F1, DPEP2, ZDHHC1, ZNF548, STS, AR, BRF2, MICAL2, ZNF507, MFI2, DMRT2, COQ7, MORC2, RBBP6, SP140, ZFYVE27, PLA2G2A, RNF138, PRIC285, PIAS1, ADAM12, PLA2G2D, XRN2, ZNF517, CA5A, FHL1, ZMYND10, CA5B, TRIM14, FHL3, PPM1A, AKAP13, RSAD2, TIMP4, RSAD1, SP110,…	561	2972	19235	1.09598	1	0.878252	95.4802
SP_PIR_KEYWORDS	zinc	71	12.2203	0.217459	MKRN1, RNASEL, ZNF295, ZFYVE20, ZNF678, AZGP1, ZNF184, PCGF2, RARB, SCRT1, MLL4, NR2F1, DPEP2, ZDHHC1, ZNF548, AR, BRF2, MICAL2, ZNF507, MFI2, DMRT2, RBBP6, MORC2, SP140, ZFYVE27, RNF138, PRIC285, PIAS1, ADAM12, XRN2, SLC39A14, ZNF517, FHL1, CA5A, ZMYND10, CA5B, TRIM14, FHL3, AKAP13, TIMP4, SP110, TIMP2, NR1H2, ZNF706, RNF123, ZNF600, ECE1, MORC4, ZNF326, ZNF597, MBNL3, MLLT6, FGD6, WDFY1, TRIM28…	561	2189	19235	1.1121	1	0.88728	96.929
SP_PIR_KEYWORDS	zinc-finger	52	8.95009	0.463079	MKRN1, RNASEL, ZNF295, ZFYVE20, ZNF678, ZNF184, PCGF2, RARB, SCRT1, MLL4, NR2F1, ZDHHC1, AR, ZNF548, BRF2, ZNF507, RBBP6, MORC2, SP140, ZFYVE27, RNF138, PRIC285, PIAS1, XRN2, ZNF517, ZMYND10, FHL1, FHL3, TRIM14, AKAP13, SP110, ZNF706, NR1H2, RNF123, ZNF600, MORC4, ZNF326, ZNF597, MBNL3, MLLT6, FGD6, WDFY1, TRIM28, BMX, WHSC1, SNAI1, TRIM62, ZBTB43, RLF, MNAT1, RNF44, RASSF1	561	1718	19235	1.03779	1	0.948802	99.9854
GOTERM_MF_FAT	GO:0046872~metal ion binding	137	23.58	0.48513	MOCOS, MKRN1, RNASEL, PDP2, STK38, ALOXE3, LTBP4, NT5DC3, ITSN2, IARS2, TPD52, ZNF184, PLS1, PLA2G1B, RGN, RARB, SCRT1, MLL4, BPNT1, PLS3, MB, NMNAT2, SLC12A8, SPARCL1, ZNF507, MFI2, SP140, SLC34A2, PKD2L2, CATSPER1, PLA2G2A, RNF138, PIAS1, PLA2G2D, XRN2, MYL7, ZNF517, SLC38A2, CA5A, CA5B, SFXN3, MST1, AKAP13, KIAA1919, SP110, LMAN2, NR1H2, ECE1, ZNF326, PIR, ZNF597, ENTPD6, MBNL3, ENTPD4, FGD6, …	425	4140	12983	1.0109	1	0.994137	99.9954
GOTERM_MF_FAT	GO:0043169~cation binding	138	23.7522	0.496737	MOCOS, MKRN1, RNASEL, PDP2, CHIA, STK38, ALOXE3, LTBP4, NT5DC3, ITSN2, IARS2, TPD52, ZNF184, PLS1, PLA2G1B, RGN, RARB, SCRT1, MLL4, BPNT1, PLS3, MB, NMNAT2, SLC12A8, SPARCL1, ZNF507, MFI2, SP140, SLC34A2, PKD2L2, CATSPER1, PLA2G2A, RNF138, PIAS1, PLA2G2D, XRN2, MYL7, ZNF517, SLC38A2, CA5A, CA5B, SFXN3, MST1, AKAP13, KIAA1919, SP110, LMAN2, NR1H2, ECE1, ZNF326, PIR, ZNF597, ENTPD6, MBNL3, ENTPD4, …	425	4179	12983	1.00877	1	0.994477	99.9967
GOTERM_MF_FAT	GO:0043167~ion binding	138	23.7522	0.581369	MOCOS, MKRN1, RNASEL, PDP2, CHIA, STK38, ALOXE3, LTBP4, NT5DC3, ITSN2, IARS2, TPD52, ZNF184, PLS1, PLA2G1B, RGN, RARB, SCRT1, MLL4, BPNT1, PLS3, MB, NMNAT2, SLC12A8, SPARCL1, ZNF507, MFI2, SP140, SLC34A2, PKD2L2, CATSPER1, PLA2G2A, RNF138, PIAS1, PLA2G2D, XRN2, MYL7, ZNF517, SLC38A2, CA5A, CA5B, SFXN3, MST1, AKAP13, KIAA1919, SP110, LMAN2, NR1H2, ECE1, ZNF326, PIR, ZNF597, ENTPD6, MBNL3, ENTPD4, …	425	4241	12983	0.994024	1	0.99593	99.9998
GOTERM_MF_FAT	GO:0008270~zinc ion binding	69	11.8761	0.848552	MKRN1, RNASEL, ZNF295, IARS2, ZFYVE20, ZNF678, ZNF184, PCGF2, RARB, SCRT1, MLL4, NR2F1, DPEP2, ZDHHC1, ZNF548, AR, BRF2, MICAL2, ZNF507, MFI2, DMRT2, MORC2, RBBP6, SP140, ZFYVE27, RNF138, PRIC285, PIAS1, ADAM12, XRN2, SLC39A14, ZNF517, FHL1, CA5A, ZMYND10, CA5B, TRIM14, FHL3, AKAP13, SP110, NR1H2, ZNF706, RNF123, ZNF600, ECE1, MORC4, ZNF326, ZNF597, MBNL3, MLLT6, FGD6, WDFY1, TRIM28, BMX, SIRT5, …	425	2311	12983	0.912085	1	0.999785	100
GOTERM_MF_FAT	GO:0046914~transition metal ion binding	83	14.2857	0.872978	MOCOS, MKRN1, RNASEL, PDP2, ALOXE3, ZNF295, IARS2, ZFYVE20, ZNF678, ZNF184, PCGF2, RARB, SCRT1, MLL4, MB, NR2F1, DPEP2, ZDHHC1, ZNF548, AR, BRF2, MICAL2, ZNF507, MFI2, DMRT2, COQ7, MORC2, RBBP6, SP140, ZFYVE27, RNF138, PRIC285, PIAS1, ADAM12, XRN2, SLC39A14, ZNF517, CA5A, FHL1, ZMYND10, CA5B, TRIM14, FHL3, PPM1A, SFXN3, AKAP13, RSAD2, RSAD1, SP110, NR1H2, ZNF706, RNF123, ZNF600, ECE1, MORC4, NUDT…	425	2785	12983	0.910414	1	0.999876	100
Annotation Cluster 99	Enrichment Score: 0.331274790644933
Category	Term	Count	%	PValue	Genes	List Total	Pop Hits	Pop Total	Fold Enrichment	Bonferroni	Benjamini	FDR
INTERPRO	IPR017892:Protein kinase, C-terminal	3	0.516351	0.344034	RPS6KA1, STK38, AKT3	507	40	16659	2.46435	1	0.999558	99.8622
UP_SEQ_FEATURE	domain:AGC-kinase C-terminal	3	0.516351	0.481021	RPS6KA1, STK38, AKT3	560	55	19113	1.86166	1	1	99.9983
INTERPRO	IPR000961:AGC-kinase, C-terminal	3	0.516351	0.501148	RPS6KA1, STK38, AKT3	507	55	16659	1.79225	1	0.999936	99.9981
SMART	SM00133:S_TK_X	3	0.516351	0.570387	RPS6KA1, STK38, AKT3	314	55	9079	1.57713	1	0.999324	99.9978
Annotation Cluster 100	Enrichment Score: 0.3293513844856082
Category	Term	Count	%	PValue	Genes	List Total	Pop Hits	Pop Total	Fold Enrichment	Bonferroni	Benjamini	FDR
INTERPRO	IPR013761:Sterile alpha motif-type	5	0.860585	0.206121	EPHA4, ETS1, SCML1, PPFIBP1, SCMH1	507	77	16659	2.13364	1	0.997621	97.2844
INTERPRO	IPR001660:Sterile alpha motif SAM	4	0.688468	0.53998	EPHA4, SCML1, PPFIBP1, SCMH1	507	93	16659	1.41325	1	0.999949	99.9995
SMART	SM00454:SAM	4	0.688468	0.627072	EPHA4, SCML1, PPFIBP1, SCMH1	314	93	9079	1.24361	1	0.999626	99.9996
UP_SEQ_FEATURE	domain:SAM	3	0.516351	0.689887	EPHA4, SCML1, SCMH1	560	81	19113	1.26409	1	1	100
Annotation Cluster 101	Enrichment Score: 0.32899113055288626
Category	Term	Count	%	PValue	Genes	List Total	Pop Hits	Pop Total	Fold Enrichment	Bonferroni	Benjamini	FDR
INTERPRO	IPR000108:Neutrophil cytosol factor 2	3	0.516351	0.175236	NCF2, SH3KBP1, ITSN2	507	25	16659	3.94296	1	0.995973	95.0703
UP_SEQ_FEATURE	domain:SH3 1	3	0.516351	0.283965	NCF2, SH3KBP1, ITSN2	560	36	19113	2.8442	1	0.999994	99.6308
UP_SEQ_FEATURE	domain:SH3 2	3	0.516351	0.294872	NCF2, SH3KBP1, ITSN2	560	37	19113	2.76733	1	0.999995	99.7146
SP_PIR_KEYWORDS	sh3 domain	5	0.860585	0.863943	NCF2, PACSIN3, SH3KBP1, ITSN2, OTOR	561	210	19235	0.816357	1	0.996265	100
INTERPRO	IPR001452:Src homology-3 domain	5	0.860585	0.891289	NCF2, PACSIN3, SH3KBP1, ITSN2, OTOR	507	213	16659	0.771314	1	1	100
SMART	SM00326:SH3	5	0.860585	0.939785	NCF2, PACSIN3, SH3KBP1, ITSN2, OTOR	314	213	9079	0.678733	1	1	100
Annotation Cluster 102	Enrichment Score: 0.3136368558603787
Category	Term	Count	%	PValue	Genes	List Total	Pop Hits	Pop Total	Fold Enrichment	Bonferroni	Benjamini	FDR
SP_PIR_KEYWORDS	EF hand	5	0.860585	0.0971157	MYL7, SPARCL1, PLS1, S100G, PLS3	561	60	19235	2.85725	1	0.754752	76.5708
SP_PIR_KEYWORDS	calcium binding	5	0.860585	0.352437	MYL7, PROZ, S100G, ANXA4, PLS3	561	103	19235	1.66442	1	0.927951	99.7914
INTERPRO	IPR018248:EF hand	6	1.0327	0.360889	MYL7, NIN, PLS1, S100G, ITSN2, PLS3	507	130	16659	1.51652	1	0.999564	99.9083
INTERPRO	IPR018249:EF-HAND 2	8	1.37694	0.480872	RAB11FIP4, MYL7, NIN, SPARCL1, PLS1, S100G, ITSN2, PLS3	507	215	16659	1.22262	1	0.999916	99.9964
INTERPRO	IPR018247:EF-HAND 1	8	1.37694	0.490758	RAB11FIP4, MYL7, SPARCL1, PLS1, AKAP13, S100G, ITSN2, PLS3	507	217	16659	1.21135	1	0.999926	99.9974
UP_SEQ_FEATURE	domain:EF-hand 1	6	1.0327	0.618475	MYL7, NIN, PLS1, S100G, ITSN2, PLS3	560	182	19113	1.12518	1	1	100
INTERPRO	IPR011992:EF-Hand type	7	1.20482	0.726201	RAB11FIP4, MYL7, SPARCL1, PLS1, S100G, ITSN2, PLS3	507	236	16659	0.974601	1	0.999998	100
UP_SEQ_FEATURE	domain:EF-hand 2	5	0.860585	0.782992	MYL7, NIN, PLS1, S100G, PLS3	560	182	19113	0.937647	1	1	100
INTERPRO	IPR002048:Calcium-binding EF-hand	4	0.688468	0.813671	MYL7, PLS1, ITSN2, PLS3	507	143	16659	0.919105	1	1	100
SMART	SM00054:EFh	4	0.688468	0.8758	MYL7, PLS1, ITSN2, PLS3	314	143	9079	0.808784	1	0.999995	100
Annotation Cluster 103	Enrichment Score: 0.3054098409070153
Category	Term	Count	%	PValue	Genes	List Total	Pop Hits	Pop Total	Fold Enrichment	Bonferroni	Benjamini	FDR
SP_PIR_KEYWORDS	iron	11	1.89329	0.31852	CYP46A1, CYP26C1, ALOXE3, PIR, MFI2, SFXN3, RSAD2, RSAD1, COQ7, CYB561, MB	561	285	19235	1.32336	1	0.925619	99.5693
GOTERM_MF_FAT	GO:0005506~iron ion binding	11	1.89329	0.553143	CYP46A1, CYP26C1, ALOXE3, PIR, MFI2, SFXN3, RSAD2, RSAD1, COQ7, CYB561, MB	425	308	12983	1.09101	1	0.995431	99.9995
SP_PIR_KEYWORDS	heme	4	0.688468	0.688331	CYP46A1, CYP26C1, CYB561, MB	561	121	19235	1.13345	1	0.978406	100
Annotation Cluster 104	Enrichment Score: 0.3007153205655022
Category	Term	Count	%	PValue	Genes	List Total	Pop Hits	Pop Total	Fold Enrichment	Bonferroni	Benjamini	FDR
GOTERM_CC_FAT	GO:0031967~organelle envelope	23	3.95869	0.245979	SHMT2, STS, ATP5J2, HTATIP2, SLC22A18, MTX2, SMAD3, SIRT5, SYNJ2BP, UQCRQ, ATP5G3, SP140, ITPR1, TOMM7, HTRA2, NUP205, MTCH1, COX6B1, KPNA5, ACSL4, KPNA3, VAMP1, GCHFR	386	620	12782	1.22842	1	0.876921	97.9654
GOTERM_CC_FAT	GO:0031975~envelope	23	3.95869	0.249273	SHMT2, STS, ATP5J2, HTATIP2, SLC22A18, MTX2, SMAD3, SIRT5, SYNJ2BP, UQCRQ, ATP5G3, SP140, ITPR1, TOMM7, HTRA2, NUP205, MTCH1, COX6B1, KPNA5, ACSL4, KPNA3, VAMP1, GCHFR	386	622	12782	1.22447	1	0.870696	98.0847
GOTERM_CC_FAT	GO:0044429~mitochondrial part	19	3.27022	0.52907	SHMT2, ATP5J2, PDP2, MTX2, CA5A, SIRT5, CBR4, SYNJ2BP, IARS2, PIN4, UQCRQ, ATP5G3, TOMM7, HTRA2, MTCH1, COX6B1, ACSL4, VAMP1, TFB1M	386	595	12782	1.05742	1	0.922936	99.9969
GOTERM_CC_FAT	GO:0031090~organelle membrane	33	5.67986	0.601433	CLTB, RAB9A, MTX2, RABEPK, ALG6, ATP6V1B1, UQCRQ, ATP5G3, AP1S2, TOMM7, ECE1, HTRA2, ST3GAL4, MTCH1, COX6B1, ENTPD4, ACSL4, ATP6V0D2, TRAM1, GCHFR, ST6GAL1, STS, SHMT2, ATP5J2, SILV, SMAD3, SYNJ2BP, FURIN, ITPR1, LAMP2, CYP26C1, FAAH, VAMP1	386	1096	12782	0.997045	1	0.94318	99.9997
GOTERM_CC_FAT	GO:0005740~mitochondrial envelope	13	2.23752	0.612786	SHMT2, ATP5J2, MTX2, SIRT5, SYNJ2BP, ATP5G3, UQCRQ, TOMM7, HTRA2, MTCH1, COX6B1, VAMP1, ACSL4	386	419	12782	1.0274	1	0.944158	99.9998
GOTERM_CC_FAT	GO:0031966~mitochondrial membrane	11	1.89329	0.753841	ATP5J2, SHMT2, TOMM7, MTX2, MTCH1, COX6B1, SYNJ2BP, ACSL4, VAMP1, UQCRQ, ATP5G3	386	394	12782	0.924502	1	0.977541	100
GOTERM_CC_FAT	GO:0019866~organelle inner membrane	8	1.37694	0.871222	ATP5J2, SHMT2, MTCH1, COX6B1, SMAD3, UQCRQ, ATP5G3, ITPR1	386	329	12782	0.805203	1	0.993925	100
Annotation Cluster 105	Enrichment Score: 0.3001043735117341
Category	Term	Count	%	PValue	Genes	List Total	Pop Hits	Pop Total	Fold Enrichment	Bonferroni	Benjamini	FDR
GOTERM_CC_FAT	GO:0030054~cell junction	17	2.92599	0.492956	PTPRK, LZTS1, CLDN4, CLDN5, GRIK4, EVL, VEZT, SDC4, GJA3, SDC1, EVPL, NRAP, SH3KBP1, CHRNB3, PAK1, VAMP1, JAM2	386	518	12782	1.08675	1	0.919514	99.9915
SP_PIR_KEYWORDS	cell junction	13	2.23752	0.498842	PTPRK, LZTS1, CLDN4, CLDN5, GRIK4, VEZT, GJA3, EVPL, SH3KBP1, CHRNB3, PAK1, VAMP1, JAM2	561	399	19235	1.11712	1	0.95656	99.9945
GOTERM_CC_FAT	GO:0005911~cell-cell junction	7	1.20482	0.511582	PTPRK, EVPL, NRAP, CLDN4, CLDN5, JAM2, GJA3	386	190	12782	1.21999	1	0.918573	99.9949
Annotation Cluster 106	Enrichment Score: 0.2992027199465624
Category	Term	Count	%	PValue	Genes	List Total	Pop Hits	Pop Total	Fold Enrichment	Bonferroni	Benjamini	FDR
GOTERM_BP_FAT	GO:0010608~posttranscriptional regulation of gene expression	9	1.54905	0.342401	TNFRSF1B, CDKN2A, NAPG, PAIP1, SMAD3, MKNK1, RPS4X, EEFSEC, KIAA0427	428	211	13528	1.34819	1	0.989892	99.9328
SP_PIR_KEYWORDS	translation regulation	3	0.516351	0.584809	PAIP1, MKNK1, KIAA0427	561	67	19235	1.53524	1	0.971651	99.9996
GOTERM_BP_FAT	GO:0006417~regulation of translation	5	0.860585	0.632184	PAIP1, MKNK1, RPS4X, EEFSEC, KIAA0427	428	137	13528	1.15356	1	0.998187	100
Annotation Cluster 107	Enrichment Score: 0.298603692548192
Category	Term	Count	%	PValue	Genes	List Total	Pop Hits	Pop Total	Fold Enrichment	Bonferroni	Benjamini	FDR
GOTERM_BP_FAT	GO:0017038~protein import	7	1.20482	0.233312	YWHAZ, TOMM7, MTX2, NUP205, KPNA5, KPNA3, PEX7	428	131	13528	1.68895	1	0.98799	99.0244
GOTERM_BP_FAT	GO:0033365~protein localization in organelle	7	1.20482	0.314171	BBS4, YWHAZ, TOMM7, MTX2, NUP205, KPNA5, KPNA3	428	146	13528	1.51543	1	0.989495	99.8601
GOTERM_BP_FAT	GO:0006605~protein targeting	9	1.54905	0.364558	YWHAZ, TOMM7, NEDD4, MTX2, NUP205, KPNA5, KPNA3, TRAM1, PEX7	428	215	13528	1.3231	1	0.990662	99.963
GOTERM_BP_FAT	GO:0051170~nuclear import	4	0.688468	0.528788	HTATIP2, NUP205, KPNA5, KPNA3	428	88	13528	1.4367	1	0.996432	99.9998
GOTERM_BP_FAT	GO:0006913~nucleocytoplasmic transport	6	1.0327	0.549653	HTATIP2, NUP205, SMG7, MALT1, KPNA5, KPNA3	428	156	13528	1.21567	1	0.996802	99.9999
GOTERM_BP_FAT	GO:0051169~nuclear transport	6	1.0327	0.56104	HTATIP2, NUP205, SMG7, MALT1, KPNA5, KPNA3	428	158	13528	1.20028	1	0.99686	99.9999
GOTERM_BP_FAT	GO:0034504~protein localization in nucleus	4	0.688468	0.57365	BBS4, NUP205, KPNA5, KPNA3	428	94	13528	1.345	1	0.997091	100
GOTERM_CC_FAT	GO:0005643~nuclear pore	3	0.516351	0.692646	NUP205, KPNA5, KPNA3	386	79	12782	1.25749	1	0.968139	100
GOTERM_BP_FAT	GO:0006606~protein import into nucleus	3	0.516351	0.759861	NUP205, KPNA5, KPNA3	428	86	13528	1.10259	1	0.999558	100
GOTERM_CC_FAT	GO:0046930~pore complex	3	0.516351	0.784941	NUP205, KPNA5, KPNA3	386	95	12782	1.0457	1	0.982968	100
Annotation Cluster 108	Enrichment Score: 0.2895386848893839
Category	Term	Count	%	PValue	Genes	List Total	Pop Hits	Pop Total	Fold Enrichment	Bonferroni	Benjamini	FDR
GOTERM_BP_FAT	GO:0051188~cofactor biosynthetic process	5	0.860585	0.366822	MOCOS, NMNAT2, MTHFD2, RSAD1, COQ7	428	97	13528	1.62925	1	0.990202	99.9652
GOTERM_BP_FAT	GO:0009108~coenzyme biosynthetic process	4	0.688468	0.372215	MOCOS, NMNAT2, MTHFD2, COQ7	428	69	13528	1.83232	1	0.990432	99.97
GOTERM_BP_FAT	GO:0006733~oxidoreduction coenzyme metabolic process	3	0.516351	0.491968	NMNAT2, H6PD, COQ7	428	52	13528	1.82351	1	0.995378	99.9993
GOTERM_BP_FAT	GO:0006732~coenzyme metabolic process	5	0.860585	0.716143	MOCOS, NMNAT2, MTHFD2, H6PD, COQ7	428	153	13528	1.03292	1	0.99932	100
GOTERM_BP_FAT	GO:0051186~cofactor metabolic process	6	1.0327	0.741516	MOCOS, NMNAT2, MTHFD2, H6PD, RSAD1, COQ7	428	195	13528	0.972538	1	0.99945	100
Annotation Cluster 109	Enrichment Score: 0.2881783604563798
Category	Term	Count	%	PValue	Genes	List Total	Pop Hits	Pop Total	Fold Enrichment	Bonferroni	Benjamini	FDR
UP_SEQ_FEATURE	domain:EGF-like 1	6	1.0327	0.274663	MEGF8, LTBP4, PROZ, CNTNAP3, LRP8, FBN2	560	120	19113	1.70652	1	0.999996	99.5416
INTERPRO	IPR000152:EGF-type aspartate/asparagine hydroxylation conserved site	5	0.860585	0.340472	MEGF8, LTBP4, PROZ, LRP8, CLEC14A	507	97	16659	1.69371	1	0.999645	99.8501
SP_PIR_KEYWORDS	egf-like domain	9	1.54905	0.352786	MEGF8, LTBP4, PROZ, CNTNAP3, MEP1B, LRP8, FBN2, ADAM12, CLEC14A	561	230	19235	1.34166	1	0.925653	99.793
INTERPRO	IPR000742:EGF-like, type 3	8	1.37694	0.376029	MEGF8, LTBP4, PROZ, CNTNAP3, MEP1B, LRP8, FBN2, ADAM12	507	194	16659	1.35497	1	0.999665	99.9369
INTERPRO	IPR006210:EGF-like	8	1.37694	0.410774	MEGF8, LTBP4, PROZ, CNTNAP3, MEP1B, LRP8, FBN2, CLEC14A	507	201	16659	1.30778	1	0.999797	99.9742
UP_SEQ_FEATURE	domain:EGF-like 2	4	0.688468	0.477431	MEGF8, PROZ, CNTNAP3, FBN2	560	88	19113	1.55138	1	1	99.9981
INTERPRO	IPR013032:EGF-like region, conserved site	10	1.72117	0.533848	MEGF8, LTBP4, PROZ, CNTNAP3, MEP1B, LRP8, LAMC2, FBN2, ADAM12, CLEC14A	507	293	16659	1.12143	1	0.999954	99.9993
SMART	SM00181:EGF	8	1.37694	0.535128	MEGF8, LTBP4, PROZ, CNTNAP3, MEP1B, LRP8, FBN2, CLEC14A	314	201	9079	1.15081	1	0.999249	99.994
INTERPRO	IPR013091:EGF calcium-binding	3	0.516351	0.647346	MEGF8, LTBP4, LRP8	507	72	16659	1.36908	1	0.999991	100
INTERPRO	IPR006209:EGF	4	0.688468	0.745865	LTBP4, PROZ, CNTNAP3, LRP8	507	127	16659	1.0349	1	0.999999	100
INTERPRO	IPR001881:EGF-like calcium-binding	3	0.516351	0.793443	MEGF8, LTBP4, LRP8	507	96	16659	1.02681	1	1	100
INTERPRO	IPR018097:EGF-like calcium-binding, conserved site	3	0.516351	0.793443	MEGF8, LTBP4, LRP8	507	96	16659	1.02681	1	1	100
SMART	SM00179:EGF_CA	3	0.516351	0.848887	MEGF8, LTBP4, LRP8	314	96	9079	0.903563	1	0.999991	100
Annotation Cluster 110	Enrichment Score: 0.2834931531266715
Category	Term	Count	%	PValue	Genes	List Total	Pop Hits	Pop Total	Fold Enrichment	Bonferroni	Benjamini	FDR
GOTERM_BP_FAT	GO:0006662~glycerol ether metabolic process	3	0.516351	0.481724	NR1H2, LIPC, PEX7	428	51	13528	1.85926	1	0.99507	99.9989
GOTERM_BP_FAT	GO:0018904~organic ether metabolic process	3	0.516351	0.502083	NR1H2, LIPC, PEX7	428	53	13528	1.7891	1	0.995744	99.9995
GOTERM_BP_FAT	GO:0046486~glycerolipid metabolic process	6	1.0327	0.583373	NR1H2, PLEK, PLA2G1B, PLA2G2A, LIPC, PEX7	428	162	13528	1.17065	1	0.997283	100
Annotation Cluster 111	Enrichment Score: 0.2814282250479191
Category	Term	Count	%	PValue	Genes	List Total	Pop Hits	Pop Total	Fold Enrichment	Bonferroni	Benjamini	FDR
UP_SEQ_FEATURE	repeat:WD 6	8	1.37694	0.330928	WDFY1, TLE6, LRBA, WDR70, RBBP7, TBL1X, ATG16L1, PEX7	560	192	19113	1.4221	1	0.999999	99.8816
GOTERM_CC_FAT	GO:0017053~transcriptional repressor complex	3	0.516351	0.351359	CORO2A, RBBP7, TBL1X	386	41	12782	2.42297	1	0.889193	99.745
UP_SEQ_FEATURE	repeat:WD 5	9	1.54905	0.372963	CORO2A, WDFY1, TLE6, LRBA, WDR70, RBBP7, TBL1X, ATG16L1, PEX7	560	233	19113	1.31834	1	0.999999	99.9601
UP_SEQ_FEATURE	repeat:WD 7	6	1.0327	0.447707	WDFY1, TLE6, WDR70, RBBP7, TBL1X, ATG16L1	560	150	19113	1.36521	1	1	99.9953
UP_SEQ_FEATURE	repeat:WD 4	9	1.54905	0.456118	CORO2A, WDFY1, TLE6, LRBA, WDR70, RBBP7, TBL1X, ATG16L1, PEX7	560	251	19113	1.2238	1	1	99.9963
UP_SEQ_FEATURE	repeat:WD 3	9	1.54905	0.51396	CORO2A, WDFY1, TLE6, LRBA, WDR70, RBBP7, TBL1X, ATG16L1, PEX7	560	265	19113	1.15914	1	1	99.9994
UP_SEQ_FEATURE	repeat:WD 2	9	1.54905	0.552058	CORO2A, WDFY1, TLE6, LRBA, WDR70, RBBP7, TBL1X, ATG16L1, PEX7	560	274	19113	1.12107	1	1	99.9999
UP_SEQ_FEATURE	repeat:WD 1	9	1.54905	0.552058	CORO2A, WDFY1, TLE6, LRBA, WDR70, RBBP7, TBL1X, ATG16L1, PEX7	560	274	19113	1.12107	1	1	99.9999
SP_PIR_KEYWORDS	wd repeat	9	1.54905	0.555119	CORO2A, WDFY1, TLE6, LRBA, WDR70, RBBP7, TBL1X, ATG16L1, PEX7	561	276	19235	1.11805	1	0.966786	99.999
INTERPRO	IPR001680:WD40 repeat	9	1.54905	0.561568	CORO2A, WDFY1, TLE6, LRBA, WDR70, RBBP7, TBL1X, ATG16L1, PEX7	507	266	16659	1.11174	1	0.999958	99.9997
INTERPRO	IPR017986:WD40 repeat, region	8	1.37694	0.587815	CORO2A, WDFY1, TLE6, WDR70, RBBP7, TBL1X, ATG16L1, PEX7	507	238	16659	1.10447	1	0.999974	99.9999
INTERPRO	IPR019781:WD40 repeat, subgroup	8	1.37694	0.605423	CORO2A, WDFY1, LRBA, WDR70, RBBP7, TBL1X, ATG16L1, PEX7	507	242	16659	1.08621	1	0.999982	100
INTERPRO	IPR019775:WD40 repeat, conserved site	9	1.54905	0.607554	CORO2A, WDFY1, TLE6, LRBA, WDR70, RBBP7, TBL1X, ATG16L1, PEX7	507	277	16659	1.06759	1	0.999978	100
INTERPRO	IPR019782:WD40 repeat 2	7	1.20482	0.687155	CORO2A, WDFY1, WDR70, RBBP7, TBL1X, ATG16L1, PEX7	507	226	16659	1.01773	1	0.999995	100
INTERPRO	IPR015943:WD40/YVTN repeat-like	9	1.54905	0.694989	CORO2A, WDFY1, TLE6, LRBA, WDR70, RBBP7, TBL1X, ATG16L1, PEX7	507	300	16659	0.98574	1	0.999996	100
SMART	SM00320:WD40	9	1.54905	0.703599	CORO2A, WDFY1, TLE6, LRBA, WDR70, RBBP7, TBL1X, ATG16L1, PEX7	314	266	9079	0.978294	1	0.999842	100
Annotation Cluster 112	Enrichment Score: 0.28022819077392425
Category	Term	Count	%	PValue	Genes	List Total	Pop Hits	Pop Total	Fold Enrichment	Bonferroni	Benjamini	FDR
GOTERM_MF_FAT	GO:0001871~pattern binding	7	1.20482	0.389253	CHIA, LTBP4, LAMC2, PCSK6, LIPC, CD14, PRELP	425	154	12983	1.38856	1	0.988554	99.9401
GOTERM_MF_FAT	GO:0030247~polysaccharide binding	7	1.20482	0.389253	CHIA, LTBP4, LAMC2, PCSK6, LIPC, CD14, PRELP	425	154	12983	1.38856	1	0.988554	99.9401
GOTERM_MF_FAT	GO:0005539~glycosaminoglycan binding	6	1.0327	0.483876	LTBP4, LAMC2, PCSK6, LIPC, CD14, PRELP	425	140	12983	1.30921	1	0.994364	99.9952
GOTERM_MF_FAT	GO:0008201~heparin binding	4	0.688468	0.658708	LAMC2, PCSK6, LIPC, PRELP	425	103	12983	1.18634	1	0.997575	100
GOTERM_MF_FAT	GO:0030246~carbohydrate binding	10	1.72117	0.822181	CHIA, LTBP4, KLRK1, LAMC2, LMAN2, PCSK6, LIPC, CLEC14A, CD14, PRELP	425	354	12983	0.862944	1	0.999622	100
Annotation Cluster 113	Enrichment Score: 0.27877338432724097
Category	Term	Count	%	PValue	Genes	List Total	Pop Hits	Pop Total	Fold Enrichment	Bonferroni	Benjamini	FDR
GOTERM_MF_FAT	GO:0004672~protein kinase activity	25	4.30293	0.189897	RNASEL, STK38, LTBP4, MKNK1, AKAP13, CAMKK2, PSKH2, ADCK2, ZAP70, PAK1, ANKK1, AKT3, IRAK1, NIN, ALPK2, TRIM28, BMX, DUSP21, CDK2, MNAT1, EPHA4, RPS6KA1, CCND3, MAPK14, RAGE	425	606	12983	1.26024	1	0.975778	95.7961
GOTERM_BP_FAT	GO:0007243~protein kinase cascade	16	2.75387	0.196362	IRAK1, TLR10, PLEK, STK38, EFNA1, SOCS6, MKNK1, MALT1, CAMKK2, RPS6KA1, MAPK14, C7ORF16, PLA2G1B, ZAP70, PIAS1, PAK1	428	370	13528	1.36681	1	0.988963	97.7844
INTERPRO	IPR017441:Protein kinase, ATP binding site	18	3.09811	0.218689	IRAK1, RNASEL, NIN, STK38, BMX, MKNK1, CDK2, CAMKK2, PSKH2, EPHA4, ADCK2, RPS6KA1, MAPK14, ZAP70, RAGE, PAK1, ANKK1, AKT3	507	455	16659	1.29988	1	0.997778	97.8836
GOTERM_MF_FAT	GO:0004674~protein serine/threonine kinase activity	18	3.09811	0.243564	IRAK1, STK38, ALPK2, LTBP4, MKNK1, AKAP13, CDK2, CAMKK2, PSKH2, MNAT1, ADCK2, RPS6KA1, CCND3, MAPK14, RAGE, PAK1, ANKK1, AKT3	425	430	12983	1.27876	1	0.980258	98.5014
UP_SEQ_FEATURE	active site:Proton acceptor	23	3.95869	0.279668	IRAK1, HTATIP2, STK38, HSD17B13, BMX, MKNK1, SIRT5, CBR4, CDK2, CAMKK2, QPCT, ALDH1A2, EPHA4, ADCK2, RPS6KA1, H6PD, MAPK14, ZAP70, RAGE, PAK1, ANKK1, HDAC8, AKT3	560	658	19113	1.19301	1	0.999996	99.5918
SP_PIR_KEYWORDS	serine/threonine-protein kinase	14	2.40964	0.320954	IRAK1, STK38, ALPK2, MKNK1, CDK2, CAMKK2, PSKH2, ADCK2, RPS6KA1, MAPK14, RAGE, PAK1, ANKK1, AKT3	561	381	19235	1.25989	1	0.924547	99.5906
BIOCARTA	h_mapkPathway:MAPKinase Signaling Pathway	5	0.860585	0.327783	MEF2A, RPS6KA1, MAPK14, MKNK1, PAK1	53	80	1437	1.69458	1	0.998053	98.875
GOTERM_BP_FAT	GO:0006796~phosphate metabolic process	34	5.85198	0.365053	RNASEL, PDP2, STK38, EFNA1, PPM1A, MKNK1, ATP6V1B1, ATP5G3, CAMKK2, PSKH2, ZAP70, PLA2G1B, ACYP1, PAK1, ANKK1, ATP6V0D2, AKT3, PTPRK, IRAK1, PTPRE, NIN, ALPK2, PTPRH, TRIM28, BMX, DUSP21, CDK2, PPA2, MTMR12, EPHA4, RPS6KA1, MAPK14, C7ORF16, RAGE	428	973	13528	1.10448	1	0.990537	99.9635
GOTERM_BP_FAT	GO:0006793~phosphorus metabolic process	34	5.85198	0.365053	RNASEL, PDP2, STK38, EFNA1, PPM1A, MKNK1, ATP6V1B1, ATP5G3, CAMKK2, PSKH2, ZAP70, PLA2G1B, ACYP1, PAK1, ANKK1, ATP6V0D2, AKT3, PTPRK, IRAK1, PTPRE, NIN, ALPK2, PTPRH, TRIM28, BMX, DUSP21, CDK2, PPA2, MTMR12, EPHA4, RPS6KA1, MAPK14, C7ORF16, RAGE	428	973	13528	1.10448	1	0.990537	99.9635
INTERPRO	IPR002290:Serine/threonine protein kinase	10	1.72117	0.385257	PSKH2, RPS6KA1, STK38, MAPK14, MKNK1, RAGE, PAK1, AKT3, CDK2, CAMKK2	507	259	16659	1.26865	1	0.999697	99.95
UP_SEQ_FEATURE	domain:Protein kinase	16	2.75387	0.399847	IRAK1, RNASEL, STK38, BMX, MKNK1, CDK2, CAMKK2, PSKH2, EPHA4, ADCK2, MAPK14, ZAP70, RAGE, PAK1, ANKK1, AKT3	560	469	19113	1.16436	1	1	99.9809
GOTERM_BP_FAT	GO:0006468~protein amino acid phosphorylation	23	3.95869	0.437325	IRAK1, RNASEL, PTPRE, STK38, NIN, ALPK2, EFNA1, TRIM28, BMX, MKNK1, CDK2, CAMKK2, PSKH2, EPHA4, RPS6KA1, MAPK14, C7ORF16, PLA2G1B, ZAP70, RAGE, PAK1, ANKK1, AKT3	428	667	13528	1.08991	1	0.993187	99.9956
SP_PIR_KEYWORDS	kinase	22	3.78657	0.445734	IRAK1, STK38, SPHK2, ALPK2, BMX, MKNK1, AKAP13, CDK2, CAMKK2, PSKH2, EPHA4, CDKN2A, ADCK2, RPS6KA1, MAPK14, MAPKAP1, SH3KBP1, ZAP70, RAGE, PAK1, ANKK1, AKT3	561	688	19235	1.09639	1	0.947349	99.9771
INTERPRO	IPR000719:Protein kinase, core	16	2.75387	0.469369	IRAK1, RNASEL, NIN, STK38, BMX, MKNK1, CDK2, CAMKK2, PSKH2, RPS6KA1, MAPK14, ZAP70, RAGE, PAK1, ANKK1, AKT3	507	476	16659	1.10447	1	0.999926	99.995
UP_SEQ_FEATURE	binding site:ATP	17	2.92599	0.509277	IRAK1, STK38, BMX, MKNK1, IARS2, CDK2, CAMKK2, PSKH2, EPHA4, ADCK2, RPS6KA1, MAPK14, ZAP70, RAGE, PAK1, ANKK1, AKT3	560	542	19113	1.07051	1	1	99.9993
INTERPRO	IPR008271:Serine/threonine protein kinase, active site	12	2.0654	0.512626	PSKH2, IRAK1, RPS6KA1, STK38, MAPK14, MKNK1, RAGE, PAK1, ANKK1, AKT3, CDK2, CAMKK2	507	354	16659	1.11383	1	0.999938	99.9987
INTERPRO	IPR017442:Serine/threonine protein kinase-related	12	2.0654	0.535191	PSKH2, IRAK1, RPS6KA1, STK38, MAPK14, MKNK1, RAGE, PAK1, ANKK1, AKT3, CDK2, CAMKK2	507	359	16659	1.09832	1	0.999949	99.9994
UP_SEQ_FEATURE	nucleotide phosphate-binding region:ATP	29	4.99139	0.538755	STK38, CLPB, MKNK1, DNAH1, CAMKK2, PSKH2, ADCK2, DDX3X, FIGN, ZAP70, PAK1, ANKK1, AKT3, NMNAT2, IRAK1, SARS, BMX, YTHDC2, CDK2, ABCG2, RFC5, EPHA4, RFC4, RPS6KA1, MAPK14, PRIC285, RUVBL1, RAGE, KATNAL2	560	962	19113	1.02888	1	1	99.9998
SMART	SM00220:S_TKc	10	1.72117	0.539426	PSKH2, RPS6KA1, STK38, MAPK14, MKNK1, RAGE, PAK1, AKT3, CDK2, CAMKK2	314	259	9079	1.11637	1	0.999067	99.9947
GOTERM_BP_FAT	GO:0016310~phosphorylation	26	4.47504	0.551053	RNASEL, STK38, EFNA1, MKNK1, ATP6V1B1, ATP5G3, CAMKK2, PSKH2, PLA2G1B, ZAP70, PAK1, ANKK1, ATP6V0D2, AKT3, IRAK1, PTPRE, NIN, ALPK2, TRIM28, BMX, CDK2, EPHA4, RPS6KA1, MAPK14, C7ORF16, RAGE	428	800	13528	1.02724	1	0.996756	99.9999
SP_PIR_KEYWORDS	ATP	7	1.20482	0.687674	IRAK1, RPS6KA1, STK38, MAPK14, ZAP70, BMX, CDK2	561	236	19235	1.01699	1	0.978856	100
SP_PIR_KEYWORDS	atp-binding	37	6.36833	0.694528	RNASEL, STK38, CLPB, OAS3, MKNK1, DNAH1, CTPS2, IARS2, CAMKK2, PSKH2, ADCK2, DDX3X, FIGN, ZAP70, PAK1, ACSL4, ANKK1, AKT3, NMNAT2, IRAK1, SPHK2, NIN, SARS, BMX, YTHDC2, CDK2, ABCG2, RFC5, EPHA4, PAPOLA, RFC4, RPS6KA1, MAPK14, PRIC285, RUVBL1, RAGE, KATNAL2	561	1326	19235	0.956726	1	0.978628	100
SP_PIR_KEYWORDS	phosphotransferase	6	1.0327	0.699825	RPS6KA1, STK38, MAPK14, ZAP70, BMX, CDK2	561	201	19235	1.02349	1	0.978666	100
SP_PIR_KEYWORDS	transferase	38	6.54045	0.746477	GCNT2, STK38, OAS3, MKNK1, ALG6, CAMKK2, PSKH2, ADCK2, ST3GAL4, ZAP70, PAK1, AGPAT4, ANKK1, MLL4, GPT2, AKT3, ZDHHC1, IRAK1, GSTA2, NMNAT2, ST6GAL1, SHMT2, SPHK2, ALPK2, NAT2, BMX, WHSC1, CDK2, POLD3, DOT1L, QPCT, EPHA4, PAPOLA, RPS6KA1, MAPK14, RAGE, HAS3, TFB1M	561	1394	19235	0.934652	1	0.986387	100
SP_PIR_KEYWORDS	nucleotide-binding	45	7.74527	0.800025	RNASEL, RAB9A, STK38, CLPB, HBS1L, OAS3, RTKN, MKNK1, DNAH1, CTPS2, IARS2, CNGB3, CAMKK2, PSKH2, CDC42, ADCK2, DDX3X, FIGN, ZAP70, PAK1, ACSL4, ANKK1, AKT3, IRAK1, NMNAT2, RAP2C, SPHK2, NIN, SARS, BMX, YTHDC2, CDK2, ABCG2, RFC5, EPHA4, PAPOLA, RFC4, RPS6KA1, MAPK14, RAB39, PRIC285, RUVBL1, RAGE, EEFSEC, KATNAL2	561	1686	19235	0.915133	1	0.992088	100
GOTERM_MF_FAT	GO:0005524~ATP binding	41	7.0568	0.915664	RNASEL, STK38, CLPB, OAS3, MKNK1, DNAH1, CTPS2, IARS2, CAMKK2, PSKH2, ADCK2, MORC4, DDX3X, FIGN, ZAP70, PAK1, ACSL4, ANKK1, AKT3, IRAK1, NMNAT2, SPHK2, NIN, ALPK2, SARS, BMX, YTHDC2, MORC2, CDK2, ABCG2, RFC5, EPHA4, RENBP, PAPOLA, RFC4, RPS6KA1, MAPK14, PRIC285, RUVBL1, RAGE, KATNAL2	425	1477	12983	0.847988	1	0.999965	100
GOTERM_MF_FAT	GO:0032559~adenyl ribonucleotide binding	41	7.0568	0.929868	RNASEL, STK38, CLPB, OAS3, MKNK1, DNAH1, CTPS2, IARS2, CAMKK2, PSKH2, ADCK2, MORC4, DDX3X, FIGN, ZAP70, PAK1, ACSL4, ANKK1, AKT3, IRAK1, NMNAT2, SPHK2, NIN, ALPK2, SARS, BMX, YTHDC2, MORC2, CDK2, ABCG2, RFC5, EPHA4, RENBP, PAPOLA, RFC4, RPS6KA1, MAPK14, PRIC285, RUVBL1, RAGE, KATNAL2	425	1497	12983	0.836658	1	0.999978	100
GOTERM_MF_FAT	GO:0032555~purine ribonucleotide binding	50	8.60585	0.950841	RNASEL, RAB9A, STK38, CLPB, HBS1L, GPR109A, IARS2, CNGB3, CAMKK2, PSKH2, CDC42, ADCK2, PAK1, ANKK1, AKT3, IRAK1, NMNAT2, RAP2C, SARS, MORC2, CDK2, RFC5, RENBP, RFC4, PRIC285, RUVBL1, RAGE, EEFSEC, OAS3, RTKN, MKNK1, DNAH1, CTPS2, DDX3X, MORC4, FIGN, ZAP70, ACSL4, SPHK2, NIN, ALPK2, BMX, YTHDC2, ABCG2, EPHA4, PAPOLA, RPS6KA1, MAPK14, RAB39, KATNAL2	425	1836	12983	0.831924	1	0.999993	100
GOTERM_MF_FAT	GO:0032553~ribonucleotide binding	50	8.60585	0.950841	RNASEL, RAB9A, STK38, CLPB, HBS1L, GPR109A, IARS2, CNGB3, CAMKK2, PSKH2, CDC42, ADCK2, PAK1, ANKK1, AKT3, IRAK1, NMNAT2, RAP2C, SARS, MORC2, CDK2, RFC5, RENBP, RFC4, PRIC285, RUVBL1, RAGE, EEFSEC, OAS3, RTKN, MKNK1, DNAH1, CTPS2, DDX3X, MORC4, FIGN, ZAP70, ACSL4, SPHK2, NIN, ALPK2, BMX, YTHDC2, ABCG2, EPHA4, PAPOLA, RPS6KA1, MAPK14, RAB39, KATNAL2	425	1836	12983	0.831924	1	0.999993	100
GOTERM_MF_FAT	GO:0001883~purine nucleoside binding	42	7.22892	0.965061	RNASEL, STK38, CLPB, OAS3, MKNK1, DNAH1, CTPS2, IARS2, CNGB3, CAMKK2, PSKH2, ADCK2, MORC4, DDX3X, FIGN, ZAP70, PAK1, ACSL4, ANKK1, AKT3, IRAK1, NMNAT2, SPHK2, NIN, ALPK2, SARS, BMX, YTHDC2, MORC2, CDK2, ABCG2, RFC5, EPHA4, RENBP, PAPOLA, RFC4, RPS6KA1, MAPK14, PRIC285, RUVBL1, RAGE, KATNAL2	425	1601	12983	0.80139	1	0.999998	100
GOTERM_MF_FAT	GO:0030554~adenyl nucleotide binding	41	7.0568	0.968612	RNASEL, STK38, CLPB, OAS3, MKNK1, DNAH1, CTPS2, IARS2, CAMKK2, PSKH2, ADCK2, MORC4, DDX3X, FIGN, ZAP70, PAK1, ACSL4, ANKK1, AKT3, IRAK1, NMNAT2, SPHK2, NIN, ALPK2, SARS, BMX, YTHDC2, MORC2, CDK2, ABCG2, RFC5, EPHA4, RENBP, PAPOLA, RFC4, RPS6KA1, MAPK14, PRIC285, RUVBL1, RAGE, KATNAL2	425	1577	12983	0.794215	1	0.999998	100
GOTERM_MF_FAT	GO:0001882~nucleoside binding	42	7.22892	0.968884	RNASEL, STK38, CLPB, OAS3, MKNK1, DNAH1, CTPS2, IARS2, CNGB3, CAMKK2, PSKH2, ADCK2, MORC4, DDX3X, FIGN, ZAP70, PAK1, ACSL4, ANKK1, AKT3, IRAK1, NMNAT2, SPHK2, NIN, ALPK2, SARS, BMX, YTHDC2, MORC2, CDK2, ABCG2, RFC5, EPHA4, RENBP, PAPOLA, RFC4, RPS6KA1, MAPK14, PRIC285, RUVBL1, RAGE, KATNAL2	425	1612	12983	0.795922	1	0.999998	100
GOTERM_MF_FAT	GO:0017076~purine nucleotide binding	50	8.60585	0.978161	RNASEL, RAB9A, STK38, CLPB, HBS1L, GPR109A, IARS2, CNGB3, CAMKK2, PSKH2, CDC42, ADCK2, PAK1, ANKK1, AKT3, IRAK1, NMNAT2, RAP2C, SARS, MORC2, CDK2, RFC5, RENBP, RFC4, PRIC285, RUVBL1, RAGE, EEFSEC, OAS3, RTKN, MKNK1, DNAH1, CTPS2, DDX3X, MORC4, FIGN, ZAP70, ACSL4, SPHK2, NIN, ALPK2, BMX, YTHDC2, ABCG2, EPHA4, PAPOLA, RPS6KA1, MAPK14, RAB39, KATNAL2	425	1918	12983	0.796356	1	1	100
GOTERM_MF_FAT	GO:0000166~nucleotide binding	56	9.63855	0.994362	RNASEL, RAB9A, STK38, CLPB, GPR109A, HBS1L, IARS2, CNGB3, CAMKK2, PSKH2, CDC42, ADCK2, PAK1, ANKK1, AKT3, RBMS1, IRAK1, NMNAT2, RAP2C, SARS, CBR4, MORC2, CDK2, RFC5, RENBP, RFC4, ROD1, PRIC285, RUVBL1, RAGE, EEFSEC, SNRPB2, OAS3, RTKN, MKNK1, CTPS2, DNAH1, DDX3X, MORC4, FIGN, PPIL4, ZAP70, ACSL4, SPHK2, NIN, ALPK2, BMX, SIRT5, YTHDC2, ABCG2, EPHA4, PAPOLA, RPS6KA1, MAPK14, RAB39, KATNAL2	425	2245	12983	0.762005	1	1	100
Annotation Cluster 114	Enrichment Score: 0.27865787050664786
Category	Term	Count	%	PValue	Genes	List Total	Pop Hits	Pop Total	Fold Enrichment	Bonferroni	Benjamini	FDR
GOTERM_CC_FAT	GO:0005773~vacuole	9	1.54905	0.497867	LAMP2, STS, RAB9A, LRBA, KCNE2, CTSS, ATP6V1B1, ATG16L1, ATP6V0D2	386	252	12782	1.18264	1	0.918379	99.9925
GOTERM_CC_FAT	GO:0005774~vacuolar membrane	3	0.516351	0.506365	LAMP2, ATP6V1B1, ATP6V0D2	386	56	12782	1.77396	1	0.919409	99.9941
GOTERM_CC_FAT	GO:0044437~vacuolar part	3	0.516351	0.578695	LAMP2, ATP6V1B1, ATP6V0D2	386	64	12782	1.55222	1	0.936998	99.9993
Annotation Cluster 115	Enrichment Score: 0.2753343484106046
Category	Term	Count	%	PValue	Genes	List Total	Pop Hits	Pop Total	Fold Enrichment	Bonferroni	Benjamini	FDR
GOTERM_CC_FAT	GO:0000785~chromatin	8	1.37694	0.402824	PCGF2, NEDD4, TRIM28, ATP1B4, MECP2, H2AFY, TNP1, PRM2	386	200	12782	1.32456	1	0.891828	99.9185
SP_PIR_KEYWORDS	nucleosome core	3	0.516351	0.409472	H2AFY, TNP1, PRM2	561	48	19235	2.14294	1	0.943932	99.9437
GOTERM_CC_FAT	GO:0032993~protein-DNA complex	4	0.688468	0.481902	POLD3, H2AFY, TNP1, PRM2	386	86	12782	1.54019	1	0.921237	99.9885
GOTERM_CC_FAT	GO:0000786~nucleosome	3	0.516351	0.570091	H2AFY, TNP1, PRM2	386	63	12782	1.57686	1	0.935899	99.9991
SP_PIR_KEYWORDS	chromosomal protein	3	0.516351	0.927013	H2AFY, TNP1, PRM2	561	145	19235	0.709386	1	0.999001	100
Annotation Cluster 116	Enrichment Score: 0.27050585727204024
Category	Term	Count	%	PValue	Genes	List Total	Pop Hits	Pop Total	Fold Enrichment	Bonferroni	Benjamini	FDR
GOTERM_CC_FAT	GO:0044429~mitochondrial part	19	3.27022	0.52907	SHMT2, ATP5J2, PDP2, MTX2, CA5A, SIRT5, CBR4, SYNJ2BP, IARS2, PIN4, UQCRQ, ATP5G3, TOMM7, HTRA2, MTCH1, COX6B1, ACSL4, VAMP1, TFB1M	386	595	12782	1.05742	1	0.922936	99.9969
GOTERM_CC_FAT	GO:0031980~mitochondrial lumen	8	1.37694	0.540113	SHMT2, PDP2, CA5A, SIRT5, CBR4, IARS2, PIN4, TFB1M	386	227	12782	1.16701	1	0.927186	99.9978
GOTERM_CC_FAT	GO:0005759~mitochondrial matrix	8	1.37694	0.540113	SHMT2, PDP2, CA5A, SIRT5, CBR4, IARS2, PIN4, TFB1M	386	227	12782	1.16701	1	0.927186	99.9978
Annotation Cluster 117	Enrichment Score: 0.26992479145048126
Category	Term	Count	%	PValue	Genes	List Total	Pop Hits	Pop Total	Fold Enrichment	Bonferroni	Benjamini	FDR
GOTERM_CC_FAT	GO:0030140~trans-Golgi network transport vesicle	3	0.516351	0.162161	AP1S2, CLTB, FURIN	386	24	12782	4.13925	1	0.838518	91.2908
GOTERM_CC_FAT	GO:0030173~integral to Golgi membrane	3	0.516351	0.37322	ST6GAL1, ST3GAL4, ENTPD4	386	43	12782	2.31028	1	0.879199	99.8411
GOTERM_CC_FAT	GO:0031228~intrinsic to Golgi membrane	3	0.516351	0.405429	ST6GAL1, ST3GAL4, ENTPD4	386	46	12782	2.15961	1	0.891076	99.9232
GOTERM_CC_FAT	GO:0005798~Golgi-associated vesicle	3	0.516351	0.457247	AP1S2, CLTB, FURIN	386	51	12782	1.94788	1	0.91265	99.9782
GOTERM_CC_FAT	GO:0000139~Golgi membrane	7	1.20482	0.490833	ST6GAL1, AP1S2, RAB9A, CLTB, ST3GAL4, ENTPD4, FURIN	386	186	12782	1.24623	1	0.920298	99.991
GOTERM_CC_FAT	GO:0030136~clathrin-coated vesicle	5	0.860585	0.565725	AP1S2, ECE1, CLTB, CTLA4, FURIN	386	132	12782	1.25432	1	0.935328	99.999
GOTERM_CC_FAT	GO:0030133~transport vesicle	3	0.516351	0.595523	AP1S2, CLTB, FURIN	386	66	12782	1.50518	1	0.941917	99.9996
GOTERM_CC_FAT	GO:0044431~Golgi apparatus part	9	1.54905	0.664938	ST6GAL1, AP1S2, RAB9A, CLTB, BECN1, ST3GAL4, ENTPD4, PCSK6, FURIN	386	294	12782	1.01369	1	0.960028	100
GOTERM_CC_FAT	GO:0030135~coated vesicle	5	0.860585	0.709983	AP1S2, ECE1, CLTB, CTLA4, FURIN	386	159	12782	1.04132	1	0.971559	100
GOTERM_CC_FAT	GO:0031300~intrinsic to organelle membrane	4	0.688468	0.820534	ST6GAL1, ECE1, ST3GAL4, ENTPD4	386	146	12782	0.907233	1	0.988398	100
GOTERM_CC_FAT	GO:0031301~integral to organelle membrane	3	0.516351	0.889143	ST6GAL1, ST3GAL4, ENTPD4	386	123	12782	0.807658	1	0.995339	100
GOTERM_MF_FAT	GO:0042277~peptide binding	5	0.860585	0.902382	ECE1, CLTB, KPNA3, FURIN, PEX7	425	203	12983	0.75242	1	0.999946	100
Annotation Cluster 118	Enrichment Score: 0.2698444093726617
Category	Term	Count	%	PValue	Genes	List Total	Pop Hits	Pop Total	Fold Enrichment	Bonferroni	Benjamini	FDR
GOTERM_BP_FAT	GO:0009062~fatty acid catabolic process	3	0.516351	0.315069	FAAH, ADIPOQ, PEX7	428	36	13528	2.63396	1	0.989404	99.8633
GOTERM_BP_FAT	GO:0044242~cellular lipid catabolic process	4	0.688468	0.431937	FAAH, LIPC, ADIPOQ, PEX7	428	76	13528	1.66355	1	0.993413	99.9948
GOTERM_BP_FAT	GO:0006631~fatty acid metabolic process	8	1.37694	0.434664	ALOXE3, MAPK14, FAAH, PLA2G1B, ACSL4, LIPC, ADIPOQ, PEX7	428	198	13528	1.27707	1	0.993433	99.9952
GOTERM_BP_FAT	GO:0016054~organic acid catabolic process	3	0.516351	0.869759	FAAH, ADIPOQ, PEX7	428	111	13528	0.854256	1	0.999938	100
GOTERM_BP_FAT	GO:0046395~carboxylic acid catabolic process	3	0.516351	0.869759	FAAH, ADIPOQ, PEX7	428	111	13528	0.854256	1	0.999938	100
Annotation Cluster 119	Enrichment Score: 0.26501291533699783
Category	Term	Count	%	PValue	Genes	List Total	Pop Hits	Pop Total	Fold Enrichment	Bonferroni	Benjamini	FDR
GOTERM_BP_FAT	GO:0009967~positive regulation of signal transduction	11	1.89329	0.449035	LIF, ALS2, ECE1, REL, NEDD4, PPM1A, ZAP70, PRRX1, MALT1, FURIN, ADIPOQ	428	295	13528	1.17858	1	0.993739	99.9969
GOTERM_BP_FAT	GO:0010647~positive regulation of cell communication	12	2.0654	0.461727	LIF, ALS2, ECE1, REL, NEDD4, BECN1, PPM1A, ZAP70, PRRX1, MALT1, FURIN, ADIPOQ	428	329	13528	1.15286	1	0.994117	99.9979
GOTERM_BP_FAT	GO:0010627~regulation of protein kinase cascade	9	1.54905	0.516087	LIF, REL, ATP6AP2, NEDD4, PPM1A, MALT1, PAK1, TIMP2, ADIPOQ	428	249	13528	1.14244	1	0.996103	99.9997
GOTERM_BP_FAT	GO:0043123~positive regulation of I-kappaB kinase/NF-kappaB cascade	4	0.688468	0.59506	REL, PPM1A, MALT1, ADIPOQ	428	97	13528	1.3034	1	0.997457	100
GOTERM_BP_FAT	GO:0010740~positive regulation of protein kinase cascade	6	1.0327	0.610409	LIF, REL, NEDD4, PPM1A, MALT1, ADIPOQ	428	167	13528	1.1356	1	0.997727	100
GOTERM_BP_FAT	GO:0043122~regulation of I-kappaB kinase/NF-kappaB cascade	4	0.688468	0.661229	REL, PPM1A, MALT1, ADIPOQ	428	107	13528	1.18159	1	0.998628	100
Annotation Cluster 120	Enrichment Score: 0.2632700698156045
Category	Term	Count	%	PValue	Genes	List Total	Pop Hits	Pop Total	Fold Enrichment	Bonferroni	Benjamini	FDR
GOTERM_MF_FAT	GO:0004252~serine-type endopeptidase activity	7	1.20482	0.389253	PRSS8, HTRA2, PROZ, MST1, CFI, PCSK6, FURIN	425	154	12983	1.38856	1	0.988554	99.9401
INTERPRO	IPR001254:Peptidase S1 and S6, chymotrypsin/Hap	5	0.860585	0.470514	PRSS8, HTRA2, PROZ, MST1, CFI	507	116	16659	1.41629	1	0.999917	99.9951
UP_SEQ_FEATURE	active site:Charge relay system	7	1.20482	0.512878	PRSS8, HTRA2, FAAH, CFI, PCSK6, LIPC, FURIN	560	196	19113	1.21894	1	1	99.9994
GOTERM_MF_FAT	GO:0008236~serine-type peptidase activity	7	1.20482	0.527	PRSS8, HTRA2, PROZ, MST1, CFI, PCSK6, FURIN	425	178	12983	1.20134	1	0.995361	99.9987
GOTERM_MF_FAT	GO:0017171~serine hydrolase activity	7	1.20482	0.537981	PRSS8, HTRA2, PROZ, MST1, CFI, PCSK6, FURIN	425	180	12983	1.18799	1	0.994843	99.9991
SP_PIR_KEYWORDS	Serine protease	5	0.860585	0.562029	PRSS8, HTRA2, CFI, PCSK6, FURIN	561	136	19235	1.26055	1	0.966876	99.9992
SMART	SM00020:Tryp_SPc	5	0.860585	0.571022	PRSS8, HTRA2, PROZ, MST1, CFI	314	116	9079	1.24629	1	0.999116	99.9978
UP_SEQ_FEATURE	domain:Peptidase S1	4	0.688468	0.60307	PRSS8, PROZ, MST1, CFI	560	106	19113	1.28794	1	1	100
INTERPRO	IPR001314:Peptidase S1A, chymotrypsin	3	0.516351	0.828696	PRSS8, MST1, CFI	507	104	16659	0.947827	1	1	100
Annotation Cluster 121	Enrichment Score: 0.25236061418095956
Category	Term	Count	%	PValue	Genes	List Total	Pop Hits	Pop Total	Fold Enrichment	Bonferroni	Benjamini	FDR
INTERPRO	IPR015421:Pyridoxal phosphate-dependent transferase, major region, subdomain 1	3	0.516351	0.355131	MOCOS, SHMT2, GPT2	507	41	16659	2.40424	1	0.99956	99.8945
GOTERM_MF_FAT	GO:0030170~pyridoxal phosphate binding	3	0.516351	0.530529	MOCOS, SHMT2, GPT2	425	54	12983	1.69712	1	0.995089	99.9989
GOTERM_MF_FAT	GO:0070279~vitamin B6 binding	3	0.516351	0.530529	MOCOS, SHMT2, GPT2	425	54	12983	1.69712	1	0.995089	99.9989
SP_PIR_KEYWORDS	pyridoxal phosphate	3	0.516351	0.542571	MOCOS, SHMT2, GPT2	561	62	19235	1.65905	1	0.964912	99.9985
GOTERM_MF_FAT	GO:0019842~vitamin binding	5	0.860585	0.617893	MOCOS, ALDH1A2, SHMT2, S100G, GPT2	425	130	12983	1.17493	1	0.996861	99.9999
GOTERM_MF_FAT	GO:0048037~cofactor binding	6	1.0327	0.913397	MOCOS, SHMT2, TDH, SIRT5, CBR4, GPT2	425	249	12983	0.736102	1	0.999963	100
Annotation Cluster 122	Enrichment Score: 0.2405505802341525
Category	Term	Count	%	PValue	Genes	List Total	Pop Hits	Pop Total	Fold Enrichment	Bonferroni	Benjamini	FDR
SP_PIR_KEYWORDS	vision	7	1.20482	0.219401	BBS4, NDP, RGR, CNGB3, SPATA7, PEX7, NYX	561	139	19235	1.72668	1	0.88497	97.0355
GOTERM_BP_FAT	GO:0007601~visual perception	9	1.54905	0.36937	BBS4, NDP, RGS16, RGR, CNGB3, GJA3, SPATA7, PEX7, NYX	428	216	13528	1.31698	1	0.990194	99.9676
GOTERM_BP_FAT	GO:0050953~sensory perception of light stimulus	9	1.54905	0.36937	BBS4, NDP, RGS16, RGR, CNGB3, GJA3, SPATA7, PEX7, NYX	428	216	13528	1.31698	1	0.990194	99.9676
SP_PIR_KEYWORDS	retinitis pigmentosa	3	0.516351	0.399223	RGR, SPATA7, PEX7	561	47	19235	2.18853	1	0.942496	99.9281
GOTERM_BP_FAT	GO:0050877~neurological system process	24	4.13081	0.998003	ALS2, BBS4, UTS2, STS, NDP, GRIK4, ATP6V1B1, OTOR, RGS16, CNGB3, HOXD10, GJA3, PEX7, PDE7B, PSEN2, CHRNB3, ACSL4, PBX3, TBL1X, RGR, GCHFR, USP14, NYX, SPATA7	428	1210	13528	0.626925	1	1	100
SP_PIR_KEYWORDS	sensory transduction	8	1.37694	0.998694	BBS4, NDP, SLC24A6, RGR, CNGB3, SPATA7, PEX7, NYX	561	595	19235	0.461002	1	1	100
GOTERM_BP_FAT	GO:0050890~cognition	15	2.58176	0.999458	BBS4, STS, NDP, ATP6V1B1, OTOR, RGS16, CNGB3, PEX7, GJA3, PSEN2, ACSL4, TBL1X, RGR, NYX, SPATA7	428	909	13528	0.521576	1	1	100
GOTERM_BP_FAT	GO:0007600~sensory perception	12	2.0654	0.999745	BBS4, NDP, ATP6V1B1, RGS16, OTOR, TBL1X, RGR, CNGB3, GJA3, SPATA7, PEX7, NYX	428	810	13528	0.468259	1	1	100
Annotation Cluster 123	Enrichment Score: 0.22577530774227494
Category	Term	Count	%	PValue	Genes	List Total	Pop Hits	Pop Total	Fold Enrichment	Bonferroni	Benjamini	FDR
INTERPRO	IPR003961:Fibronectin, type III	7	1.20482	0.519579	FSD1, PTPRK, EPHA4, FLRT1, IGSF22, PTPRH, HCFC1	507	190	16659	1.21056	1	0.999941	99.9989
UP_SEQ_FEATURE	domain:Fibronectin type-III 2	5	0.860585	0.529934	PTPRK, EPHA4, IGSF22, PTPRH, IL13RA2	560	130	19113	1.31271	1	1	99.9997
UP_SEQ_FEATURE	domain:Fibronectin type-III 1	5	0.860585	0.535991	PTPRK, EPHA4, IGSF22, PTPRH, IL13RA2	560	131	19113	1.30269	1	1	99.9997
SMART	SM00060:FN3	7	1.20482	0.644482	FSD1, PTPRK, EPHA4, FLRT1, IGSF22, PTPRH, HCFC1	314	190	9079	1.06525	1	0.999657	99.9998
INTERPRO	IPR008957:Fibronectin, type III-like fold	6	1.0327	0.661214	FSD1, PTPRK, EPHA4, IGSF22, PTPRH, IL13RA2	507	184	16659	1.07146	1	0.999993	100
UP_SEQ_FEATURE	domain:Fibronectin type-III 3	3	0.516351	0.702691	PTPRK, PTPRH, IL13RA2	560	83	19113	1.23363	1	1	100
Annotation Cluster 124	Enrichment Score: 0.22576837331925934
Category	Term	Count	%	PValue	Genes	List Total	Pop Hits	Pop Total	Fold Enrichment	Bonferroni	Benjamini	FDR
INTERPRO	IPR018957:Zinc finger, C3HC4 RING-type	8	1.37694	0.542031	MKRN1, MNAT1, RNF123, PCGF2, RNF44, TRIM28, RNF138, TRIM62	507	228	16659	1.15291	1	0.999945	99.9995
INTERPRO	IPR001841:Zinc finger, RING-type	10	1.72117	0.546294	MKRN1, MNAT1, RNF123, PCGF2, RNF44, TRIM28, RNF138, WHSC1, TRIM62, RBBP6	507	296	16659	1.11007	1	0.999944	99.9996
UP_SEQ_FEATURE	zinc finger region:RING-type	7	1.20482	0.580471	MKRN1, MNAT1, RNF123, PCGF2, TRIM28, RNF138, TRIM62	560	210	19113	1.13768	1	1	100
INTERPRO	IPR017907:Zinc finger, RING-type, conserved site	9	1.54905	0.619661	MKRN1, MNAT1, RNF123, PCGF2, RNF44, TRIM28, RNF138, TRIM62, RBBP6	507	280	16659	1.05615	1	0.999982	100
SMART	SM00184:RING	10	1.72117	0.697865	MKRN1, MNAT1, RNF123, PCGF2, RNF44, TRIM28, RNF138, WHSC1, TRIM62, RBBP6	314	296	9079	0.976825	1	0.999866	100
Annotation Cluster 125	Enrichment Score: 0.22457892131684412
Category	Term	Count	%	PValue	Genes	List Total	Pop Hits	Pop Total	Fold Enrichment	Bonferroni	Benjamini	FDR
SP_PIR_KEYWORDS	deafness	4	0.688468	0.560305	NDP, ATP6V1B1, TBL1X, PEX7	561	100	19235	1.37148	1	0.967366	99.9991
GOTERM_BP_FAT	GO:0007605~sensory perception of sound	4	0.688468	0.59506	NDP, ATP6V1B1, OTOR, TBL1X	428	97	13528	1.3034	1	0.997457	100
GOTERM_BP_FAT	GO:0050954~sensory perception of mechanical stimulus	4	0.688468	0.635737	NDP, ATP6V1B1, OTOR, TBL1X	428	103	13528	1.22747	1	0.998264	100
Annotation Cluster 126	Enrichment Score: 0.2218260166092703
Category	Term	Count	%	PValue	Genes	List Total	Pop Hits	Pop Total	Fold Enrichment	Bonferroni	Benjamini	FDR
GOTERM_CC_FAT	GO:0005783~endoplasmic reticulum	30	5.16351	0.522114	HM13, RAB9A, NAPG, ARSG, LRBA, RSAD2, ALG6, LMAN2, TPD52, G6PC2, HTRA2, ACSL4, PCSK6, KCNG3, TRAM1, AUP1, STS, SELM, CYP46A1, SILV, DDN, FURIN, ADIPOQ, ITPR1, THY1, CYP26C1, H6PD, PSEN2, PLA2G2A, SIL1	386	960	12782	1.03481	1	0.920856	99.9962
GOTERM_CC_FAT	GO:0044432~endoplasmic reticulum part	11	1.89329	0.602172	STS, RAB9A, CYP26C1, HTRA2, H6PD, SILV, SIL1, ALG6, FURIN, TRAM1, ITPR1	386	347	12782	1.04972	1	0.942138	99.9997
SP_PIR_KEYWORDS	endoplasmic reticulum	20	3.44234	0.687126	STS, HM13, RAB9A, SELM, CYP46A1, SILV, LRBA, RSAD2, ALG6, LMAN2, DDN, ITPR1, G6PC2, H6PD, PSEN2, SIL1, ACSL4, PCSK6, TRAM1, AUP1	561	713	19235	0.961767	1	0.979326	100
Annotation Cluster 127	Enrichment Score: 0.219721919654375
Category	Term	Count	%	PValue	Genes	List Total	Pop Hits	Pop Total	Fold Enrichment	Bonferroni	Benjamini	FDR
GOTERM_BP_FAT	GO:0010959~regulation of metal ion transport	4	0.688468	0.473314	NEDD4, CATSPER1, PLA2G1B, THY1	428	81	13528	1.56086	1	0.994592	99.9986
GOTERM_BP_FAT	GO:0043269~regulation of ion transport	4	0.688468	0.608941	NEDD4, CATSPER1, PLA2G1B, THY1	428	99	13528	1.27707	1	0.997711	100
GOTERM_BP_FAT	GO:0051924~regulation of calcium ion transport	3	0.516351	0.645408	CATSPER1, PLA2G1B, THY1	428	69	13528	1.37424	1	0.998339	100
GOTERM_BP_FAT	GO:0051050~positive regulation of transport	7	1.20482	0.710484	NR1H2, NEDD4, GPR109A, PLA2G1B, SMAD3, ADIPOQ, THY1	428	223	13528	0.992163	1	0.999292	100
Annotation Cluster 128	Enrichment Score: 0.21916327085034554
Category	Term	Count	%	PValue	Genes	List Total	Pop Hits	Pop Total	Fold Enrichment	Bonferroni	Benjamini	FDR
SP_PIR_KEYWORDS	nad	7	1.20482	0.47318	NMNAT2, ALDH1A2, MTHFD2, H6PD, HSD17B13, SIRT5, CBR4	561	189	19235	1.26989	1	0.950196	99.9889
INTERPRO	IPR016040:NAD(P)-binding domain	6	1.0327	0.48058	MTHFD2, HTATIP2, H6PD, HSD17B13, TDH, CBR4	507	150	16659	1.31432	1	0.999927	99.9964
SP_PIR_KEYWORDS	oxidoreductase	11	1.89329	0.967648	ALDH1A2, MTHFD2, HTATIP2, CYP46A1, CYP26C1, ALOXE3, H6PD, HSD17B13, COX6B1, CBR4, RSAD1	561	562	19235	0.671098	1	0.999826	100
Annotation Cluster 129	Enrichment Score: 0.21897020509263174
Category	Term	Count	%	PValue	Genes	List Total	Pop Hits	Pop Total	Fold Enrichment	Bonferroni	Benjamini	FDR
GOTERM_BP_FAT	GO:0009628~response to abiotic stimulus	13	2.23752	0.489507	PTPRK, STS, IL18, CLPB, USP1, DNAH1, GJA3, NPHP4, ADRB1, NEDD4, TRPV4, NHEJ1, RGR	428	368	13528	1.11657	1	0.995465	99.9992
GOTERM_BP_FAT	GO:0009411~response to UV	3	0.516351	0.559973	PTPRK, NEDD4, USP1	428	59	13528	1.60716	1	0.996863	99.9999
GOTERM_BP_FAT	GO:0009416~response to light stimulus	5	0.860585	0.637868	PTPRK, NPHP4, NEDD4, USP1, RGR	428	138	13528	1.1452	1	0.998204	100
GOTERM_BP_FAT	GO:0009314~response to radiation	6	1.0327	0.761137	PTPRK, NPHP4, NEDD4, USP1, RGR, NHEJ1	428	200	13528	0.948224	1	0.999562	100
Annotation Cluster 130	Enrichment Score: 0.21797101529530238
Category	Term	Count	%	PValue	Genes	List Total	Pop Hits	Pop Total	Fold Enrichment	Bonferroni	Benjamini	FDR
GOTERM_BP_FAT	GO:0000302~response to reactive oxygen species	4	0.688468	0.423517	PTPRK, SDC1, MB, GJA3	428	75	13528	1.68573	1	0.993334	99.9932
GOTERM_BP_FAT	GO:0042542~response to hydrogen peroxide	3	0.516351	0.531637	SDC1, MB, GJA3	428	56	13528	1.69326	1	0.996526	99.9998
GOTERM_BP_FAT	GO:0006979~response to oxidative stress	5	0.860585	0.765153	ALS2, PTPRK, SDC1, MB, GJA3	428	164	13528	0.963643	1	0.999585	100
GOTERM_BP_FAT	GO:0010035~response to inorganic substance	6	1.0327	0.779618	PTPRK, MNAT1, SDC1, NEDD4, MB, GJA3	428	205	13528	0.925097	1	0.999682	100
Annotation Cluster 131	Enrichment Score: 0.21673077921821787
Category	Term	Count	%	PValue	Genes	List Total	Pop Hits	Pop Total	Fold Enrichment	Bonferroni	Benjamini	FDR
GOTERM_BP_FAT	GO:0001655~urogenital system development	5	0.860585	0.459358	ALDH1A2, SDC1, AR, RARB, HOXD11	428	110	13528	1.4367	1	0.994126	99.9978
GOTERM_BP_FAT	GO:0001822~kidney development	4	0.688468	0.588001	ALDH1A2, SDC1, RARB, HOXD11	428	96	13528	1.31698	1	0.997388	100
GOTERM_BP_FAT	GO:0035295~tube development	6	1.0327	0.828473	BBS4, ALDH1A2, TBX4, PSEN2, RARB, HOXD11	428	220	13528	0.862022	1	0.999853	100
Annotation Cluster 132	Enrichment Score: 0.2124739649784202
Category	Term	Count	%	PValue	Genes	List Total	Pop Hits	Pop Total	Fold Enrichment	Bonferroni	Benjamini	FDR
GOTERM_CC_FAT	GO:0005789~endoplasmic reticulum membrane	9	1.54905	0.565164	STS, RAB9A, CYP26C1, HTRA2, SILV, ALG6, FURIN, TRAM1, ITPR1	386	269	12782	1.1079	1	0.93662	99.999
GOTERM_CC_FAT	GO:0044432~endoplasmic reticulum part	11	1.89329	0.602172	STS, RAB9A, CYP26C1, HTRA2, H6PD, SILV, SIL1, ALG6, FURIN, TRAM1, ITPR1	386	347	12782	1.04972	1	0.942138	99.9997
GOTERM_CC_FAT	GO:0042175~nuclear envelope-endoplasmic reticulum network	9	1.54905	0.626668	STS, RAB9A, CYP26C1, HTRA2, SILV, ALG6, FURIN, TRAM1, ITPR1	386	284	12782	1.04939	1	0.948793	99.9999
GOTERM_CC_FAT	GO:0012505~endomembrane system	23	3.95869	0.662478	STS, ST6GAL1, CLTB, HTATIP2, SLC22A18, RAB9A, SILV, SMAD3, ALG6, FURIN, SP140, ITPR1, LAMP2, AP1S2, CYP26C1, HTRA2, ST3GAL4, NUP205, KPNA5, ENTPD4, KPNA3, TRAM1, GCHFR	386	782	12782	0.973941	1	0.960189	100
Annotation Cluster 133	Enrichment Score: 0.21200671772341778
Category	Term	Count	%	PValue	Genes	List Total	Pop Hits	Pop Total	Fold Enrichment	Bonferroni	Benjamini	FDR
GOTERM_MF_FAT	GO:0042803~protein homodimerization activity	12	2.0654	0.520812	ALS2, IRAK1, RENBP, ECE1, PTPRE, PLEK, FAAH, SMAD3, NR0B2, TPD52, ADIPOQ, ABCG2	425	334	12983	1.09754	1	0.995448	99.9984
GOTERM_MF_FAT	GO:0042802~identical protein binding	22	3.78657	0.521465	ALS2, IRAK1, PTPRE, CLDN4, PLEK, CLDN5, SMAD3, HCFC1, NR0B2, TPD52, ADIPOQ, CDK2, GJA3, ABCG2, RENBP, ATF3, ECE1, AMELX, FAAH, RASSF1, TRPV4, NHEJ1	425	640	12983	1.0501	1	0.99523	99.9985
GOTERM_MF_FAT	GO:0046983~protein dimerization activity	15	2.58176	0.851283	ALS2, IRAK1, AR, KHDRBS2, PTPRE, PLEK, SMAD3, NR0B2, TPD52, ADIPOQ, ABCG2, RENBP, ECE1, ATF3, FAAH	425	542	12983	0.845431	1	0.999791	100
Annotation Cluster 134	Enrichment Score: 0.21014033998957504
Category	Term	Count	%	PValue	Genes	List Total	Pop Hits	Pop Total	Fold Enrichment	Bonferroni	Benjamini	FDR
KEGG_PATHWAY	hsa00190:Oxidative phosphorylation	7	1.20482	0.212464	ATP5J2, COX6B1, ATP6V1B1, UQCRQ, ATP6V0D2, ATP5G3, PPA2	158	130	5085	1.73296	1	0.872553	93.9858
GOTERM_MF_FAT	GO:0015078~hydrogen ion transmembrane transporter activity	5	0.860585	0.338832	COX6B1, ATP6V1B1, UQCRQ, ATP6V0D2, ATP5G3	425	90	12983	1.69712	1	0.98669	99.8023
KEGG_PATHWAY	hsa05016:Huntington's disease	6	1.0327	0.659406	CLTB, COX6B1, DNAH1, UQCRQ, ATP5G3, ITPR1	158	180	5085	1.07278	1	0.954796	99.9997
KEGG_PATHWAY	hsa05010:Alzheimer's disease	5	0.860585	0.74849	PSEN2, COX6B1, UQCRQ, ATP5G3, ITPR1	158	163	5085	0.987225	1	0.974345	100
KEGG_PATHWAY	hsa05012:Parkinson's disease	4	0.688468	0.763061	HTRA2, COX6B1, UQCRQ, ATP5G3	158	128	5085	1.00574	1	0.974774	100
GOTERM_CC_FAT	GO:0019866~organelle inner membrane	8	1.37694	0.871222	ATP5J2, SHMT2, MTCH1, COX6B1, SMAD3, UQCRQ, ATP5G3, ITPR1	386	329	12782	0.805203	1	0.993925	100
SP_PIR_KEYWORDS	mitochondrion inner membrane	4	0.688468	0.92275	ATP5J2, MTCH1, COQ7, UQCRQ	561	193	19235	0.710611	1	0.998928	100
GOTERM_CC_FAT	GO:0005743~mitochondrial inner membrane	6	1.0327	0.956082	ATP5J2, SHMT2, MTCH1, COX6B1, UQCRQ, ATP5G3	386	306	12782	0.649294	1	0.999255	100
Annotation Cluster 135	Enrichment Score: 0.20470783690776406
Category	Term	Count	%	PValue	Genes	List Total	Pop Hits	Pop Total	Fold Enrichment	Bonferroni	Benjamini	FDR
UP_SEQ_FEATURE	repeat:LRR 10	6	1.0327	0.257917	FLRT1, TLR10, DNAH1, CD14, PRELP, NYX	560	117	19113	1.75027	1	0.999994	99.3278
UP_SEQ_FEATURE	repeat:LRR 11	5	0.860585	0.348904	TLR10, DNAH1, CD14, PRELP, NYX	560	102	19113	1.67306	1	0.999999	99.925
UP_SEQ_FEATURE	repeat:LRR 9	6	1.0327	0.360852	FLRT1, TLR10, DNAH1, CD14, PRELP, NYX	560	135	19113	1.5169	1	0.999999	99.9451
UP_SEQ_FEATURE	repeat:LRR 7	7	1.20482	0.41559	FLRT1, TLR10, LOC400891, DNAH1, CD14, PRELP, NYX	560	177	19113	1.34979	1	0.999999	99.9878
UP_SEQ_FEATURE	repeat:LRR 8	6	1.0327	0.441981	FLRT1, TLR10, DNAH1, CD14, PRELP, NYX	560	149	19113	1.37438	1	1	99.9944
UP_SEQ_FEATURE	repeat:LRR 6	7	1.20482	0.580471	FLRT1, TLR10, LOC400891, DNAH1, CD14, PRELP, NYX	560	210	19113	1.13768	1	1	100
UP_SEQ_FEATURE	repeat:LRR 5	7	1.20482	0.672076	FLRT1, TLR10, LOC400891, DNAH1, CD14, PRELP, NYX	560	231	19113	1.03425	1	1	100
UP_SEQ_FEATURE	repeat:LRR 12	3	0.516351	0.749566	TLR10, DNAH1, PRELP	560	91	19113	1.12518	1	1	100
UP_SEQ_FEATURE	repeat:LRR 4	7	1.20482	0.749867	FLRT1, TLR10, LOC400891, DNAH1, CD14, PRELP, NYX	560	252	19113	0.948065	1	1	100
INTERPRO	IPR000372:Leucine-rich repeat, cysteine-rich flanking region, N-terminal	3	0.516351	0.807355	FLRT1, PRELP, NYX	507	99	16659	0.995697	1	1	100
SMART	SM00013:LRRNT	3	0.516351	0.860808	FLRT1, PRELP, NYX	314	99	9079	0.876182	1	0.999993	100
UP_SEQ_FEATURE	repeat:LRR 3	7	1.20482	0.873641	FLRT1, TLR10, LOC400891, DNAH1, CD14, PRELP, NYX	560	299	19113	0.799038	1	1	100
INTERPRO	IPR001611:Leucine-rich repeat	5	0.860585	0.891289	FLRT1, TLR10, CD14, PRELP, NYX	507	213	16659	0.771314	1	1	100
UP_SEQ_FEATURE	repeat:LRR 1	7	1.20482	0.906606	FLRT1, TLR10, LOC400891, DNAH1, CD14, PRELP, NYX	560	318	19113	0.751297	1	1	100
UP_SEQ_FEATURE	repeat:LRR 2	7	1.20482	0.908114	FLRT1, TLR10, LOC400891, DNAH1, CD14, PRELP, NYX	560	319	19113	0.748942	1	1	100
SP_PIR_KEYWORDS	leucine-rich repeat	7	1.20482	0.910364	FLRT1, TLR10, LOC400891, DNAH1, CD14, PRELP, NYX	561	322	19235	0.745369	1	0.99858	100
Annotation Cluster 136	Enrichment Score: 0.20367497921536826
Category	Term	Count	%	PValue	Genes	List Total	Pop Hits	Pop Total	Fold Enrichment	Bonferroni	Benjamini	FDR
GOTERM_BP_FAT	GO:0034330~cell junction organization	4	0.688468	0.268124	PTPRK, CDC42, SMAD3, THY1	428	57	13528	2.21807	1	0.988847	99.5659
GOTERM_BP_FAT	GO:0051270~regulation of cell motion	6	1.0327	0.733345	PTPRK, BBS4, ETS1, SMAD3, FURIN, THY1	428	193	13528	0.982616	1	0.999436	100
GOTERM_BP_FAT	GO:0040012~regulation of locomotion	5	0.860585	0.860185	PTPRK, BBS4, SMAD3, FURIN, THY1	428	192	13528	0.823111	1	0.999923	100
GOTERM_BP_FAT	GO:0030334~regulation of cell migration	4	0.688468	0.905865	PTPRK, SMAD3, FURIN, THY1	428	169	13528	0.748106	1	0.999982	100
Annotation Cluster 137	Enrichment Score: 0.20187662228647563
Category	Term	Count	%	PValue	Genes	List Total	Pop Hits	Pop Total	Fold Enrichment	Bonferroni	Benjamini	FDR
GOTERM_BP_FAT	GO:0051301~cell division	11	1.89329	0.449035	FSD1, BBS4, CDC42, CDKN2A, CCND3, DIAPH2, USP9X, CLASP2, RUVBL1, CEP55, CDK2	428	295	13528	1.17858	1	0.993739	99.9969
GOTERM_BP_FAT	GO:0007067~mitosis	8	1.37694	0.544266	FSD1, YEATS4, USP9X, CLASP2, RUVBL1, CEP55, RGS14, CDK2	428	220	13528	1.14936	1	0.996702	99.9999
GOTERM_BP_FAT	GO:0000280~nuclear division	8	1.37694	0.544266	FSD1, YEATS4, USP9X, CLASP2, RUVBL1, CEP55, RGS14, CDK2	428	220	13528	1.14936	1	0.996702	99.9999
GOTERM_BP_FAT	GO:0000087~M phase of mitotic cell cycle	8	1.37694	0.564559	FSD1, YEATS4, USP9X, CLASP2, RUVBL1, CEP55, RGS14, CDK2	428	224	13528	1.12884	1	0.996923	99.9999
SP_PIR_KEYWORDS	cell cycle	14	2.40964	0.586428	LZTS1, USP9X, HCFC1, CEP55, CDK2, SPDYC, FSD1, MNAT1, CDKN2A, CCND3, RASSF1, TFDP2, CLASP2, RUVBL1	561	461	19235	1.04125	1	0.971198	99.9996
GOTERM_BP_FAT	GO:0048285~organelle fission	8	1.37694	0.588039	FSD1, YEATS4, USP9X, CLASP2, RUVBL1, CEP55, RGS14, CDK2	428	229	13528	1.10419	1	0.997343	100
SP_PIR_KEYWORDS	mitosis	6	1.0327	0.619254	FSD1, USP9X, CLASP2, RUVBL1, CEP55, CDK2	561	183	19235	1.12416	1	0.975649	99.9999
SP_PIR_KEYWORDS	cell division	8	1.37694	0.651598	FSD1, CDC42, CCND3, USP9X, CLASP2, RUVBL1, CEP55, CDK2	561	264	19235	1.039	1	0.977611	100
GOTERM_BP_FAT	GO:0022402~cell cycle process	17	2.92599	0.708678	YEATS4, BBS4, CEP135, USP9X, SMAD3, CEP55, RGS14, CDK2, TACC2, FSD1, MNAT1, CDKN2A, SLC26A8, RASSF1, CLASP2, RUVBL1, PSMD6	428	565	13528	0.951021	1	0.99928	100
GOTERM_BP_FAT	GO:0000279~M phase	10	1.72117	0.715792	FSD1, YEATS4, SLC26A8, USP9X, CLASP2, RUVBL1, CEP55, RGS14, CDK2, TACC2	428	329	13528	0.960714	1	0.999327	100
GOTERM_BP_FAT	GO:0000278~mitotic cell cycle	11	1.89329	0.735973	FSD1, YEATS4, MNAT1, CDKN2A, USP9X, CLASP2, RUVBL1, CEP55, PSMD6, RGS14, CDK2	428	370	13528	0.939682	1	0.999436	100
GOTERM_BP_FAT	GO:0022403~cell cycle phase	12	2.0654	0.762256	FSD1, YEATS4, MNAT1, CDKN2A, SLC26A8, USP9X, CLASP2, RUVBL1, CEP55, RGS14, CDK2, TACC2	428	414	13528	0.916159	1	0.999565	100
GOTERM_BP_FAT	GO:0007049~cell cycle	22	3.78657	0.798591	YEATS4, BBS4, LZTS1, CEP135, USP9X, SMAD3, HCFC1, CEP55, RGS14, CDK2, SPDYC, TACC2, FSD1, MNAT1, CDKN2A, SLC26A8, CCND3, RASSF1, TFDP2, CLASP2, RUVBL1, PSMD6	428	776	13528	0.896088	1	0.999778	100
Annotation Cluster 138	Enrichment Score: 0.19279750175648502
Category	Term	Count	%	PValue	Genes	List Total	Pop Hits	Pop Total	Fold Enrichment	Bonferroni	Benjamini	FDR
GOTERM_CC_FAT	GO:0019717~synaptosome	5	0.860585	0.253547	ALS2, SH3KBP1, CHRNB3, VAMP1, USP14	386	85	12782	1.94788	1	0.865884	98.2297
GOTERM_CC_FAT	GO:0014069~postsynaptic density	4	0.688468	0.361406	ALS2, YWHAZ, LZTS1, ITPR1	386	71	12782	1.86558	1	0.888007	99.7944
SP_PIR_KEYWORDS	postsynaptic cell membrane	3	0.516351	0.834147	LZTS1, GRIK4, CHRNB3	561	110	19235	0.9351	1	0.99464	100
GOTERM_CC_FAT	GO:0045202~synapse	9	1.54905	0.843592	ALS2, YWHAZ, LZTS1, SPARCL1, GRIK4, SH3KBP1, CHRNB3, VAMP1, ITPR1	386	355	12782	0.83951	1	0.991035	100
GOTERM_CC_FAT	GO:0044456~synapse part	6	1.0327	0.86763	ALS2, YWHAZ, LZTS1, GRIK4, CHRNB3, ITPR1	386	246	12782	0.807658	1	0.993712	100
SP_PIR_KEYWORDS	synapse	5	0.860585	0.871067	LZTS1, GRIK4, SH3KBP1, CHRNB3, VAMP1	561	213	19235	0.804859	1	0.996555	100
GOTERM_CC_FAT	GO:0045211~postsynaptic membrane	3	0.516351	0.917494	LZTS1, GRIK4, CHRNB3	386	135	12782	0.735866	1	0.99735	100
Annotation Cluster 139	Enrichment Score: 0.1839274529729312
Category	Term	Count	%	PValue	Genes	List Total	Pop Hits	Pop Total	Fold Enrichment	Bonferroni	Benjamini	FDR
UP_SEQ_FEATURE	domain:Ig-like V-type	7	1.20482	0.15607	LY6G6D, MPZL1, CD160, CTLA4, JAM2, BTN3A2, THY1	560	124	19113	1.92671	1	0.999962	94.1902
UP_SEQ_FEATURE	domain:Ig-like C2-type	4	0.688468	0.583551	PTPRK, WFIKKN1, KAZALD1, JAM2	560	103	19113	1.32545	1	1	100
INTERPRO	IPR013098:Immunoglobulin I-set	5	0.860585	0.607366	PTPRK, WFIKKN1, IGSF22, ALPK2, KAZALD1	507	138	16659	1.19051	1	0.99998	100
SP_PIR_KEYWORDS	Immunoglobulin domain	14	2.40964	0.614394	LY6G6D, PTPRK, WFIKKN1, MPZL1, ALPK2, CTLA4, CD160, MALT1, THY1, IGSF22, KAZALD1, FCGR2A, JAM2, BTN3A2	561	470	19235	1.02131	1	0.975998	99.9999
INTERPRO	IPR003599:Immunoglobulin subtype	10	1.72117	0.675579	LY6G6D, PTPRK, IGSF22, ALPK2, CD160, MALT1, FCGR2A, JAM2, BTN3A2, THY1	507	330	16659	0.995697	1	0.999995	100
INTERPRO	IPR013783:Immunoglobulin-like fold	15	2.58176	0.793873	LY6G6D, PTPRK, WFIKKN1, MPZL1, ALPK2, CTLA4, MALT1, FLNB, AZGP1, IGSF22, REL, KAZALD1, FCGR2A, JAM2, BTN3A2	507	553	16659	0.891266	1	1	100
SMART	SM00409:IG	10	1.72117	0.809425	LY6G6D, PTPRK, IGSF22, ALPK2, CD160, MALT1, FCGR2A, JAM2, BTN3A2, THY1	314	330	9079	0.876182	1	0.999973	100
INTERPRO	IPR007110:Immunoglobulin-like	13	2.23752	0.837282	LY6G6D, PTPRK, WFIKKN1, MPZL1, ALPK2, MALT1, THY1, AZGP1, IGSF22, KAZALD1, FCGR2A, JAM2, BTN3A2	507	501	16659	0.852602	1	1	100
INTERPRO	IPR003598:Immunoglobulin subtype 2	5	0.860585	0.873398	WFIKKN1, ALPK2, KAZALD1, MALT1, JAM2	507	205	16659	0.801414	1	1	100
SMART	SM00408:IGc2	5	0.860585	0.927466	WFIKKN1, ALPK2, KAZALD1, MALT1, JAM2	314	205	9079	0.70522	1	1	100
INTERPRO	IPR013151:Immunoglobulin	4	0.688468	0.947366	MALT1, FCGR2A, JAM2, THY1	507	202	16659	0.650653	1	1	100
Annotation Cluster 140	Enrichment Score: 0.1830018875947966
Category	Term	Count	%	PValue	Genes	List Total	Pop Hits	Pop Total	Fold Enrichment	Bonferroni	Benjamini	FDR
GOTERM_CC_FAT	GO:0005773~vacuole	9	1.54905	0.497867	LAMP2, STS, RAB9A, LRBA, KCNE2, CTSS, ATP6V1B1, ATG16L1, ATP6V0D2	386	252	12782	1.18264	1	0.918379	99.9925
SP_PIR_KEYWORDS	lysosome	5	0.860585	0.634059	LAMP2, STS, ARSG, LRBA, CTSS	561	149	19235	1.15057	1	0.976269	99.9999
GOTERM_CC_FAT	GO:0000323~lytic vacuole	6	1.0327	0.766258	LAMP2, STS, RAB9A, LRBA, KCNE2, CTSS	386	211	12782	0.94163	1	0.979341	100
GOTERM_CC_FAT	GO:0005764~lysosome	6	1.0327	0.766258	LAMP2, STS, RAB9A, LRBA, KCNE2, CTSS	386	211	12782	0.94163	1	0.979341	100
Annotation Cluster 141	Enrichment Score: 0.1824953300542
Category	Term	Count	%	PValue	Genes	List Total	Pop Hits	Pop Total	Fold Enrichment	Bonferroni	Benjamini	FDR
GOTERM_MF_FAT	GO:0015103~inorganic anion transmembrane transporter activity	3	0.516351	0.293271	SLC26A8, AQP6, SLC34A2	425	33	12983	2.77711	1	0.983811	99.4612
GOTERM_BP_FAT	GO:0015698~inorganic anion transport	3	0.516351	0.796847	SLC26A8, AQP6, SLC34A2	428	93	13528	1.0196	1	0.999772	100
GOTERM_BP_FAT	GO:0006820~anion transport	4	0.688468	0.833901	SLC16A5, SLC26A8, AQP6, SLC34A2	428	143	13528	0.884125	1	0.999864	100
GOTERM_MF_FAT	GO:0008509~anion transmembrane transporter activity	3	0.516351	0.955564	SLC26A8, AQP6, SLC34A2	425	147	12983	0.623433	1	0.999995	100
Annotation Cluster 142	Enrichment Score: 0.18216290414951264
Category	Term	Count	%	PValue	Genes	List Total	Pop Hits	Pop Total	Fold Enrichment	Bonferroni	Benjamini	FDR
GOTERM_BP_FAT	GO:0034470~ncRNA processing	7	1.20482	0.541906	INTS8, RNASEL, CDKN2A, SARS, SMAD3, PIN4, TFB1M	428	187	13528	1.18317	1	0.9967	99.9999
GOTERM_BP_FAT	GO:0006364~rRNA processing	4	0.688468	0.558991	RNASEL, CDKN2A, PIN4, TFB1M	428	92	13528	1.37424	1	0.99687	99.9999
GOTERM_BP_FAT	GO:0016072~rRNA metabolic process	4	0.688468	0.588001	RNASEL, CDKN2A, PIN4, TFB1M	428	96	13528	1.31698	1	0.997388	100
GOTERM_BP_FAT	GO:0034660~ncRNA metabolic process	7	1.20482	0.737793	INTS8, RNASEL, CDKN2A, SARS, IARS2, PIN4, TFB1M	428	230	13528	0.961967	1	0.999437	100
GOTERM_BP_FAT	GO:0042254~ribosome biogenesis	4	0.688468	0.745195	RNASEL, CDKN2A, PIN4, TFB1M	428	122	13528	1.03631	1	0.999473	100
GOTERM_BP_FAT	GO:0022613~ribonucleoprotein complex biogenesis	5	0.860585	0.824349	RNASEL, CDKN2A, PIN4, TFB1M, SMNDC1	428	180	13528	0.877985	1	0.99985	100
Annotation Cluster 143	Enrichment Score: 0.18140295441419915
Category	Term	Count	%	PValue	Genes	List Total	Pop Hits	Pop Total	Fold Enrichment	Bonferroni	Benjamini	FDR
GOTERM_BP_FAT	GO:0001654~eye development	5	0.860585	0.602916	BBS4, ALDH1A2, MEIS2, RARB, THY1	428	132	13528	1.19725	1	0.997602	100
GOTERM_BP_FAT	GO:0048592~eye morphogenesis	3	0.516351	0.645408	BBS4, RARB, THY1	428	69	13528	1.37424	1	0.998339	100
GOTERM_BP_FAT	GO:0007423~sensory organ development	7	1.20482	0.734006	BBS4, ALDH1A2, MEIS2, ECE1, PRRX1, RARB, THY1	428	229	13528	0.966167	1	0.999423	100
Annotation Cluster 144	Enrichment Score: 0.17874549283530672
Category	Term	Count	%	PValue	Genes	List Total	Pop Hits	Pop Total	Fold Enrichment	Bonferroni	Benjamini	FDR
GOTERM_BP_FAT	GO:0046822~regulation of nucleocytoplasmic transport	3	0.516351	0.550665	CDKN2A, NEDD4, SMAD3	428	58	13528	1.63487	1	0.996795	99.9999
GOTERM_BP_FAT	GO:0032386~regulation of intracellular transport	3	0.516351	0.660834	CDKN2A, NEDD4, SMAD3	428	71	13528	1.33553	1	0.998643	100
GOTERM_BP_FAT	GO:0060341~regulation of cellular localization	7	1.20482	0.799437	LIF, CDKN2A, NEDD4, GPR109A, PLA2G1B, SMAD3, ADIPOQ	428	248	13528	0.892147	1	0.999779	100
Annotation Cluster 145	Enrichment Score: 0.17833145919157167
Category	Term	Count	%	PValue	Genes	List Total	Pop Hits	Pop Total	Fold Enrichment	Bonferroni	Benjamini	FDR
GOTERM_MF_FAT	GO:0019787~small conjugating protein ligase activity	7	1.20482	0.459176	PCGF2, HUWE1, NEDD4, MALT1, PIAS1, BCOR, RBBP6	425	166	12983	1.28818	1	0.993537	99.9904
GOTERM_MF_FAT	GO:0016879~ligase activity, forming carbon-nitrogen bonds	9	1.54905	0.483381	PCGF2, HUWE1, NEDD4, FAAH, MALT1, CTPS2, PIAS1, BCOR, RBBP6	425	231	12983	1.19019	1	0.994649	99.9952
GOTERM_MF_FAT	GO:0004842~ubiquitin-protein ligase activity	6	1.0327	0.527108	PCGF2, HUWE1, NEDD4, MALT1, BCOR, RBBP6	425	147	12983	1.24687	1	0.995104	99.9987
GOTERM_MF_FAT	GO:0016881~acid-amino acid ligase activity	7	1.20482	0.645696	PCGF2, HUWE1, NEDD4, MALT1, PIAS1, BCOR, RBBP6	425	201	12983	1.06387	1	0.997283	100
GOTERM_BP_FAT	GO:0070647~protein modification by small protein conjugation or removal	5	0.860585	0.748142	HUWE1, NEDD4, USP1, USP9X, RBBP6	428	160	13528	0.987734	1	0.999497	100
KEGG_PATHWAY	hsa04120:Ubiquitin mediated proteolysis	4	0.688468	0.802137	HUWE1, NEDD4, KLHL13, PIAS1	158	137	5085	0.939666	1	0.977395	100
GOTERM_BP_FAT	GO:0016567~protein ubiquitination	3	0.516351	0.893718	HUWE1, NEDD4, RBBP6	428	119	13528	0.796827	1	0.999968	100
GOTERM_BP_FAT	GO:0032446~protein modification by small protein conjugation	3	0.516351	0.924098	HUWE1, NEDD4, RBBP6	428	132	13528	0.718352	1	0.999991	100
Annotation Cluster 146	Enrichment Score: 0.17815234725760173
Category	Term	Count	%	PValue	Genes	List Total	Pop Hits	Pop Total	Fold Enrichment	Bonferroni	Benjamini	FDR
GOTERM_BP_FAT	GO:0007286~spermatid development	3	0.516351	0.512067	BBS4, TNP1, PRM2	428	54	13528	1.75597	1	0.996077	99.9996
GOTERM_BP_FAT	GO:0048515~spermatid differentiation	3	0.516351	0.541219	BBS4, TNP1, PRM2	428	57	13528	1.66355	1	0.996726	99.9999
GOTERM_BP_FAT	GO:0003006~reproductive developmental process	9	1.54905	0.588425	LIF, BBS4, SDC1, AR, TNP1, DMRT2, GDF9, PRM2, SPP1	428	262	13528	1.08575	1	0.997313	100
GOTERM_BP_FAT	GO:0007281~germ cell development	4	0.688468	0.622501	BBS4, TNP1, GDF9, PRM2	428	101	13528	1.25178	1	0.997901	100
GOTERM_BP_FAT	GO:0048610~reproductive cellular process	5	0.860585	0.756762	BBS4, SDC1, TNP1, GDF9, PRM2	428	162	13528	0.975539	1	0.999543	100
GOTERM_BP_FAT	GO:0048232~male gamete generation	8	1.37694	0.858463	BBS4, SLC26A8, CATSPER1, TNP1, RUVBL1, PRM2, XRN2, SPATA7	428	308	13528	0.820973	1	0.999924	100
GOTERM_BP_FAT	GO:0007283~spermatogenesis	8	1.37694	0.858463	BBS4, SLC26A8, CATSPER1, TNP1, RUVBL1, PRM2, XRN2, SPATA7	428	308	13528	0.820973	1	0.999924	100
Annotation Cluster 147	Enrichment Score: 0.17613850252337174
Category	Term	Count	%	PValue	Genes	List Total	Pop Hits	Pop Total	Fold Enrichment	Bonferroni	Benjamini	FDR
GOTERM_BP_FAT	GO:0006351~transcription, DNA-dependent	10	1.72117	0.57674	MNAT1, AR, TCERG1, CDKN2A, TCEB3B, BRF2, ETS1, PIR, HCFC1, XRN2	428	292	13528	1.08245	1	0.997183	100
GOTERM_BP_FAT	GO:0032774~RNA biosynthetic process	10	1.72117	0.59319	MNAT1, AR, TCERG1, CDKN2A, TCEB3B, BRF2, ETS1, PIR, HCFC1, XRN2	428	296	13528	1.06782	1	0.997469	100
GOTERM_BP_FAT	GO:0006366~transcription from RNA polymerase II promoter	6	1.0327	0.865787	MNAT1, TCERG1, TCEB3B, ETS1, PIR, HCFC1	428	234	13528	0.810448	1	0.999932	100
Annotation Cluster 148	Enrichment Score: 0.16806045497210687
Category	Term	Count	%	PValue	Genes	List Total	Pop Hits	Pop Total	Fold Enrichment	Bonferroni	Benjamini	FDR
GOTERM_BP_FAT	GO:0051247~positive regulation of protein metabolic process	10	1.72117	0.356166	NR1H2, LIF, CCND3, PACSIN3, NEDD4, PIAS1, PSMD6, RPS4X, FURIN, ADIPOQ	428	243	13528	1.30072	1	0.990599	99.9535
GOTERM_BP_FAT	GO:0032270~positive regulation of cellular protein metabolic process	9	1.54905	0.450562	NR1H2, LIF, CCND3, PACSIN3, PIAS1, PSMD6, RPS4X, FURIN, ADIPOQ	428	233	13528	1.22089	1	0.993525	99.9971
GOTERM_BP_FAT	GO:0032268~regulation of cellular protein metabolic process	16	2.75387	0.53371	PAIP1, MKNK1, RPS4X, FURIN, ADIPOQ, NR1H2, LIF, CDKN2A, PACSIN3, CCND3, PSEN2, PIAS1, PAK1, EEFSEC, PSMD6, KIAA0427	428	474	13528	1.06692	1	0.99651	99.9998
GOTERM_BP_FAT	GO:0001934~positive regulation of protein amino acid phosphorylation	3	0.516351	0.776376	LIF, CCND3, ADIPOQ	428	89	13528	1.06542	1	0.999663	100
GOTERM_BP_FAT	GO:0001932~regulation of protein amino acid phosphorylation	5	0.860585	0.800143	LIF, CCND3, PSEN2, PAK1, ADIPOQ	428	173	13528	0.913511	1	0.999774	100
GOTERM_BP_FAT	GO:0042327~positive regulation of phosphorylation	3	0.516351	0.815644	LIF, CCND3, ADIPOQ	428	97	13528	0.977551	1	0.999826	100
GOTERM_BP_FAT	GO:0031399~regulation of protein modification process	8	1.37694	0.827423	LIF, CDKN2A, CCND3, PSEN2, PIAS1, PAK1, PSMD6, ADIPOQ	428	295	13528	0.857152	1	0.999854	100
GOTERM_BP_FAT	GO:0045937~positive regulation of phosphate metabolic process	3	0.516351	0.828707	LIF, CCND3, ADIPOQ	428	100	13528	0.948224	1	0.999851	100
GOTERM_BP_FAT	GO:0010562~positive regulation of phosphorus metabolic process	3	0.516351	0.828707	LIF, CCND3, ADIPOQ	428	100	13528	0.948224	1	0.999851	100
GOTERM_BP_FAT	GO:0031401~positive regulation of protein modification process	5	0.860585	0.846084	LIF, CCND3, PIAS1, PSMD6, ADIPOQ	428	187	13528	0.84512	1	0.999899	100
Annotation Cluster 149	Enrichment Score: 0.1590804512591715
Category	Term	Count	%	PValue	Genes	List Total	Pop Hits	Pop Total	Fold Enrichment	Bonferroni	Benjamini	FDR
GOTERM_BP_FAT	GO:0030182~neuron differentiation	19	3.27022	0.149024	ALS2, BBS4, EFNA1, HOXD10, THY1, HOXD9, LIF, CDC42, ALDH1A2, EPHA4, ISL2, HTRA2, ATXN10, NEDD4, NKX6-2, MTCH1, ID3, PBX3, DCX	428	438	13528	1.3711	1	0.987989	93.9928
GOTERM_BP_FAT	GO:0048666~neuron development	14	2.40964	0.271733	ALS2, BBS4, HOXD10, THY1, LIF, HOXD9, EPHA4, ISL2, HTRA2, ATXN10, NEDD4, MTCH1, DCX, PBX3	428	339	13528	1.30532	1	0.988031	99.6018
GOTERM_BP_FAT	GO:0000904~cell morphogenesis involved in differentiation	7	1.20482	0.78679	ALS2, EPHA4, ISL2, AMELX, TRIM28, GDF9, DCX	428	244	13528	0.906772	1	0.999728	100
GOTERM_BP_FAT	GO:0000902~cell morphogenesis	10	1.72117	0.796241	ALS2, BBS4, CDC42, EPHA4, ISL2, AMELX, TRIM28, GDF9, CLASP2, DCX	428	356	13528	0.88785	1	0.999773	100
GOTERM_BP_FAT	GO:0031175~neuron projection development	7	1.20482	0.822985	ALS2, BBS4, EPHA4, ISL2, NEDD4, ATXN10, DCX	428	256	13528	0.864267	1	0.99985	100
GOTERM_BP_FAT	GO:0030030~cell projection organization	10	1.72117	0.826094	ALS2, BBS4, CDC42, EPHA4, ISL2, PLEK, NEDD4, ATXN10, DCX, FGD6	428	368	13528	0.858899	1	0.999851	100
GOTERM_BP_FAT	GO:0032989~cellular component morphogenesis	10	1.72117	0.884321	ALS2, BBS4, CDC42, EPHA4, ISL2, AMELX, TRIM28, GDF9, CLASP2, DCX	428	397	13528	0.796158	1	0.99996	100
GOTERM_BP_FAT	GO:0007409~axonogenesis	4	0.688468	0.94591	ALS2, EPHA4, ISL2, DCX	428	193	13528	0.655077	1	0.999997	100
GOTERM_BP_FAT	GO:0048858~cell projection morphogenesis	5	0.860585	0.953239	ALS2, BBS4, EPHA4, ISL2, DCX	428	245	13528	0.645051	1	0.999998	100
GOTERM_BP_FAT	GO:0048667~cell morphogenesis involved in neuron differentiation	4	0.688468	0.963106	ALS2, EPHA4, ISL2, DCX	428	209	13528	0.604928	1	0.999999	100
GOTERM_BP_FAT	GO:0032990~cell part morphogenesis	5	0.860585	0.963304	ALS2, BBS4, EPHA4, ISL2, DCX	428	256	13528	0.617334	1	0.999999	100
GOTERM_BP_FAT	GO:0048812~neuron projection morphogenesis	4	0.688468	0.966521	ALS2, EPHA4, ISL2, DCX	428	213	13528	0.593568	1	0.999999	100
Annotation Cluster 150	Enrichment Score: 0.15508536744502296
Category	Term	Count	%	PValue	Genes	List Total	Pop Hits	Pop Total	Fold Enrichment	Bonferroni	Benjamini	FDR
SP_PIR_KEYWORDS	SH2 domain	4	0.688468	0.631135	ZAP70, SOCS6, BMX, SH3BP2	561	111	19235	1.23557	1	0.977022	99.9999
INTERPRO	IPR000980:SH2 motif	4	0.688468	0.659747	ZAP70, SOCS6, BMX, SH3BP2	507	111	16659	1.18407	1	0.999993	100
SMART	SM00252:SH2	4	0.688468	0.742271	ZAP70, SOCS6, BMX, SH3BP2	314	111	9079	1.04195	1	0.999894	100
UP_SEQ_FEATURE	domain:SH2	3	0.516351	0.775525	SOCS6, BMX, SH3BP2	560	96	19113	1.06657	1	1	100
Annotation Cluster 151	Enrichment Score: 0.15311272019243294
Category	Term	Count	%	PValue	Genes	List Total	Pop Hits	Pop Total	Fold Enrichment	Bonferroni	Benjamini	FDR
UP_SEQ_FEATURE	domain:Helix-loop-helix motif	4	0.688468	0.652097	HEY1, ID1, ID3, ASCL3	560	114	19113	1.19756	1	1	100
INTERPRO	IPR001092:Basic helix-loop-helix dimerisation region bHLH	4	0.688468	0.67736	HEY1, ID1, ID3, ASCL3	507	114	16659	1.15291	1	0.999994	100
INTERPRO	IPR011598:Helix-loop-helix DNA-binding	3	0.516351	0.728612	HEY1, ID1, ASCL3	507	84	16659	1.1735	1	0.999998	100
SMART	SM00353:HLH	4	0.688468	0.75844	HEY1, ID1, ID3, ASCL3	314	114	9079	1.01453	1	0.999908	100
Annotation Cluster 152	Enrichment Score: 0.1509641984009118
Category	Term	Count	%	PValue	Genes	List Total	Pop Hits	Pop Total	Fold Enrichment	Bonferroni	Benjamini	FDR
GOTERM_BP_FAT	GO:0051346~negative regulation of hydrolase activity	3	0.516351	0.450248	PLEK, GCHFR, DNAJB6	428	48	13528	1.97547	1	0.993616	99.997
GOTERM_BP_FAT	GO:0044092~negative regulation of molecular function	9	1.54905	0.832343	IRAK1, CDKN2A, PLEK, ID1, ID3, PSMD6, GCHFR, DNAJB6, THY1	428	334	13528	0.851698	1	0.999863	100
GOTERM_BP_FAT	GO:0043086~negative regulation of catalytic activity	6	1.0327	0.940488	CDKN2A, PLEK, PSMD6, GCHFR, DNAJB6, THY1	428	277	13528	0.684638	1	0.999996	100
Annotation Cluster 153	Enrichment Score: 0.14792337998689298
Category	Term	Count	%	PValue	Genes	List Total	Pop Hits	Pop Total	Fold Enrichment	Bonferroni	Benjamini	FDR
UP_SEQ_FEATURE	metal ion-binding site:Zinc; catalytic	5	0.860585	0.48651	ECE1, CA5A, CA5B, MEP1B, ADAM12	560	123	19113	1.38741	1	1	99.9986
SP_PIR_KEYWORDS	metalloprotease	5	0.860585	0.644437	ECE1, MEP1B, ADAM12, CPB2, DPEP2	561	151	19235	1.13533	1	0.977313	100
INTERPRO	IPR006025:Peptidase M, neutral zinc metallopeptidases, zinc-binding site	3	0.516351	0.793443	ECE1, MEP1B, ADAM12	507	96	16659	1.02681	1	1	100
GOTERM_MF_FAT	GO:0008237~metallopeptidase activity	5	0.860585	0.852995	ECE1, MEP1B, ADAM12, CPB2, DPEP2	425	183	12983	0.834651	1	0.99979	100
GOTERM_MF_FAT	GO:0004222~metalloendopeptidase activity	3	0.516351	0.85832	ECE1, MEP1B, ADAM12	425	104	12983	0.881199	1	0.999811	100
Annotation Cluster 154	Enrichment Score: 0.1466419715315155
Category	Term	Count	%	PValue	Genes	List Total	Pop Hits	Pop Total	Fold Enrichment	Bonferroni	Benjamini	FDR
GOTERM_BP_FAT	GO:0010033~response to organic substance	23	3.95869	0.597415	LY6G6D, IRAK1, AR, STS, SMAD3, MALT1, TIMP4, DEK, ATP5G3, ADIPOQ, SLC34A2, PRSS8, ALDH1A2, SDC1, MSX1, ID1, MAPK14, PLA2G1B, ID3, DNAJB6, CD14, SPP1, MB	428	721	13528	1.00828	1	0.997421	100
GOTERM_BP_FAT	GO:0043434~response to peptide hormone stimulus	5	0.860585	0.72089	PRSS8, STS, AR, PLA2G1B, TIMP4	428	154	13528	1.02622	1	0.999347	100
GOTERM_BP_FAT	GO:0009725~response to hormone stimulus	11	1.89329	0.726806	PRSS8, ALDH1A2, SDC1, STS, AR, PLA2G1B, TIMP4, ADIPOQ, MB, SPP1, SLC34A2	428	367	13528	0.947363	1	0.999389	100
GOTERM_BP_FAT	GO:0009719~response to endogenous stimulus	11	1.89329	0.827692	PRSS8, ALDH1A2, SDC1, STS, AR, PLA2G1B, TIMP4, ADIPOQ, MB, SPP1, SLC34A2	428	405	13528	0.858475	1	0.999852	100
Annotation Cluster 155	Enrichment Score: 0.1425710259231671
Category	Term	Count	%	PValue	Genes	List Total	Pop Hits	Pop Total	Fold Enrichment	Bonferroni	Benjamini	FDR
GOTERM_BP_FAT	GO:0051592~response to calcium ion	3	0.516351	0.521919	MNAT1, SDC1, NEDD4	428	55	13528	1.72404	1	0.99624	99.9997
GOTERM_BP_FAT	GO:0010035~response to inorganic substance	6	1.0327	0.779618	PTPRK, MNAT1, SDC1, NEDD4, MB, GJA3	428	205	13528	0.925097	1	0.999682	100
GOTERM_BP_FAT	GO:0010038~response to metal ion	3	0.516351	0.917914	MNAT1, SDC1, NEDD4	428	129	13528	0.735058	1	0.999988	100
Annotation Cluster 156	Enrichment Score: 0.139343219027053
Category	Term	Count	%	PValue	Genes	List Total	Pop Hits	Pop Total	Fold Enrichment	Bonferroni	Benjamini	FDR
SP_PIR_KEYWORDS	protein biosynthesis	8	1.37694	0.308107	RPL17, RPL31, EIF1AX, SARS, HBS1L, IARS2, RPS4X, EEFSEC	561	188	19235	1.45902	1	0.923663	99.4657
GOTERM_BP_FAT	GO:0006414~translational elongation	4	0.688468	0.622501	RPL17, RPL31, RPS4X, EEFSEC	428	101	13528	1.25178	1	0.997901	100
SP_PIR_KEYWORDS	ribosome	3	0.516351	0.631599	RPL17, RPL31, RPS4X	561	73	19235	1.40905	1	0.976406	99.9999
GOTERM_BP_FAT	GO:0006412~translation	10	1.72117	0.722387	RPL17, RPL31, EIF1AX, SARS, PAIP1, HBS1L, MRPS6, IARS2, RPS4X, EEFSEC	428	331	13528	0.954909	1	0.999355	100
GOTERM_CC_FAT	GO:0033279~ribosomal subunit	4	0.688468	0.745849	RPL17, RPL31, MRPS6, RPS4X	386	128	12782	1.03481	1	0.978096	100
KEGG_PATHWAY	hsa03010:Ribosome	3	0.516351	0.756269	RPL17, RPL31, RPS4X	158	87	5085	1.10978	1	0.974669	100
SP_PIR_KEYWORDS	ribosomal protein	5	0.860585	0.800823	RPL17, RPL31, MRPS6, RPS4X, MRPL44	561	188	19235	0.911888	1	0.991929	100
GOTERM_CC_FAT	GO:0005840~ribosome	5	0.860585	0.892171	RPL17, RPL31, MRPS6, RPS4X, MRPL44	386	215	12782	0.770093	1	0.995486	100
SP_PIR_KEYWORDS	ribonucleoprotein	6	1.0327	0.912012	RPL17, RPL31, SNRPB2, MRPS6, RPS4X, MRPL44	561	279	19235	0.737355	1	0.998596	100
GOTERM_MF_FAT	GO:0003735~structural constituent of ribosome	4	0.688468	0.915734	RPL17, RPL31, MRPS6, RPS4X	425	168	12983	0.727339	1	0.999963	100
GOTERM_CC_FAT	GO:0030529~ribonucleoprotein complex	8	1.37694	0.99561	RPL17, RPL31, SNRPB2, MRPS6, RPS4X, PIN4, SMNDC1, MRPL44	386	515	12782	0.514392	1	0.999996	100
Annotation Cluster 157	Enrichment Score: 0.13861271079453164
Category	Term	Count	%	PValue	Genes	List Total	Pop Hits	Pop Total	Fold Enrichment	Bonferroni	Benjamini	FDR
GOTERM_BP_FAT	GO:0044087~regulation of cellular component biogenesis	6	1.0327	0.466424	BBS4, CDC42, PLEK, SMAD3, HCFC1, TMSB10	428	142	13528	1.33553	1	0.994423	99.9982
GOTERM_BP_FAT	GO:0043254~regulation of protein complex assembly	4	0.688468	0.544035	CDC42, PLEK, HCFC1, TMSB10	428	90	13528	1.40478	1	0.996751	99.9999
GOTERM_BP_FAT	GO:0032956~regulation of actin cytoskeleton organization	3	0.516351	0.776376	PLEK, SMAD3, TMSB10	428	89	13528	1.06542	1	0.999663	100
GOTERM_BP_FAT	GO:0032970~regulation of actin filament-based process	3	0.516351	0.79189	PLEK, SMAD3, TMSB10	428	92	13528	1.03068	1	0.999751	100
GOTERM_BP_FAT	GO:0051493~regulation of cytoskeleton organization	4	0.688468	0.807785	PLEK, SMAD3, TMSB10, CLASP2	428	136	13528	0.929632	1	0.999804	100
GOTERM_BP_FAT	GO:0033043~regulation of organelle organization	5	0.860585	0.915229	CDC42, PLEK, SMAD3, TMSB10, CLASP2	428	217	13528	0.728283	1	0.999987	100
GOTERM_BP_FAT	GO:0051130~positive regulation of cellular component organization	4	0.688468	0.928414	BBS4, CDC42, PLEK, SMAD3	428	181	13528	0.698508	1	0.999993	100
Annotation Cluster 158	Enrichment Score: 0.13857486400552393
Category	Term	Count	%	PValue	Genes	List Total	Pop Hits	Pop Total	Fold Enrichment	Bonferroni	Benjamini	FDR
GOTERM_BP_FAT	GO:0007626~locomotory behavior	10	1.72117	0.490289	HOXD9, ALS2, EPHA4, CMTM2, HTRA2, MAPK14, PLA2G1B, PBX3, CMTM6, HOXD10	428	274	13528	1.15356	1	0.995433	99.9992
GOTERM_BP_FAT	GO:0042330~taxis	4	0.688468	0.884935	CMTM2, MAPK14, PLA2G1B, CMTM6	428	160	13528	0.790187	1	0.999959	100
GOTERM_BP_FAT	GO:0006935~chemotaxis	4	0.688468	0.884935	CMTM2, MAPK14, PLA2G1B, CMTM6	428	160	13528	0.790187	1	0.999959	100
Annotation Cluster 159	Enrichment Score: 0.13502720872235346
Category	Term	Count	%	PValue	Genes	List Total	Pop Hits	Pop Total	Fold Enrichment	Bonferroni	Benjamini	FDR
GOTERM_BP_FAT	GO:0008584~male gonad development	3	0.516351	0.491968	SDC1, AR, DMRT2	428	52	13528	1.82351	1	0.995378	99.9993
GOTERM_BP_FAT	GO:0003006~reproductive developmental process	9	1.54905	0.588425	LIF, BBS4, SDC1, AR, TNP1, DMRT2, GDF9, PRM2, SPP1	428	262	13528	1.08575	1	0.997313	100
GOTERM_BP_FAT	GO:0046546~development of primary male sexual characteristics	3	0.516351	0.612903	SDC1, AR, DMRT2	428	65	13528	1.45881	1	0.997781	100
GOTERM_BP_FAT	GO:0046661~male sex differentiation	3	0.516351	0.675717	SDC1, AR, DMRT2	428	73	13528	1.29894	1	0.998848	100
GOTERM_BP_FAT	GO:0008406~gonad development	3	0.516351	0.873004	SDC1, AR, DMRT2	428	112	13528	0.846629	1	0.999942	100
GOTERM_BP_FAT	GO:0048608~reproductive structure development	3	0.516351	0.911258	SDC1, AR, DMRT2	428	126	13528	0.752559	1	0.999985	100
GOTERM_BP_FAT	GO:0045137~development of primary sexual characteristics	3	0.516351	0.913531	SDC1, AR, DMRT2	428	127	13528	0.746633	1	0.999986	100
GOTERM_BP_FAT	GO:0007548~sex differentiation	3	0.516351	0.954149	SDC1, AR, DMRT2	428	151	13528	0.627963	1	0.999998	100
Annotation Cluster 160	Enrichment Score: 0.13234643879139568
Category	Term	Count	%	PValue	Genes	List Total	Pop Hits	Pop Total	Fold Enrichment	Bonferroni	Benjamini	FDR
GOTERM_BP_FAT	GO:0002009~morphogenesis of an epithelium	4	0.688468	0.622501	BBS4, ALDH1A2, TBX4, HOXD11	428	101	13528	1.25178	1	0.997901	100
GOTERM_BP_FAT	GO:0048729~tissue morphogenesis	6	1.0327	0.675714	BBS4, ALDH1A2, TBX4, SMAD3, SNAI1, HOXD11	428	180	13528	1.05358	1	0.998868	100
GOTERM_BP_FAT	GO:0035295~tube development	6	1.0327	0.828473	BBS4, ALDH1A2, TBX4, PSEN2, RARB, HOXD11	428	220	13528	0.862022	1	0.999853	100
GOTERM_BP_FAT	GO:0060429~epithelium development	6	1.0327	0.848073	BBS4, ALDH1A2, EVPL, TBX4, ID3, HOXD11	428	227	13528	0.83544	1	0.999901	100
Annotation Cluster 161	Enrichment Score: 0.12028401489675355
Category	Term	Count	%	PValue	Genes	List Total	Pop Hits	Pop Total	Fold Enrichment	Bonferroni	Benjamini	FDR
GOTERM_BP_FAT	GO:0006006~glucose metabolic process	5	0.860585	0.716143	ATF3, H6PD, MAPK14, ADIPOQ, G6PC2	428	153	13528	1.03292	1	0.99932	100
GOTERM_BP_FAT	GO:0019318~hexose metabolic process	6	1.0327	0.72919	RENBP, ATF3, H6PD, MAPK14, ADIPOQ, G6PC2	428	192	13528	0.987734	1	0.999408	100
GOTERM_BP_FAT	GO:0005996~monosaccharide metabolic process	6	1.0327	0.834272	RENBP, ATF3, H6PD, MAPK14, ADIPOQ, G6PC2	428	222	13528	0.854256	1	0.999863	100
Annotation Cluster 162	Enrichment Score: 0.11958218679689915
Category	Term	Count	%	PValue	Genes	List Total	Pop Hits	Pop Total	Fold Enrichment	Bonferroni	Benjamini	FDR
GOTERM_BP_FAT	GO:0009100~glycoprotein metabolic process	8	1.37694	0.449976	ST6GAL1, LECT1, ST3GAL4, PSEN2, ALG6, PCSK6, LIPC, GLCE	428	202	13528	1.25178	1	0.99371	99.997
GOTERM_BP_FAT	GO:0009101~glycoprotein biosynthetic process	5	0.860585	0.739291	ST6GAL1, ST3GAL4, ALG6, LIPC, GLCE	428	158	13528	1.00024	1	0.999445	100
SP_PIR_KEYWORDS	glycosyltransferase	6	1.0327	0.750193	ST6GAL1, GCNT2, ST3GAL4, ALG6, HAS3, USP14	561	214	19235	0.961317	1	0.985806	100
GOTERM_BP_FAT	GO:0043413~biopolymer glycosylation	3	0.516351	0.915749	ST6GAL1, ST3GAL4, ALG6	428	128	13528	0.7408	1	0.999987	100
GOTERM_BP_FAT	GO:0070085~glycosylation	3	0.516351	0.915749	ST6GAL1, ST3GAL4, ALG6	428	128	13528	0.7408	1	0.999987	100
GOTERM_BP_FAT	GO:0006486~protein amino acid glycosylation	3	0.516351	0.915749	ST6GAL1, ST3GAL4, ALG6	428	128	13528	0.7408	1	0.999987	100
Annotation Cluster 163	Enrichment Score: 0.11794889963827059
Category	Term	Count	%	PValue	Genes	List Total	Pop Hits	Pop Total	Fold Enrichment	Bonferroni	Benjamini	FDR
GOTERM_BP_FAT	GO:0046883~regulation of hormone secretion	3	0.516351	0.621237	LIF, GPR109A, ADIPOQ	428	66	13528	1.4367	1	0.997893	100
GOTERM_BP_FAT	GO:0051050~positive regulation of transport	7	1.20482	0.710484	NR1H2, NEDD4, GPR109A, PLA2G1B, SMAD3, ADIPOQ, THY1	428	223	13528	0.992163	1	0.999292	100
GOTERM_BP_FAT	GO:0060341~regulation of cellular localization	7	1.20482	0.799437	LIF, CDKN2A, NEDD4, GPR109A, PLA2G1B, SMAD3, ADIPOQ	428	248	13528	0.892147	1	0.999779	100
GOTERM_BP_FAT	GO:0051046~regulation of secretion	4	0.688468	0.956331	LIF, GPR109A, PLA2G1B, ADIPOQ	428	202	13528	0.625891	1	0.999999	100
Annotation Cluster 164	Enrichment Score: 0.1134737466071538
Category	Term	Count	%	PValue	Genes	List Total	Pop Hits	Pop Total	Fold Enrichment	Bonferroni	Benjamini	FDR
GOTERM_BP_FAT	GO:0006631~fatty acid metabolic process	8	1.37694	0.434664	ALOXE3, MAPK14, FAAH, PLA2G1B, ACSL4, LIPC, ADIPOQ, PEX7	428	198	13528	1.27707	1	0.993433	99.9952
GOTERM_BP_FAT	GO:0006633~fatty acid biosynthetic process	3	0.516351	0.717195	ALOXE3, PLA2G1B, LIPC	428	79	13528	1.20028	1	0.999321	100
GOTERM_BP_FAT	GO:0008610~lipid biosynthetic process	7	1.20482	0.944837	ALDH1A2, SPHK2, ALOXE3, PLA2G1B, AGPAT4, LIPC, PEX7	428	323	13528	0.684992	1	0.999997	100
GOTERM_BP_FAT	GO:0016053~organic acid biosynthetic process	3	0.516351	0.95883	ALOXE3, PLA2G1B, LIPC	428	155	13528	0.611758	1	0.999999	100
GOTERM_BP_FAT	GO:0046394~carboxylic acid biosynthetic process	3	0.516351	0.95883	ALOXE3, PLA2G1B, LIPC	428	155	13528	0.611758	1	0.999999	100
Annotation Cluster 165	Enrichment Score: 0.11134344332531136
Category	Term	Count	%	PValue	Genes	List Total	Pop Hits	Pop Total	Fold Enrichment	Bonferroni	Benjamini	FDR
GOTERM_CC_FAT	GO:0009898~internal side of plasma membrane	11	1.89329	0.489609	CDC42, AP1S2, RAP2C, RAB9A, CLTB, PACSIN3, RSAD2, RAB39, DDN, ZFYVE20, AUP1	386	316	12782	1.1527	1	0.92162	99.9907
UP_SEQ_FEATURE	short sequence motif:Effector region	4	0.688468	0.528627	CDC42, RAP2C, RAB9A, RAB39	560	95	19113	1.43707	1	1	99.9997
UP_SEQ_FEATURE	lipid moiety-binding region:S-geranylgeranyl cysteine	4	0.688468	0.576911	CDC42, RAP2C, RAB9A, RAB39	560	102	19113	1.33845	1	1	99.9999
INTERPRO	IPR013753:Ras	4	0.688468	0.736139	CDC42, RAP2C, RAB9A, RAB39	507	125	16659	1.05146	1	0.999998	100
GOTERM_BP_FAT	GO:0007264~small GTPase mediated signal transduction	9	1.54905	0.751511	CDC42, ARHGEF3, RAP2C, RAB9A, MAPK14, RASSF1, RTKN, RAB39, ELMO1	428	305	13528	0.93268	1	0.999506	100
INTERPRO	IPR001806:Ras GTPase	4	0.688468	0.78193	CDC42, RAP2C, RAB9A, RAB39	507	135	16659	0.97357	1	1	100
SP_PIR_KEYWORDS	prenylation	4	0.688468	0.836289	CDC42, RAP2C, RAB9A, RAB39	561	156	19235	0.879154	1	0.994663	100
SP_PIR_KEYWORDS	gtp-binding	8	1.37694	0.847129	CDC42, RAP2C, RAB9A, NIN, HBS1L, RTKN, RAB39, EEFSEC	561	329	19235	0.833726	1	0.995312	100
UP_SEQ_FEATURE	nucleotide phosphate-binding region:GTP	7	1.20482	0.86558	CDC42, RAP2C, RAB9A, NIN, HBS1L, RAB39, EEFSEC	560	295	19113	0.809873	1	1	100
GOTERM_MF_FAT	GO:0019001~guanyl nucleotide binding	10	1.72117	0.881471	CDC42, RAP2C, RAB9A, NIN, HBS1L, GPR109A, RTKN, RAB39, EEFSEC, CNGB3	425	382	12983	0.799692	1	0.999891	100
GOTERM_MF_FAT	GO:0032561~guanyl ribonucleotide binding	10	1.72117	0.881471	CDC42, RAP2C, RAB9A, NIN, HBS1L, GPR109A, RTKN, RAB39, EEFSEC, CNGB3	425	382	12983	0.799692	1	0.999891	100
INTERPRO	IPR005225:Small GTP-binding protein	4	0.688468	0.886332	CDC42, RAP2C, RAB9A, RAB39	507	167	16659	0.787018	1	1	100
GOTERM_MF_FAT	GO:0003924~GTPase activity	5	0.860585	0.917627	CDC42, RAP2C, RAB9A, HBS1L, EEFSEC	425	211	12983	0.723892	1	0.999964	100
GOTERM_MF_FAT	GO:0005525~GTP binding	9	1.54905	0.923245	CDC42, RAP2C, RAB9A, NIN, HBS1L, GPR109A, RTKN, RAB39, EEFSEC	425	372	12983	0.73907	1	0.999972	100
SP_PIR_KEYWORDS	methylation	5	0.860585	0.924845	CDC42, KHDRBS2, RAP2C, H2AFY, RAB39	561	242	19235	0.708409	1	0.998963	100
Annotation Cluster 166	Enrichment Score: 0.10753924354510797
Category	Term	Count	%	PValue	Genes	List Total	Pop Hits	Pop Total	Fold Enrichment	Bonferroni	Benjamini	FDR
GOTERM_MF_FAT	GO:0022836~gated channel activity	10	1.72117	0.687661	KCNAB2, CACNG6, CATSPER1, GRIK4, CHRNB3, KCNE2, KCNG3, CNGB3, ITPR1, KCNG2	425	310	12983	0.985427	1	0.998096	100
GOTERM_MF_FAT	GO:0015276~ligand-gated ion channel activity	4	0.688468	0.788982	GRIK4, CHRNB3, CNGB3, ITPR1	425	127	12983	0.962149	1	0.999384	100
GOTERM_MF_FAT	GO:0022834~ligand-gated channel activity	4	0.688468	0.788982	GRIK4, CHRNB3, CNGB3, ITPR1	425	127	12983	0.962149	1	0.999384	100
GOTERM_CC_FAT	GO:0044456~synapse part	6	1.0327	0.86763	ALS2, YWHAZ, LZTS1, GRIK4, CHRNB3, ITPR1	386	246	12782	0.807658	1	0.993712	100
Annotation Cluster 167	Enrichment Score: 0.10669895601709237
Category	Term	Count	%	PValue	Genes	List Total	Pop Hits	Pop Total	Fold Enrichment	Bonferroni	Benjamini	FDR
GOTERM_BP_FAT	GO:0051259~protein oligomerization	6	1.0327	0.646499	IRAK1, MALT1, CBR4, ATG16L1, ADIPOQ, GCHFR	428	174	13528	1.08991	1	0.998341	100
GOTERM_BP_FAT	GO:0043933~macromolecular complex subunit organization	21	3.61446	0.733496	IRAK1, NAPG, BRF2, SMAD3, TNP1, MALT1, CBR4, EVL, ADIPOQ, SMNDC1, MNAT1, TBCA, NUP205, PLA2G2A, H2AFY, ATG16L1, KPNA3, LIPC, GCHFR, SPP2, XRN2	428	710	13528	0.934869	1	0.999428	100
GOTERM_BP_FAT	GO:0070271~protein complex biogenesis	14	2.40964	0.812111	IRAK1, BRF2, NAPG, SMAD3, CBR4, MALT1, ADIPOQ, MNAT1, TBCA, NUP205, ATG16L1, KPNA3, SPP2, GCHFR	428	505	13528	0.876247	1	0.999819	100
GOTERM_BP_FAT	GO:0006461~protein complex assembly	14	2.40964	0.812111	IRAK1, BRF2, NAPG, SMAD3, CBR4, MALT1, ADIPOQ, MNAT1, TBCA, NUP205, ATG16L1, KPNA3, SPP2, GCHFR	428	505	13528	0.876247	1	0.999819	100
GOTERM_BP_FAT	GO:0065003~macromolecular complex assembly	16	2.75387	0.936071	IRAK1, BRF2, NAPG, SMAD3, MALT1, CBR4, ADIPOQ, SMNDC1, MNAT1, TBCA, NUP205, H2AFY, ATG16L1, KPNA3, SPP2, GCHFR	428	665	13528	0.760481	1	0.999995	100
Annotation Cluster 168	Enrichment Score: 0.10269859912103121
Category	Term	Count	%	PValue	Genes	List Total	Pop Hits	Pop Total	Fold Enrichment	Bonferroni	Benjamini	FDR
GOTERM_BP_FAT	GO:0007281~germ cell development	4	0.688468	0.622501	BBS4, TNP1, GDF9, PRM2	428	101	13528	1.25178	1	0.997901	100
SP_PIR_KEYWORDS	spermatogenesis	4	0.688468	0.660603	SLC26A8, CATSPER1, TNP1, PRM2	561	116	19235	1.18231	1	0.978349	100
GOTERM_BP_FAT	GO:0007276~gamete generation	11	1.89329	0.804328	BBS4, SLC26A8, DIAPH2, USP9X, CATSPER1, TNP1, GDF9, RUVBL1, PRM2, XRN2, SPATA7	428	395	13528	0.880208	1	0.999793	100
GOTERM_BP_FAT	GO:0048609~reproductive process in a multicellular organism	13	2.23752	0.847604	BBS4, USP9X, DIAPH2, TNP1, TIMP4, LIF, SLC26A8, CATSPER1, GDF9, RUVBL1, PRM2, XRN2, SPATA7	428	487	13528	0.843731	1	0.999902	100
GOTERM_BP_FAT	GO:0032504~multicellular organism reproduction	13	2.23752	0.847604	BBS4, USP9X, DIAPH2, TNP1, TIMP4, LIF, SLC26A8, CATSPER1, GDF9, RUVBL1, PRM2, XRN2, SPATA7	428	487	13528	0.843731	1	0.999902	100
GOTERM_BP_FAT	GO:0048232~male gamete generation	8	1.37694	0.858463	BBS4, SLC26A8, CATSPER1, TNP1, RUVBL1, PRM2, XRN2, SPATA7	428	308	13528	0.820973	1	0.999924	100
GOTERM_BP_FAT	GO:0007283~spermatogenesis	8	1.37694	0.858463	BBS4, SLC26A8, CATSPER1, TNP1, RUVBL1, PRM2, XRN2, SPATA7	428	308	13528	0.820973	1	0.999924	100
GOTERM_BP_FAT	GO:0019953~sexual reproduction	12	2.0654	0.86113	BBS4, SLC26A8, DIAPH2, ZP4, USP9X, CATSPER1, TNP1, GDF9, RUVBL1, PRM2, XRN2, SPATA7	428	458	13528	0.828143	1	0.999924	100
Annotation Cluster 169	Enrichment Score: 0.09716455831849094
Category	Term	Count	%	PValue	Genes	List Total	Pop Hits	Pop Total	Fold Enrichment	Bonferroni	Benjamini	FDR
GOTERM_BP_FAT	GO:0031667~response to nutrient levels	6	1.0327	0.749502	LY6G6D, ALDH1A2, BECN1, ATG16L1, ADIPOQ, SPP1	428	197	13528	0.962664	1	0.999493	100
GOTERM_BP_FAT	GO:0007584~response to nutrient	4	0.688468	0.823105	LY6G6D, ALDH1A2, ADIPOQ, SPP1	428	140	13528	0.903071	1	0.999847	100
GOTERM_BP_FAT	GO:0009991~response to extracellular stimulus	6	1.0327	0.828473	LY6G6D, ALDH1A2, BECN1, ATG16L1, ADIPOQ, SPP1	428	220	13528	0.862022	1	0.999853	100
Annotation Cluster 170	Enrichment Score: 0.0958407737515471
Category	Term	Count	%	PValue	Genes	List Total	Pop Hits	Pop Total	Fold Enrichment	Bonferroni	Benjamini	FDR
GOTERM_MF_FAT	GO:0042623~ATPase activity, coupled	9	1.54905	0.668375	RFC5, MYL7, MNAT1, RFC4, DDX3X, ATP1B4, ATP6V1B1, KATNAL2, ABCG2	425	272	12983	1.01079	1	0.997721	100
GOTERM_MF_FAT	GO:0015399~primary active transmembrane transporter activity	4	0.688468	0.765808	TOMM7, ATP1B4, ATP6V1B1, ABCG2	425	122	12983	1.00158	1	0.999169	100
GOTERM_MF_FAT	GO:0015405~P-P-bond-hydrolysis-driven transmembrane transporter activity	4	0.688468	0.765808	TOMM7, ATP1B4, ATP6V1B1, ABCG2	425	122	12983	1.00158	1	0.999169	100
GOTERM_MF_FAT	GO:0042626~ATPase activity, coupled to transmembrane movement of substances	3	0.516351	0.875627	ATP1B4, ATP6V1B1, ABCG2	425	109	12983	0.840777	1	0.999881	100
GOTERM_MF_FAT	GO:0043492~ATPase activity, coupled to movement of substances	3	0.516351	0.878847	ATP1B4, ATP6V1B1, ABCG2	425	110	12983	0.833134	1	0.999887	100
GOTERM_MF_FAT	GO:0016820~hydrolase activity, acting on acid anhydrides, catalyzing transmembrane movement of substances	3	0.516351	0.881989	ATP1B4, ATP6V1B1, ABCG2	425	111	12983	0.825628	1	0.999887	100
Annotation Cluster 171	Enrichment Score: 0.09131886962011129
Category	Term	Count	%	PValue	Genes	List Total	Pop Hits	Pop Total	Fold Enrichment	Bonferroni	Benjamini	FDR
GOTERM_MF_FAT	GO:0004713~protein tyrosine kinase activity	5	0.860585	0.795733	EPHA4, NIN, ZAP70, BMX, CAMKK2	425	166	12983	0.920128	1	0.999444	100
INTERPRO	IPR008266:Tyrosine protein kinase, active site	3	0.516351	0.798176	EPHA4, ZAP70, BMX	507	97	16659	1.01623	1	1	100
SP_PIR_KEYWORDS	tyrosine-protein kinase	3	0.516351	0.837872	EPHA4, ZAP70, BMX	561	111	19235	0.926675	1	0.994635	100
Annotation Cluster 172	Enrichment Score: 0.07922793234232131
Category	Term	Count	%	PValue	Genes	List Total	Pop Hits	Pop Total	Fold Enrichment	Bonferroni	Benjamini	FDR
GOTERM_CC_FAT	GO:0005886~plasma membrane	115	19.7935	0.509089	MPZL1, SLC22A18, RAB9A, ATP6AP2, EFNA1, LYPD5, ATP1B4, GRIK4, AQP6, AZGP1, CHIC1, PACSIN3, PDE4A, MRGPRX3, RGR, AUP1, PTPRK, NCF2, PTPRH, MFI2, THY1, SLC34A2, RHCE, CATSPER1, LAMC2, HAS3, VAMP1, LY6G6D, BBS4, RTP2, SLC38A2, IFITM1, KLRK1, KIAA1919, ATP6V1B1, NRN1, ECE1, DDX3X, GPR25, ZAP70, TLR10, EPB41, PPFIBP1, SMAD3, RHD, EVL, FURIN, CYB561, ABCG2, EPHA4, LAMP2, GPR34, NEDD4, CHRNB3, S100G, LZ…	386	3777	12782	1.00824	1	0.919052	99.9945
SP_PIR_KEYWORDS	membrane	178	30.6368	0.695705	C20ORF106, MPZL1, HM13, RAB9A, SLC22A18, LYPD5, ATP6AP2, EFNA1, ATP1B4, GRIK4, AQP6, CNGB3, C14ORF49, CHIC1, HTRA2, GAB2, PACSIN3, TMEM20, ST3GAL4, PDE4A, MRGPRX3, RGR, AUP1, HIGD1B, PTPRK, OSBP2, SLC12A8, PTPRH, MFI2, UBIAD1, SYNJ2BP, GLCE, SLC34A2, PKD2L2, THY1, RHCE, CATSPER1, PLA2G2A, HAS3, VAMP1, BTN3A2, LY6G6D, RTP2, BBS4, SLC38A2, GCNT2, LMBR1, IFITM1, NAPG, MTX2, HMP19, SFXN3, LRBA, KLRK1…	561	6256	19235	0.975557	1	0.978309	100
UP_SEQ_FEATURE	topological domain:Cytoplasmic	91	15.6627	0.849568	C20ORF106, MPZL1, HM13, CLDN4, ATP6AP2, GPR109A, ATP1B4, GPR82, CLDN5, GRIK4, AQP6, SDC4, CNGB3, GJA3, C14ORF49, ST3GAL4, MRGPRX3, CNTNAP3, TRPV4, KCNG3, RGR, IL13RA2, KCNG2, HIGD1B, AUP1, GPR173, PTPRK, STS, ZP4, PTPRH, SLC24A6, SYNJ2BP, SLC7A13, GLCE, PKD2L2, SLC34A2, SDC1, ADRB1, ZFYVE27, SLC26A8, CATSPER1, PSEN2, HAS3, JAM2, ADAM12, VAMP1, BTN3A2, LY6G6D, MEGF8, SLC39A14, RTP2, LMBR1, GCNT2, …	560	3374	19113	0.920528	1	1	100
UP_SEQ_FEATURE	transmembrane region	130	22.3752	0.93273	C20ORF106, MPZL1, SLC22A18, HM13, ATP6AP2, ATP1B4, GRIK4, AQP6, CNGB3, C14ORF49, HTRA2, TMEM20, ST3GAL4, MRGPRX3, RGR, HIGD1B, AUP1, PTPRK, SLC12A8, PTPRH, UBIAD1, SYNJ2BP, GLCE, PKD2L2, SLC34A2, RHCE, CATSPER1, HAS3, VAMP1, BTN3A2, LY6G6D, RTP2, LMBR1, SLC38A2, GCNT2, IFITM1, HMP19, SFXN3, KLRK1, LRBA, LOC339524, KIAA1919, LMAN2, C18ORF45, G6PC2, ECE1, TOMM7, GPR25, MTCH1, STX16, SLC35F2, ENTPD6…	560	4911	19113	0.903471	1	1	100
SP_PIR_KEYWORDS	transmembrane	131	22.5473	0.934068	C20ORF106, MPZL1, SLC22A18, HM13, ATP6AP2, ATP1B4, GRIK4, AQP6, CNGB3, C14ORF49, HTRA2, TMEM20, ST3GAL4, MRGPRX3, RGR, HIGD1B, AUP1, PTPRK, SLC12A8, PTPRH, UBIAD1, SYNJ2BP, GLCE, PKD2L2, SLC34A2, RHCE, CATSPER1, HAS3, VAMP1, BTN3A2, LY6G6D, RTP2, LMBR1, SLC38A2, GCNT2, IFITM1, HMP19, SFXN3, KLRK1, LRBA, LOC339524, KIAA1919, LMAN2, C18ORF45, G6PC2, ECE1, TOMM7, GPR25, MTCH1, STX16, SLC35F2, ENTPD6…	561	4973	19235	0.903196	1	0.999171	100
GOTERM_CC_FAT	GO:0016021~integral to membrane	146	25.1291	0.943586	C20ORF106, MPZL1, SLC22A18, HM13, ATP6AP2, EFNA1, ATP1B4, GRIK4, AQP6, CNGB3, C14ORF49, HTRA2, TMEM20, ST3GAL4, MRGPRX3, RGR, HIGD1B, AUP1, PTPRK, SLC12A8, NCF2, PTPRH, MFI2, UBIAD1, SYNJ2BP, GLCE, SLC34A2, PKD2L2, THY1, RHCE, FER1L4, CATSPER1, HAS3, VAMP1, BTN3A2, LY6G6D, RTP2, LMBR1, SLC38A2, GCNT2, IFITM1, HMP19, SFXN3, LRBA, KLRK1, LOC339524, KIAA1919, LMAN2, C18ORF45, G6PC2, ECE1, TOMM7, GPR…	386	5297	12782	0.912713	1	0.99883	100
GOTERM_CC_FAT	GO:0031224~intrinsic to membrane	151	25.9897	0.950246	C20ORF106, MPZL1, SLC22A18, HM13, LYPD5, ATP6AP2, EFNA1, ATP1B4, GRIK4, AQP6, CNGB3, C14ORF49, HTRA2, TMEM20, ST3GAL4, MRGPRX3, RGR, HIGD1B, AUP1, PTPRK, SLC12A8, NCF2, PTPRH, MFI2, UBIAD1, SYNJ2BP, GLCE, SLC34A2, PKD2L2, THY1, RHCE, FER1L4, CATSPER1, HAS3, VAMP1, BTN3A2, LY6G6D, RTP2, LMBR1, SLC38A2, GCNT2, IFITM1, HMP19, SFXN3, LRBA, KLRK1, LOC339524, KIAA1919, LMAN2, NRN1, C18ORF45, G6PC2, ECE…	386	5485	12782	0.911616	1	0.999049	100
UP_SEQ_FEATURE	topological domain:Extracellular	63	10.8434	0.98857	C20ORF106, MPZL1, CLDN4, ATP6AP2, GPR109A, ATP1B4, CLDN5, GRIK4, GPR82, AQP6, SDC4, CNGB3, GJA3, MRGPRX3, CNTNAP3, TRPV4, RGR, HIGD1B, IL13RA2, GPR173, PTPRK, PTPRH, ZP4, SLC24A6, SLC7A13, SLC34A2, PKD2L2, SDC1, ADRB1, SLC26A8, ZFYVE27, CATSPER1, HAS3, JAM2, ADAM12, BTN3A2, LY6G6D, MEGF8, SLC39A14, RTP2, SLC38A2, LMBR1, KLRK1, KIAA1919, TNFRSF1B, ECE1, GPR25, FLRT1, TLR10, PTPRE, TMC2, CTLA4, FZD…	560	2719	19113	0.79081	1	1	100
Annotation Cluster 173	Enrichment Score: 0.07875801020236597
Category	Term	Count	%	PValue	Genes	List Total	Pop Hits	Pop Total	Fold Enrichment	Bonferroni	Benjamini	FDR
SP_PIR_KEYWORDS	heme	4	0.688468	0.688331	CYP46A1, CYP26C1, CYB561, MB	561	121	19235	1.13345	1	0.978406	100
GOTERM_MF_FAT	GO:0020037~heme binding	3	0.516351	0.909515	CYP46A1, CYP26C1, MB	425	121	12983	0.757394	1	0.999959	100
GOTERM_MF_FAT	GO:0046906~tetrapyrrole binding	3	0.516351	0.927084	CYP46A1, CYP26C1, MB	425	129	12983	0.710424	1	0.999975	100
Annotation Cluster 174	Enrichment Score: 0.07792047458097265
Category	Term	Count	%	PValue	Genes	List Total	Pop Hits	Pop Total	Fold Enrichment	Bonferroni	Benjamini	FDR
GOTERM_BP_FAT	GO:0008203~cholesterol metabolic process	3	0.516351	0.79189	CYP46A1, NR0B2, LIPC	428	92	13528	1.03068	1	0.999751	100
GOTERM_BP_FAT	GO:0016125~sterol metabolic process	3	0.516351	0.832872	CYP46A1, NR0B2, LIPC	428	101	13528	0.938836	1	0.999863	100
GOTERM_BP_FAT	GO:0008202~steroid metabolic process	5	0.860585	0.885106	OSBP2, STS, CYP46A1, NR0B2, LIPC	428	202	13528	0.782363	1	0.999958	100
Annotation Cluster 175	Enrichment Score: 0.0771461524736086
Category	Term	Count	%	PValue	Genes	List Total	Pop Hits	Pop Total	Fold Enrichment	Bonferroni	Benjamini	FDR
GOTERM_BP_FAT	GO:0030324~lung development	3	0.516351	0.824448	ALDH1A2, TBX4, PSEN2	428	99	13528	0.957802	1	0.999847	100
GOTERM_BP_FAT	GO:0035295~tube development	6	1.0327	0.828473	BBS4, ALDH1A2, TBX4, PSEN2, RARB, HOXD11	428	220	13528	0.862022	1	0.999853	100
GOTERM_BP_FAT	GO:0030323~respiratory tube development	3	0.516351	0.836947	ALDH1A2, TBX4, PSEN2	428	102	13528	0.929632	1	0.999871	100
GOTERM_BP_FAT	GO:0060541~respiratory system development	3	0.516351	0.85956	ALDH1A2, TBX4, PSEN2	428	108	13528	0.877985	1	0.999926	100
Annotation Cluster 176	Enrichment Score: 0.07000823636021372
Category	Term	Count	%	PValue	Genes	List Total	Pop Hits	Pop Total	Fold Enrichment	Bonferroni	Benjamini	FDR
UP_SEQ_FEATURE	repeat:TPR 2	4	0.688468	0.822109	BBS4, INTS8, NCF2, SMG7	560	151	19113	0.904115	1	1	100
UP_SEQ_FEATURE	repeat:TPR 1	4	0.688468	0.822109	BBS4, INTS8, NCF2, SMG7	560	151	19113	0.904115	1	1	100
SP_PIR_KEYWORDS	tpr repeat	4	0.688468	0.848592	BBS4, INTS8, NCF2, SMG7	561	160	19235	0.857175	1	0.995283	100
UP_SEQ_FEATURE	repeat:TPR 3	3	0.516351	0.914975	BBS4, INTS8, NCF2	560	138	19113	0.741964	1	1	100
Annotation Cluster 177	Enrichment Score: 0.06976862826572192
Category	Term	Count	%	PValue	Genes	List Total	Pop Hits	Pop Total	Fold Enrichment	Bonferroni	Benjamini	FDR
GOTERM_BP_FAT	GO:0016071~mRNA metabolic process	11	1.89329	0.735973	RNASEL, PAPOLA, FIP1L1, ROD1, PAIP1, SNRPB2, SMG7, DBR1, XRN2, KIAA0427, SMNDC1	428	370	13528	0.939682	1	0.999436	100
GOTERM_BP_FAT	GO:0006396~RNA processing	16	2.75387	0.749034	RNASEL, FIP1L1, SARS, SNRPB2, SMAD3, PIN4, SMNDC1, INTS8, PAPOLA, CDKN2A, ROD1, DBR1, TFB1M, XRN2, MRPL44, RBMS1	428	547	13528	0.924533	1	0.999497	100
GOTERM_BP_FAT	GO:0000377~RNA splicing, via transesterification reactions with bulged adenosine as nucleophile	4	0.688468	0.865889	PAPOLA, SNRPB2, DBR1, SMNDC1	428	153	13528	0.826339	1	0.999931	100
GOTERM_BP_FAT	GO:0000375~RNA splicing, via transesterification reactions	4	0.688468	0.865889	PAPOLA, SNRPB2, DBR1, SMNDC1	428	153	13528	0.826339	1	0.999931	100
GOTERM_BP_FAT	GO:0000398~nuclear mRNA splicing, via spliceosome	4	0.688468	0.865889	PAPOLA, SNRPB2, DBR1, SMNDC1	428	153	13528	0.826339	1	0.999931	100
SP_PIR_KEYWORDS	mrna processing	6	1.0327	0.878311	PAPOLA, FIP1L1, SNRPB2, DBR1, XRN2, SMNDC1	561	260	19235	0.791238	1	0.996959	100
GOTERM_BP_FAT	GO:0006397~mRNA processing	8	1.37694	0.884815	RNASEL, PAPOLA, FIP1L1, ROD1, SNRPB2, DBR1, XRN2, SMNDC1	428	321	13528	0.787725	1	0.99996	100
GOTERM_BP_FAT	GO:0008380~RNA splicing	4	0.688468	0.994487	PAPOLA, SNRPB2, DBR1, SMNDC1	428	284	13528	0.445176	1	1	100
Annotation Cluster 178	Enrichment Score: 0.06718563492799386
Category	Term	Count	%	PValue	Genes	List Total	Pop Hits	Pop Total	Fold Enrichment	Bonferroni	Benjamini	FDR
GOTERM_BP_FAT	GO:0007267~cell-cell signaling	18	3.09811	0.712094	ALS2, UTS2, YWHAZ, MPZL1, AR, EFNA1, NDP, LTBP4, IL18, GRIK4, GJA3, HOXD11, PDE7B, SH3KBP1, CHRNB3, TRPV4, GCHFR, USP14	428	600	13528	0.948224	1	0.999289	100
GOTERM_BP_FAT	GO:0007268~synaptic transmission	7	1.20482	0.912781	ALS2, PDE7B, UTS2, GRIK4, CHRNB3, GCHFR, USP14	428	298	13528	0.742458	1	0.999986	100
GOTERM_BP_FAT	GO:0019226~transmission of nerve impulse	7	1.20482	0.96725	ALS2, PDE7B, UTS2, GRIK4, CHRNB3, GCHFR, USP14	428	350	13528	0.63215	1	0.999999	100
Annotation Cluster 179	Enrichment Score: 0.06431659702706977
Category	Term	Count	%	PValue	Genes	List Total	Pop Hits	Pop Total	Fold Enrichment	Bonferroni	Benjamini	FDR
GOTERM_MF_FAT	GO:0004713~protein tyrosine kinase activity	5	0.860585	0.795733	EPHA4, NIN, ZAP70, BMX, CAMKK2	425	166	12983	0.920128	1	0.999444	100
INTERPRO	IPR001245:Tyrosine protein kinase	3	0.516351	0.877569	NIN, ZAP70, BMX	507	118	16659	0.835373	1	1	100
SMART	SM00219:TyrKc	3	0.516351	0.918336	NIN, ZAP70, BMX	314	118	9079	0.735102	1	0.999999	100
Annotation Cluster 180	Enrichment Score: 0.06278649321110198
Category	Term	Count	%	PValue	Genes	List Total	Pop Hits	Pop Total	Fold Enrichment	Bonferroni	Benjamini	FDR
GOTERM_BP_FAT	GO:0007596~blood coagulation	3	0.516351	0.836947	PLEK, PROZ, MST1	428	102	13528	0.929632	1	0.999871	100
GOTERM_BP_FAT	GO:0050817~coagulation	3	0.516351	0.836947	PLEK, PROZ, MST1	428	102	13528	0.929632	1	0.999871	100
GOTERM_BP_FAT	GO:0042060~wound healing	5	0.860585	0.857456	SDC1, PLEK, PROZ, MST1, SMAD3	428	191	13528	0.827421	1	0.999923	100
GOTERM_BP_FAT	GO:0007599~hemostasis	3	0.516351	0.85956	PLEK, PROZ, MST1	428	108	13528	0.877985	1	0.999926	100
GOTERM_BP_FAT	GO:0050878~regulation of body fluid levels	3	0.516351	0.940121	PLEK, PROZ, MST1	428	141	13528	0.6725	1	0.999996	100
Annotation Cluster 181	Enrichment Score: 0.048266284506947706
Category	Term	Count	%	PValue	Genes	List Total	Pop Hits	Pop Total	Fold Enrichment	Bonferroni	Benjamini	FDR
UP_SEQ_FEATURE	domain:RRM 1	3	0.516351	0.799102	ROD1, SNRPB2, RBMS1	560	101	19113	1.01377	1	1	100
UP_SEQ_FEATURE	domain:RRM 2	3	0.516351	0.799102	ROD1, SNRPB2, RBMS1	560	101	19113	1.01377	1	1	100
INTERPRO	IPR000504:RNA recognition motif, RNP-1	4	0.688468	0.957154	ROD1, SNRPB2, PPIL4, RBMS1	507	211	16659	0.6229	1	1	100
INTERPRO	IPR012677:Nucleotide-binding, alpha-beta plait	4	0.688468	0.959085	ROD1, SNRPB2, PPIL4, RBMS1	507	213	16659	0.617051	1	1	100
SMART	SM00360:RRM	4	0.688468	0.978645	ROD1, SNRPB2, PPIL4, RBMS1	314	211	9079	0.548133	1	1	100
Annotation Cluster 182	Enrichment Score: 0.04800912456737526
Category	Term	Count	%	PValue	Genes	List Total	Pop Hits	Pop Total	Fold Enrichment	Bonferroni	Benjamini	FDR
GOTERM_BP_FAT	GO:0031399~regulation of protein modification process	8	1.37694	0.827423	LIF, CDKN2A, CCND3, PSEN2, PIAS1, PAK1, PSMD6, ADIPOQ	428	295	13528	0.857152	1	0.999854	100
GOTERM_BP_FAT	GO:0031400~negative regulation of protein modification process	3	0.516351	0.893718	CDKN2A, PSEN2, PSMD6	428	119	13528	0.796827	1	0.999968	100
GOTERM_BP_FAT	GO:0032269~negative regulation of cellular protein metabolic process	4	0.688468	0.926743	CDKN2A, PSEN2, PSMD6, FURIN	428	180	13528	0.702388	1	0.999992	100
GOTERM_BP_FAT	GO:0051248~negative regulation of protein metabolic process	4	0.688468	0.937726	CDKN2A, PSEN2, PSMD6, FURIN	428	187	13528	0.676096	1	0.999996	100
Annotation Cluster 183	Enrichment Score: 0.04471150707309654
Category	Term	Count	%	PValue	Genes	List Total	Pop Hits	Pop Total	Fold Enrichment	Bonferroni	Benjamini	FDR
GOTERM_BP_FAT	GO:0043406~positive regulation of MAP kinase activity	3	0.516351	0.836947	EFNA1, PLA2G1B, PAK1	428	102	13528	0.929632	1	0.999871	100
GOTERM_BP_FAT	GO:0000165~MAPKKK cascade	4	0.688468	0.933219	EFNA1, PLA2G1B, PAK1, CAMKK2	428	184	13528	0.687119	1	0.999994	100
GOTERM_BP_FAT	GO:0043405~regulation of MAP kinase activity	3	0.516351	0.940121	EFNA1, PLA2G1B, PAK1	428	141	13528	0.6725	1	0.999996	100
Annotation Cluster 184	Enrichment Score: 0.03918143790743086
Category	Term	Count	%	PValue	Genes	List Total	Pop Hits	Pop Total	Fold Enrichment	Bonferroni	Benjamini	FDR
UP_SEQ_FEATURE	domain:PDZ	3	0.516351	0.836056	HTRA2, GIPC3, SYNJ2BP	560	110	19113	0.930828	1	1	100
INTERPRO	IPR001478:PDZ/DHR/GLGF	3	0.516351	0.94355	HTRA2, GIPC3, SYNJ2BP	507	149	16659	0.66157	1	1	100
SMART	SM00228:PDZ	3	0.516351	0.967064	HTRA2, GIPC3, SYNJ2BP	314	149	9079	0.582161	1	1	100
Annotation Cluster 185	Enrichment Score: 0.031356526886250305
Category	Term	Count	%	PValue	Genes	List Total	Pop Hits	Pop Total	Fold Enrichment	Bonferroni	Benjamini	FDR
GOTERM_BP_FAT	GO:0016337~cell-cell adhesion	7	1.20482	0.872312	NPHP4, PLEK, CLDN4, CLDN5, OTOR, JAM2, THY1	428	276	13528	0.801639	1	0.999942	100
GOTERM_BP_FAT	GO:0007155~cell adhesion	16	2.75387	0.960513	PTPRK, FLRT1, CLDN4, PLEK, CLDN5, PPFIBP1, OTOR, THY1, AZGP1, NPHP4, AMELX, CNTNAP3, LAMC2, ADAM12, JAM2, SPP1	428	700	13528	0.722457	1	0.999999	100
GOTERM_BP_FAT	GO:0022610~biological adhesion	16	2.75387	0.961071	PTPRK, FLRT1, CLDN4, PLEK, CLDN5, PPFIBP1, OTOR, THY1, AZGP1, NPHP4, AMELX, CNTNAP3, LAMC2, ADAM12, JAM2, SPP1	428	701	13528	0.721426	1	0.999999	100
Annotation Cluster 186	Enrichment Score: 0.017638725981199952
Category	Term	Count	%	PValue	Genes	List Total	Pop Hits	Pop Total	Fold Enrichment	Bonferroni	Benjamini	FDR
GOTERM_BP_FAT	GO:0030005~cellular di-, tri-valent inorganic cation homeostasis	5	0.860585	0.93119	MFI2, TRPV4, RGN, CSRP3, ITPR1	428	227	13528	0.6962	1	0.999994	100
GOTERM_BP_FAT	GO:0006874~cellular calcium ion homeostasis	4	0.688468	0.931652	TRPV4, RGN, CSRP3, ITPR1	428	183	13528	0.690874	1	0.999994	100
GOTERM_BP_FAT	GO:0055074~calcium ion homeostasis	4	0.688468	0.939165	TRPV4, RGN, CSRP3, ITPR1	428	188	13528	0.6725	1	0.999996	100
GOTERM_BP_FAT	GO:0055066~di-, tri-valent inorganic cation homeostasis	5	0.860585	0.946735	MFI2, TRPV4, RGN, CSRP3, ITPR1	428	239	13528	0.661244	1	0.999997	100
GOTERM_BP_FAT	GO:0050801~ion homeostasis	9	1.54905	0.948669	AMELX, MFI2, TRPV4, RGN, ATP6V1B1, CSRP3, ADIPOQ, ITPR1, SLC34A2	428	409	13528	0.695519	1	0.999998	100
GOTERM_BP_FAT	GO:0006875~cellular metal ion homeostasis	4	0.688468	0.949616	TRPV4, RGN, CSRP3, ITPR1	428	196	13528	0.645051	1	0.999998	100
GOTERM_BP_FAT	GO:0055080~cation homeostasis	6	1.0327	0.950306	MFI2, TRPV4, RGN, ATP6V1B1, CSRP3, ITPR1	428	286	13528	0.663094	1	0.999998	100
GOTERM_BP_FAT	GO:0055065~metal ion homeostasis	4	0.688468	0.959366	TRPV4, RGN, CSRP3, ITPR1	428	205	13528	0.616731	1	0.999999	100
GOTERM_BP_FAT	GO:0030003~cellular cation homeostasis	5	0.860585	0.961638	MFI2, TRPV4, RGN, CSRP3, ITPR1	428	254	13528	0.622194	1	0.999999	100
GOTERM_BP_FAT	GO:0006873~cellular ion homeostasis	7	1.20482	0.97982	MFI2, TRPV4, RGN, CSRP3, ADIPOQ, ITPR1, SLC34A2	428	374	13528	0.591584	1	1	100
GOTERM_BP_FAT	GO:0055082~cellular chemical homeostasis	7	1.20482	0.982172	MFI2, TRPV4, RGN, CSRP3, ADIPOQ, ITPR1, SLC34A2	428	380	13528	0.582243	1	1	100
GOTERM_BP_FAT	GO:0048878~chemical homeostasis	10	1.72117	0.982881	AMELX, MFI2, TRPV4, RGN, ATP6V1B1, LIPC, CSRP3, ADIPOQ, ITPR1, SLC34A2	428	512	13528	0.617334	1	1	100
GOTERM_BP_FAT	GO:0042592~homeostatic process	15	2.58176	0.990266	C17ORF37, BBS4, MFI2, GPR109A, ATP6V1B1, ADIPOQ, CSRP3, ITPR1, SLC34A2, ADRB1, AMELX, RGN, TRPV4, LIPC, MB	428	751	13528	0.631308	1	1	100
GOTERM_BP_FAT	GO:0019725~cellular homeostasis	8	1.37694	0.9924	C17ORF37, MFI2, TRPV4, RGN, CSRP3, ADIPOQ, ITPR1, SLC34A2	428	466	13528	0.542618	1	1	100
Annotation Cluster 187	Enrichment Score: 0.0156584524757939
Category	Term	Count	%	PValue	Genes	List Total	Pop Hits	Pop Total	Fold Enrichment	Bonferroni	Benjamini	FDR
GOTERM_BP_FAT	GO:0034621~cellular macromolecular complex subunit organization	8	1.37694	0.937262	TBCA, NUP205, SMAD3, H2AFY, TNP1, EVL, XRN2, SMNDC1	428	357	13528	0.708291	1	0.999996	100
GOTERM_BP_FAT	GO:0043623~cellular protein complex assembly	3	0.516351	0.965943	TBCA, NUP205, SMAD3	428	162	13528	0.585324	1	0.999999	100
GOTERM_BP_FAT	GO:0034622~cellular macromolecular complex assembly	5	0.860585	0.991316	TBCA, NUP205, SMAD3, H2AFY, SMNDC1	428	318	13528	0.496973	1	1	100
Annotation Cluster 188	Enrichment Score: 0.01276888113602183
Category	Term	Count	%	PValue	Genes	List Total	Pop Hits	Pop Total	Fold Enrichment	Bonferroni	Benjamini	FDR
UP_SEQ_FEATURE	zinc finger region:C2H2-type 14	4	0.688468	0.841702	RLF, ZNF184, ZNF600, ZNF678	560	157	19113	0.869563	1	1	100
PIR_SUPERFAMILY	PIRSF005559:zinc finger protein ZFP-36	3	0.516351	0.918891	ZNF548, ZNF600, ZNF678	221	137	7396	0.732834	1	1	100
UP_SEQ_FEATURE	zinc finger region:C2H2-type 13	4	0.688468	0.936105	RLF, ZNF184, ZNF600, ZNF678	560	201	19113	0.679211	1	1	100
UP_SEQ_FEATURE	zinc finger region:C2H2-type 7	9	1.54905	0.95526	RLF, ZNF184, ZNF548, ZNF517, ZNF600, ZNF507, ZNF295, ZNF597, ZNF678	560	451	19113	0.681094	1	1	100
UP_SEQ_FEATURE	zinc finger region:C2H2-type 8	8	1.37694	0.962532	RLF, ZNF184, ZNF548, ZNF517, ZNF600, ZNF507, ZNF295, ZNF678	560	417	19113	0.654779	1	1	100
UP_SEQ_FEATURE	zinc finger region:C2H2-type 9	7	1.20482	0.965653	RLF, ZNF184, ZNF548, ZNF517, ZNF600, ZNF507, ZNF678	560	376	19113	0.635406	1	1	100
UP_SEQ_FEATURE	zinc finger region:C2H2-type 10	6	1.0327	0.96893	RLF, ZNF184, ZNF548, ZNF517, ZNF600, ZNF678	560	334	19113	0.61312	1	1	100
UP_SEQ_FEATURE	zinc finger region:C2H2-type 2	12	2.0654	0.970041	RLF, ZNF184, ZNF548, ZNF517, ZNF600, ZNF507, ZNF295, ZNF597, SCRT1, SNAI1, ZBTB43, ZNF678	560	608	19113	0.673625	1	1	100
INTERPRO	IPR015880:Zinc finger, C2H2-like	17	2.92599	0.973224	ZNF548, ZNF517, ZNF507, ZNF295, ZFYVE20, SNAI1, ZNF678, ZBTB43, RLF, ZNF706, ZNF184, ZNF600, ZNF326, ZNF597, RNF138, PRIC285, SCRT1	507	797	16659	0.70086	1	1	100
UP_SEQ_FEATURE	zinc finger region:C2H2-type 1	10	1.72117	0.979009	RLF, ZNF184, ZNF548, ZNF517, ZNF507, ZNF295, ZNF597, SCRT1, SNAI1, ZNF678	560	542	19113	0.629711	1	1	100
UP_SEQ_FEATURE	zinc finger region:C2H2-type 12	4	0.688468	0.979538	RLF, ZNF184, ZNF600, ZNF678	560	252	19113	0.541752	1	1	100
INTERPRO	IPR007087:Zinc finger, C2H2-type	16	2.75387	0.981997	ZNF548, ZNF517, ZNF507, ZNF295, ZFYVE20, SNAI1, ZNF678, ZBTB43, ZNF706, RLF, ZNF184, ZNF600, ZNF597, PRIC285, SCRT1, PCSK6	507	784	16659	0.670571	1	1	100
UP_SEQ_FEATURE	zinc finger region:C2H2-type 3	11	1.89329	0.988201	RLF, ZNF184, ZNF548, ZNF517, ZNF600, ZNF507, ZNF295, ZNF597, SCRT1, SNAI1, ZNF678	560	622	19113	0.603592	1	1	100
UP_SEQ_FEATURE	zinc finger region:C2H2-type 6	8	1.37694	0.989587	RLF, ZNF184, ZNF548, ZNF517, ZNF600, ZNF507, ZNF597, ZNF678	560	488	19113	0.559514	1	1	100
UP_SEQ_FEATURE	zinc finger region:C2H2-type 5	9	1.54905	0.98996	RLF, ZNF184, ZNF548, ZNF517, ZNF600, ZNF507, ZNF295, ZNF597, ZNF678	560	538	19113	0.570954	1	1	100
UP_SEQ_FEATURE	zinc finger region:C2H2-type 11	4	0.688468	0.992201	RLF, ZNF184, ZNF548, ZNF678	560	293	19113	0.465943	1	1	100
UP_SEQ_FEATURE	zinc finger region:C2H2-type 4	9	1.54905	0.99495	RLF, ZNF184, ZNF548, ZNF517, ZNF600, ZNF507, ZNF597, SCRT1, ZNF678	560	575	19113	0.534214	1	1	100
SMART	SM00355:ZnF_C2H2	17	2.92599	0.995317	ZNF548, ZNF517, ZNF507, ZNF295, ZFYVE20, SNAI1, ZNF678, ZBTB43, RLF, ZNF706, ZNF184, ZNF600, ZNF326, ZNF597, RNF138, PRIC285, SCRT1	314	797	9079	0.616736	1	1	100
UP_SEQ_FEATURE	domain:KRAB	4	0.688468	0.996981	ZNF184, ZNF548, ZNF517, ZNF597	560	332	19113	0.411209	1	1	100
INTERPRO	IPR013087:Zinc finger, C2H2-type/integrase, DNA-binding	9	1.54905	0.99874	ZNF184, ZNF548, ZNF517, ZNF600, ZNF597, SCRT1, SNAI1, ZBTB43, ZNF678	507	621	16659	0.476203	1	1	100
INTERPRO	IPR001909:Krueppel-associated box	4	0.688468	0.998805	ZNF184, ZNF548, ZNF517, ZNF597	507	355	16659	0.370231	1	1	100
SMART	SM00349:KRAB	4	0.688468	0.999695	ZNF184, ZNF548, ZNF517, ZNF597	314	355	9079	0.325792	1	1	100
Annotation Cluster 189	Enrichment Score: 0.009704393510594923
Category	Term	Count	%	PValue	Genes	List Total	Pop Hits	Pop Total	Fold Enrichment	Bonferroni	Benjamini	FDR
SP_PIR_KEYWORDS	G protein-coupled receptor	3	0.516351	0.855384	GPR173, ADRB1, GPR25	561	116	19235	0.886732	1	0.995715	100
PIR_SUPERFAMILY	PIRSF800006:rhodopsin-like G protein-coupled receptors	8	1.37694	0.999905	GPR173, ADRB1, GPR34, GPR25, GPR82, GPR109A, MRGPRX3, RGR	221	686	7396	0.390275	1	1	100
SP_PIR_KEYWORDS	g-protein coupled receptor	9	1.54905	0.999964	GPR173, ADRB1, GPR34, GPR25, GPR82, GPR109A, MRGPRX3, FZD5, RGR	561	816	19235	0.378165	1	1	100
INTERPRO	IPR017452:GPCR, rhodopsin-like superfamily	8	1.37694	0.999964	GPR173, ADRB1, GPR34, GPR25, GPR82, GPR109A, MRGPRX3, RGR	507	726	16659	0.362071	1	1	100
INTERPRO	IPR000276:7TM GPCR, rhodopsin-like	8	1.37694	0.999965	GPR173, ADRB1, GPR34, GPR25, GPR82, GPR109A, MRGPRX3, RGR	507	727	16659	0.361573	1	1	100
SP_PIR_KEYWORDS	transducer	9	1.54905	0.99999	GPR173, ADRB1, GPR34, GPR25, GPR82, GPR109A, MRGPRX3, FZD5, RGR	561	874	19235	0.35307	1	1	100
GOTERM_BP_FAT	GO:0007186~G-protein coupled receptor protein signaling pathway	12	2.0654	1	GPR173, ADRB1, GPR34, PLEK, SPHK2, GPR25, GPR82, GPR109A, MRGPRX3, HMP19, FZD5, RGR	428	1123	13528	0.337747	1	1	100
