# Supplementary material for: Differences among brain tumor stem cell types and fetal neural stem cells in focal regions of histone modifications and DNA methylation, broad regions of modifications, and bivalent promoters
Source: BMC Genomics. 2014 Aug 27;15(1):724. doi: 10.1186/1471-2164-15-724 (PMC4155105; doi:10.1186/1471-2164-15-724)
Supplement: Supplementary file 28 — Additional file 28: Output of DAVID gene classification tool for genes that have H3K4me3 in their promoters in every BTSC type but not in fNSCs. (XLS 194 KB) [file 12864_2014_6396_MOESM28_ESM.xls]

## Sheet: K4ALLBTSCpos_fNSCneg
Annotation Cluster 1	Enrichment Score: 4.462773063350713
Category	Term	Count	%	PValue	Genes	List Total	Pop Hits	Pop Total	Fold Enrichment	Bonferroni	Benjamini	FDR
GOTERM_CC_FAT	GO:0031981~nuclear lumen	37	18.0488	7.48971e-07	RPP38, TAF1C, RPL36A, NHP2L1, TXN2, CREM, RPL35, MYEF2, NFYC, C14ORF169, CCT2, TRIM16, GNL3L, ANAPC11, CDC16, ACSS2, MCM10, MEN1, ERCC6, CERKL, INTS5, WDR13, ACTL6A, ERCC1, TBL3, RPP21, NF2, TAF7, IFI16, RPS6, PNKP, PLK1, MED18, C19ORF2, THOC4, PIAS1, MPHOSPH6	137	1450	12782	2.38074	0.000190221	0.000190221	0.000975411
GOTERM_CC_FAT	GO:0031974~membrane-enclosed lumen	42	20.4878	2.17024e-06	RPP38, TAF1C, RPL36A, NHP2L1, TXN2, CREM, RPL35, MYEF2, NFYC, C14ORF169, GNL3L, TRIM16, CCT2, ANAPC11, CDC16, ACSS2, MCM10, ACAT1, ARL2BP, MEN1, ERCC6, CERKL, INTS5, PARS2, WDR13, ACTL6A, ERCC1, MRPL52, TBL3, RPP21, NF2, TAF7, IFI16, SPARC, RPS6, PNKP, PLK1, MED18, C19ORF2, THOC4, PIAS1, MPHOSPH6	137	1856	12782	2.1113	0.00055109	0.000275583	0.00282635
GOTERM_CC_FAT	GO:0043233~organelle lumen	41	20	3.46194e-06	RPP38, TAF1C, RPL36A, NHP2L1, TXN2, CREM, RPL35, MYEF2, NFYC, C14ORF169, TRIM16, GNL3L, CCT2, ANAPC11, CDC16, ACSS2, MCM10, ACAT1, MEN1, ERCC6, CERKL, INTS5, PARS2, WDR13, ACTL6A, ERCC1, MRPL52, TBL3, RPP21, NF2, TAF7, IFI16, SPARC, RPS6, PNKP, PLK1, MED18, C19ORF2, THOC4, PIAS1, MPHOSPH6	137	1820	12782	2.1018	0.000878947	0.000293068	0.00450852
GOTERM_CC_FAT	GO:0070013~intracellular organelle lumen	40	19.5122	5.12931e-06	RPP38, TAF1C, RPL36A, NHP2L1, TXN2, CREM, RPL35, MYEF2, NFYC, C14ORF169, TRIM16, GNL3L, CCT2, ANAPC11, CDC16, ACSS2, MCM10, ACAT1, MEN1, ERCC6, CERKL, INTS5, PARS2, WDR13, ACTL6A, ERCC1, MRPL52, TBL3, RPP21, NF2, TAF7, IFI16, RPS6, PNKP, PLK1, MED18, C19ORF2, THOC4, PIAS1, MPHOSPH6	137	1779	12782	2.09779	0.001302	0.000325659	0.0066799
GOTERM_CC_FAT	GO:0005730~nucleolus	21	10.2439	4.72557e-05	RPP38, RPL36A, TBL3, RPP21, NF2, NHP2L1, TXN2, TAF7, RPL35, C14ORF169, MYEF2, GNL3L, CCT2, IFI16, RPS6, ACSS2, PNKP, ERCC6, CERKL, WDR13, MPHOSPH6	137	698	12782	2.807	0.0119315	0.00239777	0.0615255
GOTERM_CC_FAT	GO:0005654~nucleoplasm	21	10.2439	0.00102804	TAF1C, RPL36A, CREM, TAF7, C14ORF169, NFYC, TRIM16, CDC16, IFI16, ANAPC11, MCM10, MEN1, ERCC6, INTS5, PLK1, MED18, C19ORF2, THOC4, ACTL6A, PIAS1, ERCC1	137	882	12782	2.22141	0.229916	0.0426083	1.33061
GOTERM_CC_FAT	GO:0043232~intracellular non-membrane-bounded organelle	44	21.4634	0.00118987	RPP38, RPL36A, TNNC2, NHP2L1, TXN2, RPL35, MYEF2, C14ORF169, GNL3L, CCT2, CDC16, ACSS2, TTLL1, ARL2BP, GTSE1, RPS3, MEN1, HIST1H2BM, ERCC6, CERKL, WDR13, MNS1, ERCC1, MRPL52, TBL3, ADAM10, RPP21, NF2, TAF7, IFI16, RPS6, CENPJ, RAD50, DCTN1, DNMBP, PNKP, CCDC6, TBCA, RPS17, PLK1, IGBP1, FRMD4A, BIN3, MPHOSPH6	137	2596	12782	1.58134	0.260963	0.0422812	1.53858
GOTERM_CC_FAT	GO:0043228~non-membrane-bounded organelle	44	21.4634	0.00118987	RPP38, RPL36A, TNNC2, NHP2L1, TXN2, RPL35, MYEF2, C14ORF169, GNL3L, CCT2, CDC16, ACSS2, TTLL1, ARL2BP, GTSE1, RPS3, MEN1, HIST1H2BM, ERCC6, CERKL, WDR13, MNS1, ERCC1, MRPL52, TBL3, ADAM10, RPP21, NF2, TAF7, IFI16, RPS6, CENPJ, RAD50, DCTN1, DNMBP, PNKP, CCDC6, TBCA, RPS17, PLK1, IGBP1, FRMD4A, BIN3, MPHOSPH6	137	2596	12782	1.58134	0.260963	0.0422812	1.53858
Annotation Cluster 2	Enrichment Score: 1.7624938850570249
Category	Term	Count	%	PValue	Genes	List Total	Pop Hits	Pop Total	Fold Enrichment	Bonferroni	Benjamini	FDR
GOTERM_BP_FAT	GO:0034660~ncRNA metabolic process	9	4.39024	0.00650814	RPP38, TBL3, INTS5, RPP21, PARS2, RPS17, LARS, RPS6, PUS7	163	230	13528	3.24759	0.999685	0.999685	10.0518
GOTERM_BP_FAT	GO:0034470~ncRNA processing	7	3.41463	0.0250648	RPP38, TBL3, INTS5, RPP21, RPS17, RPS6, PUS7	163	187	13528	3.10672	1	0.999605	33.7574
GOTERM_BP_FAT	GO:0006396~RNA processing	13	6.34146	0.0316226	RPP38, TBL3, RPL36A, RPP21, NHP2L1, RBM3, RPS6, PUS7, PPIE, UPF3B, INTS5, RPS17, THOC4	163	547	13528	1.97243	1	0.998659	40.6281
Annotation Cluster 3	Enrichment Score: 1.344508957946425
Category	Term	Count	%	PValue	Genes	List Total	Pop Hits	Pop Total	Fold Enrichment	Bonferroni	Benjamini	FDR
GOTERM_BP_FAT	GO:0006457~protein folding	7	3.41463	0.0198524	PPIE, TBCA, PPIC, C19ORF2, NFYC, CCT2, PIN1	163	177	13528	3.28224	1	0.99974	27.7715
SP_PIR_KEYWORDS	Isomerase	5	2.43902	0.0372723	PPIE, EBP, PPIC, PUS7, PIN1	202	120	19235	3.96762	0.999913	0.645925	38.8723
SP_PIR_KEYWORDS	Rotamase	3	1.46341	0.0569955	PPIE, PPIC, PIN1	202	37	19235	7.72077	0.999999	0.618033	53.2534
GOTERM_MF_FAT	GO:0003755~peptidyl-prolyl cis-trans isomerase activity	3	1.46341	0.0639934	PPIE, PPIC, PIN1	146	37	12983	7.21011	1	0.936774	59.2694
GOTERM_MF_FAT	GO:0016859~cis-trans isomerase activity	3	1.46341	0.0701908	PPIE, PPIC, PIN1	146	39	12983	6.84036	1	0.932848	62.7834
Annotation Cluster 4	Enrichment Score: 1.2844507173215785
Category	Term	Count	%	PValue	Genes	List Total	Pop Hits	Pop Total	Fold Enrichment	Bonferroni	Benjamini	FDR
GOTERM_BP_FAT	GO:0006412~translation	11	5.36585	0.00654935	PET112L, MRPL52, RPL36A, PARS2, RPS17, RBM3, EIF1AY, RPL35, LARS, RPS6, RPS3	163	331	13528	2.7581	0.999701	0.982708	10.1123
SP_PIR_KEYWORDS	protein biosynthesis	7	3.41463	0.0142825	PET112L, PARS2, RPS17, EIF1AY, LARS, RPS6, RPS3	202	188	19235	3.54553	0.970953	0.445565	17.0064
GOTERM_CC_FAT	GO:0044445~cytosolic part	6	2.92683	0.0231397	RPS17, RPL35, C19ORF2, CCT2, RPS6, RPS3	137	152	12782	3.68287	0.997385	0.483525	26.2802
KEGG_PATHWAY	hsa03010:Ribosome	5	2.43902	0.0283962	RPL36A, RPS17, RPL35, RPS6, RPS3	69	87	5085	4.23538	0.931373	0.738032	27.0478
GOTERM_BP_FAT	GO:0006414~translational elongation	5	2.43902	0.0330675	RPL36A, RPS17, RPL35, RPS6, RPS3	163	101	13528	4.10861	1	0.994434	42.0491
GOTERM_MF_FAT	GO:0003735~structural constituent of ribosome	6	2.92683	0.0401573	MRPL52, RPL36A, RPS17, RPL35, RPS6, RPS3	146	168	12983	3.17588	0.999999	0.967363	42.6877
GOTERM_CC_FAT	GO:0033279~ribosomal subunit	5	2.43902	0.0476933	MRPL52, RPS17, RPL35, RPS6, RPS3	137	128	12782	3.6445	0.999996	0.644552	47.0821
SP_PIR_KEYWORDS	ribosomal protein	6	2.92683	0.0477173	MRPL52, RPL36A, RPS17, RPL35, RPS6, RPS3	202	188	19235	3.03902	0.999994	0.603553	46.93
GOTERM_CC_FAT	GO:0030529~ribonucleoprotein complex	11	5.36585	0.0481156	RPP38, PPIE, MRPL52, RPL36A, TBL3, NHP2L1, RPS17, RPL35, THOC4, RPS6, RPS3	137	515	12782	1.9928	0.999996	0.618435	47.387
GOTERM_CC_FAT	GO:0022626~cytosolic ribosome	4	1.95122	0.0551946	RPS17, RPL35, RPS6, RPS3	137	81	12782	4.60737	0.999999	0.643023	52.2609
GOTERM_CC_FAT	GO:0022627~cytosolic small ribosomal subunit	3	1.46341	0.0674283	RPS17, RPS6, RPS3	137	40	12782	6.99745	1	0.693367	59.7135
SP_PIR_KEYWORDS	ribonucleoprotein	7	3.41463	0.0730226	MRPL52, RPL36A, NHP2L1, RPS17, RPL35, RPS6, RPS3	202	279	19235	2.3891	1	0.688335	62.5646
GOTERM_CC_FAT	GO:0005840~ribosome	6	2.92683	0.0795567	MRPL52, RPL36A, RPS17, RPL35, RPS6, RPS3	137	215	12782	2.6037	1	0.710217	66.0282
GOTERM_CC_FAT	GO:0015935~small ribosomal subunit	3	1.46341	0.144654	RPS17, RPS6, RPS3	137	63	12782	4.44282	1	0.862533	86.9306
SP_PIR_KEYWORDS	ribosome	3	1.46341	0.177295	RPS17, RPS6, RPS3	202	73	19235	3.91326	1	0.808999	92.025
GOTERM_MF_FAT	GO:0005198~structural molecule activity	8	3.90244	0.567129	CCDC6, MRPL52, RPL36A, LAMA4, RPS17, RPL35, RPS6, RPS3	146	634	12983	1.12208	1	0.99381	99.9988
Annotation Cluster 5	Enrichment Score: 1.2634460828449074
Category	Term	Count	%	PValue	Genes	List Total	Pop Hits	Pop Total	Fold Enrichment	Bonferroni	Benjamini	FDR
SP_PIR_KEYWORDS	nucleus	71	34.6341	2.97136e-05	ZNF19, AKNA, HINT3, RPP38, TAF1C, RPL36A, RBM3, ZNF639, GNL3L, UBQLN2, MCM10, BTK, DCPS, HOXC6, MEN1, HIST1H2BM, CERKL, INTS5, HOXC4, FANCF, ZNF445, NFKBIZ, SOX13, RPP21, ZNF285, ANP32E, IFI16, ZNF689, RAD50, PNKP, MED18, C19ORF2, ZNF431, THOC4, CAND1, PIAS1, ZNF41, CUEDC2, ZNF552, NHP2L1, CREM, SOX3, MYEF2, C14ORF169, MKNK1, NFYC, ZNF35, ANAPC11, ZC3H8, PIN1, ZNF699, ERCC6, DDX19A, ZNF596, WDR13…	202	4283	19235	1.57852	0.00728301	0.00728301	0.038496
UP_SEQ_FEATURE	zinc finger region:C2H2-type 8	13	6.34146	0.00159352	ZNF19, ZNF527, ZNF552, ZNF285, ZNF639, ZNF35, ZNF689, ZNF23, ZNF699, ZNF596, ZNF431, ZNF445, ZNF41	202	417	19113	2.94975	0.626777	0.626777	2.33716
UP_SEQ_FEATURE	domain:KRAB	11	5.36585	0.00277511	ZNF699, ZNF19, ZNF527, ZNF552, ZNF285, ZNF596, ZNF431, ZNF445, ZNF689, ZNF23, ZNF41	202	332	19113	3.13496	0.820468	0.576288	4.03717
UP_SEQ_FEATURE	zinc finger region:C2H2-type 7	13	6.34146	0.00302879	ZNF19, ZNF527, ZNF552, ZNF285, ZNF639, ZNF35, ZNF689, ZNF23, ZNF699, ZNF596, ZNF431, ZNF445, ZNF41	202	451	19113	2.72737	0.846589	0.464673	4.39853
SMART	SM00349:KRAB	11	5.36585	0.00331384	ZNF699, ZNF19, ZNF527, ZNF552, ZNF285, ZNF596, ZNF431, ZNF445, ZNF689, ZNF23, ZNF41	94	355	9079	2.99278	0.243327	0.243327	3.50021
UP_SEQ_FEATURE	zinc finger region:C2H2-type 11	10	4.87805	0.0039418	ZNF699, ZNF527, ZNF285, ZNF596, ZNF35, ZNF431, ZNF445, ZNF689, ZNF23, ZNF41	202	293	19113	3.22931	0.912913	0.456764	5.68862
UP_SEQ_FEATURE	zinc finger region:C2H2-type 6	13	6.34146	0.0057109	ZNF19, ZNF527, ZNF552, ZNF285, ZNF639, ZNF35, ZNF689, ZNF23, ZNF699, ZNF596, ZNF431, ZNF445, ZNF41	202	488	19113	2.52058	0.970971	0.507317	8.1423
INTERPRO	IPR001909:Krueppel-associated box	11	5.36585	0.00596411	ZNF699, ZNF19, ZNF527, ZNF552, ZNF285, ZNF596, ZNF431, ZNF445, ZNF689, ZNF23, ZNF41	184	355	16659	2.8054	0.913931	0.913931	8.03266
UP_SEQ_FEATURE	zinc finger region:C2H2-type 9	11	5.36585	0.00656086	ZNF19, ZNF527, ZNF552, ZNF285, ZNF596, ZNF35, ZNF431, ZNF445, ZNF689, ZNF23, ZNF41	202	376	19113	2.7681	0.982888	0.492366	9.29987
UP_SEQ_FEATURE	zinc finger region:C2H2-type 10	10	4.87805	0.00901944	ZNF699, ZNF527, ZNF285, ZNF596, ZNF35, ZNF431, ZNF445, ZNF689, ZNF23, ZNF41	202	334	19113	2.8329	0.9963	0.550626	12.5721
SP_PIR_KEYWORDS	transcription regulation	33	16.0976	0.0115384	AKNA, ZNF19, TAF1C, CHURC1, ZNF552, SOX3, CREM, ZNF639, NFYC, C14ORF169, ZNF35, ZC3H8, ZNF699, HOXC6, ERCC6, HOXC4, ZNF596, ACTL6A, ZNF445, ZNF527, NFKBIZ, SOX13, ZNF285, TAF7, IFI16, ZNF689, ZNF23, MEOX2, MED18, ZNF431, CAND1, PIAS1, ZNF41	202	2026	19235	1.55101	0.942441	0.435033	13.9622
UP_SEQ_FEATURE	zinc finger region:C2H2-type 5	13	6.34146	0.0116337	ZNF19, ZNF527, ZNF552, ZNF285, ZNF639, ZNF35, ZNF689, ZNF23, ZNF699, ZNF596, ZNF431, ZNF445, ZNF41	202	538	19113	2.28633	0.999277	0.595042	15.9306
SP_PIR_KEYWORDS	Transcription	33	16.0976	0.0155042	AKNA, ZNF19, TAF1C, CHURC1, ZNF552, SOX3, CREM, ZNF639, NFYC, C14ORF169, MYEF2, ZNF35, ZC3H8, ZNF699, HOXC6, ERCC6, HOXC4, ZNF596, ACTL6A, ZNF445, ZNF527, NFKBIZ, SOX13, ZNF285, TAF7, IFI16, ZNF689, ZNF23, MED18, ZNF431, CAND1, PIAS1, ZNF41	202	2071	19235	1.51731	0.97859	0.422548	18.3295
UP_SEQ_FEATURE	zinc finger region:C2H2-type 2; degenerate	4	1.95122	0.03888	ZNF699, ZNF552, ZNF285, ZNF41	202	71	19113	5.33064	1	0.934325	44.4595
UP_SEQ_FEATURE	zinc finger region:C2H2-type 4	12	5.85366	0.0412239	ZNF699, ZNF19, ZNF527, ZNF285, ZNF639, ZNF596, ZNF35, ZNF431, ZNF445, ZNF689, ZNF23, ZNF41	202	575	19113	1.97465	1	0.906063	46.4346
PIR_SUPERFAMILY	PIRSF005559:zinc finger protein ZFP-36	5	2.43902	0.0459774	ZNF699, ZNF527, ZNF35, ZNF431, ZNF23	74	137	7396	3.64766	0.986201	0.986201	40.1381
GOTERM_MF_FAT	GO:0030528~transcription regulator activity	25	12.1951	0.0475389	ZNF19, TAF1C, CHURC1, NMI, CREM, ZNF639, NFYC, MYEF2, TRIM16, ZNF35, ZC3H8, HOXC6, MEN1, ERCC6, HOXC4, ZNF445, SOX13, TAF7, IFI16, MEOX2, MED18, C19ORF2, CAND1, PIAS1, ZNF41	146	1512	12983	1.47032	1	0.961364	48.3927
SP_PIR_KEYWORDS	dna-binding	28	13.6585	0.0521478	ZNF19, AKNA, TAF1C, ZNF552, SOX3, CREM, ZNF639, NFYC, MYEF2, ZNF35, ZNF699, HOXC6, HIST1H2BM, ERCC6, HOXC4, ZNF596, ZNF445, ERCC1, ZNF527, SOX13, ZNF285, IFI16, ZNF689, ZNF23, MEOX2, ZNF431, PIAS1, ZNF41	202	1868	19235	1.42732	0.999998	0.609789	50.042
GOTERM_MF_FAT	GO:0003677~DNA binding	35	17.0732	0.0556032	AKNA, ZNF19, TAF1C, ZNF552, SOX3, CREM, ZNF639, NFYC, MYEF2, TRIM16, ZNF35, RPS3, ZC3H8, ZNF699, MEN1, HOXC6, HIST1H2BM, ERCC6, HOXC4, ZNF596, ZNF445, ERCC1, ZNF527, SOX13, ZNF285, TAF7, IFI16, ZNF689, RAD50, ZNF23, PNKP, MEOX2, ZNF431, PIAS1, ZNF41	146	2331	12983	1.33521	1	0.93476	54.0211
SMART	SM00355:ZnF_C2H2	14	6.82927	0.0619459	ZNF19, ZNF527, ZNF552, ZNF285, ZNF639, ZNF35, ZNF689, ZNF23, ZNF699, ZNF596, ZNF598, ZNF431, ZNF445, ZNF41	94	797	9079	1.6966	0.995353	0.931834	49.6617
UP_SEQ_FEATURE	zinc finger region:C2H2-type 3	12	5.85366	0.0648839	ZNF699, ZNF19, ZNF527, ZNF285, ZNF639, ZNF596, ZNF35, ZNF431, ZNF445, ZNF689, ZNF23, ZNF41	202	622	19113	1.82544	1	0.936954	63.0201
INTERPRO	IPR013087:Zinc finger, C2H2-type/integrase, DNA-binding	12	5.85366	0.0812532	ZNF699, ZNF19, ZNF527, ZNF552, ZNF285, ZNF596, ZNF35, ZNF431, ZNF445, ZNF689, ZNF23, ZNF41	184	621	16659	1.74953	1	0.996945	69.4642
GOTERM_BP_FAT	GO:0006350~transcription	33	16.0976	0.086185	AKNA, ZNF19, TAF1C, CHURC1, NMI, ZNF552, SOX3, CREM, ZNF639, NFYC, C14ORF169, MYEF2, ZNF35, ZNF699, HOXC6, ERCC6, HOXC4, ZNF596, ACTL6A, ZNF445, ZNF527, NFKBIZ, SOX13, ZNF285, TAF7, IFI16, ZNF689, ZNF23, MED18, ZNF431, CAND1, PIAS1, ZNF41	163	2101	13528	1.30357	1	0.981225	76.829
INTERPRO	IPR007087:Zinc finger, C2H2-type	14	6.82927	0.0915172	ZNF19, ZNF527, ZNF552, ZNF285, ZNF639, ZNF35, ZNF689, ZNF23, ZNF699, ZNF596, ZNF598, ZNF431, ZNF445, ZNF41	184	784	16659	1.61675	1	0.992693	73.9078
INTERPRO	IPR015880:Zinc finger, C2H2-like	14	6.82927	0.100621	ZNF19, ZNF527, ZNF552, ZNF285, ZNF639, ZNF35, ZNF689, ZNF23, ZNF699, ZNF596, ZNF598, ZNF431, ZNF445, ZNF41	184	797	16659	1.59038	1	0.992023	77.339
UP_SEQ_FEATURE	zinc finger region:C2H2-type 12	6	2.92683	0.127402	ZNF699, ZNF527, ZNF431, ZNF445, ZNF23, ZNF41	202	252	19113	2.25283	1	0.992946	86.7464
UP_SEQ_FEATURE	zinc finger region:C2H2-type 1; degenerate	4	1.95122	0.137588	ZNF527, ZNF431, ZNF689, ZNF23	202	122	19113	3.10226	1	0.993793	88.8643
GOTERM_BP_FAT	GO:0045449~regulation of transcription	38	18.5366	0.141997	AKNA, ZNF19, CHURC1, ZNF552, CREM, SOX3, ZNF639, NFYC, C14ORF169, TRIM16, ZNF35, ZC3H8, RPS3, ZNF699, MEN1, HOXC6, ERCC6, HOXC4, ZNF596, ACTL6A, ZNF445, ZNF527, NFKBIZ, SOX13, ZNF285, TAF7, TLE6, IFI16, ZNF689, ZNF23, PPIE, MEOX2, MED18, C19ORF2, ZNF431, CAND1, PIAS1, ZNF41	163	2601	13528	1.21252	1	0.992169	91.6653
GOTERM_BP_FAT	GO:0006355~regulation of transcription, DNA-dependent	27	13.1707	0.158449	ZNF19, ZNF552, CREM, ZNF639, NFYC, TRIM16, ZNF35, ZNF699, MEN1, HOXC6, ERCC6, HOXC4, ZNF596, ZNF445, ZNF527, ZNF285, TAF7, IFI16, ZNF689, ZNF23, MEOX2, MED18, C19ORF2, CAND1, ZNF431, PIAS1, ZNF41	163	1773	13528	1.26387	1	0.988186	93.9121
UP_SEQ_FEATURE	zinc finger region:C2H2-type 13	5	2.43902	0.16211	ZNF699, ZNF431, ZNF445, ZNF23, ZNF41	202	201	19113	2.3537	1	0.996826	92.74
GOTERM_BP_FAT	GO:0051252~regulation of RNA metabolic process	27	13.1707	0.187813	ZNF19, ZNF552, CREM, ZNF639, NFYC, TRIM16, ZNF35, ZNF699, MEN1, HOXC6, ERCC6, HOXC4, ZNF596, ZNF445, ZNF527, ZNF285, TAF7, IFI16, ZNF689, ZNF23, MEOX2, MED18, C19ORF2, CAND1, ZNF431, PIAS1, ZNF41	163	1813	13528	1.23598	1	0.988079	96.5785
SP_PIR_KEYWORDS	metal-binding	37	18.0488	0.190144	ZNF19, CHURC1, ADAMTS19, ZNF552, CA13, ZNF639, C14ORF169, TRIM16, ZNF35, ANAPC11, MCM10, ACAT1, BTK, ZC3H8, ZNF699, HMOX2, MAP3K4, IDS, ZNF596, PHOSPHO1, ZNF598, ZNF445, NT5E, IMPDH2, ZNF527, MGAT4A, ADAM10, ACY1, ZNF285, MOBKL1A, ZNF689, RAD50, ZNF23, ZNF431, PIAS1, NEK5, ZNF41	202	2972	19235	1.18548	1	0.792403	93.4965
SP_PIR_KEYWORDS	zinc	28	13.6585	0.206226	ZNF19, CHURC1, ADAMTS19, ZNF552, CA13, ZNF639, ZNF35, TRIM16, ANAPC11, MCM10, ZC3H8, BTK, ZNF699, ZNF596, ZNF598, ZNF445, NT5E, ZNF527, ADAM10, ACY1, ZNF285, MOBKL1A, ZNF689, RAD50, ZNF23, ZNF431, PIAS1, ZNF41	202	2189	19235	1.21802	1	0.811948	94.985
UP_SEQ_FEATURE	zinc finger region:C2H2-type 1	9	4.39024	0.212332	ZNF699, ZNF19, ZNF552, ZNF285, ZNF639, ZNF596, ZNF35, ZNF445, ZNF41	202	542	19113	1.57116	1	0.999373	97.0968
UP_SEQ_FEATURE	zinc finger region:C2H2-type 14	4	1.95122	0.228976	ZNF699, ZNF445, ZNF23, ZNF41	202	157	19113	2.41067	1	0.999525	97.8849
GOTERM_MF_FAT	GO:0003700~transcription factor activity	14	6.82927	0.29366	ZNF19, SOX13, CREM, TAF7, ZNF639, MYEF2, NFYC, ZNF35, ZC3H8, HOXC6, MEOX2, HOXC4, ZNF445, ZNF41	146	975	12983	1.27687	1	0.967131	99.1101
UP_SEQ_FEATURE	zinc finger region:C2H2-type 16	3	1.46341	0.295041	ZNF699, ZNF23, ZNF41	202	103	19113	2.75589	1	0.999917	99.4397
UP_SEQ_FEATURE	zinc finger region:C2H2-type 2	9	4.39024	0.309863	ZNF19, ZNF527, ZNF639, ZNF596, ZNF35, ZNF431, ZNF445, ZNF689, ZNF23	202	608	19113	1.40061	1	0.999929	99.5911
UP_SEQ_FEATURE	zinc finger region:C2H2-type 15	3	1.46341	0.412568	ZNF699, ZNF23, ZNF41	202	134	19113	2.11833	1	0.999953	99.9625
GOTERM_MF_FAT	GO:0008270~zinc ion binding	28	13.6585	0.431352	ZNF19, CHURC1, ADAMTS19, ZNF552, CA13, ZNF639, ZNF35, TRIM16, ANAPC11, MCM10, ZC3H8, BTK, ZNF699, ZNF596, ZNF598, ZNF445, NT5E, ZNF527, ADAM10, ACY1, ZNF285, MOBKL1A, ZNF689, RAD50, ZNF23, ZNF431, PIAS1, ZNF41	146	2311	12983	1.07741	1	0.980316	99.9532
SP_PIR_KEYWORDS	zinc-finger	20	9.7561	0.432965	ZNF527, ZNF19, ZNF552, ZNF285, ZNF639, ZNF35, TRIM16, ANAPC11, ZNF689, MCM10, ZNF23, ZC3H8, BTK, ZNF699, ZNF596, ZNF598, ZNF431, PIAS1, ZNF445, ZNF41	202	1718	19235	1.10853	1	0.931706	99.9358
GOTERM_MF_FAT	GO:0046914~transition metal ion binding	30	14.6341	0.697009	ZNF19, CHURC1, ADAMTS19, ZNF552, CA13, ZNF639, ZNF35, TRIM16, ANAPC11, MCM10, ZC3H8, BTK, ZNF699, HMOX2, ZNF596, ZNF598, ZNF445, NT5E, ZNF527, ADAM10, ACY1, ZNF285, MOBKL1A, SPARC, ZNF689, RAD50, ZNF23, ZNF431, PIAS1, ZNF41	146	2785	12983	0.957896	1	0.99884	100
GOTERM_MF_FAT	GO:0046872~metal ion binding	41	20	0.887407	ZNF19, CHURC1, ADAMTS19, ZNF552, TNNC2, CA13, ZNF639, TRIM16, ZNF35, ANAPC11, MCM10, ACAT1, BTK, ZC3H8, ZNF699, HMOX2, MAP3K4, IDS, ZNF596, PHOSPHO1, ZNF598, ZNF445, NT5E, IMPDH2, KCNE4, ZNF527, MGAT4A, ADAM10, ACY1, ZNF285, MOBKL1A, SPARC, ZNF689, RAD50, PCDH18, ZNF23, SLC17A7, ZNF431, PIAS1, NEK5, ZNF41	146	4140	12983	0.880655	1	0.999978	100
GOTERM_MF_FAT	GO:0043169~cation binding	41	20	0.901442	ZNF19, CHURC1, ADAMTS19, ZNF552, TNNC2, CA13, ZNF639, TRIM16, ZNF35, ANAPC11, MCM10, ACAT1, BTK, ZC3H8, ZNF699, HMOX2, MAP3K4, IDS, ZNF596, PHOSPHO1, ZNF598, ZNF445, NT5E, IMPDH2, KCNE4, ZNF527, MGAT4A, ADAM10, ACY1, ZNF285, MOBKL1A, SPARC, ZNF689, RAD50, PCDH18, ZNF23, SLC17A7, ZNF431, PIAS1, NEK5, ZNF41	146	4179	12983	0.872436	1	0.999984	100
GOTERM_MF_FAT	GO:0043167~ion binding	41	20	0.920977	ZNF19, CHURC1, ADAMTS19, ZNF552, TNNC2, CA13, ZNF639, TRIM16, ZNF35, ANAPC11, MCM10, ACAT1, BTK, ZC3H8, ZNF699, HMOX2, MAP3K4, IDS, ZNF596, PHOSPHO1, ZNF598, ZNF445, NT5E, IMPDH2, KCNE4, ZNF527, MGAT4A, ADAM10, ACY1, ZNF285, MOBKL1A, SPARC, ZNF689, RAD50, PCDH18, ZNF23, SLC17A7, ZNF431, PIAS1, NEK5, ZNF41	146	4241	12983	0.859682	1	0.999993	100
Annotation Cluster 6	Enrichment Score: 1.079990214639038
Category	Term	Count	%	PValue	Genes	List Total	Pop Hits	Pop Total	Fold Enrichment	Bonferroni	Benjamini	FDR
GOTERM_BP_FAT	GO:0034470~ncRNA processing	7	3.41463	0.0250648	RPP38, TBL3, INTS5, RPP21, RPS17, RPS6, PUS7	163	187	13528	3.10672	1	0.999605	33.7574
GOTERM_BP_FAT	GO:0006399~tRNA metabolic process	5	2.43902	0.0533214	RPP38, RPP21, PARS2, LARS, PUS7	163	118	13528	3.51669	1	0.989018	58.8947
SP_PIR_KEYWORDS	trna processing	3	1.46341	0.155107	RPP38, RPP21, PUS7	202	67	19235	4.26371	1	0.809574	88.7411
GOTERM_BP_FAT	GO:0008033~tRNA processing	3	1.46341	0.230909	RPP38, RPP21, PUS7	163	76	13528	3.27607	1	0.990265	98.5873
Annotation Cluster 7	Enrichment Score: 0.9658485810495918
Category	Term	Count	%	PValue	Genes	List Total	Pop Hits	Pop Total	Fold Enrichment	Bonferroni	Benjamini	FDR
SP_PIR_KEYWORDS	atp-binding	22	10.7317	0.0373835	ABCA7, MKNK1, CCT2, DGUOK, ABCB7, ACSS2, AK7, RAD50, UBE2R2, BTK, PET112L, PNKP, ERCC6, MAP3K4, PARS2, DDX19A, PLK1, LARS, ABCC4, NEK5, ABCC5, AKT2	202	1326	19235	1.57987	0.999915	0.608302	38.9637
SP_PIR_KEYWORDS	nucleotide-binding	26	12.6829	0.0474044	ABCA7, MKNK1, CCT2, GNL3L, ACSS2, UBE2R2, BTK, PET112L, ERCC6, MAP3K4, DDX19A, PARS2, LARS, NT5E, AKT2, RABL5, DGUOK, ABCB7, AK7, RAD50, PNKP, PLK1, RAB14, ABCC4, NEK5, ABCC5	202	1686	19235	1.46844	0.999994	0.63049	46.7036
GOTERM_MF_FAT	GO:0000166~nucleotide binding	34	16.5854	0.0541153	ABCA7, RPL36A, GAL3ST4, RBM3, MKNK1, MYEF2, CCT2, GNL3L, ACSS2, BTK, UBE2R2, PET112L, ERCC6, MAP3K4, PARS2, DDX19A, LARS, ACTL6A, NT5E, AKT2, RABL5, DGUOK, ABCB7, AK7, RAD50, PNKP, PPIE, UPF3B, PLK1, RAB14, ABCC4, THOC4, NEK5, ABCC5	146	2245	12983	1.34674	1	0.954815	53.0275
GOTERM_MF_FAT	GO:0005524~ATP binding	23	11.2195	0.0973748	ABCA7, MKNK1, CCT2, DGUOK, ABCB7, ACSS2, AK7, RAD50, UBE2R2, BTK, PET112L, PNKP, ERCC6, MAP3K4, PARS2, PLK1, DDX19A, LARS, ABCC4, ACTL6A, NEK5, ABCC5, AKT2	146	1477	12983	1.38474	1	0.95543	75.1275
GOTERM_MF_FAT	GO:0032559~adenyl ribonucleotide binding	23	11.2195	0.108324	ABCA7, MKNK1, CCT2, DGUOK, ABCB7, ACSS2, AK7, RAD50, UBE2R2, BTK, PET112L, PNKP, ERCC6, MAP3K4, PARS2, PLK1, DDX19A, LARS, ABCC4, ACTL6A, NEK5, ABCC5, AKT2	146	1497	12983	1.36624	1	0.935123	78.9266
GOTERM_MF_FAT	GO:0030554~adenyl nucleotide binding	24	11.7073	0.108348	ABCA7, GAL3ST4, MKNK1, CCT2, DGUOK, ABCB7, ACSS2, AK7, RAD50, UBE2R2, BTK, PET112L, PNKP, ERCC6, MAP3K4, PARS2, PLK1, DDX19A, LARS, ABCC4, ACTL6A, NEK5, ABCC5, AKT2	146	1577	12983	1.35332	1	0.922193	78.9344
GOTERM_MF_FAT	GO:0001883~purine nucleoside binding	24	11.7073	0.122147	ABCA7, GAL3ST4, MKNK1, CCT2, DGUOK, ABCB7, ACSS2, AK7, RAD50, UBE2R2, BTK, PET112L, PNKP, ERCC6, MAP3K4, PARS2, PLK1, DDX19A, LARS, ABCC4, ACTL6A, NEK5, ABCC5, AKT2	146	1601	12983	1.33304	1	0.910841	82.9557
GOTERM_MF_FAT	GO:0001882~nucleoside binding	24	11.7073	0.128823	ABCA7, GAL3ST4, MKNK1, CCT2, DGUOK, ABCB7, ACSS2, AK7, RAD50, UBE2R2, BTK, PET112L, PNKP, ERCC6, MAP3K4, PARS2, PLK1, DDX19A, LARS, ABCC4, ACTL6A, NEK5, ABCC5, AKT2	146	1612	12983	1.32394	1	0.91146	84.6343
GOTERM_MF_FAT	GO:0017076~purine nucleotide binding	27	13.1707	0.16777	ABCA7, GAL3ST4, MKNK1, CCT2, GNL3L, ACSS2, UBE2R2, BTK, PET112L, ERCC6, MAP3K4, DDX19A, PARS2, LARS, ACTL6A, AKT2, RABL5, DGUOK, ABCB7, AK7, RAD50, PNKP, PLK1, RAB14, ABCC4, NEK5, ABCC5	146	1918	12983	1.25181	1	0.930531	91.7439
GOTERM_MF_FAT	GO:0032553~ribonucleotide binding	26	12.6829	0.168353	ABCA7, MKNK1, CCT2, GNL3L, ACSS2, UBE2R2, BTK, PET112L, ERCC6, MAP3K4, DDX19A, PARS2, LARS, ACTL6A, AKT2, RABL5, DGUOK, ABCB7, AK7, RAD50, PNKP, PLK1, RAB14, ABCC4, NEK5, ABCC5	146	1836	12983	1.25928	1	0.923119	91.822
GOTERM_MF_FAT	GO:0032555~purine ribonucleotide binding	26	12.6829	0.168353	ABCA7, MKNK1, CCT2, GNL3L, ACSS2, UBE2R2, BTK, PET112L, ERCC6, MAP3K4, DDX19A, PARS2, LARS, ACTL6A, AKT2, RABL5, DGUOK, ABCB7, AK7, RAD50, PNKP, PLK1, RAB14, ABCC4, NEK5, ABCC5	146	1836	12983	1.25928	1	0.923119	91.822
UP_SEQ_FEATURE	nucleotide phosphate-binding region:ATP	13	6.34146	0.313316	MKNK1, DGUOK, AK7, ABCB7, RAD50, BTK, PNKP, MAP3K4, ERCC6, DDX19A, PLK1, NEK5, AKT2	202	962	19113	1.27863	1	0.999908	99.6204
Annotation Cluster 8	Enrichment Score: 0.9494184492893447
Category	Term	Count	%	PValue	Genes	List Total	Pop Hits	Pop Total	Fold Enrichment	Bonferroni	Benjamini	FDR
INTERPRO	IPR003439:ABC transporter-like	4	1.95122	0.0157048	ABCA7, ABCC4, ABCB7, ABCC5	184	48	16659	7.54484	0.998482	0.961033	19.8751
KEGG_PATHWAY	hsa02010:ABC transporters	4	1.95122	0.0204959	ABCA7, ABCC4, ABCB7, ABCC5	69	44	5085	6.6996	0.854259	0.854259	20.2848
INTERPRO	IPR017871:ABC transporter, conserved site	4	1.95122	0.0247384	ABCA7, ABCC4, ABCB7, ABCC5	184	57	16659	6.35355	0.999965	0.9674	29.5768
INTERPRO	IPR001140:ABC transporter, transmembrane region	3	1.46341	0.0282706	ABCC4, ABCB7, ABCC5	184	24	16659	11.3173	0.999992	0.947107	33.0644
INTERPRO	IPR017940:ABC transporter integral membrane type 1	3	1.46341	0.0376315	ABCC4, ABCB7, ABCC5	184	28	16659	9.7005	1	0.956948	41.5465
UP_SEQ_FEATURE	domain:ABC transporter 2	3	1.46341	0.0444049	ABCA7, ABCC4, ABCC5	202	32	19113	8.87051	1	0.884588	49.0104
UP_SEQ_FEATURE	domain:ABC transporter 1	3	1.46341	0.0444049	ABCA7, ABCC4, ABCC5	202	32	19113	8.87051	1	0.884588	49.0104
UP_SEQ_FEATURE	nucleotide phosphate-binding region:ATP 2	3	1.46341	0.0521954	ABCA7, ABCC4, ABCC5	202	35	19113	8.11018	1	0.906178	54.839
UP_SEQ_FEATURE	nucleotide phosphate-binding region:ATP 1	3	1.46341	0.0521954	ABCA7, ABCC4, ABCC5	202	35	19113	8.11018	1	0.906178	54.839
SMART	SM00382:AAA	4	1.95122	0.183162	ABCA7, ABCC4, ABCB7, ABCC5	94	144	9079	2.68292	1	0.985716	88.6006
INTERPRO	IPR003593:ATPase, AAA+ type, core	4	1.95122	0.210878	ABCA7, ABCC4, ABCB7, ABCC5	184	144	16659	2.51495	1	0.999853	96.3675
GOTERM_MF_FAT	GO:0016887~ATPase activity	6	2.92683	0.317606	ABCA7, ERCC6, DDX19A, ABCC4, ABCB7, ABCC5	146	334	12983	1.59745	1	0.968244	99.4429
GOTERM_MF_FAT	GO:0042626~ATPase activity, coupled to transmembrane movement of substances	3	1.46341	0.34439	ABCC4, ABCB7, ABCC5	146	109	12983	2.44747	1	0.973101	99.6766
GOTERM_MF_FAT	GO:0043492~ATPase activity, coupled to movement of substances	3	1.46341	0.348452	ABCC4, ABCB7, ABCC5	146	110	12983	2.42522	1	0.972045	99.7028
GOTERM_MF_FAT	GO:0016820~hydrolase activity, acting on acid anhydrides, catalyzing transmembrane movement of substances	3	1.46341	0.352505	ABCC4, ABCB7, ABCC5	146	111	12983	2.40337	1	0.971009	99.7269
GOTERM_MF_FAT	GO:0042623~ATPase activity, coupled	5	2.43902	0.361342	ERCC6, DDX19A, ABCC4, ABCB7, ABCC5	146	272	12983	1.63464	1	0.971724	99.7734
GOTERM_MF_FAT	GO:0015399~primary active transmembrane transporter activity	3	1.46341	0.396462	ABCC4, ABCB7, ABCC5	146	122	12983	2.18667	1	0.97443	99.8949
GOTERM_MF_FAT	GO:0015405~P-P-bond-hydrolysis-driven transmembrane transporter activity	3	1.46341	0.396462	ABCC4, ABCB7, ABCC5	146	122	12983	2.18667	1	0.97443	99.8949
GOTERM_BP_FAT	GO:0055085~transmembrane transport	7	3.41463	0.681599	SLC17A7, MCART6, DDX19A, SLC37A3, ABCC4, ABCB7, ABCC5	163	569	13528	1.02101	1	0.999478	100
Annotation Cluster 9	Enrichment Score: 0.9356206855198062
Category	Term	Count	%	PValue	Genes	List Total	Pop Hits	Pop Total	Fold Enrichment	Bonferroni	Benjamini	FDR
GOTERM_CC_FAT	GO:0030141~secretory granule	6	2.92683	0.0431954	RAB14, ABCC4, SPARC, SNAP23, PCSK1N, AKT2	137	180	12782	3.10998	0.999987	0.639263	43.733
GOTERM_CC_FAT	GO:0031410~cytoplasmic vesicle	12	5.85366	0.0804745	SLC17A7, AP1M1, ADAM10, ANP32E, RAB14, ABCC4, SPARC, SNAP23, PCSK1N, VAMP1, BTK, AKT2	137	642	12782	1.74391	1	0.693913	66.4667
GOTERM_CC_FAT	GO:0031982~vesicle	12	5.85366	0.100951	SLC17A7, AP1M1, ADAM10, ANP32E, RAB14, ABCC4, SPARC, SNAP23, PCSK1N, VAMP1, BTK, AKT2	137	670	12782	1.67103	1	0.758924	74.9908
GOTERM_CC_FAT	GO:0016023~cytoplasmic membrane-bounded vesicle	9	4.39024	0.231596	SLC17A7, ADAM10, ANP32E, RAB14, ABCC4, SPARC, SNAP23, PCSK1N, AKT2	137	550	12782	1.52672	1	0.892521	96.7642
GOTERM_CC_FAT	GO:0031988~membrane-bounded vesicle	9	4.39024	0.2582	SLC17A7, ADAM10, ANP32E, RAB14, ABCC4, SPARC, SNAP23, PCSK1N, AKT2	137	568	12782	1.47833	1	0.899631	97.955
Annotation Cluster 10	Enrichment Score: 0.9092010970627288
Category	Term	Count	%	PValue	Genes	List Total	Pop Hits	Pop Total	Fold Enrichment	Bonferroni	Benjamini	FDR
GOTERM_CC_FAT	GO:0000267~cell fraction	18	8.78049	0.0674295	EBP, GAL3ST4, ACY1, SLC17A7, MEN1, HMOX2, CUL5, ERCC6, RAB14, ABCC4, FAS, SNAP23, VAMP1, PCSK1N, NT5E, ABCC5, DEGS1, AKT2	137	1083	12782	1.55068	1	0.669861	59.7142
GOTERM_CC_FAT	GO:0005624~membrane fraction	13	6.34146	0.152547	EBP, GAL3ST4, SLC17A7, HMOX2, CUL5, RAB14, ABCC4, SNAP23, VAMP1, NT5E, ABCC5, AKT2, DEGS1	137	809	12782	1.49925	1	0.864936	88.4171
GOTERM_CC_FAT	GO:0005626~insoluble fraction	13	6.34146	0.182029	EBP, GAL3ST4, SLC17A7, HMOX2, CUL5, RAB14, ABCC4, SNAP23, VAMP1, NT5E, ABCC5, AKT2, DEGS1	137	839	12782	1.44564	1	0.880746	92.6962
Annotation Cluster 11	Enrichment Score: 0.8669100026773768
Category	Term	Count	%	PValue	Genes	List Total	Pop Hits	Pop Total	Fold Enrichment	Bonferroni	Benjamini	FDR
GOTERM_MF_FAT	GO:0004519~endonuclease activity	6	2.92683	0.00522275	RPP38, PNKP, RPP21, RAD50, ERCC1, RPS3	146	100	12983	5.33548	0.826047	0.826047	6.86493
GOTERM_MF_FAT	GO:0004518~nuclease activity	6	2.92683	0.0321028	RPP38, PNKP, RPP21, RAD50, ERCC1, RPS3	146	158	12983	3.37689	0.999982	0.973556	35.7996
GOTERM_BP_FAT	GO:0006979~response to oxidative stress	6	2.92683	0.0471888	PNKP, HMOX2, MSRA, ERCC6, TXN2, ERCC1	163	164	13528	3.03636	1	0.99309	54.3547
GOTERM_BP_FAT	GO:0006974~response to DNA damage stimulus	9	4.39024	0.0797772	MEN1, PNKP, ERCC6, FANCF, IFI16, GTSE1, RAD50, ERCC1, RPS3	163	373	13528	2.00253	1	0.977693	74.0474
GOTERM_MF_FAT	GO:0003684~damaged DNA binding	3	1.46341	0.10733	PNKP, ERCC1, RPS3	146	50	12983	5.33548	1	0.945907	78.6053
SP_PIR_KEYWORDS	dna repair	5	2.43902	0.140016	PNKP, ERCC6, FANCF, RAD50, ERCC1	202	191	19235	2.49274	1	0.786928	85.8379
GOTERM_BP_FAT	GO:0006289~nucleotide-excision repair	3	1.46341	0.140605	PNKP, ERCC6, ERCC1	163	55	13528	4.52694	1	0.99364	91.4432
GOTERM_BP_FAT	GO:0009411~response to UV	3	1.46341	0.157221	MEN1, ERCC6, ERCC1	163	59	13528	4.22003	1	0.988831	93.7664
GOTERM_BP_FAT	GO:0010212~response to ionizing radiation	3	1.46341	0.161432	MEN1, ERCC6, ERCC1	163	60	13528	4.14969	1	0.987076	94.253
SP_PIR_KEYWORDS	DNA damage	5	2.43902	0.168296	PNKP, ERCC6, FANCF, RAD50, ERCC1	202	205	19235	2.32251	1	0.801907	90.8176
GOTERM_MF_FAT	GO:0043566~structure-specific DNA binding	4	1.95122	0.221936	MEN1, PNKP, IFI16, ERCC1	146	145	12983	2.45309	1	0.949885	96.6901
GOTERM_BP_FAT	GO:0033554~cellular response to stress	10	4.87805	0.238139	MEN1, PNKP, ERCC6, MAP3K4, FANCF, IFI16, GTSE1, RAD50, ERCC1, RPS3	163	566	13528	1.46632	1	0.989963	98.788
GOTERM_BP_FAT	GO:0006281~DNA repair	6	2.92683	0.254095	MEN1, PNKP, ERCC6, FANCF, RAD50, ERCC1	163	284	13528	1.75339	1	0.990358	99.1403
GOTERM_BP_FAT	GO:0009628~response to abiotic stimulus	7	3.41463	0.279202	MEN1, PNKP, CUL5, ERCC6, RBM3, PCSK1N, ERCC1	163	368	13528	1.57869	1	0.991408	99.5067
GOTERM_BP_FAT	GO:0006259~DNA metabolic process	8	3.90244	0.403427	MEN1, PNKP, ERCC6, FANCF, MCM10, NT5E, RAD50, ERCC1	163	506	13528	1.31216	1	0.995911	99.9771
GOTERM_BP_FAT	GO:0009314~response to radiation	4	1.95122	0.429813	MEN1, PNKP, ERCC6, ERCC1	163	200	13528	1.65988	1	0.995939	99.989
GOTERM_BP_FAT	GO:0009416~response to light stimulus	3	1.46341	0.494174	MEN1, ERCC6, ERCC1	163	138	13528	1.80421	1	0.997223	99.9984
Annotation Cluster 12	Enrichment Score: 0.7982779480722666
Category	Term	Count	%	PValue	Genes	List Total	Pop Hits	Pop Total	Fold Enrichment	Bonferroni	Benjamini	FDR
GOTERM_BP_FAT	GO:0043408~regulation of MAPKKK cascade	5	2.43902	0.0419161	MEN1, ERCC6, NF2, ATP6AP2, AKT2	163	109	13528	3.80706	1	0.991832	50.0792
GOTERM_BP_FAT	GO:0080135~regulation of cellular response to stress	4	1.95122	0.126154	MEN1, ERCC6, RPS3, AKT2	163	103	13528	3.22306	1	0.99142	88.7846
GOTERM_BP_FAT	GO:0046328~regulation of JNK cascade	3	1.46341	0.182773	MEN1, ERCC6, AKT2	163	65	13528	3.83049	1	0.988336	96.2173
GOTERM_BP_FAT	GO:0070302~regulation of stress-activated protein kinase signaling pathway	3	1.46341	0.200128	MEN1, ERCC6, AKT2	163	69	13528	3.60843	1	0.989911	97.3297
GOTERM_CC_FAT	GO:0005625~soluble fraction	6	2.92683	0.240718	MEN1, ERCC6, ACY1, FAS, PCSK1N, AKT2	137	313	12782	1.78848	1	0.895269	97.2302
GOTERM_BP_FAT	GO:0010627~regulation of protein kinase cascade	5	2.43902	0.348597	MEN1, ERCC6, NF2, ATP6AP2, AKT2	163	249	13528	1.66654	1	0.992222	99.9045
Annotation Cluster 13	Enrichment Score: 0.7538584661583572
Category	Term	Count	%	PValue	Genes	List Total	Pop Hits	Pop Total	Fold Enrichment	Bonferroni	Benjamini	FDR
GOTERM_BP_FAT	GO:0042254~ribosome biogenesis	5	2.43902	0.0588804	TBL3, NHP2L1, RPS17, GNL3L, RPS6	163	122	13528	3.40139	1	0.98445	62.6406
GOTERM_BP_FAT	GO:0022613~ribonucleoprotein complex biogenesis	5	2.43902	0.169859	TBL3, NHP2L1, RPS17, GNL3L, RPS6	163	180	13528	2.30539	1	0.986936	95.1216
GOTERM_BP_FAT	GO:0006364~rRNA processing	3	1.46341	0.301931	TBL3, RPS17, RPS6	163	92	13528	2.70632	1	0.991974	99.7067
GOTERM_BP_FAT	GO:0016072~rRNA metabolic process	3	1.46341	0.319595	TBL3, RPS17, RPS6	163	96	13528	2.59356	1	0.993301	99.8065
Annotation Cluster 14	Enrichment Score: 0.7289593724116158
Category	Term	Count	%	PValue	Genes	List Total	Pop Hits	Pop Total	Fold Enrichment	Bonferroni	Benjamini	FDR
SP_PIR_KEYWORDS	Fatty acid biosynthesis	3	1.46341	0.0742329	ELOVL1, PRKAB1, DEGS1	202	43	19235	6.64345	1	0.672463	63.193
SP_PIR_KEYWORDS	lipid synthesis	4	1.95122	0.083339	ELOVL1, EBP, PRKAB1, DEGS1	202	98	19235	3.88664	1	0.675882	67.6182
GOTERM_BP_FAT	GO:0006631~fatty acid metabolic process	6	2.92683	0.0895839	ELOVL1, LIPA, CREM, PRKAB1, LYPLA1, DEGS1	163	198	13528	2.51497	1	0.981627	78.1884
GOTERM_BP_FAT	GO:0006633~fatty acid biosynthetic process	3	1.46341	0.244202	ELOVL1, PRKAB1, DEGS1	163	79	13528	3.15167	1	0.990052	98.9354
GOTERM_BP_FAT	GO:0046394~carboxylic acid biosynthetic process	3	1.46341	0.558997	ELOVL1, PRKAB1, DEGS1	163	155	13528	1.60633	1	0.998468	99.9998
GOTERM_BP_FAT	GO:0016053~organic acid biosynthetic process	3	1.46341	0.558997	ELOVL1, PRKAB1, DEGS1	163	155	13528	1.60633	1	0.998468	99.9998
Annotation Cluster 15	Enrichment Score: 0.7178457229129901
Category	Term	Count	%	PValue	Genes	List Total	Pop Hits	Pop Total	Fold Enrichment	Bonferroni	Benjamini	FDR
GOTERM_BP_FAT	GO:0031399~regulation of protein modification process	9	4.39024	0.0257107	MEN1, ERCC6, NF2, PLK1, TAF7, ANAPC11, PIAS1, CDC16, PIN1	163	295	13528	2.53202	1	0.998393	34.4659
GOTERM_BP_FAT	GO:0051443~positive regulation of ubiquitin-protein ligase activity	4	1.95122	0.0515559	PLK1, ANAPC11, CDC16, PIN1	163	70	13528	4.74251	1	0.990622	57.6331
GOTERM_BP_FAT	GO:0051351~positive regulation of ligase activity	4	1.95122	0.0571024	PLK1, ANAPC11, CDC16, PIN1	163	73	13528	4.54761	1	0.986039	61.4788
GOTERM_BP_FAT	GO:0032268~regulation of cellular protein metabolic process	11	5.36585	0.0588916	MEN1, ERCC6, NF2, PLK1, TAF7, MKNK1, ANAPC11, PIAS1, CDC16, PIN1, IGFBP5	163	474	13528	1.92602	1	0.980655	62.6478
GOTERM_BP_FAT	GO:0051438~regulation of ubiquitin-protein ligase activity	4	1.95122	0.0669449	PLK1, ANAPC11, CDC16, PIN1	163	78	13528	4.2561	1	0.983007	67.5092
GOTERM_BP_FAT	GO:0051340~regulation of ligase activity	4	1.95122	0.0731976	PLK1, ANAPC11, CDC16, PIN1	163	81	13528	4.09846	1	0.983121	70.8672
GOTERM_BP_FAT	GO:0031401~positive regulation of protein modification process	6	2.92683	0.0742692	MEN1, PLK1, ANAPC11, PIAS1, CDC16, PIN1	163	187	13528	2.6629	1	0.981148	71.4089
GOTERM_BP_FAT	GO:0031398~positive regulation of protein ubiquitination	4	1.95122	0.0797012	PLK1, ANAPC11, CDC16, PIN1	163	84	13528	3.95209	1	0.980653	74.0126
KEGG_PATHWAY	hsa04914:Progesterone-mediated oocyte maturation	4	1.95122	0.107109	PLK1, ANAPC11, CDC16, AKT2	69	86	5085	3.4277	0.999973	0.970163	71.0689
GOTERM_BP_FAT	GO:0031396~regulation of protein ubiquitination	4	1.95122	0.118266	PLK1, ANAPC11, CDC16, PIN1	163	100	13528	3.31975	1	0.992231	87.0243
GOTERM_BP_FAT	GO:0022403~cell cycle phase	9	4.39024	0.124437	CUL5, PLK1, MNS1, ANAPC11, CDC16, MPHOSPH6, GTSE1, DCTN1, RAD50	163	414	13528	1.80421	1	0.991989	88.4217
GOTERM_BP_FAT	GO:0022402~cell cycle process	11	5.36585	0.14076	MEN1, CUL5, PLK1, MNS1, ANAPC11, CDC16, MPHOSPH6, CENPJ, GTSE1, DCTN1, RAD50	163	565	13528	1.61581	1	0.992777	91.4682
GOTERM_BP_FAT	GO:0032270~positive regulation of cellular protein metabolic process	6	2.92683	0.148011	MEN1, PLK1, ANAPC11, PIAS1, CDC16, PIN1	163	233	13528	2.13718	1	0.991973	92.5643
GOTERM_BP_FAT	GO:0051247~positive regulation of protein metabolic process	6	2.92683	0.167129	MEN1, PLK1, ANAPC11, PIAS1, CDC16, PIN1	163	243	13528	2.04923	1	0.987007	94.8547
GOTERM_BP_FAT	GO:0043085~positive regulation of catalytic activity	10	4.87805	0.171969	MEN1, ERCC6, DAB1, MAP3K4, CERKL, PLK1, ANAPC11, CDC16, RPS3, PIN1	163	520	13528	1.59604	1	0.986644	95.319
GOTERM_BP_FAT	GO:0051437~positive regulation of ubiquitin-protein ligase activity during mitotic cell cycle	3	1.46341	0.195769	PLK1, ANAPC11, CDC16	163	68	13528	3.66149	1	0.989543	97.0836
GOTERM_BP_FAT	GO:0000279~M phase	7	3.41463	0.202494	PLK1, MNS1, ANAPC11, CDC16, MPHOSPH6, DCTN1, RAD50	163	329	13528	1.76583	1	0.989755	97.455
GOTERM_BP_FAT	GO:0051439~regulation of ubiquitin-protein ligase activity during mitotic cell cycle	3	1.46341	0.208878	PLK1, ANAPC11, CDC16	163	71	13528	3.50678	1	0.990601	97.7662
GOTERM_BP_FAT	GO:0007049~cell cycle	13	6.34146	0.219881	ANAPC11, CDC16, CENPJ, GTSE1, RAD50, DCTN1, PIN1, MEN1, CUL5, PLK1, MNS1, BIN3, MPHOSPH6	163	776	13528	1.39036	1	0.991701	98.2202
GOTERM_BP_FAT	GO:0019220~regulation of phosphate metabolic process	9	4.39024	0.226103	MEN1, ERCC6, DAB1, MAP3K4, CERKL, PPP1R2, NF2, TAF7, PIN1	163	485	13528	1.54009	1	0.991739	98.4371
GOTERM_BP_FAT	GO:0051174~regulation of phosphorus metabolic process	9	4.39024	0.226103	MEN1, ERCC6, DAB1, MAP3K4, CERKL, PPP1R2, NF2, TAF7, PIN1	163	485	13528	1.54009	1	0.991739	98.4371
GOTERM_BP_FAT	GO:0044093~positive regulation of molecular function	10	4.87805	0.269465	MEN1, ERCC6, DAB1, MAP3K4, CERKL, PLK1, ANAPC11, CDC16, RPS3, PIN1	163	586	13528	1.41628	1	0.991163	99.3867
GOTERM_BP_FAT	GO:0000087~M phase of mitotic cell cycle	5	2.43902	0.281558	PLK1, ANAPC11, CDC16, MPHOSPH6, DCTN1	163	224	13528	1.85254	1	0.99085	99.5322
GOTERM_BP_FAT	GO:0000278~mitotic cell cycle	7	3.41463	0.28332	CUL5, PLK1, ANAPC11, CDC16, MPHOSPH6, GTSE1, DCTN1	163	370	13528	1.57015	1	0.990676	99.5505
GOTERM_BP_FAT	GO:0042325~regulation of phosphorylation	8	3.90244	0.325011	MEN1, ERCC6, DAB1, MAP3K4, CERKL, NF2, TAF7, PIN1	163	466	13528	1.42479	1	0.99294	99.83
KEGG_PATHWAY	hsa04114:Oocyte meiosis	3	1.46341	0.435192	PLK1, ANAPC11, CDC16	69	110	5085	2.00988	1	0.997269	99.8077
GOTERM_CC_FAT	GO:0005819~spindle	3	1.46341	0.465428	PLK1, CDC16, DCTN1	137	147	12782	1.90407	1	0.96611	99.9713
GOTERM_BP_FAT	GO:0051301~cell division	5	2.43902	0.472329	PLK1, BIN3, ANAPC11, CDC16, CENPJ	163	295	13528	1.40668	1	0.996586	99.9969
GOTERM_BP_FAT	GO:0000280~nuclear division	4	1.95122	0.492468	PLK1, ANAPC11, CDC16, DCTN1	163	220	13528	1.50898	1	0.997256	99.9983
GOTERM_BP_FAT	GO:0007067~mitosis	4	1.95122	0.492468	PLK1, ANAPC11, CDC16, DCTN1	163	220	13528	1.50898	1	0.997256	99.9983
KEGG_PATHWAY	hsa04110:Cell cycle	3	1.46341	0.501891	PLK1, ANAPC11, CDC16	69	125	5085	1.7687	1	0.997239	99.9514
GOTERM_BP_FAT	GO:0048285~organelle fission	4	1.95122	0.519391	PLK1, ANAPC11, CDC16, DCTN1	163	229	13528	1.44967	1	0.997879	99.9993
SP_PIR_KEYWORDS	cell division	4	1.95122	0.522885	PLK1, BIN3, ANAPC11, CDC16	202	264	19235	1.44277	1	0.956657	99.9932
SP_PIR_KEYWORDS	cell cycle	6	2.92683	0.524731	PLK1, BIN3, ANAPC11, CDC16, RAD50, PIN1	202	461	19235	1.23934	1	0.955022	99.9935
SP_PIR_KEYWORDS	mitosis	3	1.46341	0.569936	PLK1, ANAPC11, CDC16	202	183	19235	1.56103	1	0.964848	99.9982
Annotation Cluster 16	Enrichment Score: 0.7152998979240696
Category	Term	Count	%	PValue	Genes	List Total	Pop Hits	Pop Total	Fold Enrichment	Bonferroni	Benjamini	FDR
UP_SEQ_FEATURE	short sequence motif:SH3-binding	3	1.46341	0.11391	SH3BGRL, CCDC6, ADAM10	202	55	19113	5.16103	1	0.990639	83.36
SP_PIR_KEYWORDS	sh3-binding	3	1.46341	0.133526	SH3BGRL, CCDC6, ADAM10	202	61	19235	4.68309	1	0.784098	84.3887
GOTERM_MF_FAT	GO:0017124~SH3 domain binding	3	1.46341	0.290997	SH3BGRL, CCDC6, ADAM10	146	96	12983	2.7789	1	0.969212	99.0634
GOTERM_MF_FAT	GO:0019904~protein domain specific binding	6	2.92683	0.311019	SH3BGRL, CCDC6, ADAM10, TRIM16, CENPJ, ERCC1	146	331	12983	1.61193	1	0.968455	99.3653
Annotation Cluster 17	Enrichment Score: 0.6701900535352097
Category	Term	Count	%	PValue	Genes	List Total	Pop Hits	Pop Total	Fold Enrichment	Bonferroni	Benjamini	FDR
GOTERM_BP_FAT	GO:0008610~lipid biosynthetic process	9	4.39024	0.0406485	ELOVL1, EBP, C14ORF147, ALG1, PRKAB1, ACSS2, SCP2, DEGS1, PTDSS2	163	323	13528	2.31252	1	0.994054	48.9967
SP_PIR_KEYWORDS	lipid synthesis	4	1.95122	0.083339	ELOVL1, EBP, PRKAB1, DEGS1	202	98	19235	3.88664	1	0.675882	67.6182
SP_PIR_KEYWORDS	endoplasmic reticulum	7	3.41463	0.759683	ELOVL1, HMOX2, EBP, C14ORF147, ALG1, SSR2, DEGS1	202	713	19235	0.934866	1	0.989487	100
GOTERM_CC_FAT	GO:0005783~endoplasmic reticulum	9	4.39024	0.810427	ELOVL1, HMOX2, EBP, C14ORF147, IDS, ALG1, RAB14, SSR2, DEGS1	137	960	12782	0.874681	1	0.997805	100
Annotation Cluster 18	Enrichment Score: 0.5993410938443792
Category	Term	Count	%	PValue	Genes	List Total	Pop Hits	Pop Total	Fold Enrichment	Bonferroni	Benjamini	FDR
SP_PIR_KEYWORDS	Synaptosome	3	1.46341	0.0439003	SLC17A7, SNAP23, VAMP1	202	32	19235	8.92713	0.999984	0.633579	44.1066
SP_PIR_KEYWORDS	synapse	5	2.43902	0.182009	SLC17A7, SNAP23, VAMP1, LRFN3, DNMBP	202	213	19235	2.23528	1	0.796944	92.5972
GOTERM_CC_FAT	GO:0019717~synaptosome	3	1.46341	0.228803	SLC17A7, SNAP23, VAMP1	137	85	12782	3.29292	1	0.897264	96.6076
SP_PIR_KEYWORDS	cell junction	6	2.92683	0.40613	SLC17A7, DIXDC1, SNAP23, VAMP1, LRFN3, DNMBP	202	399	19235	1.43192	1	0.922988	99.8832
GOTERM_CC_FAT	GO:0045202~synapse	5	2.43902	0.524924	SLC17A7, ADAM10, SNAP23, VAMP1, DNMBP	137	355	12782	1.31407	1	0.977199	99.9938
GOTERM_CC_FAT	GO:0030054~cell junction	6	2.92683	0.650381	SLC17A7, DIXDC1, NF2, SNAP23, VAMP1, DNMBP	137	518	12782	1.08069	1	0.988308	99.9999
Annotation Cluster 19	Enrichment Score: 0.5948870012039793
Category	Term	Count	%	PValue	Genes	List Total	Pop Hits	Pop Total	Fold Enrichment	Bonferroni	Benjamini	FDR
GOTERM_MF_FAT	GO:0003712~transcription cofactor activity	8	3.90244	0.112244	HOXC6, NMI, CREM, TAF7, C19ORF2, NFYC, MYEF2, PIAS1	146	363	12983	1.95977	1	0.916703	80.1508
GOTERM_MF_FAT	GO:0016563~transcription activator activity	8	3.90244	0.175104	CHURC1, CREM, TAF7, NFYC, MYEF2, CAND1, TRIM16, PIAS1	146	410	12983	1.73512	1	0.9236	92.6791
GOTERM_MF_FAT	GO:0008134~transcription factor binding	9	4.39024	0.215313	HOXC6, NMI, CREM, TAF7, C19ORF2, NFYC, MYEF2, PIAS1, RPS3	146	513	12983	1.56008	1	0.955613	96.2863
GOTERM_MF_FAT	GO:0003713~transcription coactivator activity	5	2.43902	0.217391	CREM, TAF7, NFYC, MYEF2, PIAS1	146	214	12983	2.07768	1	0.951793	96.4177
GOTERM_BP_FAT	GO:0030522~intracellular receptor-mediated signaling pathway	3	1.46341	0.226488	CREM, TAF7, PIAS1	163	75	13528	3.31975	1	0.989914	98.4497
GOTERM_MF_FAT	GO:0043565~sequence-specific DNA binding	10	4.87805	0.23796	HOXC6, SOX13, MEOX2, HOXC4, CREM, TAF7, NFYC, MYEF2, ZNF35, ERCC1	146	607	12983	1.46499	1	0.956277	97.505
GOTERM_MF_FAT	GO:0016564~transcription repressor activity	6	2.92683	0.278432	HOXC6, TAF7, C19ORF2, PIAS1, IFI16, ZC3H8	146	316	12983	1.68844	1	0.97028	98.811
GOTERM_MF_FAT	GO:0003714~transcription corepressor activity	3	1.46341	0.487431	HOXC6, C19ORF2, PIAS1	146	145	12983	1.83982	1	0.987435	99.9886
GOTERM_CC_FAT	GO:0005667~transcription factor complex	3	1.46341	0.657749	CREM, TAF7, NFYC	137	210	12782	1.33285	1	0.987632	99.9999
Annotation Cluster 20	Enrichment Score: 0.5851906922255096
Category	Term	Count	%	PValue	Genes	List Total	Pop Hits	Pop Total	Fold Enrichment	Bonferroni	Benjamini	FDR
GOTERM_CC_FAT	GO:0000323~lytic vacuole	5	2.43902	0.187477	SIAE, LIPA, IDS, RAB14, SNAP23	137	211	12782	2.21088	1	0.87868	93.3049
GOTERM_CC_FAT	GO:0005764~lysosome	5	2.43902	0.187477	SIAE, LIPA, IDS, RAB14, SNAP23	137	211	12782	2.21088	1	0.87868	93.3049
GOTERM_CC_FAT	GO:0005773~vacuole	5	2.43902	0.280668	SIAE, LIPA, IDS, RAB14, SNAP23	137	252	12782	1.85118	1	0.902151	98.63
SP_PIR_KEYWORDS	lysosome	3	1.46341	0.462541	SIAE, LIPA, IDS	202	149	19235	1.91724	1	0.937783	99.968
Annotation Cluster 21	Enrichment Score: 0.5827224286031569
Category	Term	Count	%	PValue	Genes	List Total	Pop Hits	Pop Total	Fold Enrichment	Bonferroni	Benjamini	FDR
GOTERM_BP_FAT	GO:0006396~RNA processing	13	6.34146	0.0316226	RPP38, TBL3, RPL36A, RPP21, NHP2L1, RBM3, RPS6, PUS7, PPIE, UPF3B, INTS5, RPS17, THOC4	163	547	13528	1.97243	1	0.998659	40.6281
INTERPRO	IPR012677:Nucleotide-binding, alpha-beta plait	6	2.92683	0.0860549	PPIE, RPL36A, UPF3B, RBM3, MYEF2, THOC4	184	213	16659	2.55037	1	0.994859	71.6239
GOTERM_MF_FAT	GO:0003723~RNA binding	13	6.34146	0.105884	RPL36A, NHP2L1, RPUSD3, RBM3, RPL35, MYEF2, PUS7, RPS3, PPIE, UPF3B, DDX19A, EIF1AY, THOC4	146	718	12983	1.61006	1	0.955627	78.1301
SP_PIR_KEYWORDS	rna-binding	10	4.87805	0.11342	PPIE, RPL36A, UPF3B, NHP2L1, DDX19A, RBM3, MYEF2, THOC4, RPS3, ZC3H8	202	540	19235	1.76338	1	0.755907	78.9848
SMART	SM00360:RRM	5	2.43902	0.170305	PPIE, RPL36A, RBM3, MYEF2, THOC4	94	211	9079	2.28875	1	0.994633	86.5202
INTERPRO	IPR000504:RNA recognition motif, RNP-1	5	2.43902	0.20235	PPIE, RPL36A, RBM3, MYEF2, THOC4	184	211	16659	2.14545	1	0.999906	95.7776
SP_PIR_KEYWORDS	methylation	5	2.43902	0.248346	RPL36A, HIST1H2BM, RBM3, RAB14, THOC4	202	242	19235	1.96741	1	0.842465	97.5258
GOTERM_BP_FAT	GO:0000375~RNA splicing, via transesterification reactions	4	1.95122	0.277874	RPL36A, UPF3B, NHP2L1, THOC4	163	153	13528	2.16977	1	0.991658	99.4918
GOTERM_BP_FAT	GO:0000377~RNA splicing, via transesterification reactions with bulged adenosine as nucleophile	4	1.95122	0.277874	RPL36A, UPF3B, NHP2L1, THOC4	163	153	13528	2.16977	1	0.991658	99.4918
GOTERM_BP_FAT	GO:0000398~nuclear mRNA splicing, via spliceosome	4	1.95122	0.277874	RPL36A, UPF3B, NHP2L1, THOC4	163	153	13528	2.16977	1	0.991658	99.4918
UP_SEQ_FEATURE	domain:RRM	3	1.46341	0.356629	PPIE, RBM3, THOC4	202	119	19113	2.38535	1	0.999917	99.8556
SP_PIR_KEYWORDS	Spliceosome	3	1.46341	0.357533	PPIE, NHP2L1, THOC4	202	120	19235	2.38057	1	0.906153	99.6763
GOTERM_CC_FAT	GO:0005681~spliceosome	3	1.46341	0.411165	PPIE, NHP2L1, THOC4	137	132	12782	2.12044	1	0.956212	99.8989
GOTERM_BP_FAT	GO:0008380~RNA splicing	5	2.43902	0.443282	PPIE, RPL36A, UPF3B, NHP2L1, THOC4	163	284	13528	1.46116	1	0.996001	99.9925
GOTERM_BP_FAT	GO:0016071~mRNA metabolic process	6	2.92683	0.456324	DCPS, PPIE, RPL36A, UPF3B, NHP2L1, THOC4	163	370	13528	1.34585	1	0.996208	99.9949
KEGG_PATHWAY	hsa03040:Spliceosome	3	1.46341	0.506162	PPIE, NHP2L1, THOC4	69	126	5085	1.75466	1	0.99578	99.9558
GOTERM_BP_FAT	GO:0006397~mRNA processing	5	2.43902	0.53855	PPIE, RPL36A, UPF3B, NHP2L1, THOC4	163	321	13528	1.29274	1	0.99821	99.9996
SP_PIR_KEYWORDS	mrna splicing	3	1.46341	0.644622	PPIE, NHP2L1, THOC4	202	209	19235	1.36683	1	0.97631	99.9998
SP_PIR_KEYWORDS	mrna processing	3	1.46341	0.758099	PPIE, NHP2L1, THOC4	202	260	19235	1.09872	1	0.989886	100
Annotation Cluster 22	Enrichment Score: 0.5802603490730978
Category	Term	Count	%	PValue	Genes	List Total	Pop Hits	Pop Total	Fold Enrichment	Bonferroni	Benjamini	FDR
GOTERM_BP_FAT	GO:0031399~regulation of protein modification process	9	4.39024	0.0257107	MEN1, ERCC6, NF2, PLK1, TAF7, ANAPC11, PIAS1, CDC16, PIN1	163	295	13528	2.53202	1	0.998393	34.4659
GOTERM_BP_FAT	GO:0033043~regulation of organelle organization	6	2.92683	0.119545	MEN1, NF2, TAF7, CDC16, ERCC1, PIN1	163	217	13528	2.29476	1	0.991475	87.3264
GOTERM_BP_FAT	GO:0043085~positive regulation of catalytic activity	10	4.87805	0.171969	MEN1, ERCC6, DAB1, MAP3K4, CERKL, PLK1, ANAPC11, CDC16, RPS3, PIN1	163	520	13528	1.59604	1	0.986644	95.319
GOTERM_BP_FAT	GO:0019220~regulation of phosphate metabolic process	9	4.39024	0.226103	MEN1, ERCC6, DAB1, MAP3K4, CERKL, PPP1R2, NF2, TAF7, PIN1	163	485	13528	1.54009	1	0.991739	98.4371
GOTERM_BP_FAT	GO:0051174~regulation of phosphorus metabolic process	9	4.39024	0.226103	MEN1, ERCC6, DAB1, MAP3K4, CERKL, PPP1R2, NF2, TAF7, PIN1	163	485	13528	1.54009	1	0.991739	98.4371
GOTERM_BP_FAT	GO:0045859~regulation of protein kinase activity	7	3.41463	0.233027	MEN1, ERCC6, DAB1, MAP3K4, CERKL, NF2, TAF7	163	345	13528	1.68393	1	0.990096	98.6491
GOTERM_BP_FAT	GO:0043549~regulation of kinase activity	7	3.41463	0.256826	MEN1, ERCC6, DAB1, MAP3K4, CERKL, NF2, TAF7	163	357	13528	1.62733	1	0.990345	99.19
GOTERM_BP_FAT	GO:0044093~positive regulation of molecular function	10	4.87805	0.269465	MEN1, ERCC6, DAB1, MAP3K4, CERKL, PLK1, ANAPC11, CDC16, RPS3, PIN1	163	586	13528	1.41628	1	0.991163	99.3867
GOTERM_BP_FAT	GO:0051338~regulation of transferase activity	7	3.41463	0.287452	MEN1, ERCC6, DAB1, MAP3K4, CERKL, NF2, TAF7	163	372	13528	1.56171	1	0.99093	99.5908
GOTERM_BP_FAT	GO:0042325~regulation of phosphorylation	8	3.90244	0.325011	MEN1, ERCC6, DAB1, MAP3K4, CERKL, NF2, TAF7, PIN1	163	466	13528	1.42479	1	0.99294	99.83
GOTERM_BP_FAT	GO:0001932~regulation of protein amino acid phosphorylation	4	1.95122	0.341111	MEN1, ERCC6, NF2, PIN1	163	173	13528	1.91893	1	0.991896	99.8851
GOTERM_BP_FAT	GO:0032147~activation of protein kinase activity	3	1.46341	0.397373	ERCC6, MAP3K4, CERKL	163	114	13528	2.18405	1	0.995858	99.973
GOTERM_BP_FAT	GO:0045860~positive regulation of protein kinase activity	4	1.95122	0.500714	ERCC6, DAB1, MAP3K4, CERKL	163	223	13528	1.48868	1	0.997412	99.9987
GOTERM_BP_FAT	GO:0033674~positive regulation of kinase activity	4	1.95122	0.525191	ERCC6, DAB1, MAP3K4, CERKL	163	231	13528	1.43712	1	0.998002	99.9994
GOTERM_BP_FAT	GO:0051347~positive regulation of transferase activity	4	1.95122	0.551046	ERCC6, DAB1, MAP3K4, CERKL	163	240	13528	1.38323	1	0.998375	99.9998
GOTERM_BP_FAT	GO:0000165~MAPKKK cascade	3	1.46341	0.650024	MEN1, ERCC6, MAP3K4	163	184	13528	1.35316	1	0.999368	100
Annotation Cluster 23	Enrichment Score: 0.5615453924790729
Category	Term	Count	%	PValue	Genes	List Total	Pop Hits	Pop Total	Fold Enrichment	Bonferroni	Benjamini	FDR
GOTERM_BP_FAT	GO:0031399~regulation of protein modification process	9	4.39024	0.0257107	MEN1, ERCC6, NF2, PLK1, TAF7, ANAPC11, PIAS1, CDC16, PIN1	163	295	13528	2.53202	1	0.998393	34.4659
GOTERM_BP_FAT	GO:0033044~regulation of chromosome organization	3	1.46341	0.0498154	MEN1, TAF7, ERCC1	163	30	13528	8.29939	1	0.992206	56.3539
GOTERM_BP_FAT	GO:0031400~negative regulation of protein modification process	5	2.43902	0.0546831	MEN1, NF2, TAF7, ANAPC11, CDC16	163	119	13528	3.48714	1	0.986972	59.8435
GOTERM_BP_FAT	GO:0032268~regulation of cellular protein metabolic process	11	5.36585	0.0588916	MEN1, ERCC6, NF2, PLK1, TAF7, MKNK1, ANAPC11, PIAS1, CDC16, PIN1, IGFBP5	163	474	13528	1.92602	1	0.980655	62.6478
GOTERM_BP_FAT	GO:0032269~negative regulation of cellular protein metabolic process	6	2.92683	0.0653269	MEN1, NF2, TAF7, ANAPC11, CDC16, IGFBP5	163	180	13528	2.76646	1	0.984575	66.5829
GOTERM_BP_FAT	GO:0051248~negative regulation of protein metabolic process	6	2.92683	0.0742692	MEN1, NF2, TAF7, ANAPC11, CDC16, IGFBP5	163	187	13528	2.6629	1	0.981148	71.4089
GOTERM_BP_FAT	GO:0051053~negative regulation of DNA metabolic process	3	1.46341	0.0791966	NF2, ERCC1, RPS3	163	39	13528	6.38414	1	0.983024	73.7804
GOTERM_BP_FAT	GO:0033043~regulation of organelle organization	6	2.92683	0.119545	MEN1, NF2, TAF7, CDC16, ERCC1, PIN1	163	217	13528	2.29476	1	0.991475	87.3264
GOTERM_BP_FAT	GO:0051052~regulation of DNA metabolic process	4	1.95122	0.156577	NF2, RAD50, ERCC1, RPS3	163	114	13528	2.91207	1	0.989661	93.6887
GOTERM_BP_FAT	GO:0044092~negative regulation of molecular function	7	3.41463	0.211873	MEN1, NF2, TAF7, CAND1, ANAPC11, CDC16, RPS3	163	334	13528	1.73939	1	0.990604	97.8995
GOTERM_BP_FAT	GO:0043086~negative regulation of catalytic activity	6	2.92683	0.238444	MEN1, NF2, TAF7, CAND1, ANAPC11, CDC16	163	277	13528	1.7977	1	0.98939	98.7959
GOTERM_BP_FAT	GO:0009968~negative regulation of signal transduction	5	2.43902	0.273013	MEN1, NF2, DLL3, PIN1, IGFBP5	163	221	13528	1.87769	1	0.991299	99.4333
GOTERM_BP_FAT	GO:0006469~negative regulation of protein kinase activity	3	1.46341	0.279752	MEN1, NF2, TAF7	163	87	13528	2.86186	1	0.991018	99.5128
GOTERM_BP_FAT	GO:0033673~negative regulation of kinase activity	3	1.46341	0.29307	MEN1, NF2, TAF7	163	90	13528	2.76646	1	0.991427	99.6401
GOTERM_BP_FAT	GO:0051348~negative regulation of transferase activity	3	1.46341	0.319595	MEN1, NF2, TAF7	163	96	13528	2.59356	1	0.993301	99.8065
GOTERM_BP_FAT	GO:0010648~negative regulation of cell communication	5	2.43902	0.345873	MEN1, NF2, DLL3, PIN1, IGFBP5	163	248	13528	1.67326	1	0.992201	99.8979
GOTERM_BP_FAT	GO:0010605~negative regulation of macromolecule metabolic process	11	5.36585	0.383882	MEN1, NF2, RBM3, TAF7, ZNF639, ANAPC11, CDC16, ERCC1, RPS3, IGFBP5, ZC3H8	163	734	13528	1.24378	1	0.995206	99.9613
GOTERM_BP_FAT	GO:0045934~negative regulation of nucleobase, nucleoside, nucleotide and nucleic acid metabolic process	7	3.41463	0.579658	MEN1, NF2, TAF7, ZNF639, ERCC1, RPS3, ZC3H8	163	512	13528	1.13468	1	0.998756	99.9999
GOTERM_BP_FAT	GO:0051172~negative regulation of nitrogen compound metabolic process	7	3.41463	0.593022	MEN1, NF2, TAF7, ZNF639, ERCC1, RPS3, ZC3H8	163	519	13528	1.11938	1	0.998899	100
GOTERM_BP_FAT	GO:0008285~negative regulation of cell proliferation	5	2.43902	0.631583	MEN1, CUL5, NF2, CD274, IGFBP5	163	361	13528	1.1495	1	0.999351	100
GOTERM_BP_FAT	GO:0051130~positive regulation of cellular component organization	3	1.46341	0.641124	MEN1, NF2, CAND1	163	181	13528	1.37559	1	0.999389	100
GOTERM_BP_FAT	GO:0042127~regulation of cell proliferation	9	4.39024	0.732654	MEN1, CUL5, ADAM10, NF2, OSMR, CD274, SPARC, PIN1, IGFBP5	163	787	13528	0.949104	1	0.99971	100
GOTERM_BP_FAT	GO:0010558~negative regulation of macromolecule biosynthetic process	6	2.92683	0.789336	MEN1, NF2, TAF7, ZNF639, IGFBP5, ZC3H8	163	547	13528	0.910353	1	0.99989	100
GOTERM_BP_FAT	GO:0031327~negative regulation of cellular biosynthetic process	6	2.92683	0.807245	MEN1, NF2, TAF7, ZNF639, IGFBP5, ZC3H8	163	561	13528	0.887635	1	0.999918	100
GOTERM_BP_FAT	GO:0009890~negative regulation of biosynthetic process	6	2.92683	0.821627	MEN1, NF2, TAF7, ZNF639, IGFBP5, ZC3H8	163	573	13528	0.869046	1	0.999943	100
GOTERM_BP_FAT	GO:0010629~negative regulation of gene expression	5	2.43902	0.858525	MEN1, RBM3, TAF7, ZNF639, ZC3H8	163	504	13528	0.823352	1	0.999983	100
GOTERM_BP_FAT	GO:0016481~negative regulation of transcription	4	1.95122	0.916376	MEN1, TAF7, ZNF639, ZC3H8	163	459	13528	0.723258	1	0.999999	100
GOTERM_BP_FAT	GO:0045892~negative regulation of transcription, DNA-dependent	3	1.46341	0.929639	MEN1, TAF7, ZNF639	163	356	13528	0.699387	1	0.999999	100
GOTERM_BP_FAT	GO:0051253~negative regulation of RNA metabolic process	3	1.46341	0.933751	MEN1, TAF7, ZNF639	163	362	13528	0.687794	1	1	100
Annotation Cluster 24	Enrichment Score: 0.5456453934037049
Category	Term	Count	%	PValue	Genes	List Total	Pop Hits	Pop Total	Fold Enrichment	Bonferroni	Benjamini	FDR
GOTERM_BP_FAT	GO:0051250~negative regulation of lymphocyte activation	3	1.46341	0.136514	CD274, FAS, ZC3H8	163	54	13528	4.61077	1	0.993496	90.7578
GOTERM_BP_FAT	GO:0002695~negative regulation of leukocyte activation	3	1.46341	0.148865	CD274, FAS, ZC3H8	163	57	13528	4.3681	1	0.990239	92.6843
GOTERM_BP_FAT	GO:0050866~negative regulation of cell activation	3	1.46341	0.165664	CD274, FAS, ZC3H8	163	61	13528	4.08167	1	0.987548	94.7058
GOTERM_CC_FAT	GO:0009986~cell surface	7	3.41463	0.166695	PVR, CD83, SRPX, ADAM10, ATP6AP2, CD274, FAS	137	348	12782	1.87671	1	0.878201	90.6975
GOTERM_BP_FAT	GO:0045619~regulation of lymphocyte differentiation	3	1.46341	0.174184	CD83, FAS, ZC3H8	163	63	13528	3.95209	1	0.986396	95.518
GOTERM_BP_FAT	GO:0051249~regulation of lymphocyte activation	4	1.95122	0.261619	CD83, CD274, FAS, ZC3H8	163	148	13528	2.24308	1	0.990741	99.2707
GOTERM_BP_FAT	GO:0002683~negative regulation of immune system process	3	1.46341	0.261972	CD274, FAS, ZC3H8	163	83	13528	2.99978	1	0.990261	99.2763
GOTERM_CC_FAT	GO:0009897~external side of plasma membrane	4	1.95122	0.271088	CD83, ATP6AP2, CD274, FAS	137	170	12782	2.19528	1	0.899211	98.3723
GOTERM_BP_FAT	GO:0002694~regulation of leukocyte activation	4	1.95122	0.320087	CD83, CD274, FAS, ZC3H8	163	166	13528	1.99985	1	0.993008	99.8087
GOTERM_BP_FAT	GO:0050865~regulation of cell activation	4	1.95122	0.349465	CD83, CD274, FAS, ZC3H8	163	175	13528	1.897	1	0.991992	99.9066
GOTERM_BP_FAT	GO:0050863~regulation of T cell activation	3	1.46341	0.409965	CD83, CD274, ZC3H8	163	117	13528	2.12805	1	0.995615	99.9808
GOTERM_BP_FAT	GO:0006955~immune response	5	2.43902	0.968504	CD83, CD274, FAS, HLA-E, ERCC1	163	690	13528	0.601405	1	1	100
SP_PIR_KEYWORDS	receptor	6	2.92683	0.999837	PVR, CUL5, ATP6AP2, OSMR, CD274, FAS	202	1583	19235	0.36092	1	1	100
Annotation Cluster 25	Enrichment Score: 0.5369139798491872
Category	Term	Count	%	PValue	Genes	List Total	Pop Hits	Pop Total	Fold Enrichment	Bonferroni	Benjamini	FDR
SP_PIR_KEYWORDS	ubl conjugation	10	4.87805	0.163838	HIST1H2BM, CUL5, EIF1AY, DLL3, ANAPC11, PIAS1, MCM10, DCTN1, RPS3, AKT2	202	588	19235	1.61943	1	0.804124	90.1589
UP_SEQ_FEATURE	cross-link:Glycyl lysine isopeptide (Lys-Gly) (interchain with G-Cter in ubiquitin)	4	1.95122	0.349565	HIST1H2BM, EIF1AY, MCM10, RPS3	202	199	19113	1.90189	1	0.999925	99.8302
SP_PIR_KEYWORDS	isopeptide bond	5	2.43902	0.427874	HIST1H2BM, CUL5, EIF1AY, MCM10, RPS3	202	319	19235	1.49252	1	0.932352	99.928
Annotation Cluster 26	Enrichment Score: 0.5332462545728132
Category	Term	Count	%	PValue	Genes	List Total	Pop Hits	Pop Total	Fold Enrichment	Bonferroni	Benjamini	FDR
GOTERM_BP_FAT	GO:0000279~M phase	7	3.41463	0.202494	PLK1, MNS1, ANAPC11, CDC16, MPHOSPH6, DCTN1, RAD50	163	329	13528	1.76583	1	0.989755	97.455
GOTERM_BP_FAT	GO:0051327~M phase of meiotic cell cycle	3	1.46341	0.328389	PLK1, MNS1, RAD50	163	98	13528	2.54063	1	0.992673	99.8433
GOTERM_BP_FAT	GO:0007126~meiosis	3	1.46341	0.328389	PLK1, MNS1, RAD50	163	98	13528	2.54063	1	0.992673	99.8433
GOTERM_BP_FAT	GO:0051321~meiotic cell cycle	3	1.46341	0.337152	PLK1, MNS1, RAD50	163	100	13528	2.48982	1	0.992427	99.8734
Annotation Cluster 27	Enrichment Score: 0.5321546340769059
Category	Term	Count	%	PValue	Genes	List Total	Pop Hits	Pop Total	Fold Enrichment	Bonferroni	Benjamini	FDR
GOTERM_MF_FAT	GO:0019900~kinase binding	5	2.43902	0.140431	ADAM10, MOBKL1A, PRKAB1, FAS, RPS3	146	179	12983	2.48393	1	0.899478	87.1936
GOTERM_MF_FAT	GO:0019899~enzyme binding	8	3.90244	0.367455	CUL5, ADAM10, TAF7, MOBKL1A, PRKAB1, PIAS1, FAS, RPS3	146	523	12983	1.36022	1	0.971491	99.8012
GOTERM_MF_FAT	GO:0019901~protein kinase binding	3	1.46341	0.490759	ADAM10, PRKAB1, RPS3	146	147	12983	1.81479	1	0.986892	99.9895
Annotation Cluster 28	Enrichment Score: 0.5229492497349518
Category	Term	Count	%	PValue	Genes	List Total	Pop Hits	Pop Total	Fold Enrichment	Bonferroni	Benjamini	FDR
SP_PIR_KEYWORDS	cytoskeleton	11	5.36585	0.130757	CCDC6, NF2, TBCA, FRMD4A, BIN3, CDC16, TTLL1, CENPJ, ARL2BP, DCTN1, DNMBP	202	636	19235	1.64693	1	0.791316	83.7298
GOTERM_CC_FAT	GO:0005874~microtubule	6	2.92683	0.167815	TBCA, CDC16, TTLL1, CENPJ, GTSE1, DCTN1	137	274	12782	2.04305	1	0.868493	90.8591
SP_PIR_KEYWORDS	microtubule	5	2.43902	0.222494	TBCA, TTLL1, CENPJ, GTSE1, DCTN1	202	231	19235	2.0611	1	0.820881	96.1652
GOTERM_CC_FAT	GO:0005856~cytoskeleton	18	8.78049	0.298757	RPL36A, ADAM10, TNNC2, NF2, CDC16, TTLL1, CENPJ, DCTN1, GTSE1, ARL2BP, DNMBP, CCDC6, TBCA, PLK1, FRMD4A, IGBP1, MNS1, BIN3	137	1381	12782	1.21607	1	0.906728	99.0167
GOTERM_CC_FAT	GO:0015630~microtubule cytoskeleton	8	3.90244	0.367461	TBCA, PLK1, CDC16, TTLL1, CENPJ, ARL2BP, GTSE1, DCTN1	137	549	12782	1.35955	1	0.945436	99.7433
GOTERM_CC_FAT	GO:0005813~centrosome	4	1.95122	0.427338	PLK1, CDC16, CENPJ, ARL2BP	137	224	12782	1.66606	1	0.959967	99.9297
GOTERM_CC_FAT	GO:0005815~microtubule organizing center	4	1.95122	0.506982	PLK1, CDC16, CENPJ, ARL2BP	137	253	12782	1.47509	1	0.97442	99.99
GOTERM_CC_FAT	GO:0044430~cytoskeletal part	11	5.36585	0.564283	ADAM10, TNNC2, TBCA, PLK1, MNS1, CDC16, TTLL1, CENPJ, ARL2BP, GTSE1, DCTN1	137	952	12782	1.07804	1	0.982716	99.998
Annotation Cluster 29	Enrichment Score: 0.5202072116900678
Category	Term	Count	%	PValue	Genes	List Total	Pop Hits	Pop Total	Fold Enrichment	Bonferroni	Benjamini	FDR
SP_PIR_KEYWORDS	mRNA transport	3	1.46341	0.181041	UPF3B, DDX19A, THOC4	202	74	19235	3.86038	1	0.805577	92.4829
GOTERM_BP_FAT	GO:0051028~mRNA transport	3	1.46341	0.279752	UPF3B, DDX19A, THOC4	163	87	13528	2.86186	1	0.991018	99.5128
GOTERM_BP_FAT	GO:0050658~RNA transport	3	1.46341	0.323995	UPF3B, DDX19A, THOC4	163	97	13528	2.56682	1	0.993162	99.8258
GOTERM_BP_FAT	GO:0051236~establishment of RNA localization	3	1.46341	0.323995	UPF3B, DDX19A, THOC4	163	97	13528	2.56682	1	0.993162	99.8258
GOTERM_BP_FAT	GO:0050657~nucleic acid transport	3	1.46341	0.323995	UPF3B, DDX19A, THOC4	163	97	13528	2.56682	1	0.993162	99.8258
GOTERM_BP_FAT	GO:0006403~RNA localization	3	1.46341	0.337152	UPF3B, DDX19A, THOC4	163	100	13528	2.48982	1	0.992427	99.8734
GOTERM_BP_FAT	GO:0015931~nucleobase, nucleoside, nucleotide and nucleic acid transport	3	1.46341	0.393149	UPF3B, DDX19A, THOC4	163	113	13528	2.20338	1	0.995741	99.9698
Annotation Cluster 30	Enrichment Score: 0.4975459744319944
Category	Term	Count	%	PValue	Genes	List Total	Pop Hits	Pop Total	Fold Enrichment	Bonferroni	Benjamini	FDR
GOTERM_BP_FAT	GO:0001501~skeletal system development	7	3.41463	0.184221	HOXC6, MEN1, EBP, HOXC4, DLL3, SPARC, IGFBP5	163	319	13528	1.82118	1	0.987864	96.3246
GOTERM_BP_FAT	GO:0001503~ossification	3	1.46341	0.401584	MEN1, SPARC, IGFBP5	163	115	13528	2.16506	1	0.995971	99.9759
GOTERM_BP_FAT	GO:0060348~bone development	3	1.46341	0.434756	MEN1, SPARC, IGFBP5	163	123	13528	2.02424	1	0.995931	99.9904
Annotation Cluster 31	Enrichment Score: 0.4948656407698619
Category	Term	Count	%	PValue	Genes	List Total	Pop Hits	Pop Total	Fold Enrichment	Bonferroni	Benjamini	FDR
GOTERM_BP_FAT	GO:0008629~induction of apoptosis by intracellular signals	3	1.46341	0.136514	CUL5, ERCC6, IFI16	163	54	13528	4.61077	1	0.993496	90.7578
GOTERM_BP_FAT	GO:0043065~positive regulation of apoptosis	9	4.39024	0.144841	MEN1, CUL5, ERCC6, FAS, IFI16, RPS6, RPS3, BTK, ZC3H8	163	430	13528	1.73708	1	0.992021	92.1025
GOTERM_BP_FAT	GO:0043068~positive regulation of programmed cell death	9	4.39024	0.148843	MEN1, CUL5, ERCC6, FAS, IFI16, RPS6, RPS3, BTK, ZC3H8	163	433	13528	1.72505	1	0.991251	92.6812
GOTERM_BP_FAT	GO:0010942~positive regulation of cell death	9	4.39024	0.151541	MEN1, CUL5, ERCC6, FAS, IFI16, RPS6, RPS3, BTK, ZC3H8	163	435	13528	1.71711	1	0.990073	93.0486
GOTERM_BP_FAT	GO:0030097~hemopoiesis	5	2.43902	0.313272	MEN1, EBP, FAS, IFI16, ERCC1	163	236	13528	1.75834	1	0.992828	99.7751
GOTERM_BP_FAT	GO:0006917~induction of apoptosis	6	2.92683	0.337757	CUL5, ERCC6, FAS, IFI16, RPS3, BTK	163	320	13528	1.55613	1	0.992151	99.8752
GOTERM_BP_FAT	GO:0012502~induction of programmed cell death	6	2.92683	0.34013	CUL5, ERCC6, FAS, IFI16, RPS3, BTK	163	321	13528	1.55129	1	0.99212	99.8823
GOTERM_BP_FAT	GO:0048534~hemopoietic or lymphoid organ development	5	2.43902	0.378555	MEN1, EBP, FAS, IFI16, ERCC1	163	260	13528	1.59604	1	0.994972	99.9555
GOTERM_BP_FAT	GO:0002520~immune system development	5	2.43902	0.42187	MEN1, EBP, FAS, IFI16, ERCC1	163	276	13528	1.50351	1	0.995921	99.9862
GOTERM_BP_FAT	GO:0042592~homeostatic process	10	4.87805	0.547992	MEN1, CUL5, LIPA, TXN2, RPS17, FAS, ABCB7, RPS6, RAD50, ZC3H8	163	751	13528	1.10511	1	0.998354	99.9997
GOTERM_BP_FAT	GO:0042981~regulation of apoptosis	10	4.87805	0.631001	MEN1, CUL5, ERCC6, FAS, IFI16, RPS6, ERCC1, RPS3, BTK, ZC3H8	163	804	13528	1.03226	1	0.999372	100
GOTERM_BP_FAT	GO:0043067~regulation of programmed cell death	10	4.87805	0.642825	MEN1, CUL5, ERCC6, FAS, IFI16, RPS6, ERCC1, RPS3, BTK, ZC3H8	163	812	13528	1.02209	1	0.999384	100
GOTERM_BP_FAT	GO:0010941~regulation of cell death	10	4.87805	0.647206	MEN1, CUL5, ERCC6, FAS, IFI16, RPS6, ERCC1, RPS3, BTK, ZC3H8	163	815	13528	1.01833	1	0.999359	100
Annotation Cluster 32	Enrichment Score: 0.47785870194017727
Category	Term	Count	%	PValue	Genes	List Total	Pop Hits	Pop Total	Fold Enrichment	Bonferroni	Benjamini	FDR
GOTERM_BP_FAT	GO:0030155~regulation of cell adhesion	4	1.95122	0.226115	LAMA4, DAB1, ADAM10, NF2	163	137	13528	2.42318	1	0.991129	98.4375
GOTERM_BP_FAT	GO:0030334~regulation of cell migration	4	1.95122	0.326371	LAMA4, ADAM10, NF2, IGFBP5	163	169	13528	1.96435	1	0.992762	99.8355
GOTERM_BP_FAT	GO:0040012~regulation of locomotion	4	1.95122	0.405824	LAMA4, ADAM10, NF2, IGFBP5	163	192	13528	1.72904	1	0.995697	99.9785
GOTERM_BP_FAT	GO:0051270~regulation of cell motion	4	1.95122	0.409437	LAMA4, ADAM10, NF2, IGFBP5	163	193	13528	1.72008	1	0.995772	99.9806
Annotation Cluster 33	Enrichment Score: 0.45666250317560136
Category	Term	Count	%	PValue	Genes	List Total	Pop Hits	Pop Total	Fold Enrichment	Bonferroni	Benjamini	FDR
SP_PIR_KEYWORDS	mitochondrion	13	6.34146	0.162616	MCART6, MRPL52, TXN2, IMMT, MTX2, DGUOK, ABCB7, ACAT1, ARL2BP, PET112L, PARS2, VAMP1, SCP2	202	832	19235	1.48786	1	0.813469	89.9709
SP_PIR_KEYWORDS	transit peptide	8	3.90244	0.232917	PET112L, MRPL52, TXN2, PARS2, DGUOK, ABCB7, ACAT1, SCP2	202	476	19235	1.60038	1	0.828463	96.7805
GOTERM_CC_FAT	GO:0005739~mitochondrion	15	7.31707	0.266077	MCART6, MRPL52, TXN2, IMMT, MTX2, TMEM126A, LYPLA1, DGUOK, ABCB7, ACAT1, ARL2BP, PET112L, PARS2, VAMP1, SCP2	137	1087	12782	1.28748	1	0.900841	98.2204
UP_SEQ_FEATURE	transit peptide:Mitochondrion	7	3.41463	0.369335	PET112L, MRPL52, TXN2, PARS2, DGUOK, ABCB7, ACAT1	202	467	19113	1.41827	1	0.999925	99.8925
GOTERM_CC_FAT	GO:0031980~mitochondrial lumen	3	1.46341	0.699226	MRPL52, PARS2, ACAT1	137	227	12782	1.23303	1	0.991503	100
GOTERM_CC_FAT	GO:0005759~mitochondrial matrix	3	1.46341	0.699226	MRPL52, PARS2, ACAT1	137	227	12782	1.23303	1	0.991503	100
Annotation Cluster 34	Enrichment Score: 0.44770792262200754
Category	Term	Count	%	PValue	Genes	List Total	Pop Hits	Pop Total	Fold Enrichment	Bonferroni	Benjamini	FDR
KEGG_PATHWAY	hsa04120:Ubiquitin mediated proteolysis	5	2.43902	0.109954	CUL5, ANAPC11, PIAS1, CDC16, UBE2R2	69	137	5085	2.68962	0.99998	0.933344	72.0621
GOTERM_BP_FAT	GO:0044265~cellular macromolecule catabolic process	13	6.34146	0.160188	CUEDC2, ADAM10, ANAPC11, CDC16, UBE2R2, FBXW9, DCPS, PNKP, CUL5, UPF3B, CAND1, PIAS1, ERCC1	163	725	13528	1.48817	1	0.987723	94.113
GOTERM_BP_FAT	GO:0009057~macromolecule catabolic process	13	6.34146	0.226196	CUEDC2, ADAM10, ANAPC11, CDC16, UBE2R2, FBXW9, DCPS, PNKP, CUL5, UPF3B, CAND1, PIAS1, ERCC1	163	781	13528	1.38146	1	0.990508	98.4401
GOTERM_CC_FAT	GO:0000151~ubiquitin ligase complex	3	1.46341	0.248488	CUL5, CAND1, ANAPC11	137	90	12782	3.10998	1	0.896429	97.5775
GOTERM_MF_FAT	GO:0016879~ligase activity, forming carbon-nitrogen bonds	5	2.43902	0.258265	PET112L, ANAPC11, PIAS1, TTLL1, UBE2R2	146	231	12983	1.92478	1	0.964072	98.2711
SP_PIR_KEYWORDS	ubl conjugation pathway	8	3.90244	0.284202	CUEDC2, FBXW9, CUL5, CAND1, ANAPC11, PIAS1, CDC16, UBE2R2	202	509	19235	1.49663	1	0.878644	98.6867
GOTERM_MF_FAT	GO:0016881~acid-amino acid ligase activity	4	1.95122	0.390141	ANAPC11, PIAS1, TTLL1, UBE2R2	146	201	12983	1.76964	1	0.976574	99.8789
GOTERM_BP_FAT	GO:0051603~proteolysis involved in cellular protein catabolic process	9	4.39024	0.429578	CUEDC2, FBXW9, CUL5, ADAM10, CAND1, ANAPC11, PIAS1, CDC16, UBE2R2	163	600	13528	1.24491	1	0.996099	99.9889
GOTERM_BP_FAT	GO:0044257~cellular protein catabolic process	9	4.39024	0.435074	CUEDC2, FBXW9, CUL5, ADAM10, CAND1, ANAPC11, PIAS1, CDC16, UBE2R2	163	603	13528	1.23871	1	0.995777	99.9905
GOTERM_BP_FAT	GO:0030163~protein catabolic process	9	4.39024	0.469721	CUEDC2, FBXW9, CUL5, ADAM10, CAND1, ANAPC11, PIAS1, CDC16, UBE2R2	163	622	13528	1.20088	1	0.996576	99.9966
GOTERM_BP_FAT	GO:0019941~modification-dependent protein catabolic process	8	3.90244	0.534965	CUEDC2, FBXW9, CUL5, CAND1, ANAPC11, PIAS1, CDC16, UBE2R2	163	574	13528	1.15671	1	0.998171	99.9996
GOTERM_BP_FAT	GO:0043632~modification-dependent macromolecule catabolic process	8	3.90244	0.534965	CUEDC2, FBXW9, CUL5, CAND1, ANAPC11, PIAS1, CDC16, UBE2R2	163	574	13528	1.15671	1	0.998171	99.9996
GOTERM_MF_FAT	GO:0019787~small conjugating protein ligase activity	3	1.46341	0.556003	ANAPC11, PIAS1, UBE2R2	146	166	12983	1.60707	1	0.993409	99.9984
GOTERM_BP_FAT	GO:0006508~proteolysis	13	6.34146	0.615514	CUEDC2, ACY1, ADAM10, ADAMTS19, ATP6AP2, ANAPC11, CDC16, UBE2R2, FBXW9, CUL5, CAND1, PIAS1, PCSK1N	163	1054	13528	1.02364	1	0.999252	100
GOTERM_BP_FAT	GO:0006511~ubiquitin-dependent protein catabolic process	3	1.46341	0.789631	CUL5, ANAPC11, CDC16	163	242	13528	1.02885	1	0.999886	100
Annotation Cluster 35	Enrichment Score: 0.4417868483773703
Category	Term	Count	%	PValue	Genes	List Total	Pop Hits	Pop Total	Fold Enrichment	Bonferroni	Benjamini	FDR
SP_PIR_KEYWORDS	mitochondrion	13	6.34146	0.162616	MCART6, MRPL52, TXN2, IMMT, MTX2, DGUOK, ABCB7, ACAT1, ARL2BP, PET112L, PARS2, VAMP1, SCP2	202	832	19235	1.48786	1	0.813469	89.9709
GOTERM_CC_FAT	GO:0031967~organelle envelope	10	4.87805	0.214789	MCART6, IMMT, DDX19A, MTX2, MNS1, ABCB7, TNPO2, VAMP1, ACAT1, ARL2BP	137	620	12782	1.50483	1	0.897176	95.7109
GOTERM_CC_FAT	GO:0031975~envelope	10	4.87805	0.217418	MCART6, IMMT, DDX19A, MTX2, MNS1, ABCB7, TNPO2, VAMP1, ACAT1, ARL2BP	137	622	12782	1.49999	1	0.891816	95.8942
GOTERM_CC_FAT	GO:0005739~mitochondrion	15	7.31707	0.266077	MCART6, MRPL52, TXN2, IMMT, MTX2, TMEM126A, LYPLA1, DGUOK, ABCB7, ACAT1, ARL2BP, PET112L, PARS2, VAMP1, SCP2	137	1087	12782	1.28748	1	0.900841	98.2204
GOTERM_CC_FAT	GO:0005740~mitochondrial envelope	7	3.41463	0.287839	MCART6, IMMT, MTX2, ABCB7, VAMP1, ACAT1, ARL2BP	137	419	12782	1.5587	1	0.902732	98.7975
GOTERM_CC_FAT	GO:0044429~mitochondrial part	9	4.39024	0.299758	MCART6, MRPL52, PARS2, IMMT, MTX2, ABCB7, VAMP1, ACAT1, ARL2BP	137	595	12782	1.41125	1	0.901796	99.0348
GOTERM_CC_FAT	GO:0031966~mitochondrial membrane	6	2.92683	0.409389	MCART6, IMMT, MTX2, ABCB7, VAMP1, ACAT1	137	394	12782	1.4208	1	0.958608	99.8949
SP_PIR_KEYWORDS	mitochondrion inner membrane	3	1.46341	0.601323	MCART6, IMMT, ABCB7	202	193	19235	1.48015	1	0.969203	99.9993
GOTERM_CC_FAT	GO:0005743~mitochondrial inner membrane	4	1.95122	0.636097	MCART6, IMMT, ABCB7, ACAT1	137	306	12782	1.2196	1	0.988049	99.9998
GOTERM_CC_FAT	GO:0019866~organelle inner membrane	4	1.95122	0.684344	MCART6, IMMT, ABCB7, ACAT1	137	329	12782	1.13434	1	0.990429	100
GOTERM_CC_FAT	GO:0031090~organelle membrane	11	5.36585	0.739447	SLC17A7, MCART6, AP1M1, C14ORF147, IMMT, MTX2, ABCC4, ABCB7, VAMP1, ACAT1, SSR2	137	1096	12782	0.936398	1	0.99435	100
Annotation Cluster 36	Enrichment Score: 0.42622965239844546
Category	Term	Count	%	PValue	Genes	List Total	Pop Hits	Pop Total	Fold Enrichment	Bonferroni	Benjamini	FDR
GOTERM_MF_FAT	GO:0003702~RNA polymerase II transcription factor activity	5	2.43902	0.290492	TAF1C, TAF7, MED18, NFYC, MYEF2	146	244	12983	1.82223	1	0.972179	99.0543
GOTERM_BP_FAT	GO:0006366~transcription from RNA polymerase II promoter	5	2.43902	0.307864	TAF1C, ERCC6, NMI, TAF7, MYEF2	163	234	13528	1.77337	1	0.992452	99.7446
GOTERM_BP_FAT	GO:0006351~transcription, DNA-dependent	5	2.43902	0.464458	TAF1C, ERCC6, NMI, TAF7, MYEF2	163	292	13528	1.42113	1	0.996555	99.996
GOTERM_BP_FAT	GO:0032774~RNA biosynthetic process	5	2.43902	0.474943	TAF1C, ERCC6, NMI, TAF7, MYEF2	163	296	13528	1.40192	1	0.996597	99.9971
Annotation Cluster 37	Enrichment Score: 0.3992943592422648
Category	Term	Count	%	PValue	Genes	List Total	Pop Hits	Pop Total	Fold Enrichment	Bonferroni	Benjamini	FDR
GOTERM_BP_FAT	GO:0045321~leukocyte activation	5	2.43902	0.329548	ADAM10, IGBP1, FAS, ERCC1, IMPDH2	163	242	13528	1.71475	1	0.992469	99.8476
GOTERM_BP_FAT	GO:0046649~lymphocyte activation	4	1.95122	0.426362	IGBP1, FAS, ERCC1, IMPDH2	163	199	13528	1.66822	1	0.996054	99.9879
GOTERM_BP_FAT	GO:0001775~cell activation	5	2.43902	0.451253	ADAM10, IGBP1, FAS, ERCC1, IMPDH2	163	287	13528	1.44589	1	0.996199	99.9941
Annotation Cluster 38	Enrichment Score: 0.3749899725919965
Category	Term	Count	%	PValue	Genes	List Total	Pop Hits	Pop Total	Fold Enrichment	Bonferroni	Benjamini	FDR
SP_PIR_KEYWORDS	potassium	3	1.46341	0.380011	ACAT1, IMPDH2, KCNE4	202	126	19235	2.26721	1	0.913709	99.796
GOTERM_MF_FAT	GO:0030955~potassium ion binding	3	1.46341	0.419868	ACAT1, IMPDH2, KCNE4	146	128	12983	2.08417	1	0.97913	99.9386
GOTERM_MF_FAT	GO:0031420~alkali metal ion binding	4	1.95122	0.470025	SLC17A7, ACAT1, IMPDH2, KCNE4	146	228	12983	1.56008	1	0.985611	99.982
Annotation Cluster 39	Enrichment Score: 0.36930264922882455
Category	Term	Count	%	PValue	Genes	List Total	Pop Hits	Pop Total	Fold Enrichment	Bonferroni	Benjamini	FDR
SP_PIR_KEYWORDS	DNA binding	9	4.39024	0.0271583	ZNF19, HOXC6, MEOX2, HOXC4, CREM, SOX3, ZNF35, ERCC1, ZNF23	202	340	19235	2.5206	0.998856	0.571159	30.0077
GOTERM_BP_FAT	GO:0048232~male gamete generation	5	2.43902	0.50592	CREM, SOX3, ZNF35, SPA17, ERCC1	163	308	13528	1.3473	1	0.997534	99.9989
GOTERM_BP_FAT	GO:0007283~spermatogenesis	5	2.43902	0.50592	CREM, SOX3, ZNF35, SPA17, ERCC1	163	308	13528	1.3473	1	0.997534	99.9989
GOTERM_BP_FAT	GO:0048610~reproductive cellular process	3	1.46341	0.582624	SOX3, SPA17, ERCC1	163	162	13528	1.53692	1	0.998772	99.9999
GOTERM_BP_FAT	GO:0032504~multicellular organism reproduction	6	2.92683	0.698113	MEN1, CREM, SOX3, ZNF35, SPA17, ERCC1	163	487	13528	1.02251	1	0.999617	100
GOTERM_BP_FAT	GO:0048609~reproductive process in a multicellular organism	6	2.92683	0.698113	MEN1, CREM, SOX3, ZNF35, SPA17, ERCC1	163	487	13528	1.02251	1	0.999617	100
GOTERM_BP_FAT	GO:0007276~gamete generation	5	2.43902	0.700645	CREM, SOX3, ZNF35, SPA17, ERCC1	163	395	13528	1.05056	1	0.99959	100
GOTERM_BP_FAT	GO:0019953~sexual reproduction	5	2.43902	0.803109	CREM, SOX3, ZNF35, SPA17, ERCC1	163	458	13528	0.906047	1	0.999915	100
Annotation Cluster 40	Enrichment Score: 0.35049549734750896
Category	Term	Count	%	PValue	Genes	List Total	Pop Hits	Pop Total	Fold Enrichment	Bonferroni	Benjamini	FDR
SP_PIR_KEYWORDS	atp-binding	22	10.7317	0.0373835	ABCA7, MKNK1, CCT2, DGUOK, ABCB7, ACSS2, AK7, RAD50, UBE2R2, BTK, PET112L, PNKP, ERCC6, MAP3K4, PARS2, DDX19A, PLK1, LARS, ABCC4, NEK5, ABCC5, AKT2	202	1326	19235	1.57987	0.999915	0.608302	38.9637
SP_PIR_KEYWORDS	kinase	11	5.36585	0.184621	PNKP, MAP3K4, CERKL, PLK1, MOBKL1A, MKNK1, DGUOK, AK7, NEK5, BTK, AKT2	202	688	19235	1.52246	1	0.791755	92.8978
SMART	SM00220:S_TKc	5	2.43902	0.274026	MAP3K4, PLK1, MKNK1, NEK5, AKT2	94	259	9079	1.86458	1	0.995392	96.7853
UP_SEQ_FEATURE	nucleotide phosphate-binding region:ATP	13	6.34146	0.313316	MKNK1, DGUOK, AK7, ABCB7, RAD50, BTK, PNKP, MAP3K4, ERCC6, DDX19A, PLK1, NEK5, AKT2	202	962	19113	1.27863	1	0.999908	99.6204
INTERPRO	IPR002290:Serine/threonine protein kinase	5	2.43902	0.317241	MAP3K4, PLK1, MKNK1, NEK5, AKT2	184	259	16659	1.74784	1	0.999998	99.5213
GOTERM_BP_FAT	GO:0006468~protein amino acid phosphorylation	10	4.87805	0.405569	ERCC6, ADAM10, MAP3K4, PLK1, MOBKL1A, MKNK1, DGUOK, NEK5, BTK, AKT2	163	667	13528	1.24429	1	0.995874	99.9784
GOTERM_BP_FAT	GO:0016310~phosphorylation	11	5.36585	0.491271	PNKP, ERCC6, ADAM10, MAP3K4, PLK1, MOBKL1A, MKNK1, DGUOK, NEK5, BTK, AKT2	163	800	13528	1.14117	1	0.997314	99.9983
UP_SEQ_FEATURE	binding site:ATP	7	3.41463	0.506907	MAP3K4, PLK1, LARS, MKNK1, NEK5, BTK, AKT2	202	542	19113	1.22201	1	0.999976	99.9972
UP_SEQ_FEATURE	active site:Proton acceptor	8	3.90244	0.541421	MAP3K4, ACY1, PLK1, MKNK1, ACAT1, NEK5, BTK, AKT2	202	658	19113	1.15038	1	0.999986	99.999
INTERPRO	IPR008271:Serine/threonine protein kinase, active site	5	2.43902	0.546549	MAP3K4, PLK1, MKNK1, NEK5, AKT2	184	354	16659	1.27879	1	1	99.9984
UP_SEQ_FEATURE	domain:Protein kinase	6	2.92683	0.549194	MAP3K4, PLK1, MKNK1, NEK5, BTK, AKT2	202	469	19113	1.21048	1	0.999986	99.9993
INTERPRO	IPR017442:Serine/threonine protein kinase-related	5	2.43902	0.55583	MAP3K4, PLK1, MKNK1, NEK5, AKT2	184	359	16659	1.26098	1	1	99.9988
INTERPRO	IPR017441:Protein kinase, ATP binding site	6	2.92683	0.562575	MAP3K4, PLK1, MKNK1, NEK5, BTK, AKT2	184	455	16659	1.19391	1	1	99.9991
SP_PIR_KEYWORDS	serine/threonine-protein kinase	5	2.43902	0.565805	MAP3K4, PLK1, MKNK1, NEK5, AKT2	202	381	19235	1.24964	1	0.965417	99.998
SP_PIR_KEYWORDS	transferase	15	7.31707	0.601038	MGAT4A, GAL3ST4, ALG1, MKNK1, DGUOK, AK7, ACAT1, BTK, PNKP, MAP3K4, PLK1, SCP2, NEK5, AKT2, PTDSS2	202	1394	19235	1.02464	1	0.970753	99.9993
INTERPRO	IPR000719:Protein kinase, core	6	2.92683	0.602811	MAP3K4, PLK1, MKNK1, NEK5, BTK, AKT2	184	476	16659	1.14124	1	1	99.9998
KEGG_PATHWAY	hsa04010:MAPK signaling pathway	4	1.95122	0.701455	MAP3K4, MKNK1, FAS, AKT2	69	267	5085	1.10405	1	0.999112	99.9998
GOTERM_MF_FAT	GO:0004674~protein serine/threonine kinase activity	5	2.43902	0.712261	MAP3K4, PLK1, MKNK1, NEK5, AKT2	146	430	12983	1.03401	1	0.998909	100
GOTERM_BP_FAT	GO:0006796~phosphate metabolic process	11	5.36585	0.736796	PNKP, ERCC6, ADAM10, MAP3K4, PLK1, MOBKL1A, MKNK1, DGUOK, NEK5, BTK, AKT2	163	973	13528	0.938266	1	0.999691	100
GOTERM_BP_FAT	GO:0006793~phosphorus metabolic process	11	5.36585	0.736796	PNKP, ERCC6, ADAM10, MAP3K4, PLK1, MOBKL1A, MKNK1, DGUOK, NEK5, BTK, AKT2	163	973	13528	0.938266	1	0.999691	100
GOTERM_MF_FAT	GO:0004672~protein kinase activity	6	2.92683	0.812943	MAP3K4, PLK1, MKNK1, NEK5, BTK, AKT2	146	606	12983	0.880442	1	0.999841	100
Annotation Cluster 41	Enrichment Score: 0.32066995619392336
Category	Term	Count	%	PValue	Genes	List Total	Pop Hits	Pop Total	Fold Enrichment	Bonferroni	Benjamini	FDR
GOTERM_BP_FAT	GO:0009101~glycoprotein biosynthetic process	4	1.95122	0.295092	MGAT4A, GAL3ST4, LIPA, ALG1	163	158	13528	2.10111	1	0.991312	99.6564
GOTERM_BP_FAT	GO:0009100~glycoprotein metabolic process	4	1.95122	0.436653	MGAT4A, GAL3ST4, LIPA, ALG1	163	202	13528	1.64344	1	0.995711	99.991
GOTERM_BP_FAT	GO:0043413~biopolymer glycosylation	3	1.46341	0.454986	MGAT4A, LIPA, ALG1	163	128	13528	1.94517	1	0.996279	99.9947
GOTERM_BP_FAT	GO:0070085~glycosylation	3	1.46341	0.454986	MGAT4A, LIPA, ALG1	163	128	13528	1.94517	1	0.996279	99.9947
GOTERM_BP_FAT	GO:0006486~protein amino acid glycosylation	3	1.46341	0.454986	MGAT4A, LIPA, ALG1	163	128	13528	1.94517	1	0.996279	99.9947
UP_SEQ_FEATURE	topological domain:Lumenal	6	2.92683	0.500794	MGAT4A, C14ORF147, GAL3ST4, ALG1, SFT2D3, SSR2	202	444	19113	1.27863	1	0.999978	99.9966
SP_PIR_KEYWORDS	Signal-anchor	3	1.46341	0.936622	MGAT4A, GAL3ST4, ALG1	202	421	19235	0.678547	1	0.99959	100
Annotation Cluster 42	Enrichment Score: 0.3144123934883286
Category	Term	Count	%	PValue	Genes	List Total	Pop Hits	Pop Total	Fold Enrichment	Bonferroni	Benjamini	FDR
GOTERM_CC_FAT	GO:0044451~nucleoplasm part	12	5.85366	0.034557	MEN1, ERCC6, INTS5, CREM, TAF7, MED18, C19ORF2, NFYC, ACTL6A, TRIM16, THOC4, PIAS1	137	555	12782	2.01728	0.999868	0.590686	36.7459
GOTERM_MF_FAT	GO:0016563~transcription activator activity	8	3.90244	0.175104	CHURC1, CREM, TAF7, NFYC, MYEF2, CAND1, TRIM16, PIAS1	146	410	12983	1.73512	1	0.9236	92.6791
GOTERM_BP_FAT	GO:0010604~positive regulation of macromolecule metabolic process	13	6.34146	0.329986	CHURC1, TAF7, NFYC, TRIM16, ANAPC11, CDC16, PIN1, MEN1, ERCC6, PLK1, CAND1, PIAS1, AKT2	163	857	13528	1.25895	1	0.992161	99.8492
GOTERM_BP_FAT	GO:0051254~positive regulation of RNA metabolic process	7	3.41463	0.518086	MEN1, ERCC6, TAF7, NFYC, CAND1, TRIM16, PIAS1	163	481	13528	1.20781	1	0.997919	99.9993
GOTERM_BP_FAT	GO:0045935~positive regulation of nucleobase, nucleoside, nucleotide and nucleic acid metabolic process	8	3.90244	0.624079	MEN1, CHURC1, ERCC6, TAF7, NFYC, CAND1, TRIM16, PIAS1	163	624	13528	1.06402	1	0.99931	100
GOTERM_BP_FAT	GO:0051173~positive regulation of nitrogen compound metabolic process	8	3.90244	0.657016	MEN1, CHURC1, ERCC6, TAF7, NFYC, CAND1, TRIM16, PIAS1	163	644	13528	1.03098	1	0.999378	100
GOTERM_BP_FAT	GO:0010557~positive regulation of macromolecule biosynthetic process	8	3.90244	0.672832	MEN1, CHURC1, TAF7, NFYC, CAND1, TRIM16, PIAS1, AKT2	163	654	13528	1.01522	1	0.999469	100
GOTERM_BP_FAT	GO:0045941~positive regulation of transcription	7	3.41463	0.673321	MEN1, CHURC1, TAF7, NFYC, CAND1, TRIM16, PIAS1	163	564	13528	1.03007	1	0.999452	100
GOTERM_BP_FAT	GO:0045893~positive regulation of transcription, DNA-dependent	6	2.92683	0.680584	MEN1, TAF7, NFYC, CAND1, TRIM16, PIAS1	163	477	13528	1.04395	1	0.999488	100
GOTERM_BP_FAT	GO:0010628~positive regulation of gene expression	7	3.41463	0.700916	MEN1, CHURC1, TAF7, NFYC, CAND1, TRIM16, PIAS1	163	581	13528	0.999926	1	0.999575	100
GOTERM_BP_FAT	GO:0031328~positive regulation of cellular biosynthetic process	8	3.90244	0.718954	MEN1, CHURC1, TAF7, NFYC, CAND1, TRIM16, PIAS1, AKT2	163	685	13528	0.969271	1	0.99969	100
GOTERM_BP_FAT	GO:0009891~positive regulation of biosynthetic process	8	3.90244	0.73287	MEN1, CHURC1, TAF7, NFYC, CAND1, TRIM16, PIAS1, AKT2	163	695	13528	0.955325	1	0.9997	100
GOTERM_BP_FAT	GO:0006357~regulation of transcription from RNA polymerase II promoter	7	3.41463	0.87374	HOXC6, MEN1, TAF7, MED18, C19ORF2, NFYC, CAND1	163	727	13528	0.799116	1	0.99999	100
GOTERM_BP_FAT	GO:0045944~positive regulation of transcription from RNA polymerase II promoter	3	1.46341	0.939499	MEN1, TAF7, CAND1	163	371	13528	0.671109	1	1	100
Annotation Cluster 43	Enrichment Score: 0.3101783334654602
Category	Term	Count	%	PValue	Genes	List Total	Pop Hits	Pop Total	Fold Enrichment	Bonferroni	Benjamini	FDR
GOTERM_BP_FAT	GO:0006281~DNA repair	6	2.92683	0.254095	MEN1, PNKP, ERCC6, FANCF, RAD50, ERCC1	163	284	13528	1.75339	1	0.990358	99.1403
GOTERM_BP_FAT	GO:0051276~chromosome organization	7	3.41463	0.526229	MEN1, HIST1H2BM, C14ORF169, ACTL6A, TRIM16, RAD50, ERCC1	163	485	13528	1.19785	1	0.997954	99.9995
GOTERM_CC_FAT	GO:0044427~chromosomal part	5	2.43902	0.591495	MEN1, HIST1H2BM, DCTN1, RAD50, ERCC1	137	386	12782	1.20854	1	0.985168	99.9991
GOTERM_CC_FAT	GO:0005694~chromosome	5	2.43902	0.726382	MEN1, HIST1H2BM, DCTN1, RAD50, ERCC1	137	460	12782	1.01412	1	0.993683	100
Annotation Cluster 44	Enrichment Score: 0.2991773045457719
Category	Term	Count	%	PValue	Genes	List Total	Pop Hits	Pop Total	Fold Enrichment	Bonferroni	Benjamini	FDR
GOTERM_BP_FAT	GO:0001501~skeletal system development	7	3.41463	0.184221	HOXC6, MEN1, EBP, HOXC4, DLL3, SPARC, IGFBP5	163	319	13528	1.82118	1	0.987864	96.3246
GOTERM_BP_FAT	GO:0009952~anterior/posterior pattern formation	4	1.95122	0.23561	HOXC6, MEOX2, HOXC4, DLL3	163	140	13528	2.37125	1	0.990034	98.7211
SP_PIR_KEYWORDS	developmental protein	11	5.36585	0.29804	HOXC6, STIL, DIXDC1, CHURC1, DAB1, MEOX2, HOXC4, CREM, DLL3, GPM6B, DONSON	202	779	19235	1.34461	1	0.88036	98.9802
GOTERM_BP_FAT	GO:0003002~regionalization	4	1.95122	0.421009	HOXC6, MEOX2, HOXC4, DLL3	163	197	13528	1.68515	1	0.996041	99.9859
GOTERM_BP_FAT	GO:0043009~chordate embryonic development	5	2.43902	0.562907	HOXC6, MEN1, ADAM10, MEOX2, DLL3	163	331	13528	1.25368	1	0.998512	99.9999
GOTERM_BP_FAT	GO:0009792~embryonic development ending in birth or egg hatching	5	2.43902	0.570079	HOXC6, MEN1, ADAM10, MEOX2, DLL3	163	334	13528	1.24242	1	0.998637	99.9999
UP_SEQ_FEATURE	DNA-binding region:Homeobox	3	1.46341	0.596257	HOXC6, MEOX2, HOXC4	202	190	19113	1.49398	1	0.999995	99.9999
GOTERM_BP_FAT	GO:0007389~pattern specification process	4	1.95122	0.623537	HOXC6, MEOX2, HOXC4, DLL3	163	267	13528	1.24335	1	0.999333	100
SMART	SM00389:HOX	3	1.46341	0.698675	HOXC6, MEOX2, HOXC4	94	235	9079	1.233	1	0.999997	99.9997
SP_PIR_KEYWORDS	Homeobox	3	1.46341	0.722129	HOXC6, MEOX2, HOXC4	202	242	19235	1.18045	1	0.985837	100
INTERPRO	IPR017970:Homeobox, conserved site	3	1.46341	0.726375	HOXC6, MEOX2, HOXC4	184	232	16659	1.17075	1	1	100
INTERPRO	IPR001356:Homeobox	3	1.46341	0.732908	HOXC6, MEOX2, HOXC4	184	235	16659	1.1558	1	1	100
INTERPRO	IPR012287:Homeodomain-related	3	1.46341	0.739309	HOXC6, MEOX2, HOXC4	184	238	16659	1.14124	1	1	100
Annotation Cluster 45	Enrichment Score: 0.275525263524786
Category	Term	Count	%	PValue	Genes	List Total	Pop Hits	Pop Total	Fold Enrichment	Bonferroni	Benjamini	FDR
GOTERM_BP_FAT	GO:0001819~positive regulation of cytokine production	3	1.46341	0.29307	CD83, ATP6AP2, TRIM16	163	90	13528	2.76646	1	0.991427	99.6401
GOTERM_BP_FAT	GO:0001817~regulation of cytokine production	3	1.46341	0.641124	CD83, ATP6AP2, TRIM16	163	181	13528	1.37559	1	0.999389	100
GOTERM_BP_FAT	GO:0051240~positive regulation of multicellular organismal process	3	1.46341	0.793436	CD83, ATP6AP2, TRIM16	163	244	13528	1.02042	1	0.999893	100
Annotation Cluster 46	Enrichment Score: 0.27265071480700925
Category	Term	Count	%	PValue	Genes	List Total	Pop Hits	Pop Total	Fold Enrichment	Bonferroni	Benjamini	FDR
GOTERM_BP_FAT	GO:0016570~histone modification	3	1.46341	0.430662	MEN1, ACTL6A, TRIM16	163	122	13528	2.04083	1	0.995821	99.9893
GOTERM_BP_FAT	GO:0016569~covalent chromatin modification	3	1.46341	0.446943	MEN1, ACTL6A, TRIM16	163	126	13528	1.97604	1	0.996079	99.9933
GOTERM_BP_FAT	GO:0051276~chromosome organization	7	3.41463	0.526229	MEN1, HIST1H2BM, C14ORF169, ACTL6A, TRIM16, RAD50, ERCC1	163	485	13528	1.19785	1	0.997954	99.9995
GOTERM_BP_FAT	GO:0016568~chromatin modification	4	1.95122	0.640987	MEN1, C14ORF169, ACTL6A, TRIM16	163	274	13528	1.21159	1	0.999414	100
GOTERM_BP_FAT	GO:0006325~chromatin organization	5	2.43902	0.667321	MEN1, HIST1H2BM, C14ORF169, ACTL6A, TRIM16	163	378	13528	1.0978	1	0.999429	100
Annotation Cluster 47	Enrichment Score: 0.26043068008557346
Category	Term	Count	%	PValue	Genes	List Total	Pop Hits	Pop Total	Fold Enrichment	Bonferroni	Benjamini	FDR
GOTERM_BP_FAT	GO:0010564~regulation of cell cycle process	3	1.46341	0.397373	CDC16, GTSE1, PIN1	163	114	13528	2.18405	1	0.995858	99.973
GOTERM_BP_FAT	GO:0007346~regulation of mitotic cell cycle	3	1.46341	0.546516	CDC16, GTSE1, PIN1	163	152	13528	1.63804	1	0.99838	99.9997
GOTERM_BP_FAT	GO:0051726~regulation of cell cycle	4	1.95122	0.761915	MEN1, CDC16, GTSE1, PIN1	163	331	13528	1.00295	1	0.999809	100
Annotation Cluster 48	Enrichment Score: 0.26015851933759965
Category	Term	Count	%	PValue	Genes	List Total	Pop Hits	Pop Total	Fold Enrichment	Bonferroni	Benjamini	FDR
GOTERM_CC_FAT	GO:0044431~Golgi apparatus part	5	2.43902	0.381904	AP1M1, ADAM10, RAB14, PCSK1N, DNMBP	137	294	12782	1.58672	1	0.949235	99.81
GOTERM_CC_FAT	GO:0005794~Golgi apparatus	10	4.87805	0.58701	MGAT4A, ABCA7, AP1M1, GAL3ST4, ADAM10, TAF7, RAB14, MYEF2, PCSK1N, DNMBP	137	872	12782	1.06995	1	0.985565	99.999
SP_PIR_KEYWORDS	golgi apparatus	6	2.92683	0.739477	MGAT4A, ABCA7, AP1M1, GAL3ST4, PCSK1N, DNMBP	202	588	19235	0.971661	1	0.987867	100
Annotation Cluster 49	Enrichment Score: 0.25266972255924997
Category	Term	Count	%	PValue	Genes	List Total	Pop Hits	Pop Total	Fold Enrichment	Bonferroni	Benjamini	FDR
UP_SEQ_FEATURE	repeat:WD 5	4	1.95122	0.446588	FBXW9, TBL3, TLE6, WDR13	202	233	19113	1.62436	1	0.999971	99.9845
UP_SEQ_FEATURE	repeat:WD 7	3	1.46341	0.46907	FBXW9, TBL3, TLE6	202	150	19113	1.89238	1	0.999981	99.9916
INTERPRO	IPR017986:WD40 repeat, region	4	1.95122	0.484621	FBXW9, TBL3, TLE6, WDR13	184	238	16659	1.52165	1	1	99.9907
UP_SEQ_FEATURE	repeat:WD 4	4	1.95122	0.493657	FBXW9, TBL3, TLE6, WDR13	202	251	19113	1.50787	1	0.999979	99.9959
SMART	SM00320:WD40	4	1.95122	0.515928	FBXW9, TBL3, TLE6, WDR13	94	266	9079	1.45241	1	0.999961	99.9585
UP_SEQ_FEATURE	repeat:WD 3	4	1.95122	0.534358	FBXW9, TBL3, TLE6, WDR13	202	265	19113	1.42821	1	0.999987	99.9988
SP_PIR_KEYWORDS	wd repeat	4	1.95122	0.554976	FBXW9, TBL3, TLE6, WDR13	202	276	19235	1.38004	1	0.963828	99.9972
UP_SEQ_FEATURE	repeat:WD 2	4	1.95122	0.556163	FBXW9, TBL3, TLE6, WDR13	202	274	19113	1.3813	1	0.999986	99.9994
UP_SEQ_FEATURE	repeat:WD 1	4	1.95122	0.556163	FBXW9, TBL3, TLE6, WDR13	202	274	19113	1.3813	1	0.999986	99.9994
INTERPRO	IPR001680:WD40 repeat	4	1.95122	0.561748	FBXW9, TBL3, TLE6, WDR13	184	266	16659	1.36147	1	1	99.999
INTERPRO	IPR019775:WD40 repeat, conserved site	4	1.95122	0.589537	FBXW9, TBL3, TLE6, WDR13	184	277	16659	1.30741	1	1	99.9996
UP_SEQ_FEATURE	repeat:WD 6	3	1.46341	0.601969	FBXW9, TBL3, TLE6	202	192	19113	1.47842	1	0.999995	99.9999
INTERPRO	IPR015943:WD40/YVTN repeat-like	4	1.95122	0.643472	FBXW9, TBL3, TLE6, WDR13	184	300	16659	1.20717	1	1	99.9999
INTERPRO	IPR019782:WD40 repeat 2	3	1.46341	0.712905	FBXW9, TBL3, WDR13	184	226	16659	1.20183	1	1	100
INTERPRO	IPR019781:WD40 repeat, subgroup	3	1.46341	0.747641	FBXW9, TBL3, WDR13	184	242	16659	1.12237	1	1	100
Annotation Cluster 50	Enrichment Score: 0.2305963130096508
Category	Term	Count	%	PValue	Genes	List Total	Pop Hits	Pop Total	Fold Enrichment	Bonferroni	Benjamini	FDR
GOTERM_BP_FAT	GO:0006892~post-Golgi vesicle-mediated transport	3	1.46341	0.153032	AP1M1, RAB14, SNAP23	163	58	13528	4.29279	1	0.98952	93.2442
SP_PIR_KEYWORDS	protein transport	7	3.41463	0.400528	AP1M1, DDX19A, MTX2, RAB14, SNAP23, TNPO2, SFT2D3	202	485	19235	1.37435	1	0.923386	99.8681
GOTERM_BP_FAT	GO:0048193~Golgi vesicle transport	3	1.46341	0.466925	AP1M1, RAB14, SNAP23	163	131	13528	1.90062	1	0.996556	99.9963
GOTERM_CC_FAT	GO:0012505~endomembrane system	9	4.39024	0.59732	SLC17A7, AP1M1, C14ORF147, DDX19A, RAB14, ABCC4, MNS1, TNPO2, SSR2	137	782	12782	1.07378	1	0.982636	99.9993
GOTERM_BP_FAT	GO:0006886~intracellular protein transport	5	2.43902	0.659127	AP1M1, CHML, MTX2, TNPO2, SSR2	163	374	13528	1.10954	1	0.999379	100
GOTERM_BP_FAT	GO:0046907~intracellular transport	8	3.90244	0.677489	AP1M1, CHML, MTX2, RAB14, THOC4, SNAP23, TNPO2, SSR2	163	657	13528	1.01058	1	0.999476	100
GOTERM_BP_FAT	GO:0015031~protein transport	9	4.39024	0.699027	AP1M1, CHML, DDX19A, MTX2, RAB14, SNAP23, TNPO2, SFT2D3, SSR2	163	762	13528	0.980243	1	0.999609	100
GOTERM_BP_FAT	GO:0045184~establishment of protein localization	9	4.39024	0.708702	AP1M1, CHML, DDX19A, MTX2, RAB14, SNAP23, TNPO2, SFT2D3, SSR2	163	769	13528	0.97132	1	0.999626	100
GOTERM_BP_FAT	GO:0034613~cellular protein localization	5	2.43902	0.729778	AP1M1, CHML, MTX2, TNPO2, SSR2	163	411	13528	1.00966	1	0.999715	100
GOTERM_BP_FAT	GO:0006605~protein targeting	3	1.46341	0.732003	MTX2, TNPO2, SSR2	163	215	13528	1.15805	1	0.999718	100
GOTERM_BP_FAT	GO:0070727~cellular macromolecule localization	5	2.43902	0.735	AP1M1, CHML, MTX2, TNPO2, SSR2	163	414	13528	1.00234	1	0.99969	100
GOTERM_BP_FAT	GO:0008104~protein localization	10	4.87805	0.736932	AP1M1, CHML, DDX19A, MTX2, RAB14, BIN3, SNAP23, TNPO2, SFT2D3, SSR2	163	882	13528	0.940974	1	0.999679	100
GOTERM_BP_FAT	GO:0016192~vesicle-mediated transport	5	2.43902	0.918612	ABCA7, AP1M1, RAB14, SNAP23, VAMP1	163	576	13528	0.720433	1	0.999999	100
Annotation Cluster 51	Enrichment Score: 0.21533927614572
Category	Term	Count	%	PValue	Genes	List Total	Pop Hits	Pop Total	Fold Enrichment	Bonferroni	Benjamini	FDR
GOTERM_CC_FAT	GO:0009986~cell surface	7	3.41463	0.166695	PVR, CD83, SRPX, ADAM10, ATP6AP2, CD274, FAS	137	348	12782	1.87671	1	0.878201	90.6975
UP_SEQ_FEATURE	domain:Ig-like V-type	3	1.46341	0.375513	PVR, CD83, CD274	202	124	19113	2.28916	1	0.999888	99.9071
KEGG_PATHWAY	hsa04514:Cell adhesion molecules (CAMs)	3	1.46341	0.531293	PVR, CD274, HLA-E	69	132	5085	1.6749	1	0.995577	99.975
INTERPRO	IPR013151:Immunoglobulin	3	1.46341	0.653442	PVR, CD83, CD274	184	202	16659	1.34462	1	1	100
INTERPRO	IPR007110:Immunoglobulin-like	5	2.43902	0.804559	PVR, CD83, CD274, HLA-E, LRFN3	184	501	16659	0.903573	1	1	100
INTERPRO	IPR013783:Immunoglobulin-like fold	5	2.43902	0.861209	PVR, CD83, CD274, HLA-E, LRFN3	184	553	16659	0.818608	1	1	100
SP_PIR_KEYWORDS	Immunoglobulin domain	4	1.95122	0.872199	PVR, CD83, CD274, LRFN3	202	470	19235	0.810407	1	0.997405	100
SP_PIR_KEYWORDS	transmembrane protein	5	2.43902	0.906721	PVR, CD83, SLC6A6, FAS, HLA-E	202	642	19235	0.74161	1	0.99887	100
GOTERM_BP_FAT	GO:0006955~immune response	5	2.43902	0.968504	CD83, CD274, FAS, HLA-E, ERCC1	163	690	13528	0.601405	1	1	100
Annotation Cluster 52	Enrichment Score: 0.19632766553441525
Category	Term	Count	%	PValue	Genes	List Total	Pop Hits	Pop Total	Fold Enrichment	Bonferroni	Benjamini	FDR
GOTERM_BP_FAT	GO:0043434~response to peptide hormone stimulus	3	1.46341	0.55407	TRIM16, ABCC5, AKT2	163	154	13528	1.61676	1	0.998395	99.9998
GOTERM_BP_FAT	GO:0010033~response to organic substance	9	4.39024	0.638455	CD83, ADAM10, TXN2, OSMR, RBM3, TRIM16, FAS, ABCC5, AKT2	163	721	13528	1.03598	1	0.99941	100
GOTERM_BP_FAT	GO:0009725~response to hormone stimulus	5	2.43902	0.644468	TXN2, TRIM16, FAS, ABCC5, AKT2	163	367	13528	1.13071	1	0.999378	100
GOTERM_BP_FAT	GO:0009719~response to endogenous stimulus	5	2.43902	0.719106	TXN2, TRIM16, FAS, ABCC5, AKT2	163	405	13528	1.02462	1	0.999678	100
Annotation Cluster 53	Enrichment Score: 0.12743245696836786
Category	Term	Count	%	PValue	Genes	List Total	Pop Hits	Pop Total	Fold Enrichment	Bonferroni	Benjamini	FDR
GOTERM_BP_FAT	GO:0043623~cellular protein complex assembly	3	1.46341	0.582624	TBCA, TNPO2, CENPJ	163	162	13528	1.53692	1	0.998772	99.9999
GOTERM_BP_FAT	GO:0070271~protein complex biogenesis	6	2.92683	0.72799	TBCA, TAF7, PRKAB1, FAS, TNPO2, CENPJ	163	505	13528	0.986066	1	0.999715	100
GOTERM_BP_FAT	GO:0006461~protein complex assembly	6	2.92683	0.72799	TBCA, TAF7, PRKAB1, FAS, TNPO2, CENPJ	163	505	13528	0.986066	1	0.999715	100
GOTERM_BP_FAT	GO:0034622~cellular macromolecular complex assembly	4	1.95122	0.737606	HIST1H2BM, TBCA, TNPO2, CENPJ	163	318	13528	1.04395	1	0.999671	100
GOTERM_BP_FAT	GO:0034621~cellular macromolecular complex subunit organization	4	1.95122	0.805085	HIST1H2BM, TBCA, TNPO2, CENPJ	163	357	13528	0.929903	1	0.999917	100
GOTERM_BP_FAT	GO:0065003~macromolecular complex assembly	7	3.41463	0.813937	HIST1H2BM, TBCA, TAF7, PRKAB1, FAS, TNPO2, CENPJ	163	665	13528	0.87362	1	0.99993	100
GOTERM_BP_FAT	GO:0043933~macromolecular complex subunit organization	7	3.41463	0.859165	HIST1H2BM, TBCA, TAF7, PRKAB1, FAS, TNPO2, CENPJ	163	710	13528	0.818249	1	0.999983	100
Annotation Cluster 54	Enrichment Score: 0.08191841352309923
Category	Term	Count	%	PValue	Genes	List Total	Pop Hits	Pop Total	Fold Enrichment	Bonferroni	Benjamini	FDR
SP_PIR_KEYWORDS	cell adhesion	5	2.43902	0.646251	PVR, LAMA4, SRPX, LRFN3, PCDH18	202	422	19235	1.12823	1	0.975396	99.9999
GOTERM_BP_FAT	GO:0016337~cell-cell adhesion	3	1.46341	0.846561	PVR, DAB1, PCDH18	163	276	13528	0.902107	1	0.999974	100
GOTERM_BP_FAT	GO:0007155~cell adhesion	6	2.92683	0.926842	PVR, LAMA4, SRPX, DAB1, BTBD9, PCDH18	163	700	13528	0.711376	1	0.999999	100
GOTERM_BP_FAT	GO:0022610~biological adhesion	6	2.92683	0.927387	PVR, LAMA4, SRPX, DAB1, BTBD9, PCDH18	163	701	13528	0.710361	1	0.999999	100
Annotation Cluster 55	Enrichment Score: 0.08047654213661927
Category	Term	Count	%	PValue	Genes	List Total	Pop Hits	Pop Total	Fold Enrichment	Bonferroni	Benjamini	FDR
GOTERM_MF_FAT	GO:0005083~small GTPase regulator activity	3	1.46341	0.814443	IQGAP3, ARL2BP, DNMBP	146	274	12983	0.973628	1	0.999826	100
GOTERM_MF_FAT	GO:0030695~GTPase regulator activity	4	1.95122	0.833742	CHML, IQGAP3, ARL2BP, DNMBP	146	404	12983	0.880442	1	0.999886	100
GOTERM_MF_FAT	GO:0060589~nucleoside-triphosphatase regulator activity	4	1.95122	0.844653	CHML, IQGAP3, ARL2BP, DNMBP	146	413	12983	0.861256	1	0.999907	100
Annotation Cluster 56	Enrichment Score: 0.07529028899442923
Category	Term	Count	%	PValue	Genes	List Total	Pop Hits	Pop Total	Fold Enrichment	Bonferroni	Benjamini	FDR
GOTERM_MF_FAT	GO:0008237~metallopeptidase activity	3	1.46341	0.60923	ADAMTS19, ADAM10, ACY1	146	183	12983	1.45778	1	0.996318	99.9997
GOTERM_MF_FAT	GO:0070011~peptidase activity, acting on L-amino acid peptides	3	1.46341	0.986279	ADAMTS19, ADAM10, ACY1	146	549	12983	0.485927	1	1	100
GOTERM_MF_FAT	GO:0008233~peptidase activity	3	1.46341	0.989347	ADAMTS19, ADAM10, ACY1	146	574	12983	0.464763	1	1	100
Annotation Cluster 57	Enrichment Score: 0.07117152918105367
Category	Term	Count	%	PValue	Genes	List Total	Pop Hits	Pop Total	Fold Enrichment	Bonferroni	Benjamini	FDR
SP_PIR_KEYWORDS	extracellular matrix	3	1.46341	0.720005	LAMA4, ADAMTS19, SPARC	202	241	19235	1.18535	1	0.986292	100
GOTERM_CC_FAT	GO:0005578~proteinaceous extracellular matrix	3	1.46341	0.858561	LAMA4, ADAMTS19, SPARC	137	320	12782	0.874681	1	0.998992	100
GOTERM_CC_FAT	GO:0031012~extracellular matrix	3	1.46341	0.885796	LAMA4, ADAMTS19, SPARC	137	345	12782	0.811298	1	0.999474	100
GOTERM_CC_FAT	GO:0044421~extracellular region part	7	3.41463	0.948142	PVR, LAMA4, ADAMTS19, SPARC, PCSK1N, CMTM6, IGFBP5	137	960	12782	0.680307	1	0.999961	100
Annotation Cluster 58	Enrichment Score: 0.05370969550658945
Category	Term	Count	%	PValue	Genes	List Total	Pop Hits	Pop Total	Fold Enrichment	Bonferroni	Benjamini	FDR
GOTERM_BP_FAT	GO:0050953~sensory perception of light stimulus	3	1.46341	0.734356	ERCC6, CERKL, CHML	163	216	13528	1.15269	1	0.999698	100
GOTERM_BP_FAT	GO:0007601~visual perception	3	1.46341	0.734356	ERCC6, CERKL, CHML	163	216	13528	1.15269	1	0.999698	100
GOTERM_BP_FAT	GO:0007600~sensory perception	3	1.46341	0.999513	ERCC6, CERKL, CHML	163	810	13528	0.307385	1	1	100
GOTERM_BP_FAT	GO:0050877~neurological system process	5	2.43902	0.999807	SLC17A7, ERCC6, CERKL, CHML, RAB14	163	1210	13528	0.34295	1	1	100
GOTERM_BP_FAT	GO:0050890~cognition	3	1.46341	0.999847	ERCC6, CERKL, CHML	163	909	13528	0.273907	1	1	100
Annotation Cluster 59	Enrichment Score: 0.04982295870297105
Category	Term	Count	%	PValue	Genes	List Total	Pop Hits	Pop Total	Fold Enrichment	Bonferroni	Benjamini	FDR
UP_SEQ_FEATURE	nucleotide phosphate-binding region:GTP	3	1.46341	0.819436	RABL5, RAB14, GNL3L	202	295	19113	0.962225	1	1	100
SP_PIR_KEYWORDS	gtp-binding	3	1.46341	0.86112	RABL5, RAB14, GNL3L	202	329	19235	0.868293	1	0.997123	100
GOTERM_MF_FAT	GO:0005525~GTP binding	3	1.46341	0.923198	RABL5, RAB14, GNL3L	146	372	12983	0.717134	1	0.999993	100
GOTERM_MF_FAT	GO:0019001~guanyl nucleotide binding	3	1.46341	0.930049	RABL5, RAB14, GNL3L	146	382	12983	0.698361	1	0.999995	100
GOTERM_MF_FAT	GO:0032561~guanyl ribonucleotide binding	3	1.46341	0.930049	RABL5, RAB14, GNL3L	146	382	12983	0.698361	1	0.999995	100
Annotation Cluster 60	Enrichment Score: 0.02600631778227074
Category	Term	Count	%	PValue	Genes	List Total	Pop Hits	Pop Total	Fold Enrichment	Bonferroni	Benjamini	FDR
GOTERM_MF_FAT	GO:0005216~ion channel activity	3	1.46341	0.932625	CUL5, ABCC4, KCNE4	146	386	12983	0.691124	1	0.999995	100
GOTERM_MF_FAT	GO:0022838~substrate specific channel activity	3	1.46341	0.939829	CUL5, ABCC4, KCNE4	146	398	12983	0.670286	1	0.999996	100
GOTERM_MF_FAT	GO:0015267~channel activity	3	1.46341	0.947316	CUL5, ABCC4, KCNE4	146	412	12983	0.64751	1	0.999998	100
GOTERM_MF_FAT	GO:0022803~passive transmembrane transporter activity	3	1.46341	0.947815	CUL5, ABCC4, KCNE4	146	413	12983	0.645942	1	0.999997	100
Annotation Cluster 61	Enrichment Score: 0.024027042313818515
Category	Term	Count	%	PValue	Genes	List Total	Pop Hits	Pop Total	Fold Enrichment	Bonferroni	Benjamini	FDR
GOTERM_BP_FAT	GO:0006954~inflammatory response	3	1.46341	0.904302	NFKBIZ, LIPA, NMI	163	325	13528	0.766097	1	0.999997	100
GOTERM_BP_FAT	GO:0009611~response to wounding	4	1.95122	0.955716	NFKBIZ, LIPA, NMI, TXN2	163	530	13528	0.626369	1	1	100
GOTERM_BP_FAT	GO:0006952~defense response	4	1.95122	0.980114	CD83, NFKBIZ, LIPA, NMI	163	615	13528	0.539797	1	1	100
Annotation Cluster 62	Enrichment Score: 0.008881757186397473
Category	Term	Count	%	PValue	Genes	List Total	Pop Hits	Pop Total	Fold Enrichment	Bonferroni	Benjamini	FDR
GOTERM_CC_FAT	GO:0044421~extracellular region part	7	3.41463	0.948142	PVR, LAMA4, ADAMTS19, SPARC, PCSK1N, CMTM6, IGFBP5	137	960	12782	0.680307	1	0.999961	100
GOTERM_CC_FAT	GO:0005615~extracellular space	4	1.95122	0.97919	PVR, PCSK1N, CMTM6, IGFBP5	137	685	12782	0.544813	1	0.999998	100
SP_PIR_KEYWORDS	Secreted	10	4.87805	0.993562	PVR, MGAT4A, LAMA4, ADAMTS19, C3ORF58, APOA1BP, FAS, SPARC, PCSK1N, IGFBP5	202	1689	19235	0.563782	1	0.999998	100
GOTERM_CC_FAT	GO:0005576~extracellular region	11	5.36585	0.998935	PVR, MGAT4A, LAMA4, ADAMTS19, C3ORF58, APOA1BP, FAS, SPARC, PCSK1N, CMTM6, IGFBP5	137	2010	12782	0.510593	1	1	100
Annotation Cluster 63	Enrichment Score: 0.003472088173836342
Category	Term	Count	%	PValue	Genes	List Total	Pop Hits	Pop Total	Fold Enrichment	Bonferroni	Benjamini	FDR
UP_SEQ_FEATURE	transmembrane region	41	20	0.978002	PVR, ABCA7, GAL3ST4, ALG1, OSMR, ATP6AP2, SLC37A3, GPM6B, C10ORF111, ELOVL1, FAM73A, INTS5, FAS, LRFN3, PTDSS2, KCNE4, MGAT4A, MCART6, EBP, ADAM10, IMMT, DLL3, TMEM126A, HLA-E, ABCB7, SFT2D3, PCDH18, SLC17A7, CD83, C14ORF147, TEX2, SLC6A6, CD274, ABCC4, KIAA0319, SLC36A4, VAMP1, SSR2, ABCC5, CMTM6, DEGS1	202	4911	19113	0.789935	1	1	100
SP_PIR_KEYWORDS	transmembrane	41	20	0.980518	PVR, ABCA7, GAL3ST4, ALG1, OSMR, ATP6AP2, SLC37A3, GPM6B, C10ORF111, ELOVL1, FAM73A, INTS5, FAS, LRFN3, PTDSS2, KCNE4, MGAT4A, MCART6, EBP, ADAM10, IMMT, DLL3, TMEM126A, HLA-E, ABCB7, SFT2D3, PCDH18, SLC17A7, CD83, C14ORF147, TEX2, SLC6A6, CD274, ABCC4, KIAA0319, SLC36A4, VAMP1, SSR2, ABCC5, CMTM6, DEGS1	202	4973	19235	0.785066	1	0.999976	100
SP_PIR_KEYWORDS	glycoprotein	33	16.0976	0.99168	PVR, ABCA7, GAL3ST4, ADAMTS19, OSMR, SLC37A3, GPM6B, SIAE, IDS, FAS, NT5E, LRFN3, PTDSS2, KCNE4, MGAT4A, ADAM10, LIPA, NF2, TMEM126A, SPARC, HLA-E, PCDH18, CD83, LAMA4, TEX2, CD274, SLC6A6, ABCC4, KIAA0319, SLC36A4, SSR2, ABCC5, IGFBP5	202	4318	19235	0.727733	1	0.999997	100
UP_SEQ_FEATURE	glycosylation site:N-linked (GlcNAc...)	31	15.122	0.993622	PVR, ABCA7, GAL3ST4, ADAMTS19, OSMR, SLC37A3, GPM6B, SIAE, IDS, FAS, NT5E, LRFN3, PTDSS2, KCNE4, MGAT4A, ADAM10, LIPA, TMEM126A, SPARC, HLA-E, PCDH18, CD83, LAMA4, TEX2, CD274, SLC6A6, ABCC4, KIAA0319, SLC36A4, ABCC5, SSR2	202	4129	19113	0.710386	1	1	100
SP_PIR_KEYWORDS	membrane	50	24.3902	0.995493	PVR, ALG1, ATP6AP2, OSMR, BTK, ELOVL1, FAM73A, INTS5, FAS, NT5E, PTDSS2, MCART6, ADAM10, DLL3, TMEM126A, HLA-E, SPA17, CD83, C14ORF147, RAB14, VAMP1, DEGS1, ABCA7, AP1M1, GAL3ST4, MTX2, SLC37A3, GPM6B, C10ORF111, DDX19A, SNAP23, LRFN3, KCNE4, MGAT4A, EBP, NF2, IMMT, ABCB7, SFT2D3, PCDH18, SLC17A7, TEX2, SLC6A6, CD274, ABCC4, KIAA0319, SLC36A4, CMTM6, ABCC5, SSR2	202	6256	19235	0.761052	1	0.999999	100
GOTERM_CC_FAT	GO:0016021~integral to membrane	43	20.9756	0.995851	PVR, ABCA7, GAL3ST4, ALG1, OSMR, ATP6AP2, SLC37A3, GPM6B, C10ORF111, ELOVL1, FAM73A, INTS5, DDX19A, FAS, TNPO2, LRFN3, PTDSS2, KCNE4, MGAT4A, MCART6, EBP, ADAM10, IMMT, DLL3, TMEM126A, HLA-E, ABCB7, SFT2D3, PCDH18, SLC17A7, CD83, C14ORF147, TEX2, SLC6A6, CD274, ABCC4, KIAA0319, SLC36A4, VAMP1, SSR2, ABCC5, CMTM6, DEGS1	137	5297	12782	0.757385	1	1	100
UP_SEQ_FEATURE	topological domain:Cytoplasmic	23	11.2195	0.996949	PVR, MGAT4A, GAL3ST4, ADAM10, ATP6AP2, ALG1, OSMR, DLL3, HLA-E, SFT2D3, PCDH18, SLC17A7, CD83, C14ORF147, SLC6A6, CD274, KIAA0319, FAS, VAMP1, SSR2, LRFN3, PTDSS2, KCNE4	202	3374	19113	0.645001	1	1	100
GOTERM_CC_FAT	GO:0031224~intrinsic to membrane	44	21.4634	0.997462	PVR, ABCA7, GAL3ST4, ALG1, OSMR, ATP6AP2, SLC37A3, GPM6B, C10ORF111, ELOVL1, FAM73A, INTS5, DDX19A, FAS, TNPO2, NT5E, LRFN3, PTDSS2, KCNE4, MGAT4A, EBP, MCART6, ADAM10, IMMT, DLL3, TMEM126A, HLA-E, ABCB7, SFT2D3, PCDH18, SLC17A7, CD83, C14ORF147, TEX2, SLC6A6, CD274, ABCC4, KIAA0319, SLC36A4, VAMP1, SSR2, ABCC5, CMTM6, DEGS1	137	5485	12782	0.748435	1	1	100
UP_SEQ_FEATURE	topological domain:Extracellular	16	7.80488	0.998991	PVR, ABCA7, ADAM10, ATP6AP2, OSMR, DLL3, HLA-E, PCDH18, SLC17A7, CD83, SLC6A6, CD274, KIAA0319, FAS, LRFN3, PTDSS2	202	2719	19113	0.556786	1	1	100
Annotation Cluster 64	Enrichment Score: 0.0034595292117586512
Category	Term	Count	%	PValue	Genes	List Total	Pop Hits	Pop Total	Fold Enrichment	Bonferroni	Benjamini	FDR
SP_PIR_KEYWORDS	signal	25	12.1951	0.979865	PVR, ADAMTS19, ATP6AP2, OSMR, SIAE, SRPX, IDS, FAS, NT5E, LRFN3, LIPA, ADAM10, APOA1BP, DLL3, SPARC, HLA-E, PCDH18, CD83, LAMA4, C3ORF58, CD274, KIAA0319, PCSK1N, SSR2, IGFBP5	202	3250	19235	0.732483	1	0.999977	100
UP_SEQ_FEATURE	signal peptide	25	12.1951	0.981699	PVR, ADAMTS19, ATP6AP2, OSMR, SIAE, SRPX, IDS, FAS, NT5E, LRFN3, LIPA, ADAM10, APOA1BP, DLL3, SPARC, HLA-E, PCDH18, CD83, LAMA4, C3ORF58, CD274, KIAA0319, PCSK1N, SSR2, IGFBP5	202	3250	19113	0.727837	1	1	100
SP_PIR_KEYWORDS	glycoprotein	33	16.0976	0.99168	PVR, ABCA7, GAL3ST4, ADAMTS19, OSMR, SLC37A3, GPM6B, SIAE, IDS, FAS, NT5E, LRFN3, PTDSS2, KCNE4, MGAT4A, ADAM10, LIPA, NF2, TMEM126A, SPARC, HLA-E, PCDH18, CD83, LAMA4, TEX2, CD274, SLC6A6, ABCC4, KIAA0319, SLC36A4, SSR2, ABCC5, IGFBP5	202	4318	19235	0.727733	1	0.999997	100
UP_SEQ_FEATURE	glycosylation site:N-linked (GlcNAc...)	31	15.122	0.993622	PVR, ABCA7, GAL3ST4, ADAMTS19, OSMR, SLC37A3, GPM6B, SIAE, IDS, FAS, NT5E, LRFN3, PTDSS2, KCNE4, MGAT4A, ADAM10, LIPA, TMEM126A, SPARC, HLA-E, PCDH18, CD83, LAMA4, TEX2, CD274, SLC6A6, ABCC4, KIAA0319, SLC36A4, ABCC5, SSR2	202	4129	19113	0.710386	1	1	100
UP_SEQ_FEATURE	topological domain:Extracellular	16	7.80488	0.998991	PVR, ABCA7, ADAM10, ATP6AP2, OSMR, DLL3, HLA-E, PCDH18, SLC17A7, CD83, SLC6A6, CD274, KIAA0319, FAS, LRFN3, PTDSS2	202	2719	19113	0.556786	1	1	100
SP_PIR_KEYWORDS	disulfide bond	17	8.29268	0.99933	PVR, ABCA7, ADAMTS19, ADAM10, TXN2, OSMR, DLL3, SPARC, HLA-E, CD83, LAMA4, SRPX, CD274, FAS, NT5E, LRFN3, IGFBP5	202	2924	19235	0.553621	1	1	100
UP_SEQ_FEATURE	disulfide bond	16	7.80488	0.999484	PVR, ABCA7, ADAMTS19, ADAM10, TXN2, OSMR, DLL3, SPARC, HLA-E, CD83, LAMA4, SRPX, CD274, FAS, LRFN3, IGFBP5	202	2819	19113	0.537035	1	1	100
