# Supplementary material for: Differences among brain tumor stem cell types and fetal neural stem cells in focal regions of histone modifications and DNA methylation, broad regions of modifications, and bivalent promoters
Source: BMC Genomics. 2014 Aug 27;15(1):724. doi: 10.1186/1471-2164-15-724 (PMC4155105; doi:10.1186/1471-2164-15-724)
Supplement: Supplementary file 29 — Additional file 29: Output of DAVID gene classification tool for genes that have H3K4me3 in their promoters in fNSCs but not any BTSC type (unique to fNSCs). (XLS 462 KB) [file 12864_2014_6396_MOESM29_ESM.xls]

## Sheet: Sheet1
Annotation Cluster 1 Enrichment Score: 5.208973845518644
Category Term Count % PValue Genes List Total Pop Hits Pop Total Fold Enrichment Bonferroni Benjamini FDR
SP_PIR_KEYWORDS signal 141 27.755905511811026 5.851670112340855E-11 788649, 795928, 798884, 803717, 798459, 785151, 800227, 773728, 802474, 787322, 793823, 802685, 820046, 788388, 819873, 822035, 814037, 817605, 823268, 788586, 826344, 787947, 774123, 800634, 776716, 826638, 778857, 772928, 803071, 787642, 816062, 793508, 795906, 819576, 812484, 801637, 797411, 778750, 776805, 820422, 814490, 820…
UP_SEQ_FEATURE signal peptide 141 27.755905511811026 9.31316431836245E-11 788649, 795928, 798884, 803717, 798459, 785151, 800227, 773728, 802474, 787322, 793823, 802685, 820046, 788388, 819873, 822035, 814037, 817605, 823268, 788586, 826344, 787947, 774123, 800634, 776716, 826638, 778857, 772928, 803071, 787642, 816062, 793508, 795906, 819576, 812484, 801637, 797411, 778750, 776805, 820422, 81449…
SP_PIR_KEYWORDS glycoprotein 158 31.10236220472441 5.560960994809603E-7 788649, 795928, 819296, 824338, 810440, 803717, 798459, 785151, 773728, 790480, 787322, 793823, 820235, 802685, 788388, 826904, 819873, 814037, 817605, 790401, 823268, 788586, 826344, 788781, 800297, 794105, 800634, 776716, 815417, 826638, 778857, 772928, 803071, 787642, 793508, 795906, 819576, 801637, 797411, 778750, 776805,…
UP_SEQ_FEATURE glycosylation site:N-linked (GlcNAc...) 153 30.118110236220474 6.279528727759289E-7 788649, 795928, 819296, 824338, 810440, 803717, 798459, 785151, 773728, 790480, 787322, 793823, 820235, 802685, 788388, 826904, 819873, 814037, 817605, 790401, 823268, 788586, 826344, 788781, 800297, 794105, 800634, 776716, 815417, 826638, 778857, 772928, 803071, 787642, 793508, 795906, 819576, 8016…
SP_PIR_KEYWORDS disulfide bond 116 22.83464566929134 7.980442065340956E-7 788649, 819296, 798884, 803717, 785151, 773728, 802474, 787322, 793823, 802685, 820046, 826904, 822035, 788586, 823268, 826344, 787947, 774123, 809602, 800634, 776716, 826638, 778857, 803071, 787642, 816062, 819576, 795906, 812484, 801637, 778750, 814490, 801574, 824764, 805248, 824280, 782964, 817216, 812402, 804456, 77469…
UP_SEQ_FEATURE disulfide bond 112 22.04724409448819 1.7358713494045738E-6 788649, 819296, 798884, 803717, 785151, 773728, 802474, 787322, 793823, 802685, 820046, 826904, 822035, 788586, 826344, 787947, 774123, 809602, 800634, 826638, 778857, 803071, 787642, 816062, 819576, 795906, 812484, 801637, 778750, 814490, 801574, 824764, 805248, 824280, 782964, 817216, 812402, 804456, 774693, 814534, 80905…
UP_SEQ_FEATURE topological domain:Extracellular 102 20.078740157480315 6.545975647667106E-5 819296, 810440, 782903, 798459, 773728, 787322, 784022, 793823, 802685, 826904, 790401, 788586, 788781, 794105, 809602, 800634, 778857, 803071, 772928, 819576, 795906, 793508, 812484, 797411, 778750, 814490, 820420, 801574, 772597, 824764, 785979, 805248, 782964, 790273, 779679, 795702, 818423, 804456, 810…
SP_PIR_KEYWORDS Secreted 69 13.582677165354331 1.1061815692399029E-4 783587, 798884, 803717, 785151, 800227, 802474, 793823, 784168, 825556, 791865, 817708, 822035, 819873, 784654, 790401, 823268, 788730, 826344, 787947, 821911, 809369, 814366, 803966, 775114, 785834, 772442, 799146, 812458, 774123, 826638, 781558, 816516, 775090, 787642, 809004, 800853, 816062, 784510, 816398, 801637, 776805, 82…
UP_SEQ_FEATURE topological domain:Cytoplasmic 117 23.031496062992126 4.289735213008194E-4 804586, 819296, 810440, 782903, 824338, 798459, 784968, 773728, 787322, 784022, 793823, 802685, 795525, 826904, 790401, 814361, 788586, 788781, 800297, 794105, 809602, 800634, 778857, 803071, 772928, 793508, 819576, 795906, 812484, 797411, 778750, 814490, 820420, 801574, 772597, 824764, 785979, 805248, 78296…
GOTERM_CC_FAT GO:0044421~extracellular region part 43 8.46456692913386 0.0022899614886170553 783587, 809004, 803717, 800227, 820422, 810626, 794018, 793194, 784168, 790415, 791865, 824280, 805248, 817216, 803187, 803900, 812402, 819873, 780741, 798970, 795414, 803907, 823268, 826344, 788730, 803323, 821911, 809369, 787656, 814366, 785834, 775114, 772442, 804813, 812458, 813105, 811344, 826638, 81…
GOTERM_CC_FAT GO:0005576~extracellular region 75 14.763779527559054 0.006071538354110324 783587, 798884, 803717, 785151, 800227, 795020, 802474, 793823, 793194, 784168, 825556, 791865, 817708, 822035, 819873, 784654, 790401, 823268, 788730, 826344, 787947, 821911, 809369, 814366, 803966, 775114, 785834, 772442, 799146, 812458, 774123, 796624, 825543, 781558, 826638, 816516, 775090, 787642, 779746…
GOTERM_CC_FAT GO:0005615~extracellular space 29 5.708661417322835 0.027287085881556452 783587, 809004, 803717, 800227, 820422, 794018, 793194, 790415, 791865, 824280, 817216, 803187, 803900, 812402, 780741, 798970, 826344, 788730, 803323, 787656, 809369, 785834, 775114, 804813, 813105, 811344, 808915, 816516, 779746 357 685 12782 1.5157864605696294 0.9999359301155948 0.2916667301723387 31.4923735…
Annotation Cluster 2 Enrichment Score: 3.9763737014122684
Category Term Count % PValue Genes List Total Pop Hits Pop Total Fold Enrichment Bonferroni Benjamini FDR
UP_SEQ_FEATURE glycosylation site:N-linked (GlcNAc...) 153 30.118110236220474 6.279528727759289E-7 788649, 795928, 819296, 824338, 810440, 803717, 798459, 785151, 773728, 790480, 787322, 793823, 820235, 802685, 788388, 826904, 819873, 814037, 817605, 790401, 823268, 788586, 826344, 788781, 800297, 794105, 800634, 776716, 815417, 826638, 778857, 772928, 803071, 787642, 793508, 795906, 819576, 8016…
GOTERM_CC_FAT GO:0031226~intrinsic to plasma membrane 62 12.204724409448819 3.679964841529572E-6 788649, 819296, 795567, 798459, 795077, 809657, 787322, 793823, 820235, 774554, 791865, 817708, 802685, 826685, 799539, 811837, 791091, 790401, 814893, 821226, 778382, 788781, 775111, 825241, 786452, 794105, 801011, 783515, 800634, 813839, 776716, 816702, 778857, 803071, 778713, 801581, 798588, 805484…
GOTERM_CC_FAT GO:0005887~integral to plasma membrane 60 11.811023622047244 7.576384331827365E-6 819296, 795567, 798459, 795077, 809657, 787322, 793823, 820235, 774554, 791865, 817708, 802685, 826685, 799539, 811837, 791091, 790401, 814893, 821226, 778382, 788781, 775111, 825241, 794105, 786452, 801011, 783515, 800634, 813839, 816702, 778857, 803071, 778713, 801581, 798588, 805484, 819576, 795906,…
SP_PIR_KEYWORDS membrane 204 40.15748031496063 2.0355154525069973E-5 819296, 807430, 798459, 807434, 816188, 787322, 793823, 820235, 811768, 802685, 790915, 818092, 826904, 790401, 788586, 814361, 788453, 821226, 800297, 776716, 778857, 772928, 803071, 794479, 779153, 793508, 819576, 788424, 812484, 797411, 778750, 825687, 814490, 801574, 785979, 782964, 804635, 774783, 795702, 808063, 792554, 79…
UP_SEQ_FEATURE topological domain:Extracellular 102 20.078740157480315 6.545975647667106E-5 819296, 810440, 782903, 798459, 773728, 787322, 784022, 793823, 802685, 826904, 790401, 788586, 788781, 794105, 809602, 800634, 778857, 803071, 772928, 819576, 795906, 793508, 812484, 797411, 778750, 814490, 820420, 801574, 772597, 824764, 785979, 805248, 782964, 790273, 779679, 795702, 818423, 804456, 810…
GOTERM_CC_FAT GO:0044459~plasma membrane part 88 17.322834645669293 2.9836995787290165E-4 788649, 804586, 819296, 782903, 824338, 807430, 795567, 795077, 798459, 809657, 787322, 793823, 800931, 820235, 784023, 774554, 795620, 791865, 817708, 802685, 826685, 799539, 811837, 795169, 805227, 791091, 790401, 788453, 814893, 821226, 778382, 788781, 775111, 825244, 825241, 786452, 794105, 801011, 78351…
SP_PIR_KEYWORDS transmembrane 162 31.88976377952756 3.0670968785227065E-4 804586, 819296, 801253, 824338, 782903, 810440, 784968, 798459, 807434, 778215, 773728, 790480, 787322, 784022, 793823, 788788, 820235, 811768, 802685, 790915, 818092, 795525, 826904, 790401, 814361, 788586, 788781, 800297, 794105, 800634, 809602, 815417, 778857, 772928, 803071, 793508, 795906, 819576, 812484, 797411, 77875…
UP_SEQ_FEATURE transmembrane region 161 31.69291338582677 3.2449407572084245E-4 804586, 819296, 801253, 824338, 782903, 810440, 784968, 798459, 807434, 778215, 773728, 790480, 787322, 784022, 793823, 788788, 820235, 811768, 802685, 790915, 818092, 795525, 826904, 790401, 814361, 788586, 788781, 800297, 794105, 800634, 809602, 815417, 778857, 772928, 803071, 793508, 795906, 819576, 812484, 797411,…
UP_SEQ_FEATURE topological domain:Cytoplasmic 117 23.031496062992126 4.289735213008194E-4 804586, 819296, 810440, 782903, 824338, 798459, 784968, 773728, 787322, 784022, 793823, 802685, 795525, 826904, 790401, 814361, 788586, 788781, 800297, 794105, 809602, 800634, 778857, 803071, 772928, 793508, 819576, 795906, 812484, 797411, 778750, 814490, 820420, 801574, 772597, 824764, 785979, 805248, 78296…
GOTERM_CC_FAT GO:0005886~plasma membrane 134 26.37795275590551 7.996175462793677E-4 788649, 795928, 804586, 819296, 824338, 782903, 807430, 795077, 798459, 787322, 793823, 788788, 820235, 784023, 795620, 802685, 826904, 805227, 814037, 790401, 788453, 821226, 788781, 794105, 825732, 796268, 800634, 776716, 778857, 772928, 803071, 781702, 795906, 788424, 819576, 778750, 814490, 820420, 801574, 824…
GOTERM_CC_FAT GO:0031224~intrinsic to membrane 183 36.023622047244096 9.49322789311028E-4 788649, 795928, 804586, 819296, 801253, 824338, 782903, 810440, 784968, 795077, 798459, 807434, 778215, 773728, 790480, 784022, 787322, 793823, 788788, 820235, 811768, 802685, 790915, 818092, 795525, 826904, 814037, 790401, 814361, 788586, 821226, 788781, 800297, 794105, 807165, 800634, 809602, 776716, 81541…
GOTERM_CC_FAT GO:0016021~integral to membrane 171 33.661417322834644 0.008515654025836168 804586, 819296, 801253, 824338, 782903, 810440, 784968, 795077, 798459, 807434, 778215, 773728, 790480, 784022, 787322, 793823, 788788, 820235, 811768, 802685, 790915, 818092, 795525, 826904, 790401, 814361, 788586, 821226, 788781, 800297, 794105, 800634, 809602, 815417, 778857, 772928, 803071, 793508, 79590…
Annotation Cluster 3 Enrichment Score: 3.0009329758622347
Category Term Count % PValue Genes List Total Pop Hits Pop Total Fold Enrichment Bonferroni Benjamini FDR
GOTERM_CC_FAT GO:0031410~cytoplasmic vesicle 36 7.086614173228346 1.1104481338866568E-4 810255, 778234, 792627, 782903, 786199, 788424, 781964, 785707, 802474, 774736, 816188, 784022, 793194, 820235, 784023, 784222, 824280, 811837, 820046, 805227, 821533, 817898, 811804, 813982, 817242, 809369, 775500, 814557, 794105, 813105, 796624, 811344, 815918, 818809, 783295, 774086 357 642 12782 2.00769653…
GOTERM_CC_FAT GO:0031982~vesicle 36 7.086614173228346 2.5179434550877454E-4 810255, 778234, 792627, 782903, 786199, 788424, 781964, 785707, 802474, 774736, 816188, 784022, 793194, 820235, 784023, 784222, 824280, 811837, 820046, 805227, 821533, 817898, 811804, 813982, 817242, 809369, 775500, 814557, 794105, 813105, 796624, 811344, 815918, 818809, 783295, 774086 357 670 12782 1.9237928007023706 0.0…
GOTERM_CC_FAT GO:0016023~cytoplasmic membrane-bounded vesicle 30 5.905511811023622 7.521549537228395E-4 778234, 810255, 792627, 781964, 785707, 802474, 774736, 816188, 784022, 793194, 784023, 784222, 824280, 811837, 820046, 805227, 821533, 817898, 811804, 813982, 817242, 809369, 775500, 814557, 813105, 796624, 811344, 818809, 815918, 783295 357 550 12782 1.9529411764705884 0.23095119772888972 0.0…
GOTERM_CC_FAT GO:0031988~membrane-bounded vesicle 30 5.905511811023622 0.0012253531970489095 778234, 810255, 792627, 781964, 785707, 802474, 774736, 816188, 784022, 793194, 784023, 784222, 824280, 811837, 820046, 805227, 821533, 817898, 811804, 813982, 817242, 809369, 775500, 814557, 813105, 796624, 811344, 818809, 815918, 783295 357 568 12782 1.891052195526098 0.34813023900789564 0.0381540282332…
GOTERM_CC_FAT GO:0030141~secretory granule 13 2.559055118110236 0.004568527774034494 778234, 811804, 817898, 813982, 817242, 802474, 809369, 784022, 813105, 796624, 811344, 818809, 783295 357 180 12782 2.5858387799564273 0.7977133223106335 0.09505339493450338 6.0680232983531095
SP_PIR_KEYWORDS cytoplasmic vesicle 14 2.7559055118110236 0.008385192077298636 792627, 811804, 782903, 786199, 788424, 781964, 817242, 785707, 774736, 816188, 820235, 794105, 783295, 774086 492 238 19235 2.2997369679579145 0.9837172136862729 0.1576575321183038 11.385973986759534
Annotation Cluster 4 Enrichment Score: 2.931997370471542
Category Term Count % PValue Genes List Total Pop Hits Pop Total Fold Enrichment Bonferroni Benjamini FDR
SP_PIR_KEYWORDS lipoprotein 34 6.692913385826772 1.2077991213147844E-4 788649, 795928, 807430, 804038, 791678, 774736, 775231, 798086, 824280, 820027, 787033, 819873, 810266, 814037, 779833, 804456, 817242, 794863, 793092, 800760, 825244, 825241, 785851, 819751, 786452, 807165, 796268, 781249, 811301, 813839, 809055, 776716, 811845, 778713 492 642 19235 2.070479700124104 0.057354452034859005 0.00…
UP_SEQ_FEATURE propeptide:Removed in mature form 16 3.149606299212598 8.892509030049788E-4 788649, 795928, 810266, 814037, 794863, 825244, 774736, 785851, 807165, 796268, 809055, 805248, 776716, 820027, 778713, 787033 492 229 19113 2.714240068164874 0.7463588828278205 0.14137765959338555 1.4721732398440213
GOTERM_CC_FAT GO:0031225~anchored to membrane 15 2.952755905511811 0.003444823655561241 788649, 795928, 814037, 810266, 794863, 785851, 819751, 794105, 807165, 809055, 776716, 820027, 811845, 778713, 787033 357 220 12782 2.4411764705882355 0.7001038353457859 0.08242667540568371 4.607992506606329
SP_PIR_KEYWORDS gpi-anchor 10 1.968503937007874 0.0050562029668814075 788649, 795928, 810266, 814037, 809055, 776716, 794863, 820027, 778713, 787033 492 126 19235 3.1028197186733775 0.9161524566620349 0.11656517096113572 7.018326930561347
Annotation Cluster 5 Enrichment Score: 2.272119543322126
Category Term Count % PValue Genes List Total Pop Hits Pop Total Fold Enrichment Bonferroni Benjamini FDR
SP_PIR_KEYWORDS calcium 40 7.874015748031496 9.668287816836843E-5 786199, 785151, 827024, 826596, 789255, 826063, 807434, 797411, 810132, 795020, 807748, 775231, 815998, 775186, 824280, 782667, 779679, 781603, 811804, 779833, 817605, 803844, 813982, 826344, 814893, 817242, 799634, 775114, 812458, 813209, 814534, 781249, 811301, 789147, 772928, 818968, 781702, 780590, 811719, 779746 492 803 19235 …
UP_SEQ_FEATURE domain:EF-hand 2 14 2.7559055118110236 8.781418059408365E-4 779679, 811804, 779833, 827024, 826596, 807434, 810132, 807748, 813209, 775231, 815998, 775186, 772928, 818968 492 182 19113 2.9882739212007507 0.7419726150870041 0.15577496820718073 1.4539082315931373
UP_SEQ_FEATURE domain:EF-hand 1 14 2.7559055118110236 8.781418059408365E-4 779679, 811804, 779833, 827024, 826596, 807434, 810132, 807748, 813209, 775231, 815998, 775186, 772928, 818968 492 182 19113 2.9882739212007507 0.7419726150870041 0.15577496820718073 1.4539082315931373
INTERPRO IPR011992:EF-Hand type 16 3.149606299212598 0.0014053619144772556 779679, 811804, 779833, 817602, 827024, 826596, 807434, 789255, 810132, 807748, 813209, 775231, 815998, 775186, 818968, 772928 436 236 16659 2.5904213963613745 0.6913998652495342 0.2546692695340548 2.147833130583021
INTERPRO IPR018247:EF-HAND 1 15 2.952755905511811 0.0017466060692574428 779679, 811804, 779833, 827024, 826596, 807434, 810132, 807748, 784022, 813209, 775231, 815998, 775186, 818968, 772928 436 217 16659 2.6411554559675308 0.768097748339139 0.2534464016353398 2.662811025158607
UP_SEQ_FEATURE calcium-binding region:2 10 1.968503937007874 0.0028750897049174243 779679, 775231, 779833, 811804, 827024, 807434, 810132, 818968, 772928, 807748 492 115 19113 3.3780487804878048 0.9882013924843305 0.33209931824768213 4.686549988573141
UP_SEQ_FEATURE domain:EF-hand 3 9 1.7716535433070866 0.002893590544684057 813209, 775231, 779833, 827024, 807434, 810132, 818968, 772928, 807748 492 94 19113 3.7194473274519972 0.9885341769806628 0.3108975888604302 4.716027507787168
COG_ONTOLOGY Signal transduction mechanisms / Cytoskeleton / Cell division and chromosome partitioning / General function prediction only 6 1.1811023622047243 0.00348455201778534 775231, 827024, 807434, 810132, 807748, 779429 49 43 1950 5.552918841955387 0.06417062143456165 0.06417062143456165 2.5821132881855835
UP_SEQ_FEATURE domain:EF-hand 4 7 1.3779527559055118 0.003972074471107866 813209, 775231, 779833, 807434, 810132, 818968, 807748 492 59 19113 4.6090326581231915 0.9978388947516987 0.37630096713126415 6.419649732041455
INTERPRO IPR002048:Calcium-binding EF-hand 11 2.1653543307086616 0.004345603333328623 779679, 813209, 775231, 779833, 811804, 827024, 807434, 810132, 818968, 772928, 807748 436 143 16659 2.939131968948483 0.9737697237674597 0.4549113438235375 6.502646521040035
INTERPRO IPR018248:EF hand 10 1.968503937007874 0.007104080423079832 779679, 813209, 775231, 779833, 811804, 827024, 807434, 810132, 818968, 772928 436 130 16659 2.9391319689484825 0.9974206227514293 0.5252780006051383 10.422842870541317
SMART SM00054:EFh 11 2.1653543307086616 0.008126258403353882 779679, 813209, 775231, 779833, 811804, 827024, 807434, 810132, 818968, 772928, 807748 262 143 9079 2.665590135055784 0.7929458835758696 0.7929458835758696 9.667555166342323
INTERPRO IPR018249:EF-HAND 2 13 2.559055118110236 0.01112242832199952 779679, 811804, 779833, 827024, 826596, 807434, 810132, 807748, 813209, 775231, 775186, 772928, 818968 436 215 16659 2.310294431406017 0.9999130734325976 0.6461699403964228 15.859227543789633
UP_SEQ_FEATURE calcium-binding region:1 9 1.7716535433070866 0.016139414046467612 779679, 775231, 779833, 811804, 827024, 807434, 810132, 818968, 772928 492 126 19113 2.7748257839721253 0.9999999999873073 0.8122541880396785 23.757625124606328
SP_PIR_KEYWORDS EF hand 5 0.984251968503937 0.06690197605261798 775231, 826596, 815998, 810132, 818968 492 60 19235 3.257960704607046 0.999999999999998 0.5287952451734214 62.9920628422927
PIR_SUPERFAMILY PIRSF002350:calmodulin 3 0.5905511811023622 0.15776692244880558 775231, 779833, 818968 220 24 7396 4.202272727272727 1.0 0.9992826544871334 89.29771959771504
UP_SEQ_FEATURE calcium-binding region:3 3 0.5905511811023622 0.2361903087878827 775231, 807434, 818968 492 36 19113 3.2372967479674797 1.0 0.9998551503262707 98.87988640674192
Annotation Cluster 6 Enrichment Score: 2.0985975977721085
Category Term Count % PValue Genes List Total Pop Hits Pop Total Fold Enrichment Bonferroni Benjamini FDR
GOTERM_BP_FAT GO:0007267~cell-cell signaling 32 6.299212598425196 4.517274201131039E-4 783587, 809004, 807430, 795906, 813608, 816398, 778750, 793175, 793194, 784023, 791865, 775865, 811837, 790273, 817898, 804456, 803907, 814893, 817242, 778382, 799634, 787656, 813105, 801011, 807971, 814294, 796624, 800634, 816702, 778857, 808915, 818809 368 600 13528 1.9605797101449274 0.6068168342268094 0.372…
GOTERM_BP_FAT GO:0007268~synaptic transmission 17 3.346456692913386 0.00742951321494896 807430, 804456, 814893, 817242, 778382, 799634, 787656, 793175, 793194, 813105, 801011, 784023, 800634, 816702, 778857, 811837, 775865 368 298 13528 2.0970965859352204 0.999999796312217 0.6942932707683549 12.076238085230006
GOTERM_BP_FAT GO:0019226~transmission of nerve impulse 18 3.543307086614173 0.014672871243863713 807430, 804456, 814893, 817242, 778382, 799634, 787656, 807733, 793175, 793194, 813105, 801011, 784023, 800634, 816702, 778857, 811837, 775865 368 350 13528 1.8905590062111803 0.9999999999999454 0.7504572355764613 22.516583541611514
GOTERM_BP_FAT GO:0050877~neurological system process 42 8.267716535433072 0.08189505700169881 804586, 819296, 807430, 826123, 789255, 814490, 793175, 793194, 820235, 784023, 775541, 818302, 777417, 804635, 775865, 811837, 803900, 812836, 812830, 819873, 803844, 804456, 816194, 814893, 817242, 785719, 778382, 799634, 826876, 785851, 787656, 807733, 784119, 813105, 807165, 801011, 800634, 809602, 8…
Annotation Cluster 7 Enrichment Score: 2.0491992901426537
Category Term Count % PValue Genes List Total Pop Hits Pop Total Fold Enrichment Bonferroni Benjamini FDR
SP_PIR_KEYWORDS neurotransmitter receptor 9 1.7716535433070866 9.379880043692556E-5 781448, 823142, 801011, 804456, 800634, 782964, 811837, 825241, 801581 492 57 19235 6.172978177150192 0.044833649544342435 0.007615812399305755 0.13456732589148812
GOTERM_BP_FAT GO:0006811~ion transport 38 7.480314960629922 4.876302647811031E-4 810255, 804586, 812545, 810440, 795077, 805142, 800533, 826063, 814997, 820422, 791678, 801574, 795754, 787322, 820235, 784023, 782964, 826685, 775865, 812402, 805227, 790273, 781448, 781603, 818423, 779833, 813982, 799634, 823142, 776960, 794105, 801011, 800634, 785961, 816702, 790093, 826638, 774086 368 768 13528 1…
INTERPRO IPR002394:Nicotinic acetylcholine receptor, N-terminal 5 0.984251968503937 6.502353522967248E-4 781448, 787322, 801011, 800634, 799634 436 16 16659 11.940223623853212 0.4194466416094802 0.4194466416094802 0.9991858480270843
PIR_SUPERFAMILY PIRSF002443:acetylcholine receptor 7 1.3779527559055118 7.858216174070781E-4 781448, 823142, 787322, 801011, 800634, 782964, 799634 220 38 7396 6.192822966507177 0.18036079206953282 0.18036079206953282 1.0179585958607462
GOTERM_CC_FAT GO:0005892~nicotinic acetylcholine-gated receptor-channel complex 5 0.984251968503937 8.256114450420524E-4 781448, 787322, 801011, 800634, 799634 357 16 12782 11.188725490196079 0.2504313753120945 0.035390743922690704 1.1228062280605466
INTERPRO IPR006029:Neurotransmitter-gated ion-channel transmembrane region 7 1.3779527559055118 0.0010527681304900805 781448, 823142, 787322, 801011, 800634, 782964, 799634 436 45 16659 5.9435779816513765 0.5854566643120072 0.3561496014694152 1.6130514508522542
INTERPRO IPR006202:Neurotransmitter-gated ion-channel ligand-binding 7 1.3779527559055118 0.0010527681304900805 781448, 823142, 787322, 801011, 800634, 782964, 799634 436 45 16659 5.9435779816513765 0.5854566643120072 0.3561496014694152 1.6130514508522542
GOTERM_MF_FAT GO:0015464~acetylcholine receptor activity 5 0.984251968503937 0.00116487959217943 781448, 787322, 801011, 800634, 801581 350 18 12983 10.303968253968254 0.5333964536488844 0.31691614983875105 1.72665625311621
INTERPRO IPR018000:Neurotransmitter-gated ion-channel, conserved site 7 1.3779527559055118 0.0011844296616227643 781448, 823142, 787322, 801011, 800634, 782964, 799634 436 46 16659 5.814369764658955 0.6287093358267299 0.28126078143870625 1.8130624625476988
INTERPRO IPR006201:Neurotransmitter-gated ion-channel 7 1.3779527559055118 0.0011844296616227643 781448, 823142, 787322, 801011, 800634, 782964, 799634 436 46 16659 5.814369764658955 0.6287093358267299 0.28126078143870625 1.8130624625476988
SP_PIR_KEYWORDS postsynaptic cell membrane 10 1.968503937007874 0.002034560311598455 781448, 823142, 787322, 807430, 801011, 800634, 782964, 795169, 799634, 801581 492 110 19235 3.554138950480414 0.6306141285583196 0.06034697218391527 2.8813359780229364
GOTERM_MF_FAT GO:0042166~acetylcholine binding 5 0.984251968503937 0.002137911453995876 781448, 787322, 801011, 800634, 801581 350 21 12983 8.831972789115646 0.7533267844164813 0.37284628613363735 3.1475782825008514
GOTERM_MF_FAT GO:0043176~amine binding 10 1.968503937007874 0.002831792062953145 781448, 787322, 801011, 804456, 816402, 800634, 811301, 811837, 825241, 801581 350 110 12983 3.372207792207792 0.8434874684253796 0.37101935861147606 4.1491197575514
SP_PIR_KEYWORDS synapse 14 2.7559055118110236 0.0033630053156954625 781448, 786199, 807430, 817242, 799634, 787322, 823142, 801011, 800634, 782964, 795169, 783295, 801581, 805227 492 213 19235 2.5696591472956984 0.8074272090667114 0.08745293297665957 4.720788911039831
GOTERM_MF_FAT GO:0030594~neurotransmitter receptor activity 9 1.7716535433070866 0.004013209112374769 781448, 823142, 787322, 801011, 800634, 813839, 782964, 799634, 801581 350 95 12983 3.5141954887218043 0.9279157355583151 0.4090263812884659 5.8321644653984706
GOTERM_CC_FAT GO:0045211~postsynaptic membrane 11 2.1653543307086616 0.004480007202662608 781448, 823142, 787322, 807430, 801011, 800634, 782964, 778382, 795169, 799634, 801581 357 135 12782 2.917356572258533 0.7913371119855965 0.09919729647418363 5.9537643055178275
GOTERM_MF_FAT GO:0042165~neurotransmitter binding 9 1.7716535433070866 0.006530604176476731 781448, 823142, 787322, 801011, 800634, 813839, 782964, 799634, 801581 350 103 12983 3.2412482662968096 0.9862266856666523 0.5104018781160203 9.326882110379408
SP_PIR_KEYWORDS transport 60 11.811023622047244 0.006721245481243321 804586, 824338, 810440, 826063, 800533, 807434, 825821, 790480, 787322, 816188, 820235, 806203, 818092, 826685, 820683, 781603, 819873, 813982, 788781, 826876, 776960, 794105, 801011, 800634, 825543, 816702, 815417, 810255, 786199, 788424, 814997, 785707, 805769, 791678, 774736, 795754, 810724, 793175, 785979, 784222, 824280, 78…
GOTERM_CC_FAT GO:0034702~ion channel complex 13 2.559055118110236 0.012234979527665415 781448, 814054, 818423, 795077, 799634, 787322, 823142, 820235, 801011, 800634, 782964, 826685, 775865 357 205 12782 2.270492587278814 0.9863817520539778 0.19331113577432824 15.489611835229777
GOTERM_MF_FAT GO:0005230~extracellular ligand-gated ion channel activity 7 1.3779527559055118 0.0127482706784064 781448, 823142, 787322, 801011, 800634, 782964, 799634 350 72 12983 3.606388888888889 0.999773092602391 0.6063644667914131 17.44676055575499
SP_PIR_KEYWORDS ion transport 25 4.921259842519685 0.013998245888805399 804586, 810255, 826063, 800533, 814997, 791678, 795754, 787322, 820235, 782964, 826685, 775865, 812402, 781603, 781448, 818423, 813982, 799634, 823142, 776960, 801011, 800634, 785961, 790093, 816702 492 578 19235 1.6909830646749373 0.998985646771426 0.2115663611203229 18.320710850969945
SP_PIR_KEYWORDS cell junction 19 3.740157480314961 0.014449111608945221 781448, 804496, 786199, 807430, 788453, 817242, 799634, 787322, 823142, 801011, 795620, 800634, 798086, 782964, 795169, 783295, 801581, 790273, 805227 492 399 19235 1.8616918312040265 0.9991889319624924 0.2051372031038724 18.855238510683712
GOTERM_CC_FAT GO:0043235~receptor complex 9 1.7716535433070866 0.015732650160943495 781448, 798588, 787322, 824764, 801011, 800634, 778750, 799634, 825241 357 116 12782 2.7778904665314403 0.996051205445926 0.23167329136247528 19.490135714410627
SP_PIR_KEYWORDS ionic channel 16 3.149606299212598 0.017118073745159414 781448, 818423, 795077, 813982, 826063, 814997, 799634, 795754, 787322, 823142, 820235, 801011, 800634, 782964, 826685, 775865 492 318 19235 1.967070614102368 0.9997846426424439 0.23191153846024104 21.953379219863766
GOTERM_CC_FAT GO:0044456~synapse part 14 2.7559055118110236 0.020194271783446065 781448, 807430, 817242, 778382, 799634, 787322, 823142, 801011, 800634, 782964, 795169, 783295, 801581, 805227 357 246 12782 2.037621552686115 0.9991911816927685 0.2478334099303927 24.3385196114153
GOTERM_BP_FAT GO:0055085~transmembrane transport 25 4.921259842519685 0.021801702610229377 804586, 810255, 810440, 824338, 826063, 807434, 800533, 814997, 825821, 805769, 795754, 820235, 806203, 826685, 812402, 820683, 781603, 798593, 813982, 794105, 790093, 816702, 783295, 795356, 774086 368 569 13528 1.6151524413540155 1.0 0.7698561479645026 31.642874544981815
GOTERM_CC_FAT GO:0045202~synapse 17 3.346456692913386 0.04004223288379975 781448, 786199, 807430, 803844, 817242, 778382, 799634, 787322, 823142, 801011, 800634, 816702, 782964, 795169, 783295, 801581, 805227 357 355 12782 1.7145539906103286 0.9999993602765339 0.3596207387531314 42.80351719564446
GOTERM_MF_FAT GO:0022838~substrate specific channel activity 18 3.543307086614173 0.040435101408760485 781448, 812545, 818423, 795077, 813982, 826063, 814997, 799634, 795754, 787322, 823142, 820235, 801011, 800634, 782964, 826685, 775865, 774086 350 398 12983 1.6776310122038764 0.9999999999981093 0.7956428628967451 46.03272338342129
GOTERM_MF_FAT GO:0015267~channel activity 18 3.543307086614173 0.053204137543184656 781448, 812545, 818423, 795077, 813982, 826063, 814997, 799634, 795754, 787322, 823142, 820235, 801011, 800634, 782964, 826685, 775865, 774086 350 412 12983 1.6206241331484048 0.9999999999999997 0.8326665790151155 55.82363477669134
GOTERM_BP_FAT GO:0007271~synaptic transmission, cholinergic 3 0.5905511811023622 0.05386823431284001 801011, 800634, 799634 368 14 13528 7.877329192546583 1.0 0.8514289311064618 61.544023193491505
GOTERM_MF_FAT GO:0022803~passive transmembrane transporter activity 18 3.543307086614173 0.05426509140381406 781448, 812545, 818423, 795077, 813982, 826063, 814997, 799634, 795754, 787322, 823142, 820235, 801011, 800634, 782964, 826685, 775865, 774086 350 413 12983 1.6167001037703217 0.9999999999999999 0.8095894816792731 56.55762262549842
GOTERM_CC_FAT GO:0030054~cell junction 22 4.330708661417323 0.05467315525696353 781448, 804496, 824338, 786199, 807430, 788453, 817242, 799634, 787322, 823142, 800931, 801011, 784023, 795620, 800634, 798086, 782964, 795169, 783295, 801581, 790273, 805227 357 518 12782 1.52062987357105 0.9999999969931289 0.4384915218586307 53.63587364753246
GOTERM_MF_FAT GO:0015276~ligand-gated ion channel activity 8 1.574803149606299 0.05540446093744942 781448, 823142, 787322, 801011, 800634, 782964, 799634, 795754 350 127 12983 2.3366479190101237 0.9999999999999999 0.788431742422004 57.33317860302025
GOTERM_MF_FAT GO:0022834~ligand-gated channel activity 8 1.574803149606299 0.05540446093744942 781448, 823142, 787322, 801011, 800634, 782964, 799634, 795754 350 127 12983 2.3366479190101237 0.9999999999999999 0.788431742422004 57.33317860302025
GOTERM_MF_FAT GO:0005216~ion channel activity 17 3.346456692913386 0.05749832581794677 781448, 812545, 818423, 795077, 813982, 826063, 814997, 799634, 795754, 787322, 823142, 820235, 801011, 800634, 782964, 826685, 775865 350 386 12983 1.6336861584011844 1.0 0.7875677107468152 58.724867792014365
GOTERM_BP_FAT GO:0006812~cation transport 22 4.330708661417323 0.07522197337498619 781603, 804586, 810255, 779833, 805142, 795077, 813982, 826063, 800533, 814997, 799634, 795754, 794105, 820235, 801011, 785961, 816702, 790093, 775865, 812402, 790273, 805227 368 553 13528 1.4624577403883954 1.0 0.8706351786658927 74.06644175843478
GOTERM_MF_FAT GO:0022836~gated channel activity 14 2.7559055118110236 0.07589619098840689 781448, 795077, 813982, 814997, 799634, 795754, 787322, 823142, 820235, 801011, 800634, 782964, 826685, 775865 350 310 12983 1.6752258064516128 1.0 0.810844653405788 69.2565365475723
GOTERM_BP_FAT GO:0030001~metal ion transport 19 3.740157480314961 0.08303702988538496 781603, 810255, 779833, 805142, 795077, 813982, 800533, 826063, 814997, 799634, 795754, 820235, 801011, 785961, 816702, 775865, 812402, 790273, 805227 368 465 13528 1.50205703599813 1.0 0.8663237993768904 77.59975320062343
GOTERM_MF_FAT GO:0005261~cation channel activity 12 2.3622047244094486 0.12415046405640862 781448, 787322, 820235, 801011, 795077, 800634, 813982, 826063, 814997, 775865, 799634, 795754 350 275 12983 1.6186597402597402 1.0 0.8855219050326384 86.20559291924796
GOTERM_MF_FAT GO:0046873~metal ion transmembrane transporter activity 13 2.559055118110236 0.17614020363613683 810255, 781448, 795077, 826063, 813982, 814997, 799634, 795754, 787322, 820235, 801011, 800634, 775865 350 328 12983 1.4702003484320558 1.0 0.9166429285658662 94.47203535495744
Annotation Cluster 8 Enrichment Score: 1.8962136197543982
Category Term Count % PValue Genes List Total Pop Hits Pop Total Fold Enrichment Bonferroni Benjamini FDR
GOTERM_BP_FAT GO:0021675~nerve development 5 0.984251968503937 0.004292252960145137 791813, 801011, 789644, 777417, 776334 368 25 13528 7.352173913043479 0.9998618099517282 0.5888051403964474 7.154818325643209
GOTERM_BP_FAT GO:0021545~cranial nerve development 4 0.7874015748031495 0.013896651297831814 801011, 789644, 777417, 776334 368 19 13528 7.739130434782608 0.9999999999997222 0.7643934319903162 21.45636168462839
GOTERM_BP_FAT GO:0021602~cranial nerve morphogenesis 3 0.5905511811023622 0.03433710462923702 801011, 789644, 776334 368 11 13528 10.025691699604742 1.0 0.7847368580339849 45.284119637548635
Annotation Cluster 9 Enrichment Score: 1.7350745023627234
Category Term Count % PValue Genes List Total Pop Hits Pop Total Fold Enrichment Bonferroni Benjamini FDR
INTERPRO IPR008160:Collagen triple helix repeat 8 1.574803149606299 0.0063543619177156094 798970, 816637, 790401, 826638, 816516, 803323, 820422, 810626 436 84 16659 3.6389252948885975 0.9951520356000033 0.5329475745919858 9.372879784257993
SP_PIR_KEYWORDS hydroxylation 7 1.3779527559055118 0.009487286544230089 814534, 795414, 826638, 816516, 803323, 810626, 798741 492 71 19235 3.854488720943547 0.9905470688794437 0.16413301311824957 12.78934413703875
SP_PIR_KEYWORDS collagen 8 1.574803149606299 0.01087212433017104 798970, 816637, 790401, 826638, 816516, 803323, 820422, 810626 492 95 19235 3.2922550278134364 0.995230818822615 0.17379602647589842 14.52343784682496
UP_SEQ_FEATURE domain:Collagen-like 5 0.984251968503937 0.013230704742917187 798970, 790401, 816516, 803323, 820422 492 36 19113 5.395494579945799 0.9999999987963579 0.7693822835204606 19.9116154711685
SP_PIR_KEYWORDS hydroxyproline 3 0.5905511811023622 0.24350962709960305 826638, 816516, 803323 492 37 19235 3.1699077125906396 1.0 0.8497297083047481 98.17955216668099
Annotation Cluster 10 Enrichment Score: 1.686906250327003
Category Term Count % PValue Genes List Total Pop Hits Pop Total Fold Enrichment Bonferroni Benjamini FDR
SP_PIR_KEYWORDS extracellular matrix 16 3.149606299212598 0.0013993805717056186 819873, 823268, 803907, 821911, 810626, 814366, 772442, 812458, 804813, 784168, 790415, 805248, 826638, 787642, 775090, 803900 492 241 19235 2.595553756367439 0.49579701437935475 0.0446253924335015 1.9901980652183293
GOTERM_CC_FAT GO:0044421~extracellular region part 43 8.46456692913386 0.0022899614886170553 783587, 809004, 803717, 800227, 820422, 810626, 794018, 793194, 784168, 790415, 791865, 824280, 805248, 817216, 803187, 803900, 812402, 819873, 780741, 798970, 795414, 803907, 823268, 826344, 788730, 803323, 821911, 809369, 787656, 814366, 785834, 775114, 772442, 804813, 812458, 813105, 811344, 826638, 81…
GOTERM_CC_FAT GO:0005578~proteinaceous extracellular matrix 17 3.346456692913386 0.017249440185625402 819873, 823268, 803907, 795414, 821911, 810626, 814366, 772442, 812458, 804813, 784168, 790415, 805248, 826638, 775090, 787642, 803900 357 320 12782 1.9020833333333331 0.9976947838184471 0.24120710228546982 21.16981164390459
GOTERM_CC_FAT GO:0031012~extracellular matrix 17 3.346456692913386 0.031854848551881934 819873, 823268, 803907, 795414, 821911, 810626, 814366, 772442, 812458, 804813, 784168, 790415, 805248, 826638, 775090, 787642, 803900 357 345 12782 1.7642512077294683 0.9999876055942114 0.3226691032785084 35.761909219027956
GOTERM_BP_FAT GO:0030198~extracellular matrix organization 6 1.1811023622047243 0.1523668487304465 772442, 790415, 821911, 775090, 810626, 803900 368 104 13528 2.1208193979933108 1.0 0.9320628979384336 94.23253688006909
GOTERM_BP_FAT GO:0043062~extracellular structure organization 7 1.3779527559055118 0.2818106775490352 772442, 790415, 814893, 821911, 775090, 810626, 803900 368 163 13528 1.5786876500400107 1.0 0.9650000879591762 99.66969417151613
Annotation Cluster 11 Enrichment Score: 1.656995495656104
Category Term Count % PValue Genes List Total Pop Hits Pop Total Fold Enrichment Bonferroni Benjamini FDR
SP_PIR_KEYWORDS sarcoplasmic reticulum 4 0.7874015748031495 0.01775012001678623 814054, 817605, 819531, 793092 492 22 19235 7.108277900960829 0.9998427645814582 0.23309079425338264 22.670763733457157
GOTERM_CC_FAT GO:0016529~sarcoplasmic reticulum 5 0.984251968503937 0.022598570727706536 814054, 817605, 805402, 819531, 793092 357 39 12782 4.590246354952238 0.9996568638694334 0.2642187616227264 26.837616154130362
GOTERM_CC_FAT GO:0016528~sarcoplasm 5 0.984251968503937 0.026652088493552748 814054, 817605, 805402, 819531, 793092 357 41 12782 4.366331898613104 0.9999195423443586 0.29473172707826834 30.878438255662555
Annotation Cluster 12 Enrichment Score: 1.5480619089575265
Category Term Count % PValue Genes List Total Pop Hits Pop Total Fold Enrichment Bonferroni Benjamini FDR
GOTERM_BP_FAT GO:0007601~visual perception 17 3.346456692913386 2.7200126963322955E-4 819873, 819296, 803844, 826123, 826876, 785851, 814490, 784119, 807165, 801011, 775541, 809602, 777417, 789147, 804635, 803900, 775071 368 216 13528 2.8932165861513686 0.4299499204249019 0.4299499204249019 0.4683937376480096
GOTERM_BP_FAT GO:0050953~sensory perception of light stimulus 17 3.346456692913386 2.7200126963322955E-4 819873, 819296, 803844, 826123, 826876, 785851, 814490, 784119, 807165, 801011, 775541, 809602, 777417, 789147, 804635, 803900, 775071 368 216 13528 2.8932165861513686 0.4299499204249019 0.4299499204249019 0.4683937376480096
SP_PIR_KEYWORDS vision 8 1.574803149606299 0.06583480373473455 819296, 807165, 803844, 826123, 804635, 803900, 785851, 814490 492 139 19235 2.2501023571386796 0.9999999999999966 0.5308631284680672 62.37980234340322
GOTERM_BP_FAT GO:0050877~neurological system process 42 8.267716535433072 0.08189505700169881 804586, 819296, 807430, 826123, 789255, 814490, 793175, 793194, 820235, 784023, 775541, 818302, 777417, 804635, 775865, 811837, 803900, 812836, 812830, 819873, 803844, 804456, 816194, 814893, 817242, 785719, 778382, 799634, 826876, 785851, 787656, 807733, 784119, 813105, 807165, 801011, 800634, 809602, 8…
GOTERM_BP_FAT GO:0050890~cognition 30 5.905511811023622 0.20333970029045342 804586, 819296, 826123, 789255, 814490, 820235, 775541, 777417, 818302, 811837, 804635, 803900, 812836, 819873, 812830, 803844, 816194, 785719, 799634, 826876, 785851, 787656, 784119, 807165, 813105, 801011, 809602, 816702, 789147, 775071 368 909 13528 1.2132300186540392 1.0 0.9389205496119445 98.02241857679867
GOTERM_BP_FAT GO:0007600~sensory perception 27 5.31496062992126 0.21519912794571855 804586, 819296, 826123, 789255, 814490, 820235, 775541, 777417, 818302, 804635, 803900, 812836, 819873, 812830, 803844, 816194, 785719, 799634, 826876, 787656, 785851, 784119, 807165, 801011, 809602, 789147, 775071 368 810 13528 1.2253623188405798 1.0 0.9437114584093784 98.47342391588903
SP_PIR_KEYWORDS sensory transduction 13 2.559055118110236 0.8349276697539951 812830, 781603, 819296, 803844, 826123, 785719, 785851, 814490, 807165, 809602, 818302, 804635, 803900 492 595 19235 0.8541880166700827 1.0 0.9968404469874845 99.99999999941194
Annotation Cluster 13 Enrichment Score: 1.5392646612084189
Category Term Count % PValue Genes List Total Pop Hits Pop Total Fold Enrichment Bonferroni Benjamini FDR
PIR_SUPERFAMILY PIRSF005503:G protein-coupled receptor, peptide hormone receptor type 4 0.7874015748031495 0.004622314929534645 798459, 778857, 818809, 801608 220 12 7396 11.206060606060605 0.6903017392606178 0.44349459954158377 5.851837572081475
INTERPRO IPR000832:GPCR, family 2, secretin-like 5 0.984251968503937 0.0315956252171716 794992, 798459, 778857, 818809, 801608 436 46 16659 4.153121260470682 0.9999999999977949 0.8931880750588657 39.083775033110925
INTERPRO IPR001879:GPCR, family 2, extracellular region 4 0.7874015748031495 0.032516890329391326 798459, 778857, 818809, 801608 436 27 16659 5.660550458715597 0.9999999999990049 0.880667247008386 39.972349573184516
PIR_SUPERFAMILY PIRSF800007:secretin receptor-like G protein-coupled receptors 5 0.984251968503937 0.03479269556888741 794992, 798459, 778857, 818809, 801608 220 42 7396 4.0021645021645025 0.999871467851216 0.9495334144145181 36.92867484680368
INTERPRO IPR017983:GPCR, family 2, secretin-like, conserved site 5 0.984251968503937 0.036190335872774655 794992, 798459, 778857, 818809, 801608 436 48 16659 3.9800745412844036 0.9999999999999586 0.8718317407360824 43.39631755831673
SMART SM00008:HormR 4 0.7874015748031495 0.041319461088584634 798459, 778857, 818809, 801608 262 27 9079 5.133729148996324 0.9997095543418506 0.9829575336834879 40.89258437895783
INTERPRO IPR017981:GPCR, family 2-like 5 0.984251968503937 0.06796988585752778 794992, 798459, 778857, 818809, 801608 436 59 16659 3.238026745451718 1.0 0.9393234809592239 66.26852412026155
Annotation Cluster 14 Enrichment Score: 1.4784989555006598
Category Term Count % PValue Genes List Total Pop Hits Pop Total Fold Enrichment Bonferroni Benjamini FDR
GOTERM_BP_FAT GO:0014070~response to organic cyclic substance 10 1.968503937007874 0.005665811984404119 817898, 813105, 780741, 801011, 804456, 811301, 813022, 811837, 772859, 787656 368 121 13528 3.0380883938196193 0.9999920222498478 0.624026961208952 9.340624522721042
GOTERM_BP_FAT GO:0001666~response to hypoxia 8 1.574803149606299 0.07248019596908878 817898, 780741, 801011, 805402, 811301, 813022, 808915, 798741 368 134 13528 2.194678780012979 1.0 0.8741472116341835 72.70701546788902
GOTERM_BP_FAT GO:0070482~response to oxygen levels 8 1.574803149606299 0.08933499468475699 817898, 780741, 801011, 805402, 811301, 813022, 808915, 798741 368 141 13528 2.085723095898859 1.0 0.8749308552108578 80.11178213604666
Annotation Cluster 15 Enrichment Score: 1.3894836188888227
Category Term Count % PValue Genes List Total Pop Hits Pop Total Fold Enrichment Bonferroni Benjamini FDR
GOTERM_MF_FAT GO:0030246~carbohydrate binding 18 3.543307086614173 0.015653611054139798 778234, 779153, 809004, 819576, 803907, 820422, 775111, 810626, 820420, 809631, 772442, 805402, 824280, 816516, 810994, 787642, 780590, 782667 350 354 12983 1.8861501210653753 0.9999669812300823 0.6436505531427438 21.00359119386137
GOTERM_MF_FAT GO:0005529~sugar binding 11 2.1653543307086616 0.03825529668246152 778234, 779153, 819576, 805402, 816516, 810994, 775111, 820422, 780590, 782667, 809631 350 195 12983 2.0924981684981687 0.999999999991661 0.8174392471546588 44.1714373527977
SP_PIR_KEYWORDS Lectin 8 1.574803149606299 0.11330342293261614 819576, 816516, 810994, 775111, 820422, 780590, 782667, 809631 492 159 19235 1.967070614102368 1.0 0.6843144391569205 82.20527240482527
Annotation Cluster 16 Enrichment Score: 1.3876481406377297
Category Term Count % PValue Genes List Total Pop Hits Pop Total Fold Enrichment Bonferroni Benjamini FDR
GOTERM_BP_FAT GO:0051952~regulation of amine transport 6 1.1811023622047243 0.0018152527842468702 817898, 813105, 801011, 804456, 811837, 825500 368 33 13528 6.683794466403162 0.9765695837168527 0.5279847817702215 3.08702757578333
GOTERM_BP_FAT GO:0030534~adult behavior 7 1.3779527559055118 0.029299180882152262 793194, 817898, 801011, 803844, 816702, 811837, 825500 368 86 13528 2.9921638018200203 1.0 0.776524478415664 40.14302241830821
GOTERM_BP_FAT GO:0008344~adult locomotory behavior 5 0.984251968503937 0.058385703133968694 793194, 817898, 803844, 816702, 825500 368 54 13528 3.4037842190016105 1.0 0.8565867758635578 64.59285470443987
GOTERM_BP_FAT GO:0007626~locomotory behavior 12 2.3622047244094486 0.12644030180353086 793175, 783587, 793194, 817898, 801011, 803844, 788730, 816702, 778750, 803187, 811837, 825500 368 274 13528 1.6099650904474772 1.0 0.9173851826286321 90.29926003201699
GOTERM_BP_FAT GO:0007610~behavior 16 3.149606299212598 0.29361258576752103 783587, 817898, 803844, 804456, 788730, 778750, 787656, 825500, 793175, 793194, 813105, 801011, 816702, 803187, 811837, 808915 368 469 13528 1.2541021600074163 1.0 0.9662027899323392 99.75184384933287
Annotation Cluster 17 Enrichment Score: 1.3840569616899163
Category Term Count % PValue Genes List Total Pop Hits Pop Total Fold Enrichment Bonferroni Benjamini FDR
SP_PIR_KEYWORDS eye lens protein 4 0.7874015748031495 0.008610718186200753 784119, 800931, 775541, 775071 492 17 19235 9.19894787183166 0.9854312179806289 0.15562196026746 11.67484979668938
GOTERM_MF_FAT GO:0005212~structural constituent of eye lens 4 0.7874015748031495 0.009896898395284867 784119, 800931, 775541, 775071 350 17 12983 8.728067226890756 0.9985037804461123 0.6051538536217664 13.811176616619614
PIR_SUPERFAMILY PIRSF002281:beta/gamma crystallins 3 0.5905511811023622 0.040257845675400264 784119, 775541, 775071 220 11 7396 9.168595041322314 0.9999694433072187 0.925650750851764 41.421835669553495
UP_SEQ_FEATURE domain:Beta/gamma crystallin 'Greek key' 4 3 0.5905511811023622 0.04887532667253156 784119, 775541, 775071 492 14 19113 8.324477351916377 1.0 0.9790054177896874 56.62898925682226
SP_PIR_KEYWORDS oxidation 3 0.5905511811023622 0.05483274969603217 784119, 775541, 775071 492 15 19235 7.819105691056911 0.9999999999989438 0.4896172003783379 55.494071627125805
UP_SEQ_FEATURE site:Susceptible to oxidation 3 0.5905511811023622 0.055457690338044534 784119, 775541, 775071 492 15 19113 7.769512195121951 1.0 0.9816664507401918 61.37044511218244
UP_SEQ_FEATURE domain:Beta/gamma crystallin 'Greek key' 2 3 0.5905511811023622 0.055457690338044534 784119, 775541, 775071 492 15 19113 7.769512195121951 1.0 0.9816664507401918 61.37044511218244
UP_SEQ_FEATURE domain:Beta/gamma crystallin 'Greek key' 3 3 0.5905511811023622 0.055457690338044534 784119, 775541, 775071 492 15 19113 7.769512195121951 1.0 0.9816664507401918 61.37044511218244
UP_SEQ_FEATURE domain:Beta/gamma crystallin 'Greek key' 1 3 0.5905511811023622 0.055457690338044534 784119, 775541, 775071 492 15 19113 7.769512195121951 1.0 0.9816664507401918 61.37044511218244
INTERPRO IPR001064:Beta and gamma crystallin 3 0.5905511811023622 0.0570826017690164 784119, 775541, 775071 436 15 16659 7.641743119266056 1.0 0.9347706849754025 59.64437886435229
SMART SM00247:XTALbg 3 0.5905511811023622 0.06759351714669569 784119, 775541, 775071 262 15 9079 6.930534351145038 0.9999986391198014 0.9658449462013966 58.192227914067715
UP_SEQ_FEATURE region of interest:Connecting peptide 4 0.7874015748031495 0.07337393743742544 784119, 775541, 817149, 775071 492 38 19113 4.089216944801027 1.0 0.9925249372888404 71.92823359378356
Annotation Cluster 18 Enrichment Score: 1.3721796684171121
Category Term Count % PValue Genes List Total Pop Hits Pop Total Fold Enrichment Bonferroni Benjamini FDR
INTERPRO IPR014716:Fibrinogen, alpha/beta/gamma chain, C-terminal globular, subdomain 1 4 0.7874015748031495 0.021248896147515135 811344, 816516, 821911, 820422 436 23 16659 6.644994016753091 0.9999999840774203 0.8339643513243582 28.222048730222827
UP_SEQ_FEATURE domain:Fibrinogen C-terminal 4 0.7874015748031495 0.04820754056615266 811344, 816516, 821911, 820422 492 32 19113 4.85594512195122 1.0 0.9818642726453802 56.11854505283775
INTERPRO IPR002181:Fibrinogen, alpha/beta/gamma chain, C-terminal globular 4 0.7874015748031495 0.05015577463971249 811344, 816516, 821911, 820422 436 32 16659 4.776089449541285 1.0 0.9203798018258867 54.81649709909448
SMART SM00186:FBG 4 0.7874015748031495 0.06316973204202384 811344, 816516, 821911, 820422 262 32 9079 4.331583969465648 0.9999966072147081 0.9849736975675187 55.6522239021632
Annotation Cluster 19 Enrichment Score: 1.2361601855807203
Category Term Count % PValue Genes List Total Pop Hits Pop Total Fold Enrichment Bonferroni Benjamini FDR
GOTERM_BP_FAT GO:0050433~regulation of catecholamine secretion 5 0.984251968503937 0.0014950285848798878 813105, 801011, 804456, 811837, 825500 368 19 13528 9.673913043478262 0.9545453534507508 0.538263112320908 2.5490573098437164
GOTERM_BP_FAT GO:0051952~regulation of amine transport 6 1.1811023622047243 0.0018152527842468702 817898, 813105, 801011, 804456, 811837, 825500 368 33 13528 6.683794466403162 0.9765695837168527 0.5279847817702215 3.08702757578333
GOTERM_BP_FAT GO:0014059~regulation of dopamine secretion 4 0.7874015748031495 0.00277846760610859 801011, 804456, 811837, 825500 368 11 13528 13.367588932806324 0.9968118150807053 0.560090483009114 4.688394658217665
GOTERM_BP_FAT GO:0014070~response to organic cyclic substance 10 1.968503937007874 0.005665811984404119 817898, 813105, 780741, 801011, 804456, 811301, 813022, 811837, 772859, 787656 368 121 13528 3.0380883938196193 0.9999920222498478 0.624026961208952 9.340624522721042
GOTERM_BP_FAT GO:0051046~regulation of secretion 13 2.559055118110236 0.00912149385548491 809004, 817898, 780741, 804456, 817242, 787656, 825500, 820235, 813105, 801011, 811837, 818809, 805227 368 202 13528 2.3657985363753764 0.999999993999841 0.7169406418259867 14.627369190926377
GOTERM_BP_FAT GO:0042220~response to cocaine 4 0.7874015748031495 0.013896651297831814 813105, 801011, 804456, 811837 368 19 13528 7.739130434782608 0.9999999999997222 0.7643934319903162 21.45636168462839
GOTERM_BP_FAT GO:0014073~response to tropane 4 0.7874015748031495 0.013896651297831814 813105, 801011, 804456, 811837 368 19 13528 7.739130434782608 0.9999999999997222 0.7643934319903162 21.45636168462839
GOTERM_BP_FAT GO:0043279~response to alkaloid 6 1.1811023622047243 0.01524072873343281 813105, 780741, 801011, 804456, 811837, 787656 368 54 13528 4.084541062801932 0.9999999999999835 0.7483093796078867 23.28365247899784
GOTERM_BP_FAT GO:0044057~regulation of system process 16 3.149606299212598 0.02162107125516849 809004, 780741, 804456, 778382, 787656, 825500, 820235, 813105, 801011, 811301, 773928, 816702, 811837, 782847, 801581, 805227 368 309 13528 1.903475446742648 1.0 0.789276945576179 31.42470091886539
GOTERM_BP_FAT GO:0045471~response to ethanol 6 1.1811023622047243 0.02956652308010404 817898, 801011, 804456, 811301, 811837, 775114 368 64 13528 3.44633152173913 1.0 0.7715243005683099 40.42689602633971
GOTERM_BP_FAT GO:0060341~regulation of cellular localization 13 2.559055118110236 0.038381056062632035 809004, 817898, 780741, 804456, 790401, 817242, 825500, 820235, 813105, 801011, 811837, 818809, 805227 368 248 13528 1.9269810659186535 1.0 0.8015347899003837 49.106842524158914
GOTERM_BP_FAT GO:0051954~positive regulation of amine transport 3 0.5905511811023622 0.05386823431284001 817898, 813105, 801011 368 14 13528 7.877329192546583 1.0 0.8514289311064618 61.544023193491505
GOTERM_BP_FAT GO:0051048~negative regulation of secretion 5 0.984251968503937 0.06167845728022091 817898, 813105, 820235, 780741, 811837 368 55 13528 3.341897233201581 1.0 0.8595759217248607 66.67004297639582
GOTERM_BP_FAT GO:0050804~regulation of synaptic transmission 8 1.574803149606299 0.07708669677498503 813105, 801011, 804456, 778382, 811837, 787656, 825500, 805227 368 136 13528 2.162404092071611 1.0 0.8674972838198249 74.95428249332585
GOTERM_BP_FAT GO:0035176~social behavior 3 0.5905511811023622 0.09271341063559474 813105, 801011, 811837 368 19 13528 5.804347826086956 1.0 0.8821640334072438 81.34745334082214
GOTERM_BP_FAT GO:0051969~regulation of transmission of nerve impulse 8 1.574803149606299 0.10539735336536718 813105, 801011, 804456, 778382, 811837, 787656, 825500, 805227 368 147 13528 2.0005915409642117 1.0 0.9021444764428918 85.37098908914425
GOTERM_BP_FAT GO:0031644~regulation of neurological system process 8 1.574803149606299 0.12290919760025303 813105, 801011, 804456, 778382, 811837, 787656, 825500, 805227 368 153 13528 1.9221369707303213 1.0 0.9148326328923885 89.59981679864073
GOTERM_BP_FAT GO:0051050~positive regulation of transport 10 1.968503937007874 0.15282781700540687 794018, 809004, 817898, 813105, 811768, 801011, 790401, 826344, 818809, 787656 368 223 13528 1.6484694872294796 1.0 0.9312269929408624 94.28642948765956
GOTERM_BP_FAT GO:0051588~regulation of neurotransmitter transport 3 0.5905511811023622 0.15610589604203984 811837, 825500, 805227 368 26 13528 4.2416387959866215 1.0 0.9312159310294114 94.65621409669286
GOTERM_BP_FAT GO:0051047~positive regulation of secretion 6 1.1811023622047243 0.17444994860374557 809004, 817898, 813105, 801011, 818809, 787656 368 109 13528 2.023534104507379 1.0 0.9324108862451554 96.34299435674973
GOTERM_BP_FAT GO:0050806~positive regulation of synaptic transmission 3 0.5905511811023622 0.235248867481149 813105, 801011, 787656 368 34 13528 3.243606138107417 1.0 0.9515842337784698 99.02333539670187
GOTERM_BP_FAT GO:0051705~behavioral interaction between organisms 3 0.5905511811023622 0.24535683292896263 813105, 801011, 811837 368 35 13528 3.1509316770186335 1.0 0.9561457159739228 99.22372047856382
GOTERM_BP_FAT GO:0051971~positive regulation of transmission of nerve impulse 3 0.5905511811023622 0.2656119498206369 813105, 801011, 787656 368 37 13528 2.980611045828437 1.0 0.9613858578277789 99.51460834187674
GOTERM_BP_FAT GO:0007613~memory 3 0.5905511811023622 0.2858663160430254 813105, 801011, 787656 368 39 13528 2.827759197324415 1.0 0.9641420010226787 99.70044917721994
GOTERM_BP_FAT GO:0031646~positive regulation of neurological system process 3 0.5905511811023622 0.2858663160430254 813105, 801011, 787656 368 39 13528 2.827759197324415 1.0 0.9641420010226787 99.70044917721994
GOTERM_BP_FAT GO:0007631~feeding behavior 4 0.7874015748031495 0.28809299898990237 817898, 813105, 801011, 804456 368 69 13528 2.1310649023314427 1.0 0.9641072334308036 99.71616643179146
GOTERM_BP_FAT GO:0051240~positive regulation of multicellular organismal process 9 1.7716535433070866 0.34197761050839764 813105, 780741, 801011, 811301, 808915, 818809, 795510, 825241, 787656 368 244 13528 1.3559337134711333 1.0 0.9731583952176852 99.9270328504534
GOTERM_BP_FAT GO:0007611~learning or memory 5 0.984251968503937 0.3553069512137026 813105, 801011, 816702, 811837, 787656 368 111 13528 1.655895025460243 1.0 0.9756918942979241 99.9487445190207
GOTERM_BP_FAT GO:0051960~regulation of nervous system development 4 0.7874015748031495 0.8967798839631242 813105, 801011, 811837, 776334 368 192 13528 0.7658514492753623 1.0 0.9999674930620046 100.0
Annotation Cluster 20 Enrichment Score: 1.1937821547652214
Category Term Count % PValue Genes List Total Pop Hits Pop Total Fold Enrichment Bonferroni Benjamini FDR
GOTERM_BP_FAT GO:0009628~response to abiotic stimulus 19 3.740157480314961 0.011714047373839655 819296, 817898, 798438, 800760, 799634, 787656, 825241, 785851, 788788, 807165, 813105, 811768, 801011, 809602, 811301, 816702, 811837, 808915, 782847 368 368 13528 1.8979796786389416 0.9999999999732393 0.7611704223604217 18.401472206944046
GOTERM_BP_FAT GO:0009582~detection of abiotic stimulus 6 1.1811023622047243 0.031344860647618385 819296, 807165, 809602, 799634, 785851, 787656 368 65 13528 3.3933110367892976 1.0 0.7682541270211137 42.283166815276786
GOTERM_BP_FAT GO:0051606~detection of stimulus 8 1.574803149606299 0.04163517677083442 819296, 807165, 809602, 789255, 817242, 799634, 785851, 787656 368 118 13528 2.492262343404569 1.0 0.8034900437161563 51.99875124199443
GOTERM_BP_FAT GO:0007602~phototransduction 4 0.7874015748031495 0.059345805707176166 819296, 807165, 809602, 785851 368 33 13528 4.4558629776021075 1.0 0.8569517160908151 65.21078522493062
GOTERM_BP_FAT GO:0009416~response to light stimulus 8 1.574803149606299 0.08186081652455147 819296, 807165, 801011, 809602, 816702, 800760, 811837, 785851 368 138 13528 2.1310649023314427 1.0 0.8714885155484714 77.09865616541933
GOTERM_BP_FAT GO:0009583~detection of light stimulus 4 0.7874015748031495 0.08846144724832856 819296, 807165, 809602, 785851 368 39 13528 3.770345596432553 1.0 0.8750640726001193 79.7799535718661
GOTERM_BP_FAT GO:0042752~regulation of circadian rhythm 3 0.5905511811023622 0.10996111677648887 801011, 809602, 811837 368 21 13528 5.251552795031056 1.0 0.9055321889191726 86.60691384973975
GOTERM_BP_FAT GO:0009581~detection of external stimulus 5 0.984251968503937 0.1412316205723429 819296, 807165, 809602, 799634, 785851 368 74 13528 2.4838425381903644 1.0 0.924102274431271 92.7755086521694
GOTERM_BP_FAT GO:0009314~response to radiation 9 1.7716535433070866 0.17669963299136704 819296, 807165, 811768, 801011, 809602, 816702, 800760, 811837, 785851 368 200 13528 1.6542391304347828 1.0 0.9325237744420121 96.51122692801461
Annotation Cluster 21 Enrichment Score: 1.1853060756677507
Category Term Count % PValue Genes List Total Pop Hits Pop Total Fold Enrichment Bonferroni Benjamini FDR
GOTERM_BP_FAT GO:0032504~multicellular organism reproduction 23 4.52755905511811 0.013470317918067541 778234, 803067, 779153, 810440, 772492, 795542, 818199, 813982, 782538, 815797, 785592, 787656, 777054, 813105, 807971, 784023, 811301, 791970, 786794, 824280, 818809, 820683, 824441 368 487 13528 1.7361396303901435 0.9999999999993214 0.7711467817116121 20.868242792567138
GOTERM_BP_FAT GO:0048609~reproductive process in a multicellular organism 23 4.52755905511811 0.013470317918067541 778234, 803067, 779153, 810440, 772492, 795542, 818199, 813982, 782538, 815797, 785592, 787656, 777054, 813105, 807971, 784023, 811301, 791970, 786794, 824280, 818809, 820683, 824441 368 487 13528 1.7361396303901435 0.9999999999993214 0.7711467817116121 20.868242792567138
GOTERM_BP_FAT GO:0019953~sexual reproduction 19 3.740157480314961 0.07441885793142963 778234, 803067, 810440, 772492, 795542, 818199, 813982, 782538, 815797, 785592, 777054, 784022, 811301, 791970, 805248, 824280, 820683, 824441, 772588 368 458 13528 1.5250142396050883 1.0 0.8778187304255007 73.67499610592962
GOTERM_BP_FAT GO:0007283~spermatogenesis 14 2.7559055118110236 0.07663807767120398 803067, 810440, 772492, 795542, 818199, 813982, 782538, 815797, 785592, 777054, 824280, 791970, 820683, 824441 368 308 13528 1.6709486166007905 1.0 0.8691507447589787 74.74333834471008
GOTERM_BP_FAT GO:0048232~male gamete generation 14 2.7559055118110236 0.07663807767120398 803067, 810440, 772492, 795542, 818199, 813982, 782538, 815797, 785592, 777054, 824280, 791970, 820683, 824441 368 308 13528 1.6709486166007905 1.0 0.8691507447589787 74.74333834471008
GOTERM_BP_FAT GO:0007276~gamete generation 15 2.952755905511811 0.18498249529118033 803067, 810440, 772492, 795542, 818199, 813982, 782538, 815797, 785592, 777054, 811301, 791970, 824280, 820683, 824441 368 395 13528 1.395982388552559 1.0 0.9356938457973307 97.06988462983799
SP_PIR_KEYWORDS spermatogenesis 5 0.984251968503937 0.34387368212286573 818199, 813982, 791970, 782538, 785592 492 116 19235 1.6851520885898514 1.0 0.9089285661041545 99.76406762499785
Annotation Cluster 22 Enrichment Score: 1.1753776260992639
Category Term Count % PValue Genes List Total Pop Hits Pop Total Fold Enrichment Bonferroni Benjamini FDR
GOTERM_BP_FAT GO:0044057~regulation of system process 16 3.149606299212598 0.02162107125516849 809004, 780741, 804456, 778382, 787656, 825500, 820235, 813105, 801011, 811301, 773928, 816702, 811837, 782847, 801581, 805227 368 309 13528 1.903475446742648 1.0 0.789276945576179 31.42470091886539
GOTERM_BP_FAT GO:0003013~circulatory system process 11 2.1653543307086616 0.030514186207555947 813105, 820235, 780741, 784023, 811301, 816702, 789010, 811837, 825241, 787656, 798460 368 186 13528 2.1740299205236093 1.0 0.7666217902918122 41.422976515103805
GOTERM_BP_FAT GO:0008015~blood circulation 11 2.1653543307086616 0.030514186207555947 813105, 820235, 780741, 784023, 811301, 816702, 789010, 811837, 825241, 787656, 798460 368 186 13528 2.1740299205236093 1.0 0.7666217902918122 41.422976515103805
GOTERM_BP_FAT GO:0008217~regulation of blood pressure 7 1.3779527559055118 0.05454073621414337 813105, 780741, 811301, 816702, 811837, 825241, 787656 368 100 13528 2.5732608695652175 1.0 0.8503590987863711 62.01305070136605
GOTERM_BP_FAT GO:0051241~negative regulation of multicellular organismal process 9 1.7716535433070866 0.07840732531520898 809004, 813105, 780741, 804456, 811301, 773928, 816702, 825241, 787656 368 164 13528 2.0173647932131495 1.0 0.8689851514037897 75.56565929711803
GOTERM_BP_FAT GO:0051051~negative regulation of transport 7 1.3779527559055118 0.16099062737929143 821533, 817898, 813105, 820235, 780741, 811301, 811837 368 135 13528 1.9061191626409018 1.0 0.9318681966349113 95.16564833118004
GOTERM_CC_FAT GO:0005901~caveola 3 0.5905511811023622 0.4271669040111164 780741, 811301, 816702 357 52 12782 2.0656108597285066 1.0 0.9353469766496142 99.95079503197879
Annotation Cluster 23 Enrichment Score: 1.1406795759626047
Category Term Count % PValue Genes List Total Pop Hits Pop Total Fold Enrichment Bonferroni Benjamini FDR
SP_PIR_KEYWORDS angiogenesis 6 1.1811023622047243 0.02656535757649373 805736, 799701, 812458, 811344, 809369, 815991 492 66 19235 3.554138950480414 0.9999980856377835 0.313517832192195 32.057773567633795
GOTERM_BP_FAT GO:0001568~blood vessel development 12 2.3622047244094486 0.07090112886304578 799701, 812458, 780741, 811768, 826123, 811301, 824280, 811344, 808915, 809369, 815991, 790273 368 245 13528 1.8005323868677905 1.0 0.8716713337999685 71.89390508106727
GOTERM_BP_FAT GO:0001944~vasculature development 12 2.3622047244094486 0.08064825093335629 799701, 812458, 780741, 811768, 826123, 811301, 824280, 811344, 808915, 809369, 815991, 790273 368 251 13528 1.7574917720422656 1.0 0.8735776437777447 76.57102949331578
GOTERM_BP_FAT GO:0001525~angiogenesis 8 1.574803149606299 0.10821673018638546 799701, 812458, 780741, 811301, 811344, 808915, 809369, 815991 368 148 13528 1.9870740305522914 1.0 0.9061665762719806 86.14660664891574
GOTERM_BP_FAT GO:0048514~blood vessel morphogenesis 10 1.968503937007874 0.12043256712974909 799701, 812458, 780741, 811768, 811301, 824280, 811344, 808915, 809369, 815991 368 211 13528 1.742221306408407 1.0 0.9141205405831874 89.08118946291398
Annotation Cluster 24 Enrichment Score: 1.1303083469803186
Category Term Count % PValue Genes List Total Pop Hits Pop Total Fold Enrichment Bonferroni Benjamini FDR
GOTERM_CC_FAT GO:0030139~endocytic vesicle 8 1.574803149606299 0.0012033513388404892 816188, 814557, 781964, 824280, 817242, 811837, 815918, 805227 357 59 12782 4.854769026254569 0.34309936055241685 0.04115155458472852 1.6326148469699597
GOTERM_CC_FAT GO:0030666~endocytic vesicle membrane 6 1.1811023622047243 0.0020348083326778184 816188, 781964, 824280, 817242, 815918, 805227 357 33 12782 6.5098039215686265 0.5087841316294406 0.057518793375468946 2.746201794660008
GOTERM_CC_FAT GO:0030669~clathrin-coated endocytic vesicle membrane 3 0.5905511811023622 0.019381459423744436 781964, 824280, 815918 357 8 12782 13.426470588235293 0.9989197233950583 0.24768921046637704 23.475921625312758
GOTERM_CC_FAT GO:0045334~clathrin-coated endocytic vesicle 3 0.5905511811023622 0.03603337957987589 781964, 824280, 815918 357 11 12782 9.76470588235294 0.9999972607195208 0.34748893083743915 39.45030086353941
GOTERM_CC_FAT GO:0044433~cytoplasmic vesicle part 11 2.1653543307086616 0.03661960665637409 778234, 816188, 784023, 796624, 781964, 824280, 817242, 785707, 815918, 809369, 805227 357 187 12782 2.1061130334486737 0.999997784695836 0.34295574147144325 39.95176827975434
GOTERM_CC_FAT GO:0030665~clathrin coated vesicle membrane 5 0.984251968503937 0.05964908602059403 781964, 824280, 817242, 785707, 815918 357 53 12782 3.3777284498705145 0.9999999995233574 0.45841995456230844 56.863225512924
GOTERM_CC_FAT GO:0030659~cytoplasmic vesicle membrane 8 1.574803149606299 0.09363243612765669 816188, 784023, 781964, 824280, 817242, 785707, 815918, 805227 357 139 12782 2.060657356467767 0.9999999999999988 0.5851140614830003 73.91991315132414
GOTERM_CC_FAT GO:0030118~clathrin coat 4 0.7874015748031495 0.09393603329791977 788424, 781964, 785707, 815918 357 39 12782 3.67219708396179 0.9999999999999989 0.5771259383097237 74.03908684018006
GOTERM_CC_FAT GO:0030125~clathrin vesicle coat 3 0.5905511811023622 0.09693876234247953 781964, 785707, 815918 357 19 12782 5.653250773993808 0.9999999999999997 0.5801867154637528 75.19089488493768
GOTERM_CC_FAT GO:0012506~vesicle membrane 8 1.574803149606299 0.12901455690370056 816188, 784023, 781964, 824280, 817242, 785707, 815918, 805227 357 151 12782 1.8968965069471497 1.0 0.6337064868080878 84.86819808696649
GOTERM_CC_FAT GO:0030662~coated vesicle membrane 5 0.984251968503937 0.14585293215293216 781964, 824280, 817242, 785707, 815918 357 73 12782 2.4523233951114696 1.0 0.6600081111021071 88.41263107431439
GOTERM_CC_FAT GO:0030135~coated vesicle 8 1.574803149606299 0.15583538747123754 821533, 781964, 824280, 817242, 785707, 815918, 783295, 775500 357 159 12782 1.8014551732642743 1.0 0.6654189443535689 90.1329455411808
GOTERM_CC_FAT GO:0030136~clathrin-coated vesicle 7 1.3779527559055118 0.162884656438231 781964, 824280, 817242, 785707, 815918, 783295, 775500 357 132 12782 1.8986928104575163 1.0 0.6697924698729827 91.20167443140748
SP_PIR_KEYWORDS Endocytosis 5 0.984251968503937 0.23006967346089652 821533, 784222, 781964, 785707, 815918 492 96 19235 2.0362254403794036 1.0 0.8390162253506593 97.65594178708938
GOTERM_CC_FAT GO:0030117~membrane coat 4 0.7874015748031495 0.2561372637735133 788424, 781964, 785707, 815918 357 63 12782 2.2732648615001554 1.0 0.810927292053701 98.24942101214052
GOTERM_CC_FAT GO:0048475~coated membrane 4 0.7874015748031495 0.2561372637735133 788424, 781964, 785707, 815918 357 63 12782 2.2732648615001554 1.0 0.810927292053701 98.24942101214052
GOTERM_CC_FAT GO:0030120~vesicle coat 3 0.5905511811023622 0.28599843252754376 781964, 785707, 815918 357 38 12782 2.826625386996904 1.0 0.845282364391165 99.00017179688932
GOTERM_CC_FAT GO:0012505~endomembrane system 21 4.133858267716536 0.6872268955494536 805484, 814054, 801253, 788424, 798593, 790401, 781964, 817242, 785707, 775500, 816188, 799701, 784023, 811301, 819531, 824280, 818809, 815918, 811845, 795356, 805227 357 782 12782 0.961486384835264 1.0 0.9900430645510007 99.99998743115795
Annotation Cluster 25 Enrichment Score: 1.1213241234002753
Category Term Count % PValue Genes List Total Pop Hits Pop Total Fold Enrichment Bonferroni Benjamini FDR
SP_PIR_KEYWORDS non-syndromic deafness 6 1.1811023622047243 0.00414740841610838 796624, 803844, 806876, 816194, 777417, 812836 492 42 19235 5.58507549361208 0.8689662065495078 0.10144122394695121 5.791651348832172
SP_PIR_KEYWORDS deafness 8 1.574803149606299 0.01414509782273257 820235, 796624, 803844, 806876, 816194, 777417, 826638, 812836 492 100 19235 3.1276422764227645 0.9990569012823071 0.2072214242610001 18.495171062858873
GOTERM_BP_FAT GO:0007605~sensory perception of sound 8 1.574803149606299 0.016305381465740516 804586, 820235, 801011, 803844, 816194, 777417, 812836, 799634 368 97 13528 3.031824294038548 0.9999999999999982 0.7571207355817731 24.70255746812786
GOTERM_BP_FAT GO:0050954~sensory perception of mechanical stimulus 8 1.574803149606299 0.02194792382175946 804586, 820235, 801011, 803844, 816194, 777417, 812836, 799634 368 103 13528 2.8552131701139722 1.0 0.7613588737490651 31.819007161117984
GOTERM_BP_FAT GO:0048562~embryonic organ morphogenesis 8 1.574803149606299 0.07023989894771833 803844, 789644, 786794, 777417, 776334, 812836, 799634, 789522 368 133 13528 2.2111801242236027 1.0 0.8726927044341496 71.54668433860418
GOTERM_BP_FAT GO:0060113~inner ear receptor cell differentiation 3 0.5905511811023622 0.13720858321523083 803844, 816194, 777417 368 24 13528 4.595108695652174 1.0 0.922867254730835 92.16862812876133
GOTERM_BP_FAT GO:0048839~inner ear development 5 0.984251968503937 0.16679615126048897 803844, 816194, 777417, 812836, 799634 368 79 13528 2.326637314254265 1.0 0.9323114623876918 95.71160480864039
GOTERM_BP_FAT GO:0007423~sensory organ development 10 1.968503937007874 0.17036864600254556 784119, 811768, 803844, 816194, 786794, 777417, 812836, 799634, 785851, 775071 368 229 13528 1.6052781469527246 1.0 0.9326885340078271 96.01811470802384
GOTERM_BP_FAT GO:0042490~mechanoreceptor differentiation 3 0.5905511811023622 0.18526867750126527 803844, 816194, 777417 368 29 13528 3.8028485757121437 1.0 0.9348509266984963 97.087590666568
GOTERM_BP_FAT GO:0048568~embryonic organ development 8 1.574803149606299 0.18712917319736802 803844, 789644, 786794, 777417, 776334, 812836, 799634, 789522 368 172 13528 1.7098078867542972 1.0 0.9334043014340506 97.20026464782772
GOTERM_BP_FAT GO:0042472~inner ear morphogenesis 4 0.7874015748031495 0.19402210168051096 803844, 777417, 812836, 799634 368 56 13528 2.6257763975155277 1.0 0.9350378972465926 97.58293413277393
GOTERM_BP_FAT GO:0043583~ear development 5 0.984251968503937 0.2574231425096892 803844, 816194, 777417, 812836, 799634 368 95 13528 1.934782608695652 1.0 0.9579793614849421 99.41223273660637
GOTERM_BP_FAT GO:0042471~ear morphogenesis 4 0.7874015748031495 0.2658863734583344 803844, 777417, 812836, 799634 368 66 13528 2.2279314888010537 1.0 0.9602508341602147 99.51772916854415
Annotation Cluster 26 Enrichment Score: 1.103061406744964
Category Term Count % PValue Genes List Total Pop Hits Pop Total Fold Enrichment Bonferroni Benjamini FDR
GOTERM_BP_FAT GO:0015698~inorganic anion transport 9 1.7716535433070866 0.0037277277821317466 812545, 818423, 784023, 782964, 826638, 826685, 820422, 801574, 774086 368 93 13528 3.5575035063113605 0.9995543050871833 0.6188203476450524 6.242148360538769
GOTERM_BP_FAT GO:0006820~anion transport 11 2.1653543307086616 0.005606453576887821 812545, 818423, 810440, 784023, 782964, 826638, 826685, 820422, 791678, 801574, 774086 368 143 13528 2.827759197324415 0.9999909751127803 0.6521405559823881 9.247175764598703
GOTERM_BP_FAT GO:0006821~chloride transport 6 1.1811023622047243 0.024619424507204512 812545, 818423, 784023, 782964, 826685, 801574 368 61 13528 3.615823235923022 1.0 0.7801292186538389 34.962702928432854
GOTERM_MF_FAT GO:0008509~anion transmembrane transporter activity 9 1.7716535433070866 0.04495693755959454 823142, 812545, 818423, 810440, 776960, 782964, 826685, 791678, 774086 350 147 12983 2.271078717201166 0.9999999999999138 0.8119958939660027 49.710687093950746
GOTERM_MF_FAT GO:0005254~chloride channel activity 5 0.984251968503937 0.12833505427504177 823142, 812545, 818423, 782964, 826685 350 72 12983 2.5759920634920634 1.0 0.8881842262669557 87.15831578321199
GOTERM_MF_FAT GO:0005253~anion channel activity 5 0.984251968503937 0.15785879667244054 823142, 812545, 818423, 782964, 826685 350 78 12983 2.377838827838828 1.0 0.9130703039225982 92.32639333047999
SP_PIR_KEYWORDS chloride channel 4 0.7874015748031495 0.17162199576517106 823142, 818423, 782964, 826685 492 56 19235 2.79253774680604 1.0 0.7681015425032258 93.29898122389635
GOTERM_CC_FAT GO:0034707~chloride channel complex 4 0.7874015748031495 0.1972032517331352 823142, 818423, 782964, 826685 357 55 12782 2.603921568627451 1.0 0.7272794280486916 95.03560999543657
SP_PIR_KEYWORDS chloride 4 0.7874015748031495 0.2998137858031972 823142, 818423, 782964, 826685 492 75 19235 2.0850948509485097 1.0 0.8867944133161085 99.40023161366966
GOTERM_MF_FAT GO:0031404~chloride ion binding 4 0.7874015748031495 0.3425024952460394 823142, 818423, 782964, 826685 350 77 12983 1.9269758812615956 1.0 0.9729023964073361 99.81001246533562
GOTERM_MF_FAT GO:0043168~anion binding 4 0.7874015748031495 0.45133711016078515 823142, 818423, 782964, 826685 350 92 12983 1.6127950310559007 1.0 0.9832498265400073 99.98728407107608
Annotation Cluster 27 Enrichment Score: 1.0919672048579436
Category Term Count % PValue Genes List Total Pop Hits Pop Total Fold Enrichment Bonferroni Benjamini FDR
GOTERM_BP_FAT GO:0014070~response to organic cyclic substance 10 1.968503937007874 0.005665811984404119 817898, 813105, 780741, 801011, 804456, 811301, 813022, 811837, 772859, 787656 368 121 13528 3.0380883938196193 0.9999920222498478 0.624026961208952 9.340624522721042
GOTERM_BP_FAT GO:0008217~regulation of blood pressure 7 1.3779527559055118 0.05454073621414337 813105, 780741, 811301, 816702, 811837, 825241, 787656 368 100 13528 2.5732608695652175 1.0 0.8503590987863711 62.01305070136605
GOTERM_BP_FAT GO:0051051~negative regulation of transport 7 1.3779527559055118 0.16099062737929143 821533, 817898, 813105, 820235, 780741, 811301, 811837 368 135 13528 1.9061191626409018 1.0 0.9318681966349113 95.16564833118004
GOTERM_BP_FAT GO:0010243~response to organic nitrogen 4 0.7874015748031495 0.2439030568001377 813105, 811301, 813022, 811837 368 63 13528 2.334023464458247 1.0 0.9559439223396229 99.19750312940113
GOTERM_BP_FAT GO:0014075~response to amine stimulus 3 0.5905511811023622 0.2858663160430254 813105, 811301, 811837 368 39 13528 2.827759197324415 1.0 0.9641420010226787 99.70044917721994
Annotation Cluster 28 Enrichment Score: 1.0817813748363432
Category Term Count % PValue Genes List Total Pop Hits Pop Total Fold Enrichment Bonferroni Benjamini FDR
GOTERM_MF_FAT GO:0017016~Ras GTPase binding 7 1.3779527559055118 0.035784315095352834 792627, 793823, 826123, 806876, 783204, 795493, 780927 350 91 12983 2.8534065934065933 0.9999999999553397 0.8177327346607046 41.989158605790145
GOTERM_MF_FAT GO:0031267~small GTPase binding 7 1.3779527559055118 0.05469794948496183 792627, 793823, 826123, 806876, 783204, 795493, 780927 350 101 12983 2.570891089108911 0.9999999999999999 0.7979981623463706 56.853800660477006
GOTERM_MF_FAT GO:0051020~GTPase binding 7 1.3779527559055118 0.07348051681409498 792627, 793823, 826123, 806876, 783204, 795493, 780927 350 109 12983 2.3822018348623852 1.0 0.8318034299052905 68.03346830474992
GOTERM_MF_FAT GO:0017048~Rho GTPase binding 4 0.7874015748031495 0.08148923958561863 806876, 783204, 795493, 780927 350 38 12983 3.9046616541353383 1.0 0.8144773564476178 71.92275890129261
GOTERM_MF_FAT GO:0019899~enzyme binding 17 3.346456692913386 0.3327797592931407 804586, 792627, 780741, 826123, 806876, 793092, 783204, 778750, 795493, 780927, 793823, 807971, 784023, 805248, 824280, 786794, 802685 350 523 12983 1.2057416006555586 1.0 0.9720153553087815 99.76341314577908
Annotation Cluster 29 Enrichment Score: 1.0670466682351907
Category Term Count % PValue Genes List Total Pop Hits Pop Total Fold Enrichment Bonferroni Benjamini FDR
INTERPRO IPR001751:S100/CaBP-9k-type, calcium binding 4 0.7874015748031495 0.035733346007583044 779679, 826596, 815998, 775186 436 28 16659 5.458387942332897 0.9999999999999385 0.8861471248275623 42.98054055408463
UP_SEQ_FEATURE calcium-binding region:1; low affinity 3 0.5905511811023622 0.07686649261156142 826596, 815998, 775186 492 18 19113 6.474593495934959 1.0 0.9927969689435829 73.64095958111842
UP_SEQ_FEATURE calcium-binding region:2; high affinity 3 0.5905511811023622 0.10038989845982504 826596, 815998, 775186 492 21 19113 5.549651567944251 1.0 0.9970507882688522 82.85860899117536
PIR_SUPERFAMILY PIRSF002353:S-100 protein 3 0.5905511811023622 0.10738952570219457 826596, 815998, 775186 220 19 7396 5.308133971291866 0.9999999999996708 0.9968121628721591 77.20449977546944
INTERPRO IPR013787:S100/CaBP-9k-type, calcium binding, subdomain 3 0.5905511811023622 0.15606444421908405 826596, 815998, 775186 436 27 16659 4.245412844036697 1.0 0.9881196275100783 92.7170968434412
Annotation Cluster 30 Enrichment Score: 1.0313926858617763
Category Term Count % PValue Genes List Total Pop Hits Pop Total Fold Enrichment Bonferroni Benjamini FDR
GOTERM_BP_FAT GO:0043279~response to alkaloid 6 1.1811023622047243 0.01524072873343281 813105, 780741, 801011, 804456, 811837, 787656 368 54 13528 4.084541062801932 0.9999999999999835 0.7483093796078867 23.28365247899784
GOTERM_BP_FAT GO:0008217~regulation of blood pressure 7 1.3779527559055118 0.05454073621414337 813105, 780741, 811301, 816702, 811837, 825241, 787656 368 100 13528 2.5732608695652175 1.0 0.8503590987863711 62.01305070136605
GOTERM_BP_FAT GO:0040012~regulation of locomotion 3 0.5905511811023622 0.968490161473897 780741, 811837, 787656 368 192 13528 0.5743885869565217 1.0 0.9999994901007334 100.0
Annotation Cluster 31 Enrichment Score: 1.024827459451643
Category Term Count % PValue Genes List Total Pop Hits Pop Total Fold Enrichment Bonferroni Benjamini FDR
GOTERM_BP_FAT GO:0002697~regulation of immune effector process 8 1.574803149606299 0.019935984346341088 794018, 809004, 780741, 817602, 821558, 791865, 815918, 795510 368 101 13528 2.911752044769694 1.0 0.7858081236585541 29.35753954782564
GOTERM_BP_FAT GO:0002700~regulation of production of molecular mediator of immune response 5 0.984251968503937 0.024503818527821696 809004, 780741, 817602, 821558, 795510 368 41 13528 4.483032873806999 1.0 0.7884292552729824 34.829538770753544
GOTERM_BP_FAT GO:0002889~regulation of immunoglobulin mediated immune response 4 0.7874015748031495 0.026279771643467773 794018, 809004, 817602, 795510 368 24 13528 6.1268115942028984 1.0 0.7831041987147184 36.84716833959645
GOTERM_BP_FAT GO:0002712~regulation of B cell mediated immunity 4 0.7874015748031495 0.026279771643467773 794018, 809004, 817602, 795510 368 24 13528 6.1268115942028984 1.0 0.7831041987147184 36.84716833959645
GOTERM_BP_FAT GO:0002886~regulation of myeloid leukocyte mediated immunity 3 0.5905511811023622 0.0285991706257345 794018, 780741, 795510 368 10 13528 11.028260869565216 1.0 0.7935215613570971 39.39367745513063
GOTERM_BP_FAT GO:0002703~regulation of leukocyte mediated immunity 5 0.984251968503937 0.08342308090219512 794018, 809004, 780741, 817602, 795510 368 61 13528 3.0131860299358513 1.0 0.8646162722972979 77.76195667629561
GOTERM_BP_FAT GO:0002637~regulation of immunoglobulin production 3 0.5905511811023622 0.15610589604203984 809004, 817602, 821558 368 26 13528 4.2416387959866215 1.0 0.9312159310294114 94.65621409669286
GOTERM_BP_FAT GO:0002706~regulation of lymphocyte mediated immunity 4 0.7874015748031495 0.1802718826991552 794018, 809004, 817602, 795510 368 54 13528 2.7230273752012883 1.0 0.9329202757244089 96.76346240261323
GOTERM_BP_FAT GO:0002822~regulation of adaptive immune response based on somatic recombination of immune receptors built from immunoglobulin superfamily domains 4 0.7874015748031495 0.18711381108851788 794018, 809004, 817602, 795510 368 55 13528 2.6735177865612645 1.0 0.9345273062401722 97.19935134841938
GOTERM_BP_FAT GO:0002819~regulation of adaptive immune response 4 0.7874015748031495 0.19402210168051096 794018, 809004, 817602, 795510 368 56 13528 2.6257763975155277 1.0 0.9350378972465926 97.58293413277393
GOTERM_BP_FAT GO:0050727~regulation of inflammatory response 4 0.7874015748031495 0.34028618064137717 794018, 809004, 795510, 787656 368 76 13528 1.934782608695652 1.0 0.9729675750254222 99.92372733187608
GOTERM_BP_FAT GO:0002683~negative regulation of immune system process 4 0.7874015748031495 0.3922152570644183 799146, 809004, 780741, 817602 368 83 13528 1.7716081718177055 1.0 0.9805810234226313 99.98147020905333
GOTERM_BP_FAT GO:0032101~regulation of response to external stimulus 6 1.1811023622047243 0.4333268422031928 794018, 809004, 811301, 811837, 795510, 787656 368 159 13528 1.387202625102543 1.0 0.9846388287158666 99.99446752361946
Annotation Cluster 32 Enrichment Score: 1.0221263155174598
Category Term Count % PValue Genes List Total Pop Hits Pop Total Fold Enrichment Bonferroni Benjamini FDR
GOTERM_CC_FAT GO:0005792~microsome 12 2.3622047244094486 0.06660441747610997 799146, 812545, 801253, 780741, 814294, 795826, 826344, 824280, 816702, 788388, 772859, 795285 357 237 12782 1.8128567882849342 0.9999999999642774 0.4873700324193263 61.02648417253549
GOTERM_CC_FAT GO:0042598~vesicular fraction 12 2.3622047244094486 0.07815772632326623 799146, 812545, 801253, 780741, 814294, 795826, 826344, 824280, 816702, 788388, 772859, 795285 357 244 12782 1.7608486017357763 0.9999999999995375 0.5358846240819632 67.12833956132263
GOTERM_CC_FAT GO:0005624~membrane fraction 30 5.905511811023622 0.09741887389249188 812545, 824338, 801253, 805769, 784022, 793194, 785979, 784023, 791865, 824280, 799539, 811837, 788388, 795285, 783724, 780741, 790401, 795826, 826344, 821226, 788781, 772859, 825241, 799146, 814294, 816702, 790093, 818809, 811719, 801581 357 809 12782 1.327710317748855 0.9999999999999997 0.5733105394148525 75.370…
GOTERM_CC_FAT GO:0000267~cell fraction 38 7.480314960629922 0.11231384728180407 813246, 812545, 824338, 801253, 800227, 816398, 805769, 784022, 793194, 785979, 784023, 791865, 824280, 799539, 803187, 811837, 795285, 788388, 817898, 783724, 780741, 790401, 795826, 826344, 821226, 788781, 772859, 825241, 799146, 814294, 805402, 811301, 816702, 790093, 818809, 811719, 801581, 775071 357 1083 12782 1…
GOTERM_CC_FAT GO:0005626~insoluble fraction 30 5.905511811023622 0.13608713215030716 812545, 824338, 801253, 805769, 784022, 793194, 785979, 784023, 791865, 824280, 799539, 811837, 788388, 795285, 783724, 780741, 790401, 795826, 826344, 821226, 788781, 772859, 825241, 799146, 814294, 816702, 790093, 818809, 811719, 801581 357 839 12782 1.2802355745635563 1.0 0.6397863211901212 86.46424868884894
Annotation Cluster 33 Enrichment Score: 0.9935822172907737
Category Term Count % PValue Genes List Total Pop Hits Pop Total Fold Enrichment Bonferroni Benjamini FDR
UP_SEQ_FEATURE region of interest:Domain III 3 0.5905511811023622 0.03106978069350768 811804, 810132, 789127 492 11 19113 10.59478935698448 1.0 0.9522536929021579 40.914052407174694
UP_SEQ_FEATURE domain:Calpain catalytic 3 0.5905511811023622 0.04887532667253156 811804, 810132, 789127 492 14 19113 8.324477351916377 1.0 0.9790054177896874 56.62898925682226
INTERPRO IPR001300:Peptidase C2, calpain 3 0.5905511811023622 0.0570826017690164 811804, 810132, 789127 436 15 16659 7.641743119266056 1.0 0.9347706849754025 59.64437886435229
INTERPRO IPR000169:Peptidase, cysteine peptidase active site 4 0.7874015748031495 0.06696470869231291 811804, 802829, 810132, 789127 436 36 16659 4.245412844036697 1.0 0.9448253783884188 65.70248578583522
GOTERM_MF_FAT GO:0004198~calcium-dependent cysteine-type endopeptidase activity 3 0.5905511811023622 0.0674758215011656 811804, 810132, 789127 350 16 12983 6.955178571428572 1.0 0.8158803143707752 64.79374747792956
SMART SM00230:CysPc 3 0.5905511811023622 0.06759351714669569 811804, 810132, 789127 262 15 9079 6.930534351145038 0.9999986391198014 0.9658449462013966 58.192227914067715
SMART SM00720:calpain_III 3 0.5905511811023622 0.06759351714669569 811804, 810132, 789127 262 15 9079 6.930534351145038 0.9999986391198014 0.9658449462013966 58.192227914067715
GOTERM_MF_FAT GO:0004197~cysteine-type endopeptidase activity 4 0.7874015748031495 0.3055319145473928 811804, 802829, 810132, 789127 350 72 12983 2.060793650793651 1.0 0.9668426366360459 99.56971884523053
SP_PIR_KEYWORDS thiol protease 5 0.984251968503937 0.4018675928301951 811804, 802829, 810132, 789127, 777054 492 126 19235 1.5514098593366887 1.0 0.9250481368069341 99.93750525599117
GOTERM_MF_FAT GO:0008234~cysteine-type peptidase activity 5 0.984251968503937 0.5275970820263244 811804, 802829, 810132, 789127, 777054 350 141 12983 1.315400202634245 1.0 0.9910478544934578 99.99864126828992
Annotation Cluster 34 Enrichment Score: 0.9721758955459664
Category Term Count % PValue Genes List Total Pop Hits Pop Total Fold Enrichment Bonferroni Benjamini FDR
GOTERM_BP_FAT GO:0014070~response to organic cyclic substance 10 1.968503937007874 0.005665811984404119 817898, 813105, 780741, 801011, 804456, 811301, 813022, 811837, 772859, 787656 368 121 13528 3.0380883938196193 0.9999920222498478 0.624026961208952 9.340624522721042
GOTERM_BP_FAT GO:0048545~response to steroid hormone stimulus 11 2.1653543307086616 0.036625689022673096 778234, 817898, 810266, 813105, 780741, 784023, 804456, 814294, 811301, 818809, 803323 368 192 13528 2.1060914855072466 1.0 0.7993161456554264 47.47949203152202
GOTERM_BP_FAT GO:0010033~response to organic substance 28 5.511811023622047 0.05622785751197744 778234, 813246, 784023, 784222, 824280, 811837, 782847, 776084, 817898, 810266, 780741, 804456, 817602, 803323, 772859, 787656, 775114, 786267, 813105, 801011, 814294, 805402, 811301, 809055, 781558, 813022, 772928, 818809 368 721 13528 1.4276065850569861 1.0 0.8546186445620004 63.1661047388997
GOTERM_BP_FAT GO:0031960~response to corticosteroid stimulus 6 1.1811023622047243 0.08107232840226337 817898, 810266, 813105, 804456, 818809, 803323 368 85 13528 2.5948849104859333 1.0 0.8719084983342227 76.75684806196156
GOTERM_BP_FAT GO:0051384~response to glucocorticoid stimulus 5 0.984251968503937 0.1615558073654877 817898, 810266, 813105, 818809, 803323 368 78 13528 2.3564659977703455 1.0 0.9298596377578421 95.22154446803466
GOTERM_BP_FAT GO:0009719~response to endogenous stimulus 15 2.952755905511811 0.21259448739433928 778234, 776084, 810266, 817898, 780741, 804456, 803323, 787656, 813105, 784023, 814294, 811301, 813022, 811837, 818809 368 405 13528 1.3615136876006442 1.0 0.942405435206307 98.38358518345088
GOTERM_BP_FAT GO:0009725~response to hormone stimulus 13 2.559055118110236 0.284672205443146 778234, 776084, 810266, 817898, 780741, 804456, 803323, 787656, 813105, 784023, 814294, 811301, 818809 368 367 13528 1.3021561426371282 1.0 0.964120702778439 99.6916862518185
GOTERM_BP_FAT GO:0043627~response to estrogen stimulus 5 0.984251968503937 0.31823663940159785 813105, 780741, 784023, 811301, 818809 368 105 13528 1.7505175983436851 1.0 0.9689195397469216 99.86548042592369
GOTERM_BP_FAT GO:0043434~response to peptide hormone stimulus 5 0.984251968503937 0.6047487472296 813105, 784023, 814294, 811301, 818809 368 154 13528 1.1935347261434217 1.0 0.9960835679788211 99.99998896726665
Annotation Cluster 35 Enrichment Score: 0.9408487744339137
Category Term Count % PValue Genes List Total Pop Hits Pop Total Fold Enrichment Bonferroni Benjamini FDR
GOTERM_BP_FAT GO:0007187~G-protein signaling, coupled to cyclic nucleotide second messenger 10 1.968503937007874 0.004060527471576749 804456, 813839, 778857, 818809, 800760, 811837, 811845, 825241, 801581, 801608 368 115 13528 3.1965973534971646 0.9997765064462336 0.6070269406465498 6.7812042036558555
GOTERM_BP_FAT GO:0019935~cyclic-nucleotide-mediated signaling 10 1.968503937007874 0.008943265805679404 804456, 813839, 778857, 818809, 800760, 811837, 811845, 825241, 801581, 801608 368 130 13528 2.827759197324415 0.9999999912996667 0.7343850204207267 14.36196387283194
GOTERM_BP_FAT GO:0051339~regulation of lyase activity 8 1.574803149606299 0.019935984346341088 778234, 805142, 811301, 778382, 818809, 811837, 811845, 825241 368 101 13528 2.911752044769694 1.0 0.7858081236585541 29.35753954782564
GOTERM_BP_FAT GO:0051349~positive regulation of lyase activity 6 1.1811023622047243 0.021637625195257613 778234, 805142, 811301, 818809, 811837, 825241 368 59 13528 3.7383935151068535 1.0 0.7783085536702041 31.444722687458327
GOTERM_BP_FAT GO:0030808~regulation of nucleotide biosynthetic process 8 1.574803149606299 0.030089855391684243 778234, 804456, 811301, 778382, 818809, 811837, 811845, 825241 368 110 13528 2.6735177865612645 1.0 0.7695933836326025 40.978921772557
GOTERM_BP_FAT GO:0030802~regulation of cyclic nucleotide biosynthetic process 8 1.574803149606299 0.030089855391684243 778234, 804456, 811301, 778382, 818809, 811837, 811845, 825241 368 110 13528 2.6735177865612645 1.0 0.7695933836326025 40.978921772557
GOTERM_BP_FAT GO:0030799~regulation of cyclic nucleotide metabolic process 8 1.574803149606299 0.03412977936140351 778234, 804456, 811301, 778382, 818809, 811837, 811845, 825241 368 113 13528 2.6025394382454787 1.0 0.789788562243462 45.08102502559941
GOTERM_BP_FAT GO:0006140~regulation of nucleotide metabolic process 8 1.574803149606299 0.03851520534530595 778234, 804456, 811301, 778382, 818809, 811837, 811845, 825241 368 116 13528 2.5352323838080957 1.0 0.7962954173481849 49.229234366056495
GOTERM_BP_FAT GO:0031279~regulation of cyclase activity 7 1.3779527559055118 0.052407089891845116 778234, 811301, 778382, 818809, 811837, 811845, 825241 368 99 13528 2.59925340360123 1.0 0.8481667623701357 60.50609730520144
GOTERM_BP_FAT GO:0030817~regulation of cAMP biosynthetic process 7 1.3779527559055118 0.05672629949026614 778234, 804456, 778382, 818809, 811837, 811845, 825241 368 101 13528 2.5477830391734826 1.0 0.8526743237109528 63.50040114885921
GOTERM_BP_FAT GO:0030814~regulation of cAMP metabolic process 7 1.3779527559055118 0.06125351867396381 778234, 804456, 778382, 818809, 811837, 811845, 825241 368 103 13528 2.498311523849726 1.0 0.8617454933523367 66.40858071579584
GOTERM_BP_FAT GO:0031281~positive regulation of cyclase activity 5 0.984251968503937 0.06855157275859619 778234, 811301, 818809, 811837, 825241 368 57 13528 3.2246376811594204 1.0 0.8770455032223562 70.64169961884934
GOTERM_BP_FAT GO:0007188~G-protein signaling, coupled to cAMP nucleotide second messenger 6 1.1811023622047243 0.08107232840226337 818809, 811837, 811845, 825241, 801581, 801608 368 85 13528 2.5948849104859333 1.0 0.8719084983342227 76.75684806196156
GOTERM_MF_FAT GO:0008227~amine receptor activity 4 0.7874015748031495 0.09722108927473341 804456, 811837, 825241, 801581 350 41 12983 3.6189547038327525 1.0 0.835989623748147 78.31114114521117
GOTERM_BP_FAT GO:0019933~cAMP-mediated signaling 6 1.1811023622047243 0.11591341517532196 818809, 811837, 811845, 825241, 801581, 801608 368 95 13528 2.3217391304347825 1.0 0.911443283507565 88.07147821291949
GOTERM_BP_FAT GO:0045761~regulation of adenylate cyclase activity 6 1.1811023622047243 0.11973743297001366 778234, 778382, 818809, 811837, 811845, 825241 368 96 13528 2.297554347826087 1.0 0.9147782913616762 88.93130127233614
GOTERM_BP_FAT GO:0003044~regulation of systemic arterial blood pressure mediated by a chemical signal 3 0.5905511811023622 0.16573100369129531 811301, 811837, 825241 368 27 13528 4.084541062801932 1.0 0.9336451690025922 95.61600156439782
GOTERM_BP_FAT GO:0007190~activation of adenylate cyclase activity 4 0.7874015748031495 0.18711381108851788 778234, 818809, 811837, 825241 368 55 13528 2.6735177865612645 1.0 0.9345273062401722 97.19935134841938
GOTERM_BP_FAT GO:0045762~positive regulation of adenylate cyclase activity 4 0.7874015748031495 0.19402210168051096 778234, 818809, 811837, 825241 368 56 13528 2.6257763975155277 1.0 0.9350378972465926 97.58293413277393
GOTERM_BP_FAT GO:0003073~regulation of systemic arterial blood pressure 3 0.5905511811023622 0.24535683292896263 811301, 811837, 825241 368 35 13528 3.1509316770186335 1.0 0.9561457159739228 99.22372047856382
GOTERM_BP_FAT GO:0010579~positive regulation of adenylate cyclase activity by G-protein signaling pathway 3 0.5905511811023622 0.29597490939260374 818809, 811837, 825241 368 40 13528 2.757065217391304 1.0 0.9656893984899287 99.76578361446423
GOTERM_BP_FAT GO:0010578~regulation of adenylate cyclase activity involved in G-protein signaling 3 0.5905511811023622 0.29597490939260374 818809, 811837, 825241 368 40 13528 2.757065217391304 1.0 0.9656893984899287 99.76578361446423
GOTERM_BP_FAT GO:0007189~activation of adenylate cyclase activity by G-protein signaling pathway 3 0.5905511811023622 0.29597490939260374 818809, 811837, 825241 368 40 13528 2.757065217391304 1.0 0.9656893984899287 99.76578361446423
GOTERM_BP_FAT GO:0051346~negative regulation of hydrolase activity 3 0.5905511811023622 0.3755907735791777 805429, 778883, 811301 368 48 13528 2.297554347826087 1.0 0.9779757877364058 99.97047903984881
GOTERM_BP_FAT GO:0031280~negative regulation of cyclase activity 3 0.5905511811023622 0.4421149048675003 778382, 811837, 811845 368 55 13528 2.0051383399209484 1.0 0.9858847953918187 99.99577553546615
GOTERM_BP_FAT GO:0007194~negative regulation of adenylate cyclase activity 3 0.5905511811023622 0.4421149048675003 778382, 811837, 811845 368 55 13528 2.0051383399209484 1.0 0.9858847953918187 99.99577553546615
GOTERM_BP_FAT GO:0051350~negative regulation of lyase activity 3 0.5905511811023622 0.4421149048675003 778382, 811837, 811845 368 55 13528 2.0051383399209484 1.0 0.9858847953918187 99.99577553546615
GOTERM_BP_FAT GO:0040014~regulation of multicellular organism growth 3 0.5905511811023622 0.4959114538224738 818809, 811837, 825241 368 61 13528 1.807911617961511 1.0 0.990046460214843 99.9992659120418
GOTERM_BP_FAT GO:0044092~negative regulation of molecular function 9 1.7716535433070866 0.6894555991918603 805429, 780741, 778883, 806429, 811301, 778382, 811837, 811845, 825241 368 334 13528 0.9905623535537621 1.0 0.9985407538040163 99.99999982825862
GOTERM_BP_FAT GO:0043086~negative regulation of catalytic activity 7 1.3779527559055118 0.7667464533830284 805429, 778883, 806429, 811301, 778382, 811837, 811845 368 277 13528 0.9289750431643384 1.0 0.999506256134048 99.99999999877048
GOTERM_BP_FAT GO:0040008~regulation of growth 8 1.574803149606299 0.8222998847777231 776084, 809004, 803907, 816398, 818809, 811837, 781919, 825241 368 341 13528 0.8624250924391177 1.0 0.9998160455154266 99.99999999998876
Annotation Cluster 36 Enrichment Score: 0.9391979855488206
Category Term Count % PValue Genes List Total Pop Hits Pop Total Fold Enrichment Bonferroni Benjamini FDR
KEGG_PATHWAY hsa04060:Cytokine-cytokine receptor interaction 17 3.346456692913386 7.251689995232348E-4 798588, 783587, 809004, 803717, 790401, 788586, 809369, 785834, 793823, 796624, 812714, 791865, 799320, 817216, 803187, 808915, 778713 128 262 5085 2.577677719465649 0.08536311877656222 0.08536311877656222 0.8329797566537289
KEGG_PATHWAY hsa04630:Jak-STAT signaling pathway 9 1.7716535433070866 0.03918351550418794 793823, 809004, 803717, 817602, 791865, 812714, 817216, 785330, 785834 128 155 5085 2.306703629032258 0.9926755536553797 0.7074543124694325 36.928449393563945
BIOCARTA h_cytokinePathway:Cytokine Network 3 0.5905511811023622 0.08326202649309995 809004, 791865, 808915 36 20 1437 5.9875 0.9993822058289022 0.9751445343817958 60.75299159042591
SP_PIR_KEYWORDS cytokine 8 1.574803149606299 0.18137711906636175 783587, 809004, 803717, 791865, 803187, 817216, 808915, 785834 492 181 19235 1.7279791582446213 1.0 0.7832762459919277 94.34689480887766
GOTERM_MF_FAT GO:0005125~cytokine activity 8 1.574803149606299 0.2733216786146152 783587, 809004, 803717, 791865, 803187, 817216, 808915, 785834 350 195 12983 1.5218168498168498 1.0 0.9597385644751693 99.15280013727819
GOTERM_BP_FAT GO:0042102~positive regulation of T cell proliferation 3 0.5905511811023622 0.2858663160430254 809004, 791865, 808915 368 39 13528 2.827759197324415 1.0 0.9641420010226787 99.70044917721994
INTERPRO IPR012351:Four-helical cytokine, core 3 0.5905511811023622 0.33882784145013556 809004, 803717, 817216 436 46 16659 2.4918727562824095 1.0 0.996553123377441 99.83178131742994
GOTERM_BP_FAT GO:0042129~regulation of T cell proliferation 3 0.5905511811023622 0.5045537954504382 809004, 791865, 808915 368 62 13528 1.7787517531556802 1.0 0.9905846751566854 99.99945533178186
GOTERM_BP_FAT GO:0050870~positive regulation of T cell activation 3 0.5905511811023622 0.6150669554513645 809004, 791865, 808915 368 76 13528 1.451086956521739 1.0 0.996487831098615 99.99999301095652
Annotation Cluster 37 Enrichment Score: 0.9370186451963289
Category Term Count % PValue Genes List Total Pop Hits Pop Total Fold Enrichment Bonferroni Benjamini FDR
GOTERM_BP_FAT GO:0008016~regulation of heart contraction 7 1.3779527559055118 0.018049739345519927 809004, 813105, 820235, 816702, 782847, 801581, 787656 368 77 13528 3.341897233201581 1.0 0.7648100901330377 26.974025277561054
GOTERM_BP_FAT GO:0006940~regulation of smooth muscle contraction 3 0.5905511811023622 0.27574298943855735 813105, 816702, 801581 368 38 13528 2.902173913043478 1.0 0.9631004171763371 99.61807833039454
GOTERM_BP_FAT GO:0006937~regulation of muscle contraction 4 0.7874015748031495 0.31043354909923293 813105, 773928, 816702, 801581 368 72 13528 2.042270531400966 1.0 0.968049581184931 99.83628650793112
Annotation Cluster 38 Enrichment Score: 0.9136383279713742
Category Term Count % PValue Genes List Total Pop Hits Pop Total Fold Enrichment Bonferroni Benjamini FDR
GOTERM_BP_FAT GO:0007187~G-protein signaling, coupled to cyclic nucleotide second messenger 10 1.968503937007874 0.004060527471576749 804456, 813839, 778857, 818809, 800760, 811837, 811845, 825241, 801581, 801608 368 115 13528 3.1965973534971646 0.9997765064462336 0.6070269406465498 6.7812042036558555
GOTERM_BP_FAT GO:0019935~cyclic-nucleotide-mediated signaling 10 1.968503937007874 0.008943265805679404 804456, 813839, 778857, 818809, 800760, 811837, 811845, 825241, 801581, 801608 368 130 13528 2.827759197324415 0.9999999912996667 0.7343850204207267 14.36196387283194
KEGG_PATHWAY hsa04080:Neuroactive ligand-receptor interaction 14 2.7559055118110236 0.010960010563635554 798459, 804456, 778382, 800760, 825241, 801574, 823142, 813839, 782964, 778857, 811837, 818809, 801581, 801608 128 256 5085 2.17254638671875 0.7421876328091702 0.3635446880801675 11.933097143070249
GOTERM_BP_FAT GO:0019932~second-messenger-mediated signaling 14 2.7559055118110236 0.011942004463571236 804456, 785330, 800760, 825241, 775114, 801574, 784222, 813839, 778857, 811837, 818809, 811845, 801581, 801608 368 235 13528 2.1900092506938025 0.9999999999833844 0.7481513068176551 18.725691485963512
SP_PIR_KEYWORDS receptor 52 10.236220472440944 0.050116635366992554 819296, 805429, 795567, 798459, 794992, 826063, 773728, 809657, 793823, 812714, 811837, 826904, 788586, 778382, 775111, 825241, 801011, 783515, 800634, 809602, 813839, 778857, 818809, 803071, 778713, 794738, 801581, 798588, 795906, 797411, 778750, 820420, 801574, 824764, 772597, 805248, 799320, 794360, 801608, 781448, 805736, 812…
GOTERM_BP_FAT GO:0007166~cell surface receptor linked signal transduction 53 10.433070866141732 0.43039358625342417 783587, 819296, 819207, 796122, 798459, 794992, 809657, 795620, 811837, 795525, 826904, 791091, 785330, 778382, 775111, 809369, 825241, 777054, 814557, 796624, 783515, 809602, 813839, 778857, 818809, 811845, 794738, 801581, 798588, 809004, 819576, 795906, 797411, 778750, 814490, 801…
SP_PIR_KEYWORDS transducer 24 4.724409448818897 0.46306053331017843 812830, 819296, 798459, 794992, 804456, 789255, 785719, 778382, 800760, 792762, 825241, 809657, 801574, 783515, 809602, 813839, 778857, 811837, 818809, 811845, 794738, 801581, 826904, 801608 492 874 19235 1.073561422113077 1.0 0.9432338447386944 99.98672671022352
GOTERM_BP_FAT GO:0007186~G-protein coupled receptor protein signaling pathway 32 6.299212598425196 0.4800670944510721 783587, 809004, 819296, 798459, 794992, 801574, 809657, 794018, 784222, 782964, 803187, 811837, 795525, 801608, 826904, 812830, 804456, 785719, 778382, 785330, 800760, 825241, 787656, 785851, 783515, 809602, 813839, 778857, 818809, 811845, 794738, 801581 368 1123 13528 1.047504742…
SP_PIR_KEYWORDS g-protein coupled receptor 21 4.133858267716536 0.6068747677432137 812830, 819296, 798459, 794992, 804456, 785719, 778382, 800760, 825241, 809657, 801574, 783515, 809602, 813839, 778857, 811837, 818809, 794738, 801581, 826904, 801608 492 816 19235 1.006134923481588 1.0 0.9777303446204015 99.99984887303044
INTERPRO IPR017452:GPCR, rhodopsin-like superfamily 15 2.952755905511811 0.9079444227188337 812830, 819296, 804456, 785719, 800760, 825241, 801574, 809657, 783515, 809602, 813839, 811837, 794738, 801581, 826904 436 726 16659 0.7894362726514521 1.0 0.9999999783327237 99.99999999999999
INTERPRO IPR000276:7TM GPCR, rhodopsin-like 15 2.952755905511811 0.9089161979086599 812830, 819296, 804456, 785719, 800760, 825241, 801574, 809657, 783515, 809602, 813839, 811837, 794738, 801581, 826904 436 727 16659 0.788350390570776 1.0 0.9999999765989628 99.99999999999999
PIR_SUPERFAMILY PIRSF800006:rhodopsin-like G protein-coupled receptors 15 2.952755905511811 0.9525848660092054 812830, 819296, 804456, 785719, 800760, 825241, 801574, 809657, 783515, 809602, 813839, 811837, 794738, 801581, 826904 220 686 7396 0.7350914391730717 1.0 1.0 100.0
Annotation Cluster 39 Enrichment Score: 0.8394643052477979
Category Term Count % PValue Genes List Total Pop Hits Pop Total Fold Enrichment Bonferroni Benjamini FDR
GOTERM_MF_FAT GO:0046983~protein dimerization activity 21 4.133858267716536 0.0943533441788657 798588, 813246, 805429, 775626, 785565, 826344, 790878, 803323, 791678, 809369, 825241, 799146, 811768, 796624, 784222, 774554, 821558, 786794, 822016, 824280, 789010 350 542 12983 1.4372324723247232 1.0 0.8347716199898737 77.258482893185
GOTERM_MF_FAT GO:0042803~protein homodimerization activity 14 2.7559055118110236 0.11736260548967169 813246, 798588, 805429, 775626, 826344, 803323, 825241, 809369, 791678, 799146, 784222, 821558, 822016, 786794 350 334 12983 1.5548502994011977 1.0 0.8767430930094573 84.51877090917044
GOTERM_MF_FAT GO:0042802~identical protein binding 21 4.133858267716536 0.27372851686611743 798588, 813246, 805429, 775626, 785565, 826596, 818199, 801637, 826344, 817242, 803323, 791678, 809369, 825241, 799146, 824764, 811768, 784222, 821558, 786794, 822016 350 640 12983 1.21715625 1.0 0.9579643967147055 99.15986037840949
Annotation Cluster 40 Enrichment Score: 0.8387200374270766
Category Term Count % PValue Genes List Total Pop Hits Pop Total Fold Enrichment Bonferroni Benjamini FDR
GOTERM_MF_FAT GO:0016291~acyl-CoA thioesterase activity 3 0.5905511811023622 0.039804363802690104 802071, 806915, 798438 350 12 12983 9.273571428571428 0.9999999999970942 0.8099123604146478 45.500192773768674
GOTERM_MF_FAT GO:0016289~CoA hydrolase activity 3 0.5905511811023622 0.07515301124923454 802071, 806915, 798438 350 17 12983 6.546050420168068 1.0 0.8178943025546118 68.88499198363908
SP_PIR_KEYWORDS serine esterase 3 0.5905511811023622 0.1595386149802959 802071, 806915, 798438 492 28 19235 4.18880662020906 1.0 0.7574396663422096 91.75055553674655
GOTERM_MF_FAT GO:0004091~carboxylesterase activity 5 0.984251968503937 0.25815691063948876 802071, 806915, 825556, 826344, 798438 350 96 12983 1.9319940476190474 1.0 0.9614165193157128 98.84647864264063
GOTERM_MF_FAT GO:0016790~thiolester hydrolase activity 4 0.7874015748031495 0.519724471830455 802071, 806915, 798438, 777054 350 102 12983 1.4546778711484594 1.0 0.9913389234246148 99.99826061589762
Annotation Cluster 41 Enrichment Score: 0.8319653454062732
Category Term Count % PValue Genes List Total Pop Hits Pop Total Fold Enrichment Bonferroni Benjamini FDR
GOTERM_BP_FAT GO:0002684~positive regulation of immune system process 13 2.559055118110236 0.02917518828713748 809004, 817602, 803323, 787656, 794018, 801011, 814534, 821558, 791865, 781558, 808915, 816516, 795510 368 238 13528 2.0079466569236386 1.0 0.7833165249842217 40.010930474061865
GOTERM_BP_FAT GO:0050865~regulation of cell activation 10 1.968503937007874 0.049231466031079425 809004, 780741, 801011, 817602, 791865, 811301, 802685, 807425, 808915, 787656 368 175 13528 2.1006211180124224 1.0 0.8395618413445729 58.158577305955305
GOTERM_BP_FAT GO:0050671~positive regulation of lymphocyte proliferation 5 0.984251968503937 0.06167845728022091 809004, 801011, 791865, 808915, 787656 368 55 13528 3.341897233201581 1.0 0.8595759217248607 66.67004297639582
GOTERM_BP_FAT GO:0032946~positive regulation of mononuclear cell proliferation 5 0.984251968503937 0.06506734385064909 809004, 801011, 791865, 808915, 787656 368 56 13528 3.2822204968944093 1.0 0.8705095747874745 68.68765064907866
GOTERM_BP_FAT GO:0070665~positive regulation of leukocyte proliferation 5 0.984251968503937 0.06506734385064909 809004, 801011, 791865, 808915, 787656 368 56 13528 3.2822204968944093 1.0 0.8705095747874745 68.68765064907866
GOTERM_BP_FAT GO:0002694~regulation of leukocyte activation 9 1.7716535433070866 0.08276100791487065 809004, 780741, 801011, 817602, 791865, 802685, 807425, 808915, 787656 368 166 13528 1.9930591932949189 1.0 0.8684194739445875 77.48309698378459
BIOCARTA h_cytokinePathway:Cytokine Network 3 0.5905511811023622 0.08326202649309995 809004, 791865, 808915 36 20 1437 5.9875 0.9993822058289022 0.9751445343817958 60.75299159042591
GOTERM_BP_FAT GO:0051249~regulation of lymphocyte activation 8 1.574803149606299 0.10821673018638546 809004, 801011, 817602, 791865, 802685, 807425, 808915, 787656 368 148 13528 1.9870740305522914 1.0 0.9061665762719806 86.14660664891574
GOTERM_BP_FAT GO:0051251~positive regulation of lymphocyte activation 6 1.1811023622047243 0.12362017211726464 809004, 801011, 817602, 791865, 808915, 787656 368 97 13528 2.273868220528911 1.0 0.914226065551704 89.74435784664693
GOTERM_BP_FAT GO:0002696~positive regulation of leukocyte activation 6 1.1811023622047243 0.1610545769284529 809004, 801011, 817602, 791865, 808915, 787656 368 106 13528 2.0808039376538146 1.0 0.9305894771796329 95.1720036891062
GOTERM_BP_FAT GO:0050867~positive regulation of cell activation 6 1.1811023622047243 0.1836097142480223 809004, 801011, 817602, 791865, 808915, 787656 368 111 13528 1.9870740305522914 1.0 0.9353850864322534 96.98353191313144
GOTERM_BP_FAT GO:0050670~regulation of lymphocyte proliferation 5 0.984251968503937 0.18833606353521348 809004, 801011, 791865, 808915, 787656 368 83 13528 2.214510214772132 1.0 0.9335551675540004 97.27114561254793
GOTERM_BP_FAT GO:0032944~regulation of mononuclear cell proliferation 5 0.984251968503937 0.19385573824246208 809004, 801011, 791865, 808915, 787656 368 84 13528 2.1881469979296067 1.0 0.9359566664769545 97.5743092679832
GOTERM_BP_FAT GO:0070663~regulation of leukocyte proliferation 5 0.984251968503937 0.19385573824246208 809004, 801011, 791865, 808915, 787656 368 84 13528 2.1881469979296067 1.0 0.9359566664769545 97.5743092679832
GOTERM_BP_FAT GO:0050871~positive regulation of B cell activation 3 0.5905511811023622 0.2251654481385893 809004, 801011, 817602 368 33 13528 3.341897233201581 1.0 0.9482301092919297 98.77559296651108
GOTERM_BP_FAT GO:0042102~positive regulation of T cell proliferation 3 0.5905511811023622 0.2858663160430254 809004, 791865, 808915 368 39 13528 2.827759197324415 1.0 0.9641420010226787 99.70044917721994
GOTERM_BP_FAT GO:0050863~regulation of T cell activation 5 0.984251968503937 0.392373785608612 809004, 791865, 802685, 807425, 808915 368 117 13528 1.5709773318468971 1.0 0.9803271870452628 99.98155344439448
GOTERM_BP_FAT GO:0050864~regulation of B cell activation 3 0.5905511811023622 0.4045445639861357 809004, 801011, 817602 368 51 13528 2.162404092071611 1.0 0.982433959187683 99.98699046579456
GOTERM_BP_FAT GO:0042129~regulation of T cell proliferation 3 0.5905511811023622 0.5045537954504382 809004, 791865, 808915 368 62 13528 1.7787517531556802 1.0 0.9905846751566854 99.99945533178186
GOTERM_BP_FAT GO:0050870~positive regulation of T cell activation 3 0.5905511811023622 0.6150669554513645 809004, 791865, 808915 368 76 13528 1.451086956521739 1.0 0.996487831098615 99.99999301095652
Annotation Cluster 42 Enrichment Score: 0.8316435601565659
Category Term Count % PValue Genes List Total Pop Hits Pop Total Fold Enrichment Bonferroni Benjamini FDR
GOTERM_BP_FAT GO:0048732~gland development 8 1.574803149606299 0.07476247033696862 779153, 784023, 807971, 790401, 789644, 785198, 818809, 776334 368 135 13528 2.1784219001610303 1.0 0.8756817192483453 73.84315227434985
GOTERM_BP_FAT GO:0007595~lactation 3 0.5905511811023622 0.17545608440583624 779153, 784023, 818809 368 28 13528 3.9386645962732914 1.0 0.9323309909453562 96.41915693255771
GOTERM_BP_FAT GO:0030879~mammary gland development 4 0.7874015748031495 0.2439030568001377 779153, 784023, 785198, 818809 368 63 13528 2.334023464458247 1.0 0.9559439223396229 99.19750312940113
Annotation Cluster 43 Enrichment Score: 0.8024813295482437
Category Term Count % PValue Genes List Total Pop Hits Pop Total Fold Enrichment Bonferroni Benjamini FDR
GOTERM_BP_FAT GO:0006956~complement activation 5 0.984251968503937 0.026521788302298573 794018, 814534, 781558, 816516, 803323 368 42 13528 4.376293995859213 1.0 0.7770732226614471 37.11751860549977
GOTERM_BP_FAT GO:0002541~activation of plasma proteins involved in acute inflammatory response 5 0.984251968503937 0.028636490973179995 794018, 814534, 781558, 816516, 803323 368 43 13528 4.2745197168857425 1.0 0.7854353770920687 39.43385003119077
GOTERM_BP_FAT GO:0002684~positive regulation of immune system process 13 2.559055118110236 0.02917518828713748 809004, 817602, 803323, 787656, 794018, 801011, 814534, 821558, 791865, 781558, 808915, 816516, 795510 368 238 13528 2.0079466569236386 1.0 0.7833165249842217 40.010930474061865
SP_PIR_KEYWORDS serine proteinase 5 0.984251968503937 0.04876319470057355 794018, 778234, 814534, 784510, 781558 492 54 19235 3.6199563384522735 0.9999999999758372 0.46571495409763475 51.210596291787915
BIOCARTA h_compPathway:Complement Pathway 3 0.5905511811023622 0.06235529870391124 794018, 814534, 781558 36 17 1437 7.044117647058823 0.9957999368786034 0.9957999368786034 49.977236440005704
GOTERM_BP_FAT GO:0002252~immune effector process 8 1.574803149606299 0.07248019596908878 794018, 814534, 821558, 781558, 816516, 803323, 795510, 820422 368 134 13528 2.194678780012979 1.0 0.8741472116341835 72.70701546788902
GOTERM_BP_FAT GO:0006952~defense response 23 4.52755905511811 0.11241164035239071 813246, 780741, 795567, 803717, 784510, 778750, 775111, 803323, 802474, 787656, 817149, 794018, 786267, 774693, 814534, 825732, 825543, 791865, 809055, 781558, 803187, 816516, 803071 368 615 13528 1.3747967479674796 1.0 0.9064155966652664 87.22926833196051
SP_PIR_KEYWORDS immune response 10 1.968503937007874 0.12096640773458292 794018, 809004, 814534, 791091, 802685, 781558, 816516, 803323, 817149, 809631 492 224 19235 1.7453360917537746 1.0 0.695651447035786 84.2899371805112
GOTERM_BP_FAT GO:0002526~acute inflammatory response 6 1.1811023622047243 0.12756075992429253 794018, 774693, 814534, 781558, 816516, 803323 368 98 13528 2.250665483584738 1.0 0.9156752038727561 90.51177313914953
SP_PIR_KEYWORDS innate immunity 5 0.984251968503937 0.138520350652976 794018, 814534, 781558, 816516, 803323 492 78 19235 2.5061236189284966 1.0 0.715522087352304 88.23969882404073
GOTERM_BP_FAT GO:0002250~adaptive immune response 5 0.984251968503937 0.15637725191635407 794018, 814534, 808915, 803323, 795510 368 77 13528 2.3870694522868434 1.0 0.9301592789058604 94.68579188134866
GOTERM_BP_FAT GO:0002460~adaptive immune response based on somatic recombination of immune receptors built from immunoglobulin superfamily domains 5 0.984251968503937 0.15637725191635407 794018, 814534, 808915, 803323, 795510 368 77 13528 2.3870694522868434 1.0 0.9301592789058604 94.68579188134866
GOTERM_BP_FAT GO:0006959~humoral immune response 5 0.984251968503937 0.16679615126048897 794018, 814534, 781558, 816516, 803323 368 79 13528 2.326637314254265 1.0 0.9323114623876918 95.71160480864039
SP_PIR_KEYWORDS complement pathway 3 0.5905511811023622 0.16861845976298856 794018, 814534, 803323 492 29 19235 4.044365012615644 1.0 0.7669453273925448 92.94162267326638
GOTERM_BP_FAT GO:0045087~innate immune response 7 1.3779527559055118 0.17272568432094162 794018, 813246, 795567, 814534, 781558, 816516, 803323 368 138 13528 1.8646817895400127 1.0 0.9329115214064796 96.20891073433103
GOTERM_BP_FAT GO:0006955~immune response 24 4.724409448818897 0.17941461760518435 813246, 783587, 809004, 795567, 791091, 790401, 820422, 803323, 817149, 809631, 794018, 774123, 814534, 774554, 821558, 791865, 802685, 781558, 778857, 817216, 803187, 816516, 808915, 795510 368 690 13528 1.2786389413988657 1.0 0.9331607957235564 96.70454790108893
GOTERM_BP_FAT GO:0016064~immunoglobulin mediated immune response 4 0.7874015748031495 0.1802718826991552 794018, 814534, 803323, 795510 368 54 13528 2.7230273752012883 1.0 0.9329202757244089 96.76346240261323
GOTERM_BP_FAT GO:0006958~complement activation, classical pathway 3 0.5905511811023622 0.18526867750126527 794018, 814534, 803323 368 29 13528 3.8028485757121437 1.0 0.9348509266984963 97.087590666568
GOTERM_BP_FAT GO:0019724~B cell mediated immunity 4 0.7874015748031495 0.19402210168051096 794018, 814534, 803323, 795510 368 56 13528 2.6257763975155277 1.0 0.9350378972465926 97.58293413277393
GOTERM_BP_FAT GO:0050778~positive regulation of immune response 7 1.3779527559055118 0.20140263369489164 794018, 814534, 791865, 781558, 816516, 803323, 795510 368 145 13528 1.7746626686656672 1.0 0.9391313181769417 97.93777160051707
GOTERM_BP_FAT GO:0051605~protein maturation by peptide bond cleavage 5 0.984251968503937 0.20504270825432724 794018, 814534, 781558, 816516, 803323 368 86 13528 2.1372598584428713 1.0 0.9395052531644693 98.09412326564372
GOTERM_BP_FAT GO:0002455~humoral immune response mediated by circulating immunoglobulin 3 0.5905511811023622 0.20510953056758383 794018, 814534, 803323 368 31 13528 3.5575035063113605 1.0 0.9385615347116834 98.09688623426285
KEGG_PATHWAY hsa04610:Complement and coagulation cascades 4 0.7874015748031495 0.2474330090442799 794018, 814534, 781558, 803323 128 69 5085 2.3029891304347827 0.9999999999999993 0.9027990842947854 96.22872027936154
GOTERM_BP_FAT GO:0002253~activation of immune response 5 0.984251968503937 0.25146483820233134 794018, 814534, 781558, 816516, 803323 368 94 13528 1.9553654024051803 1.0 0.9564102495377684 99.32530774986715
GOTERM_BP_FAT GO:0006954~inflammatory response 12 2.3622047244094486 0.26571515804857176 794018, 774693, 780741, 814534, 825543, 791865, 778750, 781558, 803187, 816516, 803323, 787656 368 325 13528 1.3573244147157189 1.0 0.9608005351352893 99.51578428174153
GOTERM_BP_FAT GO:0002449~lymphocyte mediated immunity 4 0.7874015748031495 0.2955292091283117 794018, 814534, 803323, 795510 368 70 13528 2.1006211180124224 1.0 0.9660188530410523 99.7632113910214
GOTERM_BP_FAT GO:0016485~protein processing 5 0.984251968503937 0.3614940597017536 794018, 814534, 781558, 816516, 803323 368 112 13528 1.6411102484472047 1.0 0.9761823851972977 99.95660283015872
GOTERM_BP_FAT GO:0002443~leukocyte mediated immunity 4 0.7874015748031495 0.4141794448010431 794018, 814534, 803323, 795510 368 86 13528 1.7098078867542972 1.0 0.9830360696636279 99.9901827018268
GOTERM_BP_FAT GO:0051604~protein maturation 5 0.984251968503937 0.42302945290524374 794018, 814534, 781558, 816516, 803323 368 122 13528 1.5065930149679256 1.0 0.9837027671021065 99.99245086053072
GOTERM_BP_FAT GO:0048584~positive regulation of response to stimulus 8 1.574803149606299 0.45613234717172835 794018, 814534, 791865, 781558, 816516, 803323, 795510, 787656 368 236 13528 1.2461311717022845 1.0 0.9871442645384267 99.99727704719838
GOTERM_BP_FAT GO:0009611~response to wounding 14 2.7559055118110236 0.6852018103677013 782903, 780741, 778750, 803323, 787656, 775114, 794018, 774693, 814534, 825543, 791865, 781558, 803187, 816516 368 530 13528 0.9710418375717802 1.0 0.9985064881851748 99.99999978280665
Annotation Cluster 44 Enrichment Score: 0.7994615353093361
Category Term Count % PValue Genes List Total Pop Hits Pop Total Fold Enrichment Bonferroni Benjamini FDR
GOTERM_BP_FAT GO:0042446~hormone biosynthetic process 5 0.984251968503937 0.009398882241768563 788788, 814294, 804635, 772928, 788388 368 31 13528 5.929172510518934 0.9999999966352788 0.7045837930991098 15.038896500906041
GOTERM_MF_FAT GO:0016229~steroid dehydrogenase activity 4 0.7874015748031495 0.049705269370856134 814294, 791970, 804635, 788388 350 31 12983 4.786359447004608 0.9999999999999967 0.8270740756816918 53.320220148276
GOTERM_BP_FAT GO:0042445~hormone metabolic process 6 1.1811023622047243 0.1610545769284529 788788, 814294, 804635, 818809, 772928, 788388 368 106 13528 2.0808039376538146 1.0 0.9305894771796329 95.1720036891062
GOTERM_MF_FAT GO:0033764~steroid dehydrogenase activity, acting on the CH-OH group of donors, NAD or NADP as acceptor 3 0.5905511811023622 0.16335688896985667 791970, 804635, 788388 350 27 12983 4.121587301587302 1.0 0.9164097408541046 93.04190291267457
GOTERM_BP_FAT GO:0006694~steroid biosynthetic process 5 0.984251968503937 0.19942528934394127 814294, 795826, 791970, 804635, 788388 368 85 13528 2.162404092071611 1.0 0.9382731255457498 97.84785188584945
GOTERM_BP_FAT GO:0010817~regulation of hormone levels 7 1.3779527559055118 0.22726616692198215 788788, 814294, 803907, 804635, 818809, 772928, 788388 368 151 13528 1.7041462712352433 1.0 0.9489903099770401 98.83163834227902
GOTERM_BP_FAT GO:0008202~steroid metabolic process 8 1.574803149606299 0.3078713842014693 801253, 804686, 814294, 795826, 791970, 824280, 804635, 788388 368 202 13528 1.455876022384847 1.0 0.9674366213819355 99.8254651186015
GOTERM_BP_FAT GO:0034754~cellular hormone metabolic process 3 0.5905511811023622 0.4783427853371336 814294, 804635, 788388 368 59 13528 1.8691967575534267 1.0 0.9890184419355754 99.99867405634298
GOTERM_BP_FAT GO:0008610~lipid biosynthetic process 8 1.574803149606299 0.7777382283287317 802923, 814294, 782365, 795826, 791970, 784419, 804635, 788388 368 323 13528 0.9104859335038363 1.0 0.9995253096635196 99.9999999994655
Annotation Cluster 45 Enrichment Score: 0.7784977647396851
Category Term Count % PValue Genes List Total Pop Hits Pop Total Fold Enrichment Bonferroni Benjamini FDR
INTERPRO IPR013032:EGF-like region, conserved site 15 2.952755905511811 0.022178895546776017 819296, 795906, 803907, 795414, 785151, 801637, 814893, 775818, 778750, 795020, 821911, 824764, 814534, 810994, 789147 436 293 16659 1.9560775902558163 0.999999992807766 0.8181493357915255 29.26782313600844
INTERPRO IPR000152:EGF-type aspartate/asparagine hydroxylation conserved site 7 1.3779527559055118 0.041523258963945237 814534, 795414, 803907, 814893, 795020, 810994, 789147 436 97 16659 2.7573299914877523 0.9999999999999996 0.8909470353971329 48.04326373896407
SP_PIR_KEYWORDS egf-like domain 11 2.1653543307086616 0.07148293350628898 814534, 795414, 803907, 785151, 801637, 814893, 775818, 795020, 810994, 789147, 821911 492 230 19235 1.869786143513609 0.9999999999999998 0.5454386217656008 65.51644642287191
UP_SEQ_FEATURE domain:EGF-like 1 7 1.3779527559055118 0.08917971756835777 795414, 803907, 801637, 814893, 775818, 789147, 821911 492 120 19113 2.2661077235772358 1.0 0.996073128933413 78.92788591947702
INTERPRO IPR018097:EGF-like calcium-binding, conserved site 6 1.1811023622047243 0.10647263038355406 814534, 795414, 803907, 785151, 795020, 789147 436 96 16659 2.388044724770642 1.0 0.9801882067640942 82.41410290482894
UP_SEQ_FEATURE domain:EGF-like 8; calcium-binding 3 0.5905511811023622 0.11702888048126807 795414, 803907, 789147 492 23 19113 5.067073170731708 1.0 0.9986638818424146 87.44312262344019
UP_SEQ_FEATURE domain:EGF-like 7; calcium-binding 3 0.5905511811023622 0.1520860016556963 795414, 803907, 789147 492 27 19113 4.31639566395664 1.0 0.9993027552635231 93.60908589425334
UP_SEQ_FEATURE domain:EGF-like 2; calcium-binding 4 0.7874015748031495 0.1802772288578836 803907, 785151, 795020, 789147 492 57 19113 2.7261446298673517 1.0 0.9996140544992815 96.36290501125254
UP_SEQ_FEATURE domain:EGF-like 2 5 0.984251968503937 0.19038871151633857 795414, 801637, 814893, 775818, 821911 492 88 19113 2.2072477827051 1.0 0.9996449384839801 97.04272782807098
UP_SEQ_FEATURE domain:EGF-like 4; calcium-binding 3 0.5905511811023622 0.20765913851812515 795414, 803907, 789147 492 33 19113 3.5315964523281598 1.0 0.9998056304436025 97.93568008716493
INTERPRO IPR006209:EGF 6 1.1811023622047243 0.23819158345379515 795414, 803907, 785151, 801637, 814893, 789147 436 127 16659 1.8051361699053674 1.0 0.9936179984361109 98.50086194792411
INTERPRO IPR001881:EGF-like calcium-binding 5 0.984251968503937 0.24212233769252806 814534, 795414, 803907, 785151, 789147 436 96 16659 1.9900372706422018 1.0 0.9927822616451903 98.61593679843726
INTERPRO IPR000742:EGF-like, type 3 8 1.574803149606299 0.24571661212251067 795414, 803907, 785151, 801637, 814893, 775818, 795020, 789147 436 194 16659 1.5756171379930013 1.0 0.9926369125591042 98.7138798116851
UP_SEQ_FEATURE domain:EGF-like 3; calcium-binding 3 0.5905511811023622 0.2457532487178199 795414, 795020, 789147 492 37 19113 3.1498022412656557 1.0 0.9998838231692904 99.09208779531284
INTERPRO IPR013091:EGF calcium-binding 4 0.7874015748031495 0.29036638632108525 795414, 803907, 785151, 795020 436 72 16659 2.1227064220183487 1.0 0.9945584889166837 99.49864193760898
SMART SM00179:EGF_CA 5 0.984251968503937 0.29800294198366856 814534, 795414, 803907, 785151, 789147 262 96 9079 1.8048266539440203 1.0 0.9774901368992618 98.78321944050354
UP_SEQ_FEATURE domain:EGF-like 3 4 0.7874015748031495 0.30316321300103677 803907, 814893, 775818, 821911 492 75 19113 2.0718699186991874 1.0 0.999966847174806 99.75741718206105
INTERPRO IPR006210:EGF-like 7 1.3779527559055118 0.4306001738514149 795414, 803907, 801637, 814893, 775818, 810994, 789147 436 201 16659 1.3306517869368755 1.0 0.9981219008877033 99.98325290134558
SMART SM00181:EGF 7 1.3779527559055118 0.5181751965590036 795414, 803907, 801637, 814893, 775818, 810994, 789147 262 201 9079 1.206809464129733 1.0 0.9945894092514612 99.98881747430576
Annotation Cluster 46 Enrichment Score: 0.7496070253316484
Category Term Count % PValue Genes List Total Pop Hits Pop Total Fold Enrichment Bonferroni Benjamini FDR
GOTERM_BP_FAT GO:0016044~membrane organization 16 3.149606299212598 0.09615953654638407 821533, 792627, 782903, 805484, 788424, 781964, 785707, 820422, 825241, 784022, 811768, 781249, 816516, 811837, 815918, 795510 368 381 13528 1.5437635512952186 1.0 0.8864836241808378 82.53313345514078
GOTERM_BP_FAT GO:0010324~membrane invagination 10 1.968503937007874 0.14437712939834593 821533, 792627, 781964, 785707, 816516, 811837, 815918, 795510, 820422, 825241 368 220 13528 1.6709486166007905 1.0 0.9271273971355775 93.21885125754693
GOTERM_BP_FAT GO:0006897~endocytosis 10 1.968503937007874 0.14437712939834593 821533, 792627, 781964, 785707, 816516, 811837, 815918, 795510, 820422, 825241 368 220 13528 1.6709486166007905 1.0 0.9271273971355775 93.21885125754693
GOTERM_BP_FAT GO:0016192~vesicle-mediated transport 17 3.346456692913386 0.5007059265225443 821533, 778234, 792627, 779833, 786199, 788424, 781964, 793092, 785707, 820422, 825241, 775114, 780995, 816516, 811837, 815918, 795510 368 576 13528 1.084956219806763 1.0 0.9903797671575957 99.99937752978305
Annotation Cluster 47 Enrichment Score: 0.7487411829535403
Category Term Count % PValue Genes List Total Pop Hits Pop Total Fold Enrichment Bonferroni Benjamini FDR
INTERPRO IPR008983:Tumour necrosis factor-like 4 0.7874015748031495 0.11254311358555903 804813, 798970, 790401, 803323 436 45 16659 3.3963302752293583 1.0 0.9784853098306826 84.17088967806615
UP_SEQ_FEATURE domain:C1q 3 0.5905511811023622 0.1888521111052713 804813, 798970, 803323 492 31 19113 3.7594413847364283 1.0 0.9996868109080675 96.94775396967556
INTERPRO IPR001073:Complement C1q protein 3 0.5905511811023622 0.2031659721375452 804813, 798970, 803323 436 32 16659 3.5820670871559637 1.0 0.9891169412663923 96.99918440272464
SMART SM00110:C1Q 3 0.5905511811023622 0.23428448405006813 804813, 798970, 803323 262 32 9079 3.2486879770992365 1.0 0.9863410249114618 96.4075913865169
Annotation Cluster 48 Enrichment Score: 0.7435938113117315
Category Term Count % PValue Genes List Total Pop Hits Pop Total Fold Enrichment Bonferroni Benjamini FDR
GOTERM_BP_FAT GO:0035036~sperm-egg recognition 3 0.5905511811023622 0.07636375306332464 778234, 784022, 805248 368 17 13528 6.487212276214834 1.0 0.8714528369585486 74.61352536464562
GOTERM_BP_FAT GO:0007339~binding of sperm to zona pellucida 3 0.5905511811023622 0.07636375306332464 778234, 784022, 805248 368 17 13528 6.487212276214834 1.0 0.8714528369585486 74.61352536464562
GOTERM_BP_FAT GO:0009988~cell-cell recognition 3 0.5905511811023622 0.10123421145883915 778234, 784022, 805248 368 20 13528 5.514130434782608 1.0 0.8970280509845991 84.15055792656862
GOTERM_BP_FAT GO:0009566~fertilization 5 0.984251968503937 0.16679615126048897 778234, 784022, 824280, 805248, 772588 368 79 13528 2.326637314254265 1.0 0.9323114623876918 95.71160480864039
GOTERM_BP_FAT GO:0007338~single fertilization 4 0.7874015748031495 0.22223826977075592 778234, 784022, 805248, 772588 368 60 13528 2.4507246376811596 1.0 0.9467981628898405 98.69326358303667
GOTERM_BP_FAT GO:0008037~cell recognition 3 0.5905511811023622 0.4421149048675003 778234, 784022, 805248 368 55 13528 2.0051383399209484 1.0 0.9858847953918187 99.99577553546615
GOTERM_BP_FAT GO:0048610~reproductive cellular process 5 0.984251968503937 0.6444681488846604 778234, 784022, 810440, 791970, 805248 368 162 13528 1.1345947396672034 1.0 0.9974405745381519 99.99999822626745
Annotation Cluster 49 Enrichment Score: 0.7357529733433588
Category Term Count % PValue Genes List Total Pop Hits Pop Total Fold Enrichment Bonferroni Benjamini FDR
INTERPRO IPR002035:von Willebrand factor, type A 5 0.984251968503937 0.15163267185328932 824764, 774693, 801637, 778750, 781558 436 79 16659 2.4182731390082455 1.0 0.9881404015351765 92.10372283892714
SMART SM00327:VWA 5 0.984251968503937 0.19194791534630146 824764, 774693, 801637, 778750, 781558 262 79 9079 2.193207073147164 1.0 0.9971947550556295 92.97544556878545
UP_SEQ_FEATURE domain:VWFA 4 0.7874015748031495 0.21318904915545334 824764, 774693, 778750, 781558 492 62 19113 2.5062942564909525 1.0 0.9998155562424605 98.16316580616152
Annotation Cluster 50 Enrichment Score: 0.7139373508888595
Category Term Count % PValue Genes List Total Pop Hits Pop Total Fold Enrichment Bonferroni Benjamini FDR
SP_PIR_KEYWORDS steroid metabolism 4 0.7874015748031495 0.12357904517603296 801253, 804686, 824280, 788388 492 48 19235 3.2579607046070462 1.0 0.6971468115367053 84.94709010841474
SP_PIR_KEYWORDS lipid metabolism 7 1.3779527559055118 0.18961547908684057 802923, 801253, 784968, 804686, 824280, 788388, 795285 492 151 19235 1.8123754913045818 1.0 0.7893874078607512 95.11091448225704
GOTERM_BP_FAT GO:0008202~steroid metabolic process 8 1.574803149606299 0.3078713842014693 801253, 804686, 814294, 795826, 791970, 824280, 804635, 788388 368 202 13528 1.455876022384847 1.0 0.9674366213819355 99.8254651186015
Annotation Cluster 51 Enrichment Score: 0.7101310539553073
Category Term Count % PValue Genes List Total Pop Hits Pop Total Fold Enrichment Bonferroni Benjamini FDR
INTERPRO IPR000008:C2 calcium-dependent membrane targeting 8 1.574803149606299 0.06800031436967759 816188, 786199, 782903, 789255, 817242, 783854, 807747, 789127 436 137 16659 2.2311658742382643 1.0 0.9311666188735703 66.28552208842197
SMART SM00239:C2 8 1.574803149606299 0.09971699291805541 816188, 786199, 782903, 789255, 817242, 783854, 807747, 789127 262 137 9079 2.0235136791664345 0.9999999984326817 0.982660704777937 72.98992771002774
UP_SEQ_FEATURE domain:C2 5 0.984251968503937 0.15027987860428693 816188, 786199, 789255, 783854, 789127 492 80 19113 2.42797256097561 1.0 0.9993799108027887 93.37831560179222
INTERPRO IPR018029:C2 membrane targeting protein 5 0.984251968503937 0.3000372410933131 816188, 782903, 789255, 817242, 807747 436 106 16659 1.8022979054872772 1.0 0.995133798481116 99.59435653929933
UP_SEQ_FEATURE domain:C2 1 3 0.5905511811023622 0.42357350993207565 782903, 817242, 807747 492 56 19113 2.081119337979094 1.0 0.9999968844162895 99.98973413407055
UP_SEQ_FEATURE domain:C2 2 3 0.5905511811023622 0.42357350993207565 782903, 817242, 807747 492 56 19113 2.081119337979094 1.0 0.9999968844162895 99.98973413407055
Annotation Cluster 52 Enrichment Score: 0.7098439268113527
Category Term Count % PValue Genes List Total Pop Hits Pop Total Fold Enrichment Bonferroni Benjamini FDR
GOTERM_BP_FAT GO:0008016~regulation of heart contraction 7 1.3779527559055118 0.018049739345519927 809004, 813105, 820235, 816702, 782847, 801581, 787656 368 77 13528 3.341897233201581 1.0 0.7648100901330377 26.974025277561054
GOTERM_BP_FAT GO:0045822~negative regulation of heart contraction 3 0.5905511811023622 0.04699706444844946 809004, 816702, 787656 368 13 13528 8.483277591973243 1.0 0.8306728011329719 56.428721698973405
GOTERM_BP_FAT GO:0048878~chemical homeostasis 21 4.133858267716536 0.06563936578978613 781448, 804586, 809004, 801253, 780741, 805142, 791678, 787656, 775500, 807733, 793823, 820235, 813105, 811768, 801011, 800634, 805402, 824280, 816702, 811837, 818809 368 512 13528 1.5077700407608694 1.0 0.8690380039098907 69.01664578884879
GOTERM_BP_FAT GO:0050801~ion homeostasis 17 3.346456692913386 0.09328276985763717 804586, 781448, 809004, 780741, 805142, 791678, 787656, 807733, 793823, 820235, 813105, 801011, 811768, 805402, 800634, 816702, 811837 368 409 13528 1.5279579036887423 1.0 0.8811155485129725 81.54843947046953
GOTERM_BP_FAT GO:0042592~homeostatic process 27 5.31496062992126 0.1206559783216894 804586, 809004, 801253, 805142, 791678, 793823, 820235, 811768, 824280, 786794, 811837, 820046, 781448, 780741, 821226, 825241, 775500, 787656, 807733, 813105, 801011, 805402, 800634, 812828, 816702, 826638, 818809 368 751 13528 1.3216291321715974 1.0 0.9125863985594087 89.12895501241618
GOTERM_BP_FAT GO:0006873~cellular ion homeostasis 15 2.952755905511811 0.1403703175391608 781448, 809004, 805142, 791678, 787656, 807733, 793823, 820235, 813105, 801011, 811768, 805402, 800634, 816702, 811837 368 374 13528 1.4743664264124623 1.0 0.9244198199648233 92.64943280742497
GOTERM_BP_FAT GO:0055082~cellular chemical homeostasis 15 2.952755905511811 0.1536513534983645 781448, 809004, 805142, 791678, 787656, 807733, 793823, 820235, 813105, 801011, 811768, 805402, 800634, 816702, 811837 368 380 13528 1.4510869565217392 1.0 0.9308701527065483 94.38153164565969
GOTERM_BP_FAT GO:0042391~regulation of membrane potential 7 1.3779527559055118 0.15715826484278045 781448, 820235, 811768, 801011, 800634, 787656, 807733 368 134 13528 1.9203439325113565 1.0 0.9297653938081745 94.77006388437405
GOTERM_BP_FAT GO:0055066~di-, tri-valent inorganic cation homeostasis 10 1.968503937007874 0.20186193510903272 793823, 809004, 813105, 780741, 811768, 805142, 805402, 816702, 811837, 787656 368 239 13528 1.5381116972894304 1.0 0.9385414912689207 97.95814565882878
GOTERM_BP_FAT GO:0006874~cellular calcium ion homeostasis 8 1.574803149606299 0.22950315761963355 793823, 809004, 813105, 811768, 805402, 816702, 811837, 787656 368 183 13528 1.6070325492991209 1.0 0.9490010370228701 98.88865761703335
GOTERM_BP_FAT GO:0055080~cation homeostasis 11 2.1653543307086616 0.24916291406878366 804586, 793823, 809004, 813105, 780741, 811768, 805142, 805402, 816702, 811837, 787656 368 286 13528 1.4138795986622075 1.0 0.9563922963129197 99.28859003068581
GOTERM_BP_FAT GO:0055074~calcium ion homeostasis 8 1.574803149606299 0.2497652370327933 793823, 809004, 813105, 811768, 805402, 816702, 811837, 787656 368 188 13528 1.5642923219241442 1.0 0.9560525593734824 99.29837532749744
GOTERM_BP_FAT GO:0030005~cellular di-, tri-valent inorganic cation homeostasis 9 1.7716535433070866 0.27535085336113096 793823, 809004, 813105, 811768, 805142, 805402, 816702, 811837, 787656 368 227 13528 1.4574794100746984 1.0 0.9640978861179924 99.61449380939918
GOTERM_BP_FAT GO:0006875~cellular metal ion homeostasis 8 1.574803149606299 0.282138115103076 793823, 809004, 813105, 811768, 805402, 816702, 811837, 787656 368 196 13528 1.5004436557231589 1.0 0.9645861521695556 99.67228355927647
GOTERM_BP_FAT GO:0019725~cellular homeostasis 16 3.149606299212598 0.2843870292640589 781448, 809004, 805142, 791678, 787656, 807733, 793823, 820235, 813105, 801011, 811768, 805402, 800634, 816702, 811837, 820046 368 466 13528 1.262175779063258 1.0 0.9645521264573335 99.68955806742316
GOTERM_BP_FAT GO:0032846~positive regulation of homeostatic process 3 0.5905511811023622 0.29597490939260374 813105, 811768, 787656 368 40 13528 2.757065217391304 1.0 0.9656893984899287 99.76578361446423
GOTERM_BP_FAT GO:0055065~metal ion homeostasis 8 1.574803149606299 0.32078436070562566 793823, 809004, 813105, 811768, 805402, 816702, 811837, 787656 368 205 13528 1.4345705196182397 1.0 0.9694928849264532 99.87389750297024
GOTERM_BP_FAT GO:0007611~learning or memory 5 0.984251968503937 0.3553069512137026 813105, 801011, 816702, 811837, 787656 368 111 13528 1.655895025460243 1.0 0.9756918942979241 99.9487445190207
GOTERM_BP_FAT GO:0030003~cellular cation homeostasis 9 1.7716535433070866 0.3828360436512033 793823, 809004, 813105, 811768, 805142, 805402, 816702, 811837, 787656 368 254 13528 1.3025504964053407 1.0 0.979654565250386 99.97586474394508
GOTERM_BP_FAT GO:0051480~cytosolic calcium ion homeostasis 5 0.984251968503937 0.39852835231723693 793823, 809004, 813105, 816702, 787656 368 118 13528 1.5576639646278556 1.0 0.9812849337880363 99.98452573381233
GOTERM_BP_FAT GO:0007204~elevation of cytosolic calcium ion concentration 4 0.7874015748031495 0.5771994105135643 793823, 809004, 813105, 787656 368 110 13528 1.3367588932806322 1.0 0.9948146101793037 99.99996470577219
GOTERM_BP_FAT GO:0032844~regulation of homeostatic process 4 0.7874015748031495 0.6015091237193064 809004, 813105, 811768, 787656 368 114 13528 1.289855072463768 1.0 0.9959529075566639 99.99998729817001
Annotation Cluster 53 Enrichment Score: 0.6995395659765412
Category Term Count % PValue Genes List Total Pop Hits Pop Total Fold Enrichment Bonferroni Benjamini FDR
SP_PIR_KEYWORDS Immunoglobulin domain 19 3.740157480314961 0.05749626691791907 788649, 798588, 795567, 819576, 795906, 791091, 812484, 804994, 774123, 786452, 784168, 809055, 817708, 794360, 799539, 814060, 803071, 787642, 802260 492 470 19235 1.5804575332987372 0.9999999999997343 0.4981411777036072 57.261022714049034
INTERPRO IPR007110:Immunoglobulin-like 20 3.937007874015748 0.06614543378803282 788649, 798588, 795567, 819576, 795906, 791091, 812484, 817149, 804994, 774123, 786452, 784168, 809055, 817708, 794360, 799539, 814060, 803071, 787642, 802260 436 501 16659 1.5252980277976158 1.0 0.9507635362637546 65.23457544149285
INTERPRO IPR013106:Immunoglobulin V-set 11 2.1653543307086616 0.11876786077230726 798588, 804994, 786452, 819576, 791091, 795906, 812484, 817708, 799539, 803071, 787642 436 249 16659 1.6879352271471206 1.0 0.9800550085609476 85.80089029100726
INTERPRO IPR003599:Immunoglobulin subtype 13 2.559055118110236 0.1574085197255082 798588, 788649, 795567, 819576, 791091, 812484, 820420, 804994, 809055, 794360, 799539, 803071, 802260 436 330 16659 1.5051918265221018 1.0 0.9869493460012811 92.89412635294333
INTERPRO IPR003598:Immunoglobulin subtype 2 9 1.7716535433070866 0.16957750657731302 788649, 798588, 786452, 784168, 795906, 812484, 814060, 794360, 787642 436 205 16659 1.6774558066681584 1.0 0.9881858777055001 94.32356281510155
INTERPRO IPR013783:Immunoglobulin-like fold 19 3.740157480314961 0.19461935446849746 788649, 798588, 795567, 819576, 795906, 791091, 812484, 817149, 804994, 774123, 786452, 784168, 809055, 817708, 794360, 799539, 814060, 803071, 787642 436 553 16659 1.3127768468901906 1.0 0.9891501222915768 96.46188363079585
SMART SM00408:IGc2 9 1.7716535433070866 0.23656973527787217 788649, 798588, 786452, 784168, 795906, 812484, 814060, 794360, 787642 262 205 9079 1.5213368087879353 1.0 0.9818207454005523 96.538927807282
SMART SM00409:IG 13 2.559055118110236 0.24167230529261885 798588, 788649, 795567, 819576, 791091, 812484, 820420, 804994, 809055, 794360, 799539, 803071, 802260 262 330 9079 1.3651052509831134 1.0 0.977933076727878 96.8163957034675
INTERPRO IPR013151:Immunoglobulin 7 1.3779527559055118 0.43205114005405615 788649, 798588, 786452, 795567, 819576, 795906, 794360 436 202 16659 1.3240644018530294 1.0 0.9976735220038738 99.98389977723171
UP_SEQ_FEATURE domain:Ig-like C2-type 4 0.7874015748031495 0.4955655003902833 786452, 784168, 814060, 787642 492 103 19113 1.5086431446838742 1.0 0.9999997160682885 99.99888954709549
INTERPRO IPR013098:Immunoglobulin I-set 4 0.7874015748031495 0.7027834516684134 784168, 795906, 814060, 794360 436 138 16659 1.1074990027921818 1.0 0.9999362239965877 99.99999926737016
Annotation Cluster 54 Enrichment Score: 0.6775008887936664
Category Term Count % PValue Genes List Total Pop Hits Pop Total Fold Enrichment Bonferroni Benjamini FDR
GOTERM_BP_FAT GO:0015674~di-, tri-valent inorganic cation transport 10 1.968503937007874 0.050706099925204584 781603, 801011, 805142, 813982, 785961, 826063, 812402, 799634, 805227, 790273 368 176 13528 2.088685770750988 1.0 0.8433259753613562 59.26456170129626
GOTERM_BP_FAT GO:0030001~metal ion transport 19 3.740157480314961 0.08303702988538496 781603, 810255, 779833, 805142, 795077, 813982, 800533, 826063, 814997, 799634, 795754, 820235, 801011, 785961, 816702, 775865, 812402, 790273, 805227 368 465 13528 1.50205703599813 1.0 0.8663237993768904 77.59975320062343
GOTERM_BP_FAT GO:0006816~calcium ion transport 7 1.3779527559055118 0.18890095142977412 781603, 801011, 813982, 826063, 799634, 805227, 790273 368 142 13528 1.8121555419473363 1.0 0.9330243973599142 97.3037376289045
SP_PIR_KEYWORDS calcium transport 4 0.7874015748031495 0.3698288858375093 781603, 813982, 826063, 799634 492 85 19235 1.8397895743663322 1.0 0.9163694671362813 99.86782394831128
SP_PIR_KEYWORDS calcium channel 3 0.5905511811023622 0.4637471643084045 813982, 826063, 799634 492 61 19235 1.9227309076369452 1.0 0.9404823607444368 99.98696830420695
GOTERM_MF_FAT GO:0005262~calcium channel activity 3 0.5905511811023622 0.6311700912295584 813982, 826063, 799634 350 79 12983 1.408643761301989 1.0 0.9958374086282761 99.99996635468922
Annotation Cluster 55 Enrichment Score: 0.665277105159288
Category Term Count % PValue Genes List Total Pop Hits Pop Total Fold Enrichment Bonferroni Benjamini FDR
UP_SEQ_FEATURE repeat:TNFR-Cys 3 3 0.5905511811023622 0.11702888048126807 788586, 799320, 778713 492 23 19113 5.067073170731708 1.0 0.9986638818424146 87.44312262344019
UP_SEQ_FEATURE repeat:TNFR-Cys 1 3 0.5905511811023622 0.13429632357530052 788586, 799320, 778713 492 25 19113 4.661707317073171 1.0 0.9992332992922865 90.96575761978212
UP_SEQ_FEATURE repeat:TNFR-Cys 2 3 0.5905511811023622 0.13429632357530052 788586, 799320, 778713 492 25 19113 4.661707317073171 1.0 0.9992332992922865 90.96575761978212
INTERPRO IPR001368:TNFR/CD27/30/40/95 cysteine-rich region 3 0.5905511811023622 0.21278052110556375 788586, 799320, 778713 436 33 16659 3.473519599666389 1.0 0.9904520605049804 97.51202856964622
SMART SM00208:TNFR 3 0.5905511811023622 0.24500809901269105 788586, 799320, 778713 262 33 9079 3.1502428868841084 1.0 0.9731141254390032 96.9865686553005
SP_PIR_KEYWORDS Apoptosis 7 1.3779527559055118 0.9264111256970518 799701, 811768, 788586, 778883, 799320, 773227, 778713 492 381 19235 0.7182905490472228 1.0 0.9996202904513645 100.0
Annotation Cluster 56 Enrichment Score: 0.6582519712745276
Category Term Count % PValue Genes List Total Pop Hits Pop Total Fold Enrichment Bonferroni Benjamini FDR
SP_PIR_KEYWORDS amino-acid transport 4 0.7874015748031495 0.0634654449295933 785979, 783536, 815417, 788781 492 36 19235 4.343947606142728 0.9999999999999881 0.5255766306699232 60.98660495306889
GOTERM_MF_FAT GO:0015171~amino acid transmembrane transporter activity 5 0.984251968503937 0.07381657073215883 810440, 785979, 783536, 815417, 788781 350 59 12983 3.143583535108959 1.0 0.8225973595617733 68.20629088639805
GOTERM_MF_FAT GO:0005275~amine transmembrane transporter activity 5 0.984251968503937 0.13790357465542136 810440, 785979, 783536, 815417, 788781 350 74 12983 2.5063706563706565 1.0 0.8953234614400302 89.11101434024211
GOTERM_BP_FAT GO:0046942~carboxylic acid transport 6 1.1811023622047243 0.36871976668712153 810440, 785979, 783536, 815417, 811837, 788781 368 147 13528 1.5004436557231586 1.0 0.9769782108045098 99.96434195724161
GOTERM_BP_FAT GO:0015849~organic acid transport 6 1.1811023622047243 0.37412261577092254 810440, 785979, 783536, 815417, 811837, 788781 368 148 13528 1.4903055229142186 1.0 0.9782163987439658 99.96925792910322
GOTERM_BP_FAT GO:0006865~amino acid transport 4 0.7874015748031495 0.4430572447346267 785979, 783536, 815417, 788781 368 90 13528 1.633816425120773 1.0 0.985846582425699 99.99589700896725
GOTERM_BP_FAT GO:0015837~amine transport 4 0.7874015748031495 0.6248837885180818 785979, 783536, 815417, 788781 368 118 13528 1.2461311717022845 1.0 0.9968845333152324 99.9999955250346
Annotation Cluster 57 Enrichment Score: 0.6560741513045476
Category Term Count % PValue Genes List Total Pop Hits Pop Total Fold Enrichment Bonferroni Benjamini FDR
INTERPRO IPR019804:Ras guanine-nucleotide exchange factor, conserved site 3 0.5905511811023622 0.15606444421908405 793823, 781702, 774444 436 27 16659 4.245412844036697 1.0 0.9881196275100783 92.7170968434412
INTERPRO IPR001895:Guanine-nucleotide dissociation stimulator CDC25 3 0.5905511811023622 0.18410074746425248 793823, 781702, 774444 436 30 16659 3.820871559633028 1.0 0.9899199348916354 95.67710144423152
SMART SM00147:RasGEF 3 0.5905511811023622 0.21293513825292243 793823, 781702, 774444 262 30 9079 3.465267175572519 1.0 0.9901598184504963 94.93935102714993
GOTERM_MF_FAT GO:0005085~guanyl-nucleotide exchange factor activity 6 1.1811023622047243 0.3882366571618254 793823, 822199, 814060, 781702, 774444, 780927 350 152 12983 1.464248120300752 1.0 0.9761745239409064 99.93530980062953
Annotation Cluster 58 Enrichment Score: 0.6547741869837341
Category Term Count % PValue Genes List Total Pop Hits Pop Total Fold Enrichment Bonferroni Benjamini FDR
GOTERM_BP_FAT GO:0048762~mesenchymal cell differentiation 4 0.7874015748031495 0.16018558106510938 791813, 796624, 826596, 797411 368 51 13528 2.8832054560954816 1.0 0.932225655955364 95.08496509063899
GOTERM_BP_FAT GO:0014031~mesenchymal cell development 4 0.7874015748031495 0.16018558106510938 791813, 796624, 826596, 797411 368 51 13528 2.8832054560954816 1.0 0.932225655955364 95.08496509063899
GOTERM_BP_FAT GO:0060485~mesenchyme development 4 0.7874015748031495 0.1668035990775049 791813, 796624, 826596, 797411 368 52 13528 2.8277591973244145 1.0 0.931015349508249 95.71226632584803
GOTERM_BP_FAT GO:0000165~MAPKKK cascade 6 1.1811023622047243 0.5616308989151033 791813, 819207, 796624, 797411, 774444, 798460 368 184 13528 1.1987240075614367 1.0 0.9941859971160135 99.99993412275523
Annotation Cluster 59 Enrichment Score: 0.6427969618781421
Category Term Count % PValue Genes List Total Pop Hits Pop Total Fold Enrichment Bonferroni Benjamini FDR
GOTERM_BP_FAT GO:0008542~visual learning 3 0.5905511811023622 0.16573100369129531 801011, 816702, 811837 368 27 13528 4.084541062801932 1.0 0.9336451690025922 95.61600156439782
GOTERM_BP_FAT GO:0007632~visual behavior 3 0.5905511811023622 0.20510953056758383 801011, 816702, 811837 368 31 13528 3.5575035063113605 1.0 0.9385615347116834 98.09688623426285
GOTERM_BP_FAT GO:0007612~learning 4 0.7874015748031495 0.22223826977075592 801011, 816702, 811837, 787656 368 60 13528 2.4507246376811596 1.0 0.9467981628898405 98.69326358303667
GOTERM_BP_FAT GO:0007611~learning or memory 5 0.984251968503937 0.3553069512137026 813105, 801011, 816702, 811837, 787656 368 111 13528 1.655895025460243 1.0 0.9756918942979241 99.9487445190207
Annotation Cluster 60 Enrichment Score: 0.641787729984241
Category Term Count % PValue Genes List Total Pop Hits Pop Total Fold Enrichment Bonferroni Benjamini FDR
GOTERM_MF_FAT GO:0008081~phosphoric diester hydrolase activity 7 1.3779527559055118 0.02544581406680754 793194, 807165, 780741, 789255, 779472, 792762, 805376 350 84 12983 3.091190476190476 0.9999999522340679 0.754570636290709 31.966340020832074
GOTERM_BP_FAT GO:0016042~lipid catabolic process 7 1.3779527559055118 0.3292663618884545 814294, 789255, 824280, 787947, 792762, 788388, 805376 368 173 13528 1.4874340286504146 1.0 0.9714636369168507 99.89848400069113
SP_PIR_KEYWORDS lipid degradation 4 0.7874015748031495 0.3767883981519466 789255, 787947, 792762, 805376 492 86 19235 1.8183966723388167 1.0 0.9167890719620649 99.88730169802072
GOTERM_MF_FAT GO:0004620~phospholipase activity 4 0.7874015748031495 0.38663584457569544 780741, 789255, 792762, 805376 350 83 12983 1.7876764199655766 1.0 0.9767362170237557 99.93273357510645
GOTERM_MF_FAT GO:0016298~lipase activity 4 0.7874015748031495 0.5064050165218545 780741, 789255, 792762, 805376 350 100 12983 1.4837714285714285 1.0 0.9905726744116422 99.99738225796425
Annotation Cluster 61 Enrichment Score: 0.6361035468473706
Category Term Count % PValue Genes List Total Pop Hits Pop Total Fold Enrichment Bonferroni Benjamini FDR
GOTERM_BP_FAT GO:0007584~response to nutrient 8 1.574803149606299 0.08680200157113444 786267, 810266, 813105, 801253, 780741, 809055, 781558, 775114 368 140 13528 2.1006211180124224 1.0 0.8727392787539829 79.13517675198189
GOTERM_BP_FAT GO:0031667~response to nutrient levels 9 1.7716535433070866 0.16669680412012008 786267, 810266, 813105, 801253, 780741, 809055, 781558, 787947, 775114 368 197 13528 1.6794305892738912 1.0 0.9334924125431804 95.70277156757791
GOTERM_MF_FAT GO:0051059~NF-kappaB binding 3 0.5905511811023622 0.18266944058557646 786267, 809055, 781558 350 29 12983 3.837339901477833 1.0 0.9170108847943833 95.09174218893801
GOTERM_BP_FAT GO:0009991~response to extracellular stimulus 9 1.7716535433070866 0.24749912030910592 786267, 810266, 813105, 801253, 780741, 809055, 781558, 787947, 775114 368 220 13528 1.5038537549407114 1.0 0.9560568802170306 99.26088779770733
GOTERM_BP_FAT GO:0006986~response to unfolded protein 4 0.7874015748031495 0.30297708780783544 786267, 809055, 781558, 782847 368 71 13528 2.0710349050826697 1.0 0.9667933063918172 99.80289520428025
GOTERM_BP_FAT GO:0051789~response to protein stimulus 5 0.984251968503937 0.33057261645895303 786267, 813105, 809055, 781558, 782847 368 107 13528 1.7177976432344575 1.0 0.9710848439531145 99.90184254072544
GOTERM_BP_FAT GO:0033273~response to vitamin 3 0.5905511811023622 0.5381482572204281 810266, 813105, 775114 368 66 13528 1.6709486166007905 1.0 0.9927441842220185 99.99983787267527
Annotation Cluster 62 Enrichment Score: 0.6328702147835423
Category Term Count % PValue Genes List Total Pop Hits Pop Total Fold Enrichment Bonferroni Benjamini FDR
GOTERM_MF_FAT GO:0004175~endopeptidase activity 15 2.952755905511811 0.13514400295647383 778234, 811804, 775626, 802829, 784510, 785151, 810132, 812458, 814534, 790415, 796624, 822016, 781558, 775090, 789127 350 375 12983 1.4837714285714285 1.0 0.8957382752854308 88.57836773310864
SP_PIR_KEYWORDS zymogen 9 1.7716535433070866 0.15790654792346626 778234, 812458, 790415, 802829, 784510, 785151, 822016, 781558, 775090 492 206 19235 1.708057068434762 1.0 0.7593554856227276 91.51758587611499
GOTERM_MF_FAT GO:0008236~serine-type peptidase activity 8 1.574803149606299 0.20354937026789097 778234, 819873, 814534, 775626, 796624, 799403, 784510, 781558 350 178 12983 1.6671589085072231 1.0 0.9364780281570522 96.66588391782479
GOTERM_MF_FAT GO:0017171~serine hydrolase activity 8 1.574803149606299 0.2111821969404848 778234, 819873, 814534, 775626, 796624, 799403, 784510, 781558 350 180 12983 1.6486349206349207 1.0 0.9404393607616703 97.11274443405492
GOTERM_MF_FAT GO:0070011~peptidase activity, acting on L-amino acid peptides 19 3.740157480314961 0.22791217060234742 819873, 778234, 811804, 775626, 802829, 784510, 785151, 794863, 810132, 777054, 812458, 814534, 790415, 799403, 796624, 822016, 781558, 775090, 789127 350 549 12983 1.2837730939370284 1.0 0.9485810427112945 97.90413870739356
SP_PIR_KEYWORDS Protease 16 3.149606299212598 0.25433073186388055 778234, 811804, 775626, 802829, 784510, 785151, 794863, 810132, 777054, 812458, 814534, 790415, 822016, 781558, 775090, 789127 492 484 19235 1.2924141638110598 1.0 0.8561957222881798 98.51968415878342
GOTERM_MF_FAT GO:0008233~peptidase activity 19 3.740157480314961 0.2826415507610388 819873, 778234, 811804, 775626, 802829, 784510, 785151, 794863, 810132, 777054, 812458, 814534, 790415, 799403, 796624, 822016, 781558, 775090, 789127 350 574 12983 1.2278596316575412 1.0 0.9590247265552573 99.30142414190018
GOTERM_BP_FAT GO:0006508~proteolysis 29 5.708661417322835 0.575588265807263 778234, 784510, 785151, 810132, 794018, 790415, 807028, 819434, 819873, 817606, 814774, 811804, 775626, 802829, 826980, 778574, 794863, 803323, 777054, 812458, 814534, 799403, 796624, 822016, 781558, 816516, 775090, 822361, 789127 368 1054 13528 1.011447075323818 1.0 0.9947745126115295 99.99996231130818
Annotation Cluster 63 Enrichment Score: 0.6235031522670578
Category Term Count % PValue Genes List Total Pop Hits Pop Total Fold Enrichment Bonferroni Benjamini FDR
GOTERM_MF_FAT GO:0005319~lipid transporter activity 5 0.984251968503937 0.08907486058171854 784022, 825543, 781249, 824280, 826876 350 63 12983 2.9439909297052154 1.0 0.82505357190888 75.19524205913669
GOTERM_BP_FAT GO:0006869~lipid transport 6 1.1811023622047243 0.3579177398924423 784022, 801253, 825543, 824280, 811837, 826876 368 145 13528 1.5211394302848575 1.0 0.9757855561982246 99.95221126050578
GOTERM_BP_FAT GO:0010876~lipid localization 6 1.1811023622047243 0.42262206484165077 784022, 801253, 825543, 824280, 811837, 826876 368 157 13528 1.4048739961229575 1.0 0.9838595584479044 99.99235833813535
Annotation Cluster 64 Enrichment Score: 0.6174422565724627
Category Term Count % PValue Genes List Total Pop Hits Pop Total Fold Enrichment Bonferroni Benjamini FDR
GOTERM_BP_FAT GO:0034101~erythrocyte homeostasis 4 0.7874015748031495 0.147202864498305 780741, 812828, 786794, 821226 368 49 13528 3.0008873114463177 1.0 0.9265334649958512 93.59514973958271
GOTERM_BP_FAT GO:0030099~myeloid cell differentiation 5 0.984251968503937 0.24553650304405622 812828, 786794, 821226, 817216, 807425 368 93 13528 1.9763908368396446 1.0 0.9555234096970269 99.22690403207164
GOTERM_BP_FAT GO:0048872~homeostasis of number of cells 5 0.984251968503937 0.28759692793485747 780741, 811768, 812828, 786794, 821226 368 100 13528 1.8380434782608697 1.0 0.9644284956071755 99.7127336483994
GOTERM_BP_FAT GO:0030218~erythrocyte differentiation 3 0.5905511811023622 0.326147762549317 812828, 786794, 821226 368 43 13528 2.5647118301314458 1.0 0.9711554640450104 99.89002270807374
Annotation Cluster 65 Enrichment Score: 0.613326530609543
Category Term Count % PValue Genes List Total Pop Hits Pop Total Fold Enrichment Bonferroni Benjamini FDR
GOTERM_MF_FAT GO:0000062~acyl-CoA binding 3 0.5905511811023622 0.0674758215011656 801253, 787089, 806915 350 16 12983 6.955178571428572 1.0 0.8158803143707752 64.79374747792956
GOTERM_MF_FAT GO:0050662~coenzyme binding 8 1.574803149606299 0.2150382379236176 801253, 787089, 806915, 816402, 811301, 773500, 785961, 772928 350 181 12983 1.6395264404104184 1.0 0.9408464636318118 97.31661664296612
GOTERM_MF_FAT GO:0005504~fatty acid binding 3 0.5905511811023622 0.2722290622661716 801253, 787089, 806915 350 38 12983 2.928496240601504 1.0 0.9611171195034918 99.13356399762202
GOTERM_MF_FAT GO:0031406~carboxylic acid binding 6 1.1811023622047243 0.34542857804519556 801253, 787089, 806915, 816402, 811301, 819982 350 144 12983 1.5455952380952382 1.0 0.9726580220977175 99.82226261590367
GOTERM_MF_FAT GO:0048037~cofactor binding 9 1.7716535433070866 0.35760177293013284 801253, 787089, 806915, 816402, 805402, 811301, 773500, 785961, 772928 350 249 12983 1.3407573149741823 1.0 0.9743603657510544 99.86573899096672
GOTERM_MF_FAT GO:0033293~monocarboxylic acid binding 3 0.5905511811023622 0.4282373350043776 801253, 787089, 806915 350 54 12983 2.060793650793651 1.0 0.9803809124663979 99.9764502198269
Annotation Cluster 66 Enrichment Score: 0.612955601499689
Category Term Count % PValue Genes List Total Pop Hits Pop Total Fold Enrichment Bonferroni Benjamini FDR
KEGG_PATHWAY hsa04630:Jak-STAT signaling pathway 9 1.7716535433070866 0.03918351550418794 793823, 809004, 803717, 817602, 791865, 812714, 817216, 785330, 785834 128 155 5085 2.306703629032258 0.9926755536553797 0.7074543124694325 36.928449393563945
GOTERM_BP_FAT GO:0051054~positive regulation of DNA metabolic process 3 0.5905511811023622 0.45130352720647804 809004, 817602, 817216 368 56 13528 1.9693322981366457 1.0 0.9871060234216451 99.99682828611157
GOTERM_BP_FAT GO:0051052~regulation of DNA metabolic process 3 0.5905511811023622 0.8195228551586486 809004, 817602, 817216 368 114 13528 0.967391304347826 1.0 0.999805331633149 99.9999999999853
Annotation Cluster 67 Enrichment Score: 0.607959380842998
Category Term Count % PValue Genes List Total Pop Hits Pop Total Fold Enrichment Bonferroni Benjamini FDR
GOTERM_BP_FAT GO:0048593~camera-type eye morphogenesis 4 0.7874015748031495 0.11642248338586328 784119, 811768, 786794, 785851 368 44 13528 3.341897233201581 1.0 0.9104062066794126 88.18946579162557
GOTERM_BP_FAT GO:0007423~sensory organ development 10 1.968503937007874 0.17036864600254556 784119, 811768, 803844, 816194, 786794, 777417, 812836, 799634, 785851, 775071 368 229 13528 1.6052781469527246 1.0 0.9326885340078271 96.01811470802384
GOTERM_BP_FAT GO:0048592~eye morphogenesis 4 0.7874015748031495 0.28809299898990237 784119, 811768, 786794, 785851 368 69 13528 2.1310649023314427 1.0 0.9641072334308036 99.71616643179146
GOTERM_BP_FAT GO:0043010~camera-type eye development 5 0.984251968503937 0.33057261645895303 784119, 811768, 786794, 785851, 775071 368 107 13528 1.7177976432344575 1.0 0.9710848439531145 99.90184254072544
GOTERM_BP_FAT GO:0001654~eye development 5 0.984251968503937 0.48303320380316883 784119, 811768, 786794, 785851, 775071 368 132 13528 1.3924571805006587 1.0 0.9892038588238614 99.99886543893254
Annotation Cluster 68 Enrichment Score: 0.6000804726433807
Category Term Count % PValue Genes List Total Pop Hits Pop Total Fold Enrichment Bonferroni Benjamini FDR
GOTERM_BP_FAT GO:0008544~epidermis development 9 1.7716535433070866 0.128168313795262 782191, 804496, 780412, 822924, 790401, 798086, 785198, 802231, 810626 368 184 13528 1.798086011342155 1.0 0.9130869599881448 90.62516399187965
GOTERM_BP_FAT GO:0007398~ectoderm development 9 1.7716535433070866 0.1729535574344785 782191, 804496, 780412, 822924, 790401, 798086, 785198, 802231, 810626 368 199 13528 1.6625518898842038 1.0 0.9319243856609941 96.226892632506
GOTERM_BP_FAT GO:0043588~skin development 3 0.5905511811023622 0.18526867750126527 790401, 785198, 810626 368 29 13528 3.8028485757121437 1.0 0.9348509266984963 97.087590666568
GOTERM_BP_FAT GO:0030216~keratinocyte differentiation 4 0.7874015748031495 0.2658863734583344 780412, 798086, 785198, 802231 368 66 13528 2.2279314888010537 1.0 0.9602508341602147 99.51772916854415
SP_PIR_KEYWORDS keratinization 3 0.5905511811023622 0.2720652323179296 780412, 798086, 802231 492 40 19235 2.932164634146342 1.0 0.8703794464627983 98.95218045021775
GOTERM_BP_FAT GO:0009913~epidermal cell differentiation 4 0.7874015748031495 0.31043354909923293 780412, 798086, 785198, 802231 368 72 13528 2.042270531400966 1.0 0.968049581184931 99.83628650793112
GOTERM_BP_FAT GO:0030855~epithelial cell differentiation 6 1.1811023622047243 0.31491621549046606 780412, 805484, 798086, 794360, 785198, 802231 368 137 13528 1.6099650904474772 1.0 0.9684909243672692 99.85371452547024
GOTERM_BP_FAT GO:0031424~keratinization 3 0.5905511811023622 0.326147762549317 780412, 798086, 802231 368 43 13528 2.5647118301314458 1.0 0.9711554640450104 99.89002270807374
GOTERM_BP_FAT GO:0060429~epithelium development 8 1.574803149606299 0.4195815383239043 780412, 805484, 798086, 797411, 794360, 785198, 802231, 789522 368 227 13528 1.2955372533997318 1.0 0.9837052041736769 99.99163328848176
Annotation Cluster 69 Enrichment Score: 0.5928756815405372
Category Term Count % PValue Genes List Total Pop Hits Pop Total Fold Enrichment Bonferroni Benjamini FDR
GOTERM_BP_FAT GO:0002675~positive regulation of acute inflammatory response 3 0.5905511811023622 0.04047839625017866 794018, 795510, 787656 368 12 13528 9.190217391304348 1.0 0.8002558231485805 50.98894174003068
GOTERM_BP_FAT GO:0002673~regulation of acute inflammatory response 3 0.5905511811023622 0.10996111677648887 794018, 795510, 787656 368 21 13528 5.251552795031056 1.0 0.9055321889191726 86.60691384973975
GOTERM_BP_FAT GO:0050729~positive regulation of inflammatory response 3 0.5905511811023622 0.19515692143411267 794018, 795510, 787656 368 30 13528 3.676086956521739 1.0 0.9351079844047911 97.64100103640033
GOTERM_BP_FAT GO:0050727~regulation of inflammatory response 4 0.7874015748031495 0.34028618064137717 794018, 809004, 795510, 787656 368 76 13528 1.934782608695652 1.0 0.9729675750254222 99.92372733187608
GOTERM_BP_FAT GO:0032101~regulation of response to external stimulus 6 1.1811023622047243 0.4333268422031928 794018, 809004, 811301, 811837, 795510, 787656 368 159 13528 1.387202625102543 1.0 0.9846388287158666 99.99446752361946
GOTERM_BP_FAT GO:0048584~positive regulation of response to stimulus 8 1.574803149606299 0.45613234717172835 794018, 814534, 791865, 781558, 816516, 803323, 795510, 787656 368 236 13528 1.2461311717022845 1.0 0.9871442645384267 99.99727704719838
GOTERM_BP_FAT GO:0032103~positive regulation of response to external stimulus 3 0.5905511811023622 0.5215480911636268 794018, 795510, 787656 368 64 13528 1.723165760869565 1.0 0.9919315361828883 99.99970178758038
GOTERM_BP_FAT GO:0031349~positive regulation of defense response 3 0.5905511811023622 0.5930659812552173 794018, 795510, 787656 368 73 13528 1.5107206670637285 1.0 0.9956231709271569 99.99998176043351
Annotation Cluster 70 Enrichment Score: 0.5775194953525195
Category Term Count % PValue Genes List Total Pop Hits Pop Total Fold Enrichment Bonferroni Benjamini FDR
KEGG_PATHWAY hsa04020:Calcium signaling pathway 9 1.7716535433070866 0.07215044109235058 813209, 806203, 779833, 811301, 789255, 818968, 825241, 801581, 805227 128 176 5085 2.0314719460227275 0.9999000597177446 0.841529614526562 57.830733771761224
KEGG_PATHWAY hsa04720:Long-term potentiation 5 0.984251968503937 0.08913725817139431 813209, 779833, 789255, 818968, 805227 128 68 5085 2.921070772058824 0.999989702984492 0.8061212570357364 65.92255063680726
KEGG_PATHWAY hsa04070:Phosphatidylinositol signaling system 5 0.984251968503937 0.1127069100736366 813209, 784222, 789255, 785330, 818968 128 74 5085 2.684227195945946 0.9999995905006495 0.8049031050470833 74.81272062161842
KEGG_PATHWAY hsa05214:Glioma 4 0.7874015748031495 0.20765948933343867 813209, 785330, 818968, 805227 128 63 5085 2.522321428571429 0.9999999999996317 0.9259285562372799 93.17047186019117
KEGG_PATHWAY hsa04912:GnRH signaling pathway 5 0.984251968503937 0.22857168715546997 813209, 789255, 818968, 805227, 798460 128 98 5085 2.0268654336734695 0.9999999999999862 0.9300513018740462 94.98295882073671
KEGG_PATHWAY hsa04916:Melanogenesis 5 0.984251968503937 0.23395847801395345 813209, 789255, 818968, 800760, 805227 128 99 5085 2.0063920454545454 0.9999999999999942 0.9196753607644114 95.37238802656292
KEGG_PATHWAY hsa04114:Oocyte meiosis 5 0.984251968503937 0.2949423740524458 813209, 779833, 818968, 795169, 805227 128 110 5085 1.8057528409090908 1.0 0.8958991963842545 98.22198620898739
KEGG_PATHWAY hsa04270:Vascular smooth muscle contraction 4 0.7874015748031495 0.5343765733795295 813209, 789255, 819531, 818968 128 112 5085 1.4188058035714286 1.0 0.9421004420777356 99.98513262061552
KEGG_PATHWAY hsa05010:Alzheimer's disease 5 0.984251968503937 0.586190936755384 813209, 779833, 798584, 789255, 818968 128 163 5085 1.2186062116564416 1.0 0.9549882696508215 99.99618526002723
KEGG_PATHWAY hsa04722:Neurotrophin signaling pathway 4 0.7874015748031495 0.6040892650930227 813209, 785330, 818968, 805227 128 124 5085 1.2815020161290323 1.0 0.9578183045564289 99.99770889184644
KEGG_PATHWAY hsa04740:Olfactory transduction 5 0.984251968503937 0.9880955484699838 812830, 813209, 785719, 818968, 805227 128 379 5085 0.5240971306068603 1.0 0.999995824263646 100.0
Annotation Cluster 71 Enrichment Score: 0.5552384812768846
Category Term Count % PValue Genes List Total Pop Hits Pop Total Fold Enrichment Bonferroni Benjamini FDR
GOTERM_BP_FAT GO:0032989~cellular component morphogenesis 18 3.543307086614173 0.04320756176985563 782191, 803844, 826596, 814893, 793092, 825212, 810132, 821911, 785851, 780927, 793194, 784119, 811768, 801011, 796624, 777417, 794360, 809277 368 397 13528 1.6667396780199322 1.0 0.8096975640960237 53.33996514259791
GOTERM_BP_FAT GO:0000904~cell morphogenesis involved in differentiation 12 2.3622047244094486 0.06892513092783928 782191, 793194, 784119, 801011, 796624, 803844, 826596, 814893, 777417, 821911, 785851, 780927 368 244 13528 1.807911617961511 1.0 0.871166008957252 70.84424166435458
GOTERM_BP_FAT GO:0000902~cell morphogenesis 15 2.952755905511811 0.10281369286999574 782191, 803844, 826596, 814893, 793092, 825212, 821911, 785851, 780927, 784119, 793194, 801011, 796624, 777417, 794360 368 356 13528 1.548913043478261 1.0 0.8984478654349409 84.62446031737996
GOTERM_BP_FAT GO:0048667~cell morphogenesis involved in neuron differentiation 9 1.7716535433070866 0.20738282726501334 782191, 793194, 801011, 803844, 814893, 777417, 821911, 785851, 780927 368 209 13528 1.5830039525691701 1.0 0.9386819904008383 98.18866593196572
GOTERM_BP_FAT GO:0032990~cell part morphogenesis 9 1.7716535433070866 0.39151467667173334 782191, 793194, 811768, 801011, 814893, 777417, 825212, 821911, 780927 368 256 13528 1.2923743206521738 1.0 0.9806972955124694 99.98109811463836
GOTERM_BP_FAT GO:0030030~cell projection organization 12 2.3622047244094486 0.4122669054305092 782191, 814557, 793194, 791813, 801011, 772492, 803844, 814893, 777417, 825212, 821911, 780927 368 368 13528 1.1987240075614367 1.0 0.9833804186016141 99.98961463138122
GOTERM_BP_FAT GO:0030182~neuron differentiation 14 2.7559055118110236 0.41350359761126343 788649, 782191, 791813, 803844, 816194, 814893, 797411, 800760, 821911, 785851, 780927, 793194, 801011, 777417 368 438 13528 1.1750049632717887 1.0 0.9833961428015162 99.9899853896601
GOTERM_BP_FAT GO:0048666~neuron development 11 2.1653543307086616 0.4212089890302173 782191, 793194, 791813, 801011, 803844, 814893, 797411, 777417, 821911, 785851, 780927 368 339 13528 1.1928305758625113 1.0 0.9838050528621396 99.9920290657789
GOTERM_BP_FAT GO:0007409~axonogenesis 7 1.3779527559055118 0.42371667242433464 782191, 793194, 801011, 814893, 777417, 821911, 780927 368 193 13528 1.333295787339491 1.0 0.9833609004388028 99.99260454837314
GOTERM_BP_FAT GO:0048858~cell projection morphogenesis 8 1.574803149606299 0.5002617305790968 782191, 793194, 801011, 814893, 777417, 825212, 821911, 780927 368 245 13528 1.200354924578527 1.0 0.990467034596602 99.9993679030119
GOTERM_BP_FAT GO:0048812~neuron projection morphogenesis 7 1.3779527559055118 0.5271854750397332 782191, 793194, 801011, 814893, 777417, 821911, 780927 368 213 13528 1.2081036946315575 1.0 0.9924169119764413 99.99975695398862
GOTERM_BP_FAT GO:0031175~neuron projection development 8 1.574803149606299 0.5433458922302712 782191, 793194, 791813, 801011, 814893, 777417, 821911, 780927 368 256 13528 1.1487771739130435 1.0 0.9931447533056325 99.99986663941681
GOTERM_BP_FAT GO:0007411~axon guidance 4 0.7874015748031495 0.5583705864778113 782191, 814893, 777417, 821911 368 107 13528 1.374238114587566 1.0 0.9940041894038023 99.99992513585376
Annotation Cluster 72 Enrichment Score: 0.5511446938674429
Category Term Count % PValue Genes List Total Pop Hits Pop Total Fold Enrichment Bonferroni Benjamini FDR
GOTERM_CC_FAT GO:0005858~axonemal dynein complex 3 0.5905511811023622 0.04245831483723502 772492, 821379, 825212 357 12 12782 8.950980392156863 0.9999997345189003 0.3679836824477326 44.74045564935821
GOTERM_CC_FAT GO:0044447~axoneme part 3 0.5905511811023622 0.07991579292973303 772492, 821379, 825212 357 17 12782 6.31833910034602 0.9999999999997624 0.5346445065741894 67.97509813679812
GOTERM_CC_FAT GO:0044463~cell projection part 11 2.1653543307086616 0.11929926448224029 804586, 813105, 793757, 772492, 803844, 821379, 816702, 825212, 778382, 795356, 801581 357 234 12782 1.6830903301491538 1.0 0.6349195516999401 82.39037770257431
GOTERM_CC_FAT GO:0044441~cilium part 4 0.7874015748031495 0.12333046352495311 793757, 772492, 821379, 825212 357 44 12782 3.2549019607843137 1.0 0.6316178519732201 83.46091799900623
GOTERM_CC_FAT GO:0005929~cilium 7 1.3779527559055118 0.15114543212184328 806203, 793757, 772492, 803844, 821379, 813982, 825212 357 129 12782 1.9428484572123421 1.0 0.6670631326476308 89.35656284007409
GOTERM_CC_FAT GO:0035085~cilium axoneme 3 0.5905511811023622 0.15287080892037658 772492, 821379, 825212 357 25 12782 4.2964705882352945 1.0 0.6646060498415666 89.64853912450593
SP_PIR_KEYWORDS dynein 3 0.5905511811023622 0.19632664481554013 772492, 821379, 825212 492 32 19235 3.665205792682927 1.0 0.7971278023891456 95.66107383583254
GOTERM_CC_FAT GO:0030286~dynein complex 3 0.5905511811023622 0.24439362143839838 772492, 821379, 825212 357 34 12782 3.15916955017301 1.0 0.7987706576158495 97.83138346095319
GOTERM_CC_FAT GO:0005875~microtubule associated complex 5 0.984251968503937 0.31647635816402997 793757, 772492, 821379, 795620, 825212 357 102 12782 1.7550941945405614 1.0 0.8744286968798988 99.44929340187306
GOTERM_CC_FAT GO:0005930~axoneme 3 0.5905511811023622 0.3170685469725988 772492, 821379, 825212 357 41 12782 2.619799139167862 1.0 0.8709575767944078 99.4557804036491
GOTERM_MF_FAT GO:0003777~microtubule motor activity 4 0.7874015748031495 0.3425024952460394 793757, 772492, 821379, 825212 350 77 12983 1.9269758812615956 1.0 0.9729023964073361 99.81001246533562
SP_PIR_KEYWORDS motor protein 5 0.984251968503937 0.43626608684469564 793757, 772492, 821379, 825212, 795356 492 132 19235 1.480891229366839 1.0 0.9342029446097633 99.97329590336592
GOTERM_MF_FAT GO:0003774~motor activity 5 0.984251968503937 0.5331865681015545 793757, 772492, 821379, 825212, 795356 350 142 12983 1.3061368209255533 1.0 0.9909076350988671 99.9988626659247
GOTERM_CC_FAT GO:0005874~microtubule 8 1.574803149606299 0.6449794808546444 793757, 772492, 823114, 821379, 823938, 793211, 825212, 800760 357 274 12782 1.045369972806641 1.0 0.9871501796299339 99.99992895597305
SP_PIR_KEYWORDS microtubule 6 1.1811023622047243 0.7058398430233077 793757, 772492, 821379, 793211, 825212, 800760 492 231 19235 1.0154682715658325 1.0 0.9896171445223736 99.99999764860617
GOTERM_CC_FAT GO:0015630~microtubule cytoskeleton 14 2.7559055118110236 0.7650180429475327 772492, 803844, 823114, 821379, 782538, 825212, 821226, 800760, 825500, 793757, 783515, 793211, 823938, 795620 357 549 12782 0.9130326083074396 1.0 0.9942441069336184 99.99999974798263
GOTERM_BP_FAT GO:0007018~microtubule-based movement 3 0.5905511811023622 0.8156980528525185 772492, 821379, 800760 368 113 13528 0.9759522893420546 1.0 0.9997882266825753 99.99999999997891
GOTERM_CC_FAT GO:0044430~cytoskeletal part 20 3.937007874015748 0.9551274174237515 772492, 823114, 803844, 821379, 782538, 821226, 825212, 778382, 800760, 825500, 793757, 822924, 783515, 795620, 793211, 823938, 773928, 816516, 795169, 795356 357 952 12782 0.7521832262316692 1.0 0.9998607542655117 100.0
Annotation Cluster 73 Enrichment Score: 0.5434855627950597
Category Term Count % PValue Genes List Total Pop Hits Pop Total Fold Enrichment Bonferroni Benjamini FDR
INTERPRO IPR018355:SPla/RYanodine receptor subgroup 4 0.7874015748031495 0.1732056027890041 778415, 778574, 826980, 817708 436 55 16659 2.778815679733111 1.0 0.9879277848022974 94.69460464253152
SMART SM00449:SPRY 4 0.7874015748031495 0.20981461397903703 778415, 778574, 826980, 817708 262 55 9079 2.5201943095072865 1.0 0.9935900435176545 94.68357431617716
UP_SEQ_FEATURE domain:B30.2/SPRY 4 0.7874015748031495 0.35253936915381656 778415, 778574, 826980, 817708 492 82 19113 1.8950029744199883 1.0 0.9999921868754894 99.92875334619167
INTERPRO IPR003877:SPla/RYanodine receptor SPRY 4 0.7874015748031495 0.376309685695928 778415, 778574, 826980, 817708 436 84 16659 1.8194626474442988 1.0 0.997471047557869 99.93167659710923
INTERPRO IPR001870:B302 (SPRY)-like 4 0.7874015748031495 0.39757722283937535 778415, 778574, 826980, 817708 436 87 16659 1.7567225561531161 1.0 0.9974389603962142 99.96001070610089
Annotation Cluster 74 Enrichment Score: 0.5304858973084187
Category Term Count % PValue Genes List Total Pop Hits Pop Total Fold Enrichment Bonferroni Benjamini FDR
SP_PIR_KEYWORDS serine proteinase 5 0.984251968503937 0.04876319470057355 794018, 778234, 814534, 784510, 781558 492 54 19235 3.6199563384522735 0.9999999999758372 0.46571495409763475 51.210596291787915
GOTERM_MF_FAT GO:0008236~serine-type peptidase activity 8 1.574803149606299 0.20354937026789097 778234, 819873, 814534, 775626, 796624, 799403, 784510, 781558 350 178 12983 1.6671589085072231 1.0 0.9364780281570522 96.66588391782479
GOTERM_MF_FAT GO:0017171~serine hydrolase activity 8 1.574803149606299 0.2111821969404848 778234, 819873, 814534, 775626, 796624, 799403, 784510, 781558 350 180 12983 1.6486349206349207 1.0 0.9404393607616703 97.11274443405492
INTERPRO IPR001314:Peptidase S1A, chymotrypsin 5 0.984251968503937 0.2882921063815356 778234, 814534, 796624, 784510, 781558 436 104 16659 1.836957480592802 1.0 0.9948309255979519 99.47553287292814
UP_SEQ_FEATURE domain:Peptidase S1 5 0.984251968503937 0.2899955593319918 778234, 814534, 796624, 784510, 781558 492 106 19113 1.8324321214910262 1.0 0.999952952244474 99.66856829536808
INTERPRO IPR001254:Peptidase S1 and S6, chymotrypsin/Hap 5 0.984251968503937 0.35933850108664483 778234, 814534, 796624, 784510, 781558 436 116 16659 1.6469273963935465 1.0 0.9972836073037132 99.89658584193735
GOTERM_MF_FAT GO:0004252~serine-type endopeptidase activity 6 1.1811023622047243 0.39893132243337137 778234, 814534, 775626, 796624, 784510, 781558 350 154 12983 1.4452319109461966 1.0 0.9782169306809543 99.95029707211238
SMART SM00020:Tryp_SPc 5 0.984251968503937 0.42882806955323244 778234, 814534, 796624, 784510, 781558 262 116 9079 1.4936496446433272 1.0 0.9909017751689599 99.9068642500102
SP_PIR_KEYWORDS Serine protease 5 0.984251968503937 0.45888976089458955 778234, 814534, 775626, 784510, 781558 492 136 19235 1.4373356049736967 1.0 0.9427370596394357 99.98516735127063
INTERPRO IPR018114:Peptidase S1/S6, chymotrypsin/Hap, active site 4 0.7874015748031495 0.5194838242186903 778234, 814534, 784510, 781558 436 105 16659 1.4555701179554392 1.0 0.999126083190673 99.99878113133767
UP_SEQ_FEATURE active site:Charge relay system 6 1.1811023622047243 0.5689136101119491 778234, 814534, 775626, 802071, 784510, 781558 492 196 19113 1.189211050273768 1.0 0.9999998895445201 99.99991911409818
Annotation Cluster 75 Enrichment Score: 0.5154067337834859
Category Term Count % PValue Genes List Total Pop Hits Pop Total Fold Enrichment Bonferroni Benjamini FDR
GOTERM_BP_FAT GO:0002694~regulation of leukocyte activation 9 1.7716535433070866 0.08276100791487065 809004, 780741, 801011, 817602, 791865, 802685, 807425, 808915, 787656 368 166 13528 1.9930591932949189 1.0 0.8684194739445875 77.48309698378459
GOTERM_BP_FAT GO:0051249~regulation of lymphocyte activation 8 1.574803149606299 0.10821673018638546 809004, 801011, 817602, 791865, 802685, 807425, 808915, 787656 368 148 13528 1.9870740305522914 1.0 0.9061665762719806 86.14660664891574
GOTERM_BP_FAT GO:0030097~hemopoiesis 11 2.1653543307086616 0.10893277746597332 809004, 811768, 789644, 821558, 791865, 812828, 786794, 821226, 817216, 807425, 789522 368 236 13528 1.7134303610906414 1.0 0.9055077219532532 86.337331066865
GOTERM_BP_FAT GO:0048534~hemopoietic or lymphoid organ development 11 2.1653543307086616 0.1695617611227207 809004, 811768, 789644, 821558, 791865, 812828, 786794, 821226, 817216, 807425, 789522 368 260 13528 1.5552675585284281 1.0 0.933014839119464 95.9507469006871
GOTERM_BP_FAT GO:0002520~immune system development 11 2.1653543307086616 0.21655084786861356 809004, 811768, 789644, 821558, 791865, 812828, 786794, 821226, 817216, 807425, 789522 368 276 13528 1.465107120352867 1.0 0.9439311093837527 98.51817214049451
GOTERM_BP_FAT GO:0002521~leukocyte differentiation 6 1.1811023622047243 0.28313378759359675 809004, 811768, 821558, 791865, 817216, 807425 368 131 13528 1.6837039495519415 1.0 0.9645047225645953 99.68004038833502
GOTERM_BP_FAT GO:0042113~B cell activation 4 0.7874015748031495 0.34028618064137717 781147, 811768, 801011, 821558 368 76 13528 1.934782608695652 1.0 0.9729675750254222 99.92372733187608
GOTERM_BP_FAT GO:0050863~regulation of T cell activation 5 0.984251968503937 0.392373785608612 809004, 791865, 802685, 807425, 808915 368 117 13528 1.5709773318468971 1.0 0.9803271870452628 99.98155344439448
GOTERM_BP_FAT GO:0045580~regulation of T cell differentiation 3 0.5905511811023622 0.4045445639861357 809004, 791865, 807425 368 51 13528 2.162404092071611 1.0 0.982433959187683 99.98699046579456
GOTERM_BP_FAT GO:0046649~lymphocyte activation 7 1.3779527559055118 0.4515290003735008 809004, 781147, 811768, 801011, 821558, 791865, 807425 368 199 13528 1.2930959143543808 1.0 0.9869471761354244 99.9968507046206
GOTERM_BP_FAT GO:0045321~leukocyte activation 8 1.574803149606299 0.48011974497179777 809004, 781147, 811768, 801011, 821558, 791865, 817216, 807425 368 242 13528 1.2152353575278476 1.0 0.9889459636971902 99.99874988502698
GOTERM_BP_FAT GO:0045619~regulation of lymphocyte differentiation 3 0.5905511811023622 0.5130997213081911 809004, 791865, 807425 368 63 13528 1.7505175983436851 1.0 0.9910874197509654 99.99959661537416
GOTERM_BP_FAT GO:0030098~lymphocyte differentiation 4 0.7874015748031495 0.5325011441791726 809004, 811768, 821558, 791865 368 103 13528 1.4276065850569861 1.0 0.9926206061361744 99.9998000389623
GOTERM_BP_FAT GO:0001775~cell activation 8 1.574803149606299 0.665413709242177 809004, 781147, 811768, 801011, 821558, 791865, 817216, 807425 368 287 13528 1.0246932282987427 1.0 0.9980999542856437 99.9999993780176
GOTERM_BP_FAT GO:0042110~T cell activation 3 0.5905511811023622 0.860163047139746 809004, 791865, 807425 368 126 13528 0.8752587991718426 1.0 0.9999265197121558 99.99999999999983
Annotation Cluster 76 Enrichment Score: 0.5074551045381281
Category Term Count % PValue Genes List Total Pop Hits Pop Total Fold Enrichment Bonferroni Benjamini FDR
UP_SEQ_FEATURE domain:CUB 1 3 0.5905511811023622 0.2361903087878827 786113, 814534, 785151 492 36 19113 3.2372967479674797 1.0 0.9998551503262707 98.87988640674192
UP_SEQ_FEATURE domain:CUB 2 3 0.5905511811023622 0.2361903087878827 786113, 814534, 785151 492 36 19113 3.2372967479674797 1.0 0.9998551503262707 98.87988640674192
INTERPRO IPR000859:CUB 3 0.5905511811023622 0.3860736306056562 786113, 814534, 785151 436 51 16659 2.2475715056664867 1.0 0.9977291039210768 99.94644846697479
SMART SM00042:CUB 3 0.5905511811023622 0.43349619943900913 786113, 814534, 785151 262 51 9079 2.0383924562191287 1.0 0.9896404853972574 99.91591748191165
Annotation Cluster 77 Enrichment Score: 0.5059972133525389
Category Term Count % PValue Genes List Total Pop Hits Pop Total Fold Enrichment Bonferroni Benjamini FDR
GOTERM_BP_FAT GO:0034599~cellular response to oxidative stress 4 0.7874015748031495 0.11058790054222542 780741, 800227, 795620, 772928 368 43 13528 3.4196157735085944 1.0 0.9046993653008853 86.76876103792073
GOTERM_BP_FAT GO:0010035~response to inorganic substance 9 1.7716535433070866 0.1935193914554599 780741, 800227, 795620, 811301, 824280, 817242, 810132, 772928, 775114 368 205 13528 1.6138918345705198 1.0 0.936702660709361 97.55678322965406
GOTERM_BP_FAT GO:0034614~cellular response to reactive oxygen species 3 0.5905511811023622 0.19515692143411267 800227, 795620, 772928 368 30 13528 3.676086956521739 1.0 0.9351079844047911 97.64100103640033
GOTERM_BP_FAT GO:0000302~response to reactive oxygen species 4 0.7874015748031495 0.33282471661755486 780741, 800227, 795620, 772928 368 75 13528 1.9605797101449274 1.0 0.9715024595111561 99.90738843304811
GOTERM_BP_FAT GO:0042542~response to hydrogen peroxide 3 0.5905511811023622 0.45130352720647804 780741, 800227, 772928 368 56 13528 1.9693322981366457 1.0 0.9871060234216451 99.99682828611157
GOTERM_BP_FAT GO:0006979~response to oxidative stress 6 1.1811023622047243 0.4598898614582061 780741, 800227, 795620, 811341, 807203, 772928 368 164 13528 1.3449098621420996 1.0 0.9871996788370158 99.9975841117403
GOTERM_BP_FAT GO:0033554~cellular response to stress 8 1.574803149606299 0.9950967570693406 780741, 800227, 802893, 795620, 781471, 772928, 774444, 798460 368 566 13528 0.5195882624058995 1.0 0.9999999994099783 100.0
Annotation Cluster 78 Enrichment Score: 0.504419343693391
Category Term Count % PValue Genes List Total Pop Hits Pop Total Fold Enrichment Bonferroni Benjamini FDR
UP_SEQ_FEATURE domain:SH2 5 0.984251968503937 0.23341762031965965 792627, 825732, 817602, 804038, 774444 492 96 19113 2.023310467479675 1.0 0.999889282570366 98.81013834564556
SP_PIR_KEYWORDS SH2 domain 5 0.984251968503937 0.31488550913054114 792627, 825732, 817602, 804038, 774444 492 111 19235 1.761059840328133 1.0 0.8951453764342092 99.5611465039341
INTERPRO IPR000980:SH2 motif 5 0.984251968503937 0.32961248647224217 792627, 825732, 817602, 804038, 774444 436 111 16659 1.7211133151500124 1.0 0.9961968705758171 99.7917033248777
SMART SM00252:SH2 5 0.984251968503937 0.3963078342574896 792627, 825732, 817602, 804038, 774444 262 111 9079 1.5609311601678015 1.0 0.990326348478084 99.81431250811808
Annotation Cluster 79 Enrichment Score: 0.5040082236510277
Category Term Count % PValue Genes List Total Pop Hits Pop Total Fold Enrichment Bonferroni Benjamini FDR
GOTERM_BP_FAT GO:0042632~cholesterol homeostasis 3 0.5905511811023622 0.27574298943855735 801253, 824280, 775500 368 38 13528 2.902173913043478 1.0 0.9631004171763371 99.61807833039454
GOTERM_BP_FAT GO:0055092~sterol homeostasis 3 0.5905511811023622 0.27574298943855735 801253, 824280, 775500 368 38 13528 2.902173913043478 1.0 0.9631004171763371 99.61807833039454
GOTERM_BP_FAT GO:0055088~lipid homeostasis 3 0.5905511811023622 0.4045445639861357 801253, 824280, 775500 368 51 13528 2.162404092071611 1.0 0.982433959187683 99.98699046579456
Annotation Cluster 80 Enrichment Score: 0.48732595992250527
Category Term Count % PValue Genes List Total Pop Hits Pop Total Fold Enrichment Bonferroni Benjamini FDR
GOTERM_BP_FAT GO:0060216~definitive hemopoiesis 3 0.5905511811023622 0.014082810034463319 789644, 786794, 789522 368 7 13528 15.754658385093165 0.9999999999998119 0.7522483786616214 21.71187045774564
GOTERM_BP_FAT GO:0048562~embryonic organ morphogenesis 8 1.574803149606299 0.07023989894771833 803844, 789644, 786794, 777417, 776334, 812836, 799634, 789522 368 133 13528 2.2111801242236027 1.0 0.8726927044341496 71.54668433860418
UP_SEQ_FEATURE short sequence motif:Antp-type hexapeptide 3 0.5905511811023622 0.11702888048126807 789644, 776334, 789522 492 23 19113 5.067073170731708 1.0 0.9986638818424146 87.44312262344019
UP_SEQ_FEATURE DNA-binding region:Homeobox 9 1.7716535433070866 0.11742299970653766 821588, 774204, 823706, 789644, 813608, 777417, 784419, 776334, 789522 492 190 19113 1.840147625160462 1.0 0.9983718892969907 87.53623395553326
INTERPRO IPR001827:Homeobox protein, antennapedia type, conserved site 3 0.5905511811023622 0.12897258533277214 789644, 776334, 789522 436 24 16659 4.776089449541284 1.0 0.9837997540596212 88.1378355536228
GOTERM_BP_FAT GO:0048598~embryonic morphogenesis 13 2.559055118110236 0.13095139600685507 803844, 813608, 797411, 776334, 799634, 789522, 772597, 789644, 786794, 777417, 794360, 781471, 812836 368 307 13528 1.5566491998300522 1.0 0.9161249429946827 91.12846070416121
GOTERM_BP_FAT GO:0048568~embryonic organ development 8 1.574803149606299 0.18712917319736802 803844, 789644, 786794, 777417, 776334, 812836, 799634, 789522 368 172 13528 1.7098078867542972 1.0 0.9334043014340506 97.20026464782772
INTERPRO IPR017970:Homeobox, conserved site 9 1.7716535433070866 0.2625862339366114 821588, 774204, 823706, 789644, 813608, 777417, 784419, 776334, 789522 436 232 16659 1.4822346567541917 1.0 0.9932157489973507 99.09296998924547
INTERPRO IPR001356:Homeobox 9 1.7716535433070866 0.2737999581512106 821588, 774204, 823706, 789644, 813608, 777417, 784419, 776334, 789522 436 235 16659 1.463312512199883 1.0 0.9935678039725603 99.28405945834722
SP_PIR_KEYWORDS Homeobox 9 1.7716535433070866 0.27830116980151764 821588, 774204, 823706, 789644, 813608, 777417, 784419, 776334, 789522 492 242 19235 1.4539659342874418 1.0 0.8705800924089253 99.07392061197487
GOTERM_BP_FAT GO:0048706~embryonic skeletal system development 4 0.7874015748031495 0.3477419480224995 789644, 786794, 776334, 789522 368 77 13528 1.9096555618294748 1.0 0.9743498711563308 99.93731274397089
SMART SM00389:HOX 9 1.7716535433070866 0.3617290660309909 821588, 774204, 823706, 789644, 813608, 777417, 784419, 776334, 789522 262 235 9079 1.3271235991554329 1.0 0.9895464932694654 99.62829027995188
INTERPRO IPR012287:Homeodomain-related 8 1.574803149606299 0.4311234797609761 821588, 774204, 823706, 789644, 813608, 777417, 776334, 789522 436 238 16659 1.284326574666564 1.0 0.9979807127637409 99.98348895564537
GOTERM_BP_FAT GO:0048704~embryonic skeletal system morphogenesis 3 0.5905511811023622 0.4604057395940198 789644, 776334, 789522 368 57 13528 1.934782608695652 1.0 0.9870951024704775 99.99762362774533
GOTERM_MF_FAT GO:0043565~sequence-specific DNA binding 17 3.346456692913386 0.569158895256786 805429, 817602, 813608, 785565, 790878, 776334, 789522, 821588, 774204, 807971, 823706, 789644, 821558, 786794, 777417, 784419, 789010 350 607 12983 1.0388844433984468 1.0 0.9923516114446647 99.99965686325964
GOTERM_BP_FAT GO:0001501~skeletal system development 9 1.7716535433070866 0.6394170412912893 804586, 810266, 789644, 813608, 788730, 786794, 826638, 776334, 789522 368 319 13528 1.0371405206487665 1.0 0.997445604077193 99.99999773731129
SP_PIR_KEYWORDS DNA binding 9 1.7716535433070866 0.6417838732730913 821588, 817602, 789644, 813608, 785565, 786794, 789010, 776334, 789522 492 340 19235 1.0348816355810617 1.0 0.9825518349371566 99.99996022692746
GOTERM_BP_FAT GO:0009952~anterior/posterior pattern formation 4 0.7874015748031495 0.7362807564990421 789644, 813608, 776334, 789522 368 140 13528 1.0503105590062112 1.0 0.9992170902611506 99.99999998977079
GOTERM_BP_FAT GO:0048705~skeletal system morphogenesis 3 0.5905511811023622 0.8118010678312492 789644, 776334, 789522 368 112 13528 0.9846661490683228 1.0 0.9997742271915835 99.99999999996973
GOTERM_BP_FAT GO:0043009~chordate embryonic development 7 1.3779527559055118 0.8893667498138546 793175, 789644, 824280, 786794, 794360, 776334, 789522 368 331 13528 0.7774202022855643 1.0 0.9999636042034269 100.0
GOTERM_BP_FAT GO:0009792~embryonic development ending in birth or egg hatching 7 1.3779527559055118 0.8941871963352817 793175, 789644, 824280, 786794, 794360, 776334, 789522 368 334 13528 0.7704373860973706 1.0 0.9999660001779846 100.0
GOTERM_BP_FAT GO:0003002~regionalization 4 0.7874015748031495 0.9062620944514923 789644, 813608, 776334, 789522 368 197 13528 0.7464135952328405 1.0 0.9999747333655734 100.0
GOTERM_BP_FAT GO:0001701~in utero embryonic development 3 0.5905511811023622 0.9542820668403833 793175, 824280, 786794 368 176 13528 0.6266057312252964 1.0 0.9999981438608054 100.0
GOTERM_BP_FAT GO:0007389~pattern specification process 4 0.7874015748031495 0.9776102129452575 789644, 813608, 776334, 789522 368 267 13528 0.5507246376811594 1.0 0.9999998525163303 100.0
Annotation Cluster 81 Enrichment Score: 0.47789588582056763
Category Term Count % PValue Genes List Total Pop Hits Pop Total Fold Enrichment Bonferroni Benjamini FDR
INTERPRO IPR012680:Laminin G, subdomain 2 3 0.5905511811023622 0.3002489350592582 814893, 789147, 810626 436 42 16659 2.729193971166448 1.0 0.9946808896706447 99.59624645871405
INTERPRO IPR001791:Laminin G 3 0.5905511811023622 0.3292349184738322 814893, 789147, 810626 436 45 16659 2.5472477064220187 1.0 0.9965118800861763 99.78988474840132
SMART SM00282:LamG 3 0.5905511811023622 0.372670466334104 814893, 789147, 810626 262 45 9079 2.310178117048346 1.0 0.988886935571949 99.70033812866762
Annotation Cluster 82 Enrichment Score: 0.4679559481210673
Category Term Count % PValue Genes List Total Pop Hits Pop Total Fold Enrichment Bonferroni Benjamini FDR
UP_SEQ_FEATURE DNA-binding region:Basic motif 7 1.3779527559055118 0.23401909155900508 796122, 785565, 789010, 790878, 793935, 780886, 798741 492 161 19113 1.6890243902439024 1.0 0.9998685428642781 98.82560664587314
UP_SEQ_FEATURE domain:Leucine-zipper 5 0.984251968503937 0.31316061284220187 821558, 785565, 789010, 790878, 780886 492 110 19113 1.7657982261640797 1.0 0.9999678122083937 99.80935046046346
INTERPRO IPR004827:Basic-leucine zipper (bZIP) transcription factor 3 0.5905511811023622 0.40456602741950554 785565, 789010, 790878 436 53 16659 2.1627574865847325 1.0 0.9975702140055035 99.96660330911456
SMART SM00338:BRLZ 3 0.5905511811023622 0.4530731993463181 785565, 789010, 790878 262 53 9079 1.961471986173124 1.0 0.9905198880701697 99.94575197877774
Annotation Cluster 83 Enrichment Score: 0.45097387623457086
Category Term Count % PValue Genes List Total Pop Hits Pop Total Fold Enrichment Bonferroni Benjamini FDR
GOTERM_BP_FAT GO:0030324~lung development 5 0.984251968503937 0.2815175248675382 784023, 795906, 821558, 811301, 786794 368 99 13528 1.8566095740008783 1.0 0.9654300577166444 99.6673595686597
GOTERM_BP_FAT GO:0030323~respiratory tube development 5 0.984251968503937 0.29980969097778787 784023, 795906, 821558, 811301, 786794 368 102 13528 1.802003410059676 1.0 0.9663997039507471 99.78685278287962
GOTERM_BP_FAT GO:0060541~respiratory system development 5 0.984251968503937 0.3367508789624828 784023, 795906, 821558, 811301, 786794 368 108 13528 1.7018921095008053 1.0 0.9721065505363121 99.91635742299538
GOTERM_BP_FAT GO:0035295~tube development 7 1.3779527559055118 0.5526429763394045 784023, 795906, 821558, 811301, 797411, 786794, 794360 368 220 13528 1.1696640316205533 1.0 0.9936969918116745 99.99990649034466
Annotation Cluster 84 Enrichment Score: 0.4401965052486119
Category Term Count % PValue Genes List Total Pop Hits Pop Total Fold Enrichment Bonferroni Benjamini FDR
GOTERM_BP_FAT GO:0010647~positive regulation of cell communication 13 2.559055118110236 0.18615288936409194 809004, 808063, 780741, 788586, 787656, 825241, 813105, 801011, 790415, 825543, 817216, 811837, 818809 368 329 13528 1.4525571560724195 1.0 0.9346469459767839 97.14166201762231
GOTERM_BP_FAT GO:0010740~positive regulation of protein kinase cascade 7 1.3779527559055118 0.3006287546620422 809004, 780741, 808063, 788586, 825543, 817216, 825241 368 167 13528 1.5408747721947411 1.0 0.9662490823487778 99.79111520556988
GOTERM_BP_FAT GO:0010627~regulation of protein kinase cascade 9 1.7716535433070866 0.3628289882678345 799146, 809004, 780741, 808063, 788586, 825543, 817216, 811837, 825241 368 249 13528 1.3287061288632793 1.0 0.9758803134099558 99.95814236422623
GOTERM_BP_FAT GO:0009967~positive regulation of signal transduction 10 1.968503937007874 0.40943612613273606 809004, 780741, 808063, 790415, 788586, 825543, 817216, 818809, 811837, 825241 368 295 13528 1.2461311717022843 1.0 0.9830135549393217 99.98871671602734
GOTERM_BP_FAT GO:0043123~positive regulation of I-kappaB kinase/NF-kappaB cascade 4 0.7874015748031495 0.49216417649464433 780741, 808063, 788586, 825543 368 97 13528 1.515912147019274 1.0 0.9898459943808879 99.9991658200176
GOTERM_BP_FAT GO:0043122~regulation of I-kappaB kinase/NF-kappaB cascade 4 0.7874015748031495 0.5583705864778113 780741, 808063, 788586, 825543 368 107 13528 1.374238114587566 1.0 0.9940041894038023 99.99992513585376
Annotation Cluster 85 Enrichment Score: 0.4355543008581535
Category Term Count % PValue Genes List Total Pop Hits Pop Total Fold Enrichment Bonferroni Benjamini FDR
GOTERM_MF_FAT GO:0008092~cytoskeletal protein binding 20 3.937007874015748 0.08623225893604565 821533, 795075, 806876, 797411, 821226, 793092, 783204, 795493, 791678, 775114, 814557, 793757, 794105, 795620, 811301, 773928, 813022, 820625, 809277, 795356 350 504 12983 1.4719954648526077 1.0 0.8235321813636673 74.01304628838625
GOTERM_BP_FAT GO:0007010~cytoskeleton organization 17 3.346456692913386 0.1374195564656369 821533, 823114, 806876, 797411, 821226, 793092, 783204, 810132, 795493, 775114, 780927, 814557, 793194, 784023, 789940, 780995, 809277 368 436 13528 1.4333366573593935 1.0 0.9215336874616278 92.20161161291772
GOTERM_MF_FAT GO:0003779~actin binding 11 2.1653543307086616 0.38352764282214635 814557, 806876, 811301, 821226, 783204, 795493, 820625, 809277, 791678, 795356, 775114 350 326 12983 1.2516476774758984 1.0 0.976861917119526 99.92745587521497
GOTERM_BP_FAT GO:0030036~actin cytoskeleton organization 7 1.3779527559055118 0.5790740235469816 814557, 806876, 783204, 810132, 795493, 809277, 775114 368 226 13528 1.1386110042323971 1.0 0.9947940839653058 99.9999673113125
SP_PIR_KEYWORDS actin-binding 7 1.3779527559055118 0.6058245213290463 814557, 806876, 821226, 820625, 809277, 795356, 775114 492 247 19235 1.1079704420525986 1.0 0.9781932948185416 99.9998429726455
GOTERM_BP_FAT GO:0030029~actin filament-based process 7 1.3779527559055118 0.6415037571226595 814557, 806876, 783204, 810132, 795493, 809277, 775114 368 241 13528 1.0677430994046546 1.0 0.997445970443124 99.9999979529733
GOTERM_CC_FAT GO:0015629~actin cytoskeleton 6 1.1811023622047243 0.8736244530975458 814557, 806876, 773928, 821226, 795356, 775114 357 269 12782 0.7986004810846272 1.0 0.9987496235781729 99.99999999994765
Annotation Cluster 86 Enrichment Score: 0.43178111235804834
Category Term Count % PValue Genes List Total Pop Hits Pop Total Fold Enrichment Bonferroni Benjamini FDR
SP_PIR_KEYWORDS zymogen 9 1.7716535433070866 0.15790654792346626 778234, 812458, 790415, 802829, 784510, 785151, 822016, 781558, 775090 492 206 19235 1.708057068434762 1.0 0.7593554856227276 91.51758587611499
GOTERM_MF_FAT GO:0004222~metalloendopeptidase activity 5 0.984251968503937 0.3062468960894946 812458, 775626, 790415, 785151, 775090 350 104 12983 1.7833791208791208 1.0 0.9655415133173393 99.57629131726581
UP_SEQ_FEATURE metal ion-binding site:Zinc; catalytic 5 0.984251968503937 0.38906984743769735 812458, 790415, 785151, 807203, 775090 492 123 19113 1.57916914534999 1.0 0.9999961082286896 99.97294202558558
INTERPRO IPR006025:Peptidase M, neutral zinc metallopeptidases, zinc-binding site 4 0.7874015748031495 0.45999381104688586 812458, 790415, 785151, 775090 436 96 16659 1.5920298165137614 1.0 0.9981302975720308 99.99261143052897
SP_PIR_KEYWORDS metalloprotease 5 0.984251968503937 0.5405023240426008 812458, 790415, 785151, 794863, 775090 492 151 19235 1.2945539223604154 1.0 0.9664644951390015 99.99858109724296
GOTERM_MF_FAT GO:0008237~metallopeptidase activity 6 1.1811023622047243 0.5486108114615371 812458, 775626, 790415, 785151, 794863, 775090 350 183 12983 1.2162060889929742 1.0 0.9911661589319879 99.99931161466701
Annotation Cluster 87 Enrichment Score: 0.43019478331885685
Category Term Count % PValue Genes List Total Pop Hits Pop Total Fold Enrichment Bonferroni Benjamini FDR
GOTERM_MF_FAT GO:0030414~peptidase inhibitor activity 7 1.3779527559055118 0.22990127745435907 794018, 799146, 822035, 800853, 784654, 774693, 795020 350 153 12983 1.697124183006536 1.0 0.9474330367721533 97.98339225834894
SP_PIR_KEYWORDS protease inhibitor 5 0.984251968503937 0.2918537786299517 799146, 822035, 800853, 784654, 774693 492 107 19235 1.82689385305068 1.0 0.8818918182993445 99.29456074986481
SP_PIR_KEYWORDS Serine protease inhibitor 4 0.7874015748031495 0.33486265886811956 799146, 822035, 784654, 774693 492 80 19235 1.9547764227642281 1.0 0.9068697096585239 99.7130363395672
GOTERM_MF_FAT GO:0004866~endopeptidase inhibitor activity 6 1.1811023622047243 0.3507716033182192 794018, 799146, 822035, 800853, 784654, 774693 350 145 12983 1.5349359605911332 1.0 0.9732683815946349 99.8427511862003
GOTERM_MF_FAT GO:0004867~serine-type endopeptidase inhibitor activity 4 0.7874015748031495 0.45133711016078515 799146, 822035, 784654, 774693 350 92 12983 1.6127950310559007 1.0 0.9832498265400073 99.98728407107608
GOTERM_MF_FAT GO:0004857~enzyme inhibitor activity 7 1.3779527559055118 0.7374496980775793 794018, 799146, 822035, 800853, 784654, 774693, 795020 350 270 12983 0.9617037037037037 1.0 0.9983115753865145 99.99999979054996
Annotation Cluster 88 Enrichment Score: 0.4268558075555265
Category Term Count % PValue Genes List Total Pop Hits Pop Total Fold Enrichment Bonferroni Benjamini FDR
INTERPRO IPR001849:Pleckstrin homology 10 1.968503937007874 0.3010263680508929 786199, 819207, 825732, 784222, 806876, 814060, 783854, 807747, 781702, 815991 436 277 16659 1.3793760143079523 1.0 0.9942708519239989 99.60311665204391
INTERPRO IPR011993:Pleckstrin homology-type 10 1.968503937007874 0.3970812061220716 793175, 786199, 819207, 825732, 784222, 806876, 814060, 807747, 781702, 815991 436 303 16659 1.2610137160505044 1.0 0.9976250060975462 99.95949933602155
SMART SM00233:PH 10 1.968503937007874 0.4047191020595887 786199, 819207, 825732, 784222, 806876, 814060, 783854, 807747, 781702, 815991 262 277 9079 1.25099898035109 1.0 0.989439193696132 99.84409806638183
UP_SEQ_FEATURE domain:PH 8 1.574803149606299 0.40545176544689643 786199, 819207, 825732, 784222, 806876, 783854, 807747, 815991 492 237 19113 1.3113100751260678 1.0 0.9999963748974844 99.98280094145933
Annotation Cluster 89 Enrichment Score: 0.41443284913129136
Category Term Count % PValue Genes List Total Pop Hits Pop Total Fold Enrichment Bonferroni Benjamini FDR
GOTERM_MF_FAT GO:0050662~coenzyme binding 8 1.574803149606299 0.2150382379236176 801253, 787089, 806915, 816402, 811301, 773500, 785961, 772928 350 181 12983 1.6395264404104184 1.0 0.9408464636318118 97.31661664296612
GOTERM_MF_FAT GO:0050660~FAD binding 4 0.7874015748031495 0.3055319145473928 816402, 811301, 785961, 772928 350 72 12983 2.060793650793651 1.0 0.9668426366360459 99.56971884523053
SP_PIR_KEYWORDS FAD 5 0.984251968503937 0.33226187989334877 810724, 816402, 811301, 785961, 772928 492 114 19235 1.7147161603194978 1.0 0.9073904809478843 99.69650121452528
GOTERM_MF_FAT GO:0048037~cofactor binding 9 1.7716535433070866 0.35760177293013284 801253, 787089, 806915, 816402, 805402, 811301, 773500, 785961, 772928 350 249 12983 1.3407573149741823 1.0 0.9743603657510544 99.86573899096672
GOTERM_MF_FAT GO:0009055~electron carrier activity 7 1.3779527559055118 0.5484226383424475 810724, 816402, 811301, 785961, 794247, 772928, 788388 350 221 12983 1.1749321266968327 1.0 0.9915200562539604 99.99930731386851
SP_PIR_KEYWORDS Flavoprotein 3 0.5905511811023622 0.7617896644955412 810724, 816402, 785961 492 107 19235 1.0961363118304082 1.0 0.9925959955717909 99.99999988622682
Annotation Cluster 90 Enrichment Score: 0.403973860149714
Category Term Count % PValue Genes List Total Pop Hits Pop Total Fold Enrichment Bonferroni Benjamini FDR
UP_SEQ_FEATURE domain:Sushi 1 3 0.5905511811023622 0.3127088732979013 786113, 814534, 781558 492 44 19113 2.64869733924612 1.0 0.9999728344513851 99.80724926616486
UP_SEQ_FEATURE domain:Sushi 2 3 0.5905511811023622 0.3127088732979013 786113, 814534, 781558 492 44 19113 2.64869733924612 1.0 0.9999728344513851 99.80724926616486
SP_PIR_KEYWORDS sushi 3 0.5905511811023622 0.4204017799593558 786113, 814534, 781558 492 56 19235 2.09440331010453 1.0 0.9305469630681611 99.96022580121502
INTERPRO IPR000436:Sushi/SCR/CCP 3 0.5905511811023622 0.43179062627297854 786113, 814534, 781558 436 56 16659 2.0468954783748363 1.0 0.997838961205766 99.98378538268011
INTERPRO IPR016060:Complement control module 3 0.5905511811023622 0.44071798427906494 786113, 814534, 781558 436 57 16659 2.010985031385804 1.0 0.9976946204935047 99.98730227798141
SMART SM00032:CCP 3 0.5905511811023622 0.4817013909312811 786113, 814534, 781558 262 56 9079 1.8563931297709924 1.0 0.9923913832959953 99.97223905298715
Annotation Cluster 91 Enrichment Score: 0.4018053682076413
Category Term Count % PValue Genes List Total Pop Hits Pop Total Fold Enrichment Bonferroni Benjamini FDR
GOTERM_MF_FAT GO:0005509~calcium ion binding 43 8.46456692913386 4.909462032696763E-4 786199, 785151, 827024, 826596, 789255, 807434, 826063, 797411, 810132, 795020, 820422, 807748, 775231, 815998, 775186, 782667, 779679, 781603, 779833, 811804, 817605, 817602, 803844, 795414, 803907, 813982, 814893, 817242, 799634, 775114, 812458, 813209, 814534, 781249, 811301, 816516, 789147, 772928, 818968, 7…
GOTERM_MF_FAT GO:0043167~ion binding 109 21.456692913385826 0.7732712973239733 793771, 805429, 807430, 785151, 827024, 826596, 807434, 789255, 784022, 820235, 811768, 821558, 791588, 795620, 815998, 798464, 811804, 817605, 817602, 804324, 825732, 826638, 781471, 772928, 818968, 781702, 794479, 797514, 797411, 807203, 820422, 824764, 775231, 823706, 784222, 802568, 775186, 782964, 795285, 812402, …
GOTERM_MF_FAT GO:0046872~metal ion binding 104 20.47244094488189 0.8470080502553673 793771, 805429, 807430, 785151, 827024, 826596, 807434, 789255, 784022, 820235, 811768, 821558, 791588, 815998, 795620, 798464, 811804, 817605, 817602, 804324, 825732, 826638, 781471, 772928, 818968, 781702, 794479, 797514, 797411, 807203, 820422, 775231, 824764, 823706, 784222, 802568, 775186, 812402, 795285, 814…
GOTERM_MF_FAT GO:0043169~cation binding 105 20.669291338582678 0.8477440749125739 793771, 805429, 807430, 785151, 827024, 826596, 807434, 789255, 784022, 820235, 811768, 821558, 791588, 815998, 795620, 798464, 811804, 817605, 817602, 804324, 825732, 826638, 781471, 772928, 818968, 781702, 794479, 797514, 797411, 807203, 820422, 775231, 824764, 823706, 784222, 802568, 775186, 812402, 795285, 81468…
SP_PIR_KEYWORDS metal-binding 66 12.992125984251967 0.9269854562561668 793771, 797493, 805429, 806845, 807430, 785151, 789255, 807747, 784022, 811768, 821558, 824127, 791588, 815998, 795620, 798464, 782667, 815844, 806429, 826344, 814893, 779005, 794863, 822599, 812458, 807165, 825732, 816702, 826638, 781471, 775090, 794479, 779746, 800556, 778415, 786199, 797514, 789337, 805142, 789616, 807203, …
SP_PIR_KEYWORDS zinc 45 8.858267716535433 0.9660152025645289 800556, 810255, 778415, 793771, 797493, 805429, 797514, 806845, 807430, 785151, 789616, 807747, 807203, 811768, 784222, 790415, 823706, 821558, 824127, 802568, 791588, 815998, 795620, 775186, 786794, 819434, 798464, 814774, 810266, 815844, 778574, 806429, 774235, 778883, 779005, 794863, 822599, 812458, 825732, 807971, 787234, 811301, 82…
GOTERM_MF_FAT GO:0046914~transition metal ion binding 57 11.220472440944881 0.9958108735228526 793771, 797493, 805429, 806845, 807430, 785151, 807747, 811768, 821558, 824127, 791588, 795620, 815998, 798464, 782667, 815844, 806429, 779005, 794863, 822599, 799146, 812458, 825732, 826638, 772928, 775090, 794479, 800556, 810255, 778234, 778415, 789337, 797514, 805142, 789616, 807203, 784222, 790415, …
GOTERM_MF_FAT GO:0008270~zinc ion binding 45 8.858267716535433 0.9969602498102337 800556, 810255, 778415, 778234, 793771, 797493, 805429, 797514, 806845, 807430, 785151, 789616, 807747, 807203, 811768, 784222, 790415, 823706, 821558, 824127, 802568, 791588, 815998, 795620, 786794, 819434, 798464, 814774, 810266, 815844, 778574, 806429, 774235, 778883, 779005, 794863, 822599, 812458, 825732, 80797…
SP_PIR_KEYWORDS zinc-finger 28 5.511811023622047 0.9984400669135951 800556, 778415, 797493, 805429, 806845, 807430, 797514, 789616, 807747, 784222, 821558, 802568, 824127, 786794, 819434, 798464, 814774, 815844, 778574, 778883, 774235, 806429, 779005, 822599, 787234, 807971, 825732, 794479 492 1718 19235 0.6371797419953245 1.0 0.9999999805497158 100.0
Annotation Cluster 92 Enrichment Score: 0.3969160308329042
Category Term Count % PValue Genes List Total Pop Hits Pop Total Fold Enrichment Bonferroni Benjamini FDR
SMART SM00195:DSPc 3 0.5905511811023622 0.20233214184653095 775521, 812242, 824441 262 29 9079 3.584759147143985 1.0 0.995719859907027 94.02107500089636
UP_SEQ_FEATURE domain:Tyrosine-protein phosphatase 4 0.7874015748031495 0.21318904915545334 805736, 775521, 812242, 824441 492 62 19113 2.5062942564909525 1.0 0.9998155562424605 98.16316580616152
INTERPRO IPR000340:Protein-tyrosine phosphatase, dual specificity 3 0.5905511811023622 0.25157579026979526 775521, 812242, 824441 436 37 16659 3.0980039672700226 1.0 0.9921340410647371 98.85976395636503
INTERPRO IPR000340:Dual specificity phosphatase, catalytic domain 3 0.5905511811023622 0.27106347894266314 775521, 812242, 824441 436 39 16659 2.939131968948483 1.0 0.993798838735319 99.24125595666416
GOTERM_MF_FAT GO:0008138~protein tyrosine/serine/threonine phosphatase activity 3 0.5905511811023622 0.3321257202644461 775521, 812242, 824441 350 44 12983 2.529155844155844 1.0 0.9731182959127278 99.75992380136701
INTERPRO IPR000387:Protein-tyrosine phosphatase 4 0.7874015748031495 0.3548944871585852 805736, 775521, 812242, 824441 436 81 16659 1.8868501529051986 1.0 0.9972892738810388 99.88493871504949
INTERPRO IPR000387:Dual-specific/protein-tyrosine phosphatase, conserved region 4 0.7874015748031495 0.36204583989796796 805736, 775521, 812242, 824441 436 82 16659 1.863839785186843 1.0 0.9969147361584916 99.90313079745701
INTERPRO IPR016130:Protein-tyrosine phosphatase, active site 4 0.7874015748031495 0.4116474058594354 805736, 775521, 812242, 824441 436 89 16659 1.717245644778889 1.0 0.9976992045767833 99.97223584524855
GOTERM_BP_FAT GO:0006470~protein amino acid dephosphorylation 5 0.984251968503937 0.488905094451883 805736, 775521, 812242, 781471, 824441 368 133 13528 1.3819875776397517 1.0 0.989553730984961 99.99906844750555
GOTERM_MF_FAT GO:0016791~phosphatase activity 8 1.574803149606299 0.5108469484542798 805736, 775521, 810266, 784168, 812242, 826344, 781471, 824441 350 249 12983 1.191784279977051 1.0 0.9906895906200599 99.9977130343487
GOTERM_MF_FAT GO:0004725~protein tyrosine phosphatase activity 4 0.7874015748031495 0.5328476035273233 805736, 812242, 781471, 824441 350 104 12983 1.4267032967032967 1.0 0.9912662820549616 99.99885026233784
GOTERM_BP_FAT GO:0016311~dephosphorylation 5 0.984251968503937 0.6047487472296 805736, 775521, 812242, 781471, 824441 368 154 13528 1.1935347261434217 1.0 0.9960835679788211 99.99998896726665
UP_SEQ_FEATURE active site:Phosphocysteine intermediate 3 0.5905511811023622 0.6329389276960862 805736, 812242, 824441 492 83 19113 1.4041287099617985 1.0 0.9999999712442462 99.99999445612211
SP_PIR_KEYWORDS protein phosphatase 4 0.7874015748031495 0.6485446099978505 805736, 812242, 781471, 824441 492 130 19235 1.2029393370856787 1.0 0.9832719909693096 99.99996974483417
GOTERM_MF_FAT GO:0004721~phosphoprotein phosphatase activity 5 0.984251968503937 0.6516346717442443 805736, 775521, 812242, 781471, 824441 350 165 12983 1.124069264069264 1.0 0.9964924256121783 99.99998566292751
Annotation Cluster 93 Enrichment Score: 0.3915634203986415
Category Term Count % PValue Genes List Total Pop Hits Pop Total Fold Enrichment Bonferroni Benjamini FDR
GOTERM_MF_FAT GO:0005539~glycosaminoglycan binding 6 1.1811023622047243 0.324121291923405 772442, 803907, 824280, 787642, 810626, 820420 350 140 12983 1.5897551020408163 1.0 0.9715133562447735 99.71314212763401
GOTERM_MF_FAT GO:0030247~polysaccharide binding 6 1.1811023622047243 0.39893132243337137 772442, 803907, 824280, 787642, 810626, 820420 350 154 12983 1.4452319109461966 1.0 0.9782169306809543 99.95029707211238
GOTERM_MF_FAT GO:0001871~pattern binding 6 1.1811023622047243 0.39893132243337137 772442, 803907, 824280, 787642, 810626, 820420 350 154 12983 1.4452319109461966 1.0 0.9782169306809543 99.95029707211238
GOTERM_MF_FAT GO:0008201~heparin binding 4 0.7874015748031495 0.5263110446585423 772442, 824280, 810626, 820420 350 103 12983 1.4405547850208045 1.0 0.9912995899694353 99.99858493251729
Annotation Cluster 94 Enrichment Score: 0.36253436282837354
Category Term Count % PValue Genes List Total Pop Hits Pop Total Fold Enrichment Bonferroni Benjamini FDR
GOTERM_MF_FAT GO:0016407~acetyltransferase activity 4 0.7874015748031495 0.3793183060012861 803067, 802923, 782365, 780939 350 82 12983 1.8094773519163763 1.0 0.9787377875936172 99.91969089028659
GOTERM_MF_FAT GO:0016410~N-acyltransferase activity 4 0.7874015748031495 0.38663584457569544 803067, 782365, 784419, 780939 350 83 12983 1.7876764199655766 1.0 0.9767362170237557 99.93273357510645
GOTERM_MF_FAT GO:0008080~N-acetyltransferase activity 3 0.5905511811023622 0.5573025043208428 803067, 782365, 780939 350 69 12983 1.6127950310559007 1.0 0.9917794459936742 99.99948518816743
Annotation Cluster 95 Enrichment Score: 0.35825244692219305
Category Term Count % PValue Genes List Total Pop Hits Pop Total Fold Enrichment Bonferroni Benjamini FDR
GOTERM_BP_FAT GO:0050880~regulation of blood vessel size 3 0.5905511811023622 0.42348768393185104 784023, 811301, 825241 368 53 13528 2.0808039376538146 1.0 0.9835564815009386 99.99255366851534
GOTERM_BP_FAT GO:0035150~regulation of tube size 3 0.5905511811023622 0.42348768393185104 784023, 811301, 825241 368 53 13528 2.0808039376538146 1.0 0.9835564815009386 99.99255366851534
GOTERM_BP_FAT GO:0003018~vascular process in circulatory system 3 0.5905511811023622 0.46941946079132146 784023, 811301, 825241 368 58 13528 1.9014242878560719 1.0 0.988187925677761 99.99822314478564
Annotation Cluster 96 Enrichment Score: 0.35492532320983733
Category Term Count % PValue Genes List Total Pop Hits Pop Total Fold Enrichment Bonferroni Benjamini FDR
GOTERM_BP_FAT GO:0006639~acylglycerol metabolic process 3 0.5905511811023622 0.38530940801074276 802923, 784222, 824280 368 49 13528 2.250665483584738 1.0 0.9796944756766336 99.97748077249594
GOTERM_BP_FAT GO:0006638~neutral lipid metabolic process 3 0.5905511811023622 0.3949618587732655 802923, 784222, 824280 368 50 13528 2.2056521739130437 1.0 0.9806895891714376 99.98286348237798
GOTERM_BP_FAT GO:0006662~glycerol ether metabolic process 3 0.5905511811023622 0.4045445639861357 802923, 784222, 824280 368 51 13528 2.162404092071611 1.0 0.982433959187683 99.98699046579456
GOTERM_BP_FAT GO:0018904~organic ether metabolic process 3 0.5905511811023622 0.42348768393185104 802923, 784222, 824280 368 53 13528 2.0808039376538146 1.0 0.9835564815009386 99.99255366851534
GOTERM_BP_FAT GO:0046486~glycerolipid metabolic process 5 0.984251968503937 0.6444681488846604 802923, 784222, 826344, 824280, 785330 368 162 13528 1.1345947396672034 1.0 0.9974405745381519 99.99999822626745
Annotation Cluster 97 Enrichment Score: 0.3484042486185057
Category Term Count % PValue Genes List Total Pop Hits Pop Total Fold Enrichment Bonferroni Benjamini FDR
GOTERM_BP_FAT GO:0048608~reproductive structure development 6 1.1811023622047243 0.25715980943956257 811768, 807971, 814294, 823706, 818199, 811301 368 126 13528 1.7505175983436851 1.0 0.9585066346489369 99.40862510662947
GOTERM_BP_FAT GO:0008406~gonad development 5 0.984251968503937 0.3614940597017536 807971, 814294, 823706, 818199, 811301 368 112 13528 1.6411102484472047 1.0 0.9761823851972977 99.95660283015872
GOTERM_BP_FAT GO:0007548~sex differentiation 6 1.1811023622047243 0.39032616220379646 807971, 814294, 823706, 818199, 811301, 824983 368 151 13528 1.4606968039159227 1.0 0.9806910389083838 99.98045071982841
GOTERM_BP_FAT GO:0008584~male gonad development 3 0.5905511811023622 0.41405420258347037 807971, 814294, 823706 368 52 13528 2.1208193979933108 1.0 0.983262925441952 99.99014641631632
GOTERM_BP_FAT GO:0003006~reproductive developmental process 9 1.7716535433070866 0.4167368603728171 793823, 810440, 811768, 807971, 814294, 823706, 818199, 811301, 824983 368 262 13528 1.262777962163956 1.0 0.9833427467646375 99.99089668108553
GOTERM_BP_FAT GO:0045137~development of primary sexual characteristics 5 0.984251968503937 0.45329745290907375 807971, 814294, 823706, 818199, 811301 368 127 13528 1.4472783293392675 1.0 0.9868559755722144 99.99702143372204
GOTERM_BP_FAT GO:0008585~female gonad development 3 0.5905511811023622 0.5215480911636268 807971, 823706, 811301 368 64 13528 1.723165760869565 1.0 0.9919315361828883 99.99970178758038
GOTERM_BP_FAT GO:0046546~development of primary male sexual characteristics 3 0.5905511811023622 0.5298978971072928 807971, 814294, 823706 368 65 13528 1.6966555183946488 1.0 0.9925821148904387 99.9997799271726
GOTERM_BP_FAT GO:0046660~female sex differentiation 3 0.5905511811023622 0.5622956079256578 807971, 823706, 811301 368 69 13528 1.598298676748582 1.0 0.9941506490801373 99.99993582562806
GOTERM_BP_FAT GO:0046545~development of primary female sexual characteristics 3 0.5905511811023622 0.5622956079256578 807971, 823706, 811301 368 69 13528 1.598298676748582 1.0 0.9941506490801373 99.99993582562806
GOTERM_BP_FAT GO:0046661~male sex differentiation 3 0.5905511811023622 0.5930659812552173 807971, 814294, 823706 368 73 13528 1.5107206670637285 1.0 0.9956231709271569 99.99998176043351
Annotation Cluster 98 Enrichment Score: 0.34439270446202846
Category Term Count % PValue Genes List Total Pop Hits Pop Total Fold Enrichment Bonferroni Benjamini FDR
GOTERM_MF_FAT GO:0005261~cation channel activity 12 2.3622047244094486 0.12415046405640862 781448, 787322, 820235, 801011, 795077, 800634, 813982, 826063, 814997, 775865, 799634, 795754 350 275 12983 1.6186597402597402 1.0 0.8855219050326384 86.20559291924796
UP_SEQ_FEATURE region of interest:Segment H5 (pore-forming) 3 0.5905511811023622 0.16114599503893368 820235, 775865, 795754 492 28 19113 4.162238675958188 1.0 0.9994614408899468 94.65698528473101
GOTERM_BP_FAT GO:0006813~potassium ion transport 7 1.3779527559055118 0.26787921349676946 820235, 779833, 795077, 814997, 816702, 775865, 795754 368 160 13528 1.608288043478261 1.0 0.9607255392733076 99.5398317557894
GOTERM_BP_FAT GO:0015672~monovalent inorganic cation transport 11 2.1653543307086616 0.36039612960419865 781603, 804586, 820235, 779833, 795077, 813982, 800533, 814997, 816702, 775865, 795754 368 318 13528 1.271602406343998 1.0 0.9762004904807203 99.95529680149409
GOTERM_MF_FAT GO:0005267~potassium channel activity 5 0.984251968503937 0.48178832937132354 820235, 795077, 814997, 775865, 795754 350 133 12983 1.3945220193340493 1.0 0.9875613723147003 99.9945827786775
GOTERM_MF_FAT GO:0005249~voltage-gated potassium channel activity 4 0.7874015748031495 0.5064050165218545 820235, 795077, 814997, 795754 350 100 12983 1.4837714285714285 1.0 0.9905726744116422 99.99738225796425
SP_PIR_KEYWORDS voltage-gated channel 5 0.984251968503937 0.5352504783315795 820235, 813982, 814997, 826685, 795754 492 150 19235 1.3031842818428185 1.0 0.9658048455284061 99.99832965780338
INTERPRO IPR005821:Ion transport 4 0.7874015748031495 0.550963329943892 820235, 813982, 826063, 795754 436 110 16659 1.3894078398665555 1.0 0.9991917837569376 99.99957179479468
SP_PIR_KEYWORDS potassium transport 4 0.7874015748031495 0.5656149996147926 820235, 814997, 816702, 795754 492 115 19235 1.3598444680098976 1.0 0.9702521857069178 99.99936677268533
GOTERM_MF_FAT GO:0022832~voltage-gated channel activity 6 1.1811023622047243 0.6052432500955265 820235, 795077, 813982, 814997, 826685, 795754 350 195 12983 1.1413626373626375 1.0 0.9947017319649718 99.99990714503393
GOTERM_MF_FAT GO:0005244~voltage-gated ion channel activity 6 1.1811023622047243 0.6052432500955265 820235, 795077, 813982, 814997, 826685, 795754 350 195 12983 1.1413626373626375 1.0 0.9947017319649718 99.99990714503393
SP_PIR_KEYWORDS potassium 4 0.7874015748031495 0.6275776313969128 820235, 814997, 816702, 795754 492 126 19235 1.241127887469351 1.0 0.9802936780370346 99.99993048792142
GOTERM_MF_FAT GO:0030955~potassium ion binding 4 0.7874015748031495 0.6731315021360857 820235, 814997, 816702, 795754 350 128 12983 1.1591964285714287 1.0 0.9972539428953214 99.99999446523435
GOTERM_MF_FAT GO:0031420~alkali metal ion binding 6 1.1811023622047243 0.7379502198221926 781603, 820235, 800533, 814997, 816702, 795754 350 228 12983 0.9761654135338347 1.0 0.9982475527109067 99.99999979643809
GOTERM_MF_FAT GO:0022843~voltage-gated cation channel activity 4 0.7874015748031495 0.7603492760132429 820235, 795077, 814997, 795754 350 147 12983 1.0093683187560738 1.0 0.9987360018897685 99.99999994644273
Annotation Cluster 99 Enrichment Score: 0.34390010927062015
Category Term Count % PValue Genes List Total Pop Hits Pop Total Fold Enrichment Bonferroni Benjamini FDR
SP_PIR_KEYWORDS Lectin 8 1.574803149606299 0.11330342293261614 819576, 816516, 810994, 775111, 820422, 780590, 782667, 809631 492 159 19235 1.967070614102368 1.0 0.6843144391569205 82.20527240482527
INTERPRO IPR016186:C-type lectin-like 4 0.7874015748031495 0.45318532749405016 810994, 775111, 787642, 809631 436 95 16659 1.6087880251086433 1.0 0.9980309736814297 99.99103460697796
UP_SEQ_FEATURE domain:C-type lectin 3 0.5905511811023622 0.6060421352202014 810994, 775111, 809631 492 79 19113 1.4752238345168263 1.0 0.9999999442403058 99.9999819781293
INTERPRO IPR001304:C-type lectin 3 0.5905511811023622 0.635360053782448 810994, 775111, 809631 436 82 16659 1.3978798388901321 1.0 0.9997637071544658 99.99998279264308
INTERPRO IPR018378:C-type lectin, conserved site 3 0.5905511811023622 0.635360053782448 810994, 775111, 809631 436 82 16659 1.3978798388901321 1.0 0.9997637071544658 99.99998279264308
SMART SM00034:CLECT 3 0.5905511811023622 0.687919849620255 810994, 775111, 809631 262 82 9079 1.267780673989946 1.0 0.9983735562916788 99.99995009509611
Annotation Cluster 100 Enrichment Score: 0.34083442503777833
Category Term Count % PValue Genes List Total Pop Hits Pop Total Fold Enrichment Bonferroni Benjamini FDR
GOTERM_BP_FAT GO:0044087~regulation of cellular component biogenesis 7 1.3779527559055118 0.18890095142977412 813105, 822199, 784023, 801011, 806876, 787656, 775114 368 142 13528 1.8121555419473363 1.0 0.9330243973599142 97.3037376289045
GOTERM_BP_FAT GO:0051495~positive regulation of cytoskeleton organization 3 0.5905511811023622 0.34607722858500706 822199, 784023, 787656 368 45 13528 2.4507246376811596 1.0 0.974177975737034 99.93449348449684
GOTERM_BP_FAT GO:0010638~positive regulation of organelle organization 4 0.7874015748031495 0.3922152570644183 822199, 784023, 811837, 787656 368 83 13528 1.7716081718177055 1.0 0.9805810234226313 99.98147020905333
GOTERM_BP_FAT GO:0032956~regulation of actin cytoskeleton organization 4 0.7874015748031495 0.4358870331902853 822199, 806876, 787656, 775114 368 89 13528 1.6521739130434783 1.0 0.984918380938693 99.99488341801262
GOTERM_BP_FAT GO:0032970~regulation of actin filament-based process 4 0.7874015748031495 0.4572890273264498 822199, 806876, 787656, 775114 368 92 13528 1.5982986767485823 1.0 0.9871462422133155 99.9973752826436
GOTERM_BP_FAT GO:0051493~regulation of cytoskeleton organization 5 0.984251968503937 0.5063534883085385 822199, 784023, 806876, 787656, 775114 368 136 13528 1.351502557544757 1.0 0.9905299956618607 99.99948848743458
GOTERM_BP_FAT GO:0051130~positive regulation of cellular component organization 6 1.1811023622047243 0.5469500099729052 794018, 813105, 822199, 784023, 811837, 787656 368 181 13528 1.2185923612779246 1.0 0.9932777215580209 99.99988368461062
GOTERM_BP_FAT GO:0032271~regulation of protein polymerization 3 0.5905511811023622 0.5543477062202051 784023, 806876, 775114 368 68 13528 1.6218030690537084 1.0 0.9937508086382195 99.99991245323898
GOTERM_BP_FAT GO:0033043~regulation of organelle organization 6 1.1811023622047243 0.7052448486124296 822199, 784023, 806876, 811837, 787656, 775114 368 217 13528 1.0164295732318174 1.0 0.9987623660819058 99.9999999302153
GOTERM_BP_FAT GO:0043254~regulation of protein complex assembly 3 0.5905511811023622 0.7057253988950224 784023, 806876, 775114 368 90 13528 1.2253623188405798 1.0 0.9987514363260711 99.99999993215302
Annotation Cluster 101 Enrichment Score: 0.3406637552778923
Category Term Count % PValue Genes List Total Pop Hits Pop Total Fold Enrichment Bonferroni Benjamini FDR
GOTERM_BP_FAT GO:0055114~oxidation reduction 20 3.937007874015748 0.3742035064722134 780741, 798584, 805142, 816402, 800227, 814997, 794247, 810724, 799701, 788788, 814294, 774554, 811301, 785961, 791970, 804635, 772928, 819982, 805557, 788388 368 639 13528 1.15057494726815 1.0 0.9779089736453429 99.96932642844591
SP_PIR_KEYWORDS oxidoreductase 16 3.149606299212598 0.46321808594221053 780741, 805142, 816402, 800227, 794247, 799701, 788788, 814294, 811301, 785961, 791970, 804635, 772928, 805557, 788388, 819982 492 562 19235 1.113039956022336 1.0 0.9417694309246047 99.98678251128824
GOTERM_MF_FAT GO:0009055~electron carrier activity 7 1.3779527559055118 0.5484226383424475 810724, 816402, 811301, 785961, 794247, 772928, 788388 350 221 12983 1.1749321266968327 1.0 0.9915200562539604 99.99930731386851
Annotation Cluster 102 Enrichment Score: 0.330884896063549
Category Term Count % PValue Genes List Total Pop Hits Pop Total Fold Enrichment Bonferroni Benjamini FDR
GOTERM_BP_FAT GO:0006928~cell motion 16 3.149606299212598 0.3048258752075246 788649, 782191, 791813, 772492, 821379, 814893, 813982, 797411, 778750, 781581, 821911, 814557, 784023, 811301, 824280, 777417 368 475 13528 1.2382608695652173 1.0 0.9671061020061641 99.81172597301132
GOTERM_BP_FAT GO:0051674~localization of cell 10 1.968503937007874 0.4515710859455398 788649, 791813, 784023, 821379, 811301, 813982, 797411, 824280, 778750, 781581 368 307 13528 1.1974224614077325 1.0 0.9867556677200535 99.99685487256824
GOTERM_BP_FAT GO:0048870~cell motility 10 1.968503937007874 0.4515710859455398 788649, 791813, 784023, 821379, 811301, 813982, 797411, 824280, 778750, 781581 368 307 13528 1.1974224614077325 1.0 0.9867556677200535 99.99685487256824
GOTERM_BP_FAT GO:0016477~cell migration 7 1.3779527559055118 0.7637589873218151 788649, 791813, 784023, 811301, 797411, 778750, 781581 368 276 13528 0.9323408947700064 1.0 0.9995018884242047 99.99999999846848
Annotation Cluster 103 Enrichment Score: 0.32555065708175346
Category Term Count % PValue Genes List Total Pop Hits Pop Total Fold Enrichment Bonferroni Benjamini FDR
COG_ONTOLOGY Defense mechanisms 3 0.5905511811023622 0.09263215320061606 824338, 805769, 802212 49 21 1950 5.685131195335277 0.8422808862884169 0.4597085321648906 51.73743853519841
KEGG_PATHWAY hsa02010:ABC transporters 4 0.7874015748031495 0.09623940751221427 824338, 805769, 820683, 802212 128 44 5085 3.611505681818182 0.999996068409682 0.788981256798073 68.86360749273759
INTERPRO IPR001140:ABC transporter, transmembrane region 3 0.5905511811023622 0.12897258533277214 824338, 805769, 820683 436 24 16659 4.776089449541284 1.0 0.9837997540596212 88.1378355536228
INTERPRO IPR003439:ABC transporter-like 4 0.7874015748031495 0.12979134842364642 824338, 805769, 820683, 802212 436 48 16659 3.184059633027523 1.0 0.9818244206102583 88.30882087387579
INTERPRO IPR017940:ABC transporter integral membrane type 1 3 0.5905511811023622 0.16532068254427387 824338, 805769, 820683 436 28 16659 4.093790956749673 1.0 0.9882427231887058 93.85731267407216
GOTERM_MF_FAT GO:0042626~ATPase activity, coupled to transmembrane movement of substances 6 1.1811023622047243 0.16994614787968362 784022, 804586, 824338, 816702, 805769, 820683 350 109 12983 2.0418872870249016 1.0 0.9209643698232499 93.81733927444357
GOTERM_MF_FAT GO:0043492~ATPase activity, coupled to movement of substances 6 1.1811023622047243 0.1744170059317865 784022, 804586, 824338, 816702, 805769, 820683 350 110 12983 2.0233246753246754 1.0 0.9184863276737525 94.29671217558499
GOTERM_MF_FAT GO:0016820~hydrolase activity, acting on acid anhydrides, catalyzing transmembrane movement of substances 6 1.1811023622047243 0.17893259425236227 784022, 804586, 824338, 816702, 805769, 820683 350 111 12983 2.0050965250965254 1.0 0.9162183505874909 94.74550125065362
INTERPRO IPR017871:ABC transporter, conserved site 4 0.7874015748031495 0.18628828106975737 824338, 805769, 820683, 802212 436 57 16659 2.681313375181072 1.0 0.9892761049574741 95.85261873027966
GOTERM_MF_FAT GO:0015399~primary active transmembrane transporter activity 6 1.1811023622047243 0.23123072664835642 784022, 804586, 824338, 816702, 805769, 820683 350 122 12983 1.8243091334894614 1.0 0.9457901904207099 98.0347937529458
GOTERM_MF_FAT GO:0015405~P-P-bond-hydrolysis-driven transmembrane transporter activity 6 1.1811023622047243 0.23123072664835642 784022, 804586, 824338, 816702, 805769, 820683 350 122 12983 1.8243091334894614 1.0 0.9457901904207099 98.0347937529458
GOTERM_MF_FAT GO:0015662~ATPase activity, coupled to transmembrane movement of ions, phosphorylative mechanism 3 0.5905511811023622 0.4189296060655467 784022, 804586, 816702 350 53 12983 2.099676549865229 1.0 0.9797904771798386 99.97002328722154
INTERPRO IPR003593:ATPase, AAA+ type, core 5 0.984251968503937 0.5210663358784087 824338, 772492, 805769, 820683, 802212 436 144 16659 1.3266915137614679 1.0 0.9989282009041035 99.99884165329455
GOTERM_MF_FAT GO:0042625~ATPase activity, coupled to transmembrane movement of ions 3 0.5905511811023622 0.5954940997715663 784022, 804586, 816702 350 74 12983 1.503822393822394 1.0 0.9941843431512726 99.99986629904267
SMART SM00382:AAA 5 0.984251968503937 0.5981600766473752 824338, 772492, 805769, 820683, 802212 262 144 9079 1.2032177692960135 1.0 0.997683112235309 99.99883539650085
GOTERM_MF_FAT GO:0016887~ATPase activity 9 1.7716535433070866 0.6797682305640779 784022, 804586, 824338, 772492, 821379, 816702, 805769, 820683, 802212 350 334 12983 0.999546621043627 1.0 0.9971598816583327 99.99999592644119
GOTERM_BP_FAT GO:0006754~ATP biosynthetic process 3 0.5905511811023622 0.69988832879544 784022, 804586, 816702 368 89 13528 1.2391304347826086 1.0 0.9986812053523317 99.999999904776
GOTERM_BP_FAT GO:0009165~nucleotide biosynthetic process 5 0.984251968503937 0.7471816649376981 784022, 804586, 816702, 805557, 811719 368 186 13528 0.9881954184198223 1.0 0.9993637417627517 99.99999999506326
GOTERM_BP_FAT GO:0009206~purine ribonucleoside triphosphate biosynthetic process 3 0.5905511811023622 0.7490837548156687 784022, 804586, 816702 368 98 13528 1.125332741792369 1.0 0.9993771497889283 99.99999999566653
GOTERM_BP_FAT GO:0009201~ribonucleoside triphosphate biosynthetic process 3 0.5905511811023622 0.7540998307107257 784022, 804586, 816702 368 99 13528 1.1139657444005269 1.0 0.999429904282593 99.9999999969417
GOTERM_BP_FAT GO:0009145~purine nucleoside triphosphate biosynthetic process 3 0.5905511811023622 0.7540998307107257 784022, 804586, 816702 368 99 13528 1.1139657444005269 1.0 0.999429904282593 99.9999999969417
GOTERM_BP_FAT GO:0009142~nucleoside triphosphate biosynthetic process 3 0.5905511811023622 0.7686327621291028 784022, 804586, 816702 368 102 13528 1.0812020460358056 1.0 0.9995175485087502 99.99999999893126
GOTERM_BP_FAT GO:0006164~purine nucleotide biosynthetic process 4 0.7874015748031495 0.7697173178065656 784022, 804586, 816702, 805557 368 148 13528 0.9935370152761457 1.0 0.9994917475191919 99.9999999990145
GOTERM_BP_FAT GO:0034654~nucleobase, nucleoside, nucleotide and nucleic acid biosynthetic process 5 0.984251968503937 0.772477050891841 784022, 804586, 816702, 805557, 811719 368 193 13528 0.9523541338139221 1.0 0.9994944582548233 99.99999999919963
GOTERM_BP_FAT GO:0034404~nucleobase, nucleoside and nucleotide biosynthetic process 5 0.984251968503937 0.772477050891841 784022, 804586, 816702, 805557, 811719 368 193 13528 0.9523541338139221 1.0 0.9994944582548233 99.99999999919963
GOTERM_BP_FAT GO:0046034~ATP metabolic process 3 0.5905511811023622 0.7824138075667018 784022, 804586, 816702 368 105 13528 1.0503105590062112 1.0 0.999557465744151 99.99999999962968
GOTERM_BP_FAT GO:0009205~purine ribonucleoside triphosphate metabolic process 3 0.5905511811023622 0.8305745027592597 784022, 804586, 816702 368 117 13528 0.9425863991081382 1.0 0.9998486354032208 99.99999999999505
GOTERM_BP_FAT GO:0009152~purine ribonucleotide biosynthetic process 3 0.5905511811023622 0.8305745027592597 784022, 804586, 816702 368 117 13528 0.9425863991081382 1.0 0.9998486354032208 99.99999999999505
GOTERM_BP_FAT GO:0009199~ribonucleoside triphosphate metabolic process 3 0.5905511811023622 0.8341208943835401 784022, 804586, 816702 368 118 13528 0.9345983787767134 1.0 0.9998607628661004 99.99999999999658
GOTERM_BP_FAT GO:0009144~purine nucleoside triphosphate metabolic process 3 0.5905511811023622 0.8476461691739031 784022, 804586, 816702 368 122 13528 0.9039558089807554 1.0 0.9999044090322974 99.99999999999922
GOTERM_BP_FAT GO:0009260~ribonucleotide biosynthetic process 3 0.5905511811023622 0.8540266979268705 784022, 804586, 816702 368 124 13528 0.8893758765778401 1.0 0.9999189963611058 99.99999999999962
GOTERM_MF_FAT GO:0042623~ATPase activity, coupled 6 1.1811023622047243 0.8599143908657039 784022, 804586, 824338, 816702, 805769, 820683 350 272 12983 0.8182563025210084 1.0 0.9997497746067142 99.99999999998245
GOTERM_BP_FAT GO:0009141~nucleoside triphosphate metabolic process 3 0.5905511811023622 0.8744863179495164 784022, 804586, 816702 368 131 13528 0.8418519747759707 1.0 0.9999464056886579 99.99999999999997
GOTERM_BP_FAT GO:0006163~purine nucleotide metabolic process 4 0.7874015748031495 0.8842719469845364 784022, 804586, 816702, 805557 368 186 13528 0.7905563347358578 1.0 0.9999580900353684 99.99999999999999
GOTERM_BP_FAT GO:0009150~purine ribonucleotide metabolic process 3 0.5905511811023622 0.8922790846371069 784022, 804586, 816702 368 138 13528 0.799149338374291 1.0 0.9999663205982519 100.0
GOTERM_BP_FAT GO:0009259~ribonucleotide metabolic process 3 0.5905511811023622 0.9117229033923805 784022, 804586, 816702 368 147 13528 0.7502218278615793 1.0 0.9999777968474688 100.0
GOTERM_BP_FAT GO:0044271~nitrogen compound biosynthetic process 6 1.1811023622047243 0.9430915252107636 784022, 804586, 811301, 816702, 805557, 811719 368 325 13528 0.6786622073578594 1.0 0.99999572546914 100.0
Annotation Cluster 104 Enrichment Score: 0.3249364225551271
Category Term Count % PValue Genes List Total Pop Hits Pop Total Fold Enrichment Bonferroni Benjamini FDR
GOTERM_BP_FAT GO:0051098~regulation of binding 7 1.3779527559055118 0.23611836982050058 780741, 811768, 790401, 826344, 807425, 825241, 805227 368 153 13528 1.6818698493890312 1.0 0.9514056075400524 99.04232373098172
GOTERM_BP_FAT GO:0051099~positive regulation of binding 4 0.7874015748031495 0.3551893936457079 790401, 826344, 807425, 805227 368 78 13528 1.8851727982162765 1.0 0.976023744875713 99.94858297831387
GOTERM_BP_FAT GO:0043388~positive regulation of DNA binding 3 0.5905511811023622 0.5701416784810565 790401, 807425, 805227 368 70 13528 1.5754658385093168 1.0 0.9945215568093764 99.99995303360356
GOTERM_BP_FAT GO:0051101~regulation of DNA binding 4 0.7874015748031495 0.641789300070998 780741, 790401, 807425, 805227 368 121 13528 1.2152353575278476 1.0 0.9974147609270668 99.99999798093097
GOTERM_BP_FAT GO:0051090~regulation of transcription factor activity 3 0.5905511811023622 0.7733086357493865 780741, 790401, 805227 368 103 13528 1.0707049387927396 1.0 0.9994944270687517 99.99999999924863
Annotation Cluster 105 Enrichment Score: 0.3226046776849818
Category Term Count % PValue Genes List Total Pop Hits Pop Total Fold Enrichment Bonferroni Benjamini FDR
SP_PIR_KEYWORDS GTPase activation 7 1.3779527559055118 0.22151571992509356 792627, 783724, 826123, 788453, 783854, 807747, 815991 492 159 19235 1.7211867873395716 1.0 0.8304521074276108 97.25304531881432
GOTERM_MF_FAT GO:0008047~enzyme activator activity 12 2.3622047244094486 0.2925002402347181 792627, 809004, 783724, 822199, 826123, 802893, 788453, 799320, 787947, 783854, 807747, 815991 350 335 12983 1.3287505330490406 1.0 0.962358524529045 99.43192572358649
SP_PIR_KEYWORDS guanine-nucleotide releasing factor 5 0.984251968503937 0.37292106737286523 793823, 822199, 814060, 781702, 780927 492 121 19235 1.6155177047638243 1.0 0.9163003796466259 99.87683546686935
GOTERM_MF_FAT GO:0005096~GTPase activator activity 8 1.574803149606299 0.3823505898123721 792627, 783724, 822199, 826123, 788453, 783854, 807747, 815991 350 220 12983 1.348883116883117 1.0 0.9775535300244392 99.9253582725641
GOTERM_MF_FAT GO:0005085~guanyl-nucleotide exchange factor activity 6 1.1811023622047243 0.3882366571618254 793823, 822199, 814060, 781702, 774444, 780927 350 152 12983 1.464248120300752 1.0 0.9761745239409064 99.93530980062953
GOTERM_MF_FAT GO:0030695~GTPase regulator activity 13 2.559055118110236 0.400790944272747 792627, 783724, 826123, 788453, 783854, 807747, 780927, 793823, 822199, 814060, 781702, 774444, 815991 350 404 12983 1.1936280056577087 1.0 0.9777667540462353 99.95254606231413
GOTERM_MF_FAT GO:0005088~Ras guanyl-nucleotide exchange factor activity 4 0.7874015748031495 0.422876129083124 793823, 822199, 814060, 781702 350 88 12983 1.686103896103896 1.0 0.9799121134138534 99.97292577882236
GOTERM_MF_FAT GO:0060589~nucleoside-triphosphatase regulator activity 13 2.559055118110236 0.43347663209706266 792627, 783724, 826123, 788453, 783854, 807747, 780927, 793823, 822199, 814060, 781702, 774444, 815991 350 413 12983 1.1676167416118992 1.0 0.9808121565201183 99.97947686015077
INTERPRO IPR001331:Guanine-nucleotide dissociation stimulator, CDC24, conserved site 3 0.5905511811023622 0.4925870286560152 822199, 814060, 781702 436 63 16659 1.8194626474442988 1.0 0.9988314533530032 99.99717421480382
GOTERM_BP_FAT GO:0035023~regulation of Rho protein signal transduction 4 0.7874015748031495 0.5058040736396696 822199, 814060, 781702, 780927 368 99 13528 1.4852876592007025 1.0 0.9906014028392981 99.9994785728522
INTERPRO IPR000219:Dbl homology (DH) domain 3 0.5905511811023622 0.5413169359044834 822199, 814060, 781702 436 69 16659 1.6612485041882727 1.0 0.9992230725698116 99.99940548090017
SMART SM00325:RhoGEF 3 0.5905511811023622 0.594457286167742 822199, 814060, 781702 262 69 9079 1.5066379024228345 1.0 0.9980127509422115 99.99869438235113
GOTERM_MF_FAT GO:0005089~Rho guanyl-nucleotide exchange factor activity 3 0.5905511811023622 0.5954940997715663 822199, 814060, 781702 350 74 12983 1.503822393822394 1.0 0.9941843431512726 99.99986629904267
GOTERM_BP_FAT GO:0051056~regulation of small GTPase mediated signal transduction 7 1.3779527559055118 0.6836008098927693 783724, 822199, 814060, 783854, 807747, 781702, 780927 368 252 13528 1.021135265700483 1.0 0.998490183356861 99.9999997629341
GOTERM_MF_FAT GO:0005083~small GTPase regulator activity 6 1.1811023622047243 0.8641025979875696 793823, 822199, 826123, 814060, 807747, 781702 350 274 12983 0.8122836287799792 1.0 0.9997676436987825 99.99999999998886
GOTERM_BP_FAT GO:0046578~regulation of Ras protein signal transduction 4 0.7874015748031495 0.9273410604794232 822199, 814060, 781702, 780927 368 210 13528 0.7002070393374741 1.0 0.9999888517497126 100.0
Annotation Cluster 106 Enrichment Score: 0.32160830821020114
Category Term Count % PValue Genes List Total Pop Hits Pop Total Fold Enrichment Bonferroni Benjamini FDR
GOTERM_CC_FAT GO:0030016~myofibril 5 0.984251968503937 0.3736050710232788 791588, 773928, 793092, 809277, 791678 357 111 12782 1.6127892598480833 1.0 0.9061435222415736 99.83299945694876
GOTERM_CC_FAT GO:0043292~contractile fiber 5 0.984251968503937 0.43658725256416164 791588, 773928, 793092, 809277, 791678 357 121 12782 1.4795008912655971 1.0 0.9380271466967001 99.96077541427559
GOTERM_CC_FAT GO:0030017~sarcomere 4 0.7874015748031495 0.516736695071302 791588, 773928, 793092, 791678 357 98 12782 1.4613845538215287 1.0 0.967600179160028 99.99518622442221
GOTERM_CC_FAT GO:0044449~contractile fiber part 4 0.7874015748031495 0.6134987052106435 791588, 773928, 793092, 791678 357 113 12782 1.267395453756724 1.0 0.9833589292393706 99.99977303847633
Annotation Cluster 107 Enrichment Score: 0.31527906976844433
Category Term Count % PValue Genes List Total Pop Hits Pop Total Fold Enrichment Bonferroni Benjamini FDR
UP_SEQ_FEATURE domain:LIM zinc-binding 2 3 0.5905511811023622 0.369093749260925 823706, 791588, 795620 492 50 19113 2.3308536585365855 1.0 0.9999951935592863 99.95373615688278
UP_SEQ_FEATURE domain:LIM zinc-binding 1 3 0.5905511811023622 0.369093749260925 823706, 791588, 795620 492 50 19113 2.3308536585365855 1.0 0.9999951935592863 99.95373615688278
SP_PIR_KEYWORDS LIM domain 3 0.5905511811023622 0.5443796590596063 823706, 791588, 795620 492 71 19235 1.6519237375472346 1.0 0.9666859376159394 99.99874361773232
INTERPRO IPR001781:Zinc finger, LIM-type 3 0.5905511811023622 0.5719563943444692 823706, 791588, 795620 436 73 16659 1.5702211888902853 1.0 0.9994283969721144 99.99979553408781
SMART SM00132:LIM 3 0.5905511811023622 0.6252683724256679 823706, 791588, 795620 262 73 9079 1.4240824009202133 1.0 0.997314650254985 99.99951223855406
Annotation Cluster 108 Enrichment Score: 0.30355833569972784
Category Term Count % PValue Genes List Total Pop Hits Pop Total Fold Enrichment Bonferroni Benjamini FDR
GOTERM_BP_FAT GO:0043281~regulation of caspase activity 4 0.7874015748031495 0.3626259690035666 805429, 811768, 778883, 799320 368 79 13528 1.861309851403412 1.0 0.9761755368895101 99.95791159315236
GOTERM_BP_FAT GO:0052548~regulation of endopeptidase activity 4 0.7874015748031495 0.3848461295859788 805429, 811768, 778883, 799320 368 82 13528 1.7932131495227994 1.0 0.9798785470216668 99.97718605762691
GOTERM_BP_FAT GO:0052547~regulation of peptidase activity 4 0.7874015748031495 0.4141794448010431 805429, 811768, 778883, 799320 368 86 13528 1.7098078867542972 1.0 0.9830360696636279 99.9901827018268
GOTERM_BP_FAT GO:0051336~regulation of hydrolase activity 10 1.968503937007874 0.5668524033539974 805429, 811768, 826123, 778883, 811301, 789255, 799320, 801581, 801574, 780927 368 337 13528 1.090826990065798 1.0 0.9944330800149632 99.9999464299142
SP_PIR_KEYWORDS Apoptosis 7 1.3779527559055118 0.9264111256970518 799701, 811768, 788586, 778883, 799320, 773227, 778713 492 381 19235 0.7182905490472228 1.0 0.9996202904513645 100.0
Annotation Cluster 109 Enrichment Score: 0.3001264529419668
Category Term Count % PValue Genes List Total Pop Hits Pop Total Fold Enrichment Bonferroni Benjamini FDR
UP_SEQ_FEATURE DNA-binding region:Basic motif 7 1.3779527559055118 0.23401909155900508 796122, 785565, 789010, 790878, 793935, 780886, 798741 492 161 19113 1.6890243902439024 1.0 0.9998685428642781 98.82560664587314
UP_SEQ_FEATURE domain:Helix-loop-helix motif 4 0.7874015748031495 0.5640210604884313 796122, 793935, 780886, 798741 492 114 19113 1.3630723149336759 1.0 0.9999998876177513 99.99990237073189
INTERPRO IPR001092:Basic helix-loop-helix dimerisation region bHLH 4 0.7874015748031495 0.5752517237336503 796122, 793935, 780886, 798741 436 114 16659 1.340656687590536 1.0 0.9994223746628915 99.99981853104607
SMART SM00353:HLH 4 0.7874015748031495 0.6413762946417485 796122, 793935, 780886, 798741 262 114 9079 1.2158832194991294 1.0 0.9975150771991864 99.99971787719467
INTERPRO IPR011598:Helix-loop-helix DNA-binding 3 0.5905511811023622 0.6484108783463274 796122, 793935, 780886 436 84 16659 1.364596985583224 1.0 0.999809773606754 99.99999019750953
Annotation Cluster 110 Enrichment Score: 0.29682489799633044
Category Term Count % PValue Genes List Total Pop Hits Pop Total Fold Enrichment Bonferroni Benjamini FDR
UP_SEQ_FEATURE region of interest:Calmodulin-binding 3 0.5905511811023622 0.4146555227164449 811301, 775865, 805227 492 55 19113 2.118957871396896 1.0 0.9999963196641581 99.98673979867428
GOTERM_MF_FAT GO:0005516~calmodulin binding 5 0.984251968503937 0.5219754974692539 811301, 817242, 775865, 795356, 805227 350 140 12983 1.3247959183673468 1.0 0.9911953957934277 99.99837853885326
SP_PIR_KEYWORDS calmodulin-binding 4 0.7874015748031495 0.5945491124187348 811301, 775865, 795356, 805227 492 120 19235 1.3031842818428185 1.0 0.9762715401504164 99.99976459850161
Annotation Cluster 111 Enrichment Score: 0.2934699654225782
Category Term Count % PValue Genes List Total Pop Hits Pop Total Fold Enrichment Bonferroni Benjamini FDR
GOTERM_BP_FAT GO:0009310~amine catabolic process 4 0.7874015748031495 0.3551893936457079 788788, 816402, 811301, 778215 368 78 13528 1.8851727982162765 1.0 0.976023744875713 99.94858297831387
GOTERM_BP_FAT GO:0009063~cellular amino acid catabolic process 3 0.5905511811023622 0.5543477062202051 816402, 811301, 778215 368 68 13528 1.6218030690537084 1.0 0.9937508086382195 99.99991245323898
GOTERM_BP_FAT GO:0016054~organic acid catabolic process 4 0.7874015748031495 0.5833630899454157 816402, 811301, 826344, 778215 368 111 13528 1.3247160203681942 1.0 0.9950312762541175 99.99997260745282
GOTERM_BP_FAT GO:0046395~carboxylic acid catabolic process 4 0.7874015748031495 0.5833630899454157 816402, 811301, 826344, 778215 368 111 13528 1.3247160203681942 1.0 0.9950312762541175 99.99997260745282
Annotation Cluster 112 Enrichment Score: 0.2873773550939437
Category Term Count % PValue Genes List Total Pop Hits Pop Total Fold Enrichment Bonferroni Benjamini FDR
SP_PIR_KEYWORDS methylation 10 1.968503937007874 0.16763209996058337 775541, 796268, 791970, 818968, 825244, 772859, 785851, 795356, 774736, 819751 492 242 19235 1.6155177047638243 1.0 0.7702707570141627 92.82045184798612
UP_SEQ_FEATURE lipid moiety-binding region:S-geranylgeranyl cysteine 5 0.984251968503937 0.267084807156599 807165, 796268, 825244, 774736, 819751 492 102 19113 1.9042922046867525 1.0 0.9999310940283449 99.43723180682653
GOTERM_BP_FAT GO:0007264~small GTPase mediated signal transduction 11 2.1653543307086616 0.3144001589707077 776084, 793823, 779833, 780741, 796268, 781702, 825244, 794479, 774736, 774444, 819751 368 305 13528 1.3258018531717748 1.0 0.9687561305770073 99.85180107857713
SP_PIR_KEYWORDS prenylation 6 1.1811023622047243 0.367576668910198 807165, 796268, 825244, 785851, 774736, 819751 492 156 19235 1.503674171357098 1.0 0.917051316121742 99.86087830589977
INTERPRO IPR013753:Ras 5 0.984251968503937 0.41266447291550135 776084, 796268, 825244, 774736, 819751 436 125 16659 1.5283486238532111 1.0 0.9975507140032701 99.9729676543727
INTERPRO IPR001806:Ras GTPase 5 0.984251968503937 0.4707124481417319 776084, 796268, 825244, 774736, 819751 436 135 16659 1.4151376146788992 1.0 0.9983520550291279 99.99457831931417
UP_SEQ_FEATURE nucleotide phosphate-binding region:GTP 8 1.574803149606299 0.6368859545053998 776084, 789337, 796268, 800760, 811845, 825244, 774736, 819751 492 295 19113 1.0534931789995867 1.0 0.9999999710218345 99.99999537044461
GOTERM_MF_FAT GO:0003924~GTPase activity 6 1.1811023622047243 0.6740471334112967 776084, 783724, 796268, 800760, 811845, 825244 350 211 12983 1.0548138117806365 1.0 0.9971632181561594 99.99999469244753
UP_SEQ_FEATURE short sequence motif:Effector region 3 0.5905511811023622 0.7050053833953466 796268, 825244, 774736 492 95 19113 1.226765083440308 1.0 0.9999999944798256 99.99999985500769
SP_PIR_KEYWORDS gtp-binding 8 1.574803149606299 0.7384759163845993 776084, 789337, 796268, 800760, 811845, 825244, 774736, 819751 492 329 19235 0.9506511478488646 1.0 0.9913709033614637 99.99999956532395
GOTERM_MF_FAT GO:0005525~GTP binding 9 1.7716535433070866 0.7873524060091915 776084, 789337, 796268, 800760, 811845, 825244, 774736, 780927, 819751 350 372 12983 0.897442396313364 1.0 0.9991159883618266 99.99999999102602
GOTERM_MF_FAT GO:0032561~guanyl ribonucleotide binding 9 1.7716535433070866 0.8107145548748008 776084, 789337, 796268, 800760, 811845, 825244, 774736, 780927, 819751 350 382 12983 0.8739491398653702 1.0 0.9993919920364446 99.99999999842348
GOTERM_MF_FAT GO:0019001~guanyl nucleotide binding 9 1.7716535433070866 0.8107145548748008 776084, 789337, 796268, 800760, 811845, 825244, 774736, 780927, 819751 350 382 12983 0.8739491398653702 1.0 0.9993919920364446 99.99999999842348
INTERPRO IPR005225:Small GTP-binding protein 4 0.7874015748031495 0.8153449643003357 776084, 796268, 825244, 774736 436 167 16659 0.9151788166785695 1.0 0.9999976384780677 99.99999999952848
Annotation Cluster 113 Enrichment Score: 0.2833007064749485
Category Term Count % PValue Genes List Total Pop Hits Pop Total Fold Enrichment Bonferroni Benjamini FDR
GOTERM_MF_FAT GO:0004713~protein tyrosine kinase activity 9 1.7716535433070866 0.07941123561326957 798588, 808225, 825732, 784023, 795906, 797411, 794360, 794479, 798460 350 166 12983 2.0111359724612736 1.0 0.8156716511588069 70.95842445757567
UP_SEQ_FEATURE active site:Proton acceptor 22 4.330708661417323 0.17656093907805842 798588, 808225, 795906, 795826, 788114, 824983, 826344, 797411, 785851, 803966, 799701, 793194, 825732, 804686, 791970, 817537, 813022, 811341, 804635, 788388, 798460, 805227 492 658 19113 1.2988546222848245 1.0 0.9996229372438092 96.07803274676832
INTERPRO IPR001245:Tyrosine protein kinase 6 1.1811023622047243 0.1958596520974728 798588, 825732, 795906, 797411, 794360, 794479 436 118 16659 1.942816047271031 1.0 0.9882593159087852 96.54507688225615
INTERPRO IPR008266:Tyrosine protein kinase, active site 5 0.984251968503937 0.2478049118919754 798588, 825732, 795906, 797411, 794360 436 97 16659 1.9695214224912514 1.0 0.9922366926445618 98.7677680030619
SMART SM00219:TyrKc 6 1.1811023622047243 0.2519165095411899 798588, 825732, 795906, 797411, 794360, 794479 262 118 9079 1.7620002587656878 1.0 0.9698336529121643 97.31270744404057
GOTERM_MF_FAT GO:0004714~transmembrane receptor protein tyrosine kinase activity 4 0.7874015748031495 0.2687508656511073 798588, 795906, 797411, 794360 350 67 12983 2.214584221748401 1.0 0.9631778748376303 99.06957994712387
SP_PIR_KEYWORDS tyrosine-protein kinase 5 0.984251968503937 0.31488550913054114 798588, 825732, 795906, 797411, 798460 492 111 19235 1.761059840328133 1.0 0.8951453764342092 99.5611465039341
SP_PIR_KEYWORDS tyrosine-specific protein kinase 3 0.5905511811023622 0.34761380483696286 798588, 795906, 797411 492 48 19235 2.4434705284552845 1.0 0.9093456104344797 99.78265606250555
INTERPRO IPR000719:Protein kinase, core 15 2.952755905511811 0.36155730487790205 798588, 808225, 795906, 788114, 824983, 797411, 785851, 825732, 817537, 794360, 814060, 811341, 794479, 798460, 805227 436 476 16659 1.2040561637499037 1.0 0.9971528843438968 99.90197918116895
GOTERM_MF_FAT GO:0004672~protein kinase activity 19 3.740157480314961 0.36489093995779365 821533, 798588, 808225, 795906, 803907, 795414, 788114, 824983, 797411, 785851, 784023, 825732, 817537, 794360, 814060, 811341, 794479, 798460, 805227 350 606 12983 1.163022159358793 1.0 0.9755496590796832 99.88678858837964
SP_PIR_KEYWORDS ATP 8 1.574803149606299 0.3973924559606171 798588, 779153, 824338, 795906, 788114, 797411, 816702, 798460 492 236 19235 1.325272151026595 1.0 0.9262508765987125 99.93044711708995
SP_PIR_KEYWORDS kinase 20 3.937007874015748 0.4018416412679019 821533, 798588, 808225, 779153, 814054, 795906, 788114, 824983, 797411, 785330, 785851, 825732, 784222, 817537, 794360, 814060, 811341, 787780, 798460, 805227 492 688 19235 1.1364979202117602 1.0 0.9270278072750125 99.93746632012487
SP_PIR_KEYWORDS phosphotransferase 7 1.3779527559055118 0.4047665093858915 798588, 779153, 795906, 788114, 797411, 794360, 798460 492 201 19235 1.3615358168507057 1.0 0.9248834035221715 99.94171537199546
UP_SEQ_FEATURE domain:Protein kinase 14 2.7559055118110236 0.42621911978026233 808225, 798588, 795906, 788114, 824983, 797411, 785851, 825732, 817537, 814060, 811341, 794479, 798460, 805227 492 469 19113 1.1596286858390972 1.0 0.9999966176978128 99.99049199133167
INTERPRO IPR013151:Immunoglobulin 7 1.3779527559055118 0.43205114005405615 788649, 798588, 786452, 795567, 819576, 795906, 794360 436 202 16659 1.3240644018530294 1.0 0.9976735220038738 99.98389977723171
UP_SEQ_FEATURE binding site:ATP 15 2.952755905511811 0.517024272633297 808225, 798588, 779153, 795906, 788114, 824983, 797411, 785851, 825732, 817537, 814060, 811341, 798460, 805227, 787780 492 542 19113 1.0751170011700117 1.0 0.999999863418512 99.99946202382782
INTERPRO IPR002290:Serine/threonine protein kinase 8 1.574803149606299 0.5200263240566789 808225, 788114, 824983, 814060, 811341, 785851, 805227, 798460 436 259 16659 1.180191987531437 1.0 0.9990633755668676 99.9988022042938
INTERPRO IPR017441:Protein kinase, ATP binding site 13 2.559055118110236 0.5206176298947596 808225, 798588, 795906, 824983, 788114, 797411, 785851, 825732, 817537, 814060, 811341, 798460, 805227 436 455 16659 1.0916775884665795 1.0 0.9989987003764739 99.99882478472847
INTERPRO IPR008271:Serine/threonine protein kinase, active site 10 1.968503937007874 0.5797938745982346 808225, 788114, 824983, 817537, 814060, 811341, 794479, 785851, 805227, 798460 436 354 16659 1.0793422484839061 1.0 0.9994314231640852 99.99984628550398
UP_SEQ_FEATURE domain:Ig-like C2-type 3 4 0.7874015748031495 0.6100988117593603 798588, 795567, 795906, 794360 492 122 19113 1.273690523790484 1.0 0.9999999437629956 99.99998483435975
GOTERM_MF_FAT GO:0004674~protein serine/threonine kinase activity 12 2.3622047244094486 0.610226960773764 808225, 795414, 803907, 788114, 824983, 817537, 814060, 811341, 794479, 785851, 805227, 798460 350 430 12983 1.035189368770764 1.0 0.9948388930733408 99.99992320179078
SMART SM00220:S_TKc 8 1.574803149606299 0.62017091050574 808225, 788114, 824983, 814060, 811341, 785851, 805227, 798460 262 259 9079 1.0703527955436352 1.0 0.9980259829578828 99.99942280048224
GOTERM_BP_FAT GO:0006468~protein amino acid phosphorylation 18 3.543307086614173 0.6404817127488701 798588, 808225, 795906, 788114, 824983, 797411, 785330, 785851, 784023, 825732, 796624, 817537, 794360, 814060, 811341, 794479, 798460, 805227 368 667 13528 0.9920474545336028 1.0 0.9974466085875436 99.99999784988648
SP_PIR_KEYWORDS nucleotide-binding 41 8.070866141732283 0.7114057152636422 808225, 798588, 779153, 824338, 789337, 784968, 795906, 821379, 824983, 797411, 805769, 774736, 784022, 784222, 814060, 795285, 820683, 802212, 805227, 798460, 776084, 817606, 772492, 788114, 779472, 785330, 800760, 825244, 785851, 819751, 825732, 796268, 805402, 817537, 816702, 811341, 811845, 822361, 795356, 811719, 7877…
GOTERM_MF_FAT GO:0001883~purine nucleoside binding 41 8.070866141732283 0.7158616737574649 808225, 798588, 779153, 824338, 784968, 795906, 816402, 821379, 824983, 797411, 805769, 784022, 784222, 814060, 794360, 795285, 820683, 802212, 798460, 805227, 776084, 782191, 817606, 772492, 788114, 785330, 785851, 825732, 803881, 805402, 811301, 785961, 817537, 816702, 811341, 772928, 822361, 794479, 7953…
GOTERM_BP_FAT GO:0006796~phosphate metabolic process 25 4.921259842519685 0.717376340624593 798588, 808225, 804586, 779153, 795906, 824983, 797411, 775521, 784023, 814060, 794360, 798460, 805227, 805736, 788114, 785330, 785851, 825732, 796624, 812242, 817537, 811341, 781471, 794479, 824441 368 973 13528 0.9445238839983913 1.0 0.9989617370686016 99.99999996621337
GOTERM_BP_FAT GO:0006793~phosphorus metabolic process 25 4.921259842519685 0.717376340624593 798588, 808225, 804586, 779153, 795906, 824983, 797411, 775521, 784023, 814060, 794360, 798460, 805227, 805736, 788114, 785330, 785851, 825732, 796624, 812242, 817537, 811341, 781471, 794479, 824441 368 973 13528 0.9445238839983913 1.0 0.9989617370686016 99.99999996621337
UP_SEQ_FEATURE domain:Ig-like C2-type 1 5 0.984251968503937 0.7228395158540172 798588, 795567, 819576, 795906, 794360 492 190 19113 1.0223042362002568 1.0 0.9999999962380879 99.99999994873137
INTERPRO IPR017442:Serine/threonine protein kinase-related 9 1.7716535433070866 0.7242082084843977 808225, 788114, 824983, 817537, 814060, 811341, 785851, 805227, 798460 436 359 16659 0.9578786639748537 1.0 0.9999612759205383 99.99999976919094
UP_SEQ_FEATURE domain:Ig-like C2-type 2 5 0.984251968503937 0.726624531580946 798588, 795567, 819576, 795906, 794360 492 191 19113 1.0169518580002554 1.0 0.9999999963034365 99.99999995923409
GOTERM_MF_FAT GO:0017076~purine nucleotide binding 49 9.645669291338582 0.7290767418499466 808225, 824338, 784968, 821379, 824983, 784022, 820683, 798460, 805227, 817606, 772492, 788114, 785330, 825244, 780927, 825732, 796268, 805402, 817537, 816702, 772928, 811845, 794479, 811719, 787780, 798588, 779153, 789337, 795906, 816402, 797411, 805769, 774736, 784222, 814060, 794360, 795285, 802212, 7821…
GOTERM_MF_FAT GO:0001882~nucleoside binding 41 8.070866141732283 0.7319589870932611 808225, 798588, 779153, 824338, 784968, 795906, 816402, 821379, 824983, 797411, 805769, 784022, 784222, 814060, 794360, 795285, 820683, 802212, 798460, 805227, 776084, 782191, 817606, 772492, 788114, 785330, 785851, 825732, 803881, 805402, 811301, 785961, 817537, 816702, 811341, 772928, 822361, 794479, 795356, 811…
GOTERM_MF_FAT GO:0030554~adenyl nucleotide binding 40 7.874015748031496 0.7372111146353554 808225, 798588, 779153, 824338, 784968, 795906, 816402, 821379, 824983, 797411, 805769, 784022, 784222, 814060, 794360, 795285, 820683, 802212, 798460, 805227, 782191, 817606, 772492, 788114, 785330, 785851, 825732, 803881, 805402, 811301, 785961, 817537, 816702, 811341, 772928, 822361, 794479, 795356, 8117…
GOTERM_BP_FAT GO:0016310~phosphorylation 20 3.937007874015748 0.7591237010873193 798588, 808225, 804586, 779153, 795906, 788114, 824983, 797411, 785330, 785851, 784023, 825732, 796624, 817537, 794360, 814060, 811341, 794479, 798460, 805227 368 800 13528 0.9190217391304348 1.0 0.9994586608563524 99.99999999785828
SP_PIR_KEYWORDS serine/threonine-protein kinase 9 1.7716535433070866 0.7601227054806825 808225, 788114, 824983, 817537, 814060, 811341, 785851, 805227, 798460 492 381 19235 0.923516420203572 1.0 0.9926735736857047 99.99999987424776
SP_PIR_KEYWORDS atp-binding 31 6.102362204724409 0.780903400680039 798588, 808225, 779153, 824338, 795906, 784968, 821379, 824983, 797411, 805769, 784022, 784222, 814060, 795285, 820683, 802212, 798460, 805227, 817606, 772492, 788114, 785330, 785851, 825732, 817537, 816702, 811341, 822361, 795356, 811719, 787780 492 1326 19235 0.9139980257268635 1.0 0.9938115625934348 99.99999996575623
GOTERM_MF_FAT GO:0032555~purine ribonucleotide binding 45 8.858267716535433 0.8182985022046267 808225, 798588, 779153, 824338, 789337, 784968, 795906, 821379, 824983, 797411, 805769, 774736, 784022, 784222, 814060, 794360, 795285, 820683, 802212, 805227, 798460, 776084, 782191, 817606, 772492, 788114, 785330, 800760, 825244, 785851, 780927, 819751, 825732, 803881, 796268, 805402, 817537, 816702, …
GOTERM_MF_FAT GO:0032553~ribonucleotide binding 45 8.858267716535433 0.8182985022046267 808225, 798588, 779153, 824338, 789337, 784968, 795906, 821379, 824983, 797411, 805769, 774736, 784022, 784222, 814060, 794360, 795285, 820683, 802212, 805227, 798460, 776084, 782191, 817606, 772492, 788114, 785330, 800760, 825244, 785851, 780927, 819751, 825732, 803881, 796268, 805402, 817537, 816702, 811341,…
GOTERM_MF_FAT GO:0032559~adenyl ribonucleotide binding 36 7.086614173228346 0.8352117283341276 798588, 808225, 779153, 824338, 784968, 795906, 821379, 824983, 797411, 805769, 784022, 784222, 814060, 794360, 795285, 820683, 802212, 798460, 805227, 782191, 817606, 772492, 788114, 785330, 785851, 825732, 803881, 805402, 817537, 816702, 811341, 822361, 794479, 795356, 811719, 787780 350 1497 12983 0.…
GOTERM_MF_FAT GO:0005524~ATP binding 35 6.889763779527559 0.8562530730152005 798588, 808225, 779153, 824338, 795906, 784968, 821379, 824983, 797411, 805769, 784022, 784222, 814060, 794360, 795285, 820683, 802212, 798460, 805227, 782191, 817606, 772492, 788114, 785330, 785851, 825732, 803881, 817537, 816702, 811341, 822361, 794479, 795356, 811719, 787780 350 1477 12983 0.8790115098171971 1.0 0.999…
GOTERM_MF_FAT GO:0000166~nucleotide binding 53 10.433070866141732 0.8996917321465684 808225, 824338, 784968, 821379, 824983, 784022, 820683, 798460, 805227, 817606, 772492, 788114, 773227, 785330, 815797, 825244, 780927, 825732, 796268, 805402, 817537, 816702, 772928, 811845, 794479, 811719, 787780, 798588, 779153, 789337, 795542, 795906, 816402, 797411, 805769, 778753, 774736, 784222, 814060, 79…
UP_SEQ_FEATURE nucleotide phosphate-binding region:ATP 19 3.740157480314961 0.939937221810496 798588, 808225, 772492, 795906, 821379, 788114, 824983, 797411, 805769, 785851, 825732, 817537, 814060, 811341, 820683, 795356, 798460, 805227, 787780 492 962 19113 0.7672595203083009 1.0 0.9999999999999888 100.0
SP_PIR_KEYWORDS transferase 27 5.31496062992126 0.9670298356333682 808225, 798588, 803067, 779153, 801253, 795906, 824983, 797411, 784222, 802568, 814060, 782667, 798460, 805227, 802923, 782365, 788114, 785330, 785851, 800297, 825732, 804686, 805402, 817537, 811341, 780590, 787780 492 1394 19235 0.7572304650593135 1.0 0.9999453715392072 100.0
Annotation Cluster 114 Enrichment Score: 0.26984599329057
Category Term Count % PValue Genes List Total Pop Hits Pop Total Fold Enrichment Bonferroni Benjamini FDR
GOTERM_BP_FAT GO:0006813~potassium ion transport 7 1.3779527559055118 0.26787921349676946 820235, 779833, 795077, 814997, 816702, 775865, 795754 368 160 13528 1.608288043478261 1.0 0.9607255392733076 99.5398317557894
GOTERM_MF_FAT GO:0005267~potassium channel activity 5 0.984251968503937 0.48178832937132354 820235, 795077, 814997, 775865, 795754 350 133 12983 1.3945220193340493 1.0 0.9875613723147003 99.9945827786775
GOTERM_CC_FAT GO:0034705~potassium channel complex 3 0.5905511811023622 0.6958361228228402 820235, 795077, 775865 357 86 12782 1.2489740082079344 1.0 0.9901006592066348 99.9999914181888
GOTERM_CC_FAT GO:0008076~voltage-gated potassium channel complex 3 0.5905511811023622 0.6958361228228402 820235, 795077, 775865 357 86 12782 1.2489740082079344 1.0 0.9901006592066348 99.9999914181888
GOTERM_CC_FAT GO:0034703~cation channel complex 4 0.7874015748031495 0.7160787761183118 820235, 814054, 795077, 775865 357 132 12782 1.0849673202614378 1.0 0.9915721273808398 99.99999665278791
Annotation Cluster 115 Enrichment Score: 0.2658504655025887
Category Term Count % PValue Genes List Total Pop Hits Pop Total Fold Enrichment Bonferroni Benjamini FDR
INTERPRO IPR018957:Zinc finger, C3HC4 RING-type 8 1.574803149606299 0.38814638405951307 778415, 797493, 814774, 807430, 797514, 778574, 778883, 798464 436 228 16659 1.340656687590536 1.0 0.9976175727625491 99.9491728120208
INTERPRO IPR001841:Zinc finger, RING-type 9 1.7716535433070866 0.5140279685647426 778415, 797493, 814774, 807430, 797514, 778574, 802568, 778883, 798464 436 296 16659 1.1617514877262585 1.0 0.9991013924276295 99.99854903356652
INTERPRO IPR017907:Zinc finger, RING-type, conserved site 8 1.574803149606299 0.5996074767829129 778415, 797493, 814774, 807430, 797514, 778574, 778883, 798464 436 280 16659 1.0916775884665795 1.0 0.9995602409709035 99.99992707703993
SMART SM00184:RING 9 1.7716535433070866 0.6216783293277237 778415, 797493, 814774, 807430, 797514, 778574, 802568, 778883, 798464 262 296 9079 1.053628533113266 1.0 0.9976457875455964 99.99945070444485
UP_SEQ_FEATURE zinc finger region:RING-type 6 1.1811023622047243 0.6299884821621581 778415, 807430, 797514, 778574, 778883, 798464 492 210 19113 1.10993031358885 1.0 0.9999999728385178 99.99999366455967
Annotation Cluster 116 Enrichment Score: 0.25767327448932603
Category Term Count % PValue Genes List Total Pop Hits Pop Total Fold Enrichment Bonferroni Benjamini FDR
GOTERM_BP_FAT GO:0008202~steroid metabolic process 8 1.574803149606299 0.3078713842014693 801253, 804686, 814294, 795826, 791970, 824280, 804635, 788388 368 202 13528 1.455876022384847 1.0 0.9674366213819355 99.8254651186015
GOTERM_BP_FAT GO:0008203~cholesterol metabolic process 3 0.5905511811023622 0.7171161429755517 801253, 795826, 824280 368 92 13528 1.1987240075614367 1.0 0.9989752607443504 99.9999999656725
GOTERM_BP_FAT GO:0016125~sterol metabolic process 3 0.5905511811023622 0.7638733404983491 801253, 795826, 824280 368 101 13528 1.0919070167886353 1.0 0.9994934468949181 99.99999999848121
Annotation Cluster 117 Enrichment Score: 0.2506920261336404
Category Term Count % PValue Genes List Total Pop Hits Pop Total Fold Enrichment Bonferroni Benjamini FDR
KEGG_PATHWAY hsa00500:Starch and sucrose metabolism 3 0.5905511811023622 0.282493737177905 779153, 805402, 776716 128 42 5085 2.837611607142857 1.0 0.9220780092136482 97.8243935332456
GOTERM_BP_FAT GO:0044275~cellular carbohydrate catabolic process 4 0.7874015748031495 0.40688397724359493 779153, 805402, 776716, 813022 368 85 13528 1.729923273657289 1.0 0.9827020564862567 99.98784495210134
KEGG_PATHWAY hsa00010:Glycolysis / Gluconeogenesis 3 0.5905511811023622 0.4447443469881632 779153, 789337, 813022 128 60 5085 1.986328125 1.0 0.924561299162469 99.88680043064662
GOTERM_BP_FAT GO:0016052~carbohydrate catabolic process 4 0.7874015748031495 0.5709790537848172 779153, 805402, 776716, 813022 368 109 13528 1.3490227363382528 1.0 0.9945023096089028 99.99995458784507
GOTERM_BP_FAT GO:0006006~glucose metabolic process 5 0.984251968503937 0.5995994623647131 779153, 789337, 785565, 805402, 813022 368 153 13528 1.2013356067064507 1.0 0.9959663645056758 99.99998620570986
GOTERM_BP_FAT GO:0019318~hexose metabolic process 5 0.984251968503937 0.768989058972794 779153, 789337, 785565, 805402, 813022 368 192 13528 0.9573143115942029 1.0 0.9995121070407723 99.9999999989593
GOTERM_BP_FAT GO:0006091~generation of precursor metabolites and energy 7 1.3779527559055118 0.8564058979857981 810724, 804586, 779153, 798584, 805402, 813022, 825241 368 313 13528 0.8221280733435199 1.0 0.9999218320323764 99.99999999999972
GOTERM_BP_FAT GO:0005996~monosaccharide metabolic process 5 0.984251968503937 0.8566288970419509 779153, 789337, 785565, 805402, 813022 368 222 13528 0.8279475127301215 1.0 0.9999206748127943 99.99999999999972
Annotation Cluster 118 Enrichment Score: 0.24154639649083331
Category Term Count % PValue Genes List Total Pop Hits Pop Total Fold Enrichment Bonferroni Benjamini FDR
GOTERM_MF_FAT GO:0015370~solute:sodium symporter activity 3 0.5905511811023622 0.40954565942777377 785979, 800533, 788781 350 52 12983 2.140054945054945 1.0 0.9791740371301983 99.96191503708039
GOTERM_MF_FAT GO:0015294~solute:cation symporter activity 4 0.7874015748031495 0.472302070211075 785979, 800533, 788781, 790480 350 95 12983 1.5618646616541352 1.0 0.986564683864626 99.9928959924388
GOTERM_MF_FAT GO:0015293~symporter activity 4 0.7874015748031495 0.7170528448069498 785979, 800533, 788781, 790480 350 137 12983 1.0830448383733056 1.0 0.9983393674637487 99.99999935933299
SP_PIR_KEYWORDS Symport 3 0.5905511811023622 0.7793653155367359 785979, 788781, 790480 492 111 19235 1.0566359041968798 1.0 0.9938821838322405 99.9999999621387
Annotation Cluster 119 Enrichment Score: 0.24121113421821802
Category Term Count % PValue Genes List Total Pop Hits Pop Total Fold Enrichment Bonferroni Benjamini FDR
GOTERM_BP_FAT GO:0010863~positive regulation of phospholipase C activity 3 0.5905511811023622 0.5298978971072928 789255, 801581, 801574 368 65 13528 1.6966555183946488 1.0 0.9925821148904387 99.9997799271726
GOTERM_BP_FAT GO:0007202~activation of phospholipase C activity 3 0.5905511811023622 0.5298978971072928 789255, 801581, 801574 368 65 13528 1.6966555183946488 1.0 0.9925821148904387 99.9997799271726
GOTERM_BP_FAT GO:0051345~positive regulation of hydrolase activity 6 1.1811023622047243 0.5370349687756769 811768, 789255, 799320, 801581, 801574, 780927 368 179 13528 1.232207918387175 1.0 0.9927431030632421 99.99983099419426
GOTERM_BP_FAT GO:0010518~positive regulation of phospholipase activity 3 0.5905511811023622 0.5622956079256578 789255, 801581, 801574 368 69 13528 1.598298676748582 1.0 0.9941506490801373 99.99993582562806
GOTERM_BP_FAT GO:0010517~regulation of phospholipase activity 3 0.5905511811023622 0.5778855796536784 789255, 801581, 801574 368 71 13528 1.5532761788120024 1.0 0.9947853698560575 99.99996568138914
GOTERM_BP_FAT GO:0060193~positive regulation of lipase activity 3 0.5905511811023622 0.6078358824404237 789255, 801581, 801574 368 75 13528 1.4704347826086954 1.0 0.9961407098488896 99.99999036367603
GOTERM_BP_FAT GO:0060191~regulation of lipase activity 3 0.5905511811023622 0.6879267860107232 789255, 801581, 801574 368 87 13528 1.267616191904048 1.0 0.9985522619491354 99.99999981306809
Annotation Cluster 120 Enrichment Score: 0.2327971040980989
Category Term Count % PValue Genes List Total Pop Hits Pop Total Fold Enrichment Bonferroni Benjamini FDR
GOTERM_MF_FAT GO:0046906~tetrapyrrole binding 6 1.1811023622047243 0.26655027363483874 799146, 780741, 811301, 812828, 772928, 812402 350 129 12983 1.7253156146179405 1.0 0.963975861969013 99.026849649454
GOTERM_MF_FAT GO:0020037~heme binding 5 0.984251968503937 0.4101702329863156 799146, 780741, 811301, 812828, 772928 350 121 12983 1.5328217237308146 1.0 0.9784251763643665 99.96251262157509
UP_SEQ_FEATURE metal ion-binding site:Iron (heme axial ligand) 3 0.5905511811023622 0.7210732272515016 780741, 811301, 785961 492 98 19113 1.189211050273768 1.0 0.9999999965792783 99.99999994300394
GOTERM_MF_FAT GO:0005506~iron ion binding 8 1.574803149606299 0.7261760084621847 799146, 780741, 805142, 811301, 785961, 812828, 772928, 819982 350 308 12983 0.9634879406307978 1.0 0.9984452821129682 99.99999960741748
SP_PIR_KEYWORDS heme 3 0.5905511811023622 0.8184130497645143 780741, 811301, 812828 492 121 19235 0.9693106228582947 1.0 0.9961574820133556 99.99999999768853
SP_PIR_KEYWORDS iron 6 1.1811023622047243 0.8560128619648139 780741, 805142, 811301, 785961, 812828, 819982 492 285 19235 0.823063756953359 1.0 0.9978747771609807 99.9999999999173
Annotation Cluster 121 Enrichment Score: 0.22233846553411535
Category Term Count % PValue Genes List Total Pop Hits Pop Total Fold Enrichment Bonferroni Benjamini FDR
GOTERM_BP_FAT GO:0007155~cell adhesion 20 3.937007874015748 0.5332453901776316 809004, 803844, 819576, 790401, 816398, 814893, 797411, 821226, 778750, 821911, 810626, 799146, 814557, 824764, 799733, 795620, 826638, 794360, 787642, 803900 368 700 13528 1.0503105590062112 1.0 0.9925833297022776 99.99980546234514
GOTERM_BP_FAT GO:0022610~biological adhesion 20 3.937007874015748 0.5358167579408842 809004, 803844, 819576, 790401, 816398, 814893, 797411, 821226, 778750, 821911, 810626, 799146, 814557, 824764, 799733, 795620, 826638, 794360, 787642, 803900 368 701 13528 1.048812255783663 1.0 0.9927317497263337 99.99982315284585
SP_PIR_KEYWORDS cell adhesion 10 1.968503937007874 0.7534270377668962 824764, 819576, 803844, 816398, 795620, 814893, 778750, 794360, 821911, 803900 492 422 19235 0.926434323584942 1.0 0.9922157803789764 99.99999981329628
Annotation Cluster 122 Enrichment Score: 0.21055110797469104
Category Term Count % PValue Genes List Total Pop Hits Pop Total Fold Enrichment Bonferroni Benjamini FDR
GOTERM_CC_FAT GO:0031968~organelle outer membrane 4 0.7874015748031495 0.5570128758767989 779153, 811768, 818809, 795285 357 104 12782 1.377073906485671 1.0 0.976221156759098 99.99853505044206
GOTERM_CC_FAT GO:0019867~outer membrane 4 0.7874015748031495 0.5827214700032124 779153, 811768, 818809, 795285 357 108 12782 1.3260711692084242 1.0 0.9789550475970118 99.99935307338909
GOTERM_CC_FAT GO:0005741~mitochondrial outer membrane 3 0.5905511811023622 0.7194828096824222 779153, 811768, 795285 357 90 12782 1.1934640522875817 1.0 0.991520620529559 99.99999716162672
Annotation Cluster 123 Enrichment Score: 0.20820864322528687
Category Term Count % PValue Genes List Total Pop Hits Pop Total Fold Enrichment Bonferroni Benjamini FDR
INTERPRO IPR019775:WD40 repeat, conserved site 9 1.7716535433070866 0.4391339110024988 775163, 820490, 809249, 798215, 825212, 811885, 800907, 800760, 779429 436 277 16659 1.2414384128771572 1.0 0.9978003279736241 99.98673553568453
UP_SEQ_FEATURE repeat:WD 3 8 1.574803149606299 0.5210050841678758 775163, 820490, 809249, 798215, 825212, 811885, 800907, 779429 492 265 19113 1.172756557754257 1.0 0.9999998575201262 99.99953135792533
UP_SEQ_FEATURE repeat:WD 7 5 0.984251968503937 0.5402939233530517 820490, 798215, 811885, 800907, 779429 492 150 19113 1.2949186991869919 1.0 0.9999999073558357 99.99976381330012
INTERPRO IPR015943:WD40/YVTN repeat-like 9 1.7716535433070866 0.5432373224609116 775163, 820490, 809249, 798215, 825212, 811885, 781581, 800907, 779429 436 300 16659 1.1462614678899083 1.0 0.9991916054624876 99.99944276951032
INTERPRO IPR001680:WD40 repeat 8 1.574803149606299 0.5484409983745442 775163, 820490, 809249, 798215, 825212, 811885, 800907, 779429 436 266 16659 1.149134303649031 1.0 0.9992126945011197 99.99953311511129
UP_SEQ_FEATURE repeat:WD 1 8 1.574803149606299 0.5591702703946149 775163, 820490, 809249, 798215, 825212, 811885, 800907, 779429 492 274 19113 1.1342353569521098 1.0 0.9999999248069334 99.99988259418677
UP_SEQ_FEATURE repeat:WD 2 8 1.574803149606299 0.5591702703946149 775163, 820490, 809249, 798215, 825212, 811885, 800907, 779429 492 274 19113 1.1342353569521098 1.0 0.9999999248069334 99.99988259418677
SP_PIR_KEYWORDS wd repeat 8 1.574803149606299 0.5601237509502338 775163, 820490, 809249, 798215, 825212, 811885, 800907, 779429 492 276 19235 1.1332037233415813 1.0 0.9695645791083756 99.99924163528394
INTERPRO IPR017986:WD40 repeat, region 7 1.3779527559055118 0.5919810205158693 775163, 820490, 798215, 825212, 811885, 800907, 779429 436 238 16659 1.1237857528332436 1.0 0.9995226189703237 99.99990241658678
SMART SM00320:WD40 8 1.574803149606299 0.6480546873694846 775163, 820490, 809249, 798215, 825212, 811885, 800907, 779429 262 266 9079 1.0421856167135395 1.0 0.9973357208314253 99.99977679162807
UP_SEQ_FEATURE repeat:WD 5 6 1.1811023622047243 0.7181189017288232 820490, 798215, 825212, 811885, 800907, 779429 492 233 19113 1.0003663770543285 1.0 0.999999996688559 99.99999993205984
UP_SEQ_FEATURE repeat:WD 6 5 0.984251968503937 0.7303709761465579 820490, 798215, 811885, 800907, 779429 492 192 19113 1.0116552337398375 1.0 0.9999999956308042 99.99999996761153
INTERPRO IPR019781:WD40 repeat, subgroup 6 1.1811023622047243 0.7610799452629373 775163, 798215, 825212, 811885, 800907, 779429 436 242 16659 0.9473235271817424 1.0 0.9999846108506834 99.99999997482482
UP_SEQ_FEATURE repeat:WD 4 6 1.1811023622047243 0.7759210036673905 820490, 798215, 825212, 811885, 800907, 779429 492 251 19113 0.928626955592265 1.0 0.9999999983657413 99.99999999851875
INTERPRO IPR019782:WD40 repeat 2 3 0.5905511811023622 0.9826584519291657 798215, 811885, 800907 436 226 16659 0.5071953397742958 1.0 0.9999999999989247 100.0
Annotation Cluster 124 Enrichment Score: 0.17319486022728242
Category Term Count % PValue Genes List Total Pop Hits Pop Total Fold Enrichment Bonferroni Benjamini FDR
SP_PIR_KEYWORDS sh3 domain 6 1.1811023622047243 0.6243891590118146 821533, 825732, 774554, 804038, 814060, 800907 492 210 19235 1.1170150987224159 1.0 0.9802545643162287 99.99992143863408
INTERPRO IPR001452:Src homology-3 domain 6 1.1811023622047243 0.6567386721670929 821533, 825732, 774554, 804038, 814060, 800907 436 213 16659 1.0763018477839514 1.0 0.9998298244867645 99.99999322966563
UP_SEQ_FEATURE domain:SH3 5 0.984251968503937 0.6701058336137276 821533, 825732, 774554, 804038, 800907 492 177 19113 1.0973887281245696 1.0 0.9999999874311785 99.99999906482901
SMART SM00326:SH3 6 1.1811023622047243 0.7382937906460768 821533, 825732, 774554, 804038, 814060, 800907 262 213 9079 0.9761315987528223 1.0 0.9990812611384774 99.9999944347153
Annotation Cluster 125 Enrichment Score: 0.1707010781879326
Category Term Count % PValue Genes List Total Pop Hits Pop Total Fold Enrichment Bonferroni Benjamini FDR
GOTERM_BP_FAT GO:0051260~protein homooligomerization 5 0.984251968503937 0.2574231425096892 798970, 784222, 800227, 817242, 813022 368 95 13528 1.934782608695652 1.0 0.9579793614849421 99.41223273660637
GOTERM_BP_FAT GO:0051258~protein polymerization 3 0.5905511811023622 0.38530940801074276 784023, 800760, 775114 368 49 13528 2.250665483584738 1.0 0.9796944756766336 99.97748077249594
GOTERM_BP_FAT GO:0043623~cellular protein complex assembly 5 0.984251968503937 0.6444681488846604 795075, 784023, 795620, 800760, 775114 368 162 13528 1.1345947396672034 1.0 0.9974405745381519 99.99999822626745
GOTERM_BP_FAT GO:0051259~protein oligomerization 5 0.984251968503937 0.6989459110576226 798970, 784222, 800227, 817242, 813022 368 174 13528 1.0563468265867066 1.0 0.9986817465126454 99.99999989948147
GOTERM_BP_FAT GO:0034621~cellular macromolecular complex subunit organization 8 1.574803149606299 0.8557823236864031 795075, 784023, 818199, 795620, 822599, 789010, 800760, 775114 368 357 13528 0.8237729874558518 1.0 0.9999219251550646 99.99999999999969
GOTERM_BP_FAT GO:0034622~cellular macromolecular complex assembly 7 1.3779527559055118 0.8662861957812928 795075, 784023, 818199, 795620, 822599, 800760, 775114 368 318 13528 0.8092015313098169 1.0 0.9999366740550899 99.99999999999993
GOTERM_BP_FAT GO:0065003~macromolecular complex assembly 15 2.952755905511811 0.8692405888598065 801253, 795075, 798970, 800227, 818199, 817242, 822599, 800760, 785592, 775114, 784023, 784222, 795620, 824280, 813022 368 665 13528 0.8291925465838509 1.0 0.9999418151337647 99.99999999999994
GOTERM_BP_FAT GO:0043933~macromolecular complex subunit organization 16 3.149606299212598 0.8733503015427297 801253, 795075, 798970, 800227, 818199, 817242, 822599, 800760, 785592, 775114, 784023, 784222, 795620, 824280, 813022, 789010 368 710 13528 0.8284139620330679 1.0 0.9999453128230056 99.99999999999997
GOTERM_BP_FAT GO:0070271~protein complex biogenesis 11 2.1653543307086616 0.8836227856054637 795075, 798970, 784023, 784222, 800227, 795620, 817242, 813022, 800760, 785592, 775114 368 505 13528 0.800731812311666 1.0 0.9999579494742584 99.99999999999999
GOTERM_BP_FAT GO:0006461~protein complex assembly 11 2.1653543307086616 0.8836227856054637 795075, 798970, 784023, 784222, 800227, 795620, 817242, 813022, 800760, 785592, 775114 368 505 13528 0.800731812311666 1.0 0.9999579494742584 99.99999999999999
Annotation Cluster 126 Enrichment Score: 0.14397515381922604
Category Term Count % PValue Genes List Total Pop Hits Pop Total Fold Enrichment Bonferroni Benjamini FDR
GOTERM_CC_FAT GO:0016323~basolateral plasma membrane 8 1.574803149606299 0.33097086370434303 824338, 794105, 784023, 795620, 793092, 791678, 795356, 801574 357 203 12782 1.4109919830000965 1.0 0.8806082037815903 99.58916832915021
GOTERM_CC_FAT GO:0005925~focal adhesion 3 0.5905511811023622 0.7812957058405894 824338, 784023, 795620 357 102 12782 1.0530565167243366 1.0 0.9950329101856038 99.99999990554875
GOTERM_CC_FAT GO:0005924~cell-substrate adherens junction 3 0.5905511811023622 0.7990814077720635 824338, 784023, 795620 357 106 12782 1.0133185349611542 1.0 0.9960949733543789 99.99999997037847
GOTERM_CC_FAT GO:0030055~cell-substrate junction 3 0.5905511811023622 0.8233615719866604 824338, 784023, 795620 357 112 12782 0.9590336134453781 1.0 0.9973463092497713 99.9999999949076
GOTERM_CC_FAT GO:0070161~anchoring junction 4 0.7874015748031495 0.8620661046063587 824338, 784023, 795620, 798086 357 172 12782 0.8326493388052896 1.0 0.9984372835571466 99.99999999982683
GOTERM_CC_FAT GO:0005912~adherens junction 3 0.5905511811023622 0.9328712035186575 824338, 784023, 795620 357 155 12782 0.6929791271347249 1.0 0.9996608171893381 99.99999999999999
Annotation Cluster 127 Enrichment Score: 0.14297930381670806
Category Term Count % PValue Genes List Total Pop Hits Pop Total Fold Enrichment Bonferroni Benjamini FDR
GOTERM_BP_FAT GO:0042327~positive regulation of phosphorylation 4 0.7874015748031495 0.49216417649464433 809004, 817216, 785851, 780927 368 97 13528 1.515912147019274 1.0 0.9898459943808879 99.9991658200176
GOTERM_BP_FAT GO:0010562~positive regulation of phosphorus metabolic process 4 0.7874015748031495 0.512552748250808 809004, 817216, 785851, 780927 368 100 13528 1.4704347826086956 1.0 0.991155301290463 99.99958872284824
GOTERM_BP_FAT GO:0045937~positive regulation of phosphate metabolic process 4 0.7874015748031495 0.512552748250808 809004, 817216, 785851, 780927 368 100 13528 1.4704347826086956 1.0 0.991155301290463 99.99958872284824
GOTERM_BP_FAT GO:0050730~regulation of peptidyl-tyrosine phosphorylation 3 0.5905511811023622 0.5543477062202051 809004, 778750, 817216 368 68 13528 1.6218030690537084 1.0 0.9937508086382195 99.99991245323898
GOTERM_BP_FAT GO:0001932~regulation of protein amino acid phosphorylation 5 0.984251968503937 0.6946444057140733 809004, 811768, 778750, 817216, 780927 368 173 13528 1.062452877607439 1.0 0.9985991078823752 99.99999987159524
GOTERM_BP_FAT GO:0001934~positive regulation of protein amino acid phosphorylation 3 0.5905511811023622 0.69988832879544 809004, 817216, 780927 368 89 13528 1.2391304347826086 1.0 0.9986812053523317 99.999999904776
GOTERM_BP_FAT GO:0032268~regulation of cellular protein metabolic process 10 1.968503937007874 0.9009145052358922 822035, 788788, 809004, 811768, 826344, 791970, 778750, 817216, 795169, 780927 368 474 13528 0.7755457714180883 1.0 0.9999717368138822 100.0
GOTERM_BP_FAT GO:0032270~positive regulation of cellular protein metabolic process 4 0.7874015748031495 0.954319956208296 809004, 791970, 817216, 780927 368 233 13528 0.631087889531629 1.0 0.9999980992927411 100.0
GOTERM_BP_FAT GO:0031399~regulation of protein modification process 5 0.984251968503937 0.9611544510620386 809004, 811768, 778750, 817216, 780927 368 295 13528 0.6230655858511421 1.0 0.9999989338313194 100.0
GOTERM_BP_FAT GO:0051247~positive regulation of protein metabolic process 4 0.7874015748031495 0.962846893413723 809004, 791970, 817216, 780927 368 243 13528 0.6051171944891751 1.0 0.99999906538544 100.0
GOTERM_BP_FAT GO:0031401~positive regulation of protein modification process 3 0.5905511811023622 0.9645816086131106 809004, 817216, 780927 368 187 13528 0.5897465705649849 1.0 0.9999992137998301 100.0
Annotation Cluster 128 Enrichment Score: 0.1420647233535036
Category Term Count % PValue Genes List Total Pop Hits Pop Total Fold Enrichment Bonferroni Benjamini FDR
UP_SEQ_FEATURE repeat:Solcar 3 3 0.5905511811023622 0.37832609782462845 806203, 807434, 825821 492 51 19113 2.2851506456241033 1.0 0.9999959761940208 99.96381641237706
INTERPRO IPR001993:Mitochondrial substrate carrier 3 0.5905511811023622 0.3953521960875954 806203, 807434, 825821 436 52 16659 2.2043489767113624 1.0 0.9977473344762463 99.95766859139069
UP_SEQ_FEATURE repeat:Solcar 1 3 0.5905511811023622 0.4056691025117579 806203, 807434, 825821 492 54 19113 2.15819783197832 1.0 0.9999956423115188 99.98290545339684
UP_SEQ_FEATURE repeat:Solcar 2 3 0.5905511811023622 0.4056691025117579 806203, 807434, 825821 492 54 19113 2.15819783197832 1.0 0.9999956423115188 99.98290545339684
INTERPRO IPR018108:Mitochondrial substrate/solute carrier 3 0.5905511811023622 0.43179062627297854 806203, 807434, 825821 436 56 16659 2.0468954783748363 1.0 0.997838961205766 99.98378538268011
GOTERM_CC_FAT GO:0005635~nuclear envelope 6 1.1811023622047243 0.6797590835573589 799701, 814054, 798593, 818809, 811845, 795356 357 205 12782 1.0479196556671448 1.0 0.9896193844939142 99.99998264648524
SP_PIR_KEYWORDS mitochondrion inner membrane 5 0.984251968503937 0.7295114609387406 806203, 798584, 807434, 825821, 805769 492 193 19235 1.0128375247483044 1.0 0.9905996396831992 99.99999929483977
GOTERM_CC_FAT GO:0031967~organelle envelope 14 2.7559055118110236 0.8873499195568169 779153, 814054, 798584, 798593, 807434, 825821, 805769, 799701, 806203, 811768, 818809, 811845, 795285, 795356 357 620 12782 0.8084756483238457 1.0 0.9990799723541806 99.99999999998913
GOTERM_CC_FAT GO:0031975~envelope 14 2.7559055118110236 0.889869811884343 779153, 814054, 798584, 798593, 807434, 825821, 805769, 799701, 806203, 811768, 818809, 811845, 795285, 795356 357 622 12782 0.8058760481684635 1.0 0.9990281134802025 99.99999999999201
GOTERM_CC_FAT GO:0019866~organelle inner membrane 7 1.3779527559055118 0.9001585145424015 806203, 798584, 807434, 825821, 805769, 818809, 795285 357 329 12782 0.7617855652899458 1.0 0.9992383039493358 99.99999999999791
GOTERM_CC_FAT GO:0031966~mitochondrial membrane 8 1.574803149606299 0.9263285336437446 779153, 806203, 811768, 798584, 807434, 825821, 805769, 795285 357 394 12782 0.7269831790584255 1.0 0.9996348261605844 99.99999999999997
GOTERM_CC_FAT GO:0005743~mitochondrial inner membrane 6 1.1811023622047243 0.9317188635378452 806203, 798584, 807434, 825821, 805769, 795285 357 306 12782 0.7020376778162245 1.0 0.9996667050713359 99.99999999999999
GOTERM_CC_FAT GO:0005740~mitochondrial envelope 8 1.574803149606299 0.9501274329367136 779153, 806203, 811768, 798584, 807434, 825821, 805769, 795285 357 419 12782 0.6836070943890682 1.0 0.99982451265798 100.0
SP_PIR_KEYWORDS mitochondrion 15 2.952755905511811 0.9656812064490597 779153, 817605, 789337, 798584, 802071, 805142, 816402, 807434, 825821, 805769, 810724, 806203, 806915, 773500, 795285 492 832 19235 0.7048472678236398 1.0 0.9999484976235212 100.0
GOTERM_CC_FAT GO:0044429~mitochondrial part 11 2.1653543307086616 0.9719844074002248 810724, 779153, 806203, 811768, 817605, 798584, 816402, 807434, 825821, 805769, 795285 357 595 12782 0.6619212390838689 1.0 0.999949933880992 100.0
UP_SEQ_FEATURE transit peptide:Mitochondrion 7 1.3779527559055118 0.9817996125686529 789337, 798584, 805142, 802071, 816402, 773500, 805769 492 467 19113 0.5822974878571056 1.0 1.0 100.0
SP_PIR_KEYWORDS transit peptide 7 1.3779527559055118 0.9835339833416108 789337, 798584, 805142, 802071, 816402, 773500, 805769 492 476 19235 0.5749342419894786 1.0 0.9999909002857997 100.0
GOTERM_CC_FAT GO:0005739~mitochondrion 19 3.740157480314961 0.9956411497463541 779153, 817605, 789337, 798584, 805142, 784968, 802071, 816402, 807434, 825821, 805769, 810724, 806203, 811768, 784023, 806915, 773500, 813022, 795285 357 1087 12782 0.6258275159189711 1.0 0.9999991245893205 100.0
Annotation Cluster 129 Enrichment Score: 0.14104985194043912
Category Term Count % PValue Genes List Total Pop Hits Pop Total Fold Enrichment Bonferroni Benjamini FDR
GOTERM_BP_FAT GO:0043066~negative regulation of apoptosis 11 2.1653543307086616 0.4737334521200496 809004, 799701, 780741, 796624, 790415, 778883, 811301, 821226, 817216, 785330, 773728 368 354 13528 1.1422869073937607 1.0 0.9885014396353013 99.99845666025435
GOTERM_BP_FAT GO:0006916~anti-apoptosis 7 1.3779527559055118 0.4881582327162744 809004, 799701, 780741, 796624, 778883, 811301, 817216 368 206 13528 1.249155761924863 1.0 0.9896068498396385 99.99904467292252
GOTERM_BP_FAT GO:0060548~negative regulation of cell death 11 2.1653543307086616 0.4954139265755607 809004, 799701, 780741, 796624, 790415, 778883, 811301, 821226, 817216, 785330, 773728 368 360 13528 1.1232487922705314 1.0 0.9901297624775959 99.99925330694074
GOTERM_BP_FAT GO:0043069~negative regulation of programmed cell death 11 2.1653543307086616 0.502784826327727 809004, 799701, 780741, 796624, 790415, 778883, 811301, 821226, 817216, 785330, 773728 368 359 13528 1.126377618989948 1.0 0.9905023735608568 99.99942077708369
GOTERM_BP_FAT GO:0006917~induction of apoptosis 8 1.574803149606299 0.7695688135189264 782191, 799701, 805429, 780741, 811768, 799320, 814060, 781702 368 320 13528 0.9190217391304347 1.0 0.9995091141769636 99.99999999900346
GOTERM_BP_FAT GO:0012502~induction of programmed cell death 8 1.574803149606299 0.7723159189742859 782191, 799701, 805429, 780741, 811768, 799320, 814060, 781702 368 321 13528 0.9161587430583773 1.0 0.9995021052601607 99.99999999918978
GOTERM_BP_FAT GO:0008624~induction of apoptosis by extracellular signals 3 0.5905511811023622 0.8118010678312492 799320, 814060, 781702 368 112 13528 0.9846661490683228 1.0 0.9997742271915835 99.99999999996973
GOTERM_BP_FAT GO:0042981~regulation of apoptosis 18 3.543307086614173 0.8859287348226403 782191, 809004, 805429, 780741, 778883, 821226, 785330, 773728, 799701, 811768, 790415, 796624, 811301, 799320, 817216, 814060, 781702, 798460 368 804 13528 0.823004542504867 1.0 0.999959913922093 100.0
GOTERM_BP_FAT GO:0043067~regulation of programmed cell death 18 3.543307086614173 0.8946516292937325 782191, 809004, 805429, 780741, 778883, 821226, 785330, 773728, 799701, 811768, 790415, 796624, 811301, 799320, 817216, 814060, 781702, 798460 368 812 13528 0.8148961233668881 1.0 0.9999651267473001 100.0
GOTERM_BP_FAT GO:0010941~regulation of cell death 18 3.543307086614173 0.8977820836298839 782191, 809004, 805429, 780741, 778883, 821226, 785330, 773728, 799701, 811768, 790415, 796624, 811301, 799320, 817216, 814060, 781702, 798460 368 815 13528 0.8118965057348626 1.0 0.9999681873659488 100.0
GOTERM_BP_FAT GO:0043065~positive regulation of apoptosis 9 1.7716535433070866 0.9017100022679108 782191, 799701, 805429, 780741, 811768, 799320, 814060, 781702, 798460 368 430 13528 0.7694135490394338 1.0 0.9999714705659664 100.0
GOTERM_BP_FAT GO:0043068~positive regulation of programmed cell death 9 1.7716535433070866 0.9056352362699914 782191, 799701, 805429, 780741, 811768, 799320, 814060, 781702, 798460 368 433 13528 0.7640827392308466 1.0 0.9999751366838231 100.0
GOTERM_BP_FAT GO:0010942~positive regulation of cell death 9 1.7716535433070866 0.9081779168225736 782191, 799701, 805429, 780741, 811768, 799320, 814060, 781702, 798460 368 435 13528 0.7605697151424289 1.0 0.9999753189860068 100.0
Annotation Cluster 130 Enrichment Score: 0.13225806474365745
Category Term Count % PValue Genes List Total Pop Hits Pop Total Fold Enrichment Bonferroni Benjamini FDR
UP_SEQ_FEATURE domain:Fibronectin type-III 2 4 0.7874015748031495 0.6528098007691288 805736, 812714, 795020, 821911 492 130 19113 1.1953095684803003 1.0 0.9999999835982452 99.99999780787944
UP_SEQ_FEATURE domain:Fibronectin type-III 1 4 0.7874015748031495 0.6579067447449505 805736, 812714, 795020, 821911 492 131 19113 1.1861850679575499 1.0 0.9999999844454689 99.99999828687753
INTERPRO IPR003961:Fibronectin, type III 5 0.984251968503937 0.7347874989565679 788649, 805736, 793823, 795020, 821911 436 190 16659 1.005492515692902 1.0 0.9999686316720556 99.9999998738205
SMART SM00060:FN3 5 0.984251968503937 0.8010651429591995 788649, 805736, 793823, 795020, 821911 262 190 9079 0.9119124146243471 1.0 0.9997257229304054 99.99999981745708
INTERPRO IPR008957:Fibronectin, type III-like fold 4 0.7874015748031495 0.8628376316480793 805736, 812714, 795020, 821911 436 184 16659 0.8306242520941364 1.0 0.9999996822701537 99.99999999999521
Annotation Cluster 131 Enrichment Score: 0.1209122159757285
Category Term Count % PValue Genes List Total Pop Hits Pop Total Fold Enrichment Bonferroni Benjamini FDR
GOTERM_BP_FAT GO:0006915~apoptosis 16 3.149606299212598 0.6702572034199689 788586, 778883, 778750, 773227, 785851, 775114, 799701, 811768, 780995, 799320, 813022, 777417, 781471, 814060, 781702, 778713 368 602 13528 0.9770330781453127 1.0 0.9981898520923285 99.99999951640284
GOTERM_BP_FAT GO:0012501~programmed cell death 16 3.149606299212598 0.6921674571602721 788586, 778883, 778750, 773227, 785851, 775114, 799701, 811768, 780995, 799320, 813022, 777417, 781471, 814060, 781702, 778713 368 611 13528 0.9626414288763966 1.0 0.9985856393729134 99.99999985238355
GOTERM_BP_FAT GO:0008219~cell death 18 3.543307086614173 0.7556612695777958 780741, 788586, 778883, 778750, 773227, 785851, 775114, 799701, 811768, 799403, 780995, 799320, 813022, 777417, 781471, 814060, 781702, 778713 368 719 13528 0.9202999334824938 1.0 0.9994381839588252 99.99999999726009
GOTERM_BP_FAT GO:0016265~death 18 3.543307086614173 0.7653416134563388 780741, 788586, 778883, 778750, 773227, 785851, 775114, 799701, 811768, 799403, 780995, 799320, 813022, 777417, 781471, 814060, 781702, 778713 368 724 13528 0.9139442709584435 1.0 0.9995002139658606 99.99999999863623
SP_PIR_KEYWORDS Apoptosis 7 1.3779527559055118 0.9264111256970518 799701, 811768, 788586, 778883, 799320, 773227, 778713 492 381 19235 0.7182905490472228 1.0 0.9996202904513645 100.0
Annotation Cluster 132 Enrichment Score: 0.11710914830838019
Category Term Count % PValue Genes List Total Pop Hits Pop Total Fold Enrichment Bonferroni Benjamini FDR
GOTERM_BP_FAT GO:0035107~appendage morphogenesis 3 0.5905511811023622 0.7540998307107257 772597, 811768, 813608 368 99 13528 1.1139657444005269 1.0 0.999429904282593 99.9999999969417
GOTERM_BP_FAT GO:0035108~limb morphogenesis 3 0.5905511811023622 0.7540998307107257 772597, 811768, 813608 368 99 13528 1.1139657444005269 1.0 0.999429904282593 99.9999999969417
GOTERM_BP_FAT GO:0048736~appendage development 3 0.5905511811023622 0.7733086357493865 772597, 811768, 813608 368 103 13528 1.0707049387927396 1.0 0.9994944270687517 99.99999999924863
GOTERM_BP_FAT GO:0060173~limb development 3 0.5905511811023622 0.7733086357493865 772597, 811768, 813608 368 103 13528 1.0707049387927396 1.0 0.9994944270687517 99.99999999924863
Annotation Cluster 133 Enrichment Score: 0.11406816090178638
Category Term Count % PValue Genes List Total Pop Hits Pop Total Fold Enrichment Bonferroni Benjamini FDR
GOTERM_BP_FAT GO:0006814~sodium ion transport 4 0.7874015748031495 0.6892489339954744 781603, 813982, 800533, 816702 368 130 13528 1.131103678929766 1.0 0.9985609995090111 99.99999982627541
GOTERM_MF_FAT GO:0031420~alkali metal ion binding 6 1.1811023622047243 0.7379502198221926 781603, 820235, 800533, 814997, 816702, 795754 350 228 12983 0.9761654135338347 1.0 0.9982475527109067 99.99999979643809
SP_PIR_KEYWORDS Sodium transport 3 0.5905511811023622 0.7997304390960318 781603, 800533, 816702 492 116 19235 1.011091253153911 1.0 0.9950739589140087 99.99999999057188
SP_PIR_KEYWORDS Sodium 3 0.5905511811023622 0.7997304390960318 781603, 800533, 816702 492 116 19235 1.011091253153911 1.0 0.9950739589140087 99.99999999057188
GOTERM_MF_FAT GO:0031402~sodium ion binding 3 0.5905511811023622 0.8267396626707013 781603, 800533, 816702 350 117 12983 0.9511355311355312 1.0 0.9995445388615806 99.99999999957966
Annotation Cluster 134 Enrichment Score: 0.10393873342735044
Category Term Count % PValue Genes List Total Pop Hits Pop Total Fold Enrichment Bonferroni Benjamini FDR
UP_SEQ_FEATURE metal ion-binding site:Magnesium 4 0.7874015748031495 0.5758473566614855 784022, 810266, 816702, 781471 492 116 19113 1.3395710681244746 1.0 0.9999998797762304 99.99993827310861
SP_PIR_KEYWORDS magnesium 9 1.7716535433070866 0.8801962154258263 798588, 784022, 810266, 824764, 795906, 816702, 781471, 795285, 805557 492 442 19235 0.7960627966008167 1.0 0.9986517868672942 99.99999999999409
GOTERM_MF_FAT GO:0000287~magnesium ion binding 8 1.574803149606299 0.9622699532178786 784022, 810266, 824764, 816702, 781471, 804324, 795285, 805557 350 452 12983 0.6565360303413401 1.0 0.9999978908530165 100.0
Annotation Cluster 135 Enrichment Score: 0.1030350366071678
Category Term Count % PValue Genes List Total Pop Hits Pop Total Fold Enrichment Bonferroni Benjamini FDR
GOTERM_BP_FAT GO:0006325~chromatin organization 10 1.968503937007874 0.7018423119376163 803067, 818328, 803881, 802568, 780995, 818199, 781471, 789010, 807425, 780939 368 378 13528 0.9725097768576029 1.0 0.9987050632176501 99.99999991492801
GOTERM_BP_FAT GO:0016568~chromatin modification 7 1.3779527559055118 0.7576999287419364 818328, 803881, 802568, 780995, 781471, 807425, 780939 368 274 13528 0.9391463027610284 1.0 0.9994521617485475 99.99999999762898
SP_PIR_KEYWORDS chromatin regulator 5 0.984251968503937 0.7963075168676819 818328, 803881, 802568, 780995, 781471 492 213 19235 0.9177354097484637 1.0 0.9949732858177617 99.9999999879751
GOTERM_BP_FAT GO:0051276~chromosome organization 10 1.968503937007874 0.9142021637874121 803067, 818328, 803881, 802568, 780995, 818199, 781471, 789010, 807425, 780939 368 485 13528 0.757956073509637 1.0 0.999979962746867 100.0
Annotation Cluster 136 Enrichment Score: 0.08590245625809437
Category Term Count % PValue Genes List Total Pop Hits Pop Total Fold Enrichment Bonferroni Benjamini FDR
GOTERM_BP_FAT GO:0016568~chromatin modification 7 1.3779527559055118 0.7576999287419364 818328, 803881, 802568, 780995, 781471, 807425, 780939 368 274 13528 0.9391463027610284 1.0 0.9994521617485475 99.99999999762898
GOTERM_BP_FAT GO:0016570~histone modification 3 0.5905511811023622 0.8476461691739031 781471, 807425, 780939 368 122 13528 0.9039558089807554 1.0 0.9999044090322974 99.99999999999922
GOTERM_BP_FAT GO:0016569~covalent chromatin modification 3 0.5905511811023622 0.860163047139746 781471, 807425, 780939 368 126 13528 0.8752587991718426 1.0 0.9999265197121558 99.99999999999983
Annotation Cluster 137 Enrichment Score: 0.08264209844866362
Category Term Count % PValue Genes List Total Pop Hits Pop Total Fold Enrichment Bonferroni Benjamini FDR
UP_SEQ_FEATURE repeat:LRR 10 4 0.7874015748031495 0.5816848297398747 810735, 772263, 821379, 798637 492 117 19113 1.3281217427558891 1.0 0.9999998873093763 99.99995100635162
UP_SEQ_FEATURE repeat:LRR 13 3 0.5905511811023622 0.5849067371345458 772263, 821379, 798637 492 76 19113 1.533456354300385 1.0 0.9999998817738684 99.99995693145492
UP_SEQ_FEATURE repeat:LRR 9 4 0.7874015748031495 0.6777539874717868 810735, 772263, 821379, 798637 492 135 19113 1.1510388437217707 1.0 0.9999999874031327 99.99999936749556
UP_SEQ_FEATURE repeat:LRR 12 3 0.5905511811023622 0.6823916252286748 772263, 821379, 798637 492 91 19113 1.2806888233717504 1.0 0.9999999879323564 99.99999950328143
UP_SEQ_FEATURE repeat:LRR 8 4 0.7874015748031495 0.7404673199681129 810735, 772263, 821379, 798637 492 149 19113 1.0428875429693896 1.0 0.9999999956752174 99.99999998285736
UP_SEQ_FEATURE repeat:LRR 11 3 0.5905511811023622 0.7413439189993158 772263, 821379, 798637 492 102 19113 1.1425753228120517 1.0 0.9999999941461724 99.9999999837975
UP_SEQ_FEATURE repeat:LRR 7 4 0.7874015748031495 0.8365399453862389 810735, 772263, 821379, 798637 492 177 19113 0.8779109824996557 1.0 0.9999999999473954 99.9999999999923
INTERPRO IPR003591:Leucine-rich repeat, typical subtype 3 0.5905511811023622 0.8600975537121055 810735, 772263, 798637 436 131 16659 0.8750087541144338 1.0 0.9999996776910655 99.9999999999935
SMART SM00369:LRR_TYP 3 0.5905511811023622 0.8948879216280995 810735, 772263, 798637 262 131 9079 0.7935726356272945 1.0 0.999985597603016 99.99999999993558
UP_SEQ_FEATURE repeat:LRR 6 4 0.7874015748031495 0.9090043760302663 810735, 772263, 821379, 798637 492 210 19113 0.7399535423925668 1.0 0.999999999999442 100.0
UP_SEQ_FEATURE repeat:LRR 5 4 0.7874015748031495 0.9384761864176749 810735, 772263, 821379, 798637 492 231 19113 0.6726850385386971 1.0 0.9999999999999883 100.0
UP_SEQ_FEATURE repeat:LRR 4 4 0.7874015748031495 0.9589050796885757 810735, 772263, 821379, 798637 492 252 19113 0.6166279519938057 1.0 0.9999999999999998 100.0
UP_SEQ_FEATURE repeat:LRR 1 5 0.984251968503937 0.96499305694594 810735, 772263, 793508, 821379, 798637 492 318 19113 0.6108107071636754 1.0 1.0 100.0
UP_SEQ_FEATURE repeat:LRR 2 5 0.984251968503937 0.9656203326370016 810735, 772263, 793508, 821379, 798637 492 319 19113 0.6088959400565792 1.0 0.9999999999999999 100.0
SP_PIR_KEYWORDS leucine-rich repeat 5 0.984251968503937 0.9662009301428541 810735, 772263, 793508, 821379, 798637 492 322 19235 0.6070734232187043 1.0 0.9999446141343882 100.0
INTERPRO IPR001611:Leucine-rich repeat 3 0.5905511811023622 0.976657243880175 810735, 772263, 798637 436 213 16659 0.5381509238919757 1.0 0.999999999993426 100.0
UP_SEQ_FEATURE repeat:LRR 3 4 0.7874015748031495 0.9839441767171978 810735, 772263, 821379, 798637 492 299 19113 0.5196998123827392 1.0 1.0 100.0
Annotation Cluster 138 Enrichment Score: 0.08114431856677183
Category Term Count % PValue Genes List Total Pop Hits Pop Total Fold Enrichment Bonferroni Benjamini FDR
GOTERM_BP_FAT GO:0042325~regulation of phosphorylation 12 2.3622047244094486 0.7240025959795358 809004, 811768, 796624, 784222, 806429, 799320, 778750, 817216, 825244, 785851, 780927, 798460 368 466 13528 0.9466318342974435 1.0 0.9990183596383512 99.99999997756517
GOTERM_BP_FAT GO:0051174~regulation of phosphorus metabolic process 12 2.3622047244094486 0.7699506557254141 809004, 811768, 796624, 784222, 806429, 799320, 778750, 817216, 825244, 785851, 780927, 798460 368 485 13528 0.9095472882115644 1.0 0.9994847412210878 99.99999999903159
GOTERM_BP_FAT GO:0019220~regulation of phosphate metabolic process 12 2.3622047244094486 0.7699506557254141 809004, 811768, 796624, 784222, 806429, 799320, 778750, 817216, 825244, 785851, 780927, 798460 368 485 13528 0.9095472882115644 1.0 0.9994847412210878 99.99999999903159
GOTERM_BP_FAT GO:0051347~positive regulation of transferase activity 6 1.1811023622047243 0.7838734211963099 809004, 796624, 805142, 784222, 799320, 798460 368 240 13528 0.9190217391304347 1.0 0.9995641052319555 99.99999999967028
GOTERM_BP_FAT GO:0032147~activation of protein kinase activity 3 0.5905511811023622 0.8195228551586486 809004, 784222, 799320 368 114 13528 0.967391304347826 1.0 0.999805331633149 99.9999999999853
GOTERM_BP_FAT GO:0045860~positive regulation of protein kinase activity 5 0.984251968503937 0.8589876136515894 809004, 796624, 784222, 799320, 798460 368 223 13528 0.8242347436147398 1.0 0.9999251662641591 99.99999999999979
GOTERM_BP_FAT GO:0033674~positive regulation of kinase activity 5 0.984251968503937 0.876693863375082 809004, 796624, 784222, 799320, 798460 368 231 13528 0.7956898174289477 1.0 0.9999495967529188 99.99999999999997
GOTERM_BP_FAT GO:0051338~regulation of transferase activity 8 1.574803149606299 0.8823582301123755 809004, 796624, 805142, 784222, 806429, 799320, 825244, 798460 368 372 13528 0.7905563347358578 1.0 0.9999577406396016 99.99999999999999
GOTERM_BP_FAT GO:0045859~regulation of protein kinase activity 7 1.3779527559055118 0.9103618232193273 809004, 796624, 784222, 806429, 799320, 825244, 798460 368 345 13528 0.745872715816005 1.0 0.9999773064464693 100.0
GOTERM_BP_FAT GO:0043549~regulation of kinase activity 7 1.3779527559055118 0.9255290394261867 809004, 796624, 784222, 806429, 799320, 825244, 798460 368 357 13528 0.7208013640238704 1.0 0.999987883249023 100.0
Annotation Cluster 139 Enrichment Score: 0.07031620229007783
Category Term Count % PValue Genes List Total Pop Hits Pop Total Fold Enrichment Bonferroni Benjamini FDR
GOTERM_MF_FAT GO:0008134~transcription factor binding 13 2.559055118110236 0.7301716835403536 800227, 785565, 807425, 778753, 799701, 786267, 807971, 783881, 809055, 799320, 781558, 789010, 780939 350 513 12983 0.9400111389585074 1.0 0.9984059918778955 99.99999968483868
GOTERM_MF_FAT GO:0003713~transcription coactivator activity 5 0.984251968503937 0.831358839559674 799701, 807971, 783881, 789010, 780939 350 214 12983 0.8666889185580774 1.0 0.9995738512514447 99.99999999971931
GOTERM_MF_FAT GO:0016563~transcription activator activity 8 1.574803149606299 0.9281972502229383 799701, 805429, 807971, 783881, 786794, 789010, 807425, 780939 350 410 12983 0.7237909407665505 1.0 0.9999774307479056 100.0
GOTERM_MF_FAT GO:0003712~transcription cofactor activity 7 1.3779527559055118 0.9287127496899116 799701, 807971, 783881, 785565, 789010, 780939, 778753 350 363 12983 0.7153168044077135 1.0 0.9999765811043393 100.0
Annotation Cluster 140 Enrichment Score: 0.06980320040292617
Category Term Count % PValue Genes List Total Pop Hits Pop Total Fold Enrichment Bonferroni Benjamini FDR
GOTERM_BP_FAT GO:0051223~regulation of protein transport 3 0.5905511811023622 0.8195228551586486 809004, 790401, 811837 368 114 13528 0.967391304347826 1.0 0.999805331633149 99.9999999999853
GOTERM_BP_FAT GO:0070201~regulation of establishment of protein localization 3 0.5905511811023622 0.8443618754874438 809004, 790401, 811837 368 121 13528 0.9114265181458858 1.0 0.9998961287055815 99.99999999999886
GOTERM_BP_FAT GO:0032880~regulation of protein localization 3 0.5905511811023622 0.8922790846371069 809004, 790401, 811837 368 138 13528 0.799149338374291 1.0 0.9999663205982519 100.0
Annotation Cluster 141 Enrichment Score: 0.06902397137769492
Category Term Count % PValue Genes List Total Pop Hits Pop Total Fold Enrichment Bonferroni Benjamini FDR
UP_SEQ_FEATURE repeat:4 5 0.984251968503937 0.691164392532093 819873, 781964, 809369, 825500, 807733 492 182 19113 1.0672406861431252 1.0 0.9999999906455916 99.99999968860158
UP_SEQ_FEATURE repeat:2 5 0.984251968503937 0.8799726482768165 819873, 781964, 809369, 825500, 807733 492 246 19113 0.789584572674995 1.0 0.9999999999946031 99.99999999999996
UP_SEQ_FEATURE repeat:3 4 0.7874015748031495 0.9154552732426897 819873, 781964, 809369, 807733 492 214 19113 0.7261226350581264 1.0 0.9999999999997073 100.0
UP_SEQ_FEATURE repeat:1 4 0.7874015748031495 0.9510786975917366 819873, 781964, 825500, 807733 492 243 19113 0.6394660242898726 1.0 0.9999999999999987 100.0
Annotation Cluster 142 Enrichment Score: 0.06400410259258797
Category Term Count % PValue Genes List Total Pop Hits Pop Total Fold Enrichment Bonferroni Benjamini FDR
SP_PIR_KEYWORDS tpr repeat 4 0.7874015748031495 0.7789667819646924 793757, 807430, 821379, 819982 492 160 19235 0.9773882113821141 1.0 0.9940586233443421 99.99999996114502
UP_SEQ_FEATURE repeat:TPR 3 3 0.5905511811023622 0.8730995636001334 793757, 807430, 821379 492 138 19113 0.8445121951219512 1.0 0.9999999999929021 99.99999999999989
UP_SEQ_FEATURE repeat:TPR 1 3 0.5905511811023622 0.9030263855748673 793757, 807430, 821379 492 151 19113 0.771805847197545 1.0 0.9999999999990447 100.0
UP_SEQ_FEATURE repeat:TPR 2 3 0.5905511811023622 0.9030263855748673 793757, 807430, 821379 492 151 19113 0.771805847197545 1.0 0.9999999999990447 100.0
Annotation Cluster 143 Enrichment Score: 0.0525764978844453
Category Term Count % PValue Genes List Total Pop Hits Pop Total Fold Enrichment Bonferroni Benjamini FDR
GOTERM_CC_FAT GO:0005856~cytoskeleton 36 7.086614173228346 0.7501061721650429 813246, 807430, 823114, 821379, 825212, 791678, 791588, 795620, 798086, 789010, 795169, 809277, 772492, 790401, 803844, 806876, 782538, 793092, 821226, 778382, 800760, 825500, 775114, 814557, 794105, 793757, 822924, 783515, 823938, 793211, 811301, 773928, 813022, 816516, 773778, 795356 357 1381 12782 0.9333390126506794 …
GOTERM_CC_FAT GO:0015630~microtubule cytoskeleton 14 2.7559055118110236 0.7650180429475327 772492, 803844, 823114, 821379, 782538, 825212, 821226, 800760, 825500, 793757, 783515, 793211, 823938, 795620 357 549 12782 0.9130326083074396 1.0 0.9942441069336184 99.99999974798263
GOTERM_CC_FAT GO:0044430~cytoskeletal part 20 3.937007874015748 0.9551274174237515 772492, 823114, 803844, 821379, 782538, 821226, 825212, 778382, 800760, 825500, 793757, 822924, 783515, 795620, 793211, 823938, 773928, 816516, 795169, 795356 357 952 12782 0.7521832262316692 1.0 0.9998607542655117 100.0
GOTERM_CC_FAT GO:0043228~non-membrane-bounded organelle 53 10.433070866141732 0.9980008031254668 803067, 807430, 785565, 826596, 821379, 825212, 791588, 821558, 795620, 789010, 795169, 809277, 772492, 790401, 817602, 821226, 778382, 807425, 785592, 825500, 775114, 814557, 794105, 783515, 793211, 820533, 791970, 817537, 813022, 816516, 784256, 773778, 800556, 813246, 823114, 791678, 786794, 798086…
GOTERM_CC_FAT GO:0043232~intracellular non-membrane-bounded organelle 53 10.433070866141732 0.9980008031254668 803067, 807430, 785565, 826596, 821379, 825212, 791588, 821558, 795620, 789010, 795169, 809277, 772492, 790401, 817602, 821226, 778382, 807425, 785592, 825500, 775114, 814557, 794105, 783515, 793211, 820533, 791970, 817537, 813022, 816516, 784256, 773778, 800556, 813246, 823114, 791678, …
Annotation Cluster 144 Enrichment Score: 0.050717028304470065
Category Term Count % PValue Genes List Total Pop Hits Pop Total Fold Enrichment Bonferroni Benjamini FDR
GOTERM_MF_FAT GO:0003700~transcription factor activity 27 5.31496062992126 0.547259586321569 805429, 796122, 813608, 789616, 785565, 776334, 789522, 789644, 823706, 824127, 821558, 786794, 777417, 784419, 789010, 785198, 782191, 817602, 774235, 807425, 790878, 821588, 774204, 807971, 787234, 780886, 798741 350 975 12983 1.0272263736263736 1.0 0.9917590724769083 99.9992801703225
GOTERM_MF_FAT GO:0043565~sequence-specific DNA binding 17 3.346456692913386 0.569158895256786 805429, 817602, 813608, 785565, 790878, 776334, 789522, 821588, 774204, 807971, 823706, 789644, 821558, 786794, 777417, 784419, 789010 350 607 12983 1.0388844433984468 1.0 0.9923516114446647 99.99965686325964
GOTERM_MF_FAT GO:0030528~transcription regulator activity 34 6.692913385826772 0.9190741927593719 805429, 796122, 813608, 789616, 785565, 793935, 776334, 778753, 789522, 789644, 823706, 821558, 783881, 824127, 795468, 786794, 777417, 784419, 789010, 785198, 780939, 782191, 817602, 774235, 807425, 790878, 785592, 821588, 799701, 774204, 807971, 787234, 780886, 798741 350 1512 12983 0.8341307634164…
GOTERM_BP_FAT GO:0006355~regulation of transcription, DNA-dependent 40 7.874015748031496 0.9371943305483642 800556, 809004, 805429, 796122, 813608, 789616, 785565, 776334, 778753, 795754, 789522, 822199, 789644, 823706, 821558, 783881, 824127, 802568, 786794, 777417, 789010, 784419, 811837, 785198, 782191, 780741, 815844, 817602, 774235, 779005, 790878, 807425, 821588, 774204, 799701, 807971, 787…
GOTERM_BP_FAT GO:0051252~regulation of RNA metabolic process 40 7.874015748031496 0.9550238862260504 800556, 809004, 805429, 796122, 813608, 789616, 785565, 776334, 778753, 795754, 789522, 822199, 789644, 823706, 821558, 783881, 824127, 802568, 786794, 777417, 789010, 784419, 811837, 785198, 782191, 780741, 815844, 817602, 774235, 779005, 790878, 807425, 821588, 774204, 799701, 807971, 787234, 81…
SP_PIR_KEYWORDS transcription regulation 39 7.677165354330709 0.9858259610570426 800556, 805429, 797514, 796122, 813608, 789616, 785565, 808075, 793935, 776334, 778753, 789522, 818328, 789644, 821558, 783881, 824127, 802568, 795468, 786794, 789010, 785198, 780939, 815991, 782191, 815844, 817602, 774235, 779005, 773227, 807425, 785592, 821588, 807971, 787234, 803881, 820533, 781471, 798741 492 202…
GOTERM_BP_FAT GO:0045449~regulation of transcription 55 10.826771653543307 0.9907326858895652 805429, 796122, 813608, 808075, 785565, 793935, 818328, 789644, 821558, 824127, 795468, 789010, 811837, 785198, 805227, 815991, 815844, 790401, 817602, 779005, 773227, 790878, 807425, 785592, 774204, 820533, 781471, 798741, 800556, 809004, 797514, 789616, 776334, 778753, 795754, 789522, 820490, 822199, 8…
SP_PIR_KEYWORDS Transcription 39 7.677165354330709 0.9907340993081604 800556, 805429, 797514, 796122, 813608, 789616, 785565, 808075, 793935, 776334, 778753, 789522, 818328, 789644, 821558, 783881, 824127, 802568, 795468, 786794, 789010, 785198, 780939, 815991, 782191, 815844, 817602, 774235, 779005, 773227, 807425, 785592, 821588, 807971, 787234, 803881, 820533, 781471, 798741 492 2071 19235 0.7…
SP_PIR_KEYWORDS dna-binding 33 6.496062992125983 0.9956337638808345 800556, 805429, 806845, 796122, 813608, 789616, 785565, 793935, 776334, 789522, 789644, 823706, 821558, 824127, 802568, 786794, 777417, 789010, 784419, 785198, 782191, 815844, 817602, 774235, 779005, 807425, 790878, 821588, 774204, 807971, 787234, 780886, 798741 492 1868 19235 0.6906597639316865 1.0 0.9999996977987806 100.0
GOTERM_BP_FAT GO:0006350~transcription 40 7.874015748031496 0.9976161752423846 800556, 805429, 797514, 796122, 813608, 789616, 785565, 808075, 793935, 776334, 778753, 789522, 818328, 789644, 821558, 783881, 824127, 802568, 795468, 786794, 789010, 785198, 780939, 815991, 782191, 815844, 817602, 774235, 779005, 773227, 807425, 785592, 821588, 807971, 787234, 803881, 820533, 781471, 798741, 817593 3…
GOTERM_MF_FAT GO:0003677~DNA binding 35 6.889763779527559 0.9999950940191444 800556, 778234, 805429, 806845, 796122, 813608, 789616, 785565, 793935, 776334, 789522, 789644, 823706, 821558, 824127, 802568, 786794, 777417, 789010, 784419, 785198, 782191, 794601, 815844, 817602, 774235, 779005, 807425, 790878, 821588, 774204, 807971, 787234, 780886, 798741 350 2331 12983 0.556971256971257 1.0 1.0 10…
SP_PIR_KEYWORDS nucleus 70 13.779527559055119 0.9999987939777393 803067, 805429, 806845, 796122, 813608, 818199, 808075, 785565, 824983, 793935, 818328, 789644, 821558, 824127, 795468, 791865, 789010, 785198, 815991, 815844, 817602, 779005, 821226, 773227, 822599, 790878, 815797, 807425, 781919, 785592, 774204, 812242, 820533, 781471, 784256, 798741, 800556, 813246, 812545, 795542, 789616, 776334…
Annotation Cluster 145 Enrichment Score: 0.04940275620640472
Category Term Count % PValue Genes List Total Pop Hits Pop Total Fold Enrichment Bonferroni Benjamini FDR
GOTERM_CC_FAT GO:0044432~endoplasmic reticulum part 9 1.7716535433070866 0.7553912997164629 805484, 801253, 817605, 790401, 819531, 824280, 807748, 819982, 820046 357 347 12782 0.9286319715205967 1.0 0.9936939164160442 99.99999956366861
GOTERM_CC_FAT GO:0042175~nuclear envelope-endoplasmic reticulum network 5 0.984251968503937 0.9586372748399165 805484, 801253, 790401, 819531, 818809 357 284 12782 0.6303507318420326 1.0 0.9998722314036201 100.0
GOTERM_CC_FAT GO:0005789~endoplasmic reticulum membrane 4 0.7874015748031495 0.9816698238624733 805484, 801253, 790401, 819531 357 269 12782 0.5324003207230849 1.0 0.9999782594545285 100.0
Annotation Cluster 146 Enrichment Score: 0.04783717536942999
Category Term Count % PValue Genes List Total Pop Hits Pop Total Fold Enrichment Bonferroni Benjamini FDR
UP_SEQ_FEATURE repeat:ANK 1 5 0.984251968503937 0.847961248836512 818328, 781147, 784023, 826063, 793092 492 231 19113 0.8408562981733713 1.0 0.999999999974894 99.9999999999977
UP_SEQ_FEATURE repeat:ANK 2 5 0.984251968503937 0.8503005820459866 818328, 781147, 784023, 826063, 793092 492 232 19113 0.8372319175777965 1.0 0.9999999999747897 99.99999999999822
SP_PIR_KEYWORDS ank repeat 5 0.984251968503937 0.8647062443990045 818328, 781147, 784023, 826063, 793092 492 240 19235 0.8144901761517614 1.0 0.9981081361534556 99.99999999996618
UP_SEQ_FEATURE repeat:ANK 3 4 0.7874015748031495 0.8785261693871297 818328, 784023, 826063, 793092 492 194 19113 0.8009806386723661 1.0 0.9999999999949163 99.99999999999994
UP_SEQ_FEATURE repeat:ANK 4 3 0.5905511811023622 0.9162773377025748 784023, 826063, 793092 492 158 19113 0.7376119172584131 1.0 0.9999999999996754 100.0
INTERPRO IPR002110:Ankyrin 4 0.7874015748031495 0.9502110197784704 818328, 784023, 826063, 793092 436 238 16659 0.642163287333282 1.0 0.9999999994118065 100.0
SMART SM00248:ANK 4 0.7874015748031495 0.9698866562935559 818328, 784023, 826063, 793092 262 238 9079 0.5823978446340369 1.0 0.9999998513707576 100.0
Annotation Cluster 147 Enrichment Score: 0.04509198882732126
Category Term Count % PValue Genes List Total Pop Hits Pop Total Fold Enrichment Bonferroni Benjamini FDR
SP_PIR_KEYWORDS protein transport 12 2.3622047244094486 0.6973351617093713 816188, 793175, 786199, 798593, 788424, 784222, 785707, 815918, 790480, 820683, 795356, 774736 492 485 19235 0.9673120442544633 1.0 0.9892233507561236 99.99999645988092
GOTERM_BP_FAT GO:0015031~protein transport 14 2.7559055118110236 0.9760362937227927 814054, 786199, 798593, 788424, 826123, 785707, 790480, 774736, 793175, 816188, 824280, 815918, 820683, 795356 368 762 13528 0.6753965536916582 1.0 0.9999998220411319 100.0
GOTERM_BP_FAT GO:0045184~establishment of protein localization 14 2.7559055118110236 0.9782272168507694 814054, 786199, 798593, 788424, 826123, 785707, 790480, 774736, 793175, 816188, 824280, 815918, 820683, 795356 368 769 13528 0.6692486006671567 1.0 0.999999864399769 100.0
GOTERM_BP_FAT GO:0008104~protein localization 15 2.952755905511811 0.9914818570248738 814054, 786199, 798593, 788424, 826123, 785707, 790480, 774736, 816188, 793175, 807971, 824280, 815918, 820683, 795356 368 882 13528 0.6251848565513162 1.0 0.9999999960244602 100.0
Annotation Cluster 148 Enrichment Score: 0.041833793352195156
Category Term Count % PValue Genes List Total Pop Hits Pop Total Fold Enrichment Bonferroni Benjamini FDR
UP_SEQ_FEATURE compositionally biased region:Arg-rich 5 0.984251968503937 0.45812095157496285 782903, 795542, 783854, 822599, 815797 492 135 19113 1.438798554652213 1.0 0.9999988694332529 99.9963362695735
UP_SEQ_FEATURE domain:RRM 3 0.5905511811023622 0.8139537170685638 795542, 773227, 815797 492 119 19113 0.9793502766960444 1.0 0.9999999998045677 99.99999999993334
INTERPRO IPR000504:RNA recognition motif, RNP-1 4 0.7874015748031495 0.9163873561167252 795542, 773227, 815797, 795169 436 211 16659 0.7243358406887256 1.0 0.9999999853652368 100.0
SMART SM00360:RRM 4 0.7874015748031495 0.9453678838346018 795542, 773227, 815797, 795169 262 211 9079 0.656922687312326 1.0 0.9999988603604208 99.99999999999997
SP_PIR_KEYWORDS mrna processing 4 0.7874015748031495 0.9636939633558008 795542, 822599, 815797, 795169 492 260 19235 0.6014696685428393 1.0 0.9999427190830837 100.0
SP_PIR_KEYWORDS mrna splicing 3 0.5905511811023622 0.9714686305419205 795542, 822599, 815797 492 209 19235 0.5611798342863812 1.0 0.9999617382633402 100.0
INTERPRO IPR012677:Nucleotide-binding, alpha-beta plait 3 0.5905511811023622 0.976657243880175 795542, 773227, 815797 436 213 16659 0.5381509238919757 1.0 0.999999999993426 100.0
GOTERM_BP_FAT GO:0008380~RNA splicing 4 0.7874015748031495 0.984486451239967 795542, 780031, 822599, 815797 368 284 13528 0.5177587262706674 1.0 0.9999999590110782 100.0
GOTERM_BP_FAT GO:0006397~mRNA processing 4 0.7874015748031495 0.9931592614959179 795542, 822599, 815797, 795169 368 321 13528 0.45807937152918865 1.0 0.9999999982331202 100.0
SP_PIR_KEYWORDS rna-binding 7 1.3779527559055118 0.9945657321625447 785396, 795542, 791970, 773227, 815797, 795169, 814686 492 540 19235 0.5067938873833182 1.0 0.9999994903227196 100.0
GOTERM_BP_FAT GO:0006396~RNA processing 7 1.3779527559055118 0.9975434140125374 795542, 791970, 780031, 822599, 815797, 795169, 784256 368 547 13528 0.47043160321119154 1.0 0.9999999999412092 100.0
GOTERM_BP_FAT GO:0016071~mRNA metabolic process 4 0.7874015748031495 0.9977692888277386 795542, 822599, 815797, 795169 368 370 13528 0.39741480611045826 1.0 0.9999999999559046 100.0
GOTERM_MF_FAT GO:0003723~RNA binding 7 1.3779527559055118 0.999923380373319 785396, 795542, 791970, 773227, 815797, 795169, 814686 350 718 12983 0.3616434540389972 1.0 0.9999999999999999 100.0
Annotation Cluster 149 Enrichment Score: 0.03991783566268391
Category Term Count % PValue Genes List Total Pop Hits Pop Total Fold Enrichment Bonferroni Benjamini FDR
GOTERM_BP_FAT GO:0032269~negative regulation of cellular protein metabolic process 4 0.7874015748031495 0.8704336896791112 822035, 809004, 811768, 826344 368 180 13528 0.8169082125603865 1.0 0.9999430392624428 99.99999999999996
GOTERM_BP_FAT GO:0051248~negative regulation of protein metabolic process 4 0.7874015748031495 0.8864461341897022 822035, 809004, 811768, 826344 368 187 13528 0.7863287607533131 1.0 0.9999598477531255 100.0
GOTERM_BP_FAT GO:0032268~regulation of cellular protein metabolic process 10 1.968503937007874 0.9009145052358922 822035, 788788, 809004, 811768, 826344, 791970, 778750, 817216, 795169, 780927 368 474 13528 0.7755457714180883 1.0 0.9999717368138822 100.0
GOTERM_BP_FAT GO:0010605~negative regulation of macromolecule metabolic process 11 2.1653543307086616 0.9959947191857876 822035, 809004, 820235, 811768, 821558, 826344, 791970, 812828, 811837, 778753, 789522 368 734 13528 0.5509122141926313 1.0 0.9999999996885715 100.0
Annotation Cluster 150 Enrichment Score: 0.03625467446055873
Category Term Count % PValue Genes List Total Pop Hits Pop Total Fold Enrichment Bonferroni Benjamini FDR
GOTERM_BP_FAT GO:0045944~positive regulation of transcription from RNA polymerase II promoter 9 1.7716535433070866 0.7930246989618978 809004, 805429, 822199, 807971, 817602, 783881, 786794, 807425, 811837 368 371 13528 0.8917731161373491 1.0 0.9996428120887231 99.99999999984374
GOTERM_BP_FAT GO:0006357~regulation of transcription from RNA polymerase II promoter 16 3.149606299212598 0.8937277626508792 809004, 805429, 780741, 817602, 807425, 789522, 799701, 822199, 807971, 783881, 821558, 812828, 786794, 777417, 789010, 811837 368 727 13528 0.8090425213803002 1.0 0.9999668693320497 100.0
GOTERM_BP_FAT GO:0031328~positive regulation of cellular biosynthetic process 15 2.952755905511811 0.8941568000638626 809004, 805429, 780741, 817602, 807425, 807971, 822199, 783881, 791970, 786794, 789010, 817216, 785198, 811837, 818809 368 685 13528 0.8049825452237386 1.0 0.9999667249064892 100.0
GOTERM_BP_FAT GO:0009891~positive regulation of biosynthetic process 15 2.952755905511811 0.9050967898981842 809004, 805429, 780741, 817602, 807425, 807971, 822199, 783881, 791970, 786794, 789010, 817216, 785198, 811837, 818809 368 695 13528 0.7934000625586487 1.0 0.9999750741493205 100.0
GOTERM_BP_FAT GO:0010557~positive regulation of macromolecule biosynthetic process 14 2.7559055118110236 0.9071256845848005 809004, 805429, 780741, 817602, 807425, 807971, 822199, 783881, 786794, 791970, 789010, 817216, 785198, 811837 368 654 13528 0.7869299295306476 1.0 0.9999751949138606 100.0
GOTERM_BP_FAT GO:0045935~positive regulation of nucleobase, nucleoside, nucleotide and nucleic acid metabolic process 13 2.559055118110236 0.9206503318494825 809004, 805429, 817602, 807425, 807971, 822199, 783881, 786794, 789010, 817216, 811837, 818809, 785198 368 624 13528 0.7658514492753623 1.0 0.9999854560861966 100.0
GOTERM_BP_FAT GO:0010628~positive regulation of gene expression 12 2.3622047244094486 0.9216096683833626 809004, 805429, 822199, 807971, 817602, 783881, 786794, 817216, 789010, 785198, 807425, 811837 368 581 13528 0.759260645064731 1.0 0.9999855437456578 100.0
GOTERM_MF_FAT GO:0016563~transcription activator activity 8 1.574803149606299 0.9281972502229383 799701, 805429, 807971, 783881, 786794, 789010, 807425, 780939 350 410 12983 0.7237909407665505 1.0 0.9999774307479056 100.0
GOTERM_BP_FAT GO:0051173~positive regulation of nitrogen compound metabolic process 13 2.559055118110236 0.9379243804709968 809004, 805429, 817602, 807425, 807971, 822199, 783881, 786794, 789010, 817216, 811837, 818809, 785198 368 644 13528 0.7420672427761275 1.0 0.9999940863561104 100.0
GOTERM_BP_FAT GO:0045941~positive regulation of transcription 11 2.1653543307086616 0.9454720991177785 809004, 805429, 822199, 807971, 817602, 783881, 786794, 789010, 785198, 807425, 811837 368 564 13528 0.7169673142152327 1.0 0.9999963508084325 100.0
GOTERM_BP_FAT GO:0045893~positive regulation of transcription, DNA-dependent 9 1.7716535433070866 0.9495672120733112 809004, 805429, 822199, 807971, 817602, 783881, 786794, 807425, 811837 368 477 13528 0.6936013125512716 1.0 0.9999973216394281 100.0
GOTERM_BP_FAT GO:0051254~positive regulation of RNA metabolic process 9 1.7716535433070866 0.9524802827673294 809004, 805429, 822199, 807971, 817602, 783881, 786794, 807425, 811837 368 481 13528 0.6878333182681009 1.0 0.9999978685505359 100.0
SP_PIR_KEYWORDS activator 9 1.7716535433070866 0.9572321098452024 807971, 817602, 783881, 786794, 781471, 789010, 807425, 793935, 795169 492 520 19235 0.6766533771106942 1.0 0.999912273457836 100.0
GOTERM_BP_FAT GO:0010604~positive regulation of macromolecule metabolic process 15 2.952755905511811 0.9877997313540183 809004, 805429, 780741, 817602, 807425, 780927, 807971, 822199, 783881, 791970, 786794, 789010, 817216, 785198, 811837 368 857 13528 0.6434224544670488 1.0 0.9999999840760927 100.0
Annotation Cluster 151 Enrichment Score: 0.035208171983457534
Category Term Count % PValue Genes List Total Pop Hits Pop Total Fold Enrichment Bonferroni Benjamini FDR
GOTERM_CC_FAT GO:0005773~vacuole 6 1.1811023622047243 0.8352345078739569 810255, 778234, 804586, 802829, 790480, 820683 357 252 12782 0.8524743230625582 1.0 0.9977794059502666 99.99999999803302
SP_PIR_KEYWORDS lysosome 3 0.5905511811023622 0.8968670530381243 802829, 790480, 820683 492 149 19235 0.7871582910459978 1.0 0.9990758728887484 99.99999999999932
GOTERM_CC_FAT GO:0005764~lysosome 3 0.5905511811023622 0.9824611965557083 802829, 790480, 820683 357 211 12782 0.5090604962364093 1.0 0.999979020196178 100.0
GOTERM_CC_FAT GO:0000323~lytic vacuole 3 0.5905511811023622 0.9824611965557083 802829, 790480, 820683 357 211 12782 0.5090604962364093 1.0 0.999979020196178 100.0
Annotation Cluster 152 Enrichment Score: 0.029746707464075896
Category Term Count % PValue Genes List Total Pop Hits Pop Total Fold Enrichment Bonferroni Benjamini FDR
GOTERM_BP_FAT GO:0006366~transcription from RNA polymerase II promoter 5 0.984251968503937 0.8828216502730131 782191, 807971, 795468, 785592, 798741 368 234 13528 0.7854886659234486 1.0 0.9999575561094931 99.99999999999999
GOTERM_BP_FAT GO:0006351~transcription, DNA-dependent 5 0.984251968503937 0.9588763600757338 782191, 807971, 795468, 785592, 798741 368 292 13528 0.6294669446098868 1.0 0.9999986800397342 100.0
GOTERM_BP_FAT GO:0032774~RNA biosynthetic process 5 0.984251968503937 0.9618875213062239 782191, 807971, 795468, 785592, 798741 368 296 13528 0.6209606345475911 1.0 0.9999989882308347 100.0
Annotation Cluster 153 Enrichment Score: 0.02801883154790822
Category Term Count % PValue Genes List Total Pop Hits Pop Total Fold Enrichment Bonferroni Benjamini FDR
UP_SEQ_FEATURE domain:BTB 3 0.5905511811023622 0.8831120726361723 790755, 795077, 802893 492 142 19113 0.8207231192030231 1.0 0.9999999999952015 99.99999999999997
INTERPRO IPR000210:BTB/POZ-like 3 0.5905511811023622 0.9499682610808884 790755, 795077, 802893 436 179 16659 0.6403695351340271 1.0 0.9999999994921672 100.0
INTERPRO IPR011333:BTB/POZ fold 3 0.5905511811023622 0.9521304105409345 790755, 795077, 802893 436 181 16659 0.6332936286684576 1.0 0.9999999994664905 100.0
SMART SM00225:BTB 3 0.5905511811023622 0.9671711200316468 790755, 795077, 802893 262 179 9079 0.580771035012154 1.0 0.9999998480000829 100.0
Annotation Cluster 154 Enrichment Score: 0.027743081289434056
Category Term Count % PValue Genes List Total Pop Hits Pop Total Fold Enrichment Bonferroni Benjamini FDR
GOTERM_BP_FAT GO:0051960~regulation of nervous system development 4 0.7874015748031495 0.8967798839631242 813105, 801011, 811837, 776334 368 192 13528 0.7658514492753623 1.0 0.9999674930620046 100.0
GOTERM_BP_FAT GO:0050767~regulation of neurogenesis 3 0.5905511811023622 0.9424881848562042 801011, 811837, 776334 368 166 13528 0.6643530644316396 1.0 0.9999956403449671 100.0
GOTERM_BP_FAT GO:0060284~regulation of cell development 3 0.5905511811023622 0.9768074960267747 801011, 811837, 776334 368 205 13528 0.5379639448568398 1.0 0.9999998397324786 100.0
Annotation Cluster 155 Enrichment Score: 0.02093053376487439
Category Term Count % PValue Genes List Total Pop Hits Pop Total Fold Enrichment Bonferroni Benjamini FDR
GOTERM_CC_FAT GO:0044454~nuclear chromosome part 3 0.5905511811023622 0.858028891132375 802893, 797302, 807425 357 122 12782 0.8804243008678881 1.0 0.998383192160431 99.99999999974311
GOTERM_CC_FAT GO:0000228~nuclear chromosome 3 0.5905511811023622 0.9429958741022804 802893, 797302, 807425 357 162 12782 0.6630355846042121 1.0 0.9997591421556741 100.0
GOTERM_CC_FAT GO:0000785~chromatin 3 0.5905511811023622 0.9770429654681394 803067, 802893, 807425 357 200 12782 0.5370588235294118 1.0 0.9999632228246197 100.0
GOTERM_CC_FAT GO:0044427~chromosomal part 5 0.984251968503937 0.99502005271271 803067, 802893, 820533, 797302, 807425 357 386 12782 0.4637813674692675 1.0 0.9999988859632235 100.0
GOTERM_CC_FAT GO:0005694~chromosome 5 0.984251968503937 0.9990566885963588 803067, 802893, 820533, 797302, 807425 357 460 12782 0.38917306052855927 1.0 0.9999999776670263 100.0
Annotation Cluster 156 Enrichment Score: 0.009835125519707002
Category Term Count % PValue Genes List Total Pop Hits Pop Total Fold Enrichment Bonferroni Benjamini FDR
SP_PIR_KEYWORDS ligase 6 1.1811023622047243 0.8924010541518482 817606, 814774, 784968, 778574, 822361, 795285 492 305 19235 0.7690923630547781 1.0 0.9989918919349552 99.99999999999874
SP_PIR_KEYWORDS ubl conjugation pathway 8 1.574803149606299 0.9767067877738448 817606, 814774, 778574, 826980, 807028, 819434, 822361, 777054 492 509 19235 0.6144680307313879 1.0 0.9999771968330889 100.0
GOTERM_BP_FAT GO:0044265~cellular macromolecule catabolic process 13 2.559055118110236 0.9789686983431474 817606, 778234, 814774, 778574, 826980, 777054, 802893, 780995, 807028, 824280, 819434, 822361, 814686 368 725 13528 0.659160419790105 1.0 0.9999998786848296 100.0
GOTERM_BP_FAT GO:0009057~macromolecule catabolic process 14 2.7559055118110236 0.981566328598895 817606, 778234, 814774, 778574, 826980, 777054, 802893, 805402, 780995, 807028, 824280, 819434, 822361, 814686 368 781 13528 0.6589656516172132 1.0 0.9999999223064352 100.0
GOTERM_BP_FAT GO:0051603~proteolysis involved in cellular protein catabolic process 9 1.7716535433070866 0.993140912941733 778234, 817606, 814774, 778574, 826980, 807028, 819434, 822361, 777054 368 600 13528 0.5514130434782608 1.0 0.9999999982830515 100.0
GOTERM_BP_FAT GO:0044257~cellular protein catabolic process 9 1.7716535433070866 0.9934916672196286 778234, 817606, 814774, 778574, 826980, 807028, 819434, 822361, 777054 368 603 13528 0.5486696950032447 1.0 0.9999999984968275 100.0
GOTERM_BP_FAT GO:0030163~protein catabolic process 9 1.7716535433070866 0.9953498063262665 778234, 817606, 814774, 778574, 826980, 807028, 819434, 822361, 777054 368 622 13528 0.5319096882426955 1.0 0.9999999995023754 100.0
GOTERM_BP_FAT GO:0019941~modification-dependent protein catabolic process 8 1.574803149606299 0.9957725422808177 817606, 814774, 778574, 826980, 807028, 819434, 822361, 777054 368 574 13528 0.5123466141493713 1.0 0.9999999996451397 100.0
GOTERM_BP_FAT GO:0043632~modification-dependent macromolecule catabolic process 8 1.574803149606299 0.9957725422808177 817606, 814774, 778574, 826980, 807028, 819434, 822361, 777054 368 574 13528 0.5123466141493713 1.0 0.9999999996451397 100.0
Annotation Cluster 157 Enrichment Score: 0.0033365449361877756
Category Term Count % PValue Genes List Total Pop Hits Pop Total Fold Enrichment Bonferroni Benjamini FDR
INTERPRO IPR001909:Krueppel-associated box 6 1.1811023622047243 0.9570611254657437 800556, 787234, 815844, 824127, 774235, 779005 436 355 16659 0.6457811086703709 1.0 0.9999999997010998 100.0
UP_SEQ_FEATURE domain:KRAB 5 0.984251968503937 0.9728783711135413 800556, 787234, 815844, 774235, 779005 492 332 19113 0.5850536291507493 1.0 1.0 100.0
SMART SM00349:KRAB 6 1.1811023622047243 0.9778140799820438 800556, 787234, 815844, 824127, 774235, 779005 262 355 9079 0.5856789592516933 1.0 0.9999999443718984 100.0
UP_SEQ_FEATURE zinc finger region:C2H2-type 1 8 1.574803149606299 0.9869728208639202 800556, 787234, 815844, 824127, 789616, 774235, 786794, 779005 492 542 19113 0.5733957339573397 1.0 1.0 100.0
UP_SEQ_FEATURE zinc finger region:C2H2-type 12 3 0.5905511811023622 0.9895018381742455 815844, 774235, 779005 492 252 19113 0.46247096399535426 1.0 1.0 100.0
UP_SEQ_FEATURE zinc finger region:C2H2-type 2 8 1.574803149606299 0.9957353013842392 800556, 787234, 815844, 824127, 789616, 774235, 786794, 779005 492 608 19113 0.5111521181001284 1.0 1.0 100.0
UP_SEQ_FEATURE zinc finger region:C2H2-type 3 8 1.574803149606299 0.9966640826268992 800556, 787234, 815844, 824127, 789616, 774235, 786794, 779005 492 622 19113 0.4996470865030194 1.0 1.0 100.0
INTERPRO IPR013087:Zinc finger, C2H2-type/integrase, DNA-binding 8 1.574803149606299 0.9972143305922999 800556, 787234, 815844, 824127, 789616, 774235, 786794, 779005 436 621 16659 0.49222177901874753 1.0 1.0 100.0
UP_SEQ_FEATURE zinc finger region:C2H2-type 4 7 1.3779527559055118 0.9973067758168777 800556, 787234, 815844, 824127, 789616, 774235, 779005 492 575 19113 0.47292682926829266 1.0 1.0 100.0
UP_SEQ_FEATURE zinc finger region:C2H2-type 5 6 1.1811023622047243 0.9983145568793282 800556, 787234, 815844, 824127, 774235, 779005 492 538 19113 0.43324417444917945 1.0 1.0 100.0
UP_SEQ_FEATURE zinc finger region:C2H2-type 10 3 0.5905511811023622 0.9984519203175424 815844, 774235, 779005 492 334 19113 0.3489301884036805 1.0 1.0 100.0
UP_SEQ_FEATURE zinc finger region:C2H2-type 8 4 0.7874015748031495 0.9987108057238144 800556, 815844, 774235, 779005 492 417 19113 0.37263847458618476 1.0 1.0 100.0
UP_SEQ_FEATURE zinc finger region:C2H2-type 6 5 0.984251968503937 0.9987586886568232 800556, 815844, 824127, 774235, 779005 492 488 19113 0.3980282886845262 1.0 1.0 100.0
UP_SEQ_FEATURE zinc finger region:C2H2-type 7 4 0.7874015748031495 0.9993962453789256 800556, 815844, 774235, 779005 492 451 19113 0.3445459953490888 1.0 1.0 100.0
UP_SEQ_FEATURE zinc finger region:C2H2-type 9 3 0.5905511811023622 0.9994331728810493 815844, 774235, 779005 492 376 19113 0.3099539439543331 1.0 1.0 100.0
INTERPRO IPR007087:Zinc finger, C2H2-type 9 1.7716535433070866 0.9996014158864588 800556, 787234, 815844, 824127, 789616, 821558, 774235, 786794, 779005 436 784 16659 0.4386204596517506 1.0 1.0 100.0
INTERPRO IPR015880:Zinc finger, C2H2-like 9 1.7716535433070866 0.9996886052545886 800556, 787234, 815844, 824127, 789616, 821558, 774235, 786794, 779005 436 797 16659 0.4314660481392378 1.0 1.0 100.0
SMART SM00355:ZnF_C2H2 9 1.7716535433070866 0.9999491853658156 800556, 787234, 815844, 824127, 789616, 821558, 774235, 786794, 779005 262 797 9079 0.3913099696380511 1.0 1.0 100.0
Annotation Cluster 158 Enrichment Score: 0.002121533475199728
Category Term Count % PValue Genes List Total Pop Hits Pop Total Fold Enrichment Bonferroni Benjamini FDR
GOTERM_CC_FAT GO:0005730~nucleolus 13 2.559055118110236 0.9764492106175242 800556, 780741, 817602, 826596, 785565, 785592, 821558, 811301, 786794, 780031, 789010, 784256, 795356 357 698 12782 0.6668352154615429 1.0 0.9999635941512658 100.0
GOTERM_CC_FAT GO:0043233~organelle lumen 31 6.102362204724409 0.9997392834806562 800556, 808225, 805429, 784968, 816402, 785565, 826596, 807748, 778753, 810724, 821558, 795468, 824280, 786794, 780031, 789010, 819982, 820046, 780939, 814686, 780741, 817605, 817602, 821226, 785592, 809369, 796624, 811301, 818809, 784256, 795356 357 1820 12782 0.6098470157293686 1.0 0.9999999989959695 100.0
GOTERM_CC_FAT GO:0031974~membrane-enclosed lumen 31 6.102362204724409 0.9998482863949428 800556, 808225, 805429, 784968, 816402, 785565, 826596, 807748, 778753, 810724, 821558, 795468, 824280, 786794, 780031, 789010, 819982, 820046, 780939, 814686, 780741, 817605, 817602, 821226, 785592, 809369, 796624, 811301, 818809, 784256, 795356 357 1856 12782 0.5980180865449628 1.0 0.9999999996981163 100.0
GOTERM_CC_FAT GO:0070013~intracellular organelle lumen 29 5.708661417322835 0.9998769348876336 808225, 800556, 805429, 784968, 816402, 785565, 826596, 807748, 778753, 810724, 821558, 795468, 824280, 786794, 780031, 789010, 820046, 819982, 780939, 814686, 780741, 817605, 817602, 821226, 785592, 811301, 818809, 784256, 795356 357 1779 12782 0.583650211068126 1.0 0.999999999789917 100.0
GOTERM_CC_FAT GO:0031981~nuclear lumen 21 4.133858267716536 0.9999430348376533 800556, 808225, 805429, 780741, 817602, 785565, 826596, 821226, 785592, 778753, 821558, 795468, 811301, 786794, 780031, 789010, 818809, 784256, 795356, 780939, 814686 357 1450 12782 0.5185395537525355 1.0 0.9999999999562164 100.0
Annotation Cluster 159 Enrichment Score: 0.0018837116657917604
Category Term Count % PValue Genes List Total Pop Hits Pop Total Fold Enrichment Bonferroni Benjamini FDR
GOTERM_BP_FAT GO:0000122~negative regulation of transcription from RNA polymerase II promoter 4 0.7874015748031495 0.9771263567492511 821558, 812828, 811837, 789522 368 266 13528 0.5527950310559007 1.0 0.9999998438478997 100.0
GOTERM_MF_FAT GO:0016564~transcription repressor activity 4 0.7874015748031495 0.9918586886331643 821558, 785565, 778753, 789522 350 316 12983 0.46954792043399635 1.0 0.9999999941299845 100.0
GOTERM_BP_FAT GO:0010629~negative regulation of gene expression 7 1.3779527559055118 0.994324532552296 820235, 821558, 791970, 812828, 811837, 778753, 789522 368 504 13528 0.5105676328502415 1.0 0.9999999990617684 100.0
GOTERM_BP_FAT GO:0010605~negative regulation of macromolecule metabolic process 11 2.1653543307086616 0.9959947191857876 822035, 809004, 820235, 811768, 821558, 826344, 791970, 812828, 811837, 778753, 789522 368 734 13528 0.5509122141926313 1.0 0.9999999996885715 100.0
GOTERM_BP_FAT GO:0045892~negative regulation of transcription, DNA-dependent 4 0.7874015748031495 0.9969159385161676 821558, 812828, 811837, 789522 368 356 13528 0.41304347826086957 1.0 0.9999999998740365 100.0
GOTERM_BP_FAT GO:0051253~negative regulation of RNA metabolic process 4 0.7874015748031495 0.997314763371749 821558, 812828, 811837, 789522 368 362 13528 0.4061974537593082 1.0 0.9999999999237159 100.0
GOTERM_BP_FAT GO:0045934~negative regulation of nucleobase, nucleoside, nucleotide and nucleic acid metabolic process 6 1.1811023622047243 0.9984690381383392 804456, 821558, 812828, 811837, 778753, 789522 368 512 13528 0.43079144021739124 1.0 0.999999999988307 100.0
GOTERM_BP_FAT GO:0051172~negative regulation of nitrogen compound metabolic process 6 1.1811023622047243 0.9986794932557191 804456, 821558, 812828, 811837, 778753, 789522 368 519 13528 0.4249811510429756 1.0 0.9999999999930897 100.0
GOTERM_BP_FAT GO:0016481~negative regulation of transcription 5 0.984251968503937 0.9987221534034789 821558, 812828, 811837, 778753, 789522 368 459 13528 0.4004452022354836 1.0 0.9999999999936142 100.0
GOTERM_BP_FAT GO:0031327~negative regulation of cellular biosynthetic process 6 1.1811023622047243 0.9994641431122755 804456, 821558, 812828, 811837, 778753, 789522 368 561 13528 0.39316438037665663 1.0 0.9999999999997533 100.0
GOTERM_BP_FAT GO:0009890~negative regulation of biosynthetic process 6 1.1811023622047243 0.9995876683040212 804456, 821558, 812828, 811837, 778753, 789522 368 573 13528 0.3849305713635329 1.0 0.999999999999905 100.0
GOTERM_BP_FAT GO:0010558~negative regulation of macromolecule biosynthetic process 5 0.984251968503937 0.9998283029080256 821558, 812828, 811837, 778753, 789522 368 547 13528 0.3360225737222796 1.0 0.9999999999999963 100.0
Annotation Cluster 160 Enrichment Score: 0.0013276224833455416
Category Term Count % PValue Genes List Total Pop Hits Pop Total Fold Enrichment Bonferroni Benjamini FDR
GOTERM_BP_FAT GO:0000279~M phase 4 0.7874015748031495 0.9942880226702897 796624, 791970, 800760, 824441 368 329 13528 0.44694066340689836 1.0 0.999999999075456 100.0
GOTERM_BP_FAT GO:0022402~cell cycle process 8 1.574803149606299 0.9950054130117904 803717, 796624, 791970, 785198, 800760, 824441, 805227, 798460 368 565 13528 0.5205078876490957 1.0 0.9999999993903539 100.0
GOTERM_BP_FAT GO:0022403~cell cycle phase 5 0.984251968503937 0.9965748542145844 796624, 791970, 800760, 824441, 805227 368 414 13528 0.4439718546523839 1.0 0.9999999998174948 100.0
GOTERM_BP_FAT GO:0007049~cell cycle 10 1.968503937007874 0.9992650255534897 803717, 796624, 788114, 791970, 821226, 785198, 800760, 824441, 805227, 798460 368 776 13528 0.4737225459435231 1.0 0.9999999999992083 100.0
GOTERM_BP_FAT GO:0000278~mitotic cell cycle 3 0.5905511811023622 0.9996169790594549 796624, 800760, 805227 368 370 13528 0.2980611045828437 1.0 0.9999999999999243 100.0
Annotation Cluster 161 Enrichment Score: 9.976572998419884E-4
Category Term Count % PValue Genes List Total Pop Hits Pop Total Fold Enrichment Bonferroni Benjamini FDR
GOTERM_BP_FAT GO:0034613~cellular protein localization 5 0.984251968503937 0.9963462673545567 814054, 807971, 788424, 826123, 815918 368 411 13528 0.44721252512429915 1.0 0.9999999997742296 100.0
GOTERM_BP_FAT GO:0070727~cellular macromolecule localization 5 0.984251968503937 0.9965748542145844 814054, 807971, 788424, 826123, 815918 368 414 13528 0.4439718546523839 1.0 0.9999999998174948 100.0
GOTERM_BP_FAT GO:0006886~intracellular protein transport 4 0.7874015748031495 0.9979675186227296 814054, 788424, 826123, 815918 368 374 13528 0.3931643803766566 1.0 0.9999999999664151 100.0
GOTERM_BP_FAT GO:0046907~intracellular transport 6 1.1811023622047243 0.999937237190056 799701, 814054, 811768, 788424, 826123, 815918 368 657 13528 0.33571570379193966 1.0 0.9999999999999999 100.0
Annotation Cluster 162 Enrichment Score: 7.516075850715314E-5
Category Term Count % PValue Genes List Total Pop Hits Pop Total Fold Enrichment Bonferroni Benjamini FDR
SP_PIR_KEYWORDS olfaction 3 0.5905511811023622 0.9997281404339399 812830, 785719, 818302 492 409 19235 0.28676426739817523 1.0 0.9999999998183702 100.0
GOTERM_BP_FAT GO:0007606~sensory perception of chemical stimulus 4 0.7874015748031495 0.9998312358563832 812830, 789255, 785719, 818302 368 478 13528 0.3076223394578861 1.0 0.9999999999999963 100.0
GOTERM_BP_FAT GO:0007608~sensory perception of smell 3 0.5905511811023622 0.9999214858685037 812830, 785719, 818302 368 431 13528 0.25587612226369416 1.0 0.9999999999999998 100.0
