# Supplementary material for: Differences among brain tumor stem cell types and fetal neural stem cells in focal regions of histone modifications and DNA methylation, broad regions of modifications, and bivalent promoters
Source: BMC Genomics. 2014 Aug 27;15(1):724. doi: 10.1186/1471-2164-15-724 (PMC4155105; doi:10.1186/1471-2164-15-724)
Supplement: Supplementary file 30 — Additional file 30: Output of DAVID gene classification tool for genes that have H3K9me3 in their promoters in every BTSC type but not in fNSCs. (XLS 42 KB) [file 12864_2014_6396_MOESM30_ESM.xls]

## Sheet: K9ALLBTSCpos_fNSCneg
Annotation Cluster 1	Enrichment Score: 2.7625521590483886
Category	Term	Count	%	PValue	Genes	List Total	Pop Hits	Pop Total	Fold Enrichment	Bonferroni	Benjamini	FDR
UP_SEQ_FEATURE	zinc finger region:C2H2-type 5	11	18.9655	2.69011e-06	ZNF69, ZNF43, ZNF85, ZNF691, ZNF132, ZNF708, ZIC4, ZNF248, ZBTB17, ZNF180, ZNF572	56	538	19113	6.97833	0.000605092	0.000605092	0.00343667
UP_SEQ_FEATURE	zinc finger region:C2H2-type 12	8	13.7931	7.53996e-06	ZNF69, ZNF43, ZNF85, ZNF132, ZNF708, ZBTB17, ZNF180, ZNF572	56	252	19113	10.835	0.00169506	0.000847889	0.00963219
UP_SEQ_FEATURE	zinc finger region:C2H2-type 6	10	17.2414	9.59059e-06	ZNF69, ZNF43, ZNF85, ZNF691, ZNF132, ZNF708, ZNF248, ZBTB17, ZNF180, ZNF572	56	488	19113	6.99393	0.00215557	0.000719039	0.0122517
UP_SEQ_FEATURE	zinc finger region:C2H2-type 8	9	15.5172	2.38219e-05	ZNF69, ZNF43, ZNF85, ZNF132, ZNF708, ZNF248, ZBTB17, ZNF180, ZNF572	56	417	19113	7.36626	0.00534565	0.0013391	0.0304292
UP_SEQ_FEATURE	zinc finger region:C2H2-type 4	10	17.2414	3.50766e-05	ZNF69, ZNF85, ZNF691, ZNF132, ZNF708, ZIC4, ZNF248, ZBTB17, ZNF180, ZNF572	56	575	19113	5.93571	0.0078613	0.00157723	0.0448025
SMART	SM00355:ZnF_C2H2	11	18.9655	3.70583e-05	ZNF69, ZNF43, ZNF85, ZNF691, ZNF132, ZNF708, ZIC4, ZNF248, ZBTB17, ZNF180, ZNF572	27	797	9079	4.64097	0.000814966	0.000814966	0.0289995
UP_SEQ_FEATURE	zinc finger region:C2H2-type 7	9	15.5172	4.1588e-05	ZNF69, ZNF43, ZNF85, ZNF132, ZNF708, ZNF248, ZBTB17, ZNF180, ZNF572	56	451	19113	6.81094	0.00931384	0.00155837	0.0531174
UP_SEQ_FEATURE	zinc finger region:C2H2-type 10	8	13.7931	4.61576e-05	ZNF69, ZNF43, ZNF85, ZNF132, ZNF708, ZBTB17, ZNF180, ZNF572	56	334	19113	8.17494	0.010332	0.00148257	0.0589523
INTERPRO	IPR013087:Zinc finger, C2H2-type/integrase, DNA-binding	10	17.2414	5.02484e-05	ZNF43, ZNF85, ZNF691, ZNF132, ZNF708, ZIC4, ZNF248, ZBTB17, ZNF180, ZNF572	48	621	16659	5.58877	0.00471233	0.00471233	0.0551081
INTERPRO	IPR007087:Zinc finger, C2H2-type	11	18.9655	5.33901e-05	ZNF69, ZNF43, ZNF85, ZNF691, ZNF132, ZNF708, ZIC4, ZNF248, ZBTB17, ZNF180, ZNF572	48	784	16659	4.8695	0.00500623	0.00250626	0.0585528
INTERPRO	IPR015880:Zinc finger, C2H2-like	11	18.9655	6.13131e-05	ZNF69, ZNF43, ZNF85, ZNF691, ZNF132, ZNF708, ZIC4, ZNF248, ZBTB17, ZNF180, ZNF572	48	797	16659	4.79007	0.00574703	0.00191936	0.0672392
UP_SEQ_FEATURE	zinc finger region:C2H2-type 3	10	17.2414	6.4464e-05	ZNF69, ZNF85, ZNF691, ZNF132, ZNF708, ZIC4, ZNF248, ZBTB17, ZNF180, ZNF572	56	622	19113	5.4872	0.0144002	0.00181147	0.0823242
UP_SEQ_FEATURE	zinc finger region:C2H2-type 9	8	13.7931	9.70879e-05	ZNF69, ZNF43, ZNF85, ZNF132, ZNF708, ZBTB17, ZNF180, ZNF572	56	376	19113	7.26178	0.0216089	0.00242437	0.123963
UP_SEQ_FEATURE	zinc finger region:C2H2-type 11	7	12.069	0.000190223	ZNF69, ZNF43, ZNF132, ZNF708, ZBTB17, ZNF180, ZNF572	56	293	19113	8.15401	0.0419012	0.00427128	0.242746
PIR_SUPERFAMILY	PIRSF005559:zinc finger protein ZFP-36	6	10.3448	0.000233753	ZNF69, ZNF43, ZNF85, ZNF132, ZNF708, ZNF248	32	137	7396	10.1223	0.00745307	0.00745307	0.202269
UP_SEQ_FEATURE	zinc finger region:C2H2-type 13	6	10.3448	0.000277821	ZNF69, ZNF43, ZNF85, ZNF132, ZNF708, ZBTB17	56	201	19113	10.1882	0.0606042	0.00566737	0.354348
UP_SEQ_FEATURE	zinc finger region:C2H2-type 2	9	15.5172	0.000326061	ZNF69, ZNF85, ZNF691, ZNF132, ZNF708, ZNF248, ZBTB17, ZNF180, ZNF572	56	608	19113	5.05219	0.0707484	0.00609599	0.415758
UP_SEQ_FEATURE	domain:KRAB	7	12.069	0.000371798	ZNF69, ZNF43, ZNF85, ZNF132, ZNF708, ZNF248, ZNF180	56	332	19113	7.19616	0.0802653	0.00641549	0.473949
SMART	SM00349:KRAB	7	12.069	0.000405677	ZNF69, ZNF43, ZNF85, ZNF132, ZNF708, ZNF248, ZNF180	27	355	9079	6.63046	0.00888698	0.0044534	0.317057
UP_SEQ_FEATURE	zinc finger region:C2H2-type 1; degenerate	5	8.62069	0.000419074	ZNF69, ZNF85, ZNF132, ZNF708, ZNF248	56	122	19113	13.9879	0.0900006	0.00671389	0.534065
INTERPRO	IPR001909:Krueppel-associated box	7	12.069	0.000461134	ZNF69, ZNF43, ZNF85, ZNF132, ZNF708, ZNF248, ZNF180	48	355	16659	6.84349	0.0424301	0.0107806	0.504697
UP_SEQ_FEATURE	zinc finger region:C2H2-type 14	5	8.62069	0.001079	ZNF69, ZNF43, ZNF85, ZNF132, ZNF708	56	157	19113	10.8695	0.215655	0.0160633	1.36975
SP_PIR_KEYWORDS	dna-binding	14	24.1379	0.002305	ZNF69, ZNF85, ZNF43, ZNF132, SOX1, ZBTB17, TAL1, ZNF691, ZNF708, ZIC4, ZNF248, EDF1, ZNF180, ZNF572	57	1868	19235	2.52911	0.234854	0.234854	2.59841
GOTERM_MF_FAT	GO:0003677~DNA binding	16	27.5862	0.00271671	ZNF69, ZNF85, ZNF43, SOX1, ZNF132, ZBTB17, TAL1, ZNF691, ZNF708, ZIC4, TDP1, ZNF248, EDF1, FANCG, ZNF180, ZNF572	41	2331	12983	2.17355	0.274583	0.274583	3.06538
UP_SEQ_FEATURE	zinc finger region:C2H2-type 15	4	6.89655	0.00677657	ZNF43, ZNF85, ZNF132, ZNF708	56	134	19113	10.1882	0.783447	0.0911906	8.32021
SP_PIR_KEYWORDS	nucleus	22	37.931	0.0069775	ZNF69, ZNF85, ZNF43, TDRD3, SOX1, ZNF132, ZBTB17, TAL1, ZNF691, ID2, S100B, TDP1, ZIC4, ZNF708, ZNF248, CDY1B, EDF1, CAND1, FANCG, BIVM, ZNF180, ZNF572	57	4283	19235	1.73337	0.556132	0.333765	7.67767
SP_PIR_KEYWORDS	zinc	14	24.1379	0.00891939	ZNF69, ZNF85, ZNF43, ZNF132, ZBTB17, S100B, RPS29, ZNF691, ZNF708, ZIC4, ZNF248, ZC3H11A, ZNF180, ZNF572	57	2189	19235	2.15824	0.646295	0.292792	9.71658
SP_PIR_KEYWORDS	zinc-finger	12	20.6897	0.00971849	ZNF69, ZNF43, ZNF85, ZNF691, ZNF132, ZNF708, ZIC4, ZNF248, ZC3H11A, ZBTB17, ZNF180, ZNF572	57	1718	19235	2.35709	0.677889	0.246642	10.5436
GOTERM_BP_FAT	GO:0006355~regulation of transcription, DNA-dependent	12	20.6897	0.011667	ZNF69, ZNF43, ZNF85, TAL1, ID2, SOX1, ZNF132, ZNF708, ZNF248, EDF1, CAND1, ZNF180	41	1773	13528	2.23317	0.986992	0.986992	14.9414
SP_PIR_KEYWORDS	transcription regulation	13	22.4138	0.0123951	ZNF85, ZNF43, ZNF69, ZNF132, SOX1, ZBTB17, TAL1, ZNF708, ZNF248, EDF1, CAND1, ZNF180, ZNF572	57	2026	19235	2.16532	0.764682	0.25126	13.2637
GOTERM_BP_FAT	GO:0051252~regulation of RNA metabolic process	12	20.6897	0.0136919	ZNF69, ZNF43, ZNF85, TAL1, ID2, SOX1, ZNF132, ZNF708, ZNF248, EDF1, CAND1, ZNF180	41	1813	13528	2.1839	0.993909	0.921958	17.3134
SP_PIR_KEYWORDS	Transcription	13	22.4138	0.0145923	ZNF85, ZNF43, ZNF69, ZNF132, SOX1, ZBTB17, TAL1, ZNF708, ZNF248, EDF1, CAND1, ZNF180, ZNF572	57	2071	19235	2.11827	0.81826	0.247381	15.4399
GOTERM_BP_FAT	GO:0006350~transcription	13	22.4138	0.0154478	ZNF85, ZNF43, ZNF69, ZNF132, SOX1, ZBTB17, TAL1, ZNF708, ZNF248, EDF1, CAND1, ZNF180, ZNF572	41	2101	13528	2.04158	0.99685	0.853408	19.3204
GOTERM_MF_FAT	GO:0008270~zinc ion binding	14	24.1379	0.017825	ZNF69, ZNF85, ZNF43, ZNF132, ZBTB17, S100B, RPS29, ZNF691, ZNF708, ZIC4, ZNF248, ZC3H11A, ZNF180, ZNF572	41	2311	12983	1.91831	0.880246	0.653945	18.6033
GOTERM_BP_FAT	GO:0045449~regulation of transcription	14	24.1379	0.0322276	ZNF69, ZNF85, ZNF43, ZNF132, SOX1, ZBTB17, TAL1, ID2, ZNF708, ZNF248, EDF1, CAND1, ZNF180, ZNF572	41	2601	13528	1.77598	0.999995	0.951691	36.3473
UP_SEQ_FEATURE	zinc finger region:C2H2-type 16	3	5.17241	0.035494	ZNF43, ZNF85, ZNF132	56	103	19113	9.94088	0.999706	0.380172	36.9784
GOTERM_MF_FAT	GO:0046914~transition metal ion binding	14	24.1379	0.0699518	ZNF69, ZNF85, ZNF43, ZNF132, ZBTB17, S100B, RPS29, ZNF691, ZNF708, ZIC4, ZNF248, ZC3H11A, ZNF180, ZNF572	41	2785	12983	1.59182	0.999808	0.942295	56.3922
UP_SEQ_FEATURE	zinc finger region:C2H2-type 1	5	8.62069	0.070307	ZNF43, ZNF691, ZBTB17, ZNF180, ZNF572	56	542	19113	3.14856	1	0.578232	60.5974
SP_PIR_KEYWORDS	zinc finger	3	5.17241	0.0732641	ZNF43, ZNF85, ZNF708	57	153	19235	6.61679	0.999853	0.668211	58.0235
GOTERM_MF_FAT	GO:0003700~transcription factor activity	7	12.069	0.0760677	ZNF69, ZNF85, TAL1, SOX1, ZNF132, EDF1, ZBTB17	41	975	12983	2.27345	0.999912	0.903087	59.5636
SP_PIR_KEYWORDS	DNA binding	4	6.89655	0.0765238	ZNF43, ZNF85, TAL1, ZNF708	57	340	19235	3.97007	0.999902	0.602865	59.6774
SP_PIR_KEYWORDS	metal-binding	14	24.1379	0.0820721	ZNF69, ZNF85, ZNF43, ZNF132, ZBTB17, S100B, RPS29, ZNF691, ZNF708, ZIC4, ZNF248, ZC3H11A, ZNF180, ZNF572	57	2972	19235	1.58963	0.999951	0.594679	62.3566
GOTERM_MF_FAT	GO:0030528~transcription regulator activity	9	15.5172	0.0867577	ZNF69, ZNF85, TAL1, ID2, SOX1, ZNF132, EDF1, CAND1, ZBTB17	41	1512	12983	1.88487	0.999978	0.882556	64.6059
GOTERM_MF_FAT	GO:0043167~ion binding	17	29.3103	0.203884	ZNF69, ZNF85, ZNF43, TRPM3, ZNF132, ZBTB17, S100B, RPS29, ZNF691, CLIC5, C14ORF143, ZNF708, ZIC4, ZNF248, ZC3H11A, ZNF180, ZNF572	41	4241	12983	1.26932	1	0.988714	92.6424
GOTERM_MF_FAT	GO:0046872~metal ion binding	16	27.5862	0.272426	ZNF69, ZNF85, ZNF43, TRPM3, ZNF132, ZBTB17, S100B, RPS29, ZNF691, C14ORF143, ZNF708, ZIC4, ZNF248, ZC3H11A, ZNF180, ZNF572	41	4140	12983	1.2238	1	0.995305	97.3741
GOTERM_MF_FAT	GO:0043169~cation binding	16	27.5862	0.28638	ZNF69, ZNF85, ZNF43, TRPM3, ZNF132, ZBTB17, S100B, RPS29, ZNF691, C14ORF143, ZNF708, ZIC4, ZNF248, ZC3H11A, ZNF180, ZNF572	41	4179	12983	1.21238	1	0.993103	97.8961
Annotation Cluster 2	Enrichment Score: 0.921497344822686
Category	Term	Count	%	PValue	Genes	List Total	Pop Hits	Pop Total	Fold Enrichment	Bonferroni	Benjamini	FDR
GOTERM_CC_FAT	GO:0015630~microtubule cytoskeleton	5	8.62069	0.0341176	DNAH10, KIF1A, CLIC5, FGFR1OP, CLASP1	30	549	12782	3.88039	0.968924	0.968924	31.975
GOTERM_BP_FAT	GO:0007017~microtubule-based process	4	6.89655	0.0384365	DNAH10, KIF1A, FGFR1OP, CLASP1	41	253	13528	5.21662	0.999999	0.944999	41.7534
GOTERM_CC_FAT	GO:0044427~chromosomal part	4	6.89655	0.0559404	TAL1, ID2, CDY1B, CLASP1	30	386	12782	4.4152	0.996838	0.94377	47.2151
GOTERM_CC_FAT	GO:0005694~chromosome	4	6.89655	0.0848755	TAL1, ID2, CDY1B, CLASP1	30	460	12782	3.70493	0.999859	0.948	62.6358
GOTERM_CC_FAT	GO:0005813~centrosome	3	5.17241	0.0911791	CLIC5, FGFR1OP, CLASP1	30	224	12782	5.70625	0.99993	0.908387	65.3952
GOTERM_CC_FAT	GO:0005815~microtubule organizing center	3	5.17241	0.111854	CLIC5, FGFR1OP, CLASP1	30	253	12782	5.05217	0.999993	0.906741	73.1953
GOTERM_CC_FAT	GO:0005874~microtubule	3	5.17241	0.127533	DNAH10, KIF1A, CLASP1	30	274	12782	4.66496	0.999999	0.897085	78.0036
SP_PIR_KEYWORDS	microtubule	3	5.17241	0.145454	DNAH10, KIF1A, CLASP1	57	231	19235	4.38255	1	0.78117	83.359
GOTERM_CC_FAT	GO:0044430~cytoskeletal part	5	8.62069	0.16609	DNAH10, KIF1A, CLIC5, FGFR1OP, CLASP1	30	952	12782	2.23775	1	0.925332	86.6808
GOTERM_CC_FAT	GO:0043228~non-membrane-bounded organelle	9	15.5172	0.22224	TAL1, DNAH10, KIF1A, ID2, RPS29, CLIC5, FGFR1OP, CDY1B, CLASP1	30	2596	12782	1.47712	1	0.919005	93.8559
GOTERM_CC_FAT	GO:0043232~intracellular non-membrane-bounded organelle	9	15.5172	0.22224	TAL1, DNAH10, KIF1A, ID2, RPS29, CLIC5, FGFR1OP, CDY1B, CLASP1	30	2596	12782	1.47712	1	0.919005	93.8559
SP_PIR_KEYWORDS	cytoskeleton	4	6.89655	0.282462	DNAH10, CLIC5, FGFR1OP, CLASP1	57	636	19235	2.12237	1	0.93609	97.7335
GOTERM_CC_FAT	GO:0005856~cytoskeleton	5	8.62069	0.384114	DNAH10, KIF1A, CLIC5, FGFR1OP, CLASP1	30	1381	12782	1.5426	1	0.9878	99.5391
Annotation Cluster 3	Enrichment Score: 0.19941124195435542
Category	Term	Count	%	PValue	Genes	List Total	Pop Hits	Pop Total	Fold Enrichment	Bonferroni	Benjamini	FDR
GOTERM_BP_FAT	GO:0050890~cognition	4	6.89655	0.509487	SLC45A2, OR6B2, S100B, CLIC5	41	909	13528	1.45193	1	1	99.9946
GOTERM_BP_FAT	GO:0007600~sensory perception	3	5.17241	0.700291	SLC45A2, OR6B2, CLIC5	41	810	13528	1.22204	1	1	100
GOTERM_BP_FAT	GO:0050877~neurological system process	4	6.89655	0.706894	SLC45A2, OR6B2, S100B, CLIC5	41	1210	13528	1.09075	1	1	100
Annotation Cluster 4	Enrichment Score: 0.15459700936873425
Category	Term	Count	%	PValue	Genes	List Total	Pop Hits	Pop Total	Fold Enrichment	Bonferroni	Benjamini	FDR
GOTERM_BP_FAT	GO:0042981~regulation of apoptosis	3	5.17241	0.696303	NGEF, CFDP1, CD5	41	804	13528	1.23116	1	1	100
GOTERM_BP_FAT	GO:0043067~regulation of programmed cell death	3	5.17241	0.701611	NGEF, CFDP1, CD5	41	812	13528	1.21903	1	1	100
GOTERM_BP_FAT	GO:0010941~regulation of cell death	3	5.17241	0.703582	NGEF, CFDP1, CD5	41	815	13528	1.21454	1	1	100
Annotation Cluster 5	Enrichment Score: 0.047599008852123766
Category	Term	Count	%	PValue	Genes	List Total	Pop Hits	Pop Total	Fold Enrichment	Bonferroni	Benjamini	FDR
GOTERM_CC_FAT	GO:0031224~intrinsic to membrane	12	20.6897	0.765778	TRPM3, SLC45A2, OR6B2, COX10, ULBP1, CLIC5, UPK1B, DPP10, C17ORF56, GGT2, CD5, ALKBH5	30	5485	12782	0.932142	1	0.999986	100
UP_SEQ_FEATURE	topological domain:Extracellular	7	12.069	0.813429	TRPM3, SLC45A2, OR6B2, UPK1B, DPP10, GGT2, CD5	56	2719	19113	0.878678	1	1	100
GOTERM_CC_FAT	GO:0016021~integral to membrane	11	18.9655	0.828638	TRPM3, SLC45A2, OR6B2, COX10, CLIC5, UPK1B, DPP10, C17ORF56, GGT2, CD5, ALKBH5	30	5297	12782	0.88479	1	0.999997	100
UP_SEQ_FEATURE	transmembrane region	11	18.9655	0.928479	TRPM3, SLC45A2, OR6B2, COX10, CLIC5, UPK1B, DPP10, C17ORF56, GGT2, CD5, ALKBH5	56	4911	19113	0.764476	1	1	100
UP_SEQ_FEATURE	topological domain:Cytoplasmic	7	12.069	0.939812	TRPM3, SLC45A2, OR6B2, UPK1B, DPP10, GGT2, CD5	56	3374	19113	0.708099	1	1	100
SP_PIR_KEYWORDS	transmembrane	11	18.9655	0.940925	TRPM3, SLC45A2, OR6B2, COX10, CLIC5, UPK1B, DPP10, C17ORF56, GGT2, CD5, ALKBH5	57	4973	19235	0.746434	1	0.999999	100
SP_PIR_KEYWORDS	membrane	14	24.1379	0.952279	TRPM3, NGEF, SLC45A2, COX10, DPP10, C17ORF56, GGT2, NDUFS5, OR6B2, CLIC5, ULBP1, UPK1B, CD5, ALKBH5	57	6256	19235	0.755177	1	1	100
SP_PIR_KEYWORDS	glycoprotein	9	15.5172	0.954457	SLC45A2, DNAH10, OR6B2, ULBP1, UPK1B, DPP10, DHRS4L2, GGT2, CD5	57	4318	19235	0.703359	1	0.999999	100
UP_SEQ_FEATURE	glycosylation site:N-linked (GlcNAc...)	8	13.7931	0.96813	SLC45A2, DNAH10, OR6B2, ULBP1, DPP10, DHRS4L2, GGT2, CD5	56	4129	19113	0.661281	1	1	100
Annotation Cluster 6	Enrichment Score: 0.012285842139110728
Category	Term	Count	%	PValue	Genes	List Total	Pop Hits	Pop Total	Fold Enrichment	Bonferroni	Benjamini	FDR
GOTERM_MF_FAT	GO:0005524~ATP binding	3	5.17241	0.951287	DNAH10, KIF1A, HSP90AB6P	41	1477	12983	0.643179	1	1	100
GOTERM_MF_FAT	GO:0032559~adenyl ribonucleotide binding	3	5.17241	0.953984	DNAH10, KIF1A, HSP90AB6P	41	1497	12983	0.634586	1	1	100
GOTERM_MF_FAT	GO:0030554~adenyl nucleotide binding	3	5.17241	0.963447	DNAH10, KIF1A, HSP90AB6P	41	1577	12983	0.602394	1	1	100
GOTERM_MF_FAT	GO:0001883~purine nucleoside binding	3	5.17241	0.965911	DNAH10, KIF1A, HSP90AB6P	41	1601	12983	0.593364	1	1	100
GOTERM_MF_FAT	GO:0001882~nucleoside binding	3	5.17241	0.966988	DNAH10, KIF1A, HSP90AB6P	41	1612	12983	0.589315	1	1	100
GOTERM_MF_FAT	GO:0032553~ribonucleotide binding	3	5.17241	0.983077	DNAH10, KIF1A, HSP90AB6P	41	1836	12983	0.517416	1	1	100
GOTERM_MF_FAT	GO:0032555~purine ribonucleotide binding	3	5.17241	0.983077	DNAH10, KIF1A, HSP90AB6P	41	1836	12983	0.517416	1	1	100
GOTERM_MF_FAT	GO:0017076~purine nucleotide binding	3	5.17241	0.986838	DNAH10, KIF1A, HSP90AB6P	41	1918	12983	0.495295	1	1	100
GOTERM_MF_FAT	GO:0000166~nucleotide binding	3	5.17241	0.99533	DNAH10, KIF1A, HSP90AB6P	41	2245	12983	0.423152	1	1	100
Annotation Cluster 7	Enrichment Score: 0.00982330241423907
Category	Term	Count	%	PValue	Genes	List Total	Pop Hits	Pop Total	Fold Enrichment	Bonferroni	Benjamini	FDR
GOTERM_CC_FAT	GO:0005576~extracellular region	3	5.17241	0.955275	IFNA6, DHRS4L2, TFF2	30	2010	12782	0.63592	1	1	100
SP_PIR_KEYWORDS	Secreted	3	5.17241	0.963004	IFNA6, DHRS4L2, TFF2	57	1689	19235	0.599389	1	0.999999	100
UP_SEQ_FEATURE	disulfide bond	5	8.62069	0.970717	OR6B2, IFNA6, ULBP1, TFF2, CD5	56	2819	19113	0.605363	1	1	100
SP_PIR_KEYWORDS	disulfide bond	5	8.62069	0.978627	OR6B2, IFNA6, ULBP1, TFF2, CD5	57	2924	19235	0.577045	1	1	100
UP_SEQ_FEATURE	signal peptide	5	8.62069	0.989475	IFNA6, ULBP1, DHRS4L2, TFF2, CD5	56	3250	19113	0.525082	1	1	100
SP_PIR_KEYWORDS	signal	5	8.62069	0.990333	IFNA6, ULBP1, DHRS4L2, TFF2, CD5	57	3250	19235	0.519163	1	1	100
GOTERM_CC_FAT	GO:0005886~plasma membrane	4	6.89655	0.996745	NGEF, OR6B2, ULBP1, CD5	30	3777	12782	0.451222	1	1	100
