# Supplementary material for: Differences among brain tumor stem cell types and fetal neural stem cells in focal regions of histone modifications and DNA methylation, broad regions of modifications, and bivalent promoters
Source: BMC Genomics. 2014 Aug 27;15(1):724. doi: 10.1186/1471-2164-15-724 (PMC4155105; doi:10.1186/1471-2164-15-724)
Supplement: Supplementary file 31 — Additional file 31: Output of DAVID gene classification tool for genes that have H3K9me3 in their promoters in fNSCs but not any BTSC type (unique to fNSCs). (XLS 866 KB) [file 12864_2014_6396_MOESM31_ESM.xls]

## Sheet: K9fNSCpos_ALLBTSCneg
Annotation Cluster 1	Enrichment Score: 2.639917007007886
Category	Term	Count	%	PValue	Genes	List Total	Pop Hits	Pop Total	Fold Enrichment	Bonferroni	Benjamini	FDR
SP_PIR_KEYWORDS	sh3 domain	26	2.26284	0.000659521	SH3RF1, ITSN2, BTK, PACSIN1, PRMT2, PSTPIP1, DLG3, SH3TC2, RASA1, NPHP1, MATK, ITK, OBSCN, LYN, ARHGEF6, ARHGEF9, SH3KBP1, FCHSD1, TJP3, SGEF, TJP2, ABL2, SRGAP1, EPS8L1, ARHGAP10, KALRN	1136	210	19235	2.09637	0.326888	0.0549799	0.969653
SMART	SM00326:SH3	25	2.17581	0.00285381	SH3RF1, ITSN2, BTK, PACSIN1, PRMT2, PSTPIP1, DLG3, SH3TC2, RASA1, NPHP1, MATK, ITK, LYN, ARHGEF6, ARHGEF9, SH3KBP1, FCHSD1, TJP3, SGEF, TJP2, ABL2, SRGAP1, EPS8L1, ARHGAP10, KALRN	559	213	9079	1.90628	0.553326	0.553326	3.7123
INTERPRO	IPR001452:Src homology-3 domain	25	2.17581	0.00341021	SH3RF1, ITSN2, BTK, PACSIN1, PRMT2, PSTPIP1, DLG3, SH3TC2, RASA1, NPHP1, MATK, ITK, LYN, ARHGEF6, ARHGEF9, SH3KBP1, FCHSD1, TJP3, SGEF, TJP2, ABL2, SRGAP1, EPS8L1, ARHGAP10, KALRN	1035	213	16659	1.88916	0.994384	0.82225	5.52511
UP_SEQ_FEATURE	domain:SH3	21	1.82768	0.00429434	ITK, OBSCN, LYN, ARHGEF6, ARHGEF9, BTK, PACSIN1, PRMT2, PSTPIP1, DLG3, SH3TC2, TJP3, TJP2, ABL2, SGEF, RASA1, SRGAP1, EPS8L1, NPHP1, ARHGAP10, MATK	1136	177	19113	1.99617	0.999993	0.981168	7.39267
Annotation Cluster 2	Enrichment Score: 2.415348515197623
Category	Term	Count	%	PValue	Genes	List Total	Pop Hits	Pop Total	Fold Enrichment	Bonferroni	Benjamini	FDR
INTERPRO	IPR011993:Pleckstrin homology-type	35	3.04613	0.000603979	RABGAP1, AKAP13, ADRBK1, ANLN, ITSN2, BTK, PLCL2, FRMD5, GAB2, RANBP2, SHC3, FGD5, APBA1, RASA1, ITK, TBC1D2B, ARHGEF6, OSBPL7, PTPN13, WAS, ELMO2, NUMBL, TNS3, PLEKHA6, DOK4, FRMD4A, FRMD4B, FAM43B, WASL, CIT, PHLDB2, GRB14, SPTB, KALRN, ARHGAP10	1035	303	16659	1.85923	0.600089	0.367615	1.00017
SMART	SM00233:PH	29	2.52393	0.00627816	ALS2, AKAP13, ADRBK1, ANLN, ITSN2, BTK, PLCL2, GAB2, SNTB2, FGD5, RASA1, ITK, OBSCN, TBC1D2B, DAB2IP, ARHGEF6, OSBPL7, ARHGEF9, ELMO2, PLEKHA6, DOK4, OPHN1, CIT, PHLDB2, SGEF, GRB14, SPTB, ARHGAP10, KALRN	559	277	9079	1.70037	0.830689	0.588526	7.99848
UP_SEQ_FEATURE	domain:PH	25	2.17581	0.00755006	ALS2, AKAP13, ADRBK1, ANLN, ITSN2, BTK, PLCL2, GAB2, RASA1, ITK, OBSCN, TBC1D2B, DAB2IP, ARHGEF6, OSBPL7, ARHGEF9, ELMO2, PLEKHA6, DOK4, OPHN1, CIT, PHLDB2, SGEF, GRB14, ARHGAP10	1136	237	19113	1.77477	1	0.994733	12.6502
INTERPRO	IPR001849:Pleckstrin homology	29	2.52393	0.00761731	ALS2, AKAP13, ADRBK1, ANLN, ITSN2, BTK, PLCL2, GAB2, SNTB2, FGD5, RASA1, ITK, OBSCN, TBC1D2B, DAB2IP, ARHGEF6, OSBPL7, ARHGEF9, ELMO2, PLEKHA6, DOK4, OPHN1, CIT, PHLDB2, SGEF, GRB14, SPTB, ARHGAP10, KALRN	1035	277	16659	1.6851	0.999991	0.944973	11.9462
Annotation Cluster 3	Enrichment Score: 1.781112083499734
Category	Term	Count	%	PValue	Genes	List Total	Pop Hits	Pop Total	Fold Enrichment	Bonferroni	Benjamini	FDR
SP_PIR_KEYWORDS	mitochondrion inner membrane	27	2.34987	7.06855e-05	HCCS, CPT2, TIMM50, SLC25A21, SLC25A20, TIMM9, ATP5L, ATP5H, NDUFB10, COX7A1, COX8A, NDUFA13, COQ7, ABCB7, MCART1, TIMM23, TIMM8A, NDUFV3, SLC25A14, NDUFV1, PHB2, NDUFV2, COX6A2, ATP5C1, SLC25A37, COX6A1, COQ10A	1136	193	19235	2.36876	0.041526	0.0140381	0.104346
GOTERM_CC_FAT	GO:0019866~organelle inner membrane	37	3.22019	0.000511789	HCCS, CPT2, APEX2, LMNB2, CHCHD3, LEMD3, TIMM50, SLC25A21, SLC25A20, TIMM9, ATP5L, ATP5H, HMGCL, GCDH, NDUFB10, LYN, COX7A1, OTC, COX8A, NDUFA13, SLC3A1, TIMM23, ABCB7, MCART1, VDAC3, TIMM8A, PPIF, NDUFV3, SLC25A14, NDUFV1, PHB2, NDUFV2, COX6A2, ATP5C1, COX6A1, SLC25A37, NEU4	785	329	12782	1.8312	0.230174	0.122603	0.736715
GOTERM_CC_FAT	GO:0005743~mitochondrial inner membrane	34	2.95909	0.00112351	HCCS, CPT2, APEX2, CHCHD3, TIMM50, SLC25A21, SLC25A20, TIMM9, ATP5L, ATP5H, HMGCL, GCDH, NDUFB10, LYN, COX7A1, OTC, COX8A, NDUFA13, SLC3A1, ABCB7, MCART1, TIMM23, VDAC3, TIMM8A, PPIF, NDUFV3, SLC25A14, NDUFV1, PHB2, NDUFV2, COX6A2, ATP5C1, SLC25A37, COX6A1	785	306	12782	1.8092	0.436977	0.174262	1.61065
GOTERM_CC_FAT	GO:0031966~mitochondrial membrane	38	3.30722	0.00641339	HCCS, CPT2, APEX2, GK2, MTX3, CHCHD3, TIMM50, SLC25A21, SLC25A20, TIMM9, ATP5L, ATP5H, HMGCL, GCDH, NDUFB10, LYN, COX7A1, OTC, COX8A, NDUFA13, SLC3A1, TIMM23, ABCB7, VDAC2, MCART1, VDAC3, TIMM8A, PPIF, NDUFV3, SLC25A14, NDUFV1, BAX, PHB2, NDUFV2, COX6A2, ATP5C1, COX6A1, SLC25A37	785	394	12782	1.57042	0.962664	0.560426	8.87485
GOTERM_CC_FAT	GO:0005740~mitochondrial envelope	38	3.30722	0.0161616	HCCS, CPT2, APEX2, GK2, MTX3, CHCHD3, TIMM50, SLC25A21, SLC25A20, TIMM9, ATP5L, ATP5H, HMGCL, GCDH, NDUFB10, LYN, COX7A1, OTC, COX8A, NDUFA13, SLC3A1, TIMM23, ABCB7, VDAC2, MCART1, VDAC3, TIMM8A, PPIF, NDUFV3, SLC25A14, NDUFV1, BAX, PHB2, NDUFV2, COX6A2, ATP5C1, COX6A1, SLC25A37	785	419	12782	1.47672	0.999758	0.695606	20.9707
GOTERM_CC_FAT	GO:0044455~mitochondrial membrane part	15	1.30548	0.0208863	NDUFB10, COX7A1, LYN, NDUFA13, TIMM50, TIMM23, NDUFV3, NDUFV1, TIMM9, NDUFV2, ATP5C1, COX6A2, COX6A1, ATP5L, ATP5H	785	125	12782	1.95394	0.999979	0.740304	26.2793
GOTERM_CC_FAT	GO:0031090~organelle membrane	83	7.22367	0.0331411	HCCS, SLC9A6, CPT2, AP1G2, AP1G1, BSCL2, UBQLN4, LEMD3, TIMM50, SLC35A2, TLR8, RTN2, SLC25A21, SLC25A20, POMGNT1, PIGF, SRPR, POMT1, ZFYVE16, TIMM9, ATP5L, ATP5H, HMGCL, EGFR, NDUFB10, LYN, OTC, NDUFA13, VTI1B, DPAGT1, SLC3A1, MCART1, TIMM23, WAS, PIGO, PIGN, TIMM8A, MGAT1, CHST6, ATP5C1, SLC25A37, WASL, DOLPP1, STEAP2, SEC61G, NEU4, RAB3A, CAV1, APEX2, GK2, LMNB2, MTX3, CHCHD3, ECE1, SYN2, PEX14…	785	1096	12782	1.2331	1	0.852446	38.5421
SP_PIR_KEYWORDS	mitochondrion	62	5.396	0.046217	HCCS, CPT2, TIMM50, AGXT, CLYBL, MRPS30, ACOT9, SLC25A21, SLC25A20, TIMM9, ATP5L, MRPL38, ATP5H, WWOX, HMGCL, MRPL4, NDUFB10, OTC, NDUFA13, MCART1, TIMM23, COQ7, TIMM8A, MTRR, MRPS18A, DLD, ATP5C1, SLC25A37, MRPL43, APEX2, MTX3, GK2, UNG, CHCHD3, RSAD1, OXCT1, GCDH, TRMU, COX7A1, CXORF23, COX8A, MRPS24, BCKDHB, ISOC2, VDAC2, ABCB7, VDAC3, PPIF, NDUFV3, TRNT1, SLC25A14, MRPL28, COG8, PHB2, NDUFV1,…	1136	832	19235	1.26178	1	0.624319	50.2852
SP_PIR_KEYWORDS	transit peptide	37	3.22019	0.0751818	CPT2, UNG, CHCHD3, RSAD1, TIMM50, CLYBL, ACOT9, OXCT1, MRPL38, HMGCL, GCDH, TRMU, COX7A1, OTC, BCKDHB, MRPS24, COX8A, ISOC2, COQ7, ABCB7, MTRR, PPIF, NDUFV3, TRNT1, MRPL28, COG8, MRPS18A, NDUFV1, NDUFV2, DLD, COX6A2, ATP5C1, COX6A1, COQ10A, MRPL43, C1ORF69, DUT	1136	476	19235	1.31616	1	0.708896	68.4733
GOTERM_CC_FAT	GO:0044429~mitochondrial part	46	4.00348	0.082894	HCCS, APEX2, CPT2, GK2, MTX3, CHCHD3, TIMM50, AGXT, SLC25A21, SLC25A20, OXCT1, TIMM9, ATP5L, ATP5H, HMGCL, GCDH, NDUFB10, LYN, COX7A1, OTC, BCKDHB, COX8A, MRPS24, NDUFA13, SLC3A1, TIMM23, MCART1, ABCB7, VDAC2, VDAC3, TIMM8A, PPIF, NDUFV3, SLC25A14, MRPL28, MRPS18A, PHB2, NDUFV1, BAX, DLD, NDUFV2, ATP5C1, COX6A2, COX6A1, SLC25A37, MRPL43	785	595	12782	1.25884	1	0.957507	71.347
GOTERM_CC_FAT	GO:0005739~mitochondrion	78	6.78851	0.099203	HCCS, SLC9A6, CPT2, GM2A, PRDX4, TIMM50, AGXT, CLYBL, APOBEC3F, MRPS30, ACOT9, SLC25A21, SLC25A20, TIMM9, SLC22A4, ATP5L, MRPL38, ATP5H, HMGCL, WWOX, MRPL4, NDUFB10, LYN, OTC, NDUFA13, SLC3A1, MCART1, COQ7, TIMM23, MTRR, TIMM8A, MRPS18A, GRN, DLD, PLA2G2A, ATP5C1, SLC25A37, ADC, MRPL43, CAV1, APEX2, MTX3, GK2, UNG, CHCHD3, RSAD1, VARS, SLC35B3, OXCT1, GAD1, GCDH, TRMU, COX7A1, CXORF23, MRPS24, CO…	785	1087	12782	1.16841	1	0.956735	77.8889
GOTERM_CC_FAT	GO:0031967~organelle envelope	47	4.09051	0.103587	HCCS, APEX2, CPT2, GK2, MTX3, LMNB2, PTGS1, CHCHD3, LEMD3, TIMM50, SLC25A21, SLC25A20, TIMM9, ATP5L, RANBP2, ATP5H, HMGCL, NUP133, GCDH, NUP153, NDUFB10, LYN, COX7A1, OTC, COX8A, NDUFA13, SLC3A1, TIMM23, NUPL2, MCART1, VDAC2, ABCB7, VDAC3, TIMM8A, SENP2, PPIF, NDUFV3, SLC25A14, PHB2, NDUFV1, BAX, NDUFV2, ATP5C1, COX6A2, COX6A1, SLC25A37, NEU4	785	620	12782	1.23434	1	0.955151	79.3936
GOTERM_CC_FAT	GO:0031975~envelope	47	4.09051	0.106508	HCCS, APEX2, CPT2, GK2, MTX3, LMNB2, PTGS1, CHCHD3, LEMD3, TIMM50, SLC25A21, SLC25A20, TIMM9, ATP5L, RANBP2, ATP5H, HMGCL, NUP133, GCDH, NUP153, NDUFB10, LYN, COX7A1, OTC, COX8A, NDUFA13, SLC3A1, TIMM23, NUPL2, MCART1, VDAC2, ABCB7, VDAC3, TIMM8A, SENP2, PPIF, NDUFV3, SLC25A14, PHB2, NDUFV1, BAX, NDUFV2, ATP5C1, COX6A2, COX6A1, SLC25A37, NEU4	785	622	12782	1.23037	1	0.951628	80.3425
UP_SEQ_FEATURE	transit peptide:Mitochondrion	35	3.04613	0.126177	CPT2, CHCHD3, RSAD1, TIMM50, CLYBL, ACOT9, OXCT1, MRPL38, HMGCL, GCDH, COX7A1, OTC, BCKDHB, MRPS24, COX8A, ISOC2, COQ7, ABCB7, MTRR, PPIF, TRNT1, NDUFV3, MRPL28, COG8, MRPS18A, NDUFV1, NDUFV2, DLD, COX6A2, ATP5C1, COX6A1, COQ10A, MRPL43, C1ORF69, DUT	1136	467	19113	1.26096	1	0.99934	90.9918
Annotation Cluster 4	Enrichment Score: 1.7277533880887361
Category	Term	Count	%	PValue	Genes	List Total	Pop Hits	Pop Total	Fold Enrichment	Bonferroni	Benjamini	FDR
UP_SEQ_FEATURE	domain:SH2	13	1.13142	0.0112926	ITK, LYN, FER, BTK, SH2D2A, TNS3, SHD, CHN1, RIN1, SHC3, ABL2, GRB14, MATK	1136	96	19113	2.27836	1	0.988807	18.3457
SP_PIR_KEYWORDS	SH2 domain	14	1.21845	0.0137369	ITK, LYN, FER, BTK, SH2D2A, TNS3, SHD, CHN1, RIN1, SHC3, ABL2, GRB14, RASA1, MATK	1136	111	19235	2.1356	0.999751	0.353901	18.4774
SMART	SM00252:SH2	14	1.21845	0.0183069	ITK, LYN, FER, BTK, SH2D2A, TNS3, SHD, CHN1, RIN1, SHC3, ABL2, GRB14, RASA1, MATK	559	111	9079	2.04848	0.99454	0.823917	21.696
INTERPRO	IPR000980:SH2 motif	14	1.21845	0.0200033	ITK, LYN, FER, BTK, SH2D2A, TNS3, SHD, CHN1, RIN1, SHC3, ABL2, GRB14, RASA1, MATK	1035	111	16659	2.03008	1	0.978325	28.5512
GOTERM_MF_FAT	GO:0004715~non-membrane spanning protein tyrosine kinase activity	7	0.609225	0.0404419	ITK, BAZ1B, LYN, FER, ABL2, BTK, MATK	812	41	12983	2.72981	1	0.933705	47.8517
Annotation Cluster 5	Enrichment Score: 1.589067925908697
Category	Term	Count	%	PValue	Genes	List Total	Pop Hits	Pop Total	Fold Enrichment	Bonferroni	Benjamini	FDR
UP_SEQ_FEATURE	domain:MBD	4	0.348129	0.0240591	MBD6, MECP2, MBD3, BAZ2B	1136	11	19113	6.11812	1	0.996374	35.2482
SMART	SM00391:MBD	4	0.348129	0.0262922	MBD6, MECP2, MBD3, BAZ2B	559	11	9079	5.906	0.999454	0.777476	29.72
INTERPRO	IPR001739:Methyl-CpG DNA binding	4	0.348129	0.0270203	MBD6, MECP2, MBD3, BAZ2B	1035	11	16659	5.85296	1	0.977123	36.6027
Annotation Cluster 6	Enrichment Score: 1.4704375125711833
Category	Term	Count	%	PValue	Genes	List Total	Pop Hits	Pop Total	Fold Enrichment	Bonferroni	Benjamini	FDR
UP_SEQ_FEATURE	domain:FCH	5	0.435161	0.0279422	PACSIN1, PSTPIP1, FCHSD1, FER, SRGAP1	1136	20	19113	4.20621	1	0.99761	39.6951
SMART	SM00055:FCH	5	0.435161	0.0366411	PACSIN1, PSTPIP1, FCHSD1, FER, SRGAP1	559	21	9079	3.86702	0.999973	0.689525	38.9894
INTERPRO	IPR001060:Fps/Fes/Fer/CIP4 homology	5	0.435161	0.0378843	PACSIN1, PSTPIP1, FCHSD1, FER, SRGAP1	1035	21	16659	3.8323	1	0.974311	47.406
Annotation Cluster 7	Enrichment Score: 1.3355290542146023
Category	Term	Count	%	PValue	Genes	List Total	Pop Hits	Pop Total	Fold Enrichment	Bonferroni	Benjamini	FDR
INTERPRO	IPR018222:Nuclear transport factor 2, Eukaryote	4	0.348129	0.0150963	NXF4, G3BP2, NXF3, NXT2	1035	9	16659	7.15362	1	0.962988	22.36
UP_SEQ_FEATURE	domain:NTF2	3	0.261097	0.0777025	G3BP2, NXF3, NXT2	1136	8	19113	6.30931	1	0.999272	76.3905
INTERPRO	IPR002075:Nuclear transport factor 2	3	0.261097	0.0839668	G3BP2, NXF3, NXT2	1035	8	16659	6.03587	1	0.989824	76.7578
Annotation Cluster 8	Enrichment Score: 1.3043955564835104
Category	Term	Count	%	PValue	Genes	List Total	Pop Hits	Pop Total	Fold Enrichment	Bonferroni	Benjamini	FDR
UP_SEQ_FEATURE	domain:Ras-GAP	4	0.348129	0.046497	DAB2IP, IQGAP2, RASA1, IQGAP1	1136	14	19113	4.80709	1	0.998123	57.2456
SMART	SM00323:RasGAP	4	0.348129	0.0505955	DAB2IP, IQGAP2, RASA1, IQGAP1	559	14	9079	4.64043	1	0.7358	49.7049
INTERPRO	IPR001936:Ras GTPase-activating protein	4	0.348129	0.0519131	DAB2IP, IQGAP2, RASA1, IQGAP1	1035	14	16659	4.59876	1	0.98881	58.8093
Annotation Cluster 9	Enrichment Score: 1.3025982420377382
Category	Term	Count	%	PValue	Genes	List Total	Pop Hits	Pop Total	Fold Enrichment	Bonferroni	Benjamini	FDR
GOTERM_BP_FAT	GO:0016311~dephosphorylation	19	1.65361	0.00791129	PTPN7, PPP6C, PTPN9, PPP2R3B, CDC14A, PTPRR, PTPN23, PTPRS, ACP5, PTPN13, DUSP21, TIMM50, CDC25B, MTMR1, DUSP13, PPEF1, DUSP15, PTPN1, PPAP2A	850	154	13528	1.96358	1	0.999695	13.3526
UP_SEQ_FEATURE	active site:Phosphocysteine intermediate	12	1.04439	0.00981952	PTPN7, PTPN9, MTMR1, CDC14A, DUSP13, DUSP15, PTPRR, PTPN23, PTPN13, PTPRS, DUSP21, PTPN1	1136	83	19113	2.4325	1	0.989476	16.147
INTERPRO	IPR000387:Protein-tyrosine phosphatase	12	1.04439	0.0112005	PTPN7, PTPN9, MTMR1, CDC14A, DUSP13, DUSP15, PTPRR, PTPN23, PTPN13, PTPRS, DUSP21, PTPN1	1035	81	16659	2.38454	1	0.967202	17.0892
INTERPRO	IPR000387:Dual-specific/protein-tyrosine phosphatase, conserved region	12	1.04439	0.0122329	PTPN7, PTPN9, MTMR1, CDC14A, DUSP13, DUSP15, PTPRR, PTPN23, PTPN13, PTPRS, DUSP21, PTPN1	1035	82	16659	2.35546	1	0.955487	18.5179
GOTERM_MF_FAT	GO:0004725~protein tyrosine phosphatase activity	14	1.21845	0.0126289	PTPN7, PTPN9, CDC14A, PTPRR, PTPN23, PTPN13, PTPRS, DUSP21, TIMM50, CDC25B, MTMR1, DUSP13, DUSP15, PTPN1	812	104	12983	2.15235	0.999996	0.833073	18.1632
GOTERM_BP_FAT	GO:0006470~protein amino acid dephosphorylation	16	1.39252	0.0195809	PTPN7, PPP6C, PTPN9, PPP2R3B, CDC14A, PTPRR, PTPN23, PTPRS, PTPN13, DUSP21, TIMM50, CDC25B, DUSP13, PPEF1, DUSP15, PTPN1	850	133	13528	1.91462	1	0.99879	30.011
INTERPRO	IPR016130:Protein-tyrosine phosphatase, active site	12	1.04439	0.0216043	PTPN7, PTPN9, MTMR1, CDC14A, DUSP13, DUSP15, PTPRR, PTPN23, PTPN13, PTPRS, DUSP21, PTPN1	1035	89	16659	2.1702	1	0.963604	30.4687
UP_SEQ_FEATURE	domain:Tyrosine-protein phosphatase	9	0.78329	0.0296162	PTPN7, PTPN9, DUSP13, DUSP15, PTPRR, PTPN23, PTPN13, DUSP21, PTPN1	1136	62	19113	2.44231	1	0.997384	41.5218
SMART	SM00194:PTPc	7	0.609225	0.0338719	PTPN7, PTPN9, PTPRR, PTPN23, PTPN13, PTPRS, PTPN1	559	40	9079	2.84226	0.99994	0.703194	36.6267
INTERPRO	IPR000242:Protein-tyrosine phosphatase, receptor/non-receptor type	7	0.609225	0.0354618	PTPN7, PTPN9, PTPRR, PTPN23, PTPN13, PTPRS, PTPN1	1035	40	16659	2.81674	1	0.974048	45.1589
SP_PIR_KEYWORDS	protein phosphatase	14	1.21845	0.0434478	PTPN7, PPP6C, PTPN9, CDC14A, PTPRR, PTPN23, PTPRS, PTPN13, DUSP21, CDC25B, DUSP13, PPEF1, DUSP15, PTPN1	1136	130	19235	1.82347	1	0.64123	48.1102
GOTERM_MF_FAT	GO:0004721~phosphoprotein phosphatase activity	17	1.47955	0.0530745	PTPN7, PPP6C, PTPN9, PPP2R3B, CDC14A, PTPRR, PTPN23, PTPRS, PTPN13, DUSP21, TIMM50, CDC25B, MTMR1, DUSP13, PPEF1, DUSP15, PTPN1	812	165	12983	1.64734	1	0.949577	57.6875
GOTERM_MF_FAT	GO:0016791~phosphatase activity	23	2.00174	0.0632854	PTPN7, PPP6C, PTPN9, PPP2R3B, CDC14A, PFKFB1, PTPN23, PTPRR, PDXP, PTPRS, ACP5, PTPN13, DUSP21, TIMM50, ALPP, OCRL, CDC25B, MTMR1, DUSP13, PPEF1, DUSP15, PTPN1, PPAP2A	812	249	12983	1.47689	1	0.946606	64.3377
SP_PIR_KEYWORDS	tyrosine-specific phosphatase	5	0.435161	0.107334	PTPN7, PTPN9, PTPN13, PTPN1, CDC25B	1136	31	19235	2.731	1	0.779952	81.3056
SP_PIR_KEYWORDS	phosphoric monoester hydrolase	8	0.696258	0.111477	PTPN7, PTPN9, PFKFB1, PTPN13, ACP5, PTPN1, ALPP, CDC25B	1136	69	19235	1.96316	1	0.77884	82.5468
INTERPRO	IPR000340:Protein-tyrosine phosphatase, dual specificity	4	0.348129	0.405593	CDC14A, DUSP13, DUSP15, DUSP21	1035	37	16659	1.74007	1	0.999794	99.9826
INTERPRO	IPR000340:Dual specificity phosphatase, catalytic domain	4	0.348129	0.439282	CDC14A, DUSP13, DUSP15, DUSP21	1035	39	16659	1.65084	1	0.999871	99.9934
GOTERM_MF_FAT	GO:0008138~protein tyrosine/serine/threonine phosphatase activity	4	0.348129	0.52432	CDC14A, DUSP13, DUSP15, DUSP21	812	44	12983	1.45354	1	0.994043	99.9992
SMART	SM00195:DSPc	3	0.261097	0.539695	DUSP13, DUSP15, DUSP21	559	29	9079	1.68016	1	0.989519	99.9965
Annotation Cluster 10	Enrichment Score: 1.2782047402795125
Category	Term	Count	%	PValue	Genes	List Total	Pop Hits	Pop Total	Fold Enrichment	Bonferroni	Benjamini	FDR
GOTERM_BP_FAT	GO:0007632~visual behavior	7	0.609225	0.0114431	DRD1, PDE1B, ADRA1B, NLGN3, ATP1A2, DYNLRB1, NPHP1	850	31	13528	3.59378	1	0.99716	18.7529
GOTERM_BP_FAT	GO:0007611~learning or memory	13	1.13142	0.0454377	DRD1, KLK8, GM2A, ADCY8, CRHBP, NLGN3, ATP1A2, VDAC3, PDE1B, ADRA1B, SHC3, CLN8, IL1RAPL1	850	111	13528	1.86395	1	0.986537	56.7905
GOTERM_BP_FAT	GO:0008542~visual learning	5	0.435161	0.0857508	DRD1, PDE1B, ADRA1B, NLGN3, ATP1A2	850	27	13528	2.94728	1	0.975365	80.165
GOTERM_BP_FAT	GO:0007612~learning	7	0.609225	0.172975	DRD1, PDE1B, ADRA1B, NLGN3, ATP1A2, VDAC3, CLN8	850	60	13528	1.85678	1	0.987703	96.7517
Annotation Cluster 11	Enrichment Score: 1.2650070488891743
Category	Term	Count	%	PValue	Genes	List Total	Pop Hits	Pop Total	Fold Enrichment	Bonferroni	Benjamini	FDR
GOTERM_BP_FAT	GO:0007632~visual behavior	7	0.609225	0.0114431	DRD1, PDE1B, ADRA1B, NLGN3, ATP1A2, DYNLRB1, NPHP1	850	31	13528	3.59378	1	0.99716	18.7529
GOTERM_BP_FAT	GO:0009416~response to light stimulus	16	1.39252	0.0263737	EGFR, RBP4, DRD1, OPN1LW, NLGN3, ATP1A2, ABCA4, RGS9BP, PDE1B, BAX, ADRA1B, CACNA1F, SCARA3, ERCC4, DYNLRB1, NPHP1	850	138	13528	1.84525	1	0.991822	38.2631
GOTERM_BP_FAT	GO:0009314~response to radiation	19	1.65361	0.0782556	EGFR, RBP4, CAV1, DRD1, NES, OPN1LW, NLGN3, ATP1A2, ABCA4, RGS9BP, PDE1B, FANCD2, BAX, ADRA1B, SCARA3, CACNA1F, ERCC4, DYNLRB1, NPHP1	850	200	13528	1.51195	1	0.978343	77.0166
GOTERM_BP_FAT	GO:0009628~response to abiotic stimulus	26	2.26284	0.368759	RAB3A, RBP4, CAV1, DRD1, OPN1LW, RBM3, CETN1, ABCA4, PDE1B, ERCC4, EIF2B5, NPHP1, EGFR, NES, LYN, PKN1, NLGN3, ATP1A2, RGS9BP, PLA2G4A, FANCD2, BAX, ADRA1B, CACNA1F, SCARA3, DYNLRB1	850	368	13528	1.12445	1	0.994427	99.9752
Annotation Cluster 12	Enrichment Score: 1.258024591100763
Category	Term	Count	%	PValue	Genes	List Total	Pop Hits	Pop Total	Fold Enrichment	Bonferroni	Benjamini	FDR
GOTERM_BP_FAT	GO:0019953~sexual reproduction	41	3.56832	0.0212542	TSPY2, RAD51C, RBP4, DNAH9, TSPY1, CGB5, PRKAG1, DIAPH2, SLC2A14, FIGLA, CHEK1, RPL10L, DUSP13, LEFTY2, BCL6, SPATA4, IZUMO1, PCYT1B, PPAP2A, SPAM1, DAZ4, ZP3, SMAD5, LIG3, KLF17, MFGE8, PDE3A, MORC1, SLC9A10, CDC25B, RBMY1A1, PLA2G4A, RBMY1F, TXNDC2, SLC26A8, FANCD2, RBMY1J, BAX, DLD, BPY2C, TSSK6, ADC, AKAP4	850	458	13528	1.42473	1	0.995801	32.1354
GOTERM_BP_FAT	GO:0007276~gamete generation	36	3.13316	0.0245437	TSPY2, RAD51C, RBP4, DNAH9, TSPY1, CGB5, PRKAG1, DIAPH2, SLC2A14, FIGLA, CHEK1, RPL10L, DUSP13, LEFTY2, SPATA4, BCL6, PCYT1B, PPAP2A, DAZ4, SMAD5, LIG3, KLF17, PDE3A, MORC1, SLC9A10, CDC25B, RBMY1A1, PLA2G4A, RBMY1F, TXNDC2, SLC26A8, FANCD2, BAX, RBMY1J, BPY2C, DLD, TSSK6, ADC	850	395	13528	1.45051	1	0.993682	36.1353
GOTERM_BP_FAT	GO:0032504~multicellular organism reproduction	42	3.65535	0.0333704	TSPY2, RAD51C, RBP4, DNAH9, CAV1, TSPY1, CGB5, PRKAG1, DIAPH2, SLC2A14, FIGLA, CHEK1, RPL10L, DUSP13, LEFTY2, SLC30A4, BCL6, SPATA4, PCYT1B, PPAP2A, LFNG, EIF2B5, EGFR, DAZ4, SMAD5, LIG3, KLF17, PDE3A, CDO1, MORC1, SLC9A10, CDC25B, RBMY1A1, PLA2G4A, RBMY1F, TXNDC2, SLC26A8, FANCD2, RBMY1J, BAX, DLD, BPY2C, TSSK6, ADC	850	487	13528	1.37257	1	0.989013	45.7967
GOTERM_BP_FAT	GO:0048609~reproductive process in a multicellular organism	42	3.65535	0.0333704	TSPY2, RAD51C, RBP4, DNAH9, CAV1, TSPY1, CGB5, PRKAG1, DIAPH2, SLC2A14, FIGLA, CHEK1, RPL10L, DUSP13, LEFTY2, SLC30A4, BCL6, SPATA4, PCYT1B, PPAP2A, LFNG, EIF2B5, EGFR, DAZ4, SMAD5, LIG3, KLF17, PDE3A, CDO1, MORC1, SLC9A10, CDC25B, RBMY1A1, PLA2G4A, RBMY1F, TXNDC2, SLC26A8, FANCD2, RBMY1J, BAX, DLD, BPY2C, TSSK6, ADC	850	487	13528	1.37257	1	0.989013	45.7967
GOTERM_BP_FAT	GO:0007283~spermatogenesis	24	2.08877	0.220735	TSPY2, RAD51C, RBP4, DNAH9, TSPY1, SLC2A14, PRKAG1, RPL10L, DUSP13, BCL6, SPATA4, PCYT1B, DAZ4, LIG3, MORC1, SLC9A10, RBMY1A1, RBMY1F, TXNDC2, SLC26A8, RBMY1J, BAX, BPY2C, DLD, ADC, TSSK6	850	308	13528	1.24015	1	0.98718	98.8895
GOTERM_BP_FAT	GO:0048232~male gamete generation	24	2.08877	0.220735	TSPY2, RAD51C, RBP4, DNAH9, TSPY1, SLC2A14, PRKAG1, RPL10L, DUSP13, BCL6, SPATA4, PCYT1B, DAZ4, LIG3, MORC1, SLC9A10, RBMY1A1, RBMY1F, TXNDC2, SLC26A8, RBMY1J, BAX, BPY2C, DLD, ADC, TSSK6	850	308	13528	1.24015	1	0.98718	98.8895
Annotation Cluster 13	Enrichment Score: 1.248034349606109
Category	Term	Count	%	PValue	Genes	List Total	Pop Hits	Pop Total	Fold Enrichment	Bonferroni	Benjamini	FDR
SP_PIR_KEYWORDS	ubl conjugation pathway	46	4.00348	0.00453296	CUEDC2, FZR1, HECW2, SYVN1, USP4, UBE2V1, ASB11, ASB13, CNOT4, RAB40A, ZYG11B, RNF123, ATG7, ASB10, RNF11, FBXL13, RNF167, E4F1, RANBP2, UBE2D1, FBXL18, FBXO46, HECTD1, SPSB1, ANAPC5, UFD1L, DTX3L, SPSB2, TRIM41, HERC4, UBR1, TOPORS, MID1, ATE1, ASB9, SENP2, TRIM37, MARCH2, UBE2O, ATG4D, KLHL15, TCEB2, USP20, USP49, USP43, USP26	1136	509	19235	1.53022	0.934517	0.203209	6.48989
GOTERM_BP_FAT	GO:0044265~cellular macromolecule catabolic process	59	5.1349	0.0316831	HECW2, CNOT4, ZYG11B, APOE, ATG7, CPA2, FBXL13, E4F1, RANBP2, FBXL18, PAN3, ANAPC5, UFD1L, HERC4, UBR1, TOPORS, ASB9, SENP2, UBE2O, ATG4D, KLHL15, USP20, ERN2, ADAM19, CLN8, USP26, CUEDC2, FZR1, SYVN1, PABPC4, USP4, UBE2V1, ASB11, ASB13, RAB40A, EXOSC10, PSMF1, RNF123, ASB10, RNF11, RNF167, UBE2D1, ERCC4, HECTD1, FBXO46, SPSB1, SPSB2, RNASE6, BIRC7, SMG1, MID1, ATE1, MARCH2, PSMD12, PSMD10, BAX, …	850	725	13528	1.29518	1	0.988596	44.0637
GOTERM_BP_FAT	GO:0044257~cellular protein catabolic process	49	4.26458	0.0522028	HECW2, CNOT4, ZYG11B, ATG7, CPA2, FBXL13, RANBP2, E4F1, FBXL18, ANAPC5, UFD1L, HERC4, TOPORS, UBR1, SENP2, ASB9, UBE2O, ATG4D, KLHL15, USP20, ADAM19, CLN8, USP26, CUEDC2, FZR1, SYVN1, USP4, ASB11, UBE2V1, ASB13, RAB40A, PSMF1, RNF123, ASB10, RNF11, RNF167, UBE2D1, HECTD1, FBXO46, SPSB1, SPSB2, MID1, ATE1, MARCH2, PSMD12, PSMD10, TCEB2, USP49, USP43	850	603	13528	1.29328	1	0.975887	61.9949
GOTERM_BP_FAT	GO:0009057~macromolecule catabolic process	61	5.30896	0.0579939	HECW2, CNOT4, ZYG11B, APOE, ATG7, CPA2, FBXL13, E4F1, RANBP2, FBXL18, PAN3, ANAPC5, UFD1L, HERC4, UBR1, TOPORS, ASB9, SENP2, UBE2O, ADAMTS9, ATG4D, KLHL15, USP20, ERN2, ADAM19, CLN8, USP26, CUEDC2, FZR1, SYVN1, PABPC4, USP4, UBE2V1, ASB11, ASB13, RAB40A, EXOSC10, PSMF1, RNF123, ASB10, RNF11, RNF167, UBE2D1, ERCC4, HECTD1, FBXO46, SPSB1, SPSB2, RNASE6, BIRC7, SMG1, MID1, ATE1, MARCH2, PSMD12, PYGM…	850	781	13528	1.24306	1	0.975941	65.9738
GOTERM_BP_FAT	GO:0019941~modification-dependent protein catabolic process	46	4.00348	0.0708968	CUEDC2, FZR1, HECW2, SYVN1, USP4, UBE2V1, ASB11, ASB13, CNOT4, RAB40A, ZYG11B, PSMF1, RNF123, ATG7, ASB10, RNF11, FBXL13, RNF167, E4F1, RANBP2, UBE2D1, FBXL18, FBXO46, HECTD1, SPSB1, ANAPC5, UFD1L, SPSB2, HERC4, UBR1, TOPORS, MID1, ATE1, ASB9, SENP2, MARCH2, UBE2O, ATG4D, PSMD12, PSMD10, KLHL15, TCEB2, USP20, USP49, USP43, USP26	850	574	13528	1.27544	1	0.977855	73.4704
GOTERM_BP_FAT	GO:0043632~modification-dependent macromolecule catabolic process	46	4.00348	0.0708968	CUEDC2, FZR1, HECW2, SYVN1, USP4, UBE2V1, ASB11, ASB13, CNOT4, RAB40A, ZYG11B, PSMF1, RNF123, ATG7, ASB10, RNF11, FBXL13, RNF167, E4F1, RANBP2, UBE2D1, FBXL18, FBXO46, HECTD1, SPSB1, ANAPC5, UFD1L, SPSB2, HERC4, UBR1, TOPORS, MID1, ATE1, ASB9, SENP2, MARCH2, UBE2O, ATG4D, PSMD12, PSMD10, KLHL15, TCEB2, USP20, USP49, USP43, USP26	850	574	13528	1.27544	1	0.977855	73.4704
GOTERM_BP_FAT	GO:0030163~protein catabolic process	49	4.26458	0.0786647	HECW2, CNOT4, ZYG11B, ATG7, CPA2, FBXL13, RANBP2, E4F1, FBXL18, ANAPC5, UFD1L, HERC4, TOPORS, UBR1, SENP2, ASB9, UBE2O, ATG4D, KLHL15, USP20, ADAM19, CLN8, USP26, CUEDC2, FZR1, SYVN1, USP4, ASB11, UBE2V1, ASB13, RAB40A, PSMF1, RNF123, ASB10, RNF11, RNF167, UBE2D1, HECTD1, FBXO46, SPSB1, SPSB2, MID1, ATE1, MARCH2, PSMD12, PSMD10, TCEB2, USP49, USP43	850	622	13528	1.25378	1	0.977515	77.1999
GOTERM_BP_FAT	GO:0051603~proteolysis involved in cellular protein catabolic process	47	4.09051	0.0911584	CUEDC2, FZR1, HECW2, SYVN1, USP4, UBE2V1, ASB11, ASB13, CNOT4, RAB40A, ZYG11B, PSMF1, RNF123, ATG7, ASB10, RNF11, FBXL13, RNF167, E4F1, RANBP2, UBE2D1, FBXL18, FBXO46, HECTD1, SPSB1, ANAPC5, UFD1L, SPSB2, HERC4, UBR1, TOPORS, MID1, ATE1, ASB9, SENP2, MARCH2, UBE2O, ATG4D, PSMD12, PSMD10, KLHL15, TCEB2, USP20, USP49, ADAM19, USP43, USP26	850	600	13528	1.2467	1	0.975246	82.1786
GOTERM_BP_FAT	GO:0006508~proteolysis	70	6.09225	0.373745	HECW2, ATP6AP2, CNOT4, ZYG11B, ATG7, CPA2, APOH, CPA3, DPP8, FBXL13, E4F1, DPP9, RANBP2, KLK13, FBXL18, ANAPC5, UFD1L, HERC4, UBR1, TOPORS, ASB9, SENP2, C8A, UBE2O, ADAMTS9, ATG4D, KLHL15, DLD, USP20, ADAM19, USP26, CUEDC2, FZR1, SYVN1, PRTN3, ADAMTS13, ADAMTS16, USP4, UBE2V1, ASB11, ASB13, RAB40A, PCSK2, PRSS8, PSMF1, RNF123, ECE1, ASB10, RNF11, ADAM33, RNF167, UBE2D1, HECTD1, FBXO46, HPN, KLK8,…	850	1054	13528	1.05699	1	0.9946	99.9785
Annotation Cluster 14	Enrichment Score: 1.1977804566242796
Category	Term	Count	%	PValue	Genes	List Total	Pop Hits	Pop Total	Fold Enrichment	Bonferroni	Benjamini	FDR
GOTERM_MF_FAT	GO:0005083~small GTPase regulator activity	30	2.61097	0.00374244	ALS2, RABGAP1, RGL3, AKAP13, IQGAP2, ITSN2, FER, RCC1, IQGAP1, ARHGAP5, GMIP, GOPC, CHM, RAPGEF5, FGD5, RASA1, OBSCN, TBC1D2B, TBC1D10A, ARHGEF6, ARHGEF9, WAS, OPHN1, EPOR, WASL, CIT, MAPRE3, SGEF, ARHGAP10, KALRN	812	274	12983	1.75061	0.975201	0.975201	5.74195
GOTERM_MF_FAT	GO:0030695~GTPase regulator activity	40	3.48129	0.00444732	ALS2, RABGAP1, RGL3, AKAP13, IQGAP2, FER, ITSN2, RCC1, IQGAP1, ARHGAP5, GMIP, GOPC, CHM, RAPGEF5, FGD5, RAPGEF1, RASA1, EIF2B5, OBSCN, DAB2IP, TBC1D2B, RABIF, TBC1D10A, ARHGEF6, ARHGEF9, RICTOR, WAS, RGS3, CHN1, OPHN1, RIN1, EPOR, WASL, CIT, SGEF, MAPRE3, RAPGEFL1, SRGAP1, KALRN, ARHGAP10	812	404	12983	1.58306	0.987659	0.88891	6.78826
GOTERM_MF_FAT	GO:0060589~nucleoside-triphosphatase regulator activity	40	3.48129	0.00640672	ALS2, RABGAP1, RGL3, AKAP13, IQGAP2, FER, ITSN2, RCC1, IQGAP1, ARHGAP5, GMIP, GOPC, CHM, RAPGEF5, FGD5, RAPGEF1, RASA1, EIF2B5, OBSCN, DAB2IP, TBC1D2B, RABIF, TBC1D10A, ARHGEF6, ARHGEF9, RICTOR, WAS, RGS3, CHN1, OPHN1, RIN1, EPOR, WASL, CIT, SGEF, MAPRE3, RAPGEFL1, SRGAP1, KALRN, ARHGAP10	812	413	12983	1.54856	0.998231	0.794916	9.63991
GOTERM_MF_FAT	GO:0005088~Ras guanyl-nucleotide exchange factor activity	13	1.13142	0.00836189	ALS2, OBSCN, ARHGEF6, RGL3, AKAP13, ITSN2, ARHGEF9, RCC1, RAPGEF5, EPOR, FGD5, SGEF, KALRN	812	88	12983	2.362	0.999746	0.7484	12.4038
GOTERM_MF_FAT	GO:0005085~guanyl-nucleotide exchange factor activity	18	1.56658	0.0139978	ALS2, OBSCN, RABIF, ARHGEF6, RGL3, AKAP13, ARHGEF9, ITSN2, RICTOR, RCC1, RAPGEF5, EPOR, FGD5, RAPGEFL1, SGEF, RAPGEF1, EIF2B5, KALRN	812	152	12983	1.89342	0.999999	0.786553	19.9343
SP_PIR_KEYWORDS	guanine-nucleotide releasing factor	14	1.21845	0.0262953	ALS2, RABIF, ARHGEF6, RGL3, AKAP13, ARHGEF9, RCC1, RAPGEF5, EPOR, FGD5, SGEF, RAPGEF1, RAPGEFL1, KALRN	1136	121	19235	1.9591	1	0.516519	32.5349
GOTERM_BP_FAT	GO:0035023~regulation of Rho protein signal transduction	12	1.04439	0.0457108	ALS2, OBSCN, GMIP, ARHGEF6, AKAP13, BCL6, ARHGEF9, RICTOR, ITSN2, FGD5, SGEF, KALRN	850	99	13528	1.92913	1	0.981185	57.0131
SMART	SM00325:RhoGEF	9	0.78329	0.0599146	ALS2, OBSCN, ARHGEF6, AKAP13, ARHGEF9, ITSN2, FGD5, SGEF, KALRN	559	69	9079	2.11846	1	0.738219	55.8613
INTERPRO	IPR000219:Dbl homology (DH) domain	9	0.78329	0.0630915	ALS2, OBSCN, ARHGEF6, AKAP13, ARHGEF9, ITSN2, FGD5, SGEF, KALRN	1035	69	16659	2.09943	1	0.988821	66.1859
GOTERM_BP_FAT	GO:0051056~regulation of small GTPase mediated signal transduction	23	2.00174	0.0729727	ALS2, OBSCN, DAB2IP, TBC1D2B, RABGAP1, TBC1D10A, CSF1, ARHGEF6, RGL3, IQGAP2, AKAP13, ARHGEF9, ITSN2, RICTOR, IQGAP1, GMIP, RAPGEF5, BCL6, FGD5, RAPGEF1, SGEF, RASA1, KALRN	850	252	13528	1.45259	1	0.977569	74.5199
GOTERM_MF_FAT	GO:0005089~Rho guanyl-nucleotide exchange factor activity	9	0.78329	0.0896418	ALS2, OBSCN, ARHGEF6, AKAP13, ARHGEF9, ITSN2, FGD5, SGEF, KALRN	812	74	12983	1.9446	1	0.958959	77.2634
UP_SEQ_FEATURE	domain:DH	8	0.696258	0.101659	ALS2, OBSCN, ARHGEF6, AKAP13, ARHGEF9, ITSN2, FGD5, SGEF	1136	67	19113	2.00893	1	0.998996	85.2393
GOTERM_MF_FAT	GO:0005099~Ras GTPase activator activity	10	0.870322	0.114262	TBC1D2B, RABGAP1, ARHGAP5, GMIP, TBC1D10A, IQGAP2, OPHN1, RASA1, IQGAP1, ARHGAP10	812	91	12983	1.75702	1	0.960577	85.2453
SMART	SM00324:RhoGAP	8	0.696258	0.115865	ARHGAP5, GMIP, CHN1, PDXP, OPHN1, OCRL, SRGAP1, ARHGAP10	559	67	9079	1.93928	1	0.854746	80.4081
INTERPRO	IPR000198:RhoGAP	8	0.696258	0.120705	ARHGAP5, GMIP, CHN1, PDXP, OPHN1, OCRL, SRGAP1, ARHGAP10	1035	67	16659	1.92187	1	0.99621	88.2373
UP_SEQ_FEATURE	domain:Rho-GAP	7	0.609225	0.187697	ARHGAP5, GMIP, CHN1, OPHN1, OCRL, SRGAP1, ARHGAP10	1136	65	19113	1.8119	1	0.999732	97.5519
INTERPRO	IPR001331:Guanine-nucleotide dissociation stimulator, CDC24, conserved site	7	0.609225	0.195214	ALS2, OBSCN, ARHGEF6, AKAP13, ARHGEF9, SGEF, KALRN	1035	63	16659	1.78841	1	0.998435	97.3041
GOTERM_MF_FAT	GO:0008047~enzyme activator activity	26	2.26284	0.203519	ALS2, CAV1, FZR1, RABGAP1, GM2A, IQGAP2, IQGAP1, ARHGAP5, GMIP, APOE, APOH, CHM, RASA1, EBAG9, TBC1D2B, DAB2IP, TBC1D10A, ARHGEF6, MOBKL1A, RGS3, CHN1, OPHN1, RIN1, ADC, SRGAP1, ARHGAP10	812	335	12983	1.24093	1	0.969975	97.2368
GOTERM_MF_FAT	GO:0005100~Rho GTPase activator activity	4	0.348129	0.287988	ARHGAP5, GMIP, OPHN1, ARHGAP10	812	30	12983	2.13186	1	0.979641	99.5285
GOTERM_MF_FAT	GO:0005096~GTPase activator activity	17	1.47955	0.300279	TBC1D2B, DAB2IP, RABGAP1, TBC1D10A, ARHGEF6, IQGAP2, IQGAP1, ARHGAP5, GMIP, RGS3, CHN1, CHM, OPHN1, RIN1, RASA1, SRGAP1, ARHGAP10	812	220	12983	1.23551	1	0.979998	99.6417
SP_PIR_KEYWORDS	GTPase activation	12	1.04439	0.337427	DAB2IP, TBC1D2B, RABGAP1, ARHGAP5, GMIP, CHM, CHN1, OPHN1, RIN1, SRGAP1, RASA1, ARHGAP10	1136	159	19235	1.2779	1	0.906963	99.771
GOTERM_BP_FAT	GO:0046578~regulation of Ras protein signal transduction	16	1.39252	0.339724	ALS2, OBSCN, TBC1D2B, RABGAP1, TBC1D10A, CSF1, ARHGEF6, AKAP13, ARHGEF9, ITSN2, RICTOR, GMIP, BCL6, FGD5, SGEF, KALRN	850	210	13528	1.21259	1	0.992828	99.9441
Annotation Cluster 15	Enrichment Score: 1.175583657719412
Category	Term	Count	%	PValue	Genes	List Total	Pop Hits	Pop Total	Fold Enrichment	Bonferroni	Benjamini	FDR
UP_SEQ_FEATURE	short sequence motif:ITIM motif 1	4	0.348129	0.0556304	LILRB1, LILRB2, LILRB4, SIGLEC10	1136	15	19113	4.48662	1	0.998645	63.9933
UP_SEQ_FEATURE	short sequence motif:ITIM motif 2	4	0.348129	0.0556304	LILRB1, LILRB2, LILRB4, SIGLEC10	1136	15	19113	4.48662	1	0.998645	63.9933
UP_SEQ_FEATURE	short sequence motif:ITIM motif 3	3	0.261097	0.096078	LILRB1, LILRB2, LILRB4	1136	9	19113	5.60827	1	0.999479	83.5142
Annotation Cluster 16	Enrichment Score: 1.1408055992609138
Category	Term	Count	%	PValue	Genes	List Total	Pop Hits	Pop Total	Fold Enrichment	Bonferroni	Benjamini	FDR
UP_SEQ_FEATURE	domain:Sushi 3	6	0.522193	0.0387754	SVEP1, SRPX2, CFB, APOH, SEZ6, CSMD1	1136	32	19113	3.15465	1	0.998406	50.6267
UP_SEQ_FEATURE	domain:Sushi 1	7	0.609225	0.0443909	SVEP1, SRPX2, CFB, GABBR1, APOH, SEZ6, CSMD1	1136	44	19113	2.67668	1	0.999074	55.5286
UP_SEQ_FEATURE	domain:Sushi 2	7	0.609225	0.0443909	SVEP1, SRPX2, CFB, GABBR1, APOH, SEZ6, CSMD1	1136	44	19113	2.67668	1	0.999074	55.5286
SP_PIR_KEYWORDS	sushi	8	0.696258	0.0456095	SVEP1, SRPX2, CFB, SUSD2, GABBR1, APOH, SEZ6, CSMD1	1136	56	19235	2.41889	1	0.632245	49.8155
SMART	SM00032:CCP	8	0.696258	0.0543569	SVEP1, SRPX2, CFB, SUSD2, GABBR1, APOH, SEZ6, CSMD1	559	56	9079	2.32021	1	0.7311	52.2795
INTERPRO	IPR000436:Sushi/SCR/CCP	8	0.696258	0.0570203	SVEP1, SRPX2, CFB, SUSD2, GABBR1, APOH, SEZ6, CSMD1	1035	56	16659	2.29938	1	0.990791	62.3496
INTERPRO	IPR016060:Complement control module	8	0.696258	0.0616853	SVEP1, SRPX2, CFB, SUSD2, GABBR1, APOH, SEZ6, CSMD1	1035	57	16659	2.25904	1	0.989942	65.3315
UP_SEQ_FEATURE	domain:Sushi 4	4	0.348129	0.214136	SVEP1, APOH, SEZ6, CSMD1	1136	27	19113	2.49257	1	0.999846	98.6437
UP_SEQ_FEATURE	domain:Sushi 5	3	0.261097	0.378787	SVEP1, SEZ6, CSMD1	1136	22	19113	2.29429	1	0.999992	99.9796
Annotation Cluster 17	Enrichment Score: 1.1025331645760355
Category	Term	Count	%	PValue	Genes	List Total	Pop Hits	Pop Total	Fold Enrichment	Bonferroni	Benjamini	FDR
GOTERM_MF_FAT	GO:0022890~inorganic cation transmembrane transporter activity	18	1.56658	0.0131703	SLC9A6, COX7A1, COX8A, ATP1A2, ATP6V1B2, ATP2B3, ATP2B4, SLC22A4, ATP5C1, SLC30A4, COX6A2, ATP6V0A1, SLC25A37, COX6A1, ATP5L, SLC13A4, ATP5H, SLC40A1	812	151	12983	1.90596	0.999998	0.804856	18.868
GOTERM_BP_FAT	GO:0009141~nucleoside triphosphate metabolic process	16	1.39252	0.0172723	FIGNL1, RP2, ATP11A, AK5, ATP1A2, ATP6V1B2, ATP13A5, ATP2B3, ATP2B4, ADK, ATP5C1, ATP5L, ATP6V0A1, ATP5H, DUT, ATP8A1	850	131	13528	1.94385	1	0.998716	26.9768
GOTERM_MF_FAT	GO:0015405~P-P-bond-hydrolysis-driven transmembrane transporter activity	15	1.30548	0.0198711	ATP11A, ATP6V1B2, ABCC12, ATP1A2, ABCB7, TIMM23, ABCA4, ATP13A5, ABCG2, ATP2B3, ATP2B4, ATP5C1, ABCD4, SEC61G, ATP8A1	812	122	12983	1.96585	1	0.834554	27.1341
GOTERM_MF_FAT	GO:0015399~primary active transmembrane transporter activity	15	1.30548	0.0198711	ATP11A, ATP6V1B2, ABCC12, ATP1A2, ABCB7, TIMM23, ABCA4, ATP13A5, ABCG2, ATP2B3, ATP2B4, ATP5C1, ABCD4, SEC61G, ATP8A1	812	122	12983	1.96585	1	0.834554	27.1341
GOTERM_BP_FAT	GO:0009144~purine nucleoside triphosphate metabolic process	15	1.30548	0.0206196	FIGNL1, RP2, ATP11A, AK5, ATP6V1B2, ATP1A2, ATP13A5, ATP2B3, ATP2B4, ADK, ATP5C1, ATP5L, ATP6V0A1, ATP5H, ATP8A1	850	122	13528	1.9568	1	0.998287	31.337
GOTERM_BP_FAT	GO:0009145~purine nucleoside triphosphate biosynthetic process	13	1.13142	0.0209182	RP2, ATP11A, ATP6V1B2, ATP1A2, ATP13A5, ATP2B3, ATP2B4, ADK, ATP5C1, ATP5L, ATP6V0A1, ATP5H, ATP8A1	850	99	13528	2.08989	1	0.997191	31.7138
GOTERM_BP_FAT	GO:0009260~ribonucleotide biosynthetic process	15	1.30548	0.0233995	RP2, ATP11A, AK5, ATP6V1B2, ATP1A2, ATP13A5, ATP2B3, ATP2B4, ADK, ATP5C1, ATP5L, ATP6V0A1, ATP5H, IMPDH2, ATP8A1	850	124	13528	1.92524	1	0.994316	34.77
GOTERM_BP_FAT	GO:0009142~nucleoside triphosphate biosynthetic process	13	1.13142	0.0258105	RP2, ATP11A, ATP6V1B2, ATP1A2, ATP13A5, ATP2B3, ATP2B4, ADK, ATP5C1, ATP5L, ATP6V0A1, ATP5H, ATP8A1	850	102	13528	2.02842	1	0.993236	37.6155
GOTERM_BP_FAT	GO:0046034~ATP metabolic process	13	1.13142	0.0314897	FIGNL1, ATP11A, AK5, ATP6V1B2, ATP1A2, ATP13A5, ATP2B3, ATP2B4, ATP5C1, ATP5L, ATP6V0A1, ATP5H, ATP8A1	850	105	13528	1.97046	1	0.992483	43.8618
GOTERM_BP_FAT	GO:0009152~purine ribonucleotide biosynthetic process	14	1.21845	0.0316809	RP2, ATP11A, AK5, ATP6V1B2, ATP1A2, ATP13A5, ATP2B3, ATP2B4, ATP5C1, ATP5L, ATP6V0A1, ATP5H, IMPDH2, ATP8A1	850	117	13528	1.90439	1	0.990781	44.0614
GOTERM_BP_FAT	GO:0009205~purine ribonucleoside triphosphate metabolic process	14	1.21845	0.0316809	FIGNL1, RP2, ATP11A, AK5, ATP6V1B2, ATP1A2, ATP13A5, ATP2B3, ATP2B4, ATP5C1, ATP5L, ATP6V0A1, ATP5H, ATP8A1	850	117	13528	1.90439	1	0.990781	44.0614
GOTERM_BP_FAT	GO:0009199~ribonucleoside triphosphate metabolic process	14	1.21845	0.0336453	FIGNL1, RP2, ATP11A, AK5, ATP6V1B2, ATP1A2, ATP13A5, ATP2B3, ATP2B4, ATP5C1, ATP5L, ATP6V0A1, ATP5H, ATP8A1	850	118	13528	1.88826	1	0.987213	46.0741
GOTERM_MF_FAT	GO:0042626~ATPase activity, coupled to transmembrane movement of substances	13	1.13142	0.0391644	ATP11A, ATP6V1B2, ABCC12, ATP1A2, ABCA4, ABCB7, ATP13A5, ABCG2, ATP2B3, ATP2B4, ATP5C1, ABCD4, ATP8A1	812	109	12983	1.90693	1	0.940021	46.7459
GOTERM_MF_FAT	GO:0043492~ATPase activity, coupled to movement of substances	13	1.13142	0.0415744	ATP11A, ATP6V1B2, ABCC12, ATP1A2, ABCA4, ABCB7, ATP13A5, ABCG2, ATP2B3, ATP2B4, ATP5C1, ABCD4, ATP8A1	812	110	12983	1.8896	1	0.926964	48.814
GOTERM_BP_FAT	GO:0009259~ribonucleotide metabolic process	16	1.39252	0.0427874	FIGNL1, RP2, ATP11A, AK5, ATP1A2, ATP6V1B2, ATP13A5, ATP2B3, ATP2B4, ADK, ATP5C1, ATP5L, ATP6V0A1, ATP5H, IMPDH2, ATP8A1	850	147	13528	1.73228	1	0.990045	54.5738
GOTERM_BP_FAT	GO:0009206~purine ribonucleoside triphosphate biosynthetic process	12	1.04439	0.0429561	ATP2B3, ATP2B4, RP2, ATP5C1, ATP11A, ATP6V0A1, ATP5L, ATP1A2, ATP6V1B2, ATP5H, ATP13A5, ATP8A1	850	98	13528	1.94881	1	0.988599	54.718
GOTERM_MF_FAT	GO:0016820~hydrolase activity, acting on acid anhydrides, catalyzing transmembrane movement of substances	13	1.13142	0.044086	ATP11A, ATP6V1B2, ABCC12, ATP1A2, ABCA4, ABCB7, ATP13A5, ABCG2, ATP2B3, ATP2B4, ATP5C1, ABCD4, ATP8A1	812	111	12983	1.87258	1	0.926837	50.889
GOTERM_BP_FAT	GO:0009165~nucleotide biosynthetic process	19	1.65361	0.0444931	NMNAT2, ADCY8, RP2, NADSYN1, ATP11A, AK5, ATP1A2, ATP6V1B2, ATP13A5, ATP2B3, ATP2B4, ADK, ATP5C1, ATP6V0A1, ATP5L, QPRT, ATP5H, IMPDH2, ATP8A1	850	186	13528	1.62576	1	0.988759	56.0124
GOTERM_BP_FAT	GO:0006164~purine nucleotide biosynthetic process	16	1.39252	0.0449784	ADCY8, RP2, ATP11A, AK5, ATP1A2, ATP6V1B2, ATP13A5, ATP2B3, ATP2B4, ADK, ATP5C1, ATP5L, ATP6V0A1, ATP5H, IMPDH2, ATP8A1	850	148	13528	1.72057	1	0.987679	56.4139
GOTERM_BP_FAT	GO:0009201~ribonucleoside triphosphate biosynthetic process	12	1.04439	0.0457108	ATP2B3, ATP2B4, RP2, ATP5C1, ATP11A, ATP6V0A1, ATP5L, ATP1A2, ATP6V1B2, ATP5H, ATP13A5, ATP8A1	850	99	13528	1.92913	1	0.981185	57.0131
GOTERM_BP_FAT	GO:0009150~purine ribonucleotide metabolic process	15	1.30548	0.0511677	FIGNL1, RP2, ATP11A, AK5, ATP6V1B2, ATP1A2, ATP13A5, ATP2B3, ATP2B4, ATP5C1, ATP5L, ATP6V0A1, ATP5H, IMPDH2, ATP8A1	850	138	13528	1.72992	1	0.978137	61.2389
GOTERM_BP_FAT	GO:0006754~ATP biosynthetic process	11	0.957354	0.0517518	ATP2B3, ATP2B4, ATP5C1, ATP11A, ATP6V0A1, ATP5L, ATP1A2, ATP6V1B2, ATP5H, ATP13A5, ATP8A1	850	89	13528	1.96706	1	0.977127	61.6672
GOTERM_BP_FAT	GO:0034654~nucleobase, nucleoside, nucleotide and nucleic acid biosynthetic process	19	1.65361	0.0597353	NMNAT2, ADCY8, RP2, NADSYN1, ATP11A, AK5, ATP1A2, ATP6V1B2, ATP13A5, ATP2B3, ATP2B4, ADK, ATP5C1, ATP6V0A1, ATP5L, QPRT, ATP5H, IMPDH2, ATP8A1	850	193	13528	1.56679	1	0.976852	67.0912
GOTERM_BP_FAT	GO:0034404~nucleobase, nucleoside and nucleotide biosynthetic process	19	1.65361	0.0597353	NMNAT2, ADCY8, RP2, NADSYN1, ATP11A, AK5, ATP1A2, ATP6V1B2, ATP13A5, ATP2B3, ATP2B4, ADK, ATP5C1, ATP6V0A1, ATP5L, QPRT, ATP5H, IMPDH2, ATP8A1	850	193	13528	1.56679	1	0.976852	67.0912
INTERPRO	IPR018303:ATPase, P-type phosphorylation site	6	0.522193	0.0697255	ATP2B3, ATP2B4, ATP11A, ATP1A2, ATP13A5, ATP8A1	1035	36	16659	2.68261	1	0.987546	69.9565
INTERPRO	IPR001757:ATPase, P-type, K/Mg/Cd/Cu/Zn/Na/Ca/Na/H-transporter	6	0.522193	0.0697255	ATP2B3, ATP2B4, ATP11A, ATP1A2, ATP13A5, ATP8A1	1035	36	16659	2.68261	1	0.987546	69.9565
INTERPRO	IPR008250:ATPase, P-type, ATPase-associated region	6	0.522193	0.0697255	ATP2B3, ATP2B4, ATP11A, ATP1A2, ATP13A5, ATP8A1	1035	36	16659	2.68261	1	0.987546	69.9565
GOTERM_MF_FAT	GO:0019829~cation-transporting ATPase activity	6	0.522193	0.0712005	ATP2B3, ATP2B4, ATP5C1, ATP1A2, ATP6V1B2, ATP8A1	812	36	12983	2.66482	1	0.945695	68.8048
UP_SEQ_FEATURE	active site:4-aspartylphosphate intermediate	6	0.522193	0.0792645	ATP2B3, ATP2B4, ATP11A, ATP1A2, ATP13A5, ATP8A1	1136	39	19113	2.58843	1	0.999021	77.094
GOTERM_BP_FAT	GO:0044271~nitrogen compound biosynthetic process	28	2.4369	0.0827263	ALAD, ADCY8, RP2, RSAD1, ATP6V1B2, AGXT, ATP2B3, ATP2B4, ATP5L, ATP5H, IMPDH2, CEBPA, NMNAT2, MOCS2, OTC, NADSYN1, ATP11A, AK5, ATP1A2, CDO1, ATP13A5, MTRR, ADK, ATP5C1, ATP6V0A1, QPRT, ADC, ATP8A1	850	325	13528	1.37116	1	0.976971	78.947
INTERPRO	IPR004014:ATPase, P-type cation-transporter, N-terminal	4	0.348129	0.0845917	ATP2B3, ATP2B4, ATP1A2, ATP13A5	1035	17	16659	3.78721	1	0.988545	77.0202
GOTERM_BP_FAT	GO:0006163~purine nucleotide metabolic process	17	1.47955	0.124165	ADCY8, FIGNL1, RP2, ATP11A, AK5, ATP1A2, ATP6V1B2, ATP13A5, ATP2B3, ATP2B4, ADK, ATP5C1, ATP5L, ATP6V0A1, ATP5H, IMPDH2, ATP8A1	850	186	13528	1.45462	1	0.982628	90.858
UP_SEQ_FEATURE	metal ion-binding site:Magnesium	11	0.957354	0.151307	PGM2, ATP2B3, ATP2B4, PDXP, ATP11A, ATP1A2, ALPP, CLYBL, ATP13A5, ENO1, ATP8A1	1136	116	19113	1.59546	1	0.999654	94.6484
GOTERM_MF_FAT	GO:0042625~ATPase activity, coupled to transmembrane movement of ions	8	0.696258	0.178363	ATP2B3, ATP2B4, ATP5C1, ATP11A, ATP1A2, ATP6V1B2, ATP13A5, ATP8A1	812	74	12983	1.72853	1	0.966572	95.4878
GOTERM_BP_FAT	GO:0015992~proton transport	7	0.609225	0.182425	SLC36A2, ATP5C1, ATP6V0A1, ATP5L, ATP1A2, ATP6V1B2, ATP5H	850	61	13528	1.82635	1	0.987698	97.36
GOTERM_BP_FAT	GO:0034220~ion transmembrane transport	6	0.522193	0.191905	ATP5C1, ATP6V0A1, ATP5L, ATP1A2, ATP6V1B2, ATP5H	850	49	13528	1.94881	1	0.986996	97.861
GOTERM_BP_FAT	GO:0006818~hydrogen transport	7	0.609225	0.201911	SLC36A2, ATP5C1, ATP6V0A1, ATP5L, ATP1A2, ATP6V1B2, ATP5H	850	63	13528	1.76837	1	0.987961	98.2917
INTERPRO	IPR005834:Haloacid dehalogenase-like hydrolase	5	0.435161	0.2214	ATP2B3, ATP2B4, PDXP, ATP1A2, ATP8A1	1035	39	16659	2.06355	1	0.998213	98.4452
GOTERM_MF_FAT	GO:0015662~ATPase activity, coupled to transmembrane movement of ions, phosphorylative mechanism	6	0.522193	0.234879	ATP2B3, ATP2B4, ATP11A, ATP1A2, ATP13A5, ATP8A1	812	53	12983	1.81007	1	0.978197	98.5335
INTERPRO	IPR006068:ATPase, P-type cation-transporter, C-terminal	3	0.261097	0.237907	ATP2B3, ATP2B4, ATP1A2	1035	15	16659	3.21913	1	0.998703	98.9115
GOTERM_BP_FAT	GO:0015986~ATP synthesis coupled proton transport	5	0.435161	0.240916	ATP5C1, ATP6V0A1, ATP5L, ATP6V1B2, ATP5H	850	40	13528	1.98941	1	0.987866	99.3083
GOTERM_BP_FAT	GO:0015985~energy coupled proton transport, down electrochemical gradient	5	0.435161	0.240916	ATP5C1, ATP6V0A1, ATP5L, ATP6V1B2, ATP5H	850	40	13528	1.98941	1	0.987866	99.3083
PIR_SUPERFAMILY	PIRSF001297:Na(+)/K(+)-transporting ATPase alpha chain	3	0.261097	0.25784	ATP2B3, ATP2B4, ATP1A2	486	15	7396	3.04362	1	1	98.7239
GOTERM_MF_FAT	GO:0016887~ATPase activity	25	2.17581	0.265571	RAD51C, DNAH9, DNAH17, CETN1, ATP6V1B2, ABCA4, DDX27, ATP2B3, ATP2B4, ATP5L, ABCD4, DHX35, DDX41, ATP5H, ATP11A, ABCC12, ATP1A2, ABCB7, DDX4, ATP13A5, ABCG2, ABCG8, ATP5C1, DDX53, ATP8A1	812	334	12983	1.19678	1	0.976653	99.2311
GOTERM_CC_FAT	GO:0016469~proton-transporting two-sector ATPase complex	5	0.435161	0.297293	ATP5C1, ATP6V0A1, ATP5L, ATP6V1B2, ATP5H	785	45	12782	1.8092	1	0.94795	99.388
SP_PIR_KEYWORDS	Hydrogen ion transport	5	0.435161	0.313972	ATP5C1, ATP6V0A1, ATP5L, ATP6V1B2, ATP5H	1136	48	19235	1.76377	1	0.895756	99.6173
GOTERM_CC_FAT	GO:0005753~mitochondrial proton-transporting ATP synthase complex	3	0.261097	0.326684	ATP5C1, ATP5L, ATP5H	785	19	12782	2.57097	1	0.948818	99.6699
GOTERM_MF_FAT	GO:0042623~ATPase activity, coupled	20	1.74064	0.3397	RAD51C, ATP11A, CETN1, ATP1A2, ATP6V1B2, ABCC12, ABCB7, ABCA4, DDX4, ATP13A5, ABCG2, DDX27, ATP2B3, ATP2B4, ATP5C1, ABCD4, DHX35, DDX41, DDX53, ATP8A1	812	272	12983	1.17566	1	0.983303	99.8564
GOTERM_CC_FAT	GO:0045259~proton-transporting ATP synthase complex	3	0.261097	0.372202	ATP5C1, ATP5L, ATP5H	785	21	12782	2.32611	1	0.952635	99.8799
GOTERM_CC_FAT	GO:0033177~proton-transporting two-sector ATPase complex, proton-transporting domain	3	0.261097	0.437949	ATP6V0A1, ATP5L, ATP5H	785	24	12782	2.03535	1	0.951937	99.9757
Annotation Cluster 18	Enrichment Score: 1.0475036998589349
Category	Term	Count	%	PValue	Genes	List Total	Pop Hits	Pop Total	Fold Enrichment	Bonferroni	Benjamini	FDR
SMART	SM00456:WW	8	0.696258	0.0422132	MAGI2, HECW2, WWC1, IQGAP2, PRPF40B, IQGAP1, WWOX, PIN1	559	53	9079	2.45155	0.999995	0.703666	43.4987
INTERPRO	IPR001202:WW/Rsp5/WWP	8	0.696258	0.0443695	MAGI2, HECW2, WWC1, IQGAP2, PRPF40B, IQGAP1, WWOX, PIN1	1035	53	16659	2.42953	1	0.982575	53.0036
UP_SEQ_FEATURE	domain:WW 2	5	0.435161	0.0903185	MAGI2, HECW2, WWC1, PRPF40B, WWOX	1136	29	19113	2.90083	1	0.999441	81.5355
UP_SEQ_FEATURE	domain:WW 1	5	0.435161	0.0903185	MAGI2, HECW2, WWC1, PRPF40B, WWOX	1136	29	19113	2.90083	1	0.999441	81.5355
UP_SEQ_FEATURE	domain:WW	3	0.261097	0.378787	IQGAP2, IQGAP1, PIN1	1136	22	19113	2.29429	1	0.999992	99.9796
Annotation Cluster 19	Enrichment Score: 1.0462572099554823
Category	Term	Count	%	PValue	Genes	List Total	Pop Hits	Pop Total	Fold Enrichment	Bonferroni	Benjamini	FDR
UP_SEQ_FEATURE	domain:PDZ 1	8	0.696258	0.00850764	PARD3, MAGI2, PTPN13, DLG3, SDCBP2, TJP3, TJP2, APBA1	1136	40	19113	3.36496	1	0.991188	14.1422
UP_SEQ_FEATURE	domain:PDZ 2	8	0.696258	0.00850764	PARD3, MAGI2, PTPN13, DLG3, SDCBP2, TJP3, TJP2, APBA1	1136	40	19113	3.36496	1	0.991188	14.1422
UP_SEQ_FEATURE	domain:PDZ 3	6	0.522193	0.0229727	PARD3, MAGI2, PTPN13, DLG3, TJP3, TJP2	1136	28	19113	3.60532	1	0.998396	33.9498
UP_SEQ_FEATURE	domain:Guanylate kinase-like	4	0.348129	0.153414	MAGI2, DLG3, TJP3, TJP2	1136	23	19113	2.92606	1	0.999648	94.8806
INTERPRO	IPR008144:Guanylate kinase	4	0.348129	0.16843	MAGI2, DLG3, TJP3, TJP2	1035	23	16659	2.79924	1	0.997402	95.3519
SMART	SM00072:GuKc	4	0.348129	0.212488	MAGI2, DLG3, TJP3, TJP2	559	26	9079	2.49869	1	0.90981	95.7658
INTERPRO	IPR008145:Guanylate kinase/L-type calcium channel region	4	0.348129	0.216746	MAGI2, DLG3, TJP3, TJP2	1035	26	16659	2.47625	1	0.998129	98.2831
SMART	SM00228:PDZ	11	0.957354	0.43408	PARD3, MAGI2, RGS3, GOPC, PTPN13, DLG3, SNTB2, SDCBP2, TJP3, TJP2, APBA1	559	149	9079	1.19904	1	0.980073	99.9466
INTERPRO	IPR001478:PDZ/DHR/GLGF	11	0.957354	0.446389	PARD3, MAGI2, RGS3, GOPC, PTPN13, DLG3, SNTB2, SDCBP2, TJP3, TJP2, APBA1	1035	149	16659	1.18827	1	0.999861	99.9947
Annotation Cluster 20	Enrichment Score: 1.037457346279952
Category	Term	Count	%	PValue	Genes	List Total	Pop Hits	Pop Total	Fold Enrichment	Bonferroni	Benjamini	FDR
GOTERM_CC_FAT	GO:0000267~cell fraction	81	7.04961	0.044299	ALS2, NRP2, SLC9A6, CGB5, ADCY8, SLC20A2, CRHBP, PTGS1, LEMD3, TSPAN12, POMGNT1, MCTP2, SPINT2, SLC1A6, GOPC, SNTB2, SLC1A1, EBAG9, MAGI2, LYN, DARS, CSNK1G2, FA2H, FMR1, HTR4, BSN, DPAGT1, PFKM, SLC3A1, FGF21, CYP4X1, SH2D2A, LILRB2, LRAT, DGAT2, GNAQ, RAB14, SH3KBP1, STEAP2, RAPGEFL1, GRB14, RAB3A, DRD1, CAV1, GCNT2, AKAP13, TCL1A, CALCOCO2, ADRBK1, ABCA4, POMC, CDH5, APLP1, PCSK2, ECE1, ARR3, …	785	1083	12782	1.21783	1	0.901268	48.0288
GOTERM_CC_FAT	GO:0042598~vesicular fraction	21	1.82768	0.113671	ALS2, EBP, SOAT2, SLC9A6, FA2H, CYP2C8, PTGS1, DPAGT1, TCL1A, ATP1A2, VDAC3, MGST3, CYP4X1, POMGNT1, LRAT, DGAT2, DIO1, TAPBPL, STEAP2, IKBKB, GRB14	785	244	12782	1.40139	1	0.939358	82.5001
GOTERM_CC_FAT	GO:0005626~insoluble fraction	61	5.30896	0.118346	ALS2, NRP2, SLC9A6, SLC20A2, ADCY8, PTGS1, LEMD3, TSPAN12, POMGNT1, MCTP2, SLC1A6, GOPC, SNTB2, SLC1A1, MAGI2, LYN, FA2H, HTR4, BSN, DPAGT1, SLC3A1, CYP4X1, LILRB2, LRAT, GNAQ, DGAT2, RAB14, SH3KBP1, STEAP2, RAPGEFL1, GRB14, RAB3A, DRD1, CAV1, GCNT2, TCL1A, AKAP13, ADRBK1, ABCA4, CDH5, APLP1, ECE1, PPAP2A, EBP, SOAT2, CYP2C8, PDE3A, ATP1A2, NPR3, VDAC3, PPIF, MGST3, SLC17A7, LAMP2, PLA2G4A, ADRA1…	785	839	12782	1.18385	1	0.931561	83.7871
GOTERM_CC_FAT	GO:0005624~membrane fraction	59	5.1349	0.118843	NRP2, ALS2, SLC9A6, SLC20A2, ADCY8, PTGS1, LEMD3, TSPAN12, POMGNT1, MCTP2, SLC1A6, GOPC, SNTB2, SLC1A1, MAGI2, LYN, FA2H, HTR4, BSN, DPAGT1, SLC3A1, CYP4X1, LILRB2, LRAT, GNAQ, DGAT2, RAB14, SH3KBP1, STEAP2, RAPGEFL1, GRB14, RAB3A, DRD1, CAV1, GCNT2, TCL1A, AKAP13, ADRBK1, ABCA4, CDH5, APLP1, ECE1, PPAP2A, EBP, SOAT2, CYP2C8, ATP1A2, NPR3, VDAC3, PPIF, MGST3, SLC17A7, LAMP2, PLA2G4A, ADRA1B, DIO1…	785	809	12782	1.1875	1	0.924684	83.9186
Annotation Cluster 21	Enrichment Score: 1.030107369069307
Category	Term	Count	%	PValue	Genes	List Total	Pop Hits	Pop Total	Fold Enrichment	Bonferroni	Benjamini	FDR
GOTERM_CC_FAT	GO:0015629~actin cytoskeleton	27	2.34987	0.0145666	CGNL1, MYL2, CAPZA2, IQGAP2, ARPC4, ANLN, TPM4, IQGAP1, LLGL1, VILL, TTLL3, GSN, ARPC2, MYL6B, PSTPIP1, CAP1, ACTN4, MYO3B, CTNNA1, DCTN3, WAS, TNNI1, PKNOX2, OPHN1, WASL, ABL2, SPTB, KALRN	785	269	12782	1.63433	0.999446	0.713413	19.0999
GOTERM_MF_FAT	GO:0008092~cytoskeletal protein binding	43	3.74238	0.0350918	RABGAP1, APC2, MYL2, DIAPH2, CAPZA2, IQGAP2, ANLN, ARPC4, KLC3, FER, VILL, PXN, TPM4, KLHL1, TTLL3, FRMD5, PACSIN1, ARPC2, GSN, APOE, PSTPIP1, SNTB2, CNN2, CAP1, DCX, PLS3, C9ORF24, APC, EGFR, OBSCN, PHACTR2, ACTN4, MYO3B, BIRC5, CTNNA1, TNNI1, PKNOX2, ATG4D, FRMD4A, OPHN1, WASL, MAPRE3, PARVB, SPTB	812	504	12983	1.36413	1	0.933423	43.0722
GOTERM_MF_FAT	GO:0003779~actin binding	27	2.34987	0.119844	MYL2, CAPZA2, DIAPH2, IQGAP2, ARPC4, ANLN, FER, TPM4, VILL, TTLL3, KLHL1, GSN, ARPC2, PSTPIP1, SNTB2, CNN2, CAP1, PLS3, EGFR, PHACTR2, ACTN4, MYO3B, TNNI1, PKNOX2, OPHN1, WASL, PARVB, SPTB	812	326	12983	1.32424	1	0.963569	86.6452
GOTERM_BP_FAT	GO:0007010~cytoskeleton organization	34	2.95909	0.149954	CAV1, MYL2, CAPZA2, DIAPH2, CETN1, ARPC4, ANLN, RCC1, VILL, LLGL1, TTLL3, KLHL1, PACSIN1, CEP250, APOE, GSN, CNN2, BCL6, CAP1, TUBG1, FGD5, PLS3, NPHP1, ACTN4, BFSP2, RICTOR, MID1, PCM1, WAS, TACC2, OPHN1, WASL, ABL2, CLN8, ARHGAP10	850	436	13528	1.2411	1	0.985663	94.6688
GOTERM_BP_FAT	GO:0030036~actin cytoskeleton organization	19	1.65361	0.177476	ACTN4, MYL2, CAPZA2, DIAPH2, ARPC4, RICTOR, WAS, LLGL1, TTLL3, KLHL1, GSN, OPHN1, CNN2, BCL6, WASL, CAP1, FGD5, ABL2, PLS3, NPHP1	850	226	13528	1.33801	1	0.987217	97.0562
GOTERM_BP_FAT	GO:0030029~actin filament-based process	20	1.74064	0.180696	ACTN4, MYL2, CAPZA2, DIAPH2, ARPC4, RICTOR, WAS, LLGL1, TTLL3, KLHL1, MYL6B, GSN, OPHN1, CNN2, BCL6, WASL, CAP1, FGD5, ABL2, PLS3, NPHP1	850	241	13528	1.32077	1	0.987514	97.2574
SP_PIR_KEYWORDS	actin-binding	19	1.65361	0.208942	PHACTR2, ACTN4, CAPZA2, MYO3B, ARPC4, ANLN, TNNI1, TPM4, VILL, TTLL3, KLHL1, GSN, ARPC2, SNTB2, CNN2, WASL, CAP1, PLS3, PARVB, SPTB	1136	247	19235	1.30248	1	0.846656	96.8623
Annotation Cluster 22	Enrichment Score: 1.0169551599954973
Category	Term	Count	%	PValue	Genes	List Total	Pop Hits	Pop Total	Fold Enrichment	Bonferroni	Benjamini	FDR
GOTERM_BP_FAT	GO:0006605~protein targeting	22	1.91471	0.0292096	SRP14, DRD1, RTP4, MTX3, NDUFA13, FGF10, NUPL2, TIMM23, AGXT, CDC37, TIMM8A, TRNT1, CCHCR1, YWHAG, ATG4D, SRPR, ZFYVE16, TIMM9, PEX14, BCL6, RANBP2, SEC61G	850	215	13528	1.62854	1	0.991517	41.4286
GOTERM_BP_FAT	GO:0046907~intracellular transport	53	4.61271	0.0483456	ALS2, SRP14, CPT2, AP1G2, CHMP5, AP1G1, FGF10, SDCBP2, AGXT, SLC25A20, CCHCR1, SRPR, APOE, ZFYVE16, GOPC, TIMM9, ANP32A, RANBP2, NUP133, NDUFA13, VTI1B, TIMM23, NUPL2, WAS, TIMM8A, ATG4D, RPS15, RAB14, SLC25A37, THOC5, VPS26B, STEAP2, SEC61G, DRD1, RTP4, MTX3, CDC37, MYL6B, CHM, AP3D1, PEX14, BCL6, STX10, APBA1, SMG1, NXF3, PPIF, TRNT1, YWHAG, SLC25A14, BAX, AP4B1, GGA3	850	657	13528	1.28388	1	0.979436	59.1051
GOTERM_BP_FAT	GO:0070727~cellular macromolecule localization	35	3.04613	0.0654188	SRP14, DRD1, RTP4, AP1G2, AP1G1, MTX3, FGF10, AGXT, CDC37, CCHCR1, SRPR, ZFYVE16, TIMM9, CHM, PEX14, AP3D1, BCL6, RANBP2, STX10, APBA1, EGFR, NDUFA13, VTI1B, TOPORS, TIMM23, NUPL2, BICD1, TIMM8A, TRNT1, YWHAG, ATG4D, BAX, AP4B1, SEC61G, GGA3	850	414	13528	1.3455	1	0.978293	70.5015
GOTERM_BP_FAT	GO:0034613~cellular protein localization	34	2.95909	0.0862096	SRP14, DRD1, RTP4, AP1G2, AP1G1, MTX3, FGF10, AGXT, CDC37, CCHCR1, SRPR, ZFYVE16, TIMM9, CHM, PEX14, AP3D1, BCL6, RANBP2, STX10, APBA1, EGFR, NDUFA13, VTI1B, TOPORS, TIMM23, NUPL2, TIMM8A, TRNT1, YWHAG, ATG4D, BAX, AP4B1, SEC61G, GGA3	850	411	13528	1.31659	1	0.974642	80.3439
SP_PIR_KEYWORDS	protein transport	37	3.22019	0.0908531	RAB3A, AP1G2, CHMP5, AP1G1, MTX3, SNX16, TIMM50, SNX4, NXT2, ATG7, GOPC, TIMM9, EXOC3, PEX14, AP3D1, RANBP2, STX10, APBA1, NUP133, NUP153, RABIF, ACTN4, RUFY1, VTI1B, TIMM23, RAB7L1, NUPL2, TIMM8A, SENP2, ATG4D, COG8, RAB14, PDCD6IP, AP4B1, VPS26B, SEC61G, GGA3	1136	485	19235	1.29174	1	0.769006	75.5062
GOTERM_BP_FAT	GO:0006886~intracellular protein transport	31	2.698	0.0993871	SRP14, DRD1, RTP4, AP1G2, AP1G1, MTX3, FGF10, AGXT, CDC37, CCHCR1, SRPR, ZFYVE16, TIMM9, CHM, PEX14, AP3D1, BCL6, RANBP2, STX10, APBA1, NDUFA13, VTI1B, NUPL2, TIMM23, TIMM8A, TRNT1, YWHAG, ATG4D, AP4B1, SEC61G, GGA3	850	374	13528	1.31918	1	0.977843	84.8761
GOTERM_BP_FAT	GO:0033365~protein localization in organelle	14	1.21845	0.128084	SRP14, DRD1, MTX3, NDUFA13, FGF10, TOPORS, TIMM23, TIMM8A, TRNT1, SRPR, TIMM9, BCL6, RANBP2, SEC61G	850	146	13528	1.52612	1	0.981509	91.5686
GOTERM_BP_FAT	GO:0008104~protein localization	63	5.48303	0.187406	ALS2, SRP14, AP1G2, CHMP5, AP1G1, FGF10, TIMM50, AGXT, CCHCR1, CEP250, SRPR, ATG7, ZFYVE16, TIMM9, GOPC, RANBP2, EGFR, NUP133, LYN, ACTN4, G3BP2, NDUFA13, VTI1B, TOPORS, TIMM23, NUPL2, TIMM8A, SENP2, ATG4D, RAB14, PDCD6IP, VPS26B, SEC61G, AKAP4, RAB3A, DRD1, CAV1, PPY, RTP4, MTX3, SNX16, SNX4, CDC37, RAB40A, NXT2, RAB41, CHM, PEX14, AP3D1, EXOC3, BCL6, STX10, APBA1, NUP153, RABIF, RUFY1, RAB7L1, …	850	882	13528	1.13681	1	0.987791	97.6356
GOTERM_BP_FAT	GO:0015031~protein transport	55	4.78677	0.188986	SRP14, AP1G2, CHMP5, AP1G1, FGF10, TIMM50, AGXT, CCHCR1, SRPR, ATG7, ZFYVE16, GOPC, TIMM9, RANBP2, NUP133, LYN, ACTN4, NDUFA13, VTI1B, TIMM23, NUPL2, TIMM8A, SENP2, ATG4D, RAB14, PDCD6IP, VPS26B, SEC61G, RAB3A, DRD1, PPY, RTP4, MTX3, SNX16, SNX4, CDC37, RAB40A, NXT2, RAB41, CHM, EXOC3, PEX14, AP3D1, BCL6, STX10, APBA1, NUP153, RABIF, RUFY1, RAB7L1, TRNT1, YWHAG, COG8, AP4B1, GGA3	850	762	13528	1.14874	1	0.987549	97.7172
GOTERM_BP_FAT	GO:0045184~establishment of protein localization	55	4.78677	0.207458	SRP14, AP1G2, CHMP5, AP1G1, FGF10, TIMM50, AGXT, CCHCR1, SRPR, ATG7, ZFYVE16, GOPC, TIMM9, RANBP2, NUP133, LYN, ACTN4, NDUFA13, VTI1B, TIMM23, NUPL2, TIMM8A, SENP2, ATG4D, RAB14, PDCD6IP, VPS26B, SEC61G, RAB3A, DRD1, PPY, RTP4, MTX3, SNX16, SNX4, CDC37, RAB40A, NXT2, RAB41, CHM, EXOC3, PEX14, AP3D1, BCL6, STX10, APBA1, NUP153, RABIF, RUFY1, RAB7L1, TRNT1, YWHAG, COG8, AP4B1, GGA3	850	769	13528	1.13829	1	0.987569	98.4937
Annotation Cluster 23	Enrichment Score: 1.0119196188052015
Category	Term	Count	%	PValue	Genes	List Total	Pop Hits	Pop Total	Fold Enrichment	Bonferroni	Benjamini	FDR
PIR_SUPERFAMILY	PIRSF018208:SSX1 protein	3	0.261097	0.0723271	SSX9, SSX4B, SSX4, SSX5	486	7	7396	6.52205	1	1	66.6487
UP_SEQ_FEATURE	domain:KRAB-related	3	0.261097	0.096078	SSX9, SSX4B, SSX4, SSX5	1136	9	19113	5.60827	1	0.999479	83.5142
INTERPRO	IPR003655:Krueppel-associated box-related	3	0.261097	0.103644	SSX9, SSX4B, SSX4, SSX5	1035	9	16659	5.36522	1	0.995273	83.8054
INTERPRO	IPR019041:SSXRD motif	3	0.261097	0.124409	SSX9, SSX4B, SSX4, SSX5	1035	10	16659	4.8287	1	0.995691	89.035
Annotation Cluster 24	Enrichment Score: 1.003832185548096
Category	Term	Count	%	PValue	Genes	List Total	Pop Hits	Pop Total	Fold Enrichment	Bonferroni	Benjamini	FDR
UP_SEQ_FEATURE	domain:SOCS box	7	0.609225	0.0233832	ASB9, SPSB1, SPSB2, ASB10, ASB11, ASB13, RAB40A	1136	38	19113	3.09931	1	0.99741	34.4432
SMART	SM00253:SOCS	7	0.609225	0.0269943	ASB9, SPSB1, SPSB2, ASB10, ASB11, ASB13, RAB40A	559	38	9079	2.99186	0.999555	0.667937	30.3878
INTERPRO	IPR001496:SOCS protein, C-terminal	7	0.609225	0.0282985	ASB9, SPSB1, SPSB2, ASB10, ASB11, ASB13, RAB40A	1035	38	16659	2.96499	1	0.973457	37.9743
UP_SEQ_FEATURE	repeat:ANK 5	8	0.696258	0.666747	ASB9, PSMD10, ASB10, ANKRD30B, ASB11, TRPV6, ASB13, GABPB2	1136	131	19113	1.02747	1	1	100
UP_SEQ_FEATURE	repeat:ANK 6	5	0.435161	0.803413	ASB9, PSMD10, ASB10, ASB11, ASB13	1136	92	19113	0.914393	1	1	100
Annotation Cluster 25	Enrichment Score: 0.9878621830424726
Category	Term	Count	%	PValue	Genes	List Total	Pop Hits	Pop Total	Fold Enrichment	Bonferroni	Benjamini	FDR
SP_PIR_KEYWORDS	transferase	106	9.22541	0.00542501	AGXT, BTK, DMPK, GSTM2, DGAT2L6, GLT8D2, LCAT, PRKACB, MATK, EGFR, NMNAT2, PDXK, CSNK1G2, PIK3CB, MYO3B, DPAGT1, WNK3, CDKL5, ESCO2, SUV420H2, MGAT1, LRAT, BAZ1B, HAS2, KALRN, FGFR4, GCNT2, STK11, PFKFB1, CHEK1, ADRBK1, EPHB3, POLE2, NAT10, DYRK3, TAF9, PCYT1B, B4GALT7, LFNG, ITK, OBSCN, TAF1, DHDDS, GALT, SMG1, AK5, TKT, PORCN, ATE1, B3GAT2, TRNT1, PARP9, NTRK1, PARP8, QPRT, FUK, IKBKB, ABL2, C1…	1136	1394	19235	1.28753	0.96176	0.222029	7.71987
GOTERM_BP_FAT	GO:0006793~phosphorus metabolic process	81	7.04961	0.00708873	CDC14A, PRKAG1, PRDX4, PTPN23, TIMM50, FER, ADORA1, BTK, DMPK, ATP5L, BRD4, PRKACB, ATP5H, MATK, EGFR, PAN3, NDUFB10, SGK3, LYN, CSNK1G2, PIK3CB, MYO3B, PTPRR, CDK8, PTPRS, PKN1, WNK3, CDKL5, MAP3K15, BAZ1B, PPEF1, DLD, ATP5C1, ERN2, KALRN, PPP6C, FGFR4, PPP2R3B, GK2, STK11, PFKFB1, ACP5, ADRBK1, CHEK1, ATP6V1B2, EPHB3, MTMR1, DUSP13, DUSP15, PRKAA1, DYRK3, PPAP2A, CSNK1A1, PTPN7, ITK, OBSCN, TAF…	850	973	13528	1.32491	1	0.999981	12.047
GOTERM_BP_FAT	GO:0006796~phosphate metabolic process	81	7.04961	0.00708873	CDC14A, PRKAG1, PRDX4, PTPN23, TIMM50, FER, ADORA1, BTK, DMPK, ATP5L, BRD4, PRKACB, ATP5H, MATK, EGFR, PAN3, NDUFB10, SGK3, LYN, CSNK1G2, PIK3CB, MYO3B, PTPRR, CDK8, PTPRS, PKN1, WNK3, CDKL5, MAP3K15, BAZ1B, PPEF1, DLD, ATP5C1, ERN2, KALRN, PPP6C, FGFR4, PPP2R3B, GK2, STK11, PFKFB1, ACP5, ADRBK1, CHEK1, ATP6V1B2, EPHB3, MTMR1, DUSP13, DUSP15, PRKAA1, DYRK3, PPAP2A, CSNK1A1, PTPN7, ITK, OBSCN, TAF…	850	973	13528	1.32491	1	0.999981	12.047
SP_PIR_KEYWORDS	kinase	57	4.96084	0.00899508	PRKAG1, PIP5K1C, FER, BTK, DMPK, PACSIN1, PRKACB, MATK, EGFR, PDXK, SGK3, LYN, CSNK1G2, PIK3CB, MYO3B, CDK8, PKN1, PKIB, WNK3, PFKM, CDKL5, MAP3K15, CKM, BAZ1B, ADK, SH3KBP1, ERN2, KALRN, FGFR4, STK11, GK2, PFKFB1, AKAP13, ADRBK1, CHEK1, EPHB3, PRKAA1, DYRK3, TAF9, CSNK1A1, OBSCN, TAF1, ITK, MOBKL1A, SMG1, AK5, CSNK2A1P, CSNK1E, MAPK14, NTRK1, IKBKG, FUK, CIT, IKBKB, ABL2, TSSK6, PGK2	1136	688	19235	1.40281	0.995579	0.321077	12.493
SP_PIR_KEYWORDS	atp-binding	94	8.18103	0.0421415	RAD51C, ADCY8, FIGNL1, PIP5K1C, FER, KIFC3, BTK, DMPK, DDX27, HSPH1, ATP2B3, ATP2B4, NUBP1, SLC22A4, DHX35, PRKACB, MATK, EGFR, NMNAT2, PDXK, SGK3, LYN, DARS, PIK3CB, CSNK1G2, MYO3B, LIG3, CDK8, NADSYN1, PKN1, WNK3, ABCC12, PFKM, CDKL5, UBE2O, CKM, MAP3K15, BAZ1B, ADK, ERN2, SRXN1, KALRN, FGFR4, DNAH9, GK2, STK11, DNAH17, PFKFB1, ADRBK1, CHEK1, KIF9, EPHB3, VARS, ABCA4, NAT10, PRKAA1, DYRK3, TAF9…	1136	1326	19235	1.20032	1	0.644178	47.0538
SP_PIR_KEYWORDS	nucleotide-binding	116	10.0957	0.0539469	RAD51C, ADCY8, EIF5B, RRAD, KIFC3, BTK, DMPK, DDX27, ATP2B3, ATP2B4, DHX35, PRKACB, TUBG1, MATK, EGFR, NMNAT2, PDXK, DARS, CSNK1G2, PIK3CB, MYO3B, LIG3, WNK3, ABCC12, CDKL5, RND2, BAZ1B, RAB14, SRXN1, KALRN, FGFR4, STK11, DNAH17, PFKFB1, CHEK1, ADRBK1, ABCA4, EPHB3, RAB40A, NAT10, DYRK3, TAF9, DDX41, UBE2D1, ITK, EEF1A1, OBSCN, TAF1, ATP11A, SMG1, AK5, ABCB7, RAB7L1, VDAC2, DDX4, VDAC3, ATP13A5, …	1136	1686	19235	1.16497	1	0.646479	55.9151
UP_SEQ_FEATURE	nucleotide phosphate-binding region:ATP	70	6.09225	0.0568993	RAD51C, FIGNL1, FER, KIFC3, BTK, DMPK, DDX27, NUBP1, SLC22A4, DHX35, PRKACB, MATK, EGFR, NMNAT2, PDXK, SGK3, LYN, CSNK1G2, MYO3B, CDK8, NADSYN1, PKN1, WNK3, PFKM, CDKL5, MAP3K15, CKM, ERN2, SRXN1, KALRN, DNAH9, FGFR4, STK11, GK2, DNAH17, PFKFB1, ADRBK1, CHEK1, KIF9, EPHB3, ABCD4, PRKAA1, DYRK3, TAF9, NAT10, DDX41, EHD3, CSNK1A1, ITK, OBSCN, TRMU, AK5, ABCB7, CSNK2A1P, DDX4, ABCG2, TEX14, CSNK1E, …	1136	962	19113	1.22426	1	0.998479	64.847
UP_SEQ_FEATURE	binding site:ATP	42	3.65535	0.065948	FGFR4, STK11, GK2, CHEK1, ADRBK1, FER, EPHB3, VARS, BTK, DMPK, DYRK3, PRKAA1, PRKACB, EHD3, MATK, CSNK1A1, EGFR, ITK, OBSCN, SGK3, LYN, CSNK1G2, MYO3B, LIG3, CDK8, PKN1, WNK3, CSNK2A1P, CDKL5, TEX14, MAP3K15, CKM, CSNK1E, MAPK14, NTRK1, ERN2, CIT, IKBKB, ABL2, TSSK6, KALRN, PGK2	1136	542	19113	1.30377	1	0.998518	70.4035
UP_SEQ_FEATURE	active site:Proton acceptor	49	4.26458	0.0811133	CPT2, PTGS1, FER, HSD11B1L, DMPK, BTK, PRKACB, WWOX, MATK, EGFR, LYN, SGK3, CSNK1G2, MYO3B, CDK8, PKN1, WNK3, PFKM, CDKL5, MAP3K15, DLD, ERN2, KALRN, NEU4, FGFR4, STK11, UNG, CHEK1, ADRBK1, EPHB3, DYRK3, PRKAA1, ENO1, CSNK1A1, OBSCN, ITK, GCDH, RNASE6, CSNK2A1P, PXDNL, B3GAT2, CSNK1E, NTRK1, MAPK14, CIT, IKBKB, HDAC8, ABL2, TSSK6	1136	658	19113	1.25291	1	0.998981	77.9011
GOTERM_BP_FAT	GO:0016310~phosphorylation	61	5.30896	0.0811677	PRKAG1, PRDX4, FER, ADORA1, BTK, DMPK, ATP5L, PRKACB, BRD4, ATP5H, MATK, EGFR, PAN3, NDUFB10, SGK3, LYN, CSNK1G2, PIK3CB, MYO3B, CDK8, PKN1, WNK3, CDKL5, MAP3K15, BAZ1B, DLD, ATP5C1, ERN2, KALRN, FGFR4, STK11, PFKFB1, ADRBK1, CHEK1, ATP6V1B2, EPHB3, PRKAA1, DYRK3, CSNK1A1, ITK, OBSCN, TAF1, MOBKL1A, BIRC7, SMG1, CSNK2A1P, NDUFV3, TEX14, CSNK1E, MAPK14, NDUFV1, NTRK1, C7ORF16, NDUFV2, ATP6V0A1, FU…	850	800	13528	1.21354	1	0.977754	78.2921
UP_SEQ_FEATURE	domain:Protein kinase	36	3.13316	0.0967796	FGFR4, STK11, CHEK1, ADRBK1, FER, EPHB3, DMPK, BTK, DYRK3, PRKAA1, PRKACB, MATK, CSNK1A1, EGFR, ITK, PAN3, SGK3, LYN, CSNK1G2, MYO3B, CDK8, PKN1, WNK3, CSNK2A1P, CDKL5, TEX14, MAP3K15, CSNK1E, MAPK14, NTRK1, ERN2, CIT, IKBKB, ABL2, TSSK6, KALRN	1136	469	19113	1.29146	1	0.999399	83.741
GOTERM_MF_FAT	GO:0000166~nucleotide binding	155	13.49	0.104003	RAD51C, RPL36A, ADCY8, RP2, RBM3, EIF5B, LEMD3, RRAD, SART3, KIFC3, BTK, CNOT4, DMPK, DDX27, ODF2L, ATP2B3, ATP2B4, PRKACB, TUBG1, DHX35, MATK, EGFR, NMNAT2, PAN3, PDXK, DARS, PIK3CB, CSNK1G2, MYO3B, LIG3, WNK3, ABCC12, CDKL5, RND2, RENBP, BAZ1B, DLD, RAB14, SRXN1, KALRN, FGFR4, STK11, DNAH17, PABPC4, PFKFB1, MYEF2, CHEK1, ADRBK1, EPHB3, ABCA4, RAB40A, HTATSF1, PABPC3, NAT10, DYRK3, TAF9, UBE2D1,…	812	2245	12983	1.10391	1	0.96608	82.3064
INTERPRO	IPR000719:Protein kinase, core	37	3.22019	0.127954	FGFR4, STK11, CHEK1, ADRBK1, FER, EPHB3, DMPK, BTK, DYRK3, PRKAA1, PRKACB, MATK, CSNK1A1, EGFR, ITK, OBSCN, PAN3, SGK3, LYN, CSNK1G2, MYO3B, CDK8, PKN1, WNK3, CSNK2A1P, CDKL5, TEX14, MAP3K15, CSNK1E, MAPK14, NTRK1, ERN2, CIT, IKBKB, ABL2, TSSK6, KALRN	1035	476	16659	1.25113	1	0.995134	89.7507
GOTERM_MF_FAT	GO:0004672~protein kinase activity	46	4.00348	0.131413	NRP2, FGFR4, STK11, PRKAG1, AKAP13, CHEK1, ADRBK1, FER, EPHB3, BTK, DMPK, EXOSC10, PACSIN1, DYRK3, PRKAA1, PRKACB, MATK, CSNK1A1, EGFR, OBSCN, TAF1, ITK, PAN3, SGK3, LYN, CSNK1G2, MYO3B, CDK8, SMG1, PKN1, WNK3, DUSP21, CSNK2A1P, CDKL5, TEX14, MAP3K15, BAZ1B, CSNK1E, MAPK14, NTRK1, ERN2, CIT, IKBKB, ABL2, TSSK6, KALRN	812	606	12983	1.21368	1	0.963392	89.1605
GOTERM_MF_FAT	GO:0001882~nucleoside binding	112	9.74761	0.143855	RAD51C, ADCY8, RP2, ADORA1, KIFC3, BTK, DMPK, DDX27, ATP2B3, ATP2B4, PRKACB, DHX35, MATK, EGFR, NMNAT2, PAN3, PDXK, ACTN4, DARS, CSNK1G2, PIK3CB, MYO3B, LIG3, WNK3, ABCC12, CDKL5, RENBP, BAZ1B, DLD, SRXN1, KALRN, FGFR4, STK11, DNAH17, PFKFB1, CHEK1, ADRBK1, ABCA4, EPHB3, NAT10, DYRK3, TAF9, DDX41, UBE2D1, GCDH, ITK, OBSCN, TAF1, ATP11A, SMG1, AK5, ABCB7, DDX4, ATP13A5, ABCG2, RERG, TRNT1, ABCG8, …	812	1612	12983	1.11089	1	0.966731	91.3666
GOTERM_MF_FAT	GO:0001883~purine nucleoside binding	111	9.66057	0.148125	RAD51C, ADCY8, RP2, ADORA1, KIFC3, BTK, DMPK, DDX27, ATP2B3, ATP2B4, PRKACB, DHX35, MATK, EGFR, NMNAT2, PAN3, PDXK, DARS, CSNK1G2, PIK3CB, MYO3B, LIG3, WNK3, ABCC12, CDKL5, RENBP, BAZ1B, DLD, SRXN1, KALRN, FGFR4, STK11, DNAH17, PFKFB1, CHEK1, ADRBK1, ABCA4, EPHB3, NAT10, DYRK3, TAF9, DDX41, UBE2D1, GCDH, ITK, OBSCN, TAF1, ATP11A, SMG1, AK5, ABCB7, DDX4, ATP13A5, ABCG2, RERG, TRNT1, ABCG8, NTRK1, …	812	1601	12983	1.10854	1	0.962863	92.0213
GOTERM_MF_FAT	GO:0030554~adenyl nucleotide binding	109	9.48651	0.158017	RAD51C, ADCY8, RP2, KIFC3, BTK, DMPK, DDX27, ATP2B3, ATP2B4, DHX35, PRKACB, MATK, EGFR, NMNAT2, PAN3, PDXK, DARS, CSNK1G2, PIK3CB, MYO3B, LIG3, WNK3, ABCC12, CDKL5, RENBP, BAZ1B, DLD, SRXN1, KALRN, FGFR4, STK11, DNAH17, PFKFB1, CHEK1, ADRBK1, ABCA4, EPHB3, NAT10, DYRK3, TAF9, DDX41, UBE2D1, GCDH, ITK, OBSCN, TAF1, ATP11A, SMG1, AK5, ABCB7, DDX4, ATP13A5, ABCG2, TRNT1, ABCG8, NTRK1, HSPA14, FUK, I…	812	1577	12983	1.10513	1	0.961662	93.3636
GOTERM_MF_FAT	GO:0032559~adenyl ribonucleotide binding	103	8.96432	0.18245	RAD51C, ADCY8, RP2, KIFC3, BTK, DMPK, DDX27, ATP2B3, ATP2B4, DHX35, PRKACB, MATK, EGFR, NMNAT2, PDXK, PAN3, DARS, CSNK1G2, PIK3CB, MYO3B, LIG3, WNK3, ABCC12, CDKL5, RENBP, BAZ1B, SRXN1, KALRN, FGFR4, STK11, DNAH17, PFKFB1, ADRBK1, CHEK1, ABCA4, EPHB3, NAT10, DYRK3, TAF9, DDX41, UBE2D1, OBSCN, TAF1, ITK, ATP11A, SMG1, AK5, ABCB7, DDX4, ATP13A5, ABCG2, TRNT1, ABCG8, NTRK1, HSPA14, FUK, IKBKB, ABL2,…	812	1497	12983	1.10011	1	0.96549	95.8291
INTERPRO	IPR017441:Protein kinase, ATP binding site	34	2.95909	0.199951	FGFR4, STK11, CHEK1, ADRBK1, FER, EPHB3, DMPK, BTK, DYRK3, PRKAA1, PRKACB, MATK, EGFR, CSNK1A1, ITK, SGK3, LYN, CSNK1G2, MYO3B, CDK8, PKN1, WNK3, CSNK2A1P, CDKL5, MAP3K15, CSNK1E, MAPK14, NTRK1, ERN2, CIT, IKBKB, ABL2, TSSK6, KALRN	1035	455	16659	1.20275	1	0.998314	97.5563
GOTERM_MF_FAT	GO:0005524~ATP binding	101	8.79025	0.204927	RAD51C, ADCY8, RP2, KIFC3, DMPK, BTK, DDX27, ATP2B3, ATP2B4, DHX35, PRKACB, MATK, EGFR, NMNAT2, PDXK, PAN3, DARS, CSNK1G2, PIK3CB, MYO3B, LIG3, WNK3, ABCC12, CDKL5, RENBP, BAZ1B, SRXN1, KALRN, FGFR4, STK11, DNAH17, PFKFB1, ADRBK1, CHEK1, ABCA4, EPHB3, NAT10, DYRK3, TAF9, DDX41, UBE2D1, OBSCN, TAF1, ITK, ATP11A, SMG1, AK5, ABCB7, DDX4, ATP13A5, ABCG2, ABCG8, TRNT1, NTRK1, HSPA14, FUK, IKBKB, ABL2,…	812	1477	12983	1.09335	1	0.96915	97.3129
GOTERM_MF_FAT	GO:0017076~purine nucleotide binding	129	11.2272	0.213754	RAD51C, ADCY8, RP2, EIF5B, RRAD, KIFC3, BTK, DMPK, DDX27, ATP2B3, ATP2B4, PRKACB, TUBG1, DHX35, MATK, EGFR, NMNAT2, PAN3, PDXK, DARS, CSNK1G2, PIK3CB, MYO3B, LIG3, WNK3, ABCC12, CDKL5, RND2, RENBP, BAZ1B, DLD, RAB14, SRXN1, KALRN, FGFR4, STK11, DNAH17, PFKFB1, CHEK1, ADRBK1, EPHB3, ABCA4, RAB40A, NAT10, DYRK3, TAF9, DDX41, UBE2D1, GCDH, ITK, EEF1A1, OBSCN, TAF1, ATP11A, SMG1, AK5, ABCB7, RAB7L1, …	812	1918	12983	1.07538	1	0.97096	97.7467
GOTERM_BP_FAT	GO:0006468~protein amino acid phosphorylation	48	4.17755	0.222068	FGFR4, STK11, PRKAG1, PRDX4, CHEK1, ADRBK1, FER, EPHB3, ADORA1, BTK, DMPK, DYRK3, PRKAA1, PRKACB, BRD4, MATK, CSNK1A1, EGFR, OBSCN, ITK, TAF1, PAN3, SGK3, LYN, CSNK1G2, PIK3CB, MYO3B, BIRC7, MOBKL1A, CDK8, SMG1, PKN1, WNK3, CSNK2A1P, CDKL5, TEX14, MAP3K15, BAZ1B, CSNK1E, MAPK14, NTRK1, C7ORF16, ERN2, CIT, IKBKB, ABL2, TSSK6, KALRN	850	667	13528	1.14533	1	0.986925	98.9233
GOTERM_MF_FAT	GO:0032553~ribonucleotide binding	123	10.705	0.242872	RAD51C, ADCY8, RP2, EIF5B, RRAD, KIFC3, BTK, DMPK, DDX27, ATP2B3, ATP2B4, PRKACB, TUBG1, DHX35, MATK, EGFR, NMNAT2, PAN3, PDXK, DARS, CSNK1G2, PIK3CB, MYO3B, LIG3, WNK3, ABCC12, CDKL5, RND2, RENBP, BAZ1B, RAB14, SRXN1, KALRN, FGFR4, STK11, DNAH17, PFKFB1, CHEK1, ADRBK1, ABCA4, EPHB3, RAB40A, NAT10, DYRK3, TAF9, DDX41, UBE2D1, ITK, EEF1A1, OBSCN, TAF1, ATP11A, SMG1, AK5, ABCB7, RAB7L1, DDX4, ATP13…	812	1836	12983	1.07115	1	0.976668	98.7574
GOTERM_MF_FAT	GO:0032555~purine ribonucleotide binding	123	10.705	0.242872	RAD51C, ADCY8, RP2, EIF5B, RRAD, KIFC3, BTK, DMPK, DDX27, ATP2B3, ATP2B4, PRKACB, TUBG1, DHX35, MATK, EGFR, NMNAT2, PAN3, PDXK, DARS, CSNK1G2, PIK3CB, MYO3B, LIG3, WNK3, ABCC12, CDKL5, RND2, RENBP, BAZ1B, RAB14, SRXN1, KALRN, FGFR4, STK11, DNAH17, PFKFB1, CHEK1, ADRBK1, ABCA4, EPHB3, RAB40A, NAT10, DYRK3, TAF9, DDX41, UBE2D1, ITK, EEF1A1, OBSCN, TAF1, ATP11A, SMG1, AK5, ABCB7, RAB7L1, DDX4, ATP13…	812	1836	12983	1.07115	1	0.976668	98.7574
SP_PIR_KEYWORDS	serine/threonine-protein kinase	27	2.34987	0.246473	STK11, ADRBK1, CHEK1, DMPK, PRKAA1, DYRK3, PRKACB, CSNK1A1, TAF1, OBSCN, SGK3, CSNK1G2, MYO3B, CDK8, PKN1, SMG1, WNK3, CSNK2A1P, CDKL5, MAP3K15, CSNK1E, MAPK14, ERN2, CIT, IKBKB, TSSK6, KALRN	1136	381	19235	1.19992	1	0.867524	98.4695
GOTERM_MF_FAT	GO:0004674~protein serine/threonine kinase activity	31	2.698	0.292906	STK11, PRKAG1, AKAP13, CHEK1, ADRBK1, DMPK, EXOSC10, DYRK3, PRKAA1, PRKACB, EGFR, CSNK1A1, TAF1, OBSCN, SGK3, CSNK1G2, MYO3B, CDK8, PKN1, SMG1, WNK3, CSNK2A1P, CDKL5, MAP3K15, CSNK1E, MAPK14, ERN2, CIT, IKBKB, TSSK6, KALRN	812	430	12983	1.15269	1	0.979419	99.5773
SMART	SM00220:S_TKc	19	1.65361	0.326579	SGK3, STK11, MYO3B, CDK8, PKN1, CHEK1, WNK3, ADRBK1, CSNK2A1P, CDKL5, DMPK, MAP3K15, MAPK14, PRKAA1, DYRK3, PRKACB, CIT, TSSK6, KALRN	559	259	9079	1.19146	1	0.958649	99.4666
INTERPRO	IPR002290:Serine/threonine protein kinase	19	1.65361	0.347256	SGK3, STK11, MYO3B, CDK8, PKN1, CHEK1, WNK3, ADRBK1, CSNK2A1P, CDKL5, DMPK, MAP3K15, MAPK14, PRKAA1, DYRK3, PRKACB, CIT, TSSK6, KALRN	1035	259	16659	1.18076	1	0.999589	99.9173
INTERPRO	IPR017442:Serine/threonine protein kinase-related	25	2.17581	0.386402	STK11, ADRBK1, CHEK1, DMPK, PRKAA1, DYRK3, PRKACB, CSNK1A1, OBSCN, SGK3, CSNK1G2, MYO3B, CDK8, PKN1, WNK3, CSNK2A1P, CDKL5, MAP3K15, CSNK1E, MAPK14, ERN2, IKBKB, CIT, TSSK6, KALRN	1035	359	16659	1.12087	1	0.999734	99.9704
INTERPRO	IPR008271:Serine/threonine protein kinase, active site	24	2.08877	0.445001	CSNK1A1, SGK3, CSNK1G2, STK11, MYO3B, CDK8, PKN1, CHEK1, WNK3, ADRBK1, CSNK2A1P, CDKL5, DMPK, MAP3K15, CSNK1E, MAPK14, ERN2, PRKAA1, DYRK3, PRKACB, IKBKB, CIT, TSSK6, KALRN	1035	354	16659	1.09123	1	0.999868	99.9944
Annotation Cluster 26	Enrichment Score: 0.9705017079617866
Category	Term	Count	%	PValue	Genes	List Total	Pop Hits	Pop Total	Fold Enrichment	Bonferroni	Benjamini	FDR
SMART	SM00033:CH	10	0.870322	0.0267691	ACTN4, LRCH2, ARHGEF6, IQGAP2, CNN2, MAPRE3, PLS3, IQGAP1, PARVB, SPTB	559	70	9079	2.32021	0.999525	0.720652	30.1743
INTERPRO	IPR001715:Calponin-like actin-binding	10	0.870322	0.0285381	ACTN4, LRCH2, ARHGEF6, IQGAP2, CNN2, MAPRE3, PLS3, IQGAP1, PARVB, SPTB	1035	70	16659	2.29938	1	0.965905	38.2282
UP_SEQ_FEATURE	domain:CH	6	0.522193	0.101583	LRCH2, ARHGEF6, IQGAP2, CNN2, MAPRE3, IQGAP1	1136	42	19113	2.40355	1	0.999143	85.2169
UP_SEQ_FEATURE	domain:CH 2	4	0.348129	0.214136	ACTN4, PLS3, PARVB, SPTB	1136	27	19113	2.49257	1	0.999846	98.6437
UP_SEQ_FEATURE	domain:CH 1	4	0.348129	0.214136	ACTN4, PLS3, PARVB, SPTB	1136	27	19113	2.49257	1	0.999846	98.6437
INTERPRO	IPR001589:Actinin-type, actin-binding, conserved site	3	0.261097	0.422408	ACTN4, PLS3, SPTB	1035	23	16659	2.09943	1	0.999844	99.9892
Annotation Cluster 27	Enrichment Score: 0.9551655490106582
Category	Term	Count	%	PValue	Genes	List Total	Pop Hits	Pop Total	Fold Enrichment	Bonferroni	Benjamini	FDR
UP_SEQ_FEATURE	domain:CUB 1	6	0.522193	0.0598902	NRP2, NETO2, ADAMTS13, SEZ6, MFRP, CSMD1	1136	36	19113	2.80414	1	0.998225	66.7843
UP_SEQ_FEATURE	domain:CUB 2	6	0.522193	0.0598902	NRP2, NETO2, ADAMTS13, SEZ6, MFRP, CSMD1	1136	36	19113	2.80414	1	0.998225	66.7843
SMART	SM00042:CUB	6	0.522193	0.202408	NRP2, NETO2, ATRN, SEZ6, MFRP, CSMD1	559	51	9079	1.91077	1	0.922001	94.9894
INTERPRO	IPR000859:CUB	6	0.522193	0.20816	NRP2, NETO2, ATRN, SEZ6, MFRP, CSMD1	1035	51	16659	1.89361	1	0.998205	97.9416
Annotation Cluster 28	Enrichment Score: 0.9247510166387425
Category	Term	Count	%	PValue	Genes	List Total	Pop Hits	Pop Total	Fold Enrichment	Bonferroni	Benjamini	FDR
GOTERM_BP_FAT	GO:0019318~hexose metabolic process	19	1.65361	0.0573624	RBP4, IL6ST, PFKFB1, GALT, PFKM, SLC35A2, PGM2, RENBP, ATF3, AKR1A1, PYGM, SDS, MAPK14, PPP1R1A, PRKAA1, FUT2, TSTA3, PGK2, ENO1	850	192	13528	1.57495	1	0.976768	65.5599
GOTERM_BP_FAT	GO:0005996~monosaccharide metabolic process	21	1.82768	0.0656757	RBP4, IL6ST, PFKFB1, GALT, DPAGT1, PFKM, SLC35A2, PGM2, RENBP, ATF3, AKR1A1, PYGM, CHST6, SDS, MAPK14, PPP1R1A, PRKAA1, FUT2, TSTA3, PGK2, ENO1	850	222	13528	1.5055	1	0.977081	70.6475
GOTERM_BP_FAT	GO:0006006~glucose metabolic process	15	1.30548	0.0999799	RBP4, IL6ST, PFKFB1, GALT, PFKM, PGM2, ATF3, AKR1A1, PYGM, SDS, PPP1R1A, MAPK14, PRKAA1, PGK2, ENO1	850	153	13528	1.56032	1	0.97737	85.0547
GOTERM_BP_FAT	GO:0016052~carbohydrate catabolic process	8	0.696258	0.530946	PYGM, AKR1A1, GM2A, PFKFB1, FUT2, PFKM, PGK2, ENO1	850	109	13528	1.16809	1	0.998143	99.9999
Annotation Cluster 29	Enrichment Score: 0.9241723105211939
Category	Term	Count	%	PValue	Genes	List Total	Pop Hits	Pop Total	Fold Enrichment	Bonferroni	Benjamini	FDR
SP_PIR_KEYWORDS	heparin-binding	10	0.870322	0.0136664	APOE, COMP, C6ORF25, RSPO2, LIPG, APOH, HBEGF, COL5A1, APLP1, CYR61	1136	65	19235	2.60496	0.99974	0.367888	18.3913
GOTERM_MF_FAT	GO:0008201~heparin binding	11	0.957354	0.109195	APOE, COMP, C6ORF25, RSPO2, LIPG, APOH, HBEGF, FGF10, COL5A1, APLP1, CYR61	812	103	12983	1.70755	1	0.961514	83.8562
UP_SEQ_FEATURE	region of interest:Heparin-binding	4	0.348129	0.112237	APOE, LIPG, APLP1, CYR61	1136	20	19113	3.36496	1	0.999101	88.0517
GOTERM_MF_FAT	GO:0005539~glycosaminoglycan binding	13	1.13142	0.165118	SPOCK3, C6ORF25, FGF10, COL5A1, HMMR, APLP1, APOE, COMP, RSPO2, APOH, LIPG, HBEGF, CYR61	812	140	12983	1.48469	1	0.965172	94.1933
GOTERM_MF_FAT	GO:0001871~pattern binding	14	1.21845	0.165795	SPOCK3, C6ORF25, SUSD2, FGF10, COL5A1, HMMR, APLP1, APOE, COMP, RSPO2, APOH, LIPG, HBEGF, CYR61	812	154	12983	1.45354	1	0.963483	94.2672
GOTERM_MF_FAT	GO:0030247~polysaccharide binding	14	1.21845	0.165795	SPOCK3, C6ORF25, SUSD2, FGF10, COL5A1, HMMR, APLP1, APOE, COMP, RSPO2, APOH, LIPG, HBEGF, CYR61	812	154	12983	1.45354	1	0.963483	94.2672
GOTERM_MF_FAT	GO:0030246~carbohydrate binding	24	2.08877	0.446541	SPOCK3, C21ORF63, C6ORF25, SUSD2, ATRN, PFKFB1, SIGLEC10, FGF10, PFKM, COL5A1, PKD1L2, APLP1, HMMR, SIGLEC1, GALNT10, PYGM, APOE, COMP, RSPO2, LIPG, APOH, HBEGF, GALNT8, CYR61	812	354	12983	1.08399	1	0.990593	99.9911
Annotation Cluster 30	Enrichment Score: 0.9131084564338087
Category	Term	Count	%	PValue	Genes	List Total	Pop Hits	Pop Total	Fold Enrichment	Bonferroni	Benjamini	FDR
SP_PIR_KEYWORDS	translocation	11	0.957354	0.011346	SENP2, NUP133, NUP153, TIMM9, PEX14, TIMM50, RANBP2, TIMM23, NUPL2, SEC61G, TIMM8A	1136	74	19235	2.51695	0.998937	0.366461	15.5094
SP_PIR_KEYWORDS	mRNA transport	10	0.870322	0.0296266	SENP2, NUP133, NUP153, FMR1, G3BP2, NXF3, THOC5, RANBP2, NUPL2, NXT2	1136	74	19235	2.28814	1	0.543674	35.8647
GOTERM_BP_FAT	GO:0051028~mRNA transport	11	0.957354	0.0454605	SENP2, NUP133, NUP153, FMR1, G3BP2, SMG1, NXF3, THOC5, RANBP2, NUPL2, NXT2	850	87	13528	2.01228	1	0.984751	56.8091
GOTERM_BP_FAT	GO:0006403~RNA localization	12	1.04439	0.0485839	SENP2, NUP133, NUP153, FMR1, G3BP2, SMG1, NXF3, THOC5, RANBP2, NUPL2, BICD1, NXT2	850	100	13528	1.90984	1	0.977769	59.2894
GOTERM_BP_FAT	GO:0015931~nucleobase, nucleoside, nucleotide and nucleic acid transport	13	1.13142	0.0509088	NUP133, NUP153, FMR1, G3BP2, NXF3, SMG1, NUPL2, VDAC3, GJB1, NXT2, SENP2, RANBP2, THOC5	850	113	13528	1.83096	1	0.979674	61.0476
GOTERM_BP_FAT	GO:0050657~nucleic acid transport	11	0.957354	0.082552	SENP2, NUP133, NUP153, FMR1, G3BP2, SMG1, NXF3, THOC5, RANBP2, NUPL2, NXT2	850	97	13528	1.80483	1	0.978011	78.8747
GOTERM_BP_FAT	GO:0050658~RNA transport	11	0.957354	0.082552	SENP2, NUP133, NUP153, FMR1, G3BP2, SMG1, NXF3, THOC5, RANBP2, NUPL2, NXT2	850	97	13528	1.80483	1	0.978011	78.8747
GOTERM_BP_FAT	GO:0051236~establishment of RNA localization	11	0.957354	0.082552	SENP2, NUP133, NUP153, FMR1, G3BP2, SMG1, NXF3, THOC5, RANBP2, NUPL2, NXT2	850	97	13528	1.80483	1	0.978011	78.8747
GOTERM_BP_FAT	GO:0051168~nuclear export	7	0.609225	0.172975	NUP133, CCHCR1, RPS15, SMG1, NXF3, THOC5, NUPL2	850	60	13528	1.85678	1	0.987703	96.7517
SP_PIR_KEYWORDS	nuclear pore complex	5	0.435161	0.208702	SENP2, NUP133, NUP153, RANBP2, NUPL2	1136	40	19235	2.11653	1	0.850125	96.8482
GOTERM_CC_FAT	GO:0046930~pore complex	9	0.78329	0.226861	C8A, SENP2, NUP133, NUP153, BAX, RANBP2, NUPL2, VDAC2, VDAC3	785	95	12782	1.54258	1	0.953002	97.5681
GOTERM_BP_FAT	GO:0006406~mRNA export from nucleus	4	0.348129	0.343087	NUP133, SMG1, NXF3, THOC5	850	33	13528	1.92913	1	0.992985	99.9491
GOTERM_BP_FAT	GO:0006405~RNA export from nucleus	4	0.348129	0.479685	NUP133, SMG1, NXF3, THOC5	850	41	13528	1.55271	1	0.99714	99.9992
GOTERM_CC_FAT	GO:0005643~nuclear pore	5	0.435161	0.722166	SENP2, NUP133, NUP153, RANBP2, NUPL2	785	79	12782	1.03056	1	0.986122	100
GOTERM_CC_FAT	GO:0005635~nuclear envelope	8	0.696258	0.971581	SENP2, NUP133, NUP153, LMNB2, PTGS1, LEMD3, RANBP2, NUPL2	785	205	12782	0.635426	1	0.999878	100
Annotation Cluster 31	Enrichment Score: 0.8878919221424724
Category	Term	Count	%	PValue	Genes	List Total	Pop Hits	Pop Total	Fold Enrichment	Bonferroni	Benjamini	FDR
GOTERM_BP_FAT	GO:0007584~response to nutrient	15	1.30548	0.0564647	RBP4, SOAT2, CAV1, RARG, STC2, IL6ST, CFB, BCKDHB, VARS, DDIT3, PLA2G4A, GSN, LIPG, SLC30A4, AACS	850	140	13528	1.70521	1	0.977186	64.9632
GOTERM_BP_FAT	GO:0031667~response to nutrient levels	17	1.47955	0.174677	RBP4, SOAT2, CAV1, NES, RARG, STC2, IL6ST, CFB, BCKDHB, PFKFB1, VARS, DDIT3, PLA2G4A, GSN, LIPG, SLC30A4, AACS	850	197	13528	1.3734	1	0.987471	96.8701
GOTERM_BP_FAT	GO:0009991~response to extracellular stimulus	18	1.56658	0.219944	RBP4, SOAT2, CAV1, NES, RARG, STC2, LYN, CFB, IL6ST, BCKDHB, PFKFB1, VARS, DDIT3, PLA2G4A, GSN, LIPG, SLC30A4, AACS	850	220	13528	1.30216	1	0.987272	98.869
Annotation Cluster 32	Enrichment Score: 0.8878670063707335
Category	Term	Count	%	PValue	Genes	List Total	Pop Hits	Pop Total	Fold Enrichment	Bonferroni	Benjamini	FDR
GOTERM_BP_FAT	GO:0044065~regulation of respiratory system process	3	0.261097	0.10561	NLGN3, ATP1A2, ADORA1	850	9	13528	5.3051	1	0.97647	86.6546
GOTERM_BP_FAT	GO:0002087~regulation of respiratory gaseous exchange by neurological system process	3	0.261097	0.10561	NLGN3, ATP1A2, ADORA1	850	9	13528	5.3051	1	0.97647	86.6546
GOTERM_BP_FAT	GO:0043576~regulation of respiratory gaseous exchange	3	0.261097	0.194532	NLGN3, ATP1A2, ADORA1	850	13	13528	3.67276	1	0.987104	97.9831
Annotation Cluster 33	Enrichment Score: 0.8821001700340342
Category	Term	Count	%	PValue	Genes	List Total	Pop Hits	Pop Total	Fold Enrichment	Bonferroni	Benjamini	FDR
UP_SEQ_FEATURE	domain:GAE	3	0.261097	0.0312398	AP1G2, AP1G1, GGA3	1136	5	19113	10.0949	1	0.997146	43.2436
INTERPRO	IPR008153:Clathrin adaptor, gamma-adaptin, appendage	3	0.261097	0.0339385	AP1G2, AP1G1, GGA3	1035	5	16659	9.65739	1	0.976277	43.6999
INTERPRO	IPR002553:Clathrin/coatomer adaptor, adaptin-like, N-terminal	4	0.348129	0.0519131	AP1G2, AP1G1, AP3D1, AP4B1	1035	14	16659	4.59876	1	0.98881	58.8093
GOTERM_CC_FAT	GO:0030131~clathrin adaptor complex	5	0.435161	0.0988453	EGFR, AP1G2, AP1G1, AP4B1, GGA3	785	29	12782	2.80738	1	0.963992	77.7617
SMART	SM00809:Alpha_adaptinC2	3	0.261097	0.101877	AP1G2, AP1G1, GGA3	559	9	9079	5.41383	1	0.867349	75.8837
INTERPRO	IPR008152:Clathrin adaptor, alpha/beta/gamma-adaptin, appendage, Ig-like subdomain	3	0.261097	0.103644	AP1G2, AP1G1, GGA3	1035	9	16659	5.36522	1	0.995273	83.8054
GOTERM_CC_FAT	GO:0030119~AP-type membrane coat adaptor complex	5	0.435161	0.108813	EGFR, AP1G2, AP1G1, AP4B1, GGA3	785	30	12782	2.7138	1	0.947313	81.0623
GOTERM_CC_FAT	GO:0030118~clathrin coat	5	0.435161	0.215252	EGFR, AP1G2, AP1G1, AP4B1, GGA3	785	39	12782	2.08754	1	0.95125	96.984
GOTERM_MF_FAT	GO:0008565~protein transporter activity	8	0.696258	0.300424	AP1G2, AP1G1, ZFYVE16, RUFY1, AP3D1, TIMM23, AP4B1, SEC61G	812	87	12983	1.47025	1	0.979167	99.6429
GOTERM_CC_FAT	GO:0030117~membrane coat	6	0.522193	0.343633	EGFR, AP1G2, AP1G1, AP3D1, AP4B1, GGA3	785	63	12782	1.55074	1	0.955759	99.7716
GOTERM_CC_FAT	GO:0048475~coated membrane	6	0.522193	0.343633	EGFR, AP1G2, AP1G1, AP3D1, AP4B1, GGA3	785	63	12782	1.55074	1	0.955759	99.7716
KEGG_PATHWAY	hsa04142:Lysosome	9	0.78329	0.544491	LAMP2, GM2A, AP1G1, AP3D1, ACP5, ATP6V0A1, AP4B1, GGA3, GBA	346	117	5085	1.1305	1	0.951347	99.9934
Annotation Cluster 34	Enrichment Score: 0.8744659771492406
Category	Term	Count	%	PValue	Genes	List Total	Pop Hits	Pop Total	Fold Enrichment	Bonferroni	Benjamini	FDR
GOTERM_BP_FAT	GO:0019217~regulation of fatty acid metabolic process	7	0.609225	0.0846571	SLC25A20, CAV1, PLA2G4A, CPT2, STK11, PRKAG1, PRKAA1	850	49	13528	2.27361	1	0.976616	79.7325
GOTERM_BP_FAT	GO:0046320~regulation of fatty acid oxidation	5	0.435161	0.0953197	SLC25A20, CPT2, STK11, PRKAG1, PRKAA1	850	28	13528	2.84202	1	0.977192	83.595
GOTERM_BP_FAT	GO:0010565~regulation of cellular ketone metabolic process	7	0.609225	0.145919	SLC25A20, CAV1, PLA2G4A, CPT2, STK11, PRKAG1, PRKAA1	850	57	13528	1.95451	1	0.985442	94.1932
GOTERM_BP_FAT	GO:0019216~regulation of lipid metabolic process	10	0.870322	0.269884	SLC25A20, CAV1, PLA2G4A, CPT2, APOE, STK11, PRKAG1, PRKAA1, PPAP2A, ADORA1	850	112	13528	1.42101	1	0.989281	99.6572
Annotation Cluster 35	Enrichment Score: 0.8713238172008022
Category	Term	Count	%	PValue	Genes	List Total	Pop Hits	Pop Total	Fold Enrichment	Bonferroni	Benjamini	FDR
INTERPRO	IPR012677:Nucleotide-binding, alpha-beta plait	20	1.74064	0.0711232	DAZ4, RPL36A, CSTF2, RBM3, CPEB4, PABPC4, TRA2A, G3BP2, NXF3, LEMD3, MYEF2, ELAVL3, SART3, SF3B4, CNOT4, RBMY1A1, RBMY1F, HTATSF1, RBMY1J, PABPC3, SFRS12	1035	213	16659	1.51133	1	0.986495	70.6987
SMART	SM00360:RRM	19	1.65361	0.0982634	DAZ4, RPL36A, RBM33, CSTF2, RBM3, CPEB4, PABPC4, TRA2A, G3BP2, MYEF2, ELAVL3, SART3, SF3B4, CNOT4, RBMY1A1, RBMY1F, HTATSF1, RBMY1J, PABPC3, SFRS12	559	211	9079	1.4625	1	0.875498	74.5671
INTERPRO	IPR000504:RNA recognition motif, RNP-1	19	1.65361	0.106416	DAZ4, RPL36A, RBM33, CSTF2, RBM3, CPEB4, PABPC4, TRA2A, G3BP2, MYEF2, ELAVL3, SART3, SF3B4, CNOT4, RBMY1A1, RBMY1F, HTATSF1, RBMY1J, PABPC3, SFRS12	1035	211	16659	1.44937	1	0.995175	84.6189
SP_PIR_KEYWORDS	rna-binding	40	3.48129	0.110731	SRP14, GTF3A, RBM33, RPL36A, RBM3, CPEB4, PABPC4, TRA2A, MYEF2, NUFIP1, TIMM50, SART3, KIN, SF3B4, CNOT4, EXOSC10, APOBEC3B, PCBP4, HTATSF1, PCBP2, PABPC3, DDX41, DAZ4, EXOSC8, TRMU, CSTF2, FMR1, G3BP2, NXF3, ILF3, ELAVL3, RPS4X, RBMY1A1, TRNT1, RBMY1F, RBMY1J, TEP1, SNRPC, CPSF4, THOC5, DDX53	1136	540	19235	1.25424	1	0.78362	82.329
UP_SEQ_FEATURE	domain:RRM 1	10	0.870322	0.145559	DAZ4, RPL36A, CPEB4, HTATSF1, PABPC4, MYEF2, PABPC3, ELAVL3, SART3, SF3B4	1136	101	19113	1.66582	1	0.999636	93.9633
UP_SEQ_FEATURE	domain:RRM 2	10	0.870322	0.145559	DAZ4, RPL36A, CPEB4, HTATSF1, PABPC4, MYEF2, PABPC3, ELAVL3, SART3, SF3B4	1136	101	19113	1.66582	1	0.999636	93.9633
UP_SEQ_FEATURE	domain:RRM	11	0.957354	0.169473	RBMY1A1, DAZ4, RBMY1F, RBM33, CSTF2, RBM3, RBMY1J, TRA2A, G3BP2, NXF3, CNOT4, SFRS12	1136	119	19113	1.55524	1	0.999676	96.3627
UP_SEQ_FEATURE	domain:RRM 3	6	0.522193	0.173968	DAZ4, RPL36A, PABPC4, MYEF2, PABPC3, ELAVL3	1136	50	19113	2.01898	1	0.999709	96.6984
GOTERM_MF_FAT	GO:0003723~RNA binding	50	4.35161	0.279743	SRP14, GTF3A, RPL36A, CHERP, RBM3, CPEB4, TIMM50, SART3, APOBEC3F, TLR8, CNOT4, APOBEC3B, PCBP4, PCBP2, EXOSC8, FMR1, G3BP2, RPS4X, EIF2S2, RPL3L, SNRPC, CPSF4, RBM33, TRA2A, PABPC4, RPL27A, NUFIP1, MYEF2, RPL39, KIN, SF3B4, EXOSC10, SF4, HEXIM2, HTATSF1, RPL3, PABPC3, DDX41, NKRF, DAZ4, TRMU, CSTF2, NXF3, ILF3, ELAVL3, RBMY1A1, TRNT1, RBMY1F, RBMY1J, TEP1, DDX53	812	718	12983	1.11343	1	0.979722	99.4346
Annotation Cluster 36	Enrichment Score: 0.8701432744025829
Category	Term	Count	%	PValue	Genes	List Total	Pop Hits	Pop Total	Fold Enrichment	Bonferroni	Benjamini	FDR
GOTERM_BP_FAT	GO:0016044~membrane organization	34	2.95909	0.0374147	RAB3A, CAV1, AP1G1, SNX4, TIMM50, ITSN2, ABCA4, ADORA1, APLP1, PACSIN1, APOE, ATG7, TIMM9, ARR3, IZUMO1, CAP1, SPAM1, UPK2, EGFR, RABIF, RUFY1, VTI1B, MFGE8, COL5A1, ELMO2, TIMM8A, PPIF, MARCH2, BAX, SH3KBP1, OPHN1, RIN1, STEAP2, CLN8	850	381	13528	1.42026	1	0.988706	49.7462
SP_PIR_KEYWORDS	Endocytosis	10	0.870322	0.113072	MARCH2, PACSIN1, AP1G1, RUFY1, SH3KBP1, OPHN1, USP20, RIN1, ITSN2, APLP1	1136	96	19235	1.76377	1	0.776846	83.0038
GOTERM_BP_FAT	GO:0006897~endocytosis	19	1.65361	0.150367	RAB3A, CAV1, AP1G1, RUFY1, SNX4, MFGE8, ITSN2, ADORA1, ELMO2, APLP1, MARCH2, PACSIN1, APOE, ARR3, SH3KBP1, OPHN1, RIN1, CAP1, STEAP2	850	220	13528	1.3745	1	0.985324	94.7153
GOTERM_BP_FAT	GO:0010324~membrane invagination	19	1.65361	0.150367	RAB3A, CAV1, AP1G1, RUFY1, SNX4, MFGE8, ITSN2, ADORA1, ELMO2, APLP1, MARCH2, PACSIN1, APOE, ARR3, SH3KBP1, OPHN1, RIN1, CAP1, STEAP2	850	220	13528	1.3745	1	0.985324	94.7153
GOTERM_BP_FAT	GO:0016192~vesicle-mediated transport	38	3.30722	0.466212	ALS2, RAB3A, CAV1, CPLX2, AP1G2, AP1G1, CHMP5, SNX4, ITSN2, ADORA1, LLGL1, APLP1, TRAPPC6A, PACSIN1, APOE, GSN, ZFYVE16, GOPC, ARR3, EXOC3, AP3D1, CAP1, STX10, LYN, RUFY1, VTI1B, MFGE8, WAS, ELMO2, MARCH2, RAB14, SH3KBP1, OPHN1, RIN1, AP4B1, STEAP2, GGA3, KALRN	850	576	13528	1.04997	1	0.997071	99.9988
Annotation Cluster 37	Enrichment Score: 0.8682174546945354
Category	Term	Count	%	PValue	Genes	List Total	Pop Hits	Pop Total	Fold Enrichment	Bonferroni	Benjamini	FDR
GOTERM_BP_FAT	GO:0006835~dicarboxylic acid transport	4	0.348129	0.0636644	SLC26A8, SLC1A6, AGXT, SLC1A1	850	15	13528	4.24408	1	0.977499	69.4862
GOTERM_MF_FAT	GO:0005310~dicarboxylic acid transmembrane transporter activity	4	0.348129	0.0739956	SLC25A21, SLC26A8, SLC1A6, SLC1A1	812	16	12983	3.99723	1	0.945817	70.2529
GOTERM_BP_FAT	GO:0015711~organic anion transport	4	0.348129	0.527527	SLC26A8, SLC1A6, CLN8, SLC1A1	850	44	13528	1.44684	1	0.998061	99.9999
Annotation Cluster 38	Enrichment Score: 0.8580565144130077
Category	Term	Count	%	PValue	Genes	List Total	Pop Hits	Pop Total	Fold Enrichment	Bonferroni	Benjamini	FDR
GOTERM_BP_FAT	GO:0051180~vitamin transport	5	0.435161	0.0600764	SLC25A20, RBP4, CPT2, SLC22A4, TCN2	850	24	13528	3.31569	1	0.975614	67.3059
GOTERM_BP_FAT	GO:0015879~carnitine transport	3	0.261097	0.0669141	SLC25A20, CPT2, SLC22A4	850	7	13528	6.82084	1	0.977194	71.3416
GOTERM_BP_FAT	GO:0015838~betaine transport	3	0.261097	0.0669141	SLC25A20, CPT2, SLC22A4	850	7	13528	6.82084	1	0.977194	71.3416
GOTERM_BP_FAT	GO:0015697~quaternary ammonium group transport	3	0.261097	0.171358	SLC25A20, CPT2, SLC22A4	850	12	13528	3.97882	1	0.987967	96.6351
GOTERM_BP_FAT	GO:0051181~cofactor transport	3	0.261097	0.360171	SLC25A20, CPT2, SLC22A4	850	20	13528	2.38729	1	0.994209	99.9683
GOTERM_BP_FAT	GO:0015695~organic cation transport	3	0.261097	0.428064	SLC25A20, CPT2, SLC22A4	850	23	13528	2.07591	1	0.995953	99.9958
Annotation Cluster 39	Enrichment Score: 0.8568833951138943
Category	Term	Count	%	PValue	Genes	List Total	Pop Hits	Pop Total	Fold Enrichment	Bonferroni	Benjamini	FDR
SP_PIR_KEYWORDS	wnt signaling pathway	13	1.13142	0.0564904	CSNK1A1, APC2, CSNK1G2, CSNK2A1P, FZD4, PORCN, SENP2, RSPO2, FRAT2, MCC, WWOX, APC, WNT8B	1136	122	19235	1.80425	1	0.641618	57.6336
GOTERM_BP_FAT	GO:0016055~Wnt receptor signaling pathway	12	1.04439	0.213188	CSNK1A1, SENP2, RARG, APC2, CSNK1G2, RSPO2, FRAT2, CSNK2A1P, FZD4, PORCN, WNT8B, APC	850	133	13528	1.43597	1	0.987911	98.6786
KEGG_PATHWAY	hsa04310:Wnt signaling pathway	14	1.21845	0.223157	PPP2R1B, CSNK1A1, CTBP2, APC2, CSNK2A1P, FZD4, PORCN, SENP2, CSNK1E, NFAT5, FRAT2, PRKACB, APC, WNT8B	346	151	5085	1.36259	1	0.981153	95.4487
Annotation Cluster 40	Enrichment Score: 0.8562696310650656
Category	Term	Count	%	PValue	Genes	List Total	Pop Hits	Pop Total	Fold Enrichment	Bonferroni	Benjamini	FDR
SP_PIR_KEYWORDS	mitochondrial inner membrane	7	0.609225	0.000580682	CPT2, COX7A1, NDUFV1, NDUFV2, COX8A, COX6A2, COX6A1	1136	19	19235	6.23819	0.294261	0.0564303	0.854204
GOTERM_CC_FAT	GO:0044455~mitochondrial membrane part	15	1.30548	0.0208863	NDUFB10, COX7A1, LYN, NDUFA13, TIMM50, TIMM23, NDUFV3, NDUFV1, TIMM9, NDUFV2, ATP5C1, COX6A2, COX6A1, ATP5L, ATP5H	785	125	12782	1.95394	0.999979	0.740304	26.2793
GOTERM_BP_FAT	GO:0006091~generation of precursor metabolites and energy	29	2.52393	0.0369972	IL6ST, PFKFB1, ATP6V1B2, POMC, PPP1R1A, ATP5L, ATP5H, ENO1, CEBPA, NDUFB10, COX7A1, FA2H, COX8A, NDUFA13, PFKM, ISL1, NDUFV3, SLC25A14, PYGM, NDUFV1, NDUFV2, DLD, COX6A2, ATP5C1, ATP6V0A1, COX6A1, STEAP2, STEAP1, PGK2	850	313	13528	1.47458	1	0.990047	49.3514
GOTERM_BP_FAT	GO:0006754~ATP biosynthetic process	11	0.957354	0.0517518	ATP2B3, ATP2B4, ATP5C1, ATP11A, ATP6V0A1, ATP5L, ATP1A2, ATP6V1B2, ATP5H, ATP13A5, ATP8A1	850	89	13528	1.96706	1	0.977127	61.6672
SP_PIR_KEYWORDS	oxidative phosphorylation	6	0.522193	0.052903	COX7A1, NDUFV1, NDUFV2, COX8A, COX6A2, COX6A1	1136	35	19235	2.90267	1	0.650765	55.1912
SP_PIR_KEYWORDS	respiratory chain	9	0.78329	0.0570892	NDUFV3, NDUFB10, COX7A1, NDUFV1, NDUFV2, COX8A, COX6A2, NDUFA13, COX6A1	1136	71	19235	2.14634	1	0.634949	58.0289
GOTERM_MF_FAT	GO:0015077~monovalent inorganic cation transmembrane transporter activity	12	1.04439	0.0596421	SLC9A6, COX7A1, COX8A, COX6A2, ATP5C1, COX6A1, ATP6V0A1, ATP5L, ATP1A2, ATP6V1B2, SLC13A4, ATP5H	812	104	12983	1.84487	1	0.944275	62.0861
GOTERM_CC_FAT	GO:0005746~mitochondrial respiratory chain	8	0.696258	0.0958927	NDUFV3, NDUFB10, COX7A1, NDUFV1, NDUFV2, COX6A2, NDUFA13, COX6A1	785	64	12782	2.03535	1	0.967748	76.6858
GOTERM_MF_FAT	GO:0015078~hydrogen ion transmembrane transporter activity	10	0.870322	0.108609	SLC9A6, COX7A1, COX8A, COX6A2, ATP5C1, COX6A1, ATP6V0A1, ATP5L, ATP6V1B2, ATP5H	812	90	12983	1.77655	1	0.964356	83.6878
SP_PIR_KEYWORDS	membrane-associated complex	5	0.435161	0.117256	COX7A1, NDUFV1, COX8A, COX6A2, COX6A1	1136	32	19235	2.64566	1	0.769453	84.1504
KEGG_PATHWAY	hsa04260:Cardiac muscle contraction	9	0.78329	0.156903	SLC9A6, MYL2, COX7A1, COX8A, COX6A2, COX6A1, ATP1A2, CACNA1F, TPM4	346	78	5085	1.69575	1	0.997275	87.6106
GOTERM_BP_FAT	GO:0006119~oxidative phosphorylation	10	0.870322	0.161317	NDUFV3, NDUFB10, NDUFV1, NDUFV2, DLD, ATP5C1, ATP6V0A1, ATP5L, ATP6V1B2, ATP5H	850	98	13528	1.62401	1	0.986463	95.8182
KEGG_PATHWAY	hsa00190:Oxidative phosphorylation	13	1.13142	0.169916	NDUFB10, COX7A1, COX8A, ATP6V1B2, NDUFV3, NDUFV1, NDUFV2, ATP5C1, COX6A2, COX6A1, ATP5L, ATP6V0A1, ATP5H	346	130	5085	1.46965	1	0.995344	89.7579
GOTERM_CC_FAT	GO:0070469~respiratory chain	8	0.696258	0.175446	NDUFV3, NDUFB10, COX7A1, NDUFV1, NDUFV2, COX6A2, NDUFA13, COX6A1	785	75	12782	1.73683	1	0.944942	93.8365
GOTERM_BP_FAT	GO:0015992~proton transport	7	0.609225	0.182425	SLC36A2, ATP5C1, ATP6V0A1, ATP5L, ATP1A2, ATP6V1B2, ATP5H	850	61	13528	1.82635	1	0.987698	97.36
GOTERM_BP_FAT	GO:0034220~ion transmembrane transport	6	0.522193	0.191905	ATP5C1, ATP6V0A1, ATP5L, ATP1A2, ATP6V1B2, ATP5H	850	49	13528	1.94881	1	0.986996	97.861
GOTERM_BP_FAT	GO:0006818~hydrogen transport	7	0.609225	0.201911	SLC36A2, ATP5C1, ATP6V0A1, ATP5L, ATP1A2, ATP6V1B2, ATP5H	850	63	13528	1.76837	1	0.987961	98.2917
GOTERM_BP_FAT	GO:0015986~ATP synthesis coupled proton transport	5	0.435161	0.240916	ATP5C1, ATP6V0A1, ATP5L, ATP6V1B2, ATP5H	850	40	13528	1.98941	1	0.987866	99.3083
GOTERM_BP_FAT	GO:0015985~energy coupled proton transport, down electrochemical gradient	5	0.435161	0.240916	ATP5C1, ATP6V0A1, ATP5L, ATP6V1B2, ATP5H	850	40	13528	1.98941	1	0.987866	99.3083
KEGG_PATHWAY	hsa05012:Parkinson's disease	12	1.04439	0.249849	NDUFV3, NDUFB10, COX7A1, NDUFV1, NDUFV2, COX8A, COX6A2, ATP5C1, COX6A1, VDAC2, VDAC3, ATP5H	346	128	5085	1.3778	1	0.971345	97.0329
GOTERM_MF_FAT	GO:0015002~heme-copper terminal oxidase activity	4	0.348129	0.253392	COX7A1, COX8A, COX6A2, COX6A1	812	28	12983	2.28413	1	0.975125	99.0034
GOTERM_MF_FAT	GO:0016676~oxidoreductase activity, acting on heme group of donors, oxygen as acceptor	4	0.348129	0.253392	COX7A1, COX8A, COX6A2, COX6A1	812	28	12983	2.28413	1	0.975125	99.0034
GOTERM_MF_FAT	GO:0004129~cytochrome-c oxidase activity	4	0.348129	0.253392	COX7A1, COX8A, COX6A2, COX6A1	812	28	12983	2.28413	1	0.975125	99.0034
GOTERM_MF_FAT	GO:0016675~oxidoreductase activity, acting on heme group of donors	4	0.348129	0.253392	COX7A1, COX8A, COX6A2, COX6A1	812	28	12983	2.28413	1	0.975125	99.0034
GOTERM_CC_FAT	GO:0016469~proton-transporting two-sector ATPase complex	5	0.435161	0.297293	ATP5C1, ATP6V0A1, ATP5L, ATP6V1B2, ATP5H	785	45	12782	1.8092	1	0.94795	99.388
SP_PIR_KEYWORDS	Hydrogen ion transport	5	0.435161	0.313972	ATP5C1, ATP6V0A1, ATP5L, ATP6V1B2, ATP5H	1136	48	19235	1.76377	1	0.895756	99.6173
GOTERM_CC_FAT	GO:0005753~mitochondrial proton-transporting ATP synthase complex	3	0.261097	0.326684	ATP5C1, ATP5L, ATP5H	785	19	12782	2.57097	1	0.948818	99.6699
KEGG_PATHWAY	hsa05016:Huntington's disease	15	1.30548	0.336275	NDUFB10, COX7A1, COX8A, VDAC2, VDAC3, DCTN1, NDUFV3, GNAQ, BAX, NDUFV1, NDUFV2, ATP5C1, COX6A2, COX6A1, ATP5H	346	180	5085	1.22471	1	0.976058	99.3364
SP_PIR_KEYWORDS	electron transfer	5	0.435161	0.3412	COX7A1, CYP2C8, COX8A, COX6A2, COX6A1	1136	50	19235	1.69322	1	0.905794	99.7896
GOTERM_CC_FAT	GO:0045259~proton-transporting ATP synthase complex	3	0.261097	0.372202	ATP5C1, ATP5L, ATP5H	785	21	12782	2.32611	1	0.952635	99.8799
KEGG_PATHWAY	hsa05010:Alzheimer's disease	13	1.13142	0.427951	NDUFB10, COX7A1, COX8A, NDUFV3, GNAQ, APOE, NDUFV1, NDUFV2, ATP5C1, COX6A2, COX6A1, CACNA1F, ATP5H	346	163	5085	1.17212	1	0.951177	99.8924
GOTERM_CC_FAT	GO:0033177~proton-transporting two-sector ATPase complex, proton-transporting domain	3	0.261097	0.437949	ATP6V0A1, ATP5L, ATP5H	785	24	12782	2.03535	1	0.951937	99.9757
Annotation Cluster 41	Enrichment Score: 0.8430424252579479
Category	Term	Count	%	PValue	Genes	List Total	Pop Hits	Pop Total	Fold Enrichment	Bonferroni	Benjamini	FDR
UP_SEQ_FEATURE	short sequence motif:Antp-type hexapeptide	5	0.435161	0.0444003	HOXC6, HOXA1, HOXA2, HOXA3, HOXD3	1136	23	19113	3.65757	1	0.998665	55.5364
INTERPRO	IPR001827:Homeobox protein, antennapedia type, conserved site	5	0.435161	0.0581433	HOXC6, HOXA1, HOXA2, HOXA3, HOXD3	1035	24	16659	3.35326	1	0.989365	63.0887
GOTERM_BP_FAT	GO:0021602~cranial nerve morphogenesis	3	0.261097	0.148695	HOXA1, HOXA3, HOXD3	850	11	13528	4.34053	1	0.986149	94.5244
GOTERM_BP_FAT	GO:0021545~cranial nerve development	3	0.261097	0.336849	HOXA1, HOXA3, HOXD3	850	19	13528	2.51294	1	0.992731	99.9396
GOTERM_BP_FAT	GO:0021675~nerve development	3	0.261097	0.471164	HOXA1, HOXA3, HOXD3	850	25	13528	1.90984	1	0.997116	99.999
Annotation Cluster 42	Enrichment Score: 0.8402232088049782
Category	Term	Count	%	PValue	Genes	List Total	Pop Hits	Pop Total	Fold Enrichment	Bonferroni	Benjamini	FDR
GOTERM_BP_FAT	GO:0001662~behavioral fear response	4	0.348129	0.0636644	ALS2, DRD1, VDAC3, GNG7	850	15	13528	4.24408	1	0.977499	69.4862
GOTERM_BP_FAT	GO:0002209~behavioral defense response	4	0.348129	0.0636644	ALS2, DRD1, VDAC3, GNG7	850	15	13528	4.24408	1	0.977499	69.4862
GOTERM_BP_FAT	GO:0042596~fear response	4	0.348129	0.112905	ALS2, DRD1, VDAC3, GNG7	850	19	13528	3.35059	1	0.97968	88.4882
GOTERM_BP_FAT	GO:0007270~nerve-nerve synaptic transmission	4	0.348129	0.307961	ALS2, DRD1, SHC3, VDAC3	850	31	13528	2.05359	1	0.990068	99.8696
GOTERM_BP_FAT	GO:0033555~multicellular organismal response to stress	4	0.348129	0.446561	ALS2, DRD1, VDAC3, GNG7	850	39	13528	1.63234	1	0.996671	99.9977
Annotation Cluster 43	Enrichment Score: 0.8350235257567528
Category	Term	Count	%	PValue	Genes	List Total	Pop Hits	Pop Total	Fold Enrichment	Bonferroni	Benjamini	FDR
UP_SEQ_FEATURE	short sequence motif:DEF box	3	0.261097	0.096078	E2F2, E2F4, TFDP2	1136	9	19113	5.60827	1	0.999479	83.5142
INTERPRO	IPR003316:Transcription factor E2F/dimerisation partner (TDP)	3	0.261097	0.146051	E2F2, E2F4, TFDP2	1035	11	16659	4.38972	1	0.996663	92.7696
UP_SEQ_FEATURE	region of interest:Dimerization	3	0.261097	0.222741	E2F2, E2F4, TFDP2	1136	15	19113	3.36496	1	0.999884	98.8856
Annotation Cluster 44	Enrichment Score: 0.8296967488337909
Category	Term	Count	%	PValue	Genes	List Total	Pop Hits	Pop Total	Fold Enrichment	Bonferroni	Benjamini	FDR
GOTERM_MF_FAT	GO:0019205~nucleobase, nucleoside, nucleotide kinase activity	6	0.522193	0.128296	ADK, RP2, DLG3, TAF9, AK5, TJP2	812	43	12983	2.23101	1	0.966108	88.5306
GOTERM_MF_FAT	GO:0016776~phosphotransferase activity, phosphate group as acceptor	5	0.435161	0.148098	RP2, DLG3, TAF9, AK5, TJP2	812	33	12983	2.42256	1	0.965353	92.0173
GOTERM_MF_FAT	GO:0019201~nucleotide kinase activity	4	0.348129	0.170666	DLG3, TAF9, AK5, TJP2	812	23	12983	2.78068	1	0.962927	94.7729
Annotation Cluster 45	Enrichment Score: 0.827221308600256
Category	Term	Count	%	PValue	Genes	List Total	Pop Hits	Pop Total	Fold Enrichment	Bonferroni	Benjamini	FDR
PIR_SUPERFAMILY	PIRSF501113:casein kinase 1	3	0.261097	0.0723271	CSNK1A1, CSNK1E, CSNK1G2	486	7	7396	6.52205	1	1	66.6487
PIR_SUPERFAMILY	PIRSF000564:kinase-related transforming protein	6	0.522193	0.138094	CSNK1A1, CSNK1E, CSNK1G2, MAPK14, PRKACB, CSNK2A1P	486	42	7396	2.17402	1	1	88.6231
KEGG_PATHWAY	hsa04340:Hedgehog signaling pathway	6	0.522193	0.330262	CSNK1A1, CSNK1E, CSNK1G2, PRKACB, BMP8A, WNT8B	346	56	5085	1.57463	1	0.97878	99.259
Annotation Cluster 46	Enrichment Score: 0.8217305768943985
Category	Term	Count	%	PValue	Genes	List Total	Pop Hits	Pop Total	Fold Enrichment	Bonferroni	Benjamini	FDR
GOTERM_MF_FAT	GO:0042626~ATPase activity, coupled to transmembrane movement of substances	13	1.13142	0.0391644	ATP11A, ATP6V1B2, ABCC12, ATP1A2, ABCA4, ABCB7, ATP13A5, ABCG2, ATP2B3, ATP2B4, ATP5C1, ABCD4, ATP8A1	812	109	12983	1.90693	1	0.940021	46.7459
GOTERM_MF_FAT	GO:0043492~ATPase activity, coupled to movement of substances	13	1.13142	0.0415744	ATP11A, ATP6V1B2, ABCC12, ATP1A2, ABCA4, ABCB7, ATP13A5, ABCG2, ATP2B3, ATP2B4, ATP5C1, ABCD4, ATP8A1	812	110	12983	1.8896	1	0.926964	48.814
GOTERM_MF_FAT	GO:0016820~hydrolase activity, acting on acid anhydrides, catalyzing transmembrane movement of substances	13	1.13142	0.044086	ATP11A, ATP6V1B2, ABCC12, ATP1A2, ABCA4, ABCB7, ATP13A5, ABCG2, ATP2B3, ATP2B4, ATP5C1, ABCD4, ATP8A1	812	111	12983	1.87258	1	0.926837	50.889
UP_SEQ_FEATURE	domain:ABC transporter	4	0.348129	0.0655444	ABCG8, ABCD4, ABCB7, ABCG2	1136	16	19113	4.20621	1	0.998774	70.1744
KEGG_PATHWAY	hsa02010:ABC transporters	6	0.522193	0.175335	ABCG8, ABCD4, ABCC12, ABCA4, ABCB7, ABCG2	346	44	5085	2.00407	1	0.991472	90.5467
INTERPRO	IPR003439:ABC transporter-like	6	0.522193	0.175405	ABCG8, ABCD4, ABCC12, ABCA4, ABCB7, ABCG2	1035	48	16659	2.01196	1	0.997747	95.9597
INTERPRO	IPR017871:ABC transporter, conserved site	6	0.522193	0.278628	ABCG8, ABCD4, ABCC12, ABCA4, ABCB7, ABCG2	1035	57	16659	1.69428	1	0.998872	99.5634
INTERPRO	IPR017940:ABC transporter integral membrane type 1	3	0.261097	0.525849	ABCD4, ABCC12, ABCB7	1035	28	16659	1.72453	1	0.999951	99.9996
SMART	SM00382:AAA	10	0.870322	0.52896	RAD51C, DNAH9, NUBP1, SRPR, FIGNL1, ABCD4, ABCC12, ABCA4, ABCB7, ABCG2	559	144	9079	1.12788	1	0.989077	99.9953
INTERPRO	IPR003593:ATPase, AAA+ type, core	10	0.870322	0.540656	RAD51C, DNAH9, NUBP1, SRPR, FIGNL1, ABCD4, ABCC12, ABCA4, ABCB7, ABCG2	1035	144	16659	1.11775	1	0.999955	99.9998
Annotation Cluster 47	Enrichment Score: 0.8178793085317814
Category	Term	Count	%	PValue	Genes	List Total	Pop Hits	Pop Total	Fold Enrichment	Bonferroni	Benjamini	FDR
SMART	SM00443:G_patch	4	0.348129	0.149809	NKRF, SF4, CHERP, GPKOW	559	22	9079	2.953	1	0.886888	88.3314
INTERPRO	IPR000467:D111/G-patch	4	0.348129	0.153095	NKRF, SF4, CHERP, GPKOW	1035	22	16659	2.92648	1	0.99675	93.7004
UP_SEQ_FEATURE	domain:G-patch	4	0.348129	0.153414	NKRF, SF4, CHERP, GPKOW	1136	23	19113	2.92606	1	0.999648	94.8806
Annotation Cluster 48	Enrichment Score: 0.816759134550903
Category	Term	Count	%	PValue	Genes	List Total	Pop Hits	Pop Total	Fold Enrichment	Bonferroni	Benjamini	FDR
GOTERM_BP_FAT	GO:0006839~mitochondrial transport	11	0.957354	0.0105141	TRNT1, PPIF, SLC25A20, SLC25A14, CPT2, MTX3, BAX, TIMM9, SLC25A37, TIMM23, TIMM8A	850	69	13528	2.53722	1	0.998439	17.364
GOTERM_BP_FAT	GO:0006626~protein targeting to mitochondrion	5	0.435161	0.162021	TRNT1, MTX3, TIMM9, TIMM23, TIMM8A	850	34	13528	2.34048	1	0.986276	95.8811
GOTERM_BP_FAT	GO:0070585~protein localization in mitochondrion	5	0.435161	0.162021	TRNT1, MTX3, TIMM9, TIMM23, TIMM8A	850	34	13528	2.34048	1	0.986276	95.8811
GOTERM_BP_FAT	GO:0007005~mitochondrion organization	12	1.04439	0.248753	TRNT1, PPIF, CEBPA, RAB3A, MTX3, BAX, TIMM9, TIMM50, SFN, TIMM23, CLN8, TIMM8A	850	138	13528	1.38394	1	0.987646	99.4265
GOTERM_CC_FAT	GO:0005758~mitochondrial intermembrane space	4	0.348129	0.381227	LYN, TIMM9, TIMM23, TIMM8A	785	36	12782	1.8092	1	0.947936	99.9025
GOTERM_CC_FAT	GO:0031970~organelle envelope lumen	4	0.348129	0.480377	LYN, TIMM9, TIMM23, TIMM8A	785	42	12782	1.55074	1	0.957401	99.9922
Annotation Cluster 49	Enrichment Score: 0.8136788796455772
Category	Term	Count	%	PValue	Genes	List Total	Pop Hits	Pop Total	Fold Enrichment	Bonferroni	Benjamini	FDR
GOTERM_MF_FAT	GO:0042802~identical protein binding	51	4.43864	0.0579447	ALS2, ALAD, IL6ST, UBQLN4, SDCBP2, AGXT, APOBEC3F, BTK, MAGED1, PRMT2, APOE, ATG7, OLIG2, GABPB2, EGFR, SOX10, EXOSC8, PDXK, ACTN4, ADIPOR1, PFKM, WAS, RENBP, SDS, COL1A2, CLDN2, COMMD1, SNRPC, TSPY2, CAV1, TSPY1, CSF1, PFKFB1, TRA2A, CALCOCO2, NUFIP1, HCFC1, APLP1, EXOSC10, ECE1, OXCT1, ZBTB7B, CEBPA, MOCS2, BIRC5, NPR3, ABCG2, ATF3, BAX, SUMF2, QPRT, IKBKB	812	640	12983	1.27412	1	0.947281	60.9923
GOTERM_MF_FAT	GO:0042803~protein homodimerization activity	26	2.26284	0.198999	ALS2, IL6ST, CSF1, CALCOCO2, SDCBP2, APOBEC3F, AGXT, ECE1, APOE, OXCT1, ATG7, OLIG2, GABPB2, ZBTB7B, CEBPA, PDXK, ACTN4, BIRC5, NPR3, ABCG2, RENBP, SDS, BAX, SUMF2, QPRT, SNRPC	812	334	12983	1.24465	1	0.96897	96.9789
GOTERM_MF_FAT	GO:0046983~protein dimerization activity	38	3.30722	0.314122	ALS2, JDP2, IL6ST, CSF1, CALCOCO2, SDCBP2, AGXT, ADORA1, APOBEC3F, ECE1, APOE, OXCT1, ATG7, OLIG2, GABPB2, WWOX, CEBPA, EGFR, ZBTB7B, PDXK, BATF2, ACTN4, ADIPOR1, BIRC5, SLC3A1, NPR3, DDIT3, ABCG2, ABCG8, RENBP, ATF3, SDS, BAX, IKBKG, SUMF2, QPRT, SNRPC, IKBKB	812	542	12983	1.12099	1	0.980028	99.7385
Annotation Cluster 50	Enrichment Score: 0.8127233406290958
Category	Term	Count	%	PValue	Genes	List Total	Pop Hits	Pop Total	Fold Enrichment	Bonferroni	Benjamini	FDR
INTERPRO	IPR002190:MAGE protein	6	0.522193	0.0631192	MAGED1, MAGEA2, CXORF50, MAGEB3, MAGEC3, MAGEA3	1035	35	16659	2.75925	1	0.986436	66.2026
UP_SEQ_FEATURE	domain:MAGE	5	0.435161	0.119291	MAGED1, MAGEA2, CXORF50, MAGEB3, MAGEA3	1136	32	19113	2.62888	1	0.999237	89.6372
SP_PIR_KEYWORDS	tumor antigen	5	0.435161	0.184117	MAGED1, MAGEA2, MAGEB3, MAGEC3, MAGEA3	1136	38	19235	2.22792	1	0.838338	95.0476
PIR_SUPERFAMILY	PIRSF005491:tumor associated protein MAGE	3	0.261097	0.404803	MAGEA2, MAGEB3, MAGEA3	486	21	7396	2.17402	1	1	99.9494
Annotation Cluster 51	Enrichment Score: 0.8031998770861548
Category	Term	Count	%	PValue	Genes	List Total	Pop Hits	Pop Total	Fold Enrichment	Bonferroni	Benjamini	FDR
GOTERM_BP_FAT	GO:0060627~regulation of vesicle-mediated transport	11	0.957354	0.0781979	RAB3A, CAV1, PACSIN1, PLA2G4A, ACTN4, ZFYVE16, GOPC, RUFY1, FGF10, MFGE8, TRPV6	850	96	13528	1.82363	1	0.97954	76.9906
GOTERM_BP_FAT	GO:0030100~regulation of endocytosis	7	0.609225	0.182425	CAV1, PACSIN1, ACTN4, ZFYVE16, RUFY1, FGF10, MFGE8	850	61	13528	1.82635	1	0.987698	97.36
GOTERM_BP_FAT	GO:0045807~positive regulation of endocytosis	4	0.348129	0.272974	CAV1, ACTN4, FGF10, MFGE8	850	29	13528	2.19521	1	0.989249	99.6825
Annotation Cluster 52	Enrichment Score: 0.8031287799847309
Category	Term	Count	%	PValue	Genes	List Total	Pop Hits	Pop Total	Fold Enrichment	Bonferroni	Benjamini	FDR
GOTERM_BP_FAT	GO:0015837~amine transport	14	1.21845	0.0336453	DRD1, SLC36A2, CPT2, LYN, SLC3A1, SLC7A6, SLC25A20, CHRM5, SLC7A3, SLC1A6, SLC22A4, SLC1A1, CLN8, APBA1	850	118	13528	1.88826	1	0.987213	46.0741
GOTERM_BP_FAT	GO:0015807~L-amino acid transport	5	0.435161	0.0525736	SLC36A2, SLC3A1, CLN8, SLC1A1, APBA1	850	23	13528	3.45985	1	0.974493	62.2623
GOTERM_BP_FAT	GO:0006865~amino acid transport	11	0.957354	0.0551041	SLC25A20, SLC36A2, CPT2, SLC7A3, SLC1A6, SLC22A4, SLC3A1, CLN8, SLC1A1, SLC7A6, APBA1	850	90	13528	1.9452	1	0.976874	64.0402
GOTERM_MF_FAT	GO:0015179~L-amino acid transmembrane transporter activity	5	0.435161	0.211241	SLC36A2, SLC7A3, SLC1A6, SLC3A1, SLC1A1	812	38	12983	2.1038	1	0.971132	97.6304
GOTERM_BP_FAT	GO:0046942~carboxylic acid transport	13	1.13142	0.21241	SLC36A2, CPT2, SLC3A1, AGXT, SLC7A6, SLC25A20, SLC7A3, SLC26A8, SLC1A6, SLC22A4, SLC1A1, CLN8, APBA1	850	147	13528	1.40747	1	0.988013	98.6548
GOTERM_BP_FAT	GO:0015849~organic acid transport	13	1.13142	0.218982	SLC36A2, CPT2, SLC3A1, AGXT, SLC7A6, SLC25A20, SLC7A3, SLC26A8, SLC1A6, SLC22A4, SLC1A1, CLN8, APBA1	850	148	13528	1.39797	1	0.987316	98.8436
GOTERM_MF_FAT	GO:0015171~amino acid transmembrane transporter activity	6	0.522193	0.307754	SLC36A2, SLC7A3, SLC1A6, SLC3A1, SLC1A1, SLC7A6	812	59	12983	1.62599	1	0.978893	99.6975
GOTERM_MF_FAT	GO:0005275~amine transmembrane transporter activity	7	0.609225	0.315699	SLC36A2, SLC7A3, SLC1A6, SLC22A4, SLC3A1, SLC1A1, SLC7A6	812	74	12983	1.51247	1	0.979683	99.7479
SP_PIR_KEYWORDS	amino-acid transport	3	0.261097	0.635516	SLC7A3, SLC3A1, SLC7A6	1136	36	19235	1.41102	1	0.9692	100
Annotation Cluster 53	Enrichment Score: 0.7989899696951822
Category	Term	Count	%	PValue	Genes	List Total	Pop Hits	Pop Total	Fold Enrichment	Bonferroni	Benjamini	FDR
SMART	SM00571:DDT	3	0.261097	0.0208207	BAZ1A, BAZ1B, BAZ2B	559	4	9079	12.1811	0.997351	0.773125	24.309
INTERPRO	IPR018500:DDT subgroup	3	0.261097	0.0212306	BAZ1A, BAZ1B, BAZ2B	1035	4	16659	12.0717	1	0.973139	30.0254
INTERPRO	IPR018501:DDT superfamily	3	0.261097	0.0339385	BAZ1A, BAZ1B, BAZ2B	1035	5	16659	9.65739	1	0.976277	43.6999
UP_SEQ_FEATURE	domain:DDT	3	0.261097	0.0450363	BAZ1A, BAZ1B, BAZ2B	1136	6	19113	8.41241	1	0.998305	56.0615
INTERPRO	IPR018359:Bromodomain, conserved site	5	0.435161	0.182246	TAF1, BAZ1A, BAZ1B, BRD4, BAZ2B	1035	36	16659	2.23551	1	0.998028	96.4826
UP_SEQ_FEATURE	zinc finger region:PHD-type	6	0.522193	0.19454	BAZ1A, BAZ1B, TCF19, BAZ2B, PHF20L1, CXXC1	1136	52	19113	1.94133	1	0.999783	97.895
SP_PIR_KEYWORDS	bromodomain	5	0.435161	0.196291	TAF1, BAZ1A, BAZ1B, BRD4, BAZ2B	1136	39	19235	2.1708	1	0.838133	96.0337
SMART	SM00297:BROMO	5	0.435161	0.229503	TAF1, BAZ1A, BAZ1B, BRD4, BAZ2B	559	40	9079	2.03019	1	0.92076	96.829
INTERPRO	IPR001487:Bromodomain	5	0.435161	0.234916	TAF1, BAZ1A, BAZ1B, BRD4, BAZ2B	1035	40	16659	2.01196	1	0.998718	98.8381
INTERPRO	IPR019786:Zinc finger, PHD-type, conserved site	8	0.696258	0.355813	ASXL2, BAZ1A, BAZ1B, TCF19, BAZ2B, PHF20L1, CXXC1, PHF6	1035	93	16659	1.38457	1	0.99961	99.9336
SMART	SM00249:PHD	7	0.609225	0.479748	BAZ1A, BAZ1B, TCF19, BAZ2B, PHF20L1, CXXC1, PHF6	559	90	9079	1.26323	1	0.987567	99.9825
INTERPRO	IPR001965:Zinc finger, PHD-type	7	0.609225	0.489226	BAZ1A, BAZ1B, TCF19, BAZ2B, PHF20L1, CXXC1, PHF6	1035	90	16659	1.25188	1	0.99992	99.9986
UP_SEQ_FEATURE	domain:Bromo	3	0.261097	0.501637	BAZ1A, BAZ1B, BAZ2B	1136	28	19113	1.80266	1	1	99.9996
INTERPRO	IPR019787:Zinc finger, PHD-finger	6	0.522193	0.613802	BAZ1A, BAZ1B, TCF19, BAZ2B, PHF20L1, CXXC1	1035	85	16659	1.13616	1	0.999981	100
Annotation Cluster 54	Enrichment Score: 0.7856862088376215
Category	Term	Count	%	PValue	Genes	List Total	Pop Hits	Pop Total	Fold Enrichment	Bonferroni	Benjamini	FDR
UP_SEQ_FEATURE	domain:Ig-like C2-type 12	3	0.261097	0.0450363	IGSF10, SIGLEC1, IGSF1	1136	6	19113	8.41241	1	0.998305	56.0615
UP_SEQ_FEATURE	domain:Ig-like C2-type 11	3	0.261097	0.0450363	IGSF10, SIGLEC1, IGSF1	1136	6	19113	8.41241	1	0.998305	56.0615
UP_SEQ_FEATURE	domain:Ig-like C2-type 10	3	0.261097	0.0777025	IGSF10, SIGLEC1, IGSF1	1136	8	19113	6.30931	1	0.999272	76.3905
UP_SEQ_FEATURE	domain:Ig-like C2-type 9	3	0.261097	0.115524	IGSF10, SIGLEC1, IGSF1	1136	10	19113	5.04745	1	0.99916	88.8171
UP_SEQ_FEATURE	domain:Ig-like C2-type 4	8	0.696258	0.164275	IGSF10, LILRB1, LILRB2, SIGLEC1, LILRA1, IGSF1, CDON, PXDNL	1136	76	19113	1.77103	1	0.999625	95.9343
UP_SEQ_FEATURE	domain:Ig-like C2-type 8	3	0.261097	0.178465	IGSF10, SIGLEC1, IGSF1	1136	13	19113	3.88265	1	0.999666	97.0049
UP_SEQ_FEATURE	domain:Ig-like C2-type 7	3	0.261097	0.378787	IGSF10, SIGLEC1, IGSF1	1136	22	19113	2.29429	1	0.999992	99.9796
UP_SEQ_FEATURE	domain:Ig-like C2-type 5	4	0.348129	0.641978	IGSF10, SIGLEC1, IGSF1, CDON	1136	55	19113	1.22362	1	1	100
UP_SEQ_FEATURE	domain:Ig-like C2-type 6	3	0.261097	0.653957	IGSF10, SIGLEC1, IGSF1	1136	37	19113	1.36417	1	1	100
Annotation Cluster 55	Enrichment Score: 0.7571391323021137
Category	Term	Count	%	PValue	Genes	List Total	Pop Hits	Pop Total	Fold Enrichment	Bonferroni	Benjamini	FDR
GOTERM_BP_FAT	GO:0006869~lipid transport	16	1.39252	0.0386347	RBP4, SOAT2, CAV1, CPT2, GM2A, OSBPL7, ATP11A, ABCA4, ABCG8, SLC25A20, APOE, LCAT, LIPG, APOH, CLN8, ATP8A1	850	145	13528	1.75617	1	0.98845	50.8831
GOTERM_BP_FAT	GO:0010876~lipid localization	16	1.39252	0.0683351	RBP4, SOAT2, CAV1, CPT2, GM2A, OSBPL7, ATP11A, ABCA4, ABCG8, SLC25A20, APOE, LCAT, LIPG, APOH, CLN8, ATP8A1	850	157	13528	1.62194	1	0.977543	72.119
GOTERM_BP_FAT	GO:0030301~cholesterol transport	6	0.522193	0.0795472	ABCG8, SOAT2, CAV1, APOE, LCAT, LIPG	850	37	13528	2.58086	1	0.977223	77.5908
GOTERM_BP_FAT	GO:0015918~sterol transport	6	0.522193	0.0795472	ABCG8, SOAT2, CAV1, APOE, LCAT, LIPG	850	37	13528	2.58086	1	0.977223	77.5908
GOTERM_BP_FAT	GO:0055092~sterol homeostasis	6	0.522193	0.0871098	ABCG8, SOAT2, CAV1, APOE, LCAT, LIPG	850	38	13528	2.51294	1	0.973173	80.6904
GOTERM_BP_FAT	GO:0042632~cholesterol homeostasis	6	0.522193	0.0871098	ABCG8, SOAT2, CAV1, APOE, LCAT, LIPG	850	38	13528	2.51294	1	0.973173	80.6904
GOTERM_BP_FAT	GO:0033344~cholesterol efflux	4	0.348129	0.112905	ABCG8, SOAT2, CAV1, APOE	850	19	13528	3.35059	1	0.97968	88.4882
GOTERM_BP_FAT	GO:0034367~macromolecular complex remodeling	4	0.348129	0.126946	APOE, LCAT, LIPG, PLA2G2A	850	20	13528	3.18306	1	0.98151	91.3679
GOTERM_BP_FAT	GO:0034368~protein-lipid complex remodeling	4	0.348129	0.126946	APOE, LCAT, LIPG, PLA2G2A	850	20	13528	3.18306	1	0.98151	91.3679
GOTERM_BP_FAT	GO:0034369~plasma lipoprotein particle remodeling	4	0.348129	0.126946	APOE, LCAT, LIPG, PLA2G2A	850	20	13528	3.18306	1	0.98151	91.3679
GOTERM_BP_FAT	GO:0034375~high-density lipoprotein particle remodeling	3	0.261097	0.171358	APOE, LCAT, LIPG	850	12	13528	3.97882	1	0.987967	96.6351
GOTERM_BP_FAT	GO:0055088~lipid homeostasis	6	0.522193	0.214457	ABCG8, SOAT2, CAV1, APOE, LCAT, LIPG	850	51	13528	1.87239	1	0.986971	98.7165
GOTERM_BP_FAT	GO:0043691~reverse cholesterol transport	3	0.261097	0.265673	APOE, LCAT, LIPG	850	16	13528	2.98412	1	0.988838	99.6198
GOTERM_BP_FAT	GO:0032371~regulation of sterol transport	3	0.261097	0.360171	ABCG8, APOE, LIPG	850	20	13528	2.38729	1	0.994209	99.9683
GOTERM_BP_FAT	GO:0032374~regulation of cholesterol transport	3	0.261097	0.360171	ABCG8, APOE, LIPG	850	20	13528	2.38729	1	0.994209	99.9683
OMIM_DISEASE	Common variants at 30 loci contribute to polygenic dyslipidemia	4	0.348129	0.524283	ABCG8, APOE, LCAT, LIPG	225	45	3671	1.45027	1	1	99.9969
OMIM_DISEASE	Newly identified loci that influence lipid concentrations and risk of coronary artery disease	3	0.261097	0.536227	APOE, LCAT, LIPG	225	29	3671	1.68782	1	1	99.9978
GOTERM_BP_FAT	GO:0032368~regulation of lipid transport	3	0.261097	0.569802	ABCG8, APOE, LIPG	850	30	13528	1.59153	1	0.998465	100
GOTERM_BP_FAT	GO:0008203~cholesterol metabolic process	6	0.522193	0.692672	SOAT2, EBP, APOE, LCAT, PRKAA1, CLN8	850	92	13528	1.03795	1	0.999496	100
Annotation Cluster 56	Enrichment Score: 0.7549272619584194
Category	Term	Count	%	PValue	Genes	List Total	Pop Hits	Pop Total	Fold Enrichment	Bonferroni	Benjamini	FDR
GOTERM_BP_FAT	GO:0048709~oligodendrocyte differentiation	5	0.435161	0.045614	SOX10, LYN, GSN, OLIG2, EIF2B5	850	22	13528	3.61711	1	0.983055	56.9343
GOTERM_BP_FAT	GO:0021782~glial cell development	5	0.435161	0.0766771	EGFR, DRD1, LYN, GSN, EIF2B5	850	26	13528	3.06063	1	0.979163	76.2959
GOTERM_BP_FAT	GO:0014002~astrocyte development	3	0.261097	0.0855963	EGFR, DRD1, EIF2B5	850	8	13528	5.96824	1	0.976418	80.1045
GOTERM_BP_FAT	GO:0010001~glial cell differentiation	7	0.609225	0.113178	EGFR, SOX10, DRD1, LYN, GSN, OLIG2, EIF2B5	850	53	13528	2.10202	1	0.979038	88.5518
GOTERM_BP_FAT	GO:0048708~astrocyte differentiation	3	0.261097	0.126714	EGFR, DRD1, EIF2B5	850	10	13528	4.77459	1	0.982765	91.3264
GOTERM_BP_FAT	GO:0042063~gliogenesis	7	0.609225	0.222114	EGFR, SOX10, DRD1, LYN, GSN, OLIG2, EIF2B5	850	65	13528	1.71395	1	0.986616	98.9244
GOTERM_BP_FAT	GO:0014003~oligodendrocyte development	3	0.261097	0.241818	LYN, GSN, EIF2B5	850	15	13528	3.18306	1	0.987816	99.323
GOTERM_BP_FAT	GO:0001508~regulation of action potential	4	0.348129	0.808558	DRD1, GNAQ, OLIG2, EIF2B5	850	68	13528	0.936194	1	0.999852	100
GOTERM_BP_FAT	GO:0019228~regulation of action potential in neuron	3	0.261097	0.861141	DRD1, OLIG2, EIF2B5	850	54	13528	0.884183	1	0.999936	100
Annotation Cluster 57	Enrichment Score: 0.7446392571825751
Category	Term	Count	%	PValue	Genes	List Total	Pop Hits	Pop Total	Fold Enrichment	Bonferroni	Benjamini	FDR
INTERPRO	IPR008937:Ras guanine nucleotide exchange factor	5	0.435161	0.0742825	RGL3, RAPGEF5, EPOR, RAPGEFL1, RAPGEF1	1035	26	16659	3.09532	1	0.986921	72.3135
INTERPRO	IPR019804:Ras guanine-nucleotide exchange factor, conserved site	5	0.435161	0.0831131	RGL3, RAPGEF5, EPOR, RAPGEFL1, RAPGEF1	1035	27	16659	2.98068	1	0.990915	76.3947
SMART	SM00147:RasGEF	5	0.435161	0.109324	RGL3, RAPGEF5, EPOR, RAPGEFL1, RAPGEF1	559	30	9079	2.70692	1	0.853467	78.4005
INTERPRO	IPR001895:Guanine-nucleotide dissociation stimulator CDC25	5	0.435161	0.112468	RGL3, RAPGEF5, EPOR, RAPGEFL1, RAPGEF1	1035	30	16659	2.68261	1	0.995124	86.2632
SMART	SM00229:RasGEFN	4	0.348129	0.164893	RGL3, RAPGEF5, RICTOR, RAPGEF1	559	23	9079	2.82461	1	0.900717	90.7932
INTERPRO	IPR000651:Guanine nucleotide exchange factor for Ras-like GTPases, N-terminal	4	0.348129	0.16843	RGL3, RAPGEF5, RICTOR, RAPGEF1	1035	23	16659	2.79924	1	0.997402	95.3519
SMART	SM00314:RA	5	0.435161	0.229503	RGL3, RIN1, EPOR, RAPGEFL1, GRB14	559	40	9079	2.03019	1	0.92076	96.829
INTERPRO	IPR000159:Ras-association	5	0.435161	0.234916	RGL3, RIN1, EPOR, RAPGEFL1, GRB14	1035	40	16659	2.01196	1	0.998718	98.8381
UP_SEQ_FEATURE	domain:Ras-GEF	4	0.348129	0.246174	RGL3, RAPGEF5, RAPGEFL1, RAPGEF1	1136	29	19113	2.32067	1	0.99991	99.3547
UP_SEQ_FEATURE	domain:N-terminal Ras-GEF	3	0.261097	0.378787	RGL3, RAPGEF5, RAPGEF1	1136	22	19113	2.29429	1	0.999992	99.9796
UP_SEQ_FEATURE	domain:Ras-associating	3	0.261097	0.607722	RGL3, RIN1, GRB14	1136	34	19113	1.48454	1	1	100
Annotation Cluster 58	Enrichment Score: 0.7308885882065652
Category	Term	Count	%	PValue	Genes	List Total	Pop Hits	Pop Total	Fold Enrichment	Bonferroni	Benjamini	FDR
GOTERM_BP_FAT	GO:0008217~regulation of blood pressure	10	0.870322	0.175379	RENBP, ECE1, ATP6AP2, PTGS1, COL1A2, ADRA1B, ATP1A2, NPR3, POMC, ADORA1	850	100	13528	1.59153	1	0.986891	96.9178
GOTERM_BP_FAT	GO:0008015~blood circulation	16	1.39252	0.191284	CAV1, E2F4, MYL2, ATP6AP2, SMAD5, PTGS1, ADRBK1, NPR3, ATP1A2, POMC, ADORA1, RENBP, ECE1, APOE, COL1A2, ADRA1B	850	186	13528	1.36906	1	0.987169	97.8312
GOTERM_BP_FAT	GO:0003013~circulatory system process	16	1.39252	0.191284	CAV1, E2F4, MYL2, ATP6AP2, SMAD5, PTGS1, ADRBK1, NPR3, ATP1A2, POMC, ADORA1, RENBP, ECE1, APOE, COL1A2, ADRA1B	850	186	13528	1.36906	1	0.987169	97.8312
Annotation Cluster 59	Enrichment Score: 0.7247868981708023
Category	Term	Count	%	PValue	Genes	List Total	Pop Hits	Pop Total	Fold Enrichment	Bonferroni	Benjamini	FDR
GOTERM_BP_FAT	GO:0009584~detection of visible light	4	0.348129	0.0636644	RBP4, CACNA1F, ABCA4, RGS9BP	850	15	13528	4.24408	1	0.977499	69.4862
GOTERM_BP_FAT	GO:0050906~detection of stimulus involved in sensory perception	6	0.522193	0.072352	TAS2R16, RBP4, RTP4, PPEF1, CACNA1F, RGS9BP	850	36	13528	2.65255	1	0.978214	74.2103
GOTERM_BP_FAT	GO:0050908~detection of light stimulus involved in visual perception	3	0.261097	0.10561	RBP4, CACNA1F, RGS9BP	850	9	13528	5.3051	1	0.97647	86.6546
GOTERM_BP_FAT	GO:0050962~detection of light stimulus involved in sensory perception	3	0.261097	0.10561	RBP4, CACNA1F, RGS9BP	850	9	13528	5.3051	1	0.97647	86.6546
GOTERM_BP_FAT	GO:0009583~detection of light stimulus	5	0.435161	0.227155	RBP4, OPN1LW, CACNA1F, ABCA4, RGS9BP	850	39	13528	2.04042	1	0.986808	99.0435
GOTERM_BP_FAT	GO:0051606~detection of stimulus	9	0.78329	0.463628	TAS2R16, RBP4, RTP4, OPN1LW, PPEF1, CACNA1F, ABCA4, TLR8, RGS9BP	850	118	13528	1.21388	1	0.99699	99.9987
GOTERM_BP_FAT	GO:0009581~detection of external stimulus	6	0.522193	0.499218	RBP4, OPN1LW, CACNA1F, ABCA4, TLR8, RGS9BP	850	74	13528	1.29043	1	0.997578	99.9996
GOTERM_BP_FAT	GO:0009582~detection of abiotic stimulus	5	0.435161	0.589068	RBP4, OPN1LW, CACNA1F, ABCA4, RGS9BP	850	65	13528	1.22425	1	0.998702	100
Annotation Cluster 60	Enrichment Score: 0.7175242670003693
Category	Term	Count	%	PValue	Genes	List Total	Pop Hits	Pop Total	Fold Enrichment	Bonferroni	Benjamini	FDR
GOTERM_BP_FAT	GO:0001501~skeletal system development	28	2.4369	0.0696803	C6ORF59, RBP4, TUFT1, GABBR1, ACP5, HOXC6, IGSF10, HOXA2, HOXA3, COMP, COL12A1, WWOX, PITX1, EGFR, EBP, UFD1L, SMAD5, MYF5, NPR3, HOXD9, HOXC11, GNAQ, MAPK14, HOXD3, COL1A2, PHEX, BMP8A, IGFBP5	850	319	13528	1.39695	1	0.977782	72.8366
GOTERM_BP_FAT	GO:0060348~bone development	11	0.957354	0.24341	C6ORF59, IGSF10, EGFR, HOXA2, TUFT1, SMAD5, GABBR1, ACP5, WWOX, IGFBP5, BMP8A	850	123	13528	1.42332	1	0.987384	99.3482
GOTERM_BP_FAT	GO:0001649~osteoblast differentiation	5	0.435161	0.268963	HOXA2, SMAD5, GABBR1, WWOX, IGFBP5	850	42	13528	1.89468	1	0.989316	99.6494
GOTERM_BP_FAT	GO:0001503~ossification	10	0.870322	0.29564	C6ORF59, IGSF10, EGFR, HOXA2, TUFT1, SMAD5, GABBR1, WWOX, IGFBP5, BMP8A	850	115	13528	1.38394	1	0.98973	99.8207
Annotation Cluster 61	Enrichment Score: 0.7144728471212227
Category	Term	Count	%	PValue	Genes	List Total	Pop Hits	Pop Total	Fold Enrichment	Bonferroni	Benjamini	FDR
SP_PIR_KEYWORDS	iron transport	5	0.435161	0.0435336	STEAP4, SLC25A37, STEAP2, STEAP1, SLC40A1	1136	23	19235	3.68092	1	0.62809	48.179
GOTERM_BP_FAT	GO:0000041~transition metal ion transport	9	0.78329	0.0758298	STEAP4, SLC39A12, SLC39A8, SLC30A4, SLC25A37, STEAP2, TCN2, STEAP1, SLC40A1	850	71	13528	2.01743	1	0.979519	75.9003
GOTERM_BP_FAT	GO:0006826~iron ion transport	5	0.435161	0.105366	STEAP4, SLC25A37, STEAP2, STEAP1, SLC40A1	850	29	13528	2.74402	1	0.97722	86.5889
UP_SEQ_FEATURE	domain:Ferric oxidoreductase	3	0.261097	0.13585	STEAP4, STEAP2, STEAP1	1136	11	19113	4.58859	1	0.99944	92.6147
INTERPRO	IPR013130:Ferric reductase-like transmembrane component, N-terminal	3	0.261097	0.168381	STEAP4, STEAP2, STEAP1	1035	12	16659	4.02391	1	0.997713	95.3474
SP_PIR_KEYWORDS	FAD	9	0.78329	0.359203	GCDH, STEAP4, CYB5R1, DLD, FOXRED1, DAO, STEAP2, STEAP1, MTRR	1136	114	19235	1.33675	1	0.913687	99.8602
SP_PIR_KEYWORDS	copper	5	0.435161	0.436127	PAM, STEAP4, STEAP2, STEAP1, APLP1	1136	57	19235	1.48528	1	0.924576	99.9789
GOTERM_MF_FAT	GO:0050660~FAD binding	6	0.522193	0.470707	GCDH, STEAP4, DLD, STEAP2, STEAP1, MTRR	812	72	12983	1.33241	1	0.991977	99.9956
GOTERM_MF_FAT	GO:0005507~copper ion binding	5	0.435161	0.632878	PAM, STEAP4, STEAP2, STEAP1, APLP1	812	69	12983	1.15862	1	0.996799	100
Annotation Cluster 62	Enrichment Score: 0.707639220321004
Category	Term	Count	%	PValue	Genes	List Total	Pop Hits	Pop Total	Fold Enrichment	Bonferroni	Benjamini	FDR
KEGG_PATHWAY	hsa04666:Fc gamma R-mediated phagocytosis	11	0.957354	0.108339	PLA2G4A, GAB2, LYN, GSN, PIK3CB, ARPC2, PIP5K1C, ARPC4, WASL, PPAP2A, WAS, TTLL3	346	95	5085	1.7017	1	0.998657	75.416
GOTERM_BP_FAT	GO:0008154~actin polymerization or depolymerization	4	0.348129	0.112905	GSN, ARPC4, WASL, WAS, TTLL3	850	19	13528	3.35059	1	0.97968	88.4882
GOTERM_BP_FAT	GO:0030041~actin filament polymerization	3	0.261097	0.148695	GSN, ARPC4, WAS, TTLL3	850	11	13528	4.34053	1	0.986149	94.5244
GOTERM_BP_FAT	GO:0051258~protein polymerization	6	0.522193	0.191905	CAV1, GSN, ARPC4, TUBG1, WAS, TTLL3, TUBB4	850	49	13528	1.94881	1	0.986996	97.861
GOTERM_BP_FAT	GO:0007015~actin filament organization	7	0.609225	0.297219	ACTN4, GSN, ARPC4, WASL, ABL2, WAS, PLS3, TTLL3	850	72	13528	1.54732	1	0.989428	99.8278
KEGG_PATHWAY	hsa05130:Pathogenic Escherichia coli infection	5	0.435161	0.547276	ARPC2, ARPC4, WASL, WAS, TTLL3, TUBB4	346	57	5085	1.28917	1	0.942513	99.9939
Annotation Cluster 63	Enrichment Score: 0.7028442623061328
Category	Term	Count	%	PValue	Genes	List Total	Pop Hits	Pop Total	Fold Enrichment	Bonferroni	Benjamini	FDR
GOTERM_MF_FAT	GO:0000062~acyl-CoA binding	4	0.348129	0.0739956	SOAT2, ACBD7, DBI, HMGCL	812	16	12983	3.99723	1	0.945817	70.2529
GOTERM_MF_FAT	GO:0033293~monocarboxylic acid binding	6	0.522193	0.246702	SOAT2, LRAT, ACBD7, DBI, HMGCL, NR1H4	812	54	12983	1.77655	1	0.977056	98.8529
GOTERM_MF_FAT	GO:0005504~fatty acid binding	4	0.348129	0.426666	SOAT2, ACBD7, DBI, HMGCL	812	38	12983	1.68304	1	0.989252	99.9845
Annotation Cluster 64	Enrichment Score: 0.7000574241238444
Category	Term	Count	%	PValue	Genes	List Total	Pop Hits	Pop Total	Fold Enrichment	Bonferroni	Benjamini	FDR
GOTERM_BP_FAT	GO:0048599~oocyte development	4	0.348129	0.14157	LEFTY2, FIGLA, PDE3A, CDC25B	850	21	13528	3.03148	1	0.983912	93.6359
GOTERM_BP_FAT	GO:0009994~oocyte differentiation	4	0.348129	0.156721	LEFTY2, FIGLA, PDE3A, CDC25B	850	22	13528	2.89369	1	0.986035	95.3848
GOTERM_BP_FAT	GO:0048477~oogenesis	5	0.435161	0.213604	DIAPH2, LEFTY2, FIGLA, PDE3A, CDC25B	850	38	13528	2.09412	1	0.987381	98.6911
GOTERM_BP_FAT	GO:0007292~female gamete generation	7	0.609225	0.222114	PLA2G4A, CGB5, DIAPH2, LEFTY2, FIGLA, PDE3A, CDC25B	850	65	13528	1.71395	1	0.986616	98.9244
GOTERM_BP_FAT	GO:0007281~germ cell development	9	0.78329	0.300211	RBP4, BAX, LEFTY2, DLD, SMAD5, FIGLA, PDE3A, TSSK6, CDC25B	850	101	13528	1.41819	1	0.989601	99.8406
Annotation Cluster 65	Enrichment Score: 0.6862008990325313
Category	Term	Count	%	PValue	Genes	List Total	Pop Hits	Pop Total	Fold Enrichment	Bonferroni	Benjamini	FDR
GOTERM_MF_FAT	GO:0051020~GTPase binding	11	0.957354	0.142903	ALS2, DIAPH2, RGL3, CHM, BIRC5, EPOR, RANBP2, FER, FGD5, RASA1, GGA3	812	109	12983	1.61356	1	0.968431	91.214
GOTERM_MF_FAT	GO:0031267~small GTPase binding	10	0.870322	0.179188	ALS2, DIAPH2, RGL3, CHM, BIRC5, EPOR, RANBP2, FER, FGD5, GGA3	812	101	12983	1.58306	1	0.965155	95.5587
GOTERM_MF_FAT	GO:0017016~Ras GTPase binding	8	0.696258	0.341229	ALS2, DIAPH2, RGL3, CHM, BIRC5, EPOR, RANBP2, FER	812	91	12983	1.40562	1	0.982308	99.8616
Annotation Cluster 66	Enrichment Score: 0.6834726455123928
Category	Term	Count	%	PValue	Genes	List Total	Pop Hits	Pop Total	Fold Enrichment	Bonferroni	Benjamini	FDR
UP_SEQ_FEATURE	short sequence motif:SH3-binding	7	0.609225	0.10643	SH3BGRL, SH2D2A, GAB2, ADAM19, CIT, RAPGEF1, ELMO2	1136	55	19113	2.14134	1	0.998857	86.5773
SP_PIR_KEYWORDS	sh3-binding	7	0.609225	0.14951	SH3BGRL, SH2D2A, SH3KBP1, ADAM19, CIT, RAPGEF1, ELMO2	1136	61	19235	1.94304	1	0.807349	90.8533
GOTERM_MF_FAT	GO:0017124~SH3 domain binding	7	0.609225	0.559562	SH3BGRL, SH2D2A, SH3KBP1, ADAM19, CIT, RAPGEF1, ELMO2	812	96	12983	1.16586	1	0.995103	99.9998
Annotation Cluster 67	Enrichment Score: 0.6831722977514431
Category	Term	Count	%	PValue	Genes	List Total	Pop Hits	Pop Total	Fold Enrichment	Bonferroni	Benjamini	FDR
GOTERM_BP_FAT	GO:0006090~pyruvate metabolic process	6	0.522193	0.120886	RBP4, ATF3, SDS, PFKFB1, DLD, AGXT	850	42	13528	2.27361	1	0.982759	90.2202
GOTERM_BP_FAT	GO:0019319~hexose biosynthetic process	5	0.435161	0.126811	RBP4, ATF3, SDS, PFKFB1, TSTA3	850	31	13528	2.56698	1	0.98213	91.3438
GOTERM_BP_FAT	GO:0046165~alcohol biosynthetic process	6	0.522193	0.139753	RBP4, ATF3, SDS, PFKFB1, DPAGT1, TSTA3	850	44	13528	2.17027	1	0.983573	93.3884
GOTERM_BP_FAT	GO:0046364~monosaccharide biosynthetic process	5	0.435161	0.200289	RBP4, ATF3, SDS, PFKFB1, TSTA3	850	37	13528	2.15072	1	0.988165	98.2279
GOTERM_BP_FAT	GO:0006094~gluconeogenesis	4	0.348129	0.204782	RBP4, ATF3, SDS, PFKFB1	850	25	13528	2.54645	1	0.98779	98.3992
GOTERM_BP_FAT	GO:0016051~carbohydrate biosynthetic process	10	0.870322	0.228625	B3GAT2, RBP4, GCNT2, ATF3, SDS, CHST6, PFKFB1, DPAGT1, TSTA3, B4GALT7	850	107	13528	1.48741	1	0.986915	99.0758
SP_PIR_KEYWORDS	liver	6	0.522193	0.267799	RBP4, HPN, SDS, PFKFB1, SLC35A2, GJB1	1136	59	19235	1.72192	1	0.874819	98.9984
GOTERM_BP_FAT	GO:0034637~cellular carbohydrate biosynthetic process	5	0.435161	0.636571	RBP4, ATF3, SDS, PFKFB1, TSTA3	850	69	13528	1.15328	1	0.999117	100
Annotation Cluster 68	Enrichment Score: 0.677845689270568
Category	Term	Count	%	PValue	Genes	List Total	Pop Hits	Pop Total	Fold Enrichment	Bonferroni	Benjamini	FDR
KEGG_PATHWAY	hsa04350:TGF-beta signaling pathway	10	0.870322	0.133557	PPP2R1B, AMH, E2F4, INHBE, COMP, ZFYVE16, LEFTY2, GDF5, SMAD5, BMP8A	346	87	5085	1.68926	1	0.997971	82.6941
INTERPRO	IPR015615:Transforming growth factor-beta-related	5	0.435161	0.134235	AMH, INHBE, LEFTY2, GDF5, BMP8A	1035	32	16659	2.51495	1	0.995774	90.9122
PIR_SUPERFAMILY	PIRSF800009:TGF-beta-like cysteine-knot cytokine	4	0.348129	0.155495	AMH, INHBE, LEFTY2, GDF5	486	21	7396	2.89869	1	1	91.5575
SMART	SM00204:TGFB	5	0.435161	0.190269	AMH, INHBE, LEFTY2, GDF5, BMP8A	559	37	9079	2.1948	1	0.916247	93.8805
INTERPRO	IPR001839:Transforming growth factor beta	5	0.435161	0.19504	AMH, INHBE, LEFTY2, GDF5, BMP8A	1035	37	16659	2.17509	1	0.998616	97.2943
INTERPRO	IPR017948:Transforming growth factor beta, conserved site	5	0.435161	0.19504	AMH, INHBE, LEFTY2, GDF5, BMP8A	1035	37	16659	2.17509	1	0.998616	97.2943
SP_PIR_KEYWORDS	growth factor	11	0.957354	0.245216	AMH, INHBE, CSF1, LEFTY2, GDF5, HBEGF, FGF10, TFF1, FGF21, NRG2, BMP8A	1136	131	19235	1.42179	1	0.872351	98.4313
INTERPRO	IPR001111:Transforming growth factor beta (TGFb), N-terminal	3	0.261097	0.377848	LEFTY2, GDF5, BMP8A	1035	21	16659	2.29938	1	0.999693	99.9628
GOTERM_MF_FAT	GO:0008083~growth factor activity	12	1.04439	0.424286	AMH, INHBE, CSF1, GRN, LEFTY2, GDF5, HBEGF, FGF10, TFF1, FGF21, NRG2, BMP8A	812	161	12983	1.19172	1	0.990085	99.9835
Annotation Cluster 69	Enrichment Score: 0.6763699956294843
Category	Term	Count	%	PValue	Genes	List Total	Pop Hits	Pop Total	Fold Enrichment	Bonferroni	Benjamini	FDR
SP_PIR_KEYWORDS	cytoskeleton	49	4.26458	0.0475453	CDC14A, KLHL1, TTLL3, FAM83D, CEP250, GSN, SNTB2, TUBG1, MYO3B, BSN, PCM1, CTNNA1, DCTN3, WAS, DCTN1, TACC2, ACTL7A, FRMD4A, FRMD4B, SH3KBP1, RIN1, WASL, PDCD6IP, PARVB, SPTB, KALRN, PARD3, RABGAP1, APC2, DNAH17, CALCOCO2, CHEK1, ARPC4, CETN1, ANLN, TPM4, PXN, LLGL1, ITGB8, ARPC2, PSTPIP1, FGD5, CSNK1A1, BFSP2, PTPN13, BIRC5, MID1, CDC25B, GDPD2, ABL2	1136	636	19235	1.30453	1	0.622526	51.298
GOTERM_CC_FAT	GO:0005856~cytoskeleton	95	8.26806	0.151952	ALS2, RPL36A, CDC14A, CAPZA2, IQGAP2, ADORA1, VILL, IQGAP1, KIFC3, TTLL3, KLHL1, FAM83D, FRMD5, CEP250, GSN, GOPC, SNTB2, SPIB, E4F1, TUBG1, CAP1, TUBB4, LYN, ACTN4, MYO3B, MED12, BSN, DCTN3, PCM1, CTNNA1, WAS, DCTN1, ELMO2, BICD1, TACC2, ATG4D, ACTL7A, KRTAP5-8, IGBP1, TBCD, FRMD4A, FRMD4B, SH3KBP1, RIN1, OPHN1, PDCD6IP, WASL, KRTAP1-5, DYNLRB1, MAPRE3, PARVB, SPTB, AKAP4, KALRN, CGNL1, DNAH9, P…	785	1381	12782	1.12011	1	0.939639	90.7516
GOTERM_CC_FAT	GO:0044430~cytoskeletal part	62	5.396	0.37086	ALS2, CDC14A, CAPZA2, ADORA1, IQGAP1, KIFC3, TTLL3, FAM83D, CEP250, GOPC, SNTB2, E4F1, CAP1, TUBG1, TUBB4, LYN, ACTN4, MYO3B, MED12, DCTN3, PCM1, DCTN1, TACC2, ATG4D, KRTAP5-8, TBCD, PDCD6IP, KRTAP1-5, DYNLRB1, MAPRE3, SPTB, CGNL1, PARD3, DNAH9, RABGAP1, APC2, MYL2, LMNB2, DNAH17, ARPC4, CETN1, KLC3, CHEK1, ANLN, KIF9, LLGL1, TPM4, PXN, PEA15, ARPC2, MYL6B, PSTPIP1, DCX, APC, NES, BFSP2, BIRC5, G…	785	952	12782	1.06043	1	0.953824	99.8761
GOTERM_CC_FAT	GO:0043228~non-membrane-bounded organelle	164	14.2733	0.393607	ALS2, RPL36A, CAPZA2, MORF4L2, IQGAP2, APOBEC3F, ADORA1, MRPS30, IQGAP1, KIFC3, KLHL1, HIST1H2BO, GATA1, MRPL38, OLIG2, TUBG1, PITX1, NUP133, ZNF593, ACTN4, EMG1, FMR1, MYO3B, MED12, MECP2, BSN, DCTN3, CTNNA1, PCM1, DCTN1, BICD1, TACC2, SUV420H2, TNS3, BAZ1A, ACTL7A, BAZ1B, MRPS18A, IGBP1, RPS15, OPHN1, PDCD6IP, DYNLRB1, MRPL43, SPTB, KALRN, AKAP4, CGNL1, SYVN1, MYL2, LMNB2, DNAH17, MYEF2, CHEK1,…	785	2596	12782	1.02865	1	0.950572	99.9272
GOTERM_CC_FAT	GO:0043232~intracellular non-membrane-bounded organelle	164	14.2733	0.393607	ALS2, RPL36A, CAPZA2, MORF4L2, IQGAP2, APOBEC3F, ADORA1, MRPS30, IQGAP1, KIFC3, KLHL1, HIST1H2BO, GATA1, MRPL38, OLIG2, TUBG1, PITX1, NUP133, ZNF593, ACTN4, EMG1, FMR1, MYO3B, MED12, MECP2, BSN, DCTN3, CTNNA1, PCM1, DCTN1, BICD1, TACC2, SUV420H2, TNS3, BAZ1A, ACTL7A, BAZ1B, MRPS18A, IGBP1, RPS15, OPHN1, PDCD6IP, DYNLRB1, MRPL43, SPTB, KALRN, AKAP4, CGNL1, SYVN1, MYL2, LMNB2, DNAH17, MYEF2, CHEK1,…	785	2596	12782	1.02865	1	0.950572	99.9272
Annotation Cluster 70	Enrichment Score: 0.6729519991681902
Category	Term	Count	%	PValue	Genes	List Total	Pop Hits	Pop Total	Fold Enrichment	Bonferroni	Benjamini	FDR
GOTERM_CC_FAT	GO:0042598~vesicular fraction	21	1.82768	0.113671	ALS2, EBP, SOAT2, SLC9A6, FA2H, CYP2C8, PTGS1, DPAGT1, TCL1A, ATP1A2, VDAC3, MGST3, CYP4X1, POMGNT1, LRAT, DGAT2, DIO1, TAPBPL, STEAP2, IKBKB, GRB14	785	244	12782	1.40139	1	0.939358	82.5001
GOTERM_CC_FAT	GO:0005792~microsome	20	1.74064	0.140225	ALS2, EBP, SOAT2, SLC9A6, FA2H, CYP2C8, PTGS1, DPAGT1, TCL1A, ATP1A2, VDAC3, MGST3, CYP4X1, POMGNT1, LRAT, DGAT2, DIO1, TAPBPL, IKBKB, GRB14	785	237	12782	1.37408	1	0.948665	88.7222
SP_PIR_KEYWORDS	microsome	7	0.609225	0.600716	MGST3, CYP4X1, FA2H, CYP2C8, PTGS1, TCL1A, TAPBPL	1136	106	19235	1.11817	1	0.963788	99.9999
Annotation Cluster 71	Enrichment Score: 0.6707254588740523
Category	Term	Count	%	PValue	Genes	List Total	Pop Hits	Pop Total	Fold Enrichment	Bonferroni	Benjamini	FDR
SMART	SM00462:PTB	5	0.435161	0.203109	TNS3, RABGAP1, SHC3, APBA1, NUMBL	559	38	9079	2.13704	1	0.914777	95.0474
INTERPRO	IPR006020:Phosphotyrosine interaction region	5	0.435161	0.208099	TNS3, RABGAP1, SHC3, APBA1, NUMBL	1035	38	16659	2.11785	1	0.998396	97.939
UP_SEQ_FEATURE	domain:PID	4	0.348129	0.230051	RABGAP1, SHC3, APBA1, NUMBL	1136	28	19113	2.40355	1	0.999869	99.0585
Annotation Cluster 72	Enrichment Score: 0.6639718441743286
Category	Term	Count	%	PValue	Genes	List Total	Pop Hits	Pop Total	Fold Enrichment	Bonferroni	Benjamini	FDR
UP_SEQ_FEATURE	domain:PNT	3	0.261097	0.13585	ETV7, ELF5, EHF	1136	11	19113	4.58859	1	0.99944	92.6147
SMART	SM00251:SAM_PNT	3	0.261097	0.143686	ETV7, ELF5, EHF	559	11	9079	4.4295	1	0.887766	87.1687
INTERPRO	IPR003118:Sterile alpha motif/pointed	3	0.261097	0.146051	ETV7, ELF5, EHF	1035	11	16659	4.38972	1	0.996663	92.7696
UP_SEQ_FEATURE	DNA-binding region:ETS	4	0.348129	0.214136	ETV7, ELF5, EHF, SPIB	1136	27	19113	2.49257	1	0.999846	98.6437
SMART	SM00413:ETS	4	0.348129	0.26256	ETV7, ELF5, EHF, SPIB	559	29	9079	2.24021	1	0.931713	98.2253
INTERPRO	IPR000418:Ets	4	0.348129	0.267466	ETV7, ELF5, EHF, SPIB	1035	29	16659	2.22009	1	0.998823	99.4364
INTERPRO	IPR013761:Sterile alpha motif-type	6	0.522193	0.524845	L3MBTL4, ETV7, ELF5, SCML1, EHF, EPHB3	1035	77	16659	1.25421	1	0.999954	99.9996
Annotation Cluster 73	Enrichment Score: 0.6599843237676913
Category	Term	Count	%	PValue	Genes	List Total	Pop Hits	Pop Total	Fold Enrichment	Bonferroni	Benjamini	FDR
GOTERM_BP_FAT	GO:0001952~regulation of cell-matrix adhesion	5	0.435161	0.0857508	PIK3CB, CSF1, MYF5, BCL6, RASA1	850	27	13528	2.94728	1	0.975365	80.165
GOTERM_BP_FAT	GO:0010810~regulation of cell-substrate adhesion	6	0.522193	0.159815	PIK3CB, CSF1, MYF5, BCL6, RASA1, CYR61	850	46	13528	2.07591	1	0.986804	95.681
GOTERM_BP_FAT	GO:0030155~regulation of cell adhesion	8	0.696258	0.764173	GSN, PIK3CB, CSF1, MYF5, BCL6, RASA1, CYR61, APC	850	137	13528	0.92936	1	0.999736	100
Annotation Cluster 74	Enrichment Score: 0.6570451852052315
Category	Term	Count	%	PValue	Genes	List Total	Pop Hits	Pop Total	Fold Enrichment	Bonferroni	Benjamini	FDR
GOTERM_MF_FAT	GO:0004715~non-membrane spanning protein tyrosine kinase activity	7	0.609225	0.0404419	ITK, BAZ1B, LYN, FER, ABL2, BTK, MATK	812	41	12983	2.72981	1	0.933705	47.8517
SP_PIR_KEYWORDS	tyrosine-protein kinase	12	1.04439	0.0631232	EGFR, ITK, FGFR4, BAZ1B, LYN, NTRK1, DYRK3, FER, EPHB3, ABL2, BTK, MATK	1136	111	19235	1.83051	1	0.662681	61.8257
INTERPRO	IPR008266:Tyrosine protein kinase, active site	10	0.870322	0.147595	EGFR, ITK, FGFR4, LYN, NTRK1, FER, EPHB3, ABL2, BTK, MATK	1035	97	16659	1.65935	1	0.996425	92.984
SP_PIR_KEYWORDS	tyrosine-specific protein kinase	6	0.522193	0.151422	EGFR, FGFR4, LYN, NTRK1, FER, MATK	1136	48	19235	2.11653	1	0.806394	91.1523
GOTERM_MF_FAT	GO:0004713~protein tyrosine kinase activity	15	1.30548	0.155598	EGFR, NRP2, ITK, OBSCN, FGFR4, LYN, FER, EPHB3, BTK, TEX14, BAZ1B, NTRK1, DYRK3, ABL2, MATK	812	166	12983	1.44478	1	0.961986	93.0565
SMART	SM00219:TyrKc	11	0.957354	0.188573	EGFR, ITK, TEX14, FGFR4, LYN, NTRK1, FER, EPHB3, ABL2, BTK, MATK	559	118	9079	1.51404	1	0.922853	93.7086
INTERPRO	IPR001245:Tyrosine protein kinase	11	0.957354	0.197108	EGFR, ITK, TEX14, FGFR4, LYN, NTRK1, FER, EPHB3, ABL2, BTK, MATK	1035	118	16659	1.50044	1	0.998346	97.4077
SP_PIR_KEYWORDS	autophosphorylation	5	0.435161	0.32757	EGFR, FGFR4, LYN, NTRK1, FER	1136	49	19235	1.72778	1	0.90535	99.7152
GOTERM_BP_FAT	GO:0018108~peptidyl-tyrosine phosphorylation	4	0.348129	0.558026	LYN, FER, ABL2, BTK	850	46	13528	1.38394	1	0.998339	100
GOTERM_BP_FAT	GO:0018212~peptidyl-tyrosine modification	4	0.348129	0.587309	LYN, FER, ABL2, BTK	850	48	13528	1.32627	1	0.998724	100
SP_PIR_KEYWORDS	transforming protein	3	0.261097	0.604169	LYN, NTRK1, FER	1136	34	19235	1.49402	1	0.96348	99.9999
GOTERM_MF_FAT	GO:0004714~transmembrane receptor protein tyrosine kinase activity	5	0.435161	0.609542	EGFR, NRP2, FGFR4, NTRK1, EPHB3	812	67	12983	1.1932	1	0.996497	100
Annotation Cluster 75	Enrichment Score: 0.6552930950267131
Category	Term	Count	%	PValue	Genes	List Total	Pop Hits	Pop Total	Fold Enrichment	Bonferroni	Benjamini	FDR
GOTERM_BP_FAT	GO:0007519~skeletal muscle tissue development	8	0.696258	0.118679	HOXD9, ALS2, CAV1, MYL6B, MAPK14, MYF5, PITX1, IGFBP5	850	66	13528	1.92913	1	0.9821	89.7678
GOTERM_BP_FAT	GO:0060538~skeletal muscle organ development	8	0.696258	0.118679	HOXD9, ALS2, CAV1, MYL6B, MAPK14, MYF5, PITX1, IGFBP5	850	66	13528	1.92913	1	0.9821	89.7678
GOTERM_BP_FAT	GO:0014706~striated muscle tissue development	11	0.957354	0.213399	HOXD9, ALS2, RBP4, CAV1, MYL2, MYL6B, MAPK14, NDUFV2, MYF5, PITX1, IGFBP5	850	119	13528	1.47116	1	0.987648	98.6849
GOTERM_BP_FAT	GO:0060537~muscle tissue development	11	0.957354	0.258954	HOXD9, ALS2, RBP4, CAV1, MYL2, MYL6B, MAPK14, NDUFV2, MYF5, PITX1, IGFBP5	850	125	13528	1.40055	1	0.988542	99.5519
GOTERM_BP_FAT	GO:0007517~muscle organ development	13	1.13142	0.67978	ALS2, RBP4, CAV1, MYL2, FHL1, MYF5, HOXD9, MYL6B, MAPK14, NDUFV2, HBEGF, PITX1, IGFBP5	850	211	13528	0.980563	1	0.99943	100
Annotation Cluster 76	Enrichment Score: 0.6454261589119206
Category	Term	Count	%	PValue	Genes	List Total	Pop Hits	Pop Total	Fold Enrichment	Bonferroni	Benjamini	FDR
GOTERM_BP_FAT	GO:0051348~negative regulation of transferase activity	11	0.957354	0.0781979	CAV1, DRD1, YWHAG, HEXIM2, RGS3, APOE, PKIB, SFN, CLN8, POT1, APC	850	96	13528	1.82363	1	0.97954	76.9906
GOTERM_MF_FAT	GO:0030291~protein serine/threonine kinase inhibitor activity	4	0.348129	0.0858432	YWHAG, HEXIM2, PKIB, SFN	812	17	12983	3.7621	1	0.957599	75.7202
GOTERM_BP_FAT	GO:0043086~negative regulation of catalytic activity	24	2.08877	0.103234	CAV1, FZR1, DRD1, ANAPC5, ADCY8, GABBR1, PKIB, BIRC5, SFN, NPR3, ADORA1, POT1, PSMF1, YWHAG, CHRM5, GMIP, HEXIM2, PSMD12, RGS3, APOE, PSMD10, UBE2D1, CLN8, APC	850	277	13528	1.37894	1	0.978261	86.0004
GOTERM_BP_FAT	GO:0006469~negative regulation of protein kinase activity	9	0.78329	0.178755	CAV1, DRD1, YWHAG, HEXIM2, RGS3, APOE, PKIB, SFN, APC	850	87	13528	1.64641	1	0.987254	97.1378
GOTERM_BP_FAT	GO:0033673~negative regulation of kinase activity	9	0.78329	0.202824	CAV1, DRD1, YWHAG, HEXIM2, RGS3, APOE, PKIB, SFN, APC	850	90	13528	1.59153	1	0.98789	98.3266
GOTERM_BP_FAT	GO:0044092~negative regulation of molecular function	26	2.26284	0.205649	CAV1, FZR1, DRD1, ADCY8, GABBR1, SFN, ADORA1, POT1, PSMF1, GMIP, HEXIM2, APOE, PEX14, UBE2D1, APC, ANAPC5, PKIB, BIRC5, NPR3, DDIT3, YWHAG, CHRM5, PSMD12, RGS3, PSMD10, CLN8	850	334	13528	1.23892	1	0.987708	98.4304
GOTERM_MF_FAT	GO:0019207~kinase regulator activity	8	0.696258	0.361899	ALS2, YWHAG, HEXIM2, PRKAG1, MOBKL1A, PKIB, SFN, APC	812	93	12983	1.37539	1	0.985283	99.9163
GOTERM_MF_FAT	GO:0004860~protein kinase inhibitor activity	4	0.348129	0.3925	YWHAG, HEXIM2, PKIB, SFN	812	36	12983	1.77655	1	0.988053	99.9614
GOTERM_MF_FAT	GO:0019887~protein kinase regulator activity	7	0.609225	0.394807	ALS2, YWHAG, HEXIM2, PRKAG1, PKIB, SFN, APC	812	81	12983	1.38176	1	0.987501	99.9637
GOTERM_MF_FAT	GO:0019210~kinase inhibitor activity	4	0.348129	0.409659	YWHAG, HEXIM2, PKIB, SFN	812	37	12983	1.72853	1	0.988666	99.9755
GOTERM_BP_FAT	GO:0043407~negative regulation of MAP kinase activity	3	0.261097	0.669651	CAV1, RGS3, APOE	850	36	13528	1.32627	1	0.999354	100
Annotation Cluster 77	Enrichment Score: 0.6413537550824286
Category	Term	Count	%	PValue	Genes	List Total	Pop Hits	Pop Total	Fold Enrichment	Bonferroni	Benjamini	FDR
SP_PIR_KEYWORDS	ubl conjugation	43	3.74238	0.11392	SH3RF1, SYVN1, SLC9A6, CHEK1, ANLN, APOBEC3F, CDC37, CNOT4, HIST1H2BO, GATA1, POMGNT1, TRIM45, RNF11, RNF167, E4F1, RANBP2, BAZ2B, WWOX, PLS3, APC, EGFR, HIST1H3J, HIST1H1C, ACTN4, TRIM41, KIAA0586, BIRC5, TOPORS, CTNNA1, DCTN1, SENP2, TRIM37, CCNB3, CD86, FANCD2, IKBKG, SH3KBP1, COX6A2, USP20, EPOR, IKBKB, KLF1, GGA3	1136	588	19235	1.23824	1	0.77259	83.2423
UP_SEQ_FEATURE	cross-link:Glycyl lysine isopeptide (Lys-Gly) (interchain with G-Cter in ubiquitin)	16	1.39252	0.204717	EGFR, HIST1H3J, SLC9A6, ACTN4, HIST1H1C, CHEK1, KIAA0586, HIST1H2BO, POMGNT1, FANCD2, TRIM45, IKBKG, COX6A2, IKBKB, BAZ2B, PLS3	1136	199	19113	1.35275	1	0.999831	98.3223
SP_PIR_KEYWORDS	isopeptide bond	20	1.74064	0.510722	EGFR, HIST1H3J, SLC9A6, HIST1H1C, ACTN4, CHEK1, KIAA0586, TOPORS, GATA1, HIST1H2BO, POMGNT1, FANCD2, TRIM45, IKBKG, COX6A2, RANBP2, BAZ2B, IKBKB, KLF1, PLS3	1136	319	19235	1.06158	1	0.94378	99.9974
Annotation Cluster 78	Enrichment Score: 0.6389642994021525
Category	Term	Count	%	PValue	Genes	List Total	Pop Hits	Pop Total	Fold Enrichment	Bonferroni	Benjamini	FDR
INTERPRO	IPR007904:APOBEC-like, C-terminal	3	0.261097	0.124409	APOBEC3B, APOBEC3F, APOBEC3D	1035	10	16659	4.8287	1	0.995691	89.035
INTERPRO	IPR013158:APOBEC-like, N-terminal	3	0.261097	0.146051	APOBEC3B, APOBEC3F, APOBEC3D	1035	11	16659	4.38972	1	0.996663	92.7696
INTERPRO	IPR016192:APOBEC/CMP deaminase, zinc-binding	3	0.261097	0.26148	APOBEC3B, APOBEC3F, APOBEC3D	1035	16	16659	3.01793	1	0.998843	99.3546
GOTERM_MF_FAT	GO:0016814~hydrolase activity, acting on carbon-nitrogen (but not peptide) bonds, in cyclic amidines	3	0.261097	0.58526	APOBEC3B, APOBEC3F, APOBEC3D	812	31	12983	1.54731	1	0.995882	99.9999
Annotation Cluster 79	Enrichment Score: 0.6376003517683959
Category	Term	Count	%	PValue	Genes	List Total	Pop Hits	Pop Total	Fold Enrichment	Bonferroni	Benjamini	FDR
SP_PIR_KEYWORDS	cell junction	30	2.61097	0.142767	CGNL1, PARD3, CRIPT, GABBR1, GRIK5, PXN, CDH5, GOPC, SYN2, SNTB2, AMICA1, CHRNA2, APC, NPHP1, CTBP2, GABRA1, MAGI2, BSN, GRIA4, CTNNA1, GJB1, SLC17A7, TNS3, CHRM5, SH3KBP1, OPHN1, CLDN2, TJP3, TJP2, PARVB	1136	399	19235	1.2731	1	0.796803	89.7218
GOTERM_CC_FAT	GO:0045202~synapse	28	2.4369	0.14539	ALS2, RAB3A, CRIPT, GRIK5, GABBR1, NUFIP1, ADRBK1, ADORA1, GOPC, SYN2, ARR3, SNTB2, GAD1, APBA1, CHRNA2, CTBP2, GABRA1, MAGI2, LYN, BSN, NLGN3, GRIA4, ATP1A2, SLC17A7, CHRM5, SH3KBP1, OPHN1, SLC40A1	785	355	12782	1.28428	1	0.948873	89.6623
GOTERM_CC_FAT	GO:0030054~cell junction	38	3.30722	0.187421	CGNL1, PARD3, CAV1, S100A7, CRIPT, GABBR1, GRIK5, CDH5, PXN, DNAJC15, ARPC2, GOPC, SYN2, SNTB2, CNN2, AMICA1, NPHP1, EBAG9, CHRNA2, APC, IFT140, GABRA1, MAGI2, CTBP2, BSN, GRIA4, CTNNA1, GJB1, SLC17A7, TNS3, CHRM5, SH3KBP1, OPHN1, CLDN2, TJP3, TJP2, STEAP1, PARVB	785	518	12782	1.19449	1	0.943093	95.0105
SP_PIR_KEYWORDS	synapse	15	1.30548	0.377833	CTBP2, MAGI2, GABRA1, CRIPT, GRIK5, GABBR1, BSN, GRIA4, SLC17A7, CHRM5, SYN2, GOPC, SH3KBP1, OPHN1, CHRNA2	1136	213	19235	1.19241	1	0.917719	99.9096
GOTERM_CC_FAT	GO:0044456~synapse part	17	1.47955	0.441281	ALS2, RAB3A, GABRA1, LYN, CRIPT, GABBR1, GRIK5, NUFIP1, GRIA4, ADORA1, SLC17A7, CHRM5, GOPC, SYN2, SLC40A1, APBA1, CHRNA2	785	246	12782	1.12523	1	0.951939	99.9777
Annotation Cluster 80	Enrichment Score: 0.6295274204281699
Category	Term	Count	%	PValue	Genes	List Total	Pop Hits	Pop Total	Fold Enrichment	Bonferroni	Benjamini	FDR
GOTERM_BP_FAT	GO:0032990~cell part morphogenesis	23	2.00174	0.0832725	EGFR, ALS2, NRP2, RAB3A, KLK8, PARD3, E2F4, NTNG1, PIP5K1C, ARPC4, PCM1, ISL1, EPHB3, NUMBL, TTLL3, HOXA1, HOXA2, BAX, OPHN1, CACNA1F, DCX, GFRA3, KALRN, APC	850	256	13528	1.42989	1	0.97633	79.1721
GOTERM_BP_FAT	GO:0048858~cell projection morphogenesis	22	1.91471	0.0906706	EGFR, ALS2, NRP2, RAB3A, KLK8, PARD3, E2F4, NTNG1, PIP5K1C, ARPC4, PCM1, ISL1, EPHB3, NUMBL, TTLL3, HOXA1, HOXA2, OPHN1, CACNA1F, DCX, GFRA3, KALRN, APC	850	245	13528	1.42913	1	0.97589	82.0052
GOTERM_BP_FAT	GO:0048812~neuron projection morphogenesis	19	1.65361	0.121871	EGFR, ALS2, NRP2, RAB3A, KLK8, PARD3, NTNG1, PIP5K1C, ISL1, EPHB3, NUMBL, HOXA1, HOXA2, OPHN1, CACNA1F, DCX, GFRA3, KALRN, APC	850	213	13528	1.41967	1	0.981922	90.4162
GOTERM_BP_FAT	GO:0007409~axonogenesis	17	1.47955	0.155218	ALS2, NRP2, RAB3A, PARD3, NTNG1, PIP5K1C, ISL1, EPHB3, NUMBL, HOXA1, HOXA2, OPHN1, CACNA1F, DCX, GFRA3, KALRN, APC	850	193	13528	1.40187	1	0.985899	95.2341
GOTERM_BP_FAT	GO:0031175~neuron projection development	21	1.82768	0.183857	EGFR, ALS2, NRP2, RAB3A, KLK8, PARD3, LST1, NTNG1, PIP5K1C, ISL1, EPHB3, NUMBL, KLHL1, HOXA1, HOXA2, OPHN1, CACNA1F, DCX, GFRA3, KALRN, APC	850	256	13528	1.30555	1	0.987397	97.4422
GOTERM_BP_FAT	GO:0000902~cell morphogenesis	27	2.34987	0.23709	ALS2, NRP2, RAB3A, PARD3, LST1, E2F4, PIP5K1C, ARPC4, EPHB3, CITED1, LLGL1, TTLL3, HOXA1, HOXA2, BCL6, CAP1, DCX, APC, EGFR, KLK8, NTNG1, PCM1, ISL1, NUMBL, OPHN1, CACNA1F, GFRA3, KALRN	850	356	13528	1.20706	1	0.988294	99.2427
GOTERM_BP_FAT	GO:0048667~cell morphogenesis involved in neuron differentiation	17	1.47955	0.239803	ALS2, NRP2, RAB3A, PARD3, NTNG1, PIP5K1C, ISL1, EPHB3, NUMBL, HOXA1, HOXA2, OPHN1, CACNA1F, DCX, GFRA3, KALRN, APC	850	209	13528	1.29455	1	0.987861	99.2898
GOTERM_BP_FAT	GO:0032989~cellular component morphogenesis	29	2.52393	0.287114	ALS2, NRP2, RAB3A, PARD3, LST1, E2F4, MYL2, PIP5K1C, ARPC4, EPHB3, CITED1, LLGL1, TTLL3, HOXA1, HOXA2, BCL6, CAP1, DCX, APC, EGFR, KLK8, NTNG1, PCM1, ISL1, NUMBL, BAX, OPHN1, CACNA1F, GFRA3, KALRN	850	397	13528	1.16258	1	0.989514	99.7772
GOTERM_BP_FAT	GO:0030030~cell projection organization	27	2.34987	0.292067	ALS2, NRP2, RAB3A, PARD3, DNAH9, LST1, E2F4, PIP5K1C, ARPC4, EPHB3, TTLL3, KLHL1, HOXA1, HOXA2, FGD5, DCX, APC, EGFR, KLK8, NTNG1, PCM1, ISL1, NUMBL, OPHN1, CACNA1F, GFRA3, AKAP4, KALRN	850	368	13528	1.1677	1	0.989239	99.8036
GOTERM_BP_FAT	GO:0000904~cell morphogenesis involved in differentiation	18	1.56658	0.36329	ALS2, NRP2, RAB3A, PARD3, NTNG1, PIP5K1C, ISL1, EPHB3, CITED1, NUMBL, HOXA1, HOXA2, OPHN1, CACNA1F, DCX, GFRA3, KALRN, APC	850	244	13528	1.17408	1	0.994197	99.971
GOTERM_BP_FAT	GO:0048666~neuron development	24	2.08877	0.378261	EGFR, ALS2, NRP2, RAB3A, KLK8, PARD3, DRD1, LST1, NTNG1, PIP5K1C, ISL1, EPHB3, NUMBL, KLHL1, HOXD9, HOXA1, HOXA2, GNAQ, OPHN1, CACNA1F, DCX, GFRA3, KALRN, APC	850	339	13528	1.12675	1	0.994725	99.9811
GOTERM_BP_FAT	GO:0030182~neuron differentiation	28	2.4369	0.568044	ALS2, NRP2, RAB3A, DRD1, PARD3, LST1, PIP5K1C, EPHB3, KLHL1, HOXA1, HOXA2, OLIG2, DCX, APC, EGFR, KLK8, PTPRR, NTNG1, ISL1, NUMBL, HOXD9, GNAQ, NTRK1, OPHN1, CACNA1F, CLN8, GFRA3, KALRN	850	438	13528	1.01742	1	0.998466	100
GOTERM_BP_FAT	GO:0007411~axon guidance	7	0.609225	0.67007	NRP2, HOXA1, HOXA2, OPHN1, EPHB3, ISL1, GFRA3	850	107	13528	1.04119	1	0.999349	100
Annotation Cluster 81	Enrichment Score: 0.6265703058028965
Category	Term	Count	%	PValue	Genes	List Total	Pop Hits	Pop Total	Fold Enrichment	Bonferroni	Benjamini	FDR
GOTERM_BP_FAT	GO:0060249~anatomical structure homeostasis	11	0.957354	0.128242	RBP4, PLA2G4A, BAX, CSF1, TEP1, ACP5, TFF1, PFKM, ERCC4, POT1, APC	850	106	13528	1.65159	1	0.9809	91.5962
GOTERM_BP_FAT	GO:0048871~multicellular organismal homeostasis	8	0.696258	0.284372	RBP4, PLA2G4A, DRD1, BAX, CSF1, ACP5, TFF1, ADORA1	850	85	13528	1.49791	1	0.989391	99.7613
GOTERM_BP_FAT	GO:0001894~tissue homeostasis	6	0.522193	0.36172	RBP4, PLA2G4A, BAX, CSF1, ACP5, TFF1	850	63	13528	1.51574	1	0.994145	99.9697
Annotation Cluster 82	Enrichment Score: 0.6254323402252575
Category	Term	Count	%	PValue	Genes	List Total	Pop Hits	Pop Total	Fold Enrichment	Bonferroni	Benjamini	FDR
GOTERM_BP_FAT	GO:0051338~regulation of transferase activity	31	2.698	0.0942432	ALS2, PARD3, CAV1, DRD1, ADCY8, PRKAG1, CSF1, PFKFB1, CHEK1, SFN, ADORA1, POT1, CDC37, HEXIM2, APOE, CDK5RAP3, PRKAA1, PRKACB, PPAP2A, PILRB, APC, EGFR, PIK3CB, BIRC7, PKN1, PKIB, CDC25B, YWHAG, RGS3, IKBKG, CLN8	850	372	13528	1.32627	1	0.977233	83.2391
GOTERM_BP_FAT	GO:0043549~regulation of kinase activity	29	2.52393	0.131732	ALS2, CAV1, DRD1, PARD3, ADCY8, CSF1, PRKAG1, PFKFB1, CHEK1, SFN, ADORA1, CDC37, HEXIM2, APOE, CDK5RAP3, PRKAA1, PRKACB, PPAP2A, PILRB, APC, EGFR, PIK3CB, BIRC7, PKN1, PKIB, CDC25B, YWHAG, RGS3, IKBKG	850	357	13528	1.29284	1	0.981653	92.183
GOTERM_BP_FAT	GO:0045859~regulation of protein kinase activity	28	2.4369	0.138347	ALS2, CAV1, DRD1, PARD3, ADCY8, CSF1, PRKAG1, CHEK1, SFN, ADORA1, CDC37, HEXIM2, APOE, CDK5RAP3, PRKAA1, PRKACB, PPAP2A, PILRB, APC, EGFR, PIK3CB, BIRC7, PKN1, PKIB, CDC25B, YWHAG, RGS3, IKBKG	850	345	13528	1.29168	1	0.984048	93.1907
GOTERM_BP_FAT	GO:0044093~positive regulation of molecular function	44	3.82942	0.160233	ALS2, PARD3, DRD1, FZR1, CAV1, GM2A, ADCY8, PRKAG1, CSF1, PFKFB1, UBE2V1, ADORA1, POT1, PIN1, PSMF1, P2RY6, APOE, TICAM1, APOH, PRKAA1, CAP1, PRKACB, BRD4, UBE2D1, PPAP2A, PILRB, EGFR, ACTN4, ANAPC5, PIK3CB, BIRC7, PKN1, NPR3, CDC25B, AMH, PSMD12, GNAQ, IFNB1, PSMD10, BAX, NTRK1, IKBKG, IKBKB, ABL2	850	586	13528	1.19501	1	0.986502	95.7196
GOTERM_BP_FAT	GO:0042325~regulation of phosphorylation	35	3.04613	0.201637	ALS2, PARD3, CAV1, DRD1, IL6ST, ADCY8, PRKAG1, CSF1, PFKFB1, CHEK1, SFN, ADORA1, CDC37, PIN1, HEXIM2, APOE, ARR3, CDK5RAP3, PRKAA1, PRKACB, PPAP2A, PILRB, APC, EGFR, LYN, PIK3CB, BIRC7, PKN1, PKIB, RICTOR, CDC25B, YWHAG, RGS3, BAX, IKBKG	850	466	13528	1.19535	1	0.98822	98.2811
GOTERM_BP_FAT	GO:0043085~positive regulation of catalytic activity	38	3.30722	0.242122	ALS2, PARD3, CAV1, FZR1, DRD1, GM2A, ADCY8, PRKAG1, CSF1, PFKFB1, ADORA1, POT1, PIN1, PSMF1, P2RY6, APOE, APOH, PRKAA1, CAP1, PRKACB, UBE2D1, PPAP2A, PILRB, EGFR, ANAPC5, PIK3CB, BIRC7, PKN1, NPR3, CDC25B, PSMD12, GNAQ, IFNB1, PSMD10, BAX, NTRK1, IKBKG, ABL2	850	520	13528	1.16304	1	0.987614	99.3279
GOTERM_BP_FAT	GO:0019220~regulation of phosphate metabolic process	35	3.04613	0.270583	ALS2, PARD3, CAV1, DRD1, IL6ST, ADCY8, PRKAG1, CSF1, PFKFB1, CHEK1, SFN, ADORA1, CDC37, PIN1, HEXIM2, APOE, ARR3, CDK5RAP3, PRKAA1, PRKACB, PPAP2A, PILRB, APC, EGFR, LYN, PIK3CB, BIRC7, PKN1, PKIB, RICTOR, CDC25B, YWHAG, RGS3, BAX, IKBKG	850	485	13528	1.14853	1	0.9892	99.6631
GOTERM_BP_FAT	GO:0051174~regulation of phosphorus metabolic process	35	3.04613	0.270583	ALS2, PARD3, CAV1, DRD1, IL6ST, ADCY8, PRKAG1, CSF1, PFKFB1, CHEK1, SFN, ADORA1, CDC37, PIN1, HEXIM2, APOE, ARR3, CDK5RAP3, PRKAA1, PRKACB, PPAP2A, PILRB, APC, EGFR, LYN, PIK3CB, BIRC7, PKN1, PKIB, RICTOR, CDC25B, YWHAG, RGS3, BAX, IKBKG	850	485	13528	1.14853	1	0.9892	99.6631
GOTERM_BP_FAT	GO:0051347~positive regulation of transferase activity	18	1.56658	0.337945	EGFR, ALS2, PARD3, PIK3CB, ADCY8, CSF1, PRKAG1, PFKFB1, BIRC7, PKN1, ADORA1, POT1, CDC25B, IKBKG, PRKAA1, PRKACB, PPAP2A, PILRB	850	240	13528	1.19365	1	0.992735	99.9414
GOTERM_BP_FAT	GO:0033674~positive regulation of kinase activity	17	1.47955	0.378326	EGFR, ALS2, PARD3, PIK3CB, ADCY8, CSF1, PRKAG1, PFKFB1, BIRC7, PKN1, ADORA1, CDC25B, IKBKG, PRKAA1, PRKACB, PPAP2A, PILRB	850	231	13528	1.17126	1	0.994631	99.9812
GOTERM_BP_FAT	GO:0045860~positive regulation of protein kinase activity	16	1.39252	0.428936	EGFR, ALS2, PARD3, PIK3CB, ADCY8, CSF1, PRKAG1, BIRC7, PKN1, ADORA1, CDC25B, IKBKG, PRKAA1, PRKACB, PPAP2A, PILRB	850	223	13528	1.1419	1	0.995942	99.9959
GOTERM_BP_FAT	GO:0032147~activation of protein kinase activity	8	0.696258	0.57921	EGFR, PARD3, ADCY8, IKBKG, PRKACB, PPAP2A, ADORA1, PILRB	850	114	13528	1.11686	1	0.998593	100
Annotation Cluster 83	Enrichment Score: 0.6248929502415946
Category	Term	Count	%	PValue	Genes	List Total	Pop Hits	Pop Total	Fold Enrichment	Bonferroni	Benjamini	FDR
GOTERM_BP_FAT	GO:0043254~regulation of protein complex assembly	11	0.957354	0.0551041	TAF1, CAV1, GSN, ARPC2, CAPZA2, HCFC1, RICTOR, RASA1, VILL, SPTB, APC	850	90	13528	1.9452	1	0.976874	64.0402
GOTERM_BP_FAT	GO:0032271~regulation of protein polymerization	9	0.78329	0.0618752	CAV1, GSN, ARPC2, CAPZA2, RICTOR, RASA1, VILL, SPTB, APC	850	68	13528	2.10644	1	0.976598	68.4167
SP_PIR_KEYWORDS	actin capping	4	0.348129	0.0981482	GSN, CAPZA2, VILL, SPTB	1136	19	19235	3.56468	1	0.771401	78.254
GOTERM_BP_FAT	GO:0043242~negative regulation of protein complex disassembly	6	0.522193	0.111931	GSN, CAPZA2, MID1, VILL, SPTB, APC	850	41	13528	2.32907	1	0.979798	88.2578
GOTERM_BP_FAT	GO:0030833~regulation of actin filament polymerization	7	0.609225	0.120983	GSN, ARPC2, CAPZA2, RICTOR, RASA1, VILL, SPTB	850	54	13528	2.06309	1	0.982092	90.2398
GOTERM_BP_FAT	GO:0051693~actin filament capping	4	0.348129	0.156721	GSN, CAPZA2, VILL, SPTB	850	22	13528	2.89369	1	0.986035	95.3848
GOTERM_BP_FAT	GO:0031334~positive regulation of protein complex assembly	5	0.435161	0.174471	TAF1, CAV1, ARPC2, RICTOR, APC	850	35	13528	2.27361	1	0.987807	96.856
GOTERM_BP_FAT	GO:0008064~regulation of actin polymerization or depolymerization	7	0.609225	0.182425	GSN, ARPC2, CAPZA2, RICTOR, RASA1, VILL, SPTB	850	61	13528	1.82635	1	0.987698	97.36
GOTERM_BP_FAT	GO:0030835~negative regulation of actin filament depolymerization	4	0.348129	0.188382	GSN, CAPZA2, VILL, SPTB	850	24	13528	2.65255	1	0.987729	97.6863
GOTERM_BP_FAT	GO:0030832~regulation of actin filament length	7	0.609225	0.201911	GSN, ARPC2, CAPZA2, RICTOR, RASA1, VILL, SPTB	850	63	13528	1.76837	1	0.987961	98.2917
GOTERM_BP_FAT	GO:0032273~positive regulation of protein polymerization	4	0.348129	0.204782	CAV1, ARPC2, RICTOR, APC	850	25	13528	2.54645	1	0.98779	98.3992
GOTERM_BP_FAT	GO:0043244~regulation of protein complex disassembly	6	0.522193	0.214457	GSN, CAPZA2, MID1, VILL, SPTB, APC	850	51	13528	1.87239	1	0.986971	98.7165
GOTERM_BP_FAT	GO:0030834~regulation of actin filament depolymerization	4	0.348129	0.238459	GSN, CAPZA2, VILL, SPTB	850	27	13528	2.35782	1	0.987798	99.2668
GOTERM_BP_FAT	GO:0010639~negative regulation of organelle organization	8	0.696258	0.254786	GSN, CAPZA2, MID1, ERCC4, POT1, VILL, SPTB, APC	850	82	13528	1.55271	1	0.988069	99.5041
GOTERM_BP_FAT	GO:0030837~negative regulation of actin filament polymerization	4	0.348129	0.255635	GSN, CAPZA2, VILL, SPTB	850	28	13528	2.27361	1	0.988014	99.5142
GOTERM_BP_FAT	GO:0051494~negative regulation of cytoskeleton organization	6	0.522193	0.261775	GSN, CAPZA2, MID1, VILL, SPTB, APC	850	55	13528	1.73621	1	0.988935	99.5817
GOTERM_BP_FAT	GO:0032272~negative regulation of protein polymerization	4	0.348129	0.272974	GSN, CAPZA2, VILL, SPTB	850	29	13528	2.19521	1	0.989249	99.6825
GOTERM_BP_FAT	GO:0044087~regulation of cellular component biogenesis	12	1.04439	0.278619	TAF1, CAV1, GSN, ARPC2, CAPZA2, HCFC1, PRKAA1, RICTOR, RASA1, VILL, SPTB, APC	850	142	13528	1.34495	1	0.989084	99.7242
GOTERM_BP_FAT	GO:0033043~regulation of organelle organization	17	1.47955	0.287958	RAB3A, CAV1, CAPZA2, RICTOR, MID1, RCC1, POT1, VILL, PIN1, PLA2G4A, CEP250, GSN, ARPC2, ERCC4, RASA1, SPTB, APC	850	217	13528	1.24682	1	0.98947	99.782
GOTERM_BP_FAT	GO:0051493~regulation of cytoskeleton organization	11	0.957354	0.349201	CAV1, CEP250, GSN, ARPC2, CAPZA2, RICTOR, MID1, RASA1, VILL, SPTB, APC	850	136	13528	1.28727	1	0.993469	99.957
GOTERM_BP_FAT	GO:0031333~negative regulation of protein complex assembly	4	0.348129	0.36061	GSN, CAPZA2, VILL, SPTB	850	34	13528	1.87239	1	0.994142	99.9687
GOTERM_BP_FAT	GO:0032956~regulation of actin cytoskeleton organization	7	0.609225	0.489204	GSN, ARPC2, CAPZA2, RICTOR, RASA1, VILL, SPTB	850	89	13528	1.25176	1	0.997401	99.9995
GOTERM_BP_FAT	GO:0032970~regulation of actin filament-based process	7	0.609225	0.521932	GSN, ARPC2, CAPZA2, RICTOR, RASA1, VILL, SPTB	850	92	13528	1.21095	1	0.998035	99.9998
GOTERM_BP_FAT	GO:0051129~negative regulation of cellular component organization	10	0.870322	0.537223	PACSIN1, KLK8, GSN, CAPZA2, MID1, ERCC4, POT1, VILL, SPTB, APC	850	142	13528	1.1208	1	0.998191	99.9999
GOTERM_BP_FAT	GO:0051495~positive regulation of cytoskeleton organization	4	0.348129	0.542924	CAV1, ARPC2, RICTOR, APC	850	45	13528	1.41469	1	0.998221	99.9999
GOTERM_BP_FAT	GO:0010638~positive regulation of organelle organization	6	0.522193	0.602583	CAV1, PLA2G4A, ARPC2, RICTOR, POT1, APC	850	83	13528	1.1505	1	0.998846	100
GOTERM_BP_FAT	GO:0051130~positive regulation of cellular component organization	11	0.957354	0.706547	TAF1, CAV1, PLA2G4A, ACTN4, ARPC2, FGF10, MFGE8, RICTOR, POT1, APC, NUMBL	850	181	13528	0.967228	1	0.999545	100
Annotation Cluster 84	Enrichment Score: 0.6224124974905099
Category	Term	Count	%	PValue	Genes	List Total	Pop Hits	Pop Total	Fold Enrichment	Bonferroni	Benjamini	FDR
GOTERM_MF_FAT	GO:0016209~antioxidant activity	7	0.609225	0.0707853	MGST3, TXNDC2, APOE, PTGS1, PRDX4, SRXN1, PXDNL	812	47	12983	2.38133	1	0.951011	68.5842
GOTERM_MF_FAT	GO:0016684~oxidoreductase activity, acting on peroxide as acceptor	4	0.348129	0.322906	MGST3, PTGS1, PRDX4, PXDNL	812	32	12983	1.99861	1	0.981009	99.7866
GOTERM_MF_FAT	GO:0004601~peroxidase activity	4	0.348129	0.322906	MGST3, PTGS1, PRDX4, PXDNL	812	32	12983	1.99861	1	0.981009	99.7866
SP_PIR_KEYWORDS	peroxidase	3	0.261097	0.438788	PTGS1, PRDX4, PXDNL	1136	25	19235	2.03187	1	0.924718	99.9803
Annotation Cluster 85	Enrichment Score: 0.6208745406527381
Category	Term	Count	%	PValue	Genes	List Total	Pop Hits	Pop Total	Fold Enrichment	Bonferroni	Benjamini	FDR
GOTERM_BP_FAT	GO:0048736~appendage development	11	0.957354	0.111724	HOXD9, LMBR1, RARG, ECE1, HOXC11, GNAQ, BAX, COMP, GDF5, FGF10, PITX1	850	103	13528	1.69969	1	0.980487	88.2084
GOTERM_BP_FAT	GO:0060173~limb development	11	0.957354	0.111724	HOXD9, LMBR1, RARG, ECE1, HOXC11, GNAQ, BAX, COMP, GDF5, FGF10, PITX1	850	103	13528	1.69969	1	0.980487	88.2084
GOTERM_BP_FAT	GO:0035107~appendage morphogenesis	10	0.870322	0.168279	HOXD9, LMBR1, RARG, ECE1, HOXC11, GNAQ, BAX, GDF5, FGF10, PITX1	850	99	13528	1.60761	1	0.987304	96.4021
GOTERM_BP_FAT	GO:0035108~limb morphogenesis	10	0.870322	0.168279	HOXD9, LMBR1, RARG, ECE1, HOXC11, GNAQ, BAX, GDF5, FGF10, PITX1	850	99	13528	1.60761	1	0.987304	96.4021
GOTERM_BP_FAT	GO:0042733~embryonic digit morphogenesis	4	0.348129	0.204782	LMBR1, ECE1, HOXC11, GNAQ	850	25	13528	2.54645	1	0.98779	98.3992
GOTERM_BP_FAT	GO:0035137~hindlimb morphogenesis	4	0.348129	0.221491	HOXD9, RARG, GDF5, PITX1	850	26	13528	2.44851	1	0.987078	98.9088
GOTERM_BP_FAT	GO:0030326~embryonic limb morphogenesis	7	0.609225	0.466991	HOXD9, LMBR1, RARG, ECE1, HOXC11, GNAQ, GDF5	850	87	13528	1.28054	1	0.997058	99.9988
GOTERM_BP_FAT	GO:0035113~embryonic appendage morphogenesis	7	0.609225	0.466991	HOXD9, LMBR1, RARG, ECE1, HOXC11, GNAQ, GDF5	850	87	13528	1.28054	1	0.997058	99.9988
GOTERM_BP_FAT	GO:0048598~embryonic morphogenesis	18	1.56658	0.738776	RBP4, RARG, LMBR1, TMIE, MYF5, GDF5, FGF10, HOXD9, HOXA1, HOXA2, HOXC11, HOXA3, ECE1, GNAQ, HOXD3, CDON, DLD, HECTD1	850	307	13528	0.933144	1	0.999654	100
Annotation Cluster 86	Enrichment Score: 0.6152549223684178
Category	Term	Count	%	PValue	Genes	List Total	Pop Hits	Pop Total	Fold Enrichment	Bonferroni	Benjamini	FDR
GOTERM_BP_FAT	GO:0000041~transition metal ion transport	9	0.78329	0.0758298	STEAP4, SLC39A12, SLC39A8, SLC30A4, SLC25A37, STEAP2, TCN2, STEAP1, SLC40A1	850	71	13528	2.01743	1	0.979519	75.9003
SP_PIR_KEYWORDS	zinc transport	3	0.261097	0.418142	SLC39A12, SLC39A8, SLC30A4	1136	24	19235	2.11653	1	0.927219	99.9664
GOTERM_BP_FAT	GO:0006829~zinc ion transport	3	0.261097	0.449854	SLC39A12, SLC39A8, SLC30A4	850	24	13528	1.98941	1	0.996683	99.9979
Annotation Cluster 87	Enrichment Score: 0.6098542162709394
Category	Term	Count	%	PValue	Genes	List Total	Pop Hits	Pop Total	Fold Enrichment	Bonferroni	Benjamini	FDR
UP_SEQ_FEATURE	domain:SH3 1	5	0.435161	0.16318	SH3RF1, SH3KBP1, FCHSD1, ITSN2, KALRN	1136	36	19113	2.33678	1	0.99965	95.8381
UP_SEQ_FEATURE	domain:SH3 2	5	0.435161	0.174958	SH3RF1, SH3KBP1, FCHSD1, ITSN2, KALRN	1136	37	19113	2.27362	1	0.999687	96.7683
INTERPRO	IPR011511:Variant SH3	7	0.609225	0.214946	FCHSD1, ITSN2, SH3TC2, TJP3, TJP2, SGEF, KALRN	1035	65	16659	1.73338	1	0.998217	98.2162
UP_SEQ_FEATURE	domain:SH3 3	3	0.261097	0.312682	SH3RF1, SH3KBP1, ITSN2	1136	19	19113	2.65655	1	0.999978	99.8759
INTERPRO	IPR000108:Neutrophil cytosol factor 2	3	0.261097	0.465261	SH3RF1, SH3KBP1, ITSN2	1035	25	16659	1.93148	1	0.999882	99.997
Annotation Cluster 88	Enrichment Score: 0.6035187972039342
Category	Term	Count	%	PValue	Genes	List Total	Pop Hits	Pop Total	Fold Enrichment	Bonferroni	Benjamini	FDR
UP_SEQ_FEATURE	domain:Ig-like C2-type 3	13	1.13142	0.0587093	FGFR4, SIGLEC10, PTPRS, PXDNL, LILRB1, IGSF10, LILRB2, SIGLEC1, LILRA1, IGSF1, CDON, IL1RAPL1, LAG3	1136	122	19113	1.79281	1	0.998409	66.0317
SP_PIR_KEYWORDS	Immunoglobulin domain	36	3.13316	0.0921136	FGFR4, ADAMTSL1, VPREB3, IL6ST, IGSF10, GP6, LILRA1, BTN1A1, IGLL1, CSF3R, IZUMO1, MFAP3L, AMICA1, IL1RAPL1, NRG2, C10ORF72, LAG3, PILRB, C10ORF54, OBSCN, SIGLEC10, PTPRS, PXDNL, LILRB1, SIGLEC1, LILRB2, CD86, IL18BP, SEMA4G, IGSF1, NTRK1, CDON, LILRB4, TAPBPL, SEMA4A, KALRN	1136	470	19235	1.29694	1	0.756876	76.003
UP_SEQ_FEATURE	domain:Ig-like C2-type 1	17	1.47955	0.10068	FGFR4, ADAMTSL1, SIGLEC10, PTPRS, PXDNL, IGSF10, LILRB1, LILRB2, SIGLEC1, GP6, LILRA1, IGSF1, NTRK1, CDON, LILRB4, IL1RAPL1, LAG3	1136	190	19113	1.50538	1	0.999228	84.9495
UP_SEQ_FEATURE	domain:Ig-like C2-type 2	17	1.47955	0.10417	FGFR4, ADAMTSL1, SIGLEC10, PTPRS, PXDNL, IGSF10, LILRB1, LILRB2, SIGLEC1, GP6, LILRA1, IGSF1, NTRK1, CDON, LILRB4, IL1RAPL1, LAG3	1136	191	19113	1.4975	1	0.998851	85.9585
INTERPRO	IPR013151:Immunoglobulin	16	1.39252	0.273048	OBSCN, FGFR4, ADAMTSL1, SIGLEC10, PTPRS, IGSF10, LILRB1, LILRB2, SIGLEC1, GP6, LILRA1, IGSF1, CDON, LILRB4, IL1RAPL1, LAG3	1035	202	16659	1.2749	1	0.998792	99.5037
SMART	SM00409:IG	24	2.08877	0.292874	OBSCN, C10ORF54, ADAMTSL1, C6ORF25, SIGLEC10, PTPRS, IGSF10, LILRB1, SIGLEC1, LILRB2, GP6, LILRA1, SEMA4G, IGSF1, NTRK1, CDON, LILRB4, IZUMO1, AMICA1, TAPBPL, IL1RAPL1, C10ORF72, PILRB, LAG3	559	330	9079	1.1812	1	0.948254	98.9819
INTERPRO	IPR003599:Immunoglobulin subtype	24	2.08877	0.317835	OBSCN, C10ORF54, ADAMTSL1, C6ORF25, SIGLEC10, PTPRS, IGSF10, LILRB1, SIGLEC1, LILRB2, GP6, LILRA1, SEMA4G, IGSF1, NTRK1, CDON, LILRB4, IZUMO1, AMICA1, TAPBPL, IL1RAPL1, C10ORF72, PILRB, LAG3	1035	330	16659	1.17059	1	0.999412	99.8277
INTERPRO	IPR013098:Immunoglobulin I-set	11	0.957354	0.353374	IGSF10, SIGLEC1, OBSCN, FGFR4, ADAMTSL1, CDON, PTPRS, MFAP3L, NRG2, PXDNL, KALRN	1035	138	16659	1.28299	1	0.999619	99.9293
INTERPRO	IPR007110:Immunoglobulin-like	32	2.78503	0.534443	FGFR4, ADAMTSL1, VPREB3, IGSF10, LILRA1, BTN1A1, IGLL1, MFAP3L, AMICA1, IL1RAPL1, NRG2, C10ORF72, LAG3, PILRB, C10ORF54, OBSCN, SIGLEC10, PTPRS, HLA-G, PXDNL, LILRB1, LILRB2, SIGLEC1, CD86, IL18BP, SEMA4G, IGSF1, NTRK1, CDON, LILRB4, TAPBPL, KALRN	1035	501	16659	1.02807	1	0.999955	99.9997
INTERPRO	IPR013783:Immunoglobulin-like fold	35	3.04613	0.549175	FGFR4, ADAMTSL1, VPREB3, IL6ST, IGSF10, GP6, LILRA1, CEACAM19, TRIM45, BTN1A1, NFAT5, IGLL1, MFAP3L, AMICA1, NRG2, IL1RAPL1, C10ORF72, LAG3, PILRB, C10ORF54, OBSCN, PTPRS, HLA-G, PXDNL, LILRB1, SIGLEC1, LILRB2, CD86, SEMA4G, IGSF1, NTRK1, CDON, LILRB4, TAPBPL, KALRN	1035	553	16659	1.01871	1	0.999958	99.9998
SMART	SM00408:IGc2	13	1.13142	0.612404	FGFR4, ADAMTSL1, SIGLEC10, PTPRS, PXDNL, IGSF10, SIGLEC1, IGSF1, CDON, MFAP3L, NRG2, IL1RAPL1, KALRN	559	205	9079	1.02995	1	0.990805	99.9996
INTERPRO	IPR003598:Immunoglobulin subtype 2	13	1.13142	0.625243	FGFR4, ADAMTSL1, SIGLEC10, PTPRS, PXDNL, IGSF10, SIGLEC1, IGSF1, CDON, MFAP3L, NRG2, IL1RAPL1, KALRN	1035	205	16659	1.0207	1	0.999982	100
Annotation Cluster 89	Enrichment Score: 0.5955041116868575
Category	Term	Count	%	PValue	Genes	List Total	Pop Hits	Pop Total	Fold Enrichment	Bonferroni	Benjamini	FDR
GOTERM_BP_FAT	GO:0006071~glycerol metabolic process	4	0.348129	0.172344	DGAT2, GK2, GDPD1, GDPD2	850	23	13528	2.76788	1	0.987895	96.7066
GOTERM_BP_FAT	GO:0019400~alditol metabolic process	4	0.348129	0.204782	DGAT2, GK2, GDPD1, GDPD2	850	25	13528	2.54645	1	0.98779	98.3992
GOTERM_BP_FAT	GO:0019751~polyol metabolic process	4	0.348129	0.463235	DGAT2, GK2, GDPD1, GDPD2	850	40	13528	1.59153	1	0.997022	99.9987
Annotation Cluster 90	Enrichment Score: 0.5934864787045382
Category	Term	Count	%	PValue	Genes	List Total	Pop Hits	Pop Total	Fold Enrichment	Bonferroni	Benjamini	FDR
GOTERM_BP_FAT	GO:0046486~glycerolipid metabolic process	17	1.47955	0.0479349	CAV1, DRD1, PIK3CB, IL6ST, SMG1, PIP5K1C, PIGO, PIGN, PLA2G4A, PIGF, DGAT2, APOE, LCAT, APOH, SLC22A4, PLA2G2A, PCYT1B	850	162	13528	1.67012	1	0.980778	58.7854
GOTERM_BP_FAT	GO:0006641~triglyceride metabolic process	6	0.522193	0.130164	CAV1, DGAT2, APOE, IL6ST, SLC22A4, APOH	850	43	13528	2.22074	1	0.981391	91.9243
GOTERM_BP_FAT	GO:0006639~acylglycerol metabolic process	6	0.522193	0.191905	CAV1, DGAT2, APOE, IL6ST, SLC22A4, APOH	850	49	13528	1.94881	1	0.986996	97.861
GOTERM_BP_FAT	GO:0006638~neutral lipid metabolic process	6	0.522193	0.203076	CAV1, DGAT2, APOE, IL6ST, SLC22A4, APOH	850	50	13528	1.90984	1	0.987623	98.3361
GOTERM_BP_FAT	GO:0006662~glycerol ether metabolic process	6	0.522193	0.214457	CAV1, DGAT2, APOE, IL6ST, SLC22A4, APOH	850	51	13528	1.87239	1	0.986971	98.7165
GOTERM_BP_FAT	GO:0018904~organic ether metabolic process	6	0.522193	0.237789	CAV1, DGAT2, APOE, IL6ST, SLC22A4, APOH	850	53	13528	1.80173	1	0.987909	99.2551
GOTERM_BP_FAT	GO:0001937~negative regulation of endothelial cell proliferation	3	0.261097	0.313276	CAV1, APOE, APOH	850	18	13528	2.65255	1	0.99063	99.8865
GOTERM_BP_FAT	GO:0001936~regulation of endothelial cell proliferation	3	0.261097	0.605349	CAV1, APOE, APOH	850	32	13528	1.49206	1	0.998849	100
GOTERM_BP_FAT	GO:0030193~regulation of blood coagulation	3	0.261097	0.669651	CAV1, APOE, APOH	850	36	13528	1.32627	1	0.999354	100
GOTERM_BP_FAT	GO:0050818~regulation of coagulation	3	0.261097	0.737792	CAV1, APOE, APOH	850	41	13528	1.16453	1	0.999662	100
Annotation Cluster 91	Enrichment Score: 0.5906654671642583
Category	Term	Count	%	PValue	Genes	List Total	Pop Hits	Pop Total	Fold Enrichment	Bonferroni	Benjamini	FDR
INTERPRO	IPR002165:Plexin	5	0.435161	0.123146	SEMA4G, PLXDC2, ATRN, PLXND1, SEMA4A	1035	31	16659	2.59607	1	0.996064	88.7688
SMART	SM00423:PSI	6	0.522193	0.140395	SEMA4G, ITGB8, PLXDC2, ATRN, PLXND1, SEMA4A	559	45	9079	2.16553	1	0.894109	86.5003
INTERPRO	IPR003659:Plexin/semaphorin/integrin	6	0.522193	0.144842	SEMA4G, ITGB8, PLXDC2, ATRN, PLXND1, SEMA4A	1035	45	16659	2.14609	1	0.99694	92.5974
UP_SEQ_FEATURE	domain:PSI	3	0.261097	0.156882	SEMA4G, PLXDC2, SEMA4A	1136	12	19113	4.20621	1	0.999668	95.2423
UP_SEQ_FEATURE	domain:Sema	3	0.261097	0.556934	SEMA4G, PLXND1, SEMA4A	1136	31	19113	1.62821	1	1	100
SMART	SM00630:Sema	3	0.261097	0.576313	SEMA4G, PLXND1, SEMA4A	559	31	9079	1.57176	1	0.989634	99.9988
INTERPRO	IPR001627:Semaphorin/CD100 antigen	3	0.261097	0.581622	SEMA4G, PLXND1, SEMA4A	1035	31	16659	1.55764	1	0.999972	99.9999
Annotation Cluster 92	Enrichment Score: 0.5874848021957364
Category	Term	Count	%	PValue	Genes	List Total	Pop Hits	Pop Total	Fold Enrichment	Bonferroni	Benjamini	FDR
GOTERM_BP_FAT	GO:0030258~lipid modification	10	0.870322	0.0278826	SOAT2, CPT2, MTMR1, PIK3CB, MAPK14, LCAT, SMG1, ADIPOR1, PRKAA1, PPAP2A	850	69	13528	2.30656	1	0.991792	39.9669
GOTERM_BP_FAT	GO:0019395~fatty acid oxidation	4	0.348129	0.446561	CPT2, MAPK14, ADIPOR1, PRKAA1	850	39	13528	1.63234	1	0.996671	99.9977
GOTERM_BP_FAT	GO:0034440~lipid oxidation	4	0.348129	0.446561	CPT2, MAPK14, ADIPOR1, PRKAA1	850	39	13528	1.63234	1	0.996671	99.9977
GOTERM_BP_FAT	GO:0006631~fatty acid metabolic process	11	0.957354	0.803465	PLA2G4A, CPT2, PTGIS, MAPK14, FA2H, PRKAG1, PTGS1, LYPLA2, ADIPOR1, PRKAA1, AACS	850	198	13528	0.884183	1	0.99984	100
Annotation Cluster 93	Enrichment Score: 0.5858592329039944
Category	Term	Count	%	PValue	Genes	List Total	Pop Hits	Pop Total	Fold Enrichment	Bonferroni	Benjamini	FDR
INTERPRO	IPR001433:Oxidoreductase FAD/NAD(P)-binding	3	0.261097	0.168381	CYB5R1, OXNAD1, MTRR	1035	12	16659	4.02391	1	0.997713	95.3474
UP_SEQ_FEATURE	domain:FAD-binding FR-type	3	0.261097	0.312682	CYB5R1, OXNAD1, MTRR	1136	19	19113	2.65655	1	0.999978	99.8759
INTERPRO	IPR017927:Ferredoxin reductase-type FAD-binding domain	3	0.261097	0.331914	CYB5R1, OXNAD1, MTRR	1035	19	16659	2.54142	1	0.999476	99.8782
Annotation Cluster 94	Enrichment Score: 0.5794944566529786
Category	Term	Count	%	PValue	Genes	List Total	Pop Hits	Pop Total	Fold Enrichment	Bonferroni	Benjamini	FDR
GOTERM_CC_FAT	GO:0044455~mitochondrial membrane part	15	1.30548	0.0208863	NDUFB10, COX7A1, LYN, NDUFA13, TIMM50, TIMM23, NDUFV3, NDUFV1, TIMM9, NDUFV2, ATP5C1, COX6A2, COX6A1, ATP5L, ATP5H	785	125	12782	1.95394	0.999979	0.740304	26.2793
SP_PIR_KEYWORDS	respiratory chain	9	0.78329	0.0570892	NDUFV3, NDUFB10, COX7A1, NDUFV1, NDUFV2, COX8A, COX6A2, NDUFA13, COX6A1	1136	71	19235	2.14634	1	0.634949	58.0289
GOTERM_CC_FAT	GO:0005746~mitochondrial respiratory chain	8	0.696258	0.0958927	NDUFV3, NDUFB10, COX7A1, NDUFV1, NDUFV2, COX6A2, NDUFA13, COX6A1	785	64	12782	2.03535	1	0.967748	76.6858
GOTERM_BP_FAT	GO:0006119~oxidative phosphorylation	10	0.870322	0.161317	NDUFV3, NDUFB10, NDUFV1, NDUFV2, DLD, ATP5C1, ATP6V0A1, ATP5L, ATP6V1B2, ATP5H	850	98	13528	1.62401	1	0.986463	95.8182
GOTERM_CC_FAT	GO:0070469~respiratory chain	8	0.696258	0.175446	NDUFV3, NDUFB10, COX7A1, NDUFV1, NDUFV2, COX6A2, NDUFA13, COX6A1	785	75	12782	1.73683	1	0.944942	93.8365
GOTERM_CC_FAT	GO:0030964~NADH dehydrogenase complex	5	0.435161	0.255597	NDUFV3, NDUFB10, NDUFV1, NDUFV2, NDUFA13	785	42	12782	1.93843	1	0.948052	98.5929
GOTERM_CC_FAT	GO:0005747~mitochondrial respiratory chain complex I	5	0.435161	0.255597	NDUFV3, NDUFB10, NDUFV1, NDUFV2, NDUFA13	785	42	12782	1.93843	1	0.948052	98.5929
GOTERM_CC_FAT	GO:0045271~respiratory chain complex I	5	0.435161	0.255597	NDUFV3, NDUFB10, NDUFV1, NDUFV2, NDUFA13	785	42	12782	1.93843	1	0.948052	98.5929
SP_PIR_KEYWORDS	ubiquinone	4	0.348129	0.259367	NDUFV3, NDUFB10, NDUFV1, NDUFV2	1136	30	19235	2.25763	1	0.873901	98.8139
GOTERM_MF_FAT	GO:0016651~oxidoreductase activity, acting on NADH or NADPH	8	0.696258	0.260762	NDUFV3, CYB5R1, TXNDC2, NDUFB10, NDUFV1, NDUFV2, DLD, NDUFA13	812	83	12983	1.5411	1	0.975858	99.1478
GOTERM_BP_FAT	GO:0006120~mitochondrial electron transport, NADH to ubiquinone	5	0.435161	0.268963	NDUFV3, NDUFB10, NDUFV1, NDUFV2, DLD	850	42	13528	1.89468	1	0.989316	99.6494
GOTERM_MF_FAT	GO:0008137~NADH dehydrogenase (ubiquinone) activity	5	0.435161	0.280343	NDUFV3, NDUFB10, NDUFV1, NDUFV2, NDUFA13	812	43	12983	1.85918	1	0.978966	99.4419
GOTERM_MF_FAT	GO:0003954~NADH dehydrogenase activity	5	0.435161	0.280343	NDUFV3, NDUFB10, NDUFV1, NDUFV2, NDUFA13	812	43	12983	1.85918	1	0.978966	99.4419
GOTERM_MF_FAT	GO:0050136~NADH dehydrogenase (quinone) activity	5	0.435161	0.280343	NDUFV3, NDUFB10, NDUFV1, NDUFV2, NDUFA13	812	43	12983	1.85918	1	0.978966	99.4419
GOTERM_MF_FAT	GO:0016655~oxidoreductase activity, acting on NADH or NADPH, quinone or similar compound as acceptor	5	0.435161	0.366768	NDUFV3, NDUFB10, NDUFV1, NDUFV2, NDUFA13	812	49	12983	1.63152	1	0.985739	99.9258
SP_PIR_KEYWORDS	electron transport	8	0.696258	0.377141	NDUFV3, NDUFB10, FA2H, NDUFV1, NDUFV2, NDUFA13, STEAP2, STEAP1	1136	100	19235	1.35458	1	0.920838	99.9081
GOTERM_BP_FAT	GO:0022900~electron transport chain	9	0.78329	0.425058	NDUFV3, NDUFB10, FA2H, NDUFV1, NDUFV2, DLD, NDUFA13, STEAP2, STEAP1	850	114	13528	1.25647	1	0.99596	99.9954
GOTERM_BP_FAT	GO:0042773~ATP synthesis coupled electron transport	5	0.435161	0.470277	NDUFV3, NDUFB10, NDUFV1, NDUFV2, DLD	850	56	13528	1.42101	1	0.997172	99.999
GOTERM_BP_FAT	GO:0042775~mitochondrial ATP synthesis coupled electron transport	5	0.435161	0.470277	NDUFV3, NDUFB10, NDUFV1, NDUFV2, DLD	850	56	13528	1.42101	1	0.997172	99.999
GOTERM_MF_FAT	GO:0051287~NAD or NADH binding	4	0.348129	0.569593	CTBP2, NDUFV1, NDUFV2, DLD	812	47	12983	1.36076	1	0.995472	99.9998
GOTERM_BP_FAT	GO:0022904~respiratory electron transport chain	5	0.435161	0.57664	NDUFV3, NDUFB10, NDUFV1, NDUFV2, DLD	850	64	13528	1.24338	1	0.99855	100
GOTERM_BP_FAT	GO:0015980~energy derivation by oxidation of organic compounds	9	0.78329	0.689401	NDUFV3, SLC25A14, NDUFB10, PYGM, IL6ST, NDUFV1, PPP1R1A, NDUFV2, DLD	850	144	13528	0.994706	1	0.999486	100
GOTERM_BP_FAT	GO:0045333~cellular respiration	6	0.522193	0.736247	NDUFV3, SLC25A14, NDUFB10, NDUFV1, NDUFV2, DLD	850	97	13528	0.984451	1	0.999661	100
Annotation Cluster 95	Enrichment Score: 0.5578491396789821
Category	Term	Count	%	PValue	Genes	List Total	Pop Hits	Pop Total	Fold Enrichment	Bonferroni	Benjamini	FDR
GOTERM_BP_FAT	GO:0007143~female meiosis	3	0.261097	0.171358	RAD51C, LFNG, CDC25B	850	12	13528	3.97882	1	0.987967	96.6351
GOTERM_BP_FAT	GO:0051321~meiotic cell cycle	10	0.870322	0.175379	RAD51C, CCNB3, SLC26A8, DUSP13, FANCD2, LIG3, CHEK1, TUBG1, LFNG, CDC25B	850	100	13528	1.59153	1	0.986891	96.9178
GOTERM_BP_FAT	GO:0000279~M phase	25	2.17581	0.250036	RAD51C, FZR1, CETN1, ANLN, CHEK1, RCC1, FAM83D, DUSP13, TUBG1, E4F1, LFNG, APC, ANAPC5, LIG3, ILF3, BIRC5, DCTN3, DCTN1, CDC25B, TACC2, CCNB3, SLC26A8, FANCD2, CIT, MAPRE3	850	329	13528	1.20937	1	0.987698	99.4439
GOTERM_BP_FAT	GO:0007126~meiosis	9	0.78329	0.272493	RAD51C, CCNB3, SLC26A8, DUSP13, FANCD2, LIG3, CHEK1, LFNG, CDC25B	850	98	13528	1.46161	1	0.989375	99.6787
GOTERM_BP_FAT	GO:0051327~M phase of meiotic cell cycle	9	0.78329	0.272493	RAD51C, CCNB3, SLC26A8, DUSP13, FANCD2, LIG3, CHEK1, LFNG, CDC25B	850	98	13528	1.46161	1	0.989375	99.6787
GOTERM_BP_FAT	GO:0007131~reciprocal meiotic recombination	3	0.261097	0.449854	RAD51C, LIG3, CHEK1	850	24	13528	1.98941	1	0.996683	99.9979
GOTERM_BP_FAT	GO:0007127~meiosis I	4	0.348129	0.495895	RAD51C, FANCD2, LIG3, CHEK1	850	42	13528	1.51574	1	0.997521	99.9996
Annotation Cluster 96	Enrichment Score: 0.5540106367139025
Category	Term	Count	%	PValue	Genes	List Total	Pop Hits	Pop Total	Fold Enrichment	Bonferroni	Benjamini	FDR
GOTERM_BP_FAT	GO:0015914~phospholipid transport	5	0.435161	0.14991	ABCG8, APOE, ATP11A, ABCA4, ATP8A1	850	33	13528	2.41141	1	0.986159	94.6639
GOTERM_MF_FAT	GO:0004012~phospholipid-translocating ATPase activity	3	0.261097	0.240157	ATP11A, ABCA4, ATP8A1	812	15	12983	3.19778	1	0.977941	98.6852
GOTERM_MF_FAT	GO:0015247~aminophospholipid transporter activity	3	0.261097	0.240157	ATP11A, ABCA4, ATP8A1	812	15	12983	3.19778	1	0.977941	98.6852
GOTERM_MF_FAT	GO:0005319~lipid transporter activity	6	0.522193	0.357995	ABCG8, GM2A, APOE, ATP11A, ABCA4, ATP8A1	812	63	12983	1.52275	1	0.985027	99.9078
GOTERM_MF_FAT	GO:0005548~phospholipid transporter activity	3	0.261097	0.548592	ATP11A, ABCA4, ATP8A1	812	29	12983	1.65403	1	0.995003	99.9996
Annotation Cluster 97	Enrichment Score: 0.5462989463534412
Category	Term	Count	%	PValue	Genes	List Total	Pop Hits	Pop Total	Fold Enrichment	Bonferroni	Benjamini	FDR
UP_SEQ_FEATURE	domain:AGC-kinase C-terminal	6	0.522193	0.226853	SGK3, PKN1, ADRBK1, PRKACB, CIT, DMPK	1136	55	19113	1.83544	1	0.999864	98.9863
SMART	SM00133:S_TK_X	6	0.522193	0.248009	SGK3, PKN1, ADRBK1, PRKACB, CIT, DMPK	559	55	9079	1.7718	1	0.931388	97.7015
INTERPRO	IPR000961:AGC-kinase, C-terminal	6	0.522193	0.254548	SGK3, PKN1, ADRBK1, PRKACB, CIT, DMPK	1035	55	16659	1.75589	1	0.998832	99.2461
INTERPRO	IPR017892:Protein kinase, C-terminal	4	0.348129	0.455852	SGK3, PKN1, CIT, DMPK	1035	40	16659	1.60957	1	0.999883	99.996
Annotation Cluster 98	Enrichment Score: 0.5439977328189729
Category	Term	Count	%	PValue	Genes	List Total	Pop Hits	Pop Total	Fold Enrichment	Bonferroni	Benjamini	FDR
GOTERM_BP_FAT	GO:0010243~response to organic nitrogen	8	0.696258	0.0986132	PLA2G4A, DRD1, LYN, PTGS1, ADRA1B, CDO1, AACS, DDIT3	850	63	13528	2.02099	1	0.978157	84.6398
GOTERM_BP_FAT	GO:0014075~response to amine stimulus	5	0.435161	0.227155	DRD1, LYN, ADRA1B, CDO1, DDIT3	850	39	13528	2.04042	1	0.986808	99.0435
GOTERM_BP_FAT	GO:0001975~response to amphetamine	3	0.261097	0.336849	DRD1, ADRA1B, DDIT3	850	19	13528	2.51294	1	0.992731	99.9396
GOTERM_BP_FAT	GO:0014070~response to organic cyclic substance	6	0.522193	0.883723	DRD1, LYN, TAF9B, ADRA1B, ADRBK1, AACS	850	121	13528	0.789188	1	0.999963	100
Annotation Cluster 99	Enrichment Score: 0.5426960807891512
Category	Term	Count	%	PValue	Genes	List Total	Pop Hits	Pop Total	Fold Enrichment	Bonferroni	Benjamini	FDR
GOTERM_CC_FAT	GO:0044445~cytosolic part	16	1.39252	0.0462799	PIK3CB, HBM, PFKFB1, RPL27A, PFKM, RPS4X, RPL39, RPL10L, BAX, RPS15, IKBKG, PFDN4, RPL3, NGB, IKBKB, ENO1	785	152	12782	1.71398	1	0.889336	49.5634
GOTERM_BP_FAT	GO:0006412~translation	27	2.34987	0.139725	RPL36A, RBM3, PABPC4, EIF5B, RPL27A, VARS, RPL39, MRPS30, RPL10L, RPL3, EIF2B5, EGFR, EEF1A1, MRPL4, DARS, MRPS24, EIF1B, RPS4X, MRPL28, COG8, MRPS18A, RPS15, EIF2S2, GSPT2, RPL3L, EEF1G, MRPL43	850	331	13528	1.29823	1	0.984156	93.3845
GOTERM_BP_FAT	GO:0006414~translational elongation	10	0.870322	0.182614	EEF1A1, RPL36A, RPS15, RPL3, RPL3L, RPL27A, EEF1G, RPS4X, VARS, RPL39	850	101	13528	1.57577	1	0.987372	97.371
SP_PIR_KEYWORDS	ribonucleoprotein	21	1.82768	0.213386	SRP14, RPL36A, MRPL4, MRPS24, RPL27A, RPS4X, RPL39, MRPS30, RPL10L, MRPL28, MRPS18A, PCBP4, PCBP2, RPS15, FSIP2, RPL3L, RPL3, TEP1, MRPL38, SNRPC, MRPL43	1136	279	19235	1.27447	1	0.845918	97.1128
SP_PIR_KEYWORDS	ribosomal protein	15	1.30548	0.220945	MRPL4, RPL36A, MRPS24, RPL27A, RPS4X, RPL39, MRPS30, RPL10L, MRPL28, MRPS18A, RPS15, RPL3L, RPL3, MRPL38, MRPL43	1136	188	19235	1.35097	1	0.853476	97.4965
GOTERM_CC_FAT	GO:0005840~ribosome	17	1.47955	0.2464	RPL36A, MRPL4, MRPS24, FMR1, RPL27A, NUFIP1, RPS4X, RPL39, MRPS30, RPL10L, MRPL28, MRPS18A, RPS15, RPL3L, RPL3, MRPL38, MRPL43	785	215	12782	1.28748	1	0.944489	98.3198
GOTERM_MF_FAT	GO:0003735~structural constituent of ribosome	14	1.21845	0.251255	MRPL4, RPL36A, MRPS24, RPL27A, RPS4X, RPL39, MRPS30, RPL10L, MRPL28, MRPS18A, RPS15, RPL3L, RPL3, MRPL43	812	168	12983	1.33241	1	0.97772	98.9575
KEGG_PATHWAY	hsa03010:Ribosome	8	0.696258	0.377198	RPL10L, RPL36A, RPS15, RPL3, RPL3L, RPL27A, RPS4X, RPL39	346	87	5085	1.35141	1	0.971611	99.6954
GOTERM_CC_FAT	GO:0022626~cytosolic ribosome	7	0.609225	0.378174	RPL10L, RPS15, RPL3, RPL27A, NUFIP1, RPS4X, RPL39	785	81	12782	1.40716	1	0.951909	99.8954
GOTERM_CC_FAT	GO:0015934~large ribosomal subunit	6	0.522193	0.3932	RPL10L, MRPS24, RPL3, RPL27A, RPL39, MRPL43	785	67	12782	1.45816	1	0.952115	99.9265
GOTERM_CC_FAT	GO:0022625~cytosolic large ribosomal subunit	4	0.348129	0.414945	RPL10L, RPL3, RPL27A, RPL39	785	38	12782	1.71398	1	0.947418	99.9566
GOTERM_CC_FAT	GO:0030529~ribonucleoprotein complex	34	2.95909	0.42105	SRP14, RPL36A, PABPC4, RPL27A, NUFIP1, RPL39, SF3B4, MRPS30, RPL10L, SF4, PCBP4, PCBP2, FSIP2, RPL3, TAF9, MRPL38, DHX35, DDX41, SFRS12, MRPL4, ACTN4, EMG1, MRPS24, FMR1, ILF3, RPS4X, DDX4, MRPL28, MRPS18A, RPS15, RPL3L, TEP1, SNRPC, MRPL43	785	515	12782	1.07498	1	0.948752	99.9627
SP_PIR_KEYWORDS	protein biosynthesis	13	1.13142	0.432199	EEF1A1, DARS, EIF5B, EIF1B, VARS, RPS4X, COG8, EIF2S2, GSPT2, RPS15, RPL3, EEF1G, EIF2B5	1136	188	19235	1.17084	1	0.928101	99.9766
GOTERM_CC_FAT	GO:0033279~ribosomal subunit	9	0.78329	0.53048	RPL10L, MRPS18A, RPS15, MRPS24, RPL3, RPL27A, RPS4X, RPL39, MRPL43	785	128	12782	1.14488	1	0.964225	99.9982
SP_PIR_KEYWORDS	ribosome	3	0.261097	0.934545	RPS15, RPL3, RPS4X	1136	73	19235	0.695845	1	0.99874	100
Annotation Cluster 100	Enrichment Score: 0.5409812228315548
Category	Term	Count	%	PValue	Genes	List Total	Pop Hits	Pop Total	Fold Enrichment	Bonferroni	Benjamini	FDR
GOTERM_CC_FAT	GO:0031982~vesicle	47	4.09051	0.229733	RAB3A, PAM, CAV1, AP1G2, AP1G1, PTPN23, ESD, ATP6V1B2, OCRL, POMC, GPRC5A, BTK, PCSK2, PACSIN1, ECE1, ENTPD7, GOPC, LEFTY2, SYN2, SLC30A4, SNTB2, CPA3, GAD1, EHD3, APBA1, KLK13, EGFR, SGK3, ACTN4, CAMP, PKN1, GRIA4, WAS, SLC17A7, LAMP2, PLA2G4A, DLD, RAB14, SH3KBP1, PLA2G2A, ATP6V0A1, PDCD6IP, PTPN1, STEAP2, SLC40A1, YIPF1, ATP8A1	785	670	12782	1.14223	1	0.95175	97.6954
GOTERM_CC_FAT	GO:0031410~cytoplasmic vesicle	45	3.91645	0.24292	RAB3A, PAM, CAV1, AP1G2, AP1G1, PTPN23, ESD, ATP6V1B2, OCRL, POMC, GPRC5A, BTK, PCSK2, PACSIN1, ECE1, ENTPD7, GOPC, LEFTY2, SYN2, SLC30A4, CPA3, SNTB2, EHD3, APBA1, KLK13, EGFR, SGK3, ACTN4, CAMP, PKN1, GRIA4, SLC17A7, LAMP2, PLA2G4A, DLD, RAB14, SH3KBP1, PLA2G2A, ATP6V0A1, PDCD6IP, PTPN1, STEAP2, SLC40A1, YIPF1, ATP8A1	785	642	12782	1.14132	1	0.948315	98.2042
GOTERM_CC_FAT	GO:0031988~membrane-bounded vesicle	39	3.39426	0.311074	RAB3A, PAM, AP1G2, AP1G1, PTPN23, ESD, ATP6V1B2, POMC, OCRL, PCSK2, PACSIN1, ECE1, GOPC, LEFTY2, SYN2, SLC30A4, CPA3, GAD1, EHD3, APBA1, KLK13, EGFR, SGK3, ACTN4, CAMP, PKN1, GRIA4, WAS, SLC17A7, LAMP2, PLA2G4A, DLD, RAB14, PLA2G2A, ATP6V0A1, PDCD6IP, STEAP2, SLC40A1, YIPF1	785	568	12782	1.11801	1	0.951314	99.5403
GOTERM_CC_FAT	GO:0030141~secretory granule	14	1.21845	0.3115	PAM, ACTN4, CAMP, POMC, PCSK2, LAMP2, PLA2G4A, ECE1, DLD, LEFTY2, RAB14, PLA2G2A, CPA3, KLK13	785	180	12782	1.26644	1	0.949212	99.5444
GOTERM_CC_FAT	GO:0016023~cytoplasmic membrane-bounded vesicle	37	3.22019	0.364825	RAB3A, PAM, AP1G2, AP1G1, PTPN23, ESD, ATP6V1B2, POMC, OCRL, PCSK2, PACSIN1, ECE1, GOPC, LEFTY2, SYN2, SLC30A4, CPA3, EHD3, APBA1, KLK13, EGFR, SGK3, ACTN4, CAMP, PKN1, GRIA4, SLC17A7, LAMP2, PLA2G4A, DLD, RAB14, PLA2G2A, ATP6V0A1, PDCD6IP, STEAP2, SLC40A1, YIPF1	785	550	12782	1.09539	1	0.952716	99.8578
Annotation Cluster 101	Enrichment Score: 0.5266136881915766
Category	Term	Count	%	PValue	Genes	List Total	Pop Hits	Pop Total	Fold Enrichment	Bonferroni	Benjamini	FDR
UP_SEQ_FEATURE	metal ion-binding site:Manganese	5	0.435161	0.129738	B3GAT2, PPP6C, GALNT10, PPEF1, B4GALT7	1136	33	19113	2.54922	1	0.999297	91.6249
SP_PIR_KEYWORDS	manganese	11	0.957354	0.4083	B3GAT2, PPP6C, POMGNT1, GALNT10, PPEF1, STK11, SMG1, NUDT10, GALNT8, ABL2, B4GALT7	1136	152	19235	1.22536	1	0.925882	99.9569
GOTERM_MF_FAT	GO:0030145~manganese ion binding	11	0.957354	0.496719	B3GAT2, PPP6C, POMGNT1, GALNT10, PPEF1, STK11, SMG1, NUDT10, GALNT8, ABL2, B4GALT7	812	154	12983	1.14207	1	0.993111	99.998
Annotation Cluster 102	Enrichment Score: 0.5248993019113277
Category	Term	Count	%	PValue	Genes	List Total	Pop Hits	Pop Total	Fold Enrichment	Bonferroni	Benjamini	FDR
PIR_SUPERFAMILY	PIRSF002398:GTP-binding regulatory protein gamma chain	3	0.261097	0.183618	GNG8, GNG11, GNG7	486	12	7396	3.80453	1	1	94.8555
GOTERM_CC_FAT	GO:0019897~extrinsic to plasma membrane	6	0.522193	0.190536	GNG8, APC2, APOE, GNG11, MFGE8, GNG7	785	50	12782	1.95394	1	0.941723	95.2798
INTERPRO	IPR001770:G-protein, gamma subunit	3	0.261097	0.214451	GNG8, GNG11, GNG7	1035	14	16659	3.44907	1	0.998378	98.1974
GOTERM_BP_FAT	GO:0009755~hormone-mediated signaling	6	0.522193	0.226034	GNG8, ADCY8, ADIPOR1, GNG11, PRKACB, GNG7	850	52	13528	1.83638	1	0.987114	99.0181
SMART	SM00224:GGL	3	0.261097	0.304432	GNG8, GNG11, GNG7	559	18	9079	2.70692	1	0.950757	99.1814
INTERPRO	IPR015898:G-protein, gamma-like subunit	3	0.261097	0.30857	GNG8, GNG11, GNG7	1035	18	16659	2.68261	1	0.999304	99.7844
GOTERM_CC_FAT	GO:0005834~heterotrimeric G-protein complex	3	0.261097	0.538471	GNG8, GNG11, GNG7	785	29	12782	1.68443	1	0.965851	99.9986
GOTERM_BP_FAT	GO:0032870~cellular response to hormone stimulus	8	0.696258	0.736896	GNG8, DRD1, ADCY8, ADIPOR1, GNG11, PTPN1, PRKACB, GNG7	850	133	13528	0.957311	1	0.99966	100
Annotation Cluster 103	Enrichment Score: 0.5235721610056702
Category	Term	Count	%	PValue	Genes	List Total	Pop Hits	Pop Total	Fold Enrichment	Bonferroni	Benjamini	FDR
GOTERM_BP_FAT	GO:0051591~response to cAMP	6	0.522193	0.120886	PYGM, PFKFB1, BCKDHB, PDE3A, CDO1, AGXT	850	42	13528	2.27361	1	0.982759	90.2202
GOTERM_BP_FAT	GO:0031960~response to corticosteroid stimulus	9	0.78329	0.163452	PRSS8, CAV1, PLA2G4A, LCAT, PTGS1, PFKFB1, BCKDHB, CDO1, AGXT	850	85	13528	1.68515	1	0.986377	96.0062
GOTERM_BP_FAT	GO:0051384~response to glucocorticoid stimulus	8	0.696258	0.216914	CAV1, PLA2G4A, LCAT, PTGS1, PFKFB1, BCKDHB, CDO1, AGXT	850	78	13528	1.63234	1	0.987364	98.787
GOTERM_BP_FAT	GO:0009719~response to endogenous stimulus	28	2.4369	0.405416	RBP4, CAV1, DRD1, ADCY8, PTGS1, PFKFB1, GNG11, AGXT, CITED1, PRSS8, GNG8, LCAT, PRKACB, TFF1, GNG7, EIF2B5, LYN, BCKDHB, ADIPOR1, MFGE8, CDO1, DDIT3, RERG, PLA2G4A, ADRA1B, PTPN1, AACS, STEAP2	850	405	13528	1.10032	1	0.995753	99.9916
GOTERM_BP_FAT	GO:0010033~response to organic substance	48	4.17755	0.418001	RBP4, DRD1, CAV1, IL6ST, ADCY8, RBM3, PFKFB1, TAF9B, PTGS1, CALCOCO2, ACP5, GNG11, ADRBK1, VARS, AGXT, CITED1, GNG8, PRSS8, HSPH1, GSN, APOE, LCAT, TICAM1, TAF9, PRKACB, TFF1, NR1H4, GNG7, EIF2B5, CYR61, EGFR, LYN, CFB, BCKDHB, ADIPOR1, MFGE8, PDE3A, CDO1, DDIT3, RERG, PLA2G4A, PYGM, MAPK14, ADRA1B, PTPN1, STEAP2, AACS, TJP2	850	721	13528	1.05955	1	0.995827	99.9943
GOTERM_BP_FAT	GO:0009725~response to hormone stimulus	25	2.17581	0.446805	RBP4, CAV1, DRD1, ADCY8, PTGS1, PFKFB1, GNG11, AGXT, CITED1, PRSS8, GNG8, LCAT, PRKACB, TFF1, EIF2B5, GNG7, LYN, BCKDHB, ADIPOR1, MFGE8, CDO1, RERG, PLA2G4A, PTPN1, STEAP2	850	367	13528	1.08415	1	0.996625	99.9977
GOTERM_BP_FAT	GO:0048545~response to steroid hormone stimulus	12	1.04439	0.666416	PRSS8, CAV1, PLA2G4A, LCAT, PTGS1, PFKFB1, BCKDHB, MFGE8, TFF1, CDO1, AGXT, CITED1	850	192	13528	0.994706	1	0.999343	100
Annotation Cluster 104	Enrichment Score: 0.5197959768696621
Category	Term	Count	%	PValue	Genes	List Total	Pop Hits	Pop Total	Fold Enrichment	Bonferroni	Benjamini	FDR
GOTERM_MF_FAT	GO:0019841~retinol binding	3	0.261097	0.170089	RBP4, RBP7, LRAT	812	12	12983	3.99723	1	0.964645	94.7153
GOTERM_MF_FAT	GO:0005501~retinoid binding	3	0.261097	0.380932	RBP4, RBP7, LRAT	812	21	12983	2.28413	1	0.986936	99.9481
GOTERM_MF_FAT	GO:0019840~isoprenoid binding	3	0.261097	0.425684	RBP4, RBP7, LRAT	812	23	12983	2.08551	1	0.989504	99.9841
Annotation Cluster 105	Enrichment Score: 0.5178663907675615
Category	Term	Count	%	PValue	Genes	List Total	Pop Hits	Pop Total	Fold Enrichment	Bonferroni	Benjamini	FDR
UP_SEQ_FEATURE	domain:Leucine-zipper	10	0.870322	0.206247	CEBPA, E2F2, JDP2, RENBP, ATF3, BATF2, E2F4, IKBKG, IKBKB, DDIT3	1136	110	19113	1.52953	1	0.999824	98.379
INTERPRO	IPR011700:Basic leucine zipper	3	0.261097	0.237907	CEBPA, ATF3, DDIT3	1035	15	16659	3.21913	1	0.998703	98.9115
SMART	SM00338:BRLZ	5	0.435161	0.412136	CEBPA, JDP2, ATF3, BATF2, DDIT3	559	53	9079	1.53222	1	0.978537	99.9117
INTERPRO	IPR004827:Basic-leucine zipper (bZIP) transcription factor	5	0.435161	0.419468	CEBPA, JDP2, ATF3, BATF2, DDIT3	1035	53	16659	1.51846	1	0.999846	99.9882
Annotation Cluster 106	Enrichment Score: 0.5155525283783661
Category	Term	Count	%	PValue	Genes	List Total	Pop Hits	Pop Total	Fold Enrichment	Bonferroni	Benjamini	FDR
GOTERM_BP_FAT	GO:0042364~water-soluble vitamin biosynthetic process	5	0.435161	0.0525736	NMNAT2, PDXK, AKR1A1, NADSYN1, QPRT	850	23	13528	3.45985	1	0.974493	62.2623
GOTERM_BP_FAT	GO:0009110~vitamin biosynthetic process	5	0.435161	0.0953197	NMNAT2, PDXK, AKR1A1, NADSYN1, QPRT	850	28	13528	2.84202	1	0.977192	83.595
GOTERM_BP_FAT	GO:0006767~water-soluble vitamin metabolic process	6	0.522193	0.10331	NMNAT2, PDXK, AKR1A1, SLC22A4, NADSYN1, QPRT	850	40	13528	2.38729	1	0.977361	86.0216
GOTERM_BP_FAT	GO:0009435~NAD biosynthetic process	3	0.261097	0.10561	NMNAT2, NADSYN1, QPRT	850	9	13528	5.3051	1	0.97647	86.6546
GOTERM_BP_FAT	GO:0019359~nicotinamide nucleotide biosynthetic process	3	0.261097	0.126714	NMNAT2, NADSYN1, QPRT	850	10	13528	4.77459	1	0.982765	91.3264
GOTERM_BP_FAT	GO:0051188~cofactor biosynthetic process	10	0.870322	0.154496	NMNAT2, ALAD, PDXK, MOCS2, NUBP1, DLD, NADSYN1, QPRT, RSAD1, COQ7	850	97	13528	1.64075	1	0.986583	95.1601
GOTERM_BP_FAT	GO:0006766~vitamin metabolic process	8	0.696258	0.189969	NMNAT2, RBP4, PDXK, LRAT, AKR1A1, SLC22A4, NADSYN1, QPRT	850	75	13528	1.69763	1	0.987491	97.7666
GOTERM_BP_FAT	GO:0019363~pyridine nucleotide biosynthetic process	3	0.261097	0.241818	NMNAT2, NADSYN1, QPRT	850	15	13528	3.18306	1	0.987816	99.323
GOTERM_BP_FAT	GO:0009108~coenzyme biosynthetic process	7	0.609225	0.264325	NMNAT2, PDXK, MOCS2, DLD, NADSYN1, QPRT, COQ7	850	69	13528	1.6146	1	0.988779	99.607
GOTERM_BP_FAT	GO:0043603~cellular amide metabolic process	6	0.522193	0.273972	CEBPA, NMNAT2, OTC, DLD, NADSYN1, QPRT	850	56	13528	1.70521	1	0.989233	99.6903
GOTERM_BP_FAT	GO:0019674~NAD metabolic process	3	0.261097	0.471164	NMNAT2, NADSYN1, QPRT	850	25	13528	1.90984	1	0.997116	99.999
KEGG_PATHWAY	hsa00760:Nicotinate and nicotinamide metabolism	3	0.261097	0.491661	NMNAT2, NADSYN1, QPRT	346	24	5085	1.83707	1	0.964718	99.9746
GOTERM_BP_FAT	GO:0051186~cofactor metabolic process	13	1.13142	0.570831	NMNAT2, ALAD, PDXK, MOCS2, NADSYN1, RSAD1, COQ7, BLVRA, ACOT9, NUBP1, DLD, QPRT, HMGCL	850	195	13528	1.06102	1	0.998468	100
GOTERM_BP_FAT	GO:0006733~oxidoreduction coenzyme metabolic process	4	0.348129	0.642015	NMNAT2, NADSYN1, QPRT, COQ7	850	52	13528	1.22425	1	0.999166	100
GOTERM_BP_FAT	GO:0006769~nicotinamide metabolic process	3	0.261097	0.725201	NMNAT2, NADSYN1, QPRT	850	40	13528	1.19365	1	0.999622	100
GOTERM_BP_FAT	GO:0046496~nicotinamide nucleotide metabolic process	3	0.261097	0.725201	NMNAT2, NADSYN1, QPRT	850	40	13528	1.19365	1	0.999622	100
GOTERM_BP_FAT	GO:0009820~alkaloid metabolic process	3	0.261097	0.737792	NMNAT2, NADSYN1, QPRT	850	41	13528	1.16453	1	0.999662	100
GOTERM_BP_FAT	GO:0019748~secondary metabolic process	5	0.435161	0.738867	NMNAT2, RBP4, LRAT, NADSYN1, QPRT	850	79	13528	1.0073	1	0.999649	100
GOTERM_BP_FAT	GO:0019362~pyridine nucleotide metabolic process	3	0.261097	0.749887	NMNAT2, NADSYN1, QPRT	850	42	13528	1.13681	1	0.999706	100
GOTERM_BP_FAT	GO:0006732~coenzyme metabolic process	9	0.78329	0.751778	ACOT9, NMNAT2, PDXK, MOCS2, DLD, NADSYN1, QPRT, COQ7, HMGCL	850	153	13528	0.936194	1	0.999714	100
Annotation Cluster 107	Enrichment Score: 0.5137664613835473
Category	Term	Count	%	PValue	Genes	List Total	Pop Hits	Pop Total	Fold Enrichment	Bonferroni	Benjamini	FDR
GOTERM_BP_FAT	GO:0001759~induction of an organ	3	0.261097	0.194532	FGFR4, HOXC11, FGF10	850	13	13528	3.67276	1	0.987104	97.9831
GOTERM_BP_FAT	GO:0031128~developmental induction	3	0.261097	0.336849	FGFR4, HOXC11, FGF10	850	19	13528	2.51294	1	0.992731	99.9396
GOTERM_BP_FAT	GO:0045168~cell-cell signaling involved in cell fate specification	3	0.261097	0.336849	FGFR4, HOXC11, FGF10	850	19	13528	2.51294	1	0.992731	99.9396
GOTERM_BP_FAT	GO:0001708~cell fate specification	5	0.435161	0.399093	FGFR4, HOXC11, CDON, FGF10, OLIG2	850	51	13528	1.56032	1	0.995426	99.9898
Annotation Cluster 108	Enrichment Score: 0.5100737008814739
Category	Term	Count	%	PValue	Genes	List Total	Pop Hits	Pop Total	Fold Enrichment	Bonferroni	Benjamini	FDR
INTERPRO	IPR013273:Peptidase M12B, ADAM-TS	5	0.435161	0.0581433	ADAMTS9, ADAMTSL1, ADAMTS13, ADAMTS16, ADAMTSL5	1035	24	16659	3.35326	1	0.989365	63.0887
SMART	SM00209:TSP1	8	0.696258	0.102713	C8A, ADAMTS9, ADAMTSL1, ADAMTS13, ADAMTS16, ADAMTSL5, RSPO2, CYR61	559	65	9079	1.99895	1	0.851948	76.1792
INTERPRO	IPR000884:Thrombospondin, type 1 repeat	8	0.696258	0.107134	C8A, ADAMTS9, ADAMTSL1, ADAMTS13, ADAMTS16, ADAMTSL5, RSPO2, CYR61	1035	65	16659	1.981	1	0.994534	84.8232
UP_SEQ_FEATURE	region of interest:Spacer	4	0.348129	0.153414	ADAMTS9, ZNF195, ADAMTS13, ADAMTS16	1136	23	19113	2.92606	1	0.999648	94.8806
UP_SEQ_FEATURE	domain:Peptidase M12B	5	0.435161	0.211879	ADAMTS9, ADAMTS13, ADAMTS16, ADAM33, ADAM19	1136	40	19113	2.1031	1	0.999848	98.5724
INTERPRO	IPR001590:Peptidase M12B, ADAM/reprolysin	5	0.435161	0.2214	ADAMTS9, ADAMTS13, ADAMTS16, ADAM33, ADAM19	1035	39	16659	2.06355	1	0.998213	98.4452
UP_SEQ_FEATURE	domain:Disintegrin	5	0.435161	0.224641	ADAMTS9, ADAMTS13, ADAMTS16, ADAM33, ADAM19	1136	41	19113	2.05181	1	0.999881	98.9333
INTERPRO	IPR018358:Disintegrin, conserved site	5	0.435161	0.248622	ADAMTS9, ADAMTS13, ADAMTS16, ADAM33, ADAM19	1035	41	16659	1.96288	1	0.998859	99.1399
UP_SEQ_FEATURE	domain:TSP type-1 1	5	0.435161	0.263987	C8A, ADAMTS9, ADAMTSL1, ADAMTS13, ADAMTS16	1136	44	19113	1.91191	1	0.999948	99.5789
UP_SEQ_FEATURE	domain:TSP type-1 2	5	0.435161	0.263987	C8A, ADAMTS9, ADAMTSL1, ADAMTS13, ADAMTS16	1136	44	19113	1.91191	1	0.999948	99.5789
UP_SEQ_FEATURE	domain:TSP type-1 6	3	0.261097	0.267731	ADAMTS9, ADAMTS13, ADAMTS16	1136	17	19113	2.96909	1	0.999951	99.6155
UP_SEQ_FEATURE	domain:TSP type-1 4	4	0.348129	0.278882	ADAMTS9, ADAMTSL1, ADAMTS13, ADAMTS16	1136	31	19113	2.17095	1	0.999957	99.7076
UP_SEQ_FEATURE	metal ion-binding site:Zinc; in inhibited form	4	0.348129	0.311957	ADAMTS9, ADAMTS16, ADAM33, ADAM19	1136	33	19113	2.03937	1	0.999979	99.8735
UP_SEQ_FEATURE	domain:TSP type-1	3	0.261097	0.357006	ADAMTSL5, RSPO2, CYR61	1136	21	19113	2.40355	1	0.999992	99.9622
UP_SEQ_FEATURE	domain:TSP type-1 3	4	0.348129	0.361664	ADAMTS9, ADAMTSL1, ADAMTS13, ADAMTS16	1136	36	19113	1.86942	1	0.99999	99.9668
INTERPRO	IPR010294:ADAM-TS Spacer 1	3	0.261097	0.422408	ADAMTS9, ADAMTS16, ADAMTSL5	1035	23	16659	2.09943	1	0.999844	99.9892
INTERPRO	IPR002870:Peptidase M12B, propeptide	4	0.348129	0.439282	ADAMTS9, ADAMTS16, ADAM33, ADAM19	1035	39	16659	1.65084	1	0.999871	99.9934
UP_SEQ_FEATURE	domain:TSP type-1 5	3	0.261097	0.442078	ADAMTS9, ADAMTS13, ADAMTS16	1136	25	19113	2.01898	1	0.999998	99.997
UP_SEQ_FEATURE	metal ion-binding site:Zinc; catalytic	9	0.78329	0.447989	ADAMTS9, ALAD, ECE1, ADAMTS13, ADAMTS16, CPA2, ADAM33, ADAM19, PHEX	1136	123	19113	1.23108	1	0.999998	99.9975
UP_SEQ_FEATURE	short sequence motif:Cysteine switch	4	0.348129	0.47427	ADAMTS9, ADAMTS16, ADAM33, ADAM19	1136	43	19113	1.5651	1	0.999999	99.999
GOTERM_MF_FAT	GO:0004222~metalloendopeptidase activity	8	0.696258	0.475719	ADAMTS9, ECE1, ADAMTS13, ADAMTS16, ADAMTSL5, ADAM33, ADAM19, PHEX	812	104	12983	1.22992	1	0.991961	99.9962
INTERPRO	IPR001818:Peptidase M10A and M12B, matrixin and adamalysin	4	0.348129	0.504232	ADAMTS9, ADAMTS16, ADAM33, ADAM19	1035	43	16659	1.49727	1	0.999932	99.9991
INTERPRO	IPR006025:Peptidase M, neutral zinc metallopeptidases, zinc-binding site	7	0.609225	0.553061	ADAMTS9, ECE1, ADAMTS13, ADAMTS16, ADAM33, ADAM19, PHEX	1035	96	16659	1.17364	1	0.999955	99.9998
SP_PIR_KEYWORDS	metalloprotease	9	0.78329	0.673321	ADAMTS9, ECE1, ADAMTS13, ADAMTS16, CPA2, CPA3, ADAM33, ADAM19, PHEX	1136	151	19235	1.00921	1	0.972392	100
GOTERM_MF_FAT	GO:0008237~metallopeptidase activity	11	0.957354	0.713966	ADAMTS9, ECE1, ADAMTSL1, ADAMTS13, ADAMTS16, ADAMTSL5, CPA2, CPA3, ADAM33, ADAM19, PHEX	812	183	12983	0.961082	1	0.99849	100
UP_SEQ_FEATURE	compositionally biased region:Cys-rich	7	0.609225	0.913249	ADAMTS9, ADAMTS16, CNFN, ADAM33, ADAM19, EPHB3, NYX	1136	158	19113	0.745404	1	1	100
Annotation Cluster 109	Enrichment Score: 0.5068889778927449
Category	Term	Count	%	PValue	Genes	List Total	Pop Hits	Pop Total	Fold Enrichment	Bonferroni	Benjamini	FDR
SP_PIR_KEYWORDS	vision	16	1.39252	0.0172614	RBP4, OPN1LW, RP2, MYO3B, BFSP2, TOPORS, ABCA4, MFRP, RGS9BP, LRAT, ARR3, CHM, CACNA1F, SEMA4A, NYX, RS1	1136	139	19235	1.94903	0.999971	0.406883	22.6759
GOTERM_BP_FAT	GO:0050953~sensory perception of light stimulus	19	1.65361	0.13366	RBP4, OPN1LW, RP2, MYO3B, BFSP2, TOPORS, ABCA4, MFRP, RGS9BP, KIFC3, LRAT, IMPG1, ARR3, CHM, CACNA1F, CLN8, SEMA4A, NYX, RS1	850	216	13528	1.39996	1	0.982118	92.4904
GOTERM_BP_FAT	GO:0007601~visual perception	19	1.65361	0.13366	RBP4, OPN1LW, RP2, MYO3B, BFSP2, TOPORS, ABCA4, MFRP, RGS9BP, KIFC3, LRAT, IMPG1, ARR3, CHM, CACNA1F, CLN8, SEMA4A, NYX, RS1	850	216	13528	1.39996	1	0.982118	92.4904
GOTERM_BP_FAT	GO:0050877~neurological system process	63	5.48303	0.966388	ALS2, GM2A, ADCY8, CRHBP, RP2, GRIK5, OR4S1, ADORA1, KIFC3, DMPK, APOE, SLC1A6, TIMM9, OLIG2, SHC3, HTR1D, SLC1A1, EIF2B5, RS1, TMIE, MYO3B, BSN, TOPORS, OR4D6, TAS2R16, CHRM5, LRAT, PPEF1, OR4N4, RAB14, CLN8, OR5AR1, SEMA4A, OR13G1, RBP4, RAB3A, DRD1, RTP4, OPN1LW, ABCA4, MFRP, PDE1B, IMPG1, ARR3, SYN2, OR5B12, CHM, GAD1, IL1RAPL1, APBA1, NYX, KLK8, BFSP2, NLGN3, ATP1A2, GRIA4, VDAC3, RGS9BP, SL…	850	1210	13528	0.828648	1	0.999999	100
SP_PIR_KEYWORDS	sensory transduction	26	2.26284	0.974282	OR13G1, RBP4, OPN1LW, RP2, OR4S1, ABCA4, MFRP, RSPO2, ARR3, OR5B12, CHM, NYX, RS1, MYO3B, BFSP2, TOPORS, RGS9BP, OR4D6, TAS2R16, LRAT, OR4N4, OR6K3, CACNA1F, OR5AR1, OR6K6, SEMA4A	1136	595	19235	0.739895	1	0.999812	100
GOTERM_BP_FAT	GO:0050890~cognition	45	3.91645	0.975749	OR13G1, RAB3A, RBP4, DRD1, RTP4, GM2A, OPN1LW, ADCY8, CRHBP, RP2, OR4S1, ABCA4, MFRP, KIFC3, PDE1B, IMPG1, ARR3, TIMM9, OR5B12, CHM, SHC3, IL1RAPL1, NYX, RS1, KLK8, TMIE, MYO3B, BFSP2, NLGN3, ATP1A2, TOPORS, VDAC3, OR4D6, RGS9BP, TAS2R16, LRAT, PPEF1, ADRA1B, OR4N4, OR6K3, CACNA1F, CLN8, OR5AR1, OR6K6, SEMA4A	850	909	13528	0.787886	1	1	100
GOTERM_BP_FAT	GO:0007600~sensory perception	33	2.87206	0.998899	OR13G1, RAB3A, RBP4, RTP4, OPN1LW, RP2, OR4S1, ABCA4, MFRP, KIFC3, IMPG1, ARR3, TIMM9, OR5B12, CHM, NYX, RS1, TMIE, MYO3B, BFSP2, TOPORS, OR4D6, RGS9BP, TAS2R16, LRAT, PPEF1, OR4N4, OR6K3, CACNA1F, OR5AR1, OR6K6, CLN8, SEMA4A	850	810	13528	0.648401	1	1	100
Annotation Cluster 110	Enrichment Score: 0.504941481232822
Category	Term	Count	%	PValue	Genes	List Total	Pop Hits	Pop Total	Fold Enrichment	Bonferroni	Benjamini	FDR
GOTERM_BP_FAT	GO:0015813~L-glutamate transport	3	0.261097	0.218064	SLC1A6, CLN8, SLC1A1	850	14	13528	3.41042	1	0.987373	98.8188
GOTERM_BP_FAT	GO:0015800~acidic amino acid transport	3	0.261097	0.265673	SLC1A6, CLN8, SLC1A1	850	16	13528	2.98412	1	0.988838	99.6198
GOTERM_BP_FAT	GO:0015711~organic anion transport	4	0.348129	0.527527	SLC26A8, SLC1A6, CLN8, SLC1A1	850	44	13528	1.44684	1	0.998061	99.9999
Annotation Cluster 111	Enrichment Score: 0.5041103662235694
Category	Term	Count	%	PValue	Genes	List Total	Pop Hits	Pop Total	Fold Enrichment	Bonferroni	Benjamini	FDR
INTERPRO	IPR004045:Glutathione S-transferase, N-terminal	4	0.348129	0.153095	GSTM2, EEF1G, GDAP1L1, VARS	1035	22	16659	2.92648	1	0.99675	93.7004
INTERPRO	IPR010987:Glutathione S-transferase, C-terminal-like	4	0.348129	0.267466	GSTM2, EEF1G, GDAP1L1, VARS	1035	29	16659	2.22009	1	0.998823	99.4364
INTERPRO	IPR017933:Glutathione S-transferase/chloride channel, C-terminal	4	0.348129	0.284688	GSTM2, EEF1G, GDAP1L1, VARS	1035	30	16659	2.14609	1	0.99896	99.6206
UP_SEQ_FEATURE	domain:GST C-terminal	4	0.348129	0.311957	GSTM2, EEF1G, GDAP1L1, VARS	1136	33	19113	2.03937	1	0.999979	99.8735
UP_SEQ_FEATURE	domain:GST N-terminal	3	0.261097	0.357006	GSTM2, EEF1G, GDAP1L1	1136	21	19113	2.40355	1	0.999992	99.9622
INTERPRO	IPR004046:Glutathione S-transferase, C-terminal	3	0.261097	0.377848	GSTM2, EEF1G, VARS	1035	21	16659	2.29938	1	0.999693	99.9628
INTERPRO	IPR012335:Thioredoxin fold	7	0.609225	0.603311	GSTM2, SH3BGRL, TXNDC2, NDUFV2, PRDX4, EEF1G, GDAP1L1	1035	101	16659	1.11554	1	0.999981	100
Annotation Cluster 112	Enrichment Score: 0.49907624821232044
Category	Term	Count	%	PValue	Genes	List Total	Pop Hits	Pop Total	Fold Enrichment	Bonferroni	Benjamini	FDR
GOTERM_CC_FAT	GO:0005912~adherens junction	14	1.21845	0.156095	CAV1, PARD3, S100A7, CTNNA1, PXN, TNS3, DNAJC15, ARPC2, SH3KBP1, TJP2, PARVB, APC, NPHP1, EBAG9	785	155	12782	1.4707	1	0.939042	91.3831
GOTERM_CC_FAT	GO:0070161~anchoring junction	14	1.21845	0.257233	CAV1, PARD3, S100A7, CTNNA1, PXN, TNS3, DNAJC15, ARPC2, SH3KBP1, TJP2, PARVB, APC, NPHP1, EBAG9	785	172	12782	1.32534	1	0.946188	98.6369
GOTERM_CC_FAT	GO:0005925~focal adhesion	9	0.78329	0.288056	TNS3, CAV1, DNAJC15, S100A7, ARPC2, SH3KBP1, PXN, PARVB, EBAG9	785	102	12782	1.43672	1	0.952446	99.261
GOTERM_CC_FAT	GO:0005924~cell-substrate adherens junction	9	0.78329	0.324735	TNS3, CAV1, DNAJC15, S100A7, ARPC2, SH3KBP1, PXN, PARVB, EBAG9	785	106	12782	1.3825	1	0.952168	99.6558
GOTERM_CC_FAT	GO:0030055~cell-substrate junction	9	0.78329	0.381068	TNS3, CAV1, DNAJC15, S100A7, ARPC2, SH3KBP1, PXN, PARVB, EBAG9	785	112	12782	1.30844	1	0.949699	99.9022
GOTERM_CC_FAT	GO:0016323~basolateral plasma membrane	12	1.04439	0.707651	EGFR, TNS3, P2RY6, CAV1, DNAJC15, S100A7, ARPC2, SH3KBP1, ADORA1, PXN, PARVB, EBAG9	785	203	12782	0.96253	1	0.984847	100
Annotation Cluster 113	Enrichment Score: 0.4981919645793932
Category	Term	Count	%	PValue	Genes	List Total	Pop Hits	Pop Total	Fold Enrichment	Bonferroni	Benjamini	FDR
GOTERM_BP_FAT	GO:0007338~single fertilization	7	0.609225	0.172975	DAZ4, ZP3, BPY2C, MFGE8, IZUMO1, SPAM1, AKAP4	850	60	13528	1.85678	1	0.987703	96.7517
GOTERM_BP_FAT	GO:0009566~fertilization	8	0.696258	0.226189	DAZ4, ZP3, BAX, BPY2C, MFGE8, IZUMO1, SPAM1, AKAP4	850	79	13528	1.61168	1	0.986845	99.0217
GOTERM_BP_FAT	GO:0035036~sperm-egg recognition	3	0.261097	0.289523	ZP3, MFGE8, SPAM1	850	17	13528	2.80858	1	0.989361	99.7904
GOTERM_BP_FAT	GO:0007339~binding of sperm to zona pellucida	3	0.261097	0.289523	ZP3, MFGE8, SPAM1	850	17	13528	2.80858	1	0.989361	99.7904
GOTERM_BP_FAT	GO:0009988~cell-cell recognition	3	0.261097	0.360171	ZP3, MFGE8, SPAM1	850	20	13528	2.38729	1	0.994209	99.9683
GOTERM_BP_FAT	GO:0008037~cell recognition	3	0.261097	0.867993	ZP3, MFGE8, SPAM1	850	55	13528	0.868107	1	0.999945	100
Annotation Cluster 114	Enrichment Score: 0.4910766266133097
Category	Term	Count	%	PValue	Genes	List Total	Pop Hits	Pop Total	Fold Enrichment	Bonferroni	Benjamini	FDR
GOTERM_BP_FAT	GO:0000086~G2/M transition of mitotic cell cycle	4	0.348129	0.14157	TAF1, ANAPC5, BIRC5, CHEK1	850	21	13528	3.03148	1	0.983912	93.6359
GOTERM_BP_FAT	GO:0051329~interphase of mitotic cell cycle	9	0.78329	0.319034	EGFR, PPP6C, TAF1, PPP2R3B, E2F4, ANAPC5, BIRC5, CHEK1, RCC1	850	103	13528	1.39066	1	0.99123	99.9025
GOTERM_BP_FAT	GO:0051325~interphase	9	0.78329	0.347657	EGFR, PPP6C, TAF1, PPP2R3B, E2F4, ANAPC5, BIRC5, CHEK1, RCC1	850	106	13528	1.3513	1	0.993413	99.9551
GOTERM_BP_FAT	GO:0000082~G1/S transition of mitotic cell cycle	4	0.348129	0.691406	EGFR, PPP6C, E2F4, RCC1	850	56	13528	1.13681	1	0.999491	100
Annotation Cluster 115	Enrichment Score: 0.4897136165253632
Category	Term	Count	%	PValue	Genes	List Total	Pop Hits	Pop Total	Fold Enrichment	Bonferroni	Benjamini	FDR
GOTERM_MF_FAT	GO:0019842~vitamin binding	12	1.04439	0.188953	OGFOD1, PAM, RBP4, RBP7, PDXK, LRAT, PYGM, SDS, PLOD2, TCN2, AGXT, GAD1	812	130	12983	1.4759	1	0.967987	96.3227
SP_PIR_KEYWORDS	pyridoxal phosphate	6	0.522193	0.302548	PYGM, SDS, PDXP, AGXT, GAD1, ADC	1136	62	19235	1.6386	1	0.892342	99.5115
GOTERM_MF_FAT	GO:0030170~pyridoxal phosphate binding	5	0.435161	0.438529	PDXK, PYGM, SDS, AGXT, GAD1	812	54	12983	1.48046	1	0.989843	99.9889
GOTERM_MF_FAT	GO:0070279~vitamin B6 binding	5	0.435161	0.438529	PDXK, PYGM, SDS, AGXT, GAD1	812	54	12983	1.48046	1	0.989843	99.9889
Annotation Cluster 116	Enrichment Score: 0.483252010694215
Category	Term	Count	%	PValue	Genes	List Total	Pop Hits	Pop Total	Fold Enrichment	Bonferroni	Benjamini	FDR
UP_SEQ_FEATURE	domain:C2	10	0.870322	0.0471918	PLCL2, DAB2IP, PLA2G4A, HECW2, RGS3, WWC3, WWC1, PKN1, ITSN2, RASA1	1136	80	19113	2.1031	1	0.997722	57.7982
SMART	SM00239:C2	9	0.78329	0.611326	PLCL2, DAB2IP, PLA2G4A, MCTP2, HECW2, RGS3, PKN1, ITSN2, RASA1	559	137	9079	1.06696	1	0.991424	99.9996
INTERPRO	IPR000008:C2 calcium-dependent membrane targeting	9	0.78329	0.621896	PLCL2, DAB2IP, PLA2G4A, MCTP2, HECW2, RGS3, PKN1, ITSN2, RASA1	1035	137	16659	1.05738	1	0.999982	100
INTERPRO	IPR018029:C2 membrane targeting protein	7	0.609225	0.650331	PLCL2, PLA2G4A, MCTP2, HECW2, RGS3, ITSN2, RASA1	1035	106	16659	1.06292	1	0.999982	100
Annotation Cluster 117	Enrichment Score: 0.48106265453122843
Category	Term	Count	%	PValue	Genes	List Total	Pop Hits	Pop Total	Fold Enrichment	Bonferroni	Benjamini	FDR
GOTERM_BP_FAT	GO:0046486~glycerolipid metabolic process	17	1.47955	0.0479349	CAV1, DRD1, PIK3CB, IL6ST, SMG1, PIP5K1C, PIGO, PIGN, PLA2G4A, PIGF, DGAT2, APOE, LCAT, APOH, SLC22A4, PLA2G2A, PCYT1B	850	162	13528	1.67012	1	0.980778	58.7854
GOTERM_BP_FAT	GO:0019637~organophosphate metabolic process	18	1.56658	0.125109	DRD1, LPGAT1, PIK3CB, GK2, GALT, SMG1, PIP5K1C, PIGO, PIGN, SAMD8, PLA2G4A, PIGF, SMPDL3A, LCAT, LIPG, PLA2G2A, PCYT1B, CLN8	850	200	13528	1.43238	1	0.982497	91.0342
GOTERM_BP_FAT	GO:0042158~lipoprotein biosynthetic process	7	0.609225	0.154714	PIGF, APOE, ATG7, LCAT, CHM, PIGO, PIGN	850	58	13528	1.92081	1	0.986183	95.1825
GOTERM_BP_FAT	GO:0006650~glycerophospholipid metabolic process	11	0.957354	0.206143	PLA2G4A, DRD1, PIGF, PIK3CB, LCAT, PLA2G2A, SMG1, PIP5K1C, PCYT1B, PIGO, PIGN	850	118	13528	1.48363	1	0.987516	98.448
GOTERM_BP_FAT	GO:0006644~phospholipid metabolic process	16	1.39252	0.213668	DRD1, LPGAT1, PIK3CB, SMG1, PIP5K1C, PIGO, PIGN, SAMD8, PLA2G4A, PIGF, SMPDL3A, LCAT, LIPG, PLA2G2A, PCYT1B, CLN8	850	190	13528	1.34024	1	0.987069	98.693
GOTERM_BP_FAT	GO:0016254~preassembly of GPI anchor in ER membrane	3	0.261097	0.289523	PIGF, PIGO, PIGN	850	17	13528	2.80858	1	0.989361	99.7904
GOTERM_BP_FAT	GO:0030384~phosphoinositide metabolic process	7	0.609225	0.30836	DRD1, PIGF, PIK3CB, SMG1, PIP5K1C, PIGO, PIGN	850	73	13528	1.52612	1	0.989952	99.871
GOTERM_BP_FAT	GO:0045017~glycerolipid biosynthetic process	7	0.609225	0.387706	PLA2G4A, PIGF, DGAT2, LCAT, PCYT1B, PIGO, PIGN	850	80	13528	1.39259	1	0.995096	99.9857
GOTERM_BP_FAT	GO:0042157~lipoprotein metabolic process	7	0.609225	0.387706	PIGF, APOE, ATG7, LCAT, CHM, PIGO, PIGN	850	80	13528	1.39259	1	0.995096	99.9857
SP_PIR_KEYWORDS	gpi-anchor biosynthesis	3	0.261097	0.418142	PIGF, PIGO, PIGN	1136	24	19235	2.11653	1	0.927219	99.9664
GOTERM_BP_FAT	GO:0046474~glycerophospholipid biosynthetic process	6	0.522193	0.425037	PLA2G4A, PIGF, LCAT, PCYT1B, PIGO, PIGN	850	68	13528	1.40429	1	0.99603	99.9954
GOTERM_BP_FAT	GO:0006497~protein amino acid lipidation	5	0.435161	0.427859	PIGF, ATG7, CHM, PIGO, PIGN	850	53	13528	1.50144	1	0.99601	99.9958
GOTERM_BP_FAT	GO:0008654~phospholipid biosynthetic process	8	0.696258	0.460144	SAMD8, PLA2G4A, PIGF, LPGAT1, LCAT, PCYT1B, PIGO, PIGN	850	102	13528	1.24826	1	0.997022	99.9985
KEGG_PATHWAY	hsa00563:Glycosylphosphatidylinositol(GPI)-anchor biosynthesis	3	0.261097	0.513673	PIGF, PIGO, PIGN	346	25	5085	1.76358	1	0.959145	99.9852
GOTERM_BP_FAT	GO:0006506~GPI anchor biosynthetic process	3	0.261097	0.638623	PIGF, PIGO, PIGN	850	34	13528	1.40429	1	0.999137	100
GOTERM_BP_FAT	GO:0006505~GPI anchor metabolic process	3	0.261097	0.654415	PIGF, PIGO, PIGN	850	35	13528	1.36417	1	0.999278	100
GOTERM_BP_FAT	GO:0046489~phosphoinositide biosynthetic process	3	0.261097	0.725201	PIGF, PIGO, PIGN	850	40	13528	1.19365	1	0.999622	100
GOTERM_BP_FAT	GO:0008610~lipid biosynthetic process	19	1.65361	0.733771	EBP, CYB5R1, LPGAT1, FA2H, PRKAG1, PTGS1, DPAGT1, PIGO, PIGN, SAMD8, DGAT2L6, PLA2G4A, PTGIS, PIGF, DGAT2, LCAT, PRKAA1, PCYT1B, CLN8	850	323	13528	0.936194	1	0.999663	100
Annotation Cluster 118	Enrichment Score: 0.4800152252374252
Category	Term	Count	%	PValue	Genes	List Total	Pop Hits	Pop Total	Fold Enrichment	Bonferroni	Benjamini	FDR
GOTERM_BP_FAT	GO:0007281~germ cell development	9	0.78329	0.300211	RBP4, BAX, LEFTY2, DLD, SMAD5, FIGLA, PDE3A, TSSK6, CDC25B	850	101	13528	1.41819	1	0.989601	99.8406
GOTERM_BP_FAT	GO:0048610~reproductive cellular process	13	1.13142	0.318504	RBP4, ZP3, SMAD5, FIGLA, MFGE8, PDE3A, CDC25B, BAX, DLD, LEFTY2, SPAM1, PPAP2A, TSSK6	850	162	13528	1.27715	1	0.991313	99.9012
GOTERM_BP_FAT	GO:0003006~reproductive developmental process	19	1.65361	0.379676	TSPY2, RBP4, TSPY1, CSF1, SMAD5, FIGLA, PDE3A, CDC25B, SRY, AMH, PLA2G4A, NCOA4, BAX, LEFTY2, DLD, EPOR, PCYT1B, LFNG, TSSK6, EIF2B5	850	262	13528	1.15416	1	0.994658	99.9819
Annotation Cluster 119	Enrichment Score: 0.4712426208032632
Category	Term	Count	%	PValue	Genes	List Total	Pop Hits	Pop Total	Fold Enrichment	Bonferroni	Benjamini	FDR
UP_SEQ_FEATURE	repeat:RCC1 5	3	0.261097	0.290251	ALS2, HERC4, RCC1	1136	18	19113	2.80414	1	0.999971	99.7798
UP_SEQ_FEATURE	repeat:RCC1 4	3	0.261097	0.312682	ALS2, HERC4, RCC1	1136	19	19113	2.65655	1	0.999978	99.8759
INTERPRO	IPR009091:Regulator of chromosome condensation/beta-lactamase-inhibitor protein II	3	0.261097	0.331914	ALS2, HERC4, RCC1	1035	19	16659	2.54142	1	0.999476	99.8782
UP_SEQ_FEATURE	repeat:RCC1 3	3	0.261097	0.334953	ALS2, HERC4, RCC1	1136	20	19113	2.52372	1	0.999988	99.931
UP_SEQ_FEATURE	repeat:RCC1 1	3	0.261097	0.334953	ALS2, HERC4, RCC1	1136	20	19113	2.52372	1	0.999988	99.931
UP_SEQ_FEATURE	repeat:RCC1 2	3	0.261097	0.334953	ALS2, HERC4, RCC1	1136	20	19113	2.52372	1	0.999988	99.931
INTERPRO	IPR000408:Regulator of chromosome condensation, RCC1	3	0.261097	0.444065	ALS2, HERC4, RCC1	1035	24	16659	2.01196	1	0.999876	99.9943
Annotation Cluster 120	Enrichment Score: 0.4650651115542725
Category	Term	Count	%	PValue	Genes	List Total	Pop Hits	Pop Total	Fold Enrichment	Bonferroni	Benjamini	FDR
UP_SEQ_FEATURE	domain:VWFA	6	0.522193	0.307173	SVEP1, CLCA4, ITIH5L, ITGB8, CFB, ITIH5	1136	62	19113	1.62821	1	0.999977	99.8569
SMART	SM00327:VWA	7	0.609225	0.357641	SVEP1, CLCA4, ITIH5L, ITGB8, CFB, ITIH5, COL12A1	559	79	9079	1.43912	1	0.965727	99.7145
INTERPRO	IPR002035:von Willebrand factor, type A	7	0.609225	0.366416	SVEP1, CLCA4, ITIH5L, ITGB8, CFB, ITIH5, COL12A1	1035	79	16659	1.4262	1	0.999681	99.9496
Annotation Cluster 121	Enrichment Score: 0.4561953922633685
Category	Term	Count	%	PValue	Genes	List Total	Pop Hits	Pop Total	Fold Enrichment	Bonferroni	Benjamini	FDR
SP_PIR_KEYWORDS	sphingolipid metabolism	3	0.261097	0.176687	SAMD8, GM2A, GBA	1136	13	19235	3.90743	1	0.833813	94.3382
GOTERM_BP_FAT	GO:0006665~sphingolipid metabolic process	8	0.696258	0.189969	SAMD8, GM2A, ITGB8, SMPDL3A, FA2H, BAX, CLN8, GBA	850	75	13528	1.69763	1	0.987491	97.7666
GOTERM_BP_FAT	GO:0006643~membrane lipid metabolic process	8	0.696258	0.245133	SAMD8, GM2A, ITGB8, SMPDL3A, FA2H, BAX, CLN8, GBA	850	81	13528	1.57188	1	0.98727	99.3745
GOTERM_BP_FAT	GO:0006687~glycosphingolipid metabolic process	3	0.261097	0.49197	GM2A, ITGB8, BAX	850	26	13528	1.83638	1	0.997392	99.9995
GOTERM_BP_FAT	GO:0006672~ceramide metabolic process	4	0.348129	0.495895	SAMD8, GM2A, ITGB8, CLN8	850	42	13528	1.51574	1	0.997521	99.9996
GOTERM_BP_FAT	GO:0046519~sphingoid metabolic process	4	0.348129	0.542924	SAMD8, GM2A, ITGB8, CLN8	850	45	13528	1.41469	1	0.998221	99.9999
GOTERM_BP_FAT	GO:0006664~glycolipid metabolic process	3	0.261097	0.58786	GM2A, ITGB8, BAX	850	31	13528	1.54019	1	0.998695	100
Annotation Cluster 122	Enrichment Score: 0.4555035248003589
Category	Term	Count	%	PValue	Genes	List Total	Pop Hits	Pop Total	Fold Enrichment	Bonferroni	Benjamini	FDR
UP_SEQ_FEATURE	repeat:Kelch 5	8	0.696258	0.0956584	KLHL18, KLHL26, KLHL15, ATRN, HCFC1, KLHDC1, KLHDC7A, KLHL1	1136	66	19113	2.03937	1	0.999562	83.377
UP_SEQ_FEATURE	repeat:Kelch 4	8	0.696258	0.120851	KLHL18, KLHL26, KLHL15, ATRN, HCFC1, KLHDC1, KLHDC7A, KLHL1	1136	70	19113	1.92284	1	0.999202	89.96
SP_PIR_KEYWORDS	kelch repeat	8	0.696258	0.124599	KLHL18, KLHL26, KLHL15, ATRN, HCFC1, KLHDC1, KLHDC7A, KLHL1	1136	71	19235	1.90786	1	0.778313	85.9899
UP_SEQ_FEATURE	repeat:Kelch 1	8	0.696258	0.127635	KLHL18, KLHL26, KLHL15, ATRN, HCFC1, KLHDC1, KLHDC7A, KLHL1	1136	71	19113	1.89575	1	0.999305	91.2562
UP_SEQ_FEATURE	repeat:Kelch 2	8	0.696258	0.127635	KLHL18, KLHL26, KLHL15, ATRN, HCFC1, KLHDC1, KLHDC7A, KLHL1	1136	71	19113	1.89575	1	0.999305	91.2562
UP_SEQ_FEATURE	repeat:Kelch 3	8	0.696258	0.127635	KLHL18, KLHL26, KLHL15, ATRN, HCFC1, KLHDC1, KLHDC7A, KLHL1	1136	71	19113	1.89575	1	0.999305	91.2562
SMART	SM00612:Kelch	7	0.609225	0.248928	KLHL18, KLHL26, KLHL15, ATRN, HCFC1, KLHDC1, KLHL1	559	69	9079	1.64769	1	0.926022	97.7384
INTERPRO	IPR006652:Kelch repeat type 1	7	0.609225	0.256263	KLHL18, KLHL26, KLHL15, ATRN, HCFC1, KLHDC1, KLHL1	1035	69	16659	1.63289	1	0.998773	99.2744
INTERPRO	IPR015915:Kelch-type beta propeller	7	0.609225	0.256263	KLHL18, KLHL26, KLHL15, ATRN, HCFC1, KLHDC1, KLHL1	1035	69	16659	1.63289	1	0.998773	99.2744
UP_SEQ_FEATURE	repeat:Kelch 6	5	0.435161	0.373017	KLHL18, KLHL26, ATRN, KLHDC1, KLHL1	1136	52	19113	1.61777	1	0.999992	99.9759
INTERPRO	IPR017096:Kelch-like protein, gigaxonin	4	0.348129	0.472212	KLHL18, KLHL26, KLHL15, KLHL1	1035	41	16659	1.57031	1	0.999893	99.9976
PIR_SUPERFAMILY	PIRSF037037:Kelch-like_protein_gigaxonin	4	0.348129	0.509764	KLHL18, KLHL26, KLHL15, KLHL1	486	41	7396	1.48469	1	1	99.997
UP_SEQ_FEATURE	domain:BACK	3	0.261097	0.538995	KLHL18, KLHL26, KLHL15	1136	30	19113	1.68248	1	1	99.9999
INTERPRO	IPR011705:BTB/Kelch-associated	4	0.348129	0.683949	KLHL18, KLHL26, KLHL15, KLHL1	1035	56	16659	1.14969	1	0.99999	100
UP_SEQ_FEATURE	domain:BTB	8	0.696258	0.745627	ZBTB7B, KLHL18, KLHL26, KLHL15, BCL6, KCTD2, TNFAIP1, KLHL1	1136	142	19113	0.947877	1	1	100
INTERPRO	IPR013089:Kelch related	4	0.348129	0.875736	KLHL18, KLHL26, KLHL15, KLHL1	1035	79	16659	0.81497	1	1	100
INTERPRO	IPR013069:BTB/POZ	6	0.522193	0.901731	ZBTB7B, KLHL18, KLHL26, KLHL15, BCL6, KLHL1	1035	127	16659	0.760425	1	1	100
SMART	SM00225:BTB	8	0.696258	0.929753	ZBTB7B, KLHL18, KLHL26, KLHL15, BCL6, KCTD2, TNFAIP1, KLHL1	559	179	9079	0.725877	1	0.999924	100
INTERPRO	IPR000210:BTB/POZ-like	8	0.696258	0.93307	ZBTB7B, KLHL18, KLHL26, KLHL15, BCL6, KCTD2, TNFAIP1, KLHL1	1035	179	16659	0.719359	1	1	100
INTERPRO	IPR011333:BTB/POZ fold	8	0.696258	0.937545	ZBTB7B, KLHL18, KLHL26, KLHL15, BCL6, KCTD2, TNFAIP1, KLHL1	1035	181	16659	0.71141	1	1	100
Annotation Cluster 123	Enrichment Score: 0.4495824848526581
Category	Term	Count	%	PValue	Genes	List Total	Pop Hits	Pop Total	Fold Enrichment	Bonferroni	Benjamini	FDR
SP_PIR_KEYWORDS	Flavoprotein	10	0.870322	0.180316	GCDH, STEAP4, CYB5R1, NDUFV1, DLD, FOXRED1, DAO, STEAP2, STEAP1, MTRR	1136	107	19235	1.58245	1	0.835953	94.6958
GOTERM_MF_FAT	GO:0050662~coenzyme binding	15	1.30548	0.241179	STEAP4, SOAT2, GCDH, CTBP2, ACBD7, DBI, MTRR, NDUFV1, DLD, NDUFV2, TSTA3, STEAP2, STEAP1, WWOX, HMGCL	812	181	12983	1.32505	1	0.977167	98.7128
SP_PIR_KEYWORDS	FAD	9	0.78329	0.359203	GCDH, STEAP4, CYB5R1, DLD, FOXRED1, DAO, STEAP2, STEAP1, MTRR	1136	114	19235	1.33675	1	0.913687	99.8602
UP_SEQ_FEATURE	binding site:FAD	3	0.261097	0.378787	GCDH, DLD, DAO	1136	22	19113	2.29429	1	0.999992	99.9796
GOTERM_MF_FAT	GO:0050660~FAD binding	6	0.522193	0.470707	GCDH, STEAP4, DLD, STEAP2, STEAP1, MTRR	812	72	12983	1.33241	1	0.991977	99.9956
UP_SEQ_FEATURE	nucleotide phosphate-binding region:FAD	5	0.435161	0.493762	GCDH, CYB5R1, DLD, DAO, MTRR	1136	61	19113	1.37908	1	0.999999	99.9995
GOTERM_MF_FAT	GO:0009055~electron carrier activity	15	1.30548	0.518256	STEAP4, GCDH, CYB5R1, COX7A1, CYP2C8, MTRR, CYP4X1, PTGIS, AKR1A1, DLD, NDUFV2, OXNAD1, TSTA3, STEAP2, STEAP1	812	221	12983	1.08522	1	0.994164	99.999
Annotation Cluster 124	Enrichment Score: 0.4449453938927418
Category	Term	Count	%	PValue	Genes	List Total	Pop Hits	Pop Total	Fold Enrichment	Bonferroni	Benjamini	FDR
GOTERM_BP_FAT	GO:0007188~G-protein signaling, coupled to cAMP nucleotide second messenger	9	0.78329	0.163452	CRHR2, CHRM5, DRD1, GNAQ, ADCY8, ADRA1B, NPR3, PRKACB, ADORA1	850	85	13528	1.68515	1	0.986377	96.0062
GOTERM_BP_FAT	GO:0007187~G-protein signaling, coupled to cyclic nucleotide second messenger	11	0.957354	0.185026	CRHR2, CHRM5, DRD1, GNAQ, ADCY8, HTR4, ADRA1B, NPR3, PRKACB, HTR1D, ADORA1	850	115	13528	1.52233	1	0.987397	97.5075
GOTERM_BP_FAT	GO:0019935~cyclic-nucleotide-mediated signaling	12	1.04439	0.192946	CRHR2, CHRM5, DRD1, GNAQ, ADCY8, APOE, HTR4, ADRA1B, NPR3, PRKACB, HTR1D, ADORA1	850	130	13528	1.4691	1	0.986961	97.9102
GOTERM_BP_FAT	GO:0019932~second-messenger-mediated signaling	19	1.65361	0.222427	EGFR, DRD1, PIK3CB, ADCY8, HTR4, NPR3, ADORA1, BTK, CRHR2, CHRM5, P2RY6, MCTP2, GNAQ, APOE, CA8, GSN, ADRA1B, PRKACB, HTR1D	850	235	13528	1.28677	1	0.986384	98.9322
GOTERM_BP_FAT	GO:0019933~cAMP-mediated signaling	9	0.78329	0.24555	CRHR2, CHRM5, DRD1, GNAQ, ADCY8, ADRA1B, NPR3, PRKACB, ADORA1	850	95	13528	1.50776	1	0.987097	99.3807
GOTERM_BP_FAT	GO:0030802~regulation of cyclic nucleotide biosynthetic process	10	0.870322	0.253105	CHRM5, DRD1, GNAQ, ADCY8, APOE, NTRK1, GABBR1, CAP1, NPR3, ADORA1	850	110	13528	1.44684	1	0.988186	99.4835
GOTERM_BP_FAT	GO:0030808~regulation of nucleotide biosynthetic process	10	0.870322	0.253105	CHRM5, DRD1, GNAQ, ADCY8, APOE, NTRK1, GABBR1, CAP1, NPR3, ADORA1	850	110	13528	1.44684	1	0.988186	99.4835
GOTERM_BP_FAT	GO:0045761~regulation of adenylate cyclase activity	9	0.78329	0.254434	CHRM5, DRD1, GNAQ, ADCY8, NTRK1, GABBR1, CAP1, NPR3, ADORA1	850	96	13528	1.49206	1	0.988244	99.4999
GOTERM_BP_FAT	GO:0030799~regulation of cyclic nucleotide metabolic process	10	0.870322	0.278396	CHRM5, DRD1, GNAQ, ADCY8, APOE, NTRK1, GABBR1, CAP1, NPR3, ADORA1	850	113	13528	1.40843	1	0.98926	99.7226
GOTERM_BP_FAT	GO:0031279~regulation of cyclase activity	9	0.78329	0.281655	CHRM5, DRD1, GNAQ, ADCY8, NTRK1, GABBR1, CAP1, NPR3, ADORA1	850	99	13528	1.44684	1	0.989488	99.7444
GOTERM_BP_FAT	GO:0051339~regulation of lyase activity	9	0.78329	0.300211	CHRM5, DRD1, GNAQ, ADCY8, NTRK1, GABBR1, CAP1, NPR3, ADORA1	850	101	13528	1.41819	1	0.989601	99.8406
GOTERM_BP_FAT	GO:0030817~regulation of cAMP biosynthetic process	9	0.78329	0.300211	CHRM5, DRD1, GNAQ, ADCY8, NTRK1, GABBR1, CAP1, NPR3, ADORA1	850	101	13528	1.41819	1	0.989601	99.8406
GOTERM_BP_FAT	GO:0006140~regulation of nucleotide metabolic process	10	0.870322	0.304361	CHRM5, DRD1, GNAQ, ADCY8, APOE, NTRK1, GABBR1, CAP1, NPR3, ADORA1	850	116	13528	1.37201	1	0.990174	99.8568
GOTERM_BP_FAT	GO:0030814~regulation of cAMP metabolic process	9	0.78329	0.319034	CHRM5, DRD1, GNAQ, ADCY8, NTRK1, GABBR1, CAP1, NPR3, ADORA1	850	103	13528	1.39066	1	0.99123	99.9025
KEGG_PATHWAY	hsa04020:Calcium signaling pathway	14	1.21845	0.416722	EGFR, DRD1, ADCY8, HTR4, VDAC2, VDAC3, CHRM5, ATP2B3, ATP2B4, GNAQ, PDE1B, ADRA1B, CACNA1F, PRKACB	346	176	5085	1.16904	1	0.955344	99.8635
GOTERM_BP_FAT	GO:0007194~negative regulation of adenylate cyclase activity	5	0.435161	0.456255	CHRM5, ADCY8, GABBR1, NPR3, ADORA1	850	55	13528	1.44684	1	0.99698	99.9983
GOTERM_BP_FAT	GO:0007190~activation of adenylate cyclase activity	5	0.435161	0.456255	DRD1, GNAQ, ADCY8, NTRK1, CAP1	850	55	13528	1.44684	1	0.99698	99.9983
GOTERM_BP_FAT	GO:0051350~negative regulation of lyase activity	5	0.435161	0.456255	CHRM5, ADCY8, GABBR1, NPR3, ADORA1	850	55	13528	1.44684	1	0.99698	99.9983
GOTERM_BP_FAT	GO:0031280~negative regulation of cyclase activity	5	0.435161	0.456255	CHRM5, ADCY8, GABBR1, NPR3, ADORA1	850	55	13528	1.44684	1	0.99698	99.9983
GOTERM_BP_FAT	GO:0007193~inhibition of adenylate cyclase activity by G-protein signaling	4	0.348129	0.463235	CHRM5, ADCY8, NPR3, ADORA1	850	40	13528	1.59153	1	0.997022	99.9987
GOTERM_BP_FAT	GO:0045762~positive regulation of adenylate cyclase activity	5	0.435161	0.470277	DRD1, GNAQ, ADCY8, NTRK1, CAP1	850	56	13528	1.42101	1	0.997172	99.999
GOTERM_BP_FAT	GO:0031281~positive regulation of cyclase activity	5	0.435161	0.484163	DRD1, GNAQ, ADCY8, NTRK1, CAP1	850	57	13528	1.39608	1	0.99726	99.9994
GOTERM_BP_FAT	GO:0051349~positive regulation of lyase activity	5	0.435161	0.51148	DRD1, GNAQ, ADCY8, NTRK1, CAP1	850	59	13528	1.34875	1	0.997719	99.9998
GOTERM_BP_FAT	GO:0007189~activation of adenylate cyclase activity by G-protein signaling pathway	3	0.261097	0.725201	DRD1, GNAQ, ADCY8	850	40	13528	1.19365	1	0.999622	100
GOTERM_BP_FAT	GO:0010578~regulation of adenylate cyclase activity involved in G-protein signaling	3	0.261097	0.725201	DRD1, GNAQ, ADCY8	850	40	13528	1.19365	1	0.999622	100
GOTERM_BP_FAT	GO:0010579~positive regulation of adenylate cyclase activity by G-protein signaling pathway	3	0.261097	0.725201	DRD1, GNAQ, ADCY8	850	40	13528	1.19365	1	0.999622	100
KEGG_PATHWAY	hsa04540:Gap junction	6	0.522193	0.731852	EGFR, DRD1, GNAQ, ADCY8, PRKACB, TUBB4	346	89	5085	0.990777	1	0.964867	100
Annotation Cluster 125	Enrichment Score: 0.4433947185063125
Category	Term	Count	%	PValue	Genes	List Total	Pop Hits	Pop Total	Fold Enrichment	Bonferroni	Benjamini	FDR
SP_PIR_KEYWORDS	trimer	4	0.348129	0.195939	COL1A2, COL12A1, COL5A1, COL4A5	1136	26	19235	2.60496	1	0.841648	96.008
SP_PIR_KEYWORDS	collagen	9	0.78329	0.197791	COL23A1, PLOD2, COL1A2, COL12A1, SCARA3, C1QL4, MFRP, COL5A1, COL4A5	1136	95	19235	1.6041	1	0.836574	96.1417
INTERPRO	IPR008160:Collagen triple helix repeat	8	0.696258	0.265418	COL23A1, COL1A2, COL12A1, SCARA3, C1QL4, MFRP, COL5A1, COL4A5	1035	84	16659	1.53292	1	0.998865	99.4096
SP_PIR_KEYWORDS	hydroxylysine	4	0.348129	0.275656	COL1A2, COL12A1, COL5A1, COL4A5	1136	31	19235	2.1848	1	0.877934	99.1459
SP_PIR_KEYWORDS	triple helix	4	0.348129	0.275656	COL1A2, COL12A1, COL5A1, COL4A5	1136	31	19235	2.1848	1	0.877934	99.1459
GOTERM_MF_FAT	GO:0005201~extracellular matrix structural constituent	8	0.696258	0.290381	TUFT1, AMELY, IMPG1, COMP, COL1A2, COL12A1, COL5A1, COL4A5	812	86	12983	1.48734	1	0.979506	99.5528
GOTERM_CC_FAT	GO:0005581~collagen	4	0.348129	0.3642	COL1A2, COL12A1, COL5A1, COL4A5	785	35	12782	1.86089	1	0.954296	99.8558
SP_PIR_KEYWORDS	hydroxyproline	4	0.348129	0.37427	COL1A2, COL12A1, COL5A1, COL4A5	1136	37	19235	1.83051	1	0.920679	99.9016
GOTERM_BP_FAT	GO:0030198~extracellular matrix organization	8	0.696258	0.480674	POMT1, MYF5, COL1A2, COL12A1, B4GALT7, COL5A1, APLP1, CYR61	850	104	13528	1.22425	1	0.99714	99.9993
GOTERM_BP_FAT	GO:0030199~collagen fibril organization	3	0.261097	0.551178	COL1A2, COL12A1, COL5A1	850	29	13528	1.64641	1	0.998215	99.9999
GOTERM_CC_FAT	GO:0044420~extracellular matrix part	7	0.609225	0.730801	EGFL6, AMELY, COL1A2, COL12A1, COL5A1, APLP1, COL4A5	785	117	12782	0.974185	1	0.986413	100
SP_PIR_KEYWORDS	hydroxylation	4	0.348129	0.797689	COL1A2, COL12A1, COL5A1, COL4A5	1136	71	19235	0.953928	1	0.988431	100
Annotation Cluster 126	Enrichment Score: 0.4399206656019861
Category	Term	Count	%	PValue	Genes	List Total	Pop Hits	Pop Total	Fold Enrichment	Bonferroni	Benjamini	FDR
GOTERM_CC_FAT	GO:0030140~trans-Golgi network transport vesicle	4	0.348129	0.179707	AP1G2, GOPC, RAB14, STEAP2	785	24	12782	2.7138	1	0.944544	94.2809
GOTERM_CC_FAT	GO:0005798~Golgi-associated vesicle	6	0.522193	0.201417	PACSIN1, AP1G2, GOPC, RAB14, OCRL, STEAP2	785	51	12782	1.91562	1	0.947502	96.1179
GOTERM_CC_FAT	GO:0030133~transport vesicle	6	0.522193	0.380808	RAB3A, AP1G2, GOPC, RAB14, STEAP2, YIPF1	785	66	12782	1.48025	1	0.951393	99.9016
GOTERM_BP_FAT	GO:0006892~post-Golgi vesicle-mediated transport	5	0.435161	0.497901	AP1G1, GOPC, RAB14, VTI1B, STEAP2	850	58	13528	1.37201	1	0.997564	99.9996
GOTERM_BP_FAT	GO:0048193~Golgi vesicle transport	6	0.522193	0.920209	AP1G1, GOPC, RAB14, VTI1B, STEAP2, STX10	850	131	13528	0.728945	1	0.99999	100
Annotation Cluster 127	Enrichment Score: 0.439119059517242
Category	Term	Count	%	PValue	Genes	List Total	Pop Hits	Pop Total	Fold Enrichment	Bonferroni	Benjamini	FDR
GOTERM_BP_FAT	GO:0009071~serine family amino acid catabolic process	3	0.261097	0.148695	SDS, CDO1, C1ORF69	850	11	13528	4.34053	1	0.986149	94.5244
GOTERM_BP_FAT	GO:0009069~serine family amino acid metabolic process	4	0.348129	0.221491	SDS, CDO1, AGXT, C1ORF69	850	26	13528	2.44851	1	0.987078	98.9088
GOTERM_BP_FAT	GO:0009063~cellular amino acid catabolic process	6	0.522193	0.425037	SDS, BCKDHB, CDO1, GAD1, DDAH1, C1ORF69	850	68	13528	1.40429	1	0.99603	99.9954
GOTERM_BP_FAT	GO:0009310~amine catabolic process	6	0.522193	0.546579	SDS, BCKDHB, CDO1, GAD1, DDAH1, C1ORF69	850	78	13528	1.22425	1	0.998247	99.9999
GOTERM_BP_FAT	GO:0016054~organic acid catabolic process	8	0.696258	0.550525	CPT2, AKR1A1, SDS, BCKDHB, CDO1, GAD1, DDAH1, C1ORF69	850	111	13528	1.14705	1	0.998253	99.9999
GOTERM_BP_FAT	GO:0046395~carboxylic acid catabolic process	8	0.696258	0.550525	CPT2, AKR1A1, SDS, BCKDHB, CDO1, GAD1, DDAH1, C1ORF69	850	111	13528	1.14705	1	0.998253	99.9999
Annotation Cluster 128	Enrichment Score: 0.43864185955990814
Category	Term	Count	%	PValue	Genes	List Total	Pop Hits	Pop Total	Fold Enrichment	Bonferroni	Benjamini	FDR
GOTERM_MF_FAT	GO:0004620~phospholipase activity	9	0.78329	0.146033	PLCL2, CHRM5, PLA2G4A, GNAQ, SMPDL3A, LCAT, LIPG, PLA2G2A, PHLDB2	812	83	12983	1.73374	1	0.96608	91.7065
GOTERM_MF_FAT	GO:0008081~phosphoric diester hydrolase activity	9	0.78329	0.153183	PLCL2, CHRM5, GNAQ, PDE1B, SMPDL3A, PDE3A, PHLDB2, GDPD1, GDPD2	812	84	12983	1.7131	1	0.962329	92.7365
GOTERM_MF_FAT	GO:0016298~lipase activity	9	0.78329	0.286578	PLCL2, CHRM5, PLA2G4A, GNAQ, SMPDL3A, LCAT, LIPG, PLA2G2A, PHLDB2	812	100	12983	1.439	1	0.980102	99.5135
GOTERM_MF_FAT	GO:0004629~phospholipase C activity	4	0.348129	0.305427	PLCL2, CHRM5, GNAQ, PHLDB2	812	31	12983	2.06309	1	0.979017	99.6811
GOTERM_MF_FAT	GO:0004623~phospholipase A2 activity	3	0.261097	0.489455	PLA2G4A, LCAT, PLA2G2A	812	26	12983	1.84487	1	0.992894	99.9975
GOTERM_MF_FAT	GO:0004091~carboxylesterase activity	7	0.609225	0.559562	ACOT9, PLA2G4A, LCAT, LIPG, PLA2G2A, ESD, C20ORF3	812	96	12983	1.16586	1	0.995103	99.9998
SP_PIR_KEYWORDS	lipid degradation	5	0.435161	0.754485	PLA2G4A, LIPG, ABHD4, PLA2G2A, PHLDB2	1136	86	19235	0.984431	1	0.983926	100
GOTERM_BP_FAT	GO:0016042~lipid catabolic process	10	0.870322	0.765319	PLA2G4A, DRD1, CPT2, GM2A, SMPDL3A, APOE, LIPG, ABHD4, PLA2G2A, PHLDB2	850	173	13528	0.919959	1	0.999731	100
Annotation Cluster 129	Enrichment Score: 0.4375844485762345
Category	Term	Count	%	PValue	Genes	List Total	Pop Hits	Pop Total	Fold Enrichment	Bonferroni	Benjamini	FDR
UP_SEQ_FEATURE	repeat:LRR 10	11	0.957354	0.157249	IGSF10, LRRC33, LRRTM4, DNAH17, LRRTM1, FSIP2, RLTPR, LRRC15, LGR6, TLR8, NYX	1136	117	19113	1.58182	1	0.999628	95.2791
UP_SEQ_FEATURE	repeat:LRR 13	8	0.696258	0.164275	IGSF10, LRRC33, DNAH17, FSIP2, RLTPR, LRRC15, LGR6, TLR8	1136	76	19113	1.77103	1	0.999625	95.9343
UP_SEQ_FEATURE	repeat:LRR 8	13	1.13142	0.17544	LRRC33, DNAH17, RLTPR, LRRC15, LGR6, TLR8, IGSF10, LRRTM4, LRCH2, FSIP2, LRRTM1, FBXL13, NYX	1136	149	19113	1.46794	1	0.999655	96.8019
UP_SEQ_FEATURE	repeat:LRR 9	12	1.04439	0.178913	IGSF10, LRRC33, LRRTM4, LRCH2, DNAH17, LRRTM1, FSIP2, RLTPR, LRRC15, LGR6, TLR8, NYX	1136	135	19113	1.49554	1	0.999633	97.0339
UP_SEQ_FEATURE	repeat:LRR 11	9	0.78329	0.259425	IGSF10, LRRC33, DNAH17, FSIP2, RLTPR, LRRC15, LGR6, TLR8, NYX	1136	102	19113	1.48454	1	0.999944	99.5298
SP_PIR_KEYWORDS	leucine-rich repeat	23	2.00174	0.265963	STK11IP, LRRC33, DNAH17, RLTPR, NXF3, LRRC15, LGR6, TLR8, PXDNL, IGSF10, ZYG11B, PRAMEF3, PRAMEF6, LRRTM4, LRCH2, NTRK1, LRRTM1, FSIP2, ANP32A, FBXL13, LRRC61, NYX, FBXL18	1136	322	19235	1.20944	1	0.875627	98.9607
UP_SEQ_FEATURE	repeat:LRR 12	8	0.696258	0.295752	IGSF10, LRRC33, DNAH17, FSIP2, RLTPR, LRRC15, LGR6, TLR8	1136	91	19113	1.47911	1	0.999971	99.8083
UP_SEQ_FEATURE	repeat:LRR 3	21	1.82768	0.317296	STK11IP, LRRC33, DNAH17, RLTPR, LRRC15, LGR6, TLR8, PXDNL, IGSF10, ZYG11B, PRAMEF3, PRAMEF6, LRRTM4, LRCH2, NTRK1, FSIP2, LRRTM1, ANP32A, FBXL13, NYX, FBXL18	1136	299	19113	1.18168	1	0.999979	99.8899
UP_SEQ_FEATURE	repeat:LRR 1	22	1.91471	0.339101	STK11IP, LRRC33, DNAH17, RLTPR, LRRC15, LGR6, TLR8, PXDNL, IGSF10, ZYG11B, PRAMEF3, PRAMEF6, LRRTM4, LRCH2, NTRK1, FSIP2, LRRTM1, ANP32A, FBXL13, LRRC61, NYX, FBXL18	1136	318	19113	1.16398	1	0.999988	99.9383
UP_SEQ_FEATURE	repeat:LRR 2	22	1.91471	0.343207	STK11IP, LRRC33, DNAH17, RLTPR, LRRC15, LGR6, TLR8, PXDNL, IGSF10, ZYG11B, PRAMEF3, PRAMEF6, LRRTM4, LRCH2, NTRK1, FSIP2, LRRTM1, ANP32A, FBXL13, LRRC61, NYX, FBXL18	1136	319	19113	1.16033	1	0.999989	99.9448
UP_SEQ_FEATURE	repeat:LRR 15	5	0.435161	0.359288	LRRC33, RLTPR, LRRC15, LGR6, TLR8	1136	51	19113	1.64949	1	0.999992	99.9645
UP_SEQ_FEATURE	repeat:LRR 7	13	1.13142	0.360418	LRRC33, DNAH17, RLTPR, LRRC15, LGR6, TLR8, IGSF10, LRRTM4, LRCH2, FSIP2, LRRTM1, FBXL13, NYX	1136	177	19113	1.23572	1	0.999991	99.9656
UP_SEQ_FEATURE	repeat:LRR 6	15	1.30548	0.366772	STK11IP, LRRC33, DNAH17, RLTPR, LRRC15, LGR6, TLR8, PXDNL, IGSF10, LRRTM4, LRCH2, FSIP2, LRRTM1, FBXL13, NYX	1136	210	19113	1.20177	1	0.999991	99.9713
SMART	SM00369:LRR_TYP	10	0.870322	0.414788	IGSF10, LRRC33, LRRTM4, LRCH2, LRRTM1, LRRC15, LGR6, TLR8, PXDNL, NYX	559	131	9079	1.23981	1	0.977115	99.9168
INTERPRO	IPR003591:Leucine-rich repeat, typical subtype	10	0.870322	0.426316	IGSF10, LRRC33, LRRTM4, LRCH2, LRRTM1, LRRC15, LGR6, TLR8, PXDNL, NYX	1035	131	16659	1.22868	1	0.999846	99.9903
UP_SEQ_FEATURE	repeat:LRR 14	5	0.435161	0.480754	LRRC33, RLTPR, LRRC15, LGR6, TLR8	1136	60	19113	1.40207	1	0.999999	99.9992
UP_SEQ_FEATURE	repeat:LRR 16	4	0.348129	0.504819	LRRC33, RLTPR, LGR6, TLR8	1136	45	19113	1.49554	1	1	99.9996
UP_SEQ_FEATURE	repeat:LRR 5	15	1.30548	0.508165	STK11IP, LRRC33, DNAH17, RLTPR, LRRC15, LGR6, TLR8, PXDNL, IGSF10, LRRTM4, LRCH2, FSIP2, LRRTM1, FBXL13, NYX	1136	231	19113	1.09252	1	1	99.9997
UP_SEQ_FEATURE	repeat:LRR 4	16	1.39252	0.534406	STK11IP, LRRC33, DNAH17, RLTPR, LRRC15, LGR6, TLR8, PXDNL, IGSF10, LRRTM4, LRCH2, FSIP2, LRRTM1, ANP32A, FBXL13, NYX	1136	252	19113	1.06824	1	1	99.9999
SMART	SM00013:LRRNT	7	0.609225	0.574193	IGSF10, LRRTM4, LRRTM1, LRRC15, LGR6, PXDNL, NYX	559	99	9079	1.14839	1	0.990246	99.9988
INTERPRO	IPR000372:Leucine-rich repeat, cysteine-rich flanking region, N-terminal	7	0.609225	0.583575	IGSF10, LRRTM4, LRRTM1, LRRC15, LGR6, PXDNL, NYX	1035	99	16659	1.13808	1	0.999971	100
SMART	SM00082:LRRCT	6	0.522193	0.636285	IGSF10, NTRK1, LRRC15, TLR8, PXDNL, NYX	559	88	9079	1.10738	1	0.991379	99.9998
INTERPRO	IPR000483:Cysteine-rich flanking region, C-terminal	6	0.522193	0.644532	IGSF10, NTRK1, LRRC15, TLR8, PXDNL, NYX	1035	88	16659	1.09743	1	0.999984	100
INTERPRO	IPR001611:Leucine-rich repeat	13	1.13142	0.677236	STK11IP, LRRC33, LRRC15, LGR6, TLR8, PXDNL, IGSF10, LRRTM4, LRCH2, LRRTM1, ANP32A, LRRC61, NYX	1035	213	16659	0.982364	1	0.999989	100
Annotation Cluster 130	Enrichment Score: 0.43718522821472017
Category	Term	Count	%	PValue	Genes	List Total	Pop Hits	Pop Total	Fold Enrichment	Bonferroni	Benjamini	FDR
GOTERM_BP_FAT	GO:0006979~response to oxidative stress	14	1.21845	0.230193	EGFR, ALS2, S100A7, PTGS1, ATRN, ADRBK1, DDIT3, PXN, PXDNL, PLA2G4A, APOE, SCARA3, CLN8, SRXN1	850	164	13528	1.35862	1	0.987048	99.1091
GOTERM_BP_FAT	GO:0000302~response to reactive oxygen species	7	0.609225	0.33084	PLA2G4A, S100A7, APOE, ADRBK1, DDIT3, PXN, PXDNL	850	75	13528	1.48543	1	0.992204	99.9289
GOTERM_BP_FAT	GO:0010035~response to inorganic substance	13	1.13142	0.640816	EGFR, CAV1, S100A7, ADRBK1, DDIT3, PXN, PXDNL, PLA2G4A, GSN, APOE, LCAT, SLC30A4, TFF1	850	205	13528	1.00926	1	0.99916	100
Annotation Cluster 131	Enrichment Score: 0.4337855682021811
Category	Term	Count	%	PValue	Genes	List Total	Pop Hits	Pop Total	Fold Enrichment	Bonferroni	Benjamini	FDR
GOTERM_CC_FAT	GO:0044448~cell cortex part	8	0.696258	0.246346	GM2A, ACTN4, CAPZA2, PSTPIP1, ANLN, CAP1, LLGL1, SPTB	785	83	12782	1.56943	1	0.94763	98.318
GOTERM_CC_FAT	GO:0030863~cortical cytoskeleton	5	0.435161	0.353935	ACTN4, CAPZA2, CAP1, LLGL1, SPTB	785	49	12782	1.66151	1	0.953018	99.8182
GOTERM_CC_FAT	GO:0005938~cell cortex	11	0.957354	0.406356	CAV1, PARD3, GM2A, ACTN4, CAPZA2, PSTPIP1, TCL1A, ANLN, CAP1, LLGL1, SPTB	785	146	12782	1.22679	1	0.949918	99.9465
GOTERM_CC_FAT	GO:0030864~cortical actin cytoskeleton	3	0.261097	0.519377	CAP1, LLGL1, SPTB	785	28	12782	1.74459	1	0.962528	99.9975
Annotation Cluster 132	Enrichment Score: 0.43071166625356133
Category	Term	Count	%	PValue	Genes	List Total	Pop Hits	Pop Total	Fold Enrichment	Bonferroni	Benjamini	FDR
GOTERM_BP_FAT	GO:0051258~protein polymerization	6	0.522193	0.191905	CAV1, GSN, ARPC4, TUBG1, WAS, TTLL3, TUBB4	850	49	13528	1.94881	1	0.986996	97.861
GOTERM_BP_FAT	GO:0006461~protein complex assembly	37	3.22019	0.234574	E2F2, PARD3, CAV1, APC2, PRKAG1, CAPZA2, TAF9B, ANLN, ARPC4, SLC7A6, LLGL1, PXN, TTLL3, GSN, GOPC, PEX14, TAF9, TUBG1, SLC1A1, PILRB, APBA1, C9ORF24, APC, TUBB4, TAF1, DARS, OTC, MED12, DPAGT1, TTF1, PFKM, WAS, GJB1, BAX, THRAP3, TCEB2, QPRT, WASL	850	505	13528	1.16607	1	0.987933	99.1963
GOTERM_BP_FAT	GO:0070271~protein complex biogenesis	37	3.22019	0.234574	E2F2, PARD3, CAV1, APC2, PRKAG1, CAPZA2, TAF9B, ANLN, ARPC4, SLC7A6, LLGL1, PXN, TTLL3, GSN, GOPC, PEX14, TAF9, TUBG1, SLC1A1, PILRB, APBA1, C9ORF24, APC, TUBB4, TAF1, DARS, OTC, MED12, DPAGT1, TTF1, PFKM, WAS, GJB1, BAX, THRAP3, TCEB2, QPRT, WASL	850	505	13528	1.16607	1	0.987933	99.1963
GOTERM_BP_FAT	GO:0043933~macromolecular complex subunit organization	50	4.35161	0.263904	E2F2, CAPZA2, PRKAG1, SLC7A6, TTLL3, HIST1H2BO, APOE, GSN, LCAT, GOPC, TUBG1, SLC1A1, PILRB, TUBB4, NUP133, DARS, HIST1H1C, OTC, MED12, TTF1, DPAGT1, PFKM, WAS, RPS15, PLA2G2A, WASL, SNRPC, TSPY2, CAV1, PARD3, TSPY1, APC2, TAF9B, NUFIP1, ARPC4, ANLN, PXN, LLGL1, PEX14, TAF9, APBA1, APC, C9ORF24, TAF1, SOAT2, HIST1H3J, GJB1, BAX, THRAP3, LIPG, TCEB2, QPRT	850	710	13528	1.1208	1	0.988926	99.6029
GOTERM_BP_FAT	GO:0065003~macromolecular complex assembly	46	4.00348	0.3203	TSPY2, E2F2, PARD3, CAV1, TSPY1, APC2, PRKAG1, CAPZA2, TAF9B, NUFIP1, ANLN, ARPC4, SLC7A6, LLGL1, PXN, TTLL3, HIST1H2BO, GSN, APOE, GOPC, PEX14, TAF9, TUBG1, SLC1A1, PILRB, APBA1, TUBB4, C9ORF24, APC, HIST1H3J, SOAT2, TAF1, HIST1H1C, DARS, OTC, MED12, DPAGT1, TTF1, PFKM, WAS, GJB1, BAX, THRAP3, RPS15, TCEB2, QPRT, WASL, SNRPC	850	665	13528	1.10091	1	0.991263	99.9058
GOTERM_BP_FAT	GO:0043623~cellular protein complex assembly	10	0.870322	0.694737	CAV1, GSN, ANLN, ARPC4, TUBG1, WAS, PILRB, PXN, TTLL3, TUBB4, C9ORF24	850	162	13528	0.982426	1	0.999502	100
GOTERM_BP_FAT	GO:0034621~cellular macromolecular complex subunit organization	21	1.82768	0.733759	TSPY2, NUP133, HIST1H3J, TAF1, CAV1, TSPY1, HIST1H1C, NUFIP1, TTF1, ARPC4, ANLN, WAS, PXN, TTLL3, HIST1H2BO, GSN, RPS15, WASL, SNRPC, TUBG1, PILRB, C9ORF24, TUBB4	850	357	13528	0.936194	1	0.999668	100
GOTERM_BP_FAT	GO:0034622~cellular macromolecular complex assembly	18	1.56658	0.787561	TSPY2, HIST1H3J, TAF1, CAV1, TSPY1, HIST1H1C, NUFIP1, ARPC4, ANLN, WAS, PXN, TTLL3, HIST1H2BO, GSN, RPS15, SNRPC, TUBG1, PILRB, C9ORF24, TUBB4	850	318	13528	0.900866	1	0.999806	100
Annotation Cluster 133	Enrichment Score: 0.4297479430485297
Category	Term	Count	%	PValue	Genes	List Total	Pop Hits	Pop Total	Fold Enrichment	Bonferroni	Benjamini	FDR
GOTERM_MF_FAT	GO:0019888~protein phosphatase regulator activity	6	0.522193	0.234879	PHACTR2, PPP2R3B, IGBP1, PPP1R1A, C7ORF16, CSNK2A1P	812	53	12983	1.81007	1	0.978197	98.5335
GOTERM_MF_FAT	GO:0019208~phosphatase regulator activity	6	0.522193	0.270783	PHACTR2, PPP2R3B, IGBP1, PPP1R1A, C7ORF16, CSNK2A1P	812	56	12983	1.7131	1	0.977565	99.3128
GOTERM_MF_FAT	GO:0004864~phosphoprotein phosphatase inhibitor activity	3	0.261097	0.529422	PHACTR2, PPP1R1A, C7ORF16	812	28	12983	1.7131	1	0.994266	99.9993
GOTERM_MF_FAT	GO:0019212~phosphatase inhibitor activity	3	0.261097	0.567206	PHACTR2, PPP1R1A, C7ORF16	812	30	12983	1.59889	1	0.995471	99.9998
Annotation Cluster 134	Enrichment Score: 0.42647469110755304
Category	Term	Count	%	PValue	Genes	List Total	Pop Hits	Pop Total	Fold Enrichment	Bonferroni	Benjamini	FDR
GOTERM_BP_FAT	GO:0007612~learning	7	0.609225	0.172975	DRD1, PDE1B, ADRA1B, NLGN3, ATP1A2, VDAC3, CLN8	850	60	13528	1.85678	1	0.987703	96.7517
GOTERM_BP_FAT	GO:0007628~adult walking behavior	3	0.261097	0.405828	DRD1, CLN8, KLHL1	850	22	13528	2.17027	1	0.995624	99.9917
GOTERM_BP_FAT	GO:0008344~adult locomotory behavior	5	0.435161	0.442111	HOXD9, DRD1, ATP1A2, CLN8, KLHL1	850	54	13528	1.47364	1	0.996467	99.9973
GOTERM_BP_FAT	GO:0030534~adult behavior	6	0.522193	0.634225	HOXD9, DRD1, ADRA1B, ATP1A2, CLN8, KLHL1	850	86	13528	1.11037	1	0.999106	100
Annotation Cluster 135	Enrichment Score: 0.42525376420501165
Category	Term	Count	%	PValue	Genes	List Total	Pop Hits	Pop Total	Fold Enrichment	Bonferroni	Benjamini	FDR
INTERPRO	IPR014352:FERM/acyl-CoA-binding protein, 3-helical bundle	6	0.522193	0.125869	FRMD5, FRMD4A, FRMD4B, PTPN13, ACBD7, DBI	1035	43	16659	2.2459	1	0.995348	89.3352
INTERPRO	IPR019750:Band 4.1 subgroup	4	0.348129	0.200308	FRMD5, FRMD4A, FRMD4B, PTPN13	1035	25	16659	2.5753	1	0.998126	97.5744
INTERPRO	IPR018980:FERM, C-terminal PH-like domain	4	0.348129	0.200308	FRMD5, FRMD4A, FRMD4B, PTPN13	1035	25	16659	2.5753	1	0.998126	97.5744
INTERPRO	IPR018979:FERM, N-terminal	4	0.348129	0.284688	FRMD5, FRMD4A, FRMD4B, PTPN13	1035	30	16659	2.14609	1	0.99896	99.6206
UP_SEQ_FEATURE	domain:FERM	4	0.348129	0.548842	FRMD5, FRMD4A, FRMD4B, PTPN13	1136	48	19113	1.40207	1	1	99.9999
INTERPRO	IPR000299:FERM domain	4	0.348129	0.565073	FRMD5, FRMD4A, FRMD4B, PTPN13	1035	47	16659	1.36984	1	0.999962	99.9999
INTERPRO	IPR019748:FERM central domain	4	0.348129	0.565073	FRMD5, FRMD4A, FRMD4B, PTPN13	1035	47	16659	1.36984	1	0.999962	99.9999
SMART	SM00295:B41	4	0.348129	0.601049	FRMD5, FRMD4A, FRMD4B, PTPN13	559	50	9079	1.29932	1	0.991009	99.9995
INTERPRO	IPR019747:FERM conserved site	4	0.348129	0.607583	FRMD5, FRMD4A, FRMD4B, PTPN13	1035	50	16659	1.28765	1	0.99998	100
INTERPRO	IPR019749:Band 4.1 domain	4	0.348129	0.607583	FRMD5, FRMD4A, FRMD4B, PTPN13	1035	50	16659	1.28765	1	0.99998	100
Annotation Cluster 136	Enrichment Score: 0.42454040333012455
Category	Term	Count	%	PValue	Genes	List Total	Pop Hits	Pop Total	Fold Enrichment	Bonferroni	Benjamini	FDR
GOTERM_BP_FAT	GO:0007268~synaptic transmission	23	2.00174	0.243466	ALS2, RAB3A, KLK8, DRD1, GRIK5, BSN, NLGN3, ATP1A2, GRIA4, ADORA1, VDAC3, DMPK, SLC17A7, APOE, SLC1A6, SYN2, RAB14, SHC3, HTR1D, GAD1, SLC1A1, CLN8, APBA1	850	298	13528	1.22836	1	0.987115	99.3491
GOTERM_BP_FAT	GO:0019226~transmission of nerve impulse	26	2.26284	0.277839	ALS2, RAB3A, DRD1, GRIK5, ADORA1, DMPK, APOE, SLC1A6, SYN2, OLIG2, HTR1D, SHC3, SLC1A1, GAD1, APBA1, EIF2B5, KLK8, BSN, NLGN3, GRIA4, ATP1A2, VDAC3, SLC17A7, CHRM5, RAB14, CLN8	850	350	13528	1.18228	1	0.989366	99.7187
GOTERM_BP_FAT	GO:0007267~cell-cell signaling	42	3.65535	0.306517	ALS2, RAB3A, DRD1, FGFR4, CGB5, GDF5, GRIK5, FGF10, POMC, ADORA1, DMPK, APOE, SLC1A6, SYN2, SHC3, HTR1D, GAD1, SLC1A1, APBA1, WNT8B, KLK8, GPR119, LYN, STC2, BSN, NLGN3, ATP1A2, GRIA4, FGF21, VDAC3, GJB1, SLC17A7, AMH, LILRB2, CD86, HOXC11, GPR56, ADRA1B, RAB14, SH3KBP1, PHEX, CLN8	850	600	13528	1.11407	1	0.990184	99.8646
GOTERM_BP_FAT	GO:0050877~neurological system process	63	5.48303	0.966388	ALS2, GM2A, ADCY8, CRHBP, RP2, GRIK5, OR4S1, ADORA1, KIFC3, DMPK, APOE, SLC1A6, TIMM9, OLIG2, SHC3, HTR1D, SLC1A1, EIF2B5, RS1, TMIE, MYO3B, BSN, TOPORS, OR4D6, TAS2R16, CHRM5, LRAT, PPEF1, OR4N4, RAB14, CLN8, OR5AR1, SEMA4A, OR13G1, RBP4, RAB3A, DRD1, RTP4, OPN1LW, ABCA4, MFRP, PDE1B, IMPG1, ARR3, SYN2, OR5B12, CHM, GAD1, IL1RAPL1, APBA1, NYX, KLK8, BFSP2, NLGN3, ATP1A2, GRIA4, VDAC3, RGS9BP, SL…	850	1210	13528	0.828648	1	0.999999	100
Annotation Cluster 137	Enrichment Score: 0.41933631575475316
Category	Term	Count	%	PValue	Genes	List Total	Pop Hits	Pop Total	Fold Enrichment	Bonferroni	Benjamini	FDR
INTERPRO	IPR005123:Oxoglutarate and iron-dependent oxygenase	3	0.261097	0.285065	OGFOD1, PLOD2, ALKBH2	1035	17	16659	2.84041	1	0.998872	99.6239
SP_PIR_KEYWORDS	dioxygenase	6	0.522193	0.3498	OGFOD1, UTY, PLOD2, PTGS1, CDO1, ALKBH2	1136	66	19235	1.53929	1	0.910532	99.8267
UP_SEQ_FEATURE	domain:Fe2OG dioxygenase	3	0.261097	0.357006	OGFOD1, PLOD2, ALKBH2	1136	21	19113	2.40355	1	0.999992	99.9622
GOTERM_MF_FAT	GO:0016702~oxidoreductase activity, acting on single donors with incorporation of molecular oxygen, incorporation of two atoms of oxygen	6	0.522193	0.395884	OGFOD1, UTY, PLOD2, PTGS1, CDO1, ALKBH2	812	66	12983	1.45354	1	0.98721	99.9647
GOTERM_MF_FAT	GO:0016701~oxidoreductase activity, acting on single donors with incorporation of molecular oxygen	6	0.522193	0.408483	OGFOD1, UTY, PLOD2, PTGS1, CDO1, ALKBH2	812	67	12983	1.43184	1	0.988912	99.9747
GOTERM_MF_FAT	GO:0016706~oxidoreductase activity, acting on paired donors, with incorporation or reduction of molecular oxygen, 2-oxoglutarate as one donor, and incorporation of one atom each of oxygen into both donors	3	0.261097	0.529422	OGFOD1, PLOD2, ALKBH2	812	28	12983	1.7131	1	0.994266	99.9993
Annotation Cluster 138	Enrichment Score: 0.418274110579722
Category	Term	Count	%	PValue	Genes	List Total	Pop Hits	Pop Total	Fold Enrichment	Bonferroni	Benjamini	FDR
GOTERM_BP_FAT	GO:0051235~maintenance of location	7	0.609225	0.211928	SLC17A7, CAV1, S100A7, APOE, GOPC, G3BP2, TOPORS	850	64	13528	1.74074	1	0.988515	98.6399
GOTERM_BP_FAT	GO:0051651~maintenance of location in cell	5	0.435161	0.355543	CAV1, APOE, GOPC, G3BP2, TOPORS	850	48	13528	1.65784	1	0.993944	99.9639
GOTERM_BP_FAT	GO:0032507~maintenance of protein location in cell	4	0.348129	0.479685	CAV1, GOPC, G3BP2, TOPORS	850	41	13528	1.55271	1	0.99714	99.9992
GOTERM_BP_FAT	GO:0045185~maintenance of protein location	4	0.348129	0.587309	CAV1, GOPC, G3BP2, TOPORS	850	48	13528	1.32627	1	0.998724	100
Annotation Cluster 139	Enrichment Score: 0.416184695783692
Category	Term	Count	%	PValue	Genes	List Total	Pop Hits	Pop Total	Fold Enrichment	Bonferroni	Benjamini	FDR
GOTERM_BP_FAT	GO:0043266~regulation of potassium ion transport	3	0.261097	0.126714	DRD1, ADORA1, KCNE3	850	10	13528	4.77459	1	0.982765	91.3264
GOTERM_BP_FAT	GO:0032846~positive regulation of homeostatic process	5	0.435161	0.240916	CAV1, PLA2G4A, DRD1, BAX, POT1	850	40	13528	1.98941	1	0.987866	99.3083
GOTERM_BP_FAT	GO:0051279~regulation of release of sequestered calcium ion into cytosol	3	0.261097	0.241818	DRD1, LYN, BAX	850	15	13528	3.18306	1	0.987816	99.323
GOTERM_BP_FAT	GO:0010522~regulation of calcium ion transport into cytosol	4	0.348129	0.272974	CAV1, DRD1, LYN, BAX	850	29	13528	2.19521	1	0.989249	99.6825
GOTERM_BP_FAT	GO:0010524~positive regulation of calcium ion transport into cytosol	3	0.261097	0.360171	CAV1, DRD1, BAX	850	20	13528	2.38729	1	0.994209	99.9683
GOTERM_BP_FAT	GO:0010959~regulation of metal ion transport	7	0.609225	0.399112	CAV1, DRD1, LYN, BAX, ADORA1, KCNE3, DMPK	850	81	13528	1.3754	1	0.995342	99.9898
GOTERM_BP_FAT	GO:0032844~regulation of homeostatic process	9	0.78329	0.425058	CAV1, PLA2G4A, KLK8, DRD1, LYN, MAPK14, BAX, ERCC4, POT1	850	114	13528	1.25647	1	0.99596	99.9954
GOTERM_BP_FAT	GO:0043269~regulation of ion transport	8	0.696258	0.429046	CAV1, DRD1, LYN, ACTN4, BAX, ADORA1, KCNE3, DMPK	850	99	13528	1.28608	1	0.995877	99.9959
GOTERM_BP_FAT	GO:0043270~positive regulation of ion transport	4	0.348129	0.495895	CAV1, DRD1, BAX, ADORA1	850	42	13528	1.51574	1	0.997521	99.9996
GOTERM_BP_FAT	GO:0051928~positive regulation of calcium ion transport	3	0.261097	0.622269	CAV1, DRD1, BAX	850	33	13528	1.44684	1	0.999045	100
GOTERM_BP_FAT	GO:0051899~membrane depolarization	3	0.261097	0.761498	CAV1, ADORA1, DMPK	850	43	13528	1.11037	1	0.999723	100
GOTERM_BP_FAT	GO:0051924~regulation of calcium ion transport	4	0.348129	0.816376	CAV1, DRD1, LYN, BAX	850	69	13528	0.922626	1	0.99986	100
Annotation Cluster 140	Enrichment Score: 0.4160076114292949
Category	Term	Count	%	PValue	Genes	List Total	Pop Hits	Pop Total	Fold Enrichment	Bonferroni	Benjamini	FDR
GOTERM_CC_FAT	GO:0044431~Golgi apparatus part	21	1.82768	0.350978	CAV1, AP1G2, AP1G1, HS3ST1, OCRL, SLC35A2, MGAT1, TAS2R16, PACSIN1, POMGNT1, COG8, CHST6, GOPC, RAB14, WASL, FUT2, STEAP2, AP4B1, LFNG, STX10, GGA3	785	294	12782	1.16306	1	0.953488	99.8058
GOTERM_CC_FAT	GO:0005794~Golgi apparatus	57	4.96084	0.375391	STEAP4, SH3RF1, AP1G2, AP1G1, C6ORF25, PTGS1, SLC35A2, IL17RD, KIFC3, TRAPPC6A, POMGNT1, ATP2B3, FRMD5, PACSIN1, APOE, GOPC, WWOX, EBAG9, NMNAT2, LYN, PTPRR, VTI1B, BICD1, MGAT1, TAS2R16, CHST6, RAB14, WASL, GALNT8, STEAP2, GRB14, CAV1, LST1, GCNT2, APC2, DIAPH2, HS3ST1, MYEF2, CALCOCO2, ATP6V1B2, OCRL, GPRC5A, GALNT10, ECE1, SLC35B3, ARPC2, AP3D1, FUT2, FGD5, LFNG, B4GALT7, STX10, B3GAT2, COG8, …	785	872	12782	1.06436	1	0.952365	99.8884
SP_PIR_KEYWORDS	golgi apparatus	37	3.22019	0.428759	STEAP4, SH3RF1, CAV1, LST1, GCNT2, APC2, AP1G2, AP1G1, C6ORF25, HS3ST1, CALCOCO2, SLC35A2, IL17RD, TRAPPC6A, POMGNT1, GALNT10, SLC35B3, GOPC, AP3D1, FUT2, LFNG, STX10, B4GALT7, WWOX, EBAG9, NMNAT2, LYN, BICD1, B3GAT2, MGAT1, COG8, CHST6, SCARA3, GALNT8, AP4B1, GRB14, GGA3	1136	588	19235	1.06546	1	0.930498	99.9744
Annotation Cluster 141	Enrichment Score: 0.4151682645935565
Category	Term	Count	%	PValue	Genes	List Total	Pop Hits	Pop Total	Fold Enrichment	Bonferroni	Benjamini	FDR
GOTERM_BP_FAT	GO:0001782~B cell homeostasis	3	0.261097	0.148695	BAX, IKBKG, IKBKB	850	11	13528	4.34053	1	0.986149	94.5244
GOTERM_BP_FAT	GO:0048872~homeostasis of number of cells	9	0.78329	0.290896	LYN, BAX, CSF1, IKBKG, SMAD5, DYRK3, BCL6, IKBKB, KLF1	850	100	13528	1.43238	1	0.989214	99.7976
GOTERM_BP_FAT	GO:0002260~lymphocyte homeostasis	3	0.261097	0.531991	BAX, IKBKG, IKBKB	850	28	13528	1.70521	1	0.998114	99.9999
KEGG_PATHWAY	hsa04210:Apoptosis	7	0.609225	0.54497	PIK3CB, BAX, NTRK1, IKBKG, ENDOD1, PRKACB, IKBKB	346	87	5085	1.18248	1	0.948247	99.9935
GOTERM_BP_FAT	GO:0001776~leukocyte homeostasis	3	0.261097	0.669651	BAX, IKBKG, IKBKB	850	36	13528	1.32627	1	0.999354	100
Annotation Cluster 142	Enrichment Score: 0.41479223583227853
Category	Term	Count	%	PValue	Genes	List Total	Pop Hits	Pop Total	Fold Enrichment	Bonferroni	Benjamini	FDR
INTERPRO	IPR004088:K Homology, type 1	4	0.348129	0.336715	PCBP4, PCBP2, FMR1, DDX53	1035	33	16659	1.95099	1	0.999497	99.892
INTERPRO	IPR018111:K Homology, type 1, subgroup	4	0.348129	0.371332	PCBP4, PCBP2, FMR1, DDX53	1035	35	16659	1.8395	1	0.999665	99.9557
SMART	SM00322:KH	4	0.348129	0.399453	PCBP4, PCBP2, FMR1, DDX53	559	37	9079	1.75584	1	0.977271	99.8829
UP_SEQ_FEATURE	domain:KH 2	3	0.261097	0.400251	PCBP4, PCBP2, FMR1	1136	23	19113	2.19454	1	0.999995	99.9891
UP_SEQ_FEATURE	domain:KH 1	3	0.261097	0.400251	PCBP4, PCBP2, FMR1	1136	23	19113	2.19454	1	0.999995	99.9891
INTERPRO	IPR004087:K Homology	4	0.348129	0.405593	PCBP4, PCBP2, FMR1, DDX53	1035	37	16659	1.74007	1	0.999794	99.9826
Annotation Cluster 143	Enrichment Score: 0.4113030808553313
Category	Term	Count	%	PValue	Genes	List Total	Pop Hits	Pop Total	Fold Enrichment	Bonferroni	Benjamini	FDR
GOTERM_BP_FAT	GO:0007264~small GTPase mediated signal transduction	26	2.26284	0.10477	RAB3A, RGL3, IQGAP2, RRAD, IQGAP1, RAB40A, RAB41, ARHGAP5, APOE, RAPGEF5, SHC3, ARL5B, RAPGEF1, RABIF, G3BP2, RAB7L1, RND2, RERG, RASL11A, NTRK1, MAPK14, RAB14, COL1A2, EPOR, RAPGEFL1, NKIRAS1	850	305	13528	1.35671	1	0.977662	86.4266
GOTERM_MF_FAT	GO:0003924~GTPase activity	19	1.65361	0.110739	EEF1A1, RAB3A, EIF5B, RRAD, GNG11, RAB7L1, RERG, RND2, GNG8, ARHGAP5, RASL11A, GNAQ, SRPR, GSPT2, RAB14, TUBG1, NKIRAS1, EHD3, TUBB4	812	211	12983	1.43976	1	0.959824	84.292
INTERPRO	IPR013753:Ras	11	0.957354	0.248424	RND2, RERG, RAB3A, RAB41, ARHGAP5, RASL11A, RAB14, RRAD, RAB7L1, NKIRAS1, RAB40A	1035	125	16659	1.41642	1	0.998968	99.1362
INTERPRO	IPR001806:Ras GTPase	11	0.957354	0.328386	RND2, RERG, RAB3A, RAB41, ARHGAP5, RASL11A, RAB14, RRAD, RAB7L1, NKIRAS1, RAB40A	1035	135	16659	1.3115	1	0.999473	99.8671
INTERPRO	IPR005225:Small GTP-binding protein	12	1.04439	0.464215	RND2, RERG, RAB3A, RAB41, RASL11A, EIF5B, RAB14, RRAD, RAB7L1, NKIRAS1, ARL5B, RAB40A	1035	167	16659	1.15657	1	0.999889	99.9969
UP_SEQ_FEATURE	nucleotide phosphate-binding region:GTP	19	1.65361	0.492246	EEF1A1, RAB3A, EIF5B, RRAD, RAB7L1, IRGC, RAB40A, RERG, RND2, RAB41, RASL11A, GNAQ, SRPR, GSPT2, RAB14, TUBG1, NKIRAS1, ARL5B, TUBB4	1136	295	19113	1.08363	1	1	99.9994
SP_PIR_KEYWORDS	gtp-binding	19	1.65361	0.664305	EEF1A1, RAB3A, EIF5B, RRAD, RAB7L1, IRGC, RAB40A, RERG, RND2, RAB41, RASL11A, GNAQ, SRPR, GSPT2, RAB14, TUBG1, NKIRAS1, ARL5B, TUBB4	1136	329	19235	0.977848	1	0.970992	100
GOTERM_MF_FAT	GO:0005525~GTP binding	21	1.82768	0.788882	EEF1A1, RAB3A, EIF5B, RRAD, RAB7L1, IRGC, RAB40A, RERG, RND2, RAB41, ARHGAP5, RASL11A, GNAQ, SRPR, GSPT2, RAB14, TUBG1, NKIRAS1, ARL5B, EHD3, TUBB4	812	372	12983	0.9026	1	0.999372	100
GOTERM_MF_FAT	GO:0019001~guanyl nucleotide binding	21	1.82768	0.824681	EEF1A1, RAB3A, EIF5B, RRAD, RAB7L1, IRGC, RAB40A, RERG, RND2, RAB41, ARHGAP5, RASL11A, GNAQ, SRPR, GSPT2, RAB14, TUBG1, NKIRAS1, ARL5B, EHD3, TUBB4	812	382	12983	0.878972	1	0.99962	100
GOTERM_MF_FAT	GO:0032561~guanyl ribonucleotide binding	21	1.82768	0.824681	EEF1A1, RAB3A, EIF5B, RRAD, RAB7L1, IRGC, RAB40A, RERG, RND2, RAB41, ARHGAP5, RASL11A, GNAQ, SRPR, GSPT2, RAB14, TUBG1, NKIRAS1, ARL5B, EHD3, TUBB4	812	382	12983	0.878972	1	0.99962	100
Annotation Cluster 144	Enrichment Score: 0.40630366744278346
Category	Term	Count	%	PValue	Genes	List Total	Pop Hits	Pop Total	Fold Enrichment	Bonferroni	Benjamini	FDR
GOTERM_BP_FAT	GO:0033365~protein localization in organelle	14	1.21845	0.128084	SRP14, DRD1, MTX3, NDUFA13, FGF10, TOPORS, TIMM23, TIMM8A, TRNT1, SRPR, TIMM9, BCL6, RANBP2, SEC61G	850	146	13528	1.52612	1	0.981509	91.5686
GOTERM_BP_FAT	GO:0006913~nucleocytoplasmic transport	13	1.13142	0.274343	NUP133, DRD1, NXF3, SMG1, NDUFA13, FGF10, NUPL2, CCHCR1, RPS15, ANP32A, BCL6, RANBP2, THOC5	850	156	13528	1.32627	1	0.989084	99.6931
GOTERM_BP_FAT	GO:0051169~nuclear transport	13	1.13142	0.288852	NUP133, DRD1, NXF3, SMG1, NDUFA13, FGF10, NUPL2, CCHCR1, RPS15, ANP32A, BCL6, RANBP2, THOC5	850	158	13528	1.30949	1	0.989438	99.7868
GOTERM_BP_FAT	GO:0017038~protein import	11	0.957354	0.307354	TRNT1, DRD1, MTX3, TIMM9, NDUFA13, PEX14, FGF10, BCL6, RANBP2, TIMM23, TIMM8A	850	131	13528	1.3364	1	0.990146	99.8675
GOTERM_BP_FAT	GO:0034504~protein localization in nucleus	6	0.522193	0.710668	DRD1, NDUFA13, FGF10, BCL6, TOPORS, RANBP2	850	94	13528	1.01587	1	0.999571	100
GOTERM_BP_FAT	GO:0006606~protein import into nucleus	5	0.435161	0.796439	DRD1, NDUFA13, FGF10, BCL6, RANBP2	850	86	13528	0.925308	1	0.999824	100
GOTERM_BP_FAT	GO:0051170~nuclear import	5	0.435161	0.810876	DRD1, NDUFA13, FGF10, BCL6, RANBP2	850	88	13528	0.904278	1	0.999857	100
Annotation Cluster 145	Enrichment Score: 0.4046032146431583
Category	Term	Count	%	PValue	Genes	List Total	Pop Hits	Pop Total	Fold Enrichment	Bonferroni	Benjamini	FDR
GOTERM_BP_FAT	GO:0006044~N-acetylglucosamine metabolic process	3	0.261097	0.360171	RENBP, CHST6, DPAGT1	850	20	13528	2.38729	1	0.994209	99.9683
GOTERM_BP_FAT	GO:0006041~glucosamine metabolic process	3	0.261097	0.360171	RENBP, CHST6, DPAGT1	850	20	13528	2.38729	1	0.994209	99.9683
GOTERM_BP_FAT	GO:0006040~amino sugar metabolic process	3	0.261097	0.471164	RENBP, CHST6, DPAGT1	850	25	13528	1.90984	1	0.997116	99.999
Annotation Cluster 146	Enrichment Score: 0.4008002626953266
Category	Term	Count	%	PValue	Genes	List Total	Pop Hits	Pop Total	Fold Enrichment	Bonferroni	Benjamini	FDR
GOTERM_BP_FAT	GO:0009395~phospholipid catabolic process	4	0.348129	0.156721	PLA2G4A, DRD1, SMPDL3A, LIPG	850	22	13528	2.89369	1	0.986035	95.3848
GOTERM_BP_FAT	GO:0044242~cellular lipid catabolic process	6	0.522193	0.523153	PLA2G4A, DRD1, CPT2, GM2A, SMPDL3A, LIPG	850	76	13528	1.25647	1	0.998044	99.9998
GOTERM_BP_FAT	GO:0016042~lipid catabolic process	10	0.870322	0.765319	PLA2G4A, DRD1, CPT2, GM2A, SMPDL3A, APOE, LIPG, ABHD4, PLA2G2A, PHLDB2	850	173	13528	0.919959	1	0.999731	100
Annotation Cluster 147	Enrichment Score: 0.39226639564251786
Category	Term	Count	%	PValue	Genes	List Total	Pop Hits	Pop Total	Fold Enrichment	Bonferroni	Benjamini	FDR
GOTERM_BP_FAT	GO:0022610~biological adhesion	47	4.09051	0.391279	NRP2, C1ORF38, PARD3, LYPD3, ADAMTS13, PCDH20, FER, CXCR3, CDH5, PXN, APLP1, ARHGAP5, ITGB8, FAT4, COMP, PSTPIP1, CSF3R, COL12A1, IZUMO1, TSTA3, AMICA1, SPAM1, APBA1, NPHP1, CYR61, APC, RS1, EGFR, SVEP1, EGFL6, CNTNAP5, PIK3CB, MYF5, SIGLEC10, PTPRS, NLGN3, ITGA3, MFGE8, CTNNA1, COL5A1, SIGLEC1, NLGN4Y, CDON, GPR56, CLDN2, ABL2, PARVB	850	701	13528	1.06707	1	0.995309	99.9871
GOTERM_BP_FAT	GO:0007155~cell adhesion	47	4.09051	0.391556	NRP2, C1ORF38, PARD3, LYPD3, ADAMTS13, PCDH20, FER, CXCR3, CDH5, PXN, APLP1, ARHGAP5, ITGB8, FAT4, COMP, PSTPIP1, CSF3R, COL12A1, IZUMO1, TSTA3, AMICA1, SPAM1, APBA1, NPHP1, CYR61, APC, RS1, EGFR, SVEP1, EGFL6, CNTNAP5, PIK3CB, MYF5, SIGLEC10, PTPRS, NLGN3, ITGA3, MFGE8, CTNNA1, COL5A1, SIGLEC1, NLGN4Y, CDON, GPR56, CLDN2, ABL2, PARVB	850	700	13528	1.0686	1	0.995243	99.9872
SP_PIR_KEYWORDS	cell adhesion	27	2.34987	0.434431	PCDH20, PXN, CDH5, APLP1, FAT4, ITGB8, COMP, PSTPIP1, COL12A1, CSF3R, SPAM1, AMICA1, CYR61, RS1, SVEP1, EGFL6, CNTNAP5, SIGLEC10, PTPRS, MFGE8, NLGN3, ITGA3, CTNNA1, SIGLEC1, NLGN4Y, ABL2, PARVB	1136	422	19235	1.08334	1	0.92649	99.9779
Annotation Cluster 148	Enrichment Score: 0.3908970449615732
Category	Term	Count	%	PValue	Genes	List Total	Pop Hits	Pop Total	Fold Enrichment	Bonferroni	Benjamini	FDR
SP_PIR_KEYWORDS	cell cycle	33	2.87206	0.191038	E2F2, PPP6C, PARD3, FZR1, RABGAP1, E2F4, CDC14A, STK11, HCFC1, CHEK1, CETN1, ANLN, RCC1, PIN1, FAM83D, CEP250, TFDP2, E4F1, CSNK1A1, TAF1, ANAPC5, LIG3, BIRC5, DCTN3, DDIT3, ESCO2, CDC25B, CCNB3, FANCD2, GSPT2, PDCD6IP, CIT, MAPRE3	1136	461	19235	1.21207	1	0.841738	95.6331
GOTERM_BP_FAT	GO:0000279~M phase	25	2.17581	0.250036	RAD51C, FZR1, CETN1, ANLN, CHEK1, RCC1, FAM83D, DUSP13, TUBG1, E4F1, LFNG, APC, ANAPC5, LIG3, ILF3, BIRC5, DCTN3, DCTN1, CDC25B, TACC2, CCNB3, SLC26A8, FANCD2, CIT, MAPRE3	850	329	13528	1.20937	1	0.987698	99.4439
GOTERM_BP_FAT	GO:0022403~cell cycle phase	30	2.61097	0.297089	RAD51C, PPP6C, PPP2R3B, FZR1, E2F4, CHEK1, CETN1, ANLN, RCC1, FAM83D, DUSP13, E4F1, TUBG1, LFNG, APC, EGFR, TAF1, ANAPC5, LIG3, ILF3, BIRC5, DCTN3, DCTN1, TACC2, CDC25B, CCNB3, SLC26A8, FANCD2, CIT, MAPRE3	850	414	13528	1.15328	1	0.989605	99.8273
GOTERM_BP_FAT	GO:0051301~cell division	22	1.91471	0.305521	RBP4, PARD3, FZR1, CDC14A, ANAPC5, PIK3CB, DIAPH2, LIG3, CETN1, ANLN, BIRC5, RCC1, DCTN3, CDC25B, FAM83D, CCNB3, PDCD6IP, E4F1, CIT, MAPRE3, RASA1, APC	850	295	13528	1.1869	1	0.990194	99.8611
GOTERM_BP_FAT	GO:0022402~cell cycle process	39	3.39426	0.35736	PPP6C, RAD51C, FZR1, PPP2R3B, E2F4, STK11, CHEK1, ANLN, CETN1, RCC1, FAM83D, PSMF1, CEP250, DUSP13, PCBP4, E4F1, TUBG1, UBE2D1, LFNG, APC, EGFR, TAF1, ANAPC5, LIG3, BIRC5, ILF3, DCTN3, DDIT3, DCTN1, TACC2, CDC25B, CCNB3, PSMD12, SLC26A8, FANCD2, PSMD10, ERN2, CIT, MAPRE3	850	565	13528	1.09858	1	0.994025	99.9657
SP_PIR_KEYWORDS	cell division	18	1.56658	0.386336	CSNK1A1, PARD3, FZR1, CDC14A, ANAPC5, LIG3, CETN1, ANLN, BIRC5, RCC1, DCTN3, CDC25B, FAM83D, CCNB3, PDCD6IP, E4F1, CIT, MAPRE3	1136	264	19235	1.15447	1	0.921738	99.9262
SP_PIR_KEYWORDS	mitosis	13	1.13142	0.395734	CSNK1A1, FZR1, ANAPC5, CETN1, ANLN, BIRC5, RCC1, DCTN3, CDC25B, FAM83D, E4F1, CIT, MAPRE3	1136	183	19235	1.20284	1	0.922803	99.9413
GOTERM_BP_FAT	GO:0000278~mitotic cell cycle	25	2.17581	0.458058	PPP6C, PPP2R3B, FZR1, E2F4, CETN1, ANLN, CHEK1, RCC1, FAM83D, PSMF1, CEP250, E4F1, UBE2D1, APC, EGFR, TAF1, ANAPC5, BIRC5, DCTN3, DCTN1, CDC25B, PSMD12, PSMD10, CIT, MAPRE3	850	370	13528	1.07536	1	0.996966	99.9984
GOTERM_BP_FAT	GO:0007049~cell cycle	50	4.35161	0.506413	E2F2, RAD51C, E2F4, CDC14A, FAM83D, CEP250, PCBP4, TUBG1, E4F1, EGFR, ANAPC5, EGFL6, LIG3, DCTN3, ESCO2, DDIT3, DCTN1, TACC2, SLC26A8, FANCD2, ERN2, PDCD6IP, MAPRE3, PPP6C, PARD3, FZR1, PPP2R3B, RABGAP1, STK11, HCFC1, CHEK1, CETN1, ANLN, RCC1, PIN1, PSMF1, DUSP13, TFDP2, UBE2D1, LFNG, APC, TAF1, BIRC5, ILF3, CDC25B, CCNB3, PSMD12, PSMD10, GSPT2, CIT	850	776	13528	1.02547	1	0.997751	99.9997
GOTERM_BP_FAT	GO:0048285~organelle fission	15	1.30548	0.580161	FZR1, ANAPC5, CETN1, ANLN, BIRC5, RCC1, DCTN3, DCTN1, CDC25B, FAM83D, BAX, E4F1, CIT, MAPRE3, APC	850	229	13528	1.04249	1	0.998594	100
GOTERM_BP_FAT	GO:0007067~mitosis	14	1.21845	0.629728	FZR1, ANAPC5, CETN1, ANLN, BIRC5, RCC1, DCTN3, DCTN1, CDC25B, FAM83D, E4F1, CIT, MAPRE3, APC	850	220	13528	1.01279	1	0.999057	100
GOTERM_BP_FAT	GO:0000280~nuclear division	14	1.21845	0.629728	FZR1, ANAPC5, CETN1, ANLN, BIRC5, RCC1, DCTN3, DCTN1, CDC25B, FAM83D, E4F1, CIT, MAPRE3, APC	850	220	13528	1.01279	1	0.999057	100
GOTERM_BP_FAT	GO:0000087~M phase of mitotic cell cycle	14	1.21845	0.655443	FZR1, ANAPC5, CETN1, ANLN, BIRC5, RCC1, DCTN3, DCTN1, CDC25B, FAM83D, E4F1, CIT, MAPRE3, APC	850	224	13528	0.994706	1	0.99927	100
Annotation Cluster 149	Enrichment Score: 0.3812870714356517
Category	Term	Count	%	PValue	Genes	List Total	Pop Hits	Pop Total	Fold Enrichment	Bonferroni	Benjamini	FDR
GOTERM_BP_FAT	GO:0030203~glycosaminoglycan metabolic process	6	0.522193	0.261775	GCNT2, SPOCK3, ITIH5L, CHST6, ITIH5, B4GALT7	850	55	13528	1.73621	1	0.988935	99.5817
GOTERM_BP_FAT	GO:0006024~glycosaminoglycan biosynthetic process	3	0.261097	0.383182	GCNT2, CHST6, B4GALT7	850	21	13528	2.27361	1	0.994884	99.9837
GOTERM_BP_FAT	GO:0006022~aminoglycan metabolic process	6	0.522193	0.387106	GCNT2, SPOCK3, ITIH5L, CHST6, ITIH5, B4GALT7	850	65	13528	1.4691	1	0.995136	99.9854
GOTERM_BP_FAT	GO:0005976~polysaccharide metabolic process	9	0.78329	0.395972	GCNT2, SPOCK3, PYGM, ITIH5L, CHST6, IL6ST, PPP1R1A, ITIH5, B4GALT7	850	111	13528	1.29043	1	0.995257	99.9888
GOTERM_BP_FAT	GO:0006023~aminoglycan biosynthetic process	3	0.261097	0.428064	GCNT2, CHST6, B4GALT7	850	23	13528	2.07591	1	0.995953	99.9958
GOTERM_BP_FAT	GO:0000271~polysaccharide biosynthetic process	3	0.261097	0.783324	GCNT2, CHST6, B4GALT7	850	45	13528	1.06102	1	0.999787	100
Annotation Cluster 150	Enrichment Score: 0.3807840224510477
Category	Term	Count	%	PValue	Genes	List Total	Pop Hits	Pop Total	Fold Enrichment	Bonferroni	Benjamini	FDR
GOTERM_BP_FAT	GO:0035023~regulation of Rho protein signal transduction	12	1.04439	0.0457108	ALS2, OBSCN, GMIP, ARHGEF6, AKAP13, BCL6, ARHGEF9, RICTOR, ITSN2, FGD5, SGEF, KALRN	850	99	13528	1.92913	1	0.981185	57.0131
GOTERM_BP_FAT	GO:0032319~regulation of Rho GTPase activity	5	0.435161	0.0953197	ALS2, GMIP, BCL6, RICTOR, FGD5	850	28	13528	2.84202	1	0.977192	83.595
GOTERM_BP_FAT	GO:0032318~regulation of Ras GTPase activity	8	0.696258	0.480674	ALS2, TBC1D2B, RABGAP1, GMIP, TBC1D10A, BCL6, RICTOR, FGD5	850	104	13528	1.22425	1	0.99714	99.9993
GOTERM_BP_FAT	GO:0043087~regulation of GTPase activity	9	0.78329	0.511029	ALS2, TBC1D2B, RABGAP1, GMIP, TBC1D10A, CHM, BCL6, RICTOR, FGD5	850	123	13528	1.16453	1	0.99789	99.9998
GOTERM_BP_FAT	GO:0051336~regulation of hydrolase activity	22	1.91471	0.546405	EGFR, ALS2, CAV1, TBC1D2B, DRD1, RABGAP1, GM2A, TBC1D10A, BIRC5, SFN, RICTOR, NPR3, POT1, P2RY6, GNAQ, GMIP, IFNB1, BAX, APOH, CHM, BCL6, FGD5	850	337	13528	1.03898	1	0.99827	99.9999
GOTERM_BP_FAT	GO:0032313~regulation of Rab GTPase activity	4	0.348129	0.572824	ALS2, TBC1D2B, RABGAP1, TBC1D10A	850	47	13528	1.35449	1	0.998497	100
GOTERM_BP_FAT	GO:0032483~regulation of Rab protein signal transduction	4	0.348129	0.572824	ALS2, TBC1D2B, RABGAP1, TBC1D10A	850	47	13528	1.35449	1	0.998497	100
UP_SEQ_FEATURE	domain:Rab-GAP TBC	3	0.261097	0.733248	TBC1D2B, RABGAP1, TBC1D10A	1136	43	19113	1.17382	1	1	100
SMART	SM00164:TBC	3	0.261097	0.751229	TBC1D2B, RABGAP1, TBC1D10A	559	43	9079	1.13313	1	0.997379	100
INTERPRO	IPR000195:RabGAP/TBC	3	0.261097	0.755869	TBC1D2B, RABGAP1, TBC1D10A	1035	43	16659	1.12295	1	0.999999	100
GOTERM_MF_FAT	GO:0005097~Rab GTPase activator activity	3	0.261097	0.810683	TBC1D2B, RABGAP1, TBC1D10A	812	48	12983	0.999307	1	0.999498	100
Annotation Cluster 151	Enrichment Score: 0.3797536646214903
Category	Term	Count	%	PValue	Genes	List Total	Pop Hits	Pop Total	Fold Enrichment	Bonferroni	Benjamini	FDR
GOTERM_CC_FAT	GO:0015630~microtubule cytoskeleton	39	3.39426	0.239699	ALS2, PARD3, DNAH9, RABGAP1, APC2, CDC14A, DNAH17, CHEK1, CETN1, ARPC4, KLC3, KIF9, PXN, KIFC3, TTLL3, FAM83D, PEA15, CEP250, SNTB2, E4F1, TUBG1, DCX, APC, TUBB4, MED12, BIRC5, MID1, DCTN3, PCM1, DCTN1, TACC2, CDC25B, PKNOX2, ATG4D, MAPK14, TBCD, PDCD6IP, DYNLRB1, MAPRE3, KIAA1543	785	549	12782	1.1567	1	0.94918	98.0906
GOTERM_CC_FAT	GO:0005813~centrosome	15	1.30548	0.510878	ALS2, RABGAP1, CDC14A, MED12, CHEK1, CETN1, BIRC5, PCM1, DCTN3, CDC25B, TACC2, CEP250, PDCD6IP, TUBG1, APC	785	224	12782	1.09037	1	0.963925	99.9967
GOTERM_CC_FAT	GO:0005815~microtubule organizing center	16	1.39252	0.592592	ALS2, PARD3, RABGAP1, CDC14A, MED12, CHEK1, CETN1, BIRC5, PCM1, DCTN3, CDC25B, TACC2, CEP250, PDCD6IP, TUBG1, APC	785	253	12782	1.02974	1	0.973028	99.9998
Annotation Cluster 152	Enrichment Score: 0.37524278705627484
Category	Term	Count	%	PValue	Genes	List Total	Pop Hits	Pop Total	Fold Enrichment	Bonferroni	Benjamini	FDR
GOTERM_BP_FAT	GO:0006937~regulation of muscle contraction	7	0.609225	0.297219	CAV1, MYL2, PTGS1, ADRBK1, ATP1A2, TNNI1, DMPK	850	72	13528	1.54732	1	0.989428	99.8278
GOTERM_BP_FAT	GO:0019229~regulation of vasoconstriction	4	0.348129	0.36061	CAV1, ECE1, PTGS1, ATP1A2	850	34	13528	1.87239	1	0.994142	99.9687
GOTERM_BP_FAT	GO:0006940~regulation of smooth muscle contraction	3	0.261097	0.698485	CAV1, PTGS1, ATP1A2	850	38	13528	1.25647	1	0.999509	100
Annotation Cluster 153	Enrichment Score: 0.3741010558423389
Category	Term	Count	%	PValue	Genes	List Total	Pop Hits	Pop Total	Fold Enrichment	Bonferroni	Benjamini	FDR
GOTERM_BP_FAT	GO:0048863~stem cell differentiation	4	0.348129	0.325526	SOX10, PLA2G2A, TCL1A, APC	850	32	13528	1.98941	1	0.991898	99.918
GOTERM_BP_FAT	GO:0019827~stem cell maintenance	3	0.261097	0.471164	PLA2G2A, TCL1A, APC	850	25	13528	1.90984	1	0.997116	99.999
GOTERM_BP_FAT	GO:0048864~stem cell development	3	0.261097	0.49197	PLA2G2A, TCL1A, APC	850	26	13528	1.83638	1	0.997392	99.9995
Annotation Cluster 154	Enrichment Score: 0.37151310414178923
Category	Term	Count	%	PValue	Genes	List Total	Pop Hits	Pop Total	Fold Enrichment	Bonferroni	Benjamini	FDR
GOTERM_BP_FAT	GO:0051968~positive regulation of synaptic transmission, glutamatergic	3	0.261097	0.0669141	EGFR, DRD1, GRIA4	850	7	13528	6.82084	1	0.977194	71.3416
GOTERM_BP_FAT	GO:0051966~regulation of synaptic transmission, glutamatergic	4	0.348129	0.112905	EGFR, DRD1, GRIA4, ADORA1	850	19	13528	3.35059	1	0.97968	88.4882
GOTERM_BP_FAT	GO:0044057~regulation of system process	21	1.82768	0.475972	EGFR, RAB3A, CAV1, KLK8, DRD1, MYL2, IL6ST, PTGS1, NLGN3, ADRBK1, ATP1A2, GRIA4, ADORA1, TNNI1, DMPK, ABCG8, YWHAG, ECE1, APOE, ADRA1B, HBEGF	850	309	13528	1.08162	1	0.997154	99.9991
GOTERM_BP_FAT	GO:0050806~positive regulation of synaptic transmission	3	0.261097	0.638623	EGFR, DRD1, GRIA4	850	34	13528	1.40429	1	0.999137	100
GOTERM_BP_FAT	GO:0051971~positive regulation of transmission of nerve impulse	3	0.261097	0.684338	EGFR, DRD1, GRIA4	850	37	13528	1.29043	1	0.999456	100
GOTERM_BP_FAT	GO:0051969~regulation of transmission of nerve impulse	9	0.78329	0.711227	EGFR, RAB3A, KLK8, DRD1, YWHAG, APOE, NLGN3, GRIA4, ADORA1	850	147	13528	0.974406	1	0.999562	100
GOTERM_BP_FAT	GO:0031646~positive regulation of neurological system process	3	0.261097	0.712103	EGFR, DRD1, GRIA4	850	39	13528	1.22425	1	0.999563	100
GOTERM_BP_FAT	GO:0031644~regulation of neurological system process	9	0.78329	0.751778	EGFR, RAB3A, KLK8, DRD1, YWHAG, APOE, NLGN3, GRIA4, ADORA1	850	153	13528	0.936194	1	0.999714	100
GOTERM_BP_FAT	GO:0050804~regulation of synaptic transmission	8	0.696258	0.757552	EGFR, RAB3A, DRD1, YWHAG, APOE, NLGN3, GRIA4, ADORA1	850	136	13528	0.936194	1	0.999722	100
Annotation Cluster 155	Enrichment Score: 0.37149581651152447
Category	Term	Count	%	PValue	Genes	List Total	Pop Hits	Pop Total	Fold Enrichment	Bonferroni	Benjamini	FDR
UP_SEQ_FEATURE	short sequence motif:Antp-type hexapeptide	5	0.435161	0.0444003	HOXC6, HOXA1, HOXA2, HOXA3, HOXD3	1136	23	19113	3.65757	1	0.998665	55.5364
INTERPRO	IPR001827:Homeobox protein, antennapedia type, conserved site	5	0.435161	0.0581433	HOXC6, HOXA1, HOXA2, HOXA3, HOXD3	1035	24	16659	3.35326	1	0.989365	63.0887
GOTERM_BP_FAT	GO:0009952~anterior/posterior pattern formation	12	1.04439	0.263545	C6ORF59, HOXD9, HOXC6, HOXA1, HOXA2, HOXC11, HOXA3, MEOX1, HOXD3, MYF5, LFNG, APC	850	140	13528	1.36417	1	0.989086	99.5994
GOTERM_BP_FAT	GO:0048706~embryonic skeletal system development	7	0.609225	0.353514	HOXD9, HOXC6, RBP4, HOXA2, HOXA3, HOXD3, MYF5	850	77	13528	1.44684	1	0.99384	99.9618
GOTERM_BP_FAT	GO:0007389~pattern specification process	19	1.65361	0.410999	C6ORF59, SMAD5, MYF5, ALG5, FGF10, MID1, HOXD9, HOXC6, HOXA1, HOXA2, HOXA3, HOXC11, MEOX1, HOXD3, LEFTY2, PLXND1, LFNG, CYR61, APC	850	267	13528	1.13255	1	0.995697	99.9929
GOTERM_BP_FAT	GO:0048562~embryonic organ morphogenesis	10	0.870322	0.457495	HOXD9, HOXA1, RBP4, HOXA2, RARG, HOXA3, TMIE, HOXD3, MYF5, FGF10	850	133	13528	1.19664	1	0.996991	99.9984
GOTERM_BP_FAT	GO:0048704~embryonic skeletal system morphogenesis	5	0.435161	0.484163	HOXD9, HOXA2, HOXA3, HOXD3, MYF5	850	57	13528	1.39608	1	0.99726	99.9994
UP_SEQ_FEATURE	DNA-binding region:Homeobox	12	1.04439	0.578726	HOXD9, HOXC6, TPRX1, PKNOX2, HOXA1, HOXA2, HOXC11, HOXA3, MEOX1, HOXD3, ISL1, PITX1	1136	190	19113	1.06262	1	1	100
GOTERM_BP_FAT	GO:0035282~segmentation	4	0.348129	0.587309	C6ORF59, HOXA2, MEOX1, MYF5	850	48	13528	1.32627	1	0.998724	100
GOTERM_BP_FAT	GO:0003002~regionalization	12	1.04439	0.698943	C6ORF59, HOXD9, HOXC6, HOXA1, HOXA2, HOXC11, HOXA3, MEOX1, HOXD3, MYF5, LFNG, APC	850	197	13528	0.96946	1	0.999506	100
GOTERM_BP_FAT	GO:0048705~skeletal system morphogenesis	7	0.609225	0.712375	HOXD9, HOXA2, HOXA3, HOXD3, MYF5, ACP5, WWOX	850	112	13528	0.994706	1	0.999559	100
SP_PIR_KEYWORDS	Homeobox	13	1.13142	0.772392	TPRX1, ISL1, PKNOX2, HOXC6, HOXD9, HOXA1, HOXA2, HOXA3, HOXC11, NANOGP1, MEOX1, HOXD3, PITX1	1136	242	19235	0.909582	1	0.985137	100
INTERPRO	IPR017970:Homeobox, conserved site	13	1.13142	0.782464	TPRX1, ISL1, PKNOX2, HOXC6, HOXD9, HOXA1, HOXA2, HOXA3, HOXC11, NANOGP1, MEOX1, HOXD3, PITX1	1035	232	16659	0.901912	1	0.999999	100
SMART	SM00389:HOX	13	1.13142	0.787316	TPRX1, ISL1, PKNOX2, HOXC6, HOXD9, HOXA1, HOXA2, HOXA3, HOXC11, NANOGP1, MEOX1, HOXD3, PITX1	559	235	9079	0.898466	1	0.99837	100
INTERPRO	IPR001356:Homeobox	13	1.13142	0.796601	TPRX1, ISL1, PKNOX2, HOXC6, HOXD9, HOXA1, HOXA2, HOXA3, HOXC11, NANOGP1, MEOX1, HOXD3, PITX1	1035	235	16659	0.890398	1	1	100
INTERPRO	IPR012287:Homeodomain-related	13	1.13142	0.810063	TPRX1, ISL1, PKNOX2, HOXC6, HOXD9, HOXA1, HOXA2, HOXA3, HOXC11, NANOGP1, MEOX1, HOXD3, PITX1	1035	238	16659	0.879174	1	1	100
Annotation Cluster 156	Enrichment Score: 0.36226601843182743
Category	Term	Count	%	PValue	Genes	List Total	Pop Hits	Pop Total	Fold Enrichment	Bonferroni	Benjamini	FDR
BIOCARTA	h_igf1Pathway:IGF-1 Signaling Pathway	3	0.261097	0.39543	PIK3CB, CSNK2A1P, RASA1	103	19	1437	2.20286	1	0.999254	99.8036
BIOCARTA	h_insulinPathway:Insulin Signaling Pathway	3	0.261097	0.39543	PIK3CB, CSNK2A1P, RASA1	103	19	1437	2.20286	1	0.999254	99.8036
BIOCARTA	h_TPOPathway:TPO Signaling Pathway	3	0.261097	0.421069	PIK3CB, CSNK2A1P, RASA1	103	20	1437	2.09272	1	0.999298	99.8851
BIOCARTA	h_pdgfPathway:PDGF Signaling Pathway	3	0.261097	0.540062	PIK3CB, CSNK2A1P, RASA1	103	25	1437	1.67417	1	0.99927	99.9934
Annotation Cluster 157	Enrichment Score: 0.3599142536200645
Category	Term	Count	%	PValue	Genes	List Total	Pop Hits	Pop Total	Fold Enrichment	Bonferroni	Benjamini	FDR
GOTERM_MF_FAT	GO:0005070~SH3/SH2 adaptor activity	5	0.435161	0.366768	SH3BGRL, SH2D2A, CHN1, ITSN2, GRB14	812	49	12983	1.63152	1	0.985739	99.9258
GOTERM_MF_FAT	GO:0030674~protein binding, bridging	8	0.696258	0.372274	SH3BGRL, SH2D2A, COL1A2, CHN1, NUFIP1, ARPC4, ITSN2, GRB14, TTLL3	812	94	12983	1.36076	1	0.986308	99.9353
GOTERM_MF_FAT	GO:0060090~molecular adaptor activity	5	0.435161	0.609542	SH3BGRL, SH2D2A, CHN1, ITSN2, GRB14	812	67	12983	1.1932	1	0.996497	100
Annotation Cluster 158	Enrichment Score: 0.3573660331730178
Category	Term	Count	%	PValue	Genes	List Total	Pop Hits	Pop Total	Fold Enrichment	Bonferroni	Benjamini	FDR
SMART	SM00449:SPRY	6	0.522193	0.248009	RNF123, SPSB1, SPSB2, BTN1A1, TRIM14, MID1	559	55	9079	1.7718	1	0.931388	97.7015
INTERPRO	IPR018355:SPla/RYanodine receptor subgroup	6	0.522193	0.254548	RNF123, SPSB1, SPSB2, BTN1A1, TRIM14, MID1	1035	55	16659	1.75589	1	0.998832	99.2461
INTERPRO	IPR003877:SPla/RYanodine receptor SPRY	8	0.696258	0.265418	RNF123, SPSB1, SPSB2, FSD1L, BTN1A1, TRIM41, TRIM14, MID1	1035	84	16659	1.53292	1	0.998865	99.4096
INTERPRO	IPR001870:B302 (SPRY)-like	8	0.696258	0.294949	RNF123, SPSB1, SPSB2, FSD1L, BTN1A1, TRIM41, TRIM14, MID1	1035	87	16659	1.48006	1	0.999066	99.7017
UP_SEQ_FEATURE	domain:B30.2/SPRY	7	0.609225	0.360306	RNF123, SPSB1, SPSB2, BTN1A1, TRIM41, TRIM14, MID1	1136	82	19113	1.43627	1	0.999991	99.9655
INTERPRO	IPR003879:Butyrophylin-like	5	0.435161	0.542157	FSD1L, BTN1A1, TRIM41, TRIM14, MID1	1035	62	16659	1.29804	1	0.999953	99.9998
SMART	SM00589:PRY	4	0.348129	0.572968	BTN1A1, TRIM41, TRIM14, MID1	559	48	9079	1.35346	1	0.99095	99.9987
INTERPRO	IPR006574:SPRY-associated	4	0.348129	0.579553	BTN1A1, TRIM41, TRIM14, MID1	1035	48	16659	1.3413	1	0.999973	99.9999
SMART	SM00336:BBOX	5	0.435161	0.653714	TRIM37, TRIM45, TRIM41, TRIM14, MID1	559	72	9079	1.12788	1	0.991962	99.9999
INTERPRO	IPR000315:Zinc finger, B-box	5	0.435161	0.661005	TRIM37, TRIM45, TRIM41, TRIM14, MID1	1035	72	16659	1.11775	1	0.999985	100
UP_SEQ_FEATURE	zinc finger region:B box-type	3	0.261097	0.846149	TRIM37, TRIM41, TRIM14	1136	55	19113	0.917718	1	1	100
Annotation Cluster 159	Enrichment Score: 0.3559887710726441
Category	Term	Count	%	PValue	Genes	List Total	Pop Hits	Pop Total	Fold Enrichment	Bonferroni	Benjamini	FDR
GOTERM_BP_FAT	GO:0051493~regulation of cytoskeleton organization	11	0.957354	0.349201	CAV1, CEP250, GSN, ARPC2, CAPZA2, RICTOR, MID1, RASA1, VILL, SPTB, APC	850	136	13528	1.28727	1	0.993469	99.957
GOTERM_BP_FAT	GO:0032886~regulation of microtubule-based process	5	0.435161	0.370089	CAV1, CEP250, MID1, TACC2, APC	850	49	13528	1.62401	1	0.994346	99.9761
GOTERM_BP_FAT	GO:0070507~regulation of microtubule cytoskeleton organization	4	0.348129	0.495895	CAV1, CEP250, MID1, APC	850	42	13528	1.51574	1	0.997521	99.9996
GOTERM_BP_FAT	GO:0031110~regulation of microtubule polymerization or depolymerization	3	0.261097	0.58786	CAV1, MID1, APC	850	31	13528	1.54019	1	0.998695	100
Annotation Cluster 160	Enrichment Score: 0.34840562286505466
Category	Term	Count	%	PValue	Genes	List Total	Pop Hits	Pop Total	Fold Enrichment	Bonferroni	Benjamini	FDR
INTERPRO	IPR013753:Ras	11	0.957354	0.248424	RND2, RERG, RAB3A, RAB41, ARHGAP5, RASL11A, RAB14, RRAD, RAB7L1, NKIRAS1, RAB40A	1035	125	16659	1.41642	1	0.998968	99.1362
INTERPRO	IPR001806:Ras GTPase	11	0.957354	0.328386	RND2, RERG, RAB3A, RAB41, ARHGAP5, RASL11A, RAB14, RRAD, RAB7L1, NKIRAS1, RAB40A	1035	135	16659	1.3115	1	0.999473	99.8671
UP_SEQ_FEATURE	lipid moiety-binding region:S-geranylgeranyl cysteine	8	0.696258	0.403108	RND2, GNG8, RAB3A, RAB41, RAB14, RAB7L1, GNG7, RAB40A	1136	102	19113	1.31959	1	0.999995	99.99
INTERPRO	IPR005225:Small GTP-binding protein	12	1.04439	0.464215	RND2, RERG, RAB3A, RAB41, RASL11A, EIF5B, RAB14, RRAD, RAB7L1, NKIRAS1, ARL5B, RAB40A	1035	167	16659	1.15657	1	0.999889	99.9969
SMART	SM00175:RAB	5	0.435161	0.521458	RAB3A, RAB41, RAB14, RAB7L1, RAB40A	559	61	9079	1.33127	1	0.990133	99.9942
INTERPRO	IPR003579:Ras small GTPase, Rab type	5	0.435161	0.529143	RAB3A, RAB41, RAB14, RAB7L1, RAB40A	1035	61	16659	1.31932	1	0.999952	99.9996
SP_PIR_KEYWORDS	prenylation	10	0.870322	0.576397	RND2, GNG8, RAB3A, RAB41, LMNB2, RAB14, GNG11, RAB7L1, GNG7, RAB40A	1136	156	19235	1.0854	1	0.959282	99.9997
UP_SEQ_FEATURE	short sequence motif:Effector region	6	0.522193	0.672237	RND2, RAB3A, RAB41, RAB14, RAB7L1, NKIRAS1	1136	95	19113	1.06262	1	1	100
Annotation Cluster 161	Enrichment Score: 0.3480455272690226
Category	Term	Count	%	PValue	Genes	List Total	Pop Hits	Pop Total	Fold Enrichment	Bonferroni	Benjamini	FDR
UP_SEQ_FEATURE	repeat:Spectrin 4	3	0.261097	0.357006	ACTN4, SPTB, KALRN	1136	21	19113	2.40355	1	0.999992	99.9622
INTERPRO	IPR002017:Spectrin repeat	3	0.261097	0.377848	ACTN4, SPTB, KALRN	1035	21	16659	2.29938	1	0.999693	99.9628
UP_SEQ_FEATURE	repeat:Spectrin 3	3	0.261097	0.378787	ACTN4, SPTB, KALRN	1136	22	19113	2.29429	1	0.999992	99.9796
UP_SEQ_FEATURE	repeat:Spectrin 1	3	0.261097	0.462378	ACTN4, SPTB, KALRN	1136	26	19113	1.94133	1	0.999999	99.9985
UP_SEQ_FEATURE	repeat:Spectrin 2	3	0.261097	0.462378	ACTN4, SPTB, KALRN	1136	26	19113	1.94133	1	0.999999	99.9985
SMART	SM00150:SPEC	3	0.261097	0.576313	ACTN4, SPTB, KALRN	559	31	9079	1.57176	1	0.989634	99.9988
INTERPRO	IPR018159:Spectrin/alpha-actinin	3	0.261097	0.581622	ACTN4, SPTB, KALRN	1035	31	16659	1.55764	1	0.999972	99.9999
Annotation Cluster 162	Enrichment Score: 0.3463775360557531
Category	Term	Count	%	PValue	Genes	List Total	Pop Hits	Pop Total	Fold Enrichment	Bonferroni	Benjamini	FDR
GOTERM_MF_FAT	GO:0003714~transcription corepressor activity	13	1.13142	0.195235	ZNF593, CTBP2, TAF9B, MECP2, DDIT3, HOXC6, ATF3, IFNB1, JAZF1, PEX14, E4F1, NR1H4, ENO1	812	145	12983	1.43349	1	0.968389	96.747
GOTERM_MF_FAT	GO:0003712~transcription cofactor activity	24	2.08877	0.503852	SOX10, TAF1, ZNF593, CTBP2, TAF9B, MED12, MECP2, HCFC1, MYEF2, DDIT3, HOXC6, MAGED1, ATF3, IFNB1, NCOA4, PIR, THRAP3, TFDP2, JAZF1, PEX14, TAF9, E4F1, NR1H4, ENO1	812	363	12983	1.05712	1	0.993554	99.9984
GOTERM_MF_FAT	GO:0008134~transcription factor binding	32	2.78503	0.604265	E2F2, E2F4, TAF9B, FIGLA, HCFC1, MYEF2, VARS, MAGED1, HOXC6, PIR, TFDP2, PEX14, TAF9, E4F1, NR1H4, ENO1, CEBPA, TAF1, SOX10, ZNF593, RARG, CTBP2, CFB, MED12, MECP2, DDIT3, ATF3, IFNB1, NCOA4, THRAP3, JAZF1, HDAC8	812	513	12983	0.997359	1	0.99633	100
GOTERM_MF_FAT	GO:0016564~transcription repressor activity	19	1.65361	0.692471	NKRF, ZNF593, JDP2, CTBP2, TAF9B, MECP2, ILF3, DDIT3, HOXC6, ATF3, HEXIM2, IFNB1, PHB2, JAZF1, PEX14, BCL6, E4F1, NR1H4, ENO1	812	316	12983	0.961359	1	0.998259	100
Annotation Cluster 163	Enrichment Score: 0.3455833525915649
Category	Term	Count	%	PValue	Genes	List Total	Pop Hits	Pop Total	Fold Enrichment	Bonferroni	Benjamini	FDR
SP_PIR_KEYWORDS	elongation factor	3	0.261097	0.354067	EEF1A1, TCEB2, EEF1G	1136	21	19235	2.41889	1	0.911796	99.8427
GOTERM_MF_FAT	GO:0003746~translation elongation factor activity	3	0.261097	0.447421	EEF1A1, TCEB2, EEF1G	812	24	12983	1.99861	1	0.990359	99.9913
GOTERM_MF_FAT	GO:0008135~translation factor activity, nucleic acid binding	7	0.609225	0.580027	EEF1A1, EIF2S2, TCEB2, EIF5B, EEF1G, EIF1B, EIF2B5	812	98	12983	1.14207	1	0.995697	99.9999
Annotation Cluster 164	Enrichment Score: 0.3418217851619787
Category	Term	Count	%	PValue	Genes	List Total	Pop Hits	Pop Total	Fold Enrichment	Bonferroni	Benjamini	FDR
GOTERM_BP_FAT	GO:0051247~positive regulation of protein metabolic process	20	1.74064	0.190041	TAF1, DAZ4, CAV1, FZR1, LYN, ANAPC5, IL6ST, CSF1, RICTOR, RPS4X, ADORA1, PIN1, PSMF1, PSMD12, APOE, PSMD10, ATG7, UBE2D1, APC, EIF2B5	850	243	13528	1.3099	1	0.987139	97.7702
GOTERM_BP_FAT	GO:0032270~positive regulation of cellular protein metabolic process	19	1.65361	0.212022	TAF1, DAZ4, CAV1, FZR1, ANAPC5, LYN, IL6ST, CSF1, RICTOR, RPS4X, ADORA1, PIN1, PSMF1, PSMD12, APOE, PSMD10, ATG7, UBE2D1, EIF2B5	850	233	13528	1.29781	1	0.988224	98.6428
GOTERM_BP_FAT	GO:0051443~positive regulation of ubiquitin-protein ligase activity	7	0.609225	0.275191	PSMF1, FZR1, PSMD12, ANAPC5, PSMD10, UBE2D1, PIN1	850	70	13528	1.59153	1	0.989037	99.6995
GOTERM_BP_FAT	GO:0051351~positive regulation of ligase activity	7	0.609225	0.30836	PSMF1, FZR1, PSMD12, ANAPC5, PSMD10, UBE2D1, PIN1	850	73	13528	1.52612	1	0.989952	99.871
GOTERM_BP_FAT	GO:0032269~negative regulation of cellular protein metabolic process	14	1.21845	0.340922	SRP14, FZR1, CAV1, ANAPC5, NDUFA13, PSMF1, PSMD12, BAX, PSMD10, TAF9, UBE2D1, CLN8, IGFBP5, EIF2B5	850	180	13528	1.23786	1	0.992845	99.9459
GOTERM_BP_FAT	GO:0051438~regulation of ubiquitin-protein ligase activity	7	0.609225	0.364898	PSMF1, FZR1, PSMD12, ANAPC5, PSMD10, UBE2D1, PIN1	850	78	13528	1.4283	1	0.994253	99.9723
GOTERM_BP_FAT	GO:0051436~negative regulation of ubiquitin-protein ligase activity during mitotic cell cycle	6	0.522193	0.387106	PSMF1, FZR1, PSMD12, ANAPC5, PSMD10, UBE2D1	850	65	13528	1.4691	1	0.995136	99.9854
GOTERM_BP_FAT	GO:0051248~negative regulation of protein metabolic process	14	1.21845	0.392554	SRP14, FZR1, CAV1, ANAPC5, NDUFA13, PSMF1, PSMD12, BAX, PSMD10, TAF9, UBE2D1, CLN8, IGFBP5, EIF2B5	850	187	13528	1.19152	1	0.995238	99.9876
GOTERM_BP_FAT	GO:0051340~regulation of ligase activity	7	0.609225	0.399112	PSMF1, FZR1, PSMD12, ANAPC5, PSMD10, UBE2D1, PIN1	850	81	13528	1.3754	1	0.995342	99.9898
GOTERM_BP_FAT	GO:0051352~negative regulation of ligase activity	6	0.522193	0.41243	PSMF1, FZR1, PSMD12, ANAPC5, PSMD10, UBE2D1	850	67	13528	1.42525	1	0.995725	99.9932
GOTERM_BP_FAT	GO:0051444~negative regulation of ubiquitin-protein ligase activity	6	0.522193	0.41243	PSMF1, FZR1, PSMD12, ANAPC5, PSMD10, UBE2D1	850	67	13528	1.42525	1	0.995725	99.9932
GOTERM_BP_FAT	GO:0051437~positive regulation of ubiquitin-protein ligase activity during mitotic cell cycle	6	0.522193	0.425037	PSMF1, FZR1, PSMD12, ANAPC5, PSMD10, UBE2D1	850	68	13528	1.40429	1	0.99603	99.9954
GOTERM_BP_FAT	GO:0032268~regulation of cellular protein metabolic process	32	2.78503	0.431323	SRP14, CAV1, FZR1, IL6ST, CSF1, EIF5B, ADORA1, PIN1, APLP1, PSMF1, APOE, ATG7, ARR3, TAF9, UBE2D1, EIF2B5, EGFR, DAZ4, TAF1, LYN, ANAPC5, BIRC7, NDUFA13, PKN1, EIF1B, RICTOR, RPS4X, PSMD12, PSMD10, BAX, CLN8, IGFBP5	850	474	13528	1.07445	1	0.995965	99.9962
GOTERM_BP_FAT	GO:0031398~positive regulation of protein ubiquitination	7	0.609225	0.433223	PSMF1, FZR1, PSMD12, ANAPC5, PSMD10, UBE2D1, PIN1	850	84	13528	1.32627	1	0.996025	99.9964
GOTERM_BP_FAT	GO:0051439~regulation of ubiquitin-protein ligase activity during mitotic cell cycle	6	0.522193	0.462504	PSMF1, FZR1, PSMD12, ANAPC5, PSMD10, UBE2D1	850	71	13528	1.34495	1	0.99709	99.9986
GOTERM_BP_FAT	GO:0031397~negative regulation of protein ubiquitination	6	0.522193	0.499218	PSMF1, FZR1, PSMD12, ANAPC5, PSMD10, UBE2D1	850	74	13528	1.29043	1	0.997578	99.9996
GOTERM_BP_FAT	GO:0031401~positive regulation of protein modification process	13	1.13142	0.511238	FZR1, CAV1, ANAPC5, LYN, IL6ST, RICTOR, ADORA1, PIN1, PSMF1, PSMD12, ATG7, PSMD10, UBE2D1	850	187	13528	1.10641	1	0.997786	99.9998
GOTERM_BP_FAT	GO:0006511~ubiquitin-dependent protein catabolic process	16	1.39252	0.558412	FZR1, SYVN1, ANAPC5, UFD1L, USP4, UBR1, ATE1, PSMF1, PSMD12, PSMD10, USP20, RNF11, USP49, UBE2D1, USP43, USP26	850	242	13528	1.05225	1	0.998323	100
GOTERM_BP_FAT	GO:0031145~anaphase-promoting complex-dependent proteasomal ubiquitin-dependent protein catabolic process	5	0.435161	0.589068	PSMF1, PSMD12, ANAPC5, PSMD10, UBE2D1	850	65	13528	1.22425	1	0.998702	100
GOTERM_BP_FAT	GO:0031396~regulation of protein ubiquitination	7	0.609225	0.604601	PSMF1, FZR1, PSMD12, ANAPC5, PSMD10, UBE2D1, PIN1	850	100	13528	1.11407	1	0.998852	100
GOTERM_BP_FAT	GO:0031400~negative regulation of protein modification process	8	0.696258	0.624953	PSMF1, CAV1, FZR1, PSMD12, ANAPC5, BAX, PSMD10, UBE2D1	850	119	13528	1.06994	1	0.999016	100
GOTERM_BP_FAT	GO:0031399~regulation of protein modification process	18	1.56658	0.67811	EGFR, CAV1, FZR1, ANAPC5, LYN, IL6ST, BIRC7, PKN1, RICTOR, ADORA1, PIN1, PSMF1, PSMD12, BAX, ATG7, PSMD10, ARR3, UBE2D1	850	295	13528	0.971103	1	0.999429	100
GOTERM_CC_FAT	GO:0000502~proteasome complex	4	0.348129	0.73133	PSMF1, PSMD12, PSMD10, UBR1	785	61	12782	1.06772	1	0.986125	100
GOTERM_BP_FAT	GO:0043161~proteasomal ubiquitin-dependent protein catabolic process	6	0.522193	0.775137	PSMF1, SYVN1, PSMD12, ANAPC5, PSMD10, UBE2D1	850	102	13528	0.936194	1	0.999765	100
GOTERM_BP_FAT	GO:0010498~proteasomal protein catabolic process	6	0.522193	0.775137	PSMF1, SYVN1, PSMD12, ANAPC5, PSMD10, UBE2D1	850	102	13528	0.936194	1	0.999765	100
SP_PIR_KEYWORDS	proteasome	3	0.261097	0.850716	PSMF1, PSMD12, PSMD10	1136	56	19235	0.907083	1	0.993869	100
Annotation Cluster 165	Enrichment Score: 0.3357838758750987
Category	Term	Count	%	PValue	Genes	List Total	Pop Hits	Pop Total	Fold Enrichment	Bonferroni	Benjamini	FDR
SP_PIR_KEYWORDS	dynein	4	0.348129	0.292043	DNAH9, DNAH17, DYNLRB1, DCTN1	1136	32	19235	2.11653	1	0.887104	99.3909
GOTERM_CC_FAT	GO:0030286~dynein complex	4	0.348129	0.347098	DNAH9, DNAH17, DYNLRB1, DCTN1	785	34	12782	1.91562	1	0.953503	99.7884
GOTERM_MF_FAT	GO:0003774~motor activity	11	0.957354	0.394746	CGNL1, DNAH9, MYL2, MYL6B, DNAH17, MYO3B, KLC3, KIF9, DYNLRB1, DCTN1, KIFC3	812	142	12983	1.23858	1	0.98797	99.9636
SP_PIR_KEYWORDS	microtubule	15	1.30548	0.498404	DNAH9, APC2, DNAH17, KLC3, ARPC4, KIF9, MID1, DCTN1, TTLL3, KIFC3, SNTB2, TUBG1, DYNLRB1, MAPRE3, KIAA1543, TUBB4	1136	231	19235	1.09949	1	0.943574	99.9962
GOTERM_CC_FAT	GO:0005874~microtubule	18	1.56658	0.518393	DNAH9, APC2, DNAH17, KLC3, ARPC4, BIRC5, KIF9, MID1, DCTN1, KIFC3, TTLL3, TBCD, SNTB2, TUBG1, DYNLRB1, MAPRE3, KIAA1543, APC, TUBB4	785	274	12782	1.06967	1	0.963264	99.9974
SP_PIR_KEYWORDS	motor protein	9	0.78329	0.521016	DNAH9, MYL2, MYL6B, DNAH17, MYO3B, KLC3, KIF9, DYNLRB1, KIFC3	1136	132	19235	1.15447	1	0.946328	99.9981
GOTERM_MF_FAT	GO:0003777~microtubule motor activity	6	0.522193	0.530717	DNAH9, DNAH17, KLC3, KIF9, DYNLRB1, KIFC3	812	77	12983	1.24589	1	0.994169	99.9993
GOTERM_BP_FAT	GO:0007018~microtubule-based movement	7	0.609225	0.720373	DNAH9, DNAH17, KIF9, DYNLRB1, APBA1, KIFC3, TUBB4	850	113	13528	0.985903	1	0.999606	100
Annotation Cluster 166	Enrichment Score: 0.33313144572639514
Category	Term	Count	%	PValue	Genes	List Total	Pop Hits	Pop Total	Fold Enrichment	Bonferroni	Benjamini	FDR
UP_SEQ_FEATURE	repeat:Solcar 3	5	0.435161	0.359288	SLC25A21, SLC25A20, SLC25A14, SLC25A37, MCART1	1136	51	19113	1.64949	1	0.999992	99.9645
UP_SEQ_FEATURE	repeat:Solcar 2	5	0.435161	0.400387	SLC25A21, SLC25A20, SLC25A14, SLC25A37, MCART1	1136	54	19113	1.55785	1	0.999995	99.9891
UP_SEQ_FEATURE	repeat:Solcar 1	5	0.435161	0.400387	SLC25A21, SLC25A20, SLC25A14, SLC25A37, MCART1	1136	54	19113	1.55785	1	0.999995	99.9891
INTERPRO	IPR018108:Mitochondrial substrate/solute carrier	5	0.435161	0.461586	SLC25A21, SLC25A20, SLC25A14, SLC25A37, MCART1	1035	56	16659	1.43711	1	0.99989	99.9966
PIR_SUPERFAMILY	PIRSF002458:ADP,ATP carrier protein	3	0.261097	0.594613	SLC25A21, SLC25A20, SLC25A14	486	30	7396	1.52181	1	1	99.9998
INTERPRO	IPR001993:Mitochondrial substrate carrier	4	0.348129	0.634339	SLC25A21, SLC25A20, SLC25A14, MCART1	1035	52	16659	1.23813	1	0.999983	100
Annotation Cluster 167	Enrichment Score: 0.3304551695471192
Category	Term	Count	%	PValue	Genes	List Total	Pop Hits	Pop Total	Fold Enrichment	Bonferroni	Benjamini	FDR
GOTERM_CC_FAT	GO:0005923~tight junction	7	0.609225	0.29002	CGNL1, PARD3, CLDN2, TJP3, TJP2, CDH5, APC	785	73	12782	1.56136	1	0.951087	99.2899
GOTERM_CC_FAT	GO:0070160~occluding junction	7	0.609225	0.29002	CGNL1, PARD3, CLDN2, TJP3, TJP2, CDH5, APC	785	73	12782	1.56136	1	0.951087	99.2899
SP_PIR_KEYWORDS	Tight junction	5	0.435161	0.48872	CGNL1, PARD3, CLDN2, TJP3, TJP2	1136	61	19235	1.38789	1	0.941254	99.995
GOTERM_CC_FAT	GO:0043296~apical junction complex	7	0.609225	0.571909	CGNL1, PARD3, CLDN2, TJP3, TJP2, CDH5, APC	785	99	12782	1.15131	1	0.971379	99.9995
GOTERM_CC_FAT	GO:0016327~apicolateral plasma membrane	7	0.609225	0.601435	CGNL1, PARD3, CLDN2, TJP3, TJP2, CDH5, APC	785	102	12782	1.11745	1	0.972353	99.9998
GOTERM_CC_FAT	GO:0005911~cell-cell junction	11	0.957354	0.735929	CGNL1, PARD3, CLDN2, CNN2, TJP3, TJP2, STEAP1, CDH5, GJB1, IFT140, APC	785	190	12782	0.942689	1	0.986518	100
Annotation Cluster 168	Enrichment Score: 0.3300683318774731
Category	Term	Count	%	PValue	Genes	List Total	Pop Hits	Pop Total	Fold Enrichment	Bonferroni	Benjamini	FDR
GOTERM_CC_FAT	GO:0030176~integral to endoplasmic reticulum membrane	5	0.435161	0.325535	BSCL2, DOLPP1, RTN2, PORCN, UPK2	785	47	12782	1.73221	1	0.950399	99.6616
GOTERM_CC_FAT	GO:0031301~integral to organelle membrane	9	0.78329	0.48471	BSCL2, LEMD3, FUT2, DOLPP1, STEAP2, LFNG, RTN2, PORCN, UPK2	785	123	12782	1.19142	1	0.957845	99.9931
GOTERM_CC_FAT	GO:0031300~intrinsic to organelle membrane	10	0.870322	0.543136	ECE1, BSCL2, LEMD3, FUT2, DOLPP1, STEAP2, LFNG, RTN2, PORCN, UPK2	785	146	12782	1.11526	1	0.966372	99.9988
GOTERM_CC_FAT	GO:0031227~intrinsic to endoplasmic reticulum membrane	5	0.435161	0.558133	BSCL2, DOLPP1, RTN2, PORCN, UPK2	785	64	12782	1.27209	1	0.96913	99.9992
Annotation Cluster 169	Enrichment Score: 0.32997054523770797
Category	Term	Count	%	PValue	Genes	List Total	Pop Hits	Pop Total	Fold Enrichment	Bonferroni	Benjamini	FDR
GOTERM_BP_FAT	GO:0006352~transcription initiation	7	0.609225	0.42188	E2F2, TAF1, TAF9B, THRAP3, MED12, TTF1, TAF9	850	83	13528	1.34225	1	0.995882	99.9949
GOTERM_BP_FAT	GO:0006351~transcription, DNA-dependent	20	1.74064	0.462961	CEBPA, E2F2, TAF1C, GTF3A, TAF1, ETV7, POLR3H, ELF5, SNAPC3, TAF9B, MED12, HCFC1, TTF1, MYEF2, DDIT3, PIR, THRAP3, NFAT5, TCEB2, TAF9	850	292	13528	1.09009	1	0.997061	99.9987
GOTERM_BP_FAT	GO:0032774~RNA biosynthetic process	20	1.74064	0.485651	CEBPA, E2F2, TAF1C, GTF3A, TAF1, ETV7, POLR3H, ELF5, SNAPC3, TAF9B, MED12, HCFC1, TTF1, MYEF2, DDIT3, PIR, THRAP3, NFAT5, TCEB2, TAF9	850	296	13528	1.07536	1	0.997283	99.9994
GOTERM_BP_FAT	GO:0006366~transcription from RNA polymerase II promoter	16	1.39252	0.504732	CEBPA, E2F2, TAF1, TAF1C, ETV7, ELF5, SNAPC3, MED12, MYEF2, HCFC1, DDIT3, PIR, THRAP3, NFAT5, TCEB2, TAF9	850	234	13528	1.08823	1	0.997723	99.9997
Annotation Cluster 170	Enrichment Score: 0.32820927483947854
Category	Term	Count	%	PValue	Genes	List Total	Pop Hits	Pop Total	Fold Enrichment	Bonferroni	Benjamini	FDR
SP_PIR_KEYWORDS	neurotransmitter receptor	7	0.609225	0.118294	CHRM5, DRD1, GABRA1, HTR4, GABBR1, GRIK5, HTR1D	1136	57	19235	2.0794	1	0.766052	84.4234
GOTERM_BP_FAT	GO:0007187~G-protein signaling, coupled to cyclic nucleotide second messenger	11	0.957354	0.185026	CRHR2, CHRM5, DRD1, GNAQ, ADCY8, HTR4, ADRA1B, NPR3, PRKACB, HTR1D, ADORA1	850	115	13528	1.52233	1	0.987397	97.5075
GOTERM_BP_FAT	GO:0019935~cyclic-nucleotide-mediated signaling	12	1.04439	0.192946	CRHR2, CHRM5, DRD1, GNAQ, ADCY8, APOE, HTR4, ADRA1B, NPR3, PRKACB, HTR1D, ADORA1	850	130	13528	1.4691	1	0.986961	97.9102
SP_PIR_KEYWORDS	G protein-coupled receptor	10	0.870322	0.245859	GPR173, CHRM5, DRD1, OPN1LW, GPR25, HTR4, ADRA1B, HTR1D, ADORA1, GPR1	1136	116	19235	1.45967	1	0.869949	98.4509
GOTERM_MF_FAT	GO:0008227~amine receptor activity	5	0.435161	0.252192	CHRM5, DRD1, HTR4, ADRA1B, HTR1D	812	41	12983	1.94987	1	0.976954	98.9779
SP_PIR_KEYWORDS	synapse	15	1.30548	0.377833	CTBP2, MAGI2, GABRA1, CRIPT, GRIK5, GABBR1, BSN, GRIA4, SLC17A7, CHRM5, SYN2, GOPC, SH3KBP1, OPHN1, CHRNA2	1136	213	19235	1.19241	1	0.917719	99.9096
INTERPRO	IPR001828:Extracellular ligand-binding receptor	4	0.348129	0.388521	GABBR1, GRIK5, NPR3, GRIA4	1035	36	16659	1.78841	1	0.999725	99.9721
GOTERM_CC_FAT	GO:0044456~synapse part	17	1.47955	0.441281	ALS2, RAB3A, GABRA1, LYN, CRIPT, GABBR1, GRIK5, NUFIP1, GRIA4, ADORA1, SLC17A7, CHRM5, GOPC, SYN2, SLC40A1, APBA1, CHRNA2	785	246	12782	1.12523	1	0.951939	99.9777
GOTERM_MF_FAT	GO:0008066~glutamate receptor activity	3	0.261097	0.58526	GABBR1, GRIK5, GRIA4	812	31	12983	1.54731	1	0.995882	99.9999
GOTERM_CC_FAT	GO:0045211~postsynaptic membrane	9	0.78329	0.591809	CHRM5, GABRA1, CRIPT, GOPC, GABBR1, GRIK5, GRIA4, ADORA1, CHRNA2	785	135	12782	1.08552	1	0.974343	99.9998
SP_PIR_KEYWORDS	postsynaptic cell membrane	7	0.609225	0.636859	CHRM5, GABRA1, GOPC, GABBR1, GRIK5, GRIA4, CHRNA2	1136	110	19235	1.0775	1	0.968359	100
GOTERM_MF_FAT	GO:0005230~extracellular ligand-gated ion channel activity	4	0.348129	0.835884	GABRA1, GRIK5, GRIA4, CHRNA2	812	72	12983	0.888273	1	0.999685	100
KEGG_PATHWAY	hsa04080:Neuroactive ligand-receptor interaction	13	1.13142	0.93917	DRD1, PARD3, GABRA1, GRIK5, HTR4, GABBR1, GRIA4, ADORA1, CRHR2, CHRM5, P2RY6, ADRA1B, HTR1D	346	256	5085	0.746308	1	0.993216	100
GOTERM_MF_FAT	GO:0015276~ligand-gated ion channel activity	5	0.435161	0.960916	GABRA1, TRPC5, GRIK5, GRIA4, CHRNA2	812	127	12983	0.629485	1	0.999997	100
GOTERM_MF_FAT	GO:0022834~ligand-gated channel activity	5	0.435161	0.960916	GABRA1, TRPC5, GRIK5, GRIA4, CHRNA2	812	127	12983	0.629485	1	0.999997	100
SP_PIR_KEYWORDS	ionic channel	12	1.04439	0.982694	TMEM37, GABRA1, TRPC5, TTYH2, GRIK5, TRPV6, GRIA4, CACNA1F, KCNE3, PKD1L2, PKD2L2, CHRNA2	1136	318	19235	0.638952	1	0.999917	100
GOTERM_MF_FAT	GO:0022836~gated channel activity	12	1.04439	0.987894	TMEM37, GABRA1, TRPC5, GRIK5, GRIA4, KCTD2, CACNA1F, VDAC2, VDAC3, KCNE3, TNFAIP1, CHRNA2	812	310	12983	0.618926	1	1	100
Annotation Cluster 171	Enrichment Score: 0.32262946209618426
Category	Term	Count	%	PValue	Genes	List Total	Pop Hits	Pop Total	Fold Enrichment	Bonferroni	Benjamini	FDR
GOTERM_BP_FAT	GO:0001558~regulation of cell growth	16	1.39252	0.237149	MYL2, MORF4L2, TAF9B, ADIPOR1, NDUFA13, SFN, RERG, APOE, SERTAD3, HBEGF, BCL6, TAF9, CYR61, ENO1, IGFBP5, EBAG9	850	194	13528	1.3126	1	0.988028	99.2437
GOTERM_BP_FAT	GO:0030308~negative regulation of cell growth	7	0.609225	0.521932	RERG, MYL2, SERTAD3, NDUFA13, ADIPOR1, BCL6, ENO1	850	92	13528	1.21095	1	0.998035	99.9998
GOTERM_BP_FAT	GO:0045792~negative regulation of cell size	7	0.609225	0.594691	RERG, MYL2, SERTAD3, NDUFA13, ADIPOR1, BCL6, ENO1	850	99	13528	1.12532	1	0.99875	100
GOTERM_BP_FAT	GO:0045926~negative regulation of growth	7	0.609225	0.695914	RERG, MYL2, SERTAD3, NDUFA13, ADIPOR1, BCL6, ENO1	850	110	13528	1.01279	1	0.999506	100
Annotation Cluster 172	Enrichment Score: 0.3207524959804492
Category	Term	Count	%	PValue	Genes	List Total	Pop Hits	Pop Total	Fold Enrichment	Bonferroni	Benjamini	FDR
GOTERM_CC_FAT	GO:0035085~cilium axoneme	3	0.261097	0.459028	DNAH9, DNAH17, ARPC4, TTLL3	785	25	12782	1.95394	1	0.953947	99.986
GOTERM_CC_FAT	GO:0005930~axoneme	4	0.348129	0.464321	DNAH9, TXNDC2, DNAH17, ARPC4, TTLL3	785	41	12782	1.58857	1	0.954809	99.9879
GOTERM_CC_FAT	GO:0044441~cilium part	4	0.348129	0.511781	DNAH9, DNAH17, ARPC4, KLC3, TTLL3	785	44	12782	1.48025	1	0.963144	99.9968
Annotation Cluster 173	Enrichment Score: 0.318530612065184
Category	Term	Count	%	PValue	Genes	List Total	Pop Hits	Pop Total	Fold Enrichment	Bonferroni	Benjamini	FDR
GOTERM_CC_FAT	GO:0030136~clathrin-coated vesicle	12	1.04439	0.186523	SLC17A7, EGFR, RAB3A, ECE1, AP1G2, AP1G1, GOPC, SYN2, RAB14, STEAP2, SLC40A1, APBA1	785	132	12782	1.48025	1	0.946617	94.9303
GOTERM_BP_FAT	GO:0001505~regulation of neurotransmitter levels	7	0.609225	0.242947	SLC17A7, RAB3A, SYN2, RAB14, ATP1A2, GAD1, CLN8	850	67	13528	1.66279	1	0.987546	99.341
GOTERM_CC_FAT	GO:0030135~coated vesicle	13	1.13142	0.270048	EGFR, RAB3A, AP1G2, AP1G1, SLC17A7, PACSIN1, ECE1, SYN2, GOPC, RAB14, STEAP2, SLC40A1, APBA1	785	159	12782	1.3313	1	0.946312	98.9399
GOTERM_CC_FAT	GO:0030665~clathrin coated vesicle membrane	5	0.435161	0.410584	SLC17A7, EGFR, RAB3A, AP1G2, SYN2	785	53	12782	1.53611	1	0.948616	99.9517
GOTERM_BP_FAT	GO:0006836~neurotransmitter transport	7	0.609225	0.42188	SLC17A7, RAB3A, CPLX2, SYN2, RAB14, ATP1A2, CLN8	850	83	13528	1.34225	1	0.995882	99.9949
GOTERM_BP_FAT	GO:0007269~neurotransmitter secretion	3	0.261097	0.638623	RAB3A, SYN2, RAB14	850	34	13528	1.40429	1	0.999137	100
GOTERM_CC_FAT	GO:0030662~coated vesicle membrane	5	0.435161	0.662571	SLC17A7, EGFR, RAB3A, AP1G2, SYN2	785	73	12782	1.11526	1	0.980498	100
GOTERM_CC_FAT	GO:0008021~synaptic vesicle	5	0.435161	0.693398	SLC17A7, RAB3A, SYN2, SLC40A1, APBA1	785	76	12782	1.07124	1	0.983585	100
GOTERM_CC_FAT	GO:0012506~vesicle membrane	9	0.78329	0.715234	SLC17A7, EGFR, RAB3A, LAMP2, AP1G2, SYN2, GRIA4, GAD1, WAS	785	151	12782	0.970498	1	0.985342	100
GOTERM_CC_FAT	GO:0044433~cytoplasmic vesicle part	10	0.870322	0.817522	SLC17A7, EGFR, RAB3A, LAMP2, AP1G2, ACTN4, LEFTY2, SYN2, DLD, GRIA4	785	187	12782	0.870738	1	0.993984	100
GOTERM_CC_FAT	GO:0030659~cytoplasmic vesicle membrane	7	0.609225	0.861944	SLC17A7, EGFR, RAB3A, LAMP2, AP1G2, SYN2, GRIA4	785	139	12782	0.819997	1	0.996149	100
Annotation Cluster 174	Enrichment Score: 0.31815383861734076
Category	Term	Count	%	PValue	Genes	List Total	Pop Hits	Pop Total	Fold Enrichment	Bonferroni	Benjamini	FDR
GOTERM_BP_FAT	GO:0051726~regulation of cell cycle	23	2.00174	0.42127	EGFR, E2F2, FZR1, FAM5B, HCFC1, CHEK1, PDE3A, ANLN, BIRC5, SFN, RCC1, CDC37, PIN1, HEXIM2, PCBP4, MAPK14, BAX, BTG3, CDK5RAP3, BCL6, RNF167, E4F1, APC	850	331	13528	1.1059	1	0.995912	99.9948
GOTERM_BP_FAT	GO:0010564~regulation of cell cycle process	9	0.78329	0.425058	FZR1, PCBP4, BIRC5, ANLN, BCL6, PDE3A, RCC1, PIN1, APC	850	114	13528	1.25647	1	0.99596	99.9954
GOTERM_BP_FAT	GO:0007346~regulation of mitotic cell cycle	10	0.870322	0.620196	EGFR, PCBP4, BTG3, BIRC5, ANLN, BCL6, E4F1, RCC1, PIN1, APC	850	152	13528	1.04706	1	0.999023	100
Annotation Cluster 175	Enrichment Score: 0.31759198353655005
Category	Term	Count	%	PValue	Genes	List Total	Pop Hits	Pop Total	Fold Enrichment	Bonferroni	Benjamini	FDR
UP_SEQ_FEATURE	active site:Glycyl thioester intermediate	6	0.522193	0.390744	UBE2O, HECW2, ATG7, HERC4, UBE2D1, HECTD1	1136	69	19113	1.46303	1	0.999994	99.9856
UP_SEQ_FEATURE	domain:HECT	3	0.261097	0.501637	HECW2, HERC4, HECTD1	1136	28	19113	1.80266	1	1	99.9996
SMART	SM00119:HECTc	3	0.261097	0.520583	HECW2, HERC4, HECTD1	559	28	9079	1.74016	1	0.991012	99.9941
INTERPRO	IPR000569:HECT	3	0.261097	0.525849	HECW2, HERC4, HECTD1	1035	28	16659	1.72453	1	0.999951	99.9996
Annotation Cluster 176	Enrichment Score: 0.31308536921250857
Category	Term	Count	%	PValue	Genes	List Total	Pop Hits	Pop Total	Fold Enrichment	Bonferroni	Benjamini	FDR
GOTERM_BP_FAT	GO:0016486~peptide hormone processing	3	0.261097	0.241818	PCSK2, ECE1, ATP6AP2	850	15	13528	3.18306	1	0.987816	99.323
GOTERM_BP_FAT	GO:0016485~protein processing	8	0.696258	0.560182	C8A, PCSK2, ECE1, ATP6AP2, ADAMTS13, CFB, APOH, KLK13	850	112	13528	1.13681	1	0.998348	100
GOTERM_BP_FAT	GO:0051605~protein maturation by peptide bond cleavage	6	0.522193	0.634225	C8A, PCSK2, ECE1, ATP6AP2, CFB, APOH	850	86	13528	1.11037	1	0.999106	100
GOTERM_BP_FAT	GO:0051604~protein maturation	8	0.696258	0.651026	C8A, PCSK2, ECE1, ATP6AP2, ADAMTS13, CFB, APOH, KLK13	850	122	13528	1.04363	1	0.999253	100
Annotation Cluster 177	Enrichment Score: 0.31194394410472065
Category	Term	Count	%	PValue	Genes	List Total	Pop Hits	Pop Total	Fold Enrichment	Bonferroni	Benjamini	FDR
GOTERM_BP_FAT	GO:0048568~embryonic organ development	14	1.21845	0.283855	CEBPA, RBP4, RARG, TMIE, MYF5, FGF10, DDIT3, CITED1, HOXD9, HOXA1, HOXA2, HOXA3, HOXD3, KLF1	850	172	13528	1.29543	1	0.989501	99.7581
GOTERM_BP_FAT	GO:0048706~embryonic skeletal system development	7	0.609225	0.353514	HOXD9, HOXC6, RBP4, HOXA2, HOXA3, HOXD3, MYF5	850	77	13528	1.44684	1	0.99384	99.9618
GOTERM_BP_FAT	GO:0048562~embryonic organ morphogenesis	10	0.870322	0.457495	HOXD9, HOXA1, RBP4, HOXA2, RARG, HOXA3, TMIE, HOXD3, MYF5, FGF10	850	133	13528	1.19664	1	0.996991	99.9984
GOTERM_BP_FAT	GO:0043009~chordate embryonic development	21	1.82768	0.603533	CEBPA, ALS2, C6ORF59, SOX10, RBP4, SYVN1, MYF5, PTPRR, MBD3, CITED1, HOXD9, HOXC6, HOXA2, HOXA3, ECE1, MEOX1, HOXD3, GRN, KLF1, APBA1, HECTD1	850	331	13528	1.00973	1	0.998848	100
GOTERM_BP_FAT	GO:0009792~embryonic development ending in birth or egg hatching	21	1.82768	0.619886	CEBPA, ALS2, C6ORF59, SOX10, RBP4, SYVN1, MYF5, PTPRR, MBD3, CITED1, HOXD9, HOXC6, HOXA2, HOXA3, ECE1, MEOX1, HOXD3, GRN, KLF1, APBA1, HECTD1	850	334	13528	1.00066	1	0.999033	100
GOTERM_BP_FAT	GO:0001701~in utero embryonic development	10	0.870322	0.782409	ALS2, CEBPA, SOX10, SYVN1, GRN, PTPRR, MBD3, KLF1, CITED1, APBA1	850	176	13528	0.904278	1	0.999785	100
Annotation Cluster 178	Enrichment Score: 0.30967332391213387
Category	Term	Count	%	PValue	Genes	List Total	Pop Hits	Pop Total	Fold Enrichment	Bonferroni	Benjamini	FDR
UP_SEQ_FEATURE	glycosylation site:O-linked (GalNAc...)	8	0.696258	0.305311	LAMP2, CGB5, APOE, ZP3, IMPG1, LCAT, APOH, HBEGF	1136	92	19113	1.46303	1	0.999978	99.8498
GOTERM_CC_FAT	GO:0034364~high-density lipoprotein particle	3	0.261097	0.459028	APOE, LCAT, APOH	785	25	12782	1.95394	1	0.953947	99.986
GOTERM_CC_FAT	GO:0032994~protein-lipid complex	3	0.261097	0.641745	APOE, LCAT, APOH	785	35	12782	1.39567	1	0.977653	100
GOTERM_CC_FAT	GO:0034358~plasma lipoprotein particle	3	0.261097	0.641745	APOE, LCAT, APOH	785	35	12782	1.39567	1	0.977653	100
Annotation Cluster 179	Enrichment Score: 0.30906315559825054
Category	Term	Count	%	PValue	Genes	List Total	Pop Hits	Pop Total	Fold Enrichment	Bonferroni	Benjamini	FDR
SP_PIR_KEYWORDS	glycosyltransferase	16	1.39252	0.282437	GCNT2, ALG5, DPAGT1, MGAT1, GLT8D2, POMGNT1, GALNT10, PYGM, POMT1, PARP8, QPRT, HAS2, FUT2, GALNT8, B4GALT7, LFNG	1136	214	19235	1.26596	1	0.882492	99.2567
GOTERM_BP_FAT	GO:0006487~protein amino acid N-linked glycosylation	5	0.435161	0.297543	MGAT1, POMGNT1, TSPAN7, DPAGT1, DOLPP1	850	44	13528	1.80856	1	0.989287	99.8293
GOTERM_BP_FAT	GO:0006493~protein amino acid O-linked glycosylation	3	0.261097	0.471164	POMGNT1, GALNT10, POMT1	850	25	13528	1.90984	1	0.997116	99.999
GOTERM_BP_FAT	GO:0009100~glycoprotein metabolic process	14	1.21845	0.504016	SPOCK3, ADAMTS13, DPAGT1, ALG5, TSPAN7, PORCN, MGAT1, ADAMTS9, POMGNT1, GALNT10, POMT1, FUT2, DOLPP1, B4GALT7	850	202	13528	1.10304	1	0.997734	99.9997
GOTERM_BP_FAT	GO:0043413~biopolymer glycosylation	9	0.78329	0.556989	MGAT1, POMGNT1, GALNT10, POMT1, TSPAN7, ALG5, DPAGT1, FUT2, DOLPP1	850	128	13528	1.11904	1	0.998335	100
GOTERM_BP_FAT	GO:0006486~protein amino acid glycosylation	9	0.78329	0.556989	MGAT1, POMGNT1, GALNT10, POMT1, TSPAN7, ALG5, DPAGT1, FUT2, DOLPP1	850	128	13528	1.11904	1	0.998335	100
GOTERM_BP_FAT	GO:0070085~glycosylation	9	0.78329	0.556989	MGAT1, POMGNT1, GALNT10, POMT1, TSPAN7, ALG5, DPAGT1, FUT2, DOLPP1	850	128	13528	1.11904	1	0.998335	100
KEGG_PATHWAY	hsa00510:N-Glycan biosynthesis	4	0.348129	0.612892	MGAT1, ALG5, DPAGT1, DOLPP1	346	46	5085	1.27796	1	0.94947	99.9991
GOTERM_BP_FAT	GO:0009101~glycoprotein biosynthetic process	9	0.78329	0.782384	MGAT1, POMGNT1, GALNT10, POMT1, TSPAN7, ALG5, DPAGT1, FUT2, DOLPP1	850	158	13528	0.906567	1	0.999788	100
Annotation Cluster 180	Enrichment Score: 0.3079695801248301
Category	Term	Count	%	PValue	Genes	List Total	Pop Hits	Pop Total	Fold Enrichment	Bonferroni	Benjamini	FDR
KEGG_PATHWAY	hsa05120:Epithelial cell signaling in Helicobacter pylori infection	8	0.696258	0.175836	EGFR, LYN, MAPK14, IKBKG, ATP6V0A1, HBEGF, ATP6V1B2, IKBKB	346	68	5085	1.729	1	0.984732	90.6168
BIOCARTA	h_il1rPathway:Signal transduction through IL1R	4	0.348129	0.339571	IFNA1, IFNB1, MAPK14, IKBKB	103	29	1437	1.92434	1	0.999102	99.4131
KEGG_PATHWAY	hsa04620:Toll-like receptor signaling pathway	9	0.78329	0.378135	IFNA1, CD86, IFNB1, PIK3CB, MAPK14, TICAM1, IKBKG, IKBKB, TLR8	346	101	5085	1.30959	1	0.967424	99.701
BIOCARTA	h_stressPathway:TNF/Stress Related Signaling	3	0.261097	0.517613	MAPK14, IKBKG, IKBKB	103	24	1437	1.74393	1	0.999205	99.988
KEGG_PATHWAY	hsa04623:Cytosolic DNA-sensing pathway	5	0.435161	0.51853	IFNA1, POLR3H, IFNB1, IKBKG, IKBKB	346	55	5085	1.33605	1	0.957625	99.9869
KEGG_PATHWAY	hsa04622:RIG-I-like receptor signaling pathway	6	0.522193	0.533066	IFNA1, IFNB1, MAPK14, IKBKG, IKBKB, PIN1	346	71	5085	1.24196	1	0.953298	99.991
BIOCARTA	h_tollPathway:Toll-Like Receptor Pathway	3	0.261097	0.75288	MAPK14, IKBKG, IKBKB	103	37	1437	1.1312	1	0.99998	100
KEGG_PATHWAY	hsa04621:NOD-like receptor signaling pathway	4	0.348129	0.802496	MAPK14, IKBKG, PSTPIP1, IKBKB	346	62	5085	0.948163	1	0.973858	100
KEGG_PATHWAY	hsa04660:T cell receptor signaling pathway	6	0.522193	0.866681	ITK, PIK3CB, MAPK14, IKBKG, NFAT5, IKBKB	346	108	5085	0.816474	1	0.984235	100
Annotation Cluster 181	Enrichment Score: 0.30613704033110567
Category	Term	Count	%	PValue	Genes	List Total	Pop Hits	Pop Total	Fold Enrichment	Bonferroni	Benjamini	FDR
GOTERM_CC_FAT	GO:0031981~nuclear lumen	94	8.18103	0.344471	NKAP, E2F2, TAF1C, RPL36A, E2F4, UTY, MORF4L2, TIMM50, SART3, APOBEC3F, IQGAP1, GATA1, INTS8, GPKOW, INTS5, E4F1, BRD4, OLIG2, PITX1, EXOSC8, ZNF593, CTBP2, RARG, ANAPC5, ACTN4, EMG1, FMR1, LIG3, MED12, CDK8, NDUFA13, TTF1, LAS1L, TOPORS, MBD3, TNS3, FANCD2, RPS15, SH3KBP1, TFAP2D, SNRPC, WASL, GLTSCR2, FZR1, SYVN1, LMNB2, TAF9B, FIGLA, HCFC1, MYEF2, NUFIP1, CHEK1, KIN, POT1, CXXC1, SF4, EXOSC10,…	785	1450	12782	1.05557	1	0.954173	99.7757
GOTERM_CC_FAT	GO:0031974~membrane-enclosed lumen	117	10.1828	0.407163	RPL36A, MORF4L2, SART3, APOBEC3F, AGXT, IQGAP1, GATA1, INTS8, PTGIS, INTS5, TIMM9, OLIG2, HMGCL, PITX1, ZNF593, RARG, ACTN4, ANAPC5, EMG1, FMR1, LIG3, MED12, TIMM8A, TNS3, MRPS18A, RPS15, DLD, ATP5C1, TFAP2D, SNRPC, MRPL43, NEU4, FZR1, SYVN1, LMNB2, TAF9B, FIGLA, MYEF2, CHEK1, CXXC1, SRY, WDR55, POLE2, HTATSF1, RPL3, TFDP2, NAT10, TAF9, PRPF40B, UBE2D1, NKRF, GCDH, TAF1, CSTF2, MRPS24, SMAD5, AKA…	785	1856	12782	1.02645	1	0.948622	99.9475
GOTERM_CC_FAT	GO:0070013~intracellular organelle lumen	112	9.74761	0.449331	RPL36A, MORF4L2, SART3, APOBEC3F, AGXT, IQGAP1, GATA1, INTS8, PTGIS, INTS5, OLIG2, HMGCL, PITX1, ZNF593, RARG, ACTN4, ANAPC5, EMG1, FMR1, LIG3, MED12, TNS3, MRPS18A, RPS15, DLD, ATP5C1, TFAP2D, SNRPC, MRPL43, NEU4, FZR1, SYVN1, LMNB2, TAF9B, FIGLA, MYEF2, CHEK1, CXXC1, SRY, WDR55, POLE2, HTATSF1, RPL3, TFDP2, NAT10, TAF9, PRPF40B, UBE2D1, NKRF, GCDH, TAF1, CSTF2, MRPS24, SMAD5, AKAP8L, NXF3, VDAC…	785	1779	12782	1.02511	1	0.952581	99.9819
GOTERM_CC_FAT	GO:0043233~organelle lumen	113	9.83464	0.505198	RPL36A, MORF4L2, SART3, APOBEC3F, AGXT, IQGAP1, GATA1, INTS8, PTGIS, INTS5, OLIG2, HMGCL, PITX1, ZNF593, RARG, ACTN4, ANAPC5, EMG1, FMR1, LIG3, MED12, TNS3, MRPS18A, RPS15, DLD, ATP5C1, TFAP2D, SNRPC, MRPL43, NEU4, FZR1, SYVN1, LMNB2, TAF9B, FIGLA, MYEF2, CHEK1, CXXC1, SRY, WDR55, POLE2, HTATSF1, RPL3, TFDP2, NAT10, TAF9, PRPF40B, UBE2D1, NKRF, GCDH, TAF1, CSTF2, MRPS24, SMAD5, AKAP8L, NXF3, VDAC…	785	1820	12782	1.01097	1	0.963062	99.9961
GOTERM_CC_FAT	GO:0005654~nucleoplasm	55	4.78677	0.527415	E2F2, TAF1C, RPL36A, E2F4, TIMM50, SART3, INTS8, INTS5, E4F1, RARG, CTBP2, ANAPC5, FMR1, LIG3, CDK8, MED12, TTF1, NDUFA13, MBD3, TOPORS, FANCD2, RPS15, TFAP2D, SNRPC, FZR1, TAF9B, FIGLA, HCFC1, NUFIP1, CHEK1, POT1, CXXC1, SRY, POLE2, TFDP2, TAF9, PRPF40B, UBE2D1, ERCC4, CEBPA, TAF1, NUP153, POLR3H, SMAD5, NXF3, CSNK2A1P, CDC25B, ORC3L, EAF1, MAPK14, THRAP3, TCEB2, JAZF1, HDAC8, ALKBH2	785	882	12782	1.01537	1	0.964227	99.998
GOTERM_CC_FAT	GO:0005730~nucleolus	42	3.65535	0.639382	GLTSCR2, NKAP, RPL36A, SYVN1, UTY, MORF4L2, MYEF2, NUFIP1, APOBEC3F, IQGAP1, GATA1, EXOSC10, SF4, WDR55, GPKOW, HTATSF1, RPL3, NAT10, BRD4, OLIG2, PITX1, NKRF, ZBTB7B, TAF1, ZNF593, EXOSC8, CSTF2, ACTN4, EMG1, FMR1, MED12, TTF1, ILF3, BIRC5, LAS1L, TNS3, CCNB3, ATF3, THRAP3, SH3KBP1, WASL, PHF6	785	698	12782	0.979767	1	0.978339	100
GOTERM_CC_FAT	GO:0044451~nucleoplasm part	33	2.87206	0.67016	E2F2, E2F4, TAF9B, FIGLA, HCFC1, NUFIP1, TIMM50, SART3, CXXC1, SRY, INTS8, INTS5, TFDP2, TAF9, PRPF40B, CEBPA, TAF1, RARG, POLR3H, CTBP2, SMAD5, MED12, CDK8, NXF3, TOPORS, MBD3, CSNK2A1P, EAF1, THRAP3, JAZF1, TFAP2D, SNRPC, HDAC8	785	555	12782	0.968167	1	0.981003	100
Annotation Cluster 182	Enrichment Score: 0.30096797328112856
Category	Term	Count	%	PValue	Genes	List Total	Pop Hits	Pop Total	Fold Enrichment	Bonferroni	Benjamini	FDR
GOTERM_BP_FAT	GO:0051272~positive regulation of cell motion	10	0.870322	0.161317	EGFR, DRD1, ARHGAP5, LYN, ACTN4, IL6ST, CSF1, HBEGF, BCL6, APC	850	98	13528	1.62401	1	0.986463	95.8182
GOTERM_BP_FAT	GO:0051271~negative regulation of cell motion	7	0.609225	0.201911	DRD1, PARD3, ACTN4, APOE, APOH, ADORA1, IGFBP5	850	63	13528	1.76837	1	0.987961	98.2917
GOTERM_BP_FAT	GO:0051270~regulation of cell motion	15	1.30548	0.326484	EGFR, DRD1, PARD3, LYN, ACTN4, IL6ST, CSF1, ADORA1, ARHGAP5, APOE, APOH, HBEGF, BCL6, APC, IGFBP5	850	193	13528	1.23694	1	0.991726	99.9201
GOTERM_BP_FAT	GO:0040017~positive regulation of locomotion	8	0.696258	0.418624	EGFR, DRD1, ARHGAP5, IL6ST, CSF1, HBEGF, FGF10, APC	850	98	13528	1.29921	1	0.995797	99.9944
GOTERM_BP_FAT	GO:0030336~negative regulation of cell migration	5	0.435161	0.484163	DRD1, APOE, APOH, ADORA1, IGFBP5	850	57	13528	1.39608	1	0.99726	99.9994
GOTERM_BP_FAT	GO:0030335~positive regulation of cell migration	7	0.609225	0.489204	EGFR, DRD1, ARHGAP5, IL6ST, CSF1, HBEGF, APC	850	89	13528	1.25176	1	0.997401	99.9995
GOTERM_BP_FAT	GO:0031645~negative regulation of neurological system process	3	0.261097	0.531991	KLK8, DRD1, ADORA1	850	28	13528	1.70521	1	0.998114	99.9999
GOTERM_BP_FAT	GO:0040013~negative regulation of locomotion	5	0.435161	0.538118	DRD1, APOE, APOH, ADORA1, IGFBP5	850	61	13528	1.30453	1	0.998189	99.9999
GOTERM_BP_FAT	GO:0032101~regulation of response to external stimulus	11	0.957354	0.54409	CAV1, PLA2G4A, KLK8, DRD1, APOE, IL6ST, APOH, PLA2G2A, FGF10, BCL6, ADORA1	850	159	13528	1.10106	1	0.998228	99.9999
GOTERM_BP_FAT	GO:0040012~regulation of locomotion	13	1.13142	0.548796	EGFR, DRD1, IL6ST, CSF1, FGF10, ADORA1, ARHGAP5, APOE, IFNB1, APOH, HBEGF, APC, IGFBP5	850	192	13528	1.0776	1	0.998228	99.9999
GOTERM_BP_FAT	GO:0051241~negative regulation of multicellular organismal process	11	0.957354	0.584118	ABCG8, RBP4, CAV1, KLK8, DRD1, APOE, APOH, BCL6, ADRBK1, ATP1A2, ADORA1	850	164	13528	1.06749	1	0.99867	100
GOTERM_BP_FAT	GO:0048585~negative regulation of response to stimulus	7	0.609225	0.604601	KLK8, DRD1, APOE, BCL6, PTPN1, ADORA1, GRB14	850	100	13528	1.11407	1	0.998852	100
GOTERM_BP_FAT	GO:0032102~negative regulation of response to external stimulus	4	0.348129	0.615318	KLK8, DRD1, APOE, ADORA1	850	50	13528	1.27322	1	0.998963	100
GOTERM_BP_FAT	GO:0030334~regulation of cell migration	11	0.957354	0.622503	EGFR, DRD1, ARHGAP5, APOE, IL6ST, CSF1, APOH, HBEGF, ADORA1, IGFBP5, APC	850	169	13528	1.03591	1	0.999034	100
GOTERM_BP_FAT	GO:0051969~regulation of transmission of nerve impulse	9	0.78329	0.711227	EGFR, RAB3A, KLK8, DRD1, YWHAG, APOE, NLGN3, GRIA4, ADORA1	850	147	13528	0.974406	1	0.999562	100
GOTERM_BP_FAT	GO:0031644~regulation of neurological system process	9	0.78329	0.751778	EGFR, RAB3A, KLK8, DRD1, YWHAG, APOE, NLGN3, GRIA4, ADORA1	850	153	13528	0.936194	1	0.999714	100
GOTERM_BP_FAT	GO:0050804~regulation of synaptic transmission	8	0.696258	0.757552	EGFR, RAB3A, DRD1, YWHAG, APOE, NLGN3, GRIA4, ADORA1	850	136	13528	0.936194	1	0.999722	100
GOTERM_BP_FAT	GO:0048167~regulation of synaptic plasticity	4	0.348129	0.774438	DRD1, YWHAG, APOE, ADORA1	850	64	13528	0.994706	1	0.999764	100
Annotation Cluster 183	Enrichment Score: 0.2992903026884889
Category	Term	Count	%	PValue	Genes	List Total	Pop Hits	Pop Total	Fold Enrichment	Bonferroni	Benjamini	FDR
SP_PIR_KEYWORDS	lipid synthesis	9	0.78329	0.221241	DGAT2L6, EBP, CYB5R1, PTGIS, DGAT2, FA2H, PRKAG1, PTGS1, PRKAA1	1136	98	19235	1.555	1	0.850304	97.5106
SP_PIR_KEYWORDS	Fatty acid biosynthesis	5	0.435161	0.247144	PTGIS, FA2H, PRKAG1, PTGS1, PRKAA1	1136	43	19235	1.96886	1	0.865188	98.4895
GOTERM_BP_FAT	GO:0016053~organic acid biosynthetic process	11	0.957354	0.511094	PTGIS, AKR1A1, SDS, FA2H, PRKAG1, OTC, PTGS1, PRKAA1, CDO1, AGXT, MTRR	850	155	13528	1.12947	1	0.997818	99.9998
GOTERM_BP_FAT	GO:0046394~carboxylic acid biosynthetic process	11	0.957354	0.511094	PTGIS, AKR1A1, SDS, FA2H, PRKAG1, OTC, PTGS1, PRKAA1, CDO1, AGXT, MTRR	850	155	13528	1.12947	1	0.997818	99.9998
GOTERM_BP_FAT	GO:0008652~cellular amino acid biosynthetic process	4	0.348129	0.628832	OTC, CDO1, AGXT, MTRR	850	51	13528	1.24826	1	0.999056	100
GOTERM_BP_FAT	GO:0006633~fatty acid biosynthetic process	5	0.435161	0.738867	PTGIS, FA2H, PRKAG1, PTGS1, PRKAA1	850	79	13528	1.0073	1	0.999649	100
GOTERM_BP_FAT	GO:0009309~amine biosynthetic process	5	0.435161	0.756467	OTC, CDO1, AGXT, ADC, MTRR	850	81	13528	0.982426	1	0.999719	100
GOTERM_BP_FAT	GO:0006631~fatty acid metabolic process	11	0.957354	0.803465	PLA2G4A, CPT2, PTGIS, MAPK14, FA2H, PRKAG1, PTGS1, LYPLA2, ADIPOR1, PRKAA1, AACS	850	198	13528	0.884183	1	0.99984	100
Annotation Cluster 184	Enrichment Score: 0.28923597343040996
Category	Term	Count	%	PValue	Genes	List Total	Pop Hits	Pop Total	Fold Enrichment	Bonferroni	Benjamini	FDR
SP_PIR_KEYWORDS	ligase	25	2.17581	0.0916635	SH3RF1, SYVN1, HECW2, ARPC4, VARS, TTLL13, TTLL3, CNOT4, RNF123, E4F1, RNF167, UBE2D1, HECTD1, DARS, DTX3L, TRIM41, NADSYN1, LIG3, HERC4, TOPORS, UBR1, MID1, TRIM37, UBE2O, MARCH2, AACS	1136	305	19235	1.38789	1	0.763571	75.8267
UP_SEQ_FEATURE	active site:Glycyl thioester intermediate	6	0.522193	0.390744	UBE2O, HECW2, ATG7, HERC4, UBE2D1, HECTD1	1136	69	19113	1.46303	1	0.999994	99.9856
GOTERM_MF_FAT	GO:0016881~acid-amino acid ligase activity	12	1.04439	0.717927	SYVN1, HECW2, ANAPC5, HERC4, UBE2V1, ARPC4, UBR1, TTLL13, TTLL3, UBE2O, RNF167, UBE2D1, HECTD1	812	201	12983	0.954562	1	0.998444	100
GOTERM_MF_FAT	GO:0016879~ligase activity, forming carbon-nitrogen bonds	13	1.13142	0.785337	SYVN1, HECW2, ANAPC5, NADSYN1, HERC4, UBE2V1, ARPC4, UBR1, TTLL13, TTLL3, UBE2O, RNF167, UBE2D1, HECTD1	812	231	12983	0.899809	1	0.999367	100
GOTERM_MF_FAT	GO:0019787~small conjugating protein ligase activity	7	0.609225	0.951933	UBE2O, ANAPC5, UBE2V1, UBR1, RNF167, UBE2D1, HECTD1	812	166	12983	0.674231	1	0.999995	100
GOTERM_MF_FAT	GO:0004842~ubiquitin-protein ligase activity	6	0.522193	0.956648	UBE2O, ANAPC5, UBR1, RNF167, UBE2D1, HECTD1	812	147	12983	0.652609	1	0.999996	100
Annotation Cluster 185	Enrichment Score: 0.28905769267849857
Category	Term	Count	%	PValue	Genes	List Total	Pop Hits	Pop Total	Fold Enrichment	Bonferroni	Benjamini	FDR
SP_PIR_KEYWORDS	glycosyltransferase	16	1.39252	0.282437	GCNT2, ALG5, DPAGT1, MGAT1, GLT8D2, POMGNT1, GALNT10, PYGM, POMT1, PARP8, QPRT, HAS2, FUT2, GALNT8, B4GALT7, LFNG	1136	214	19235	1.26596	1	0.882492	99.2567
UP_SEQ_FEATURE	topological domain:Lumenal	26	2.26284	0.638481	SYVN1, GCNT2, MAL2, CSF1, ALG5, GLT8D2, POMGNT1, GALNT10, LRRTM1, HS6ST2, FUT2, B4GALT7, LFNG, UPK2, DPAGT1, ATP1A2, PIGN, MGAT1, B3GAT2, LAMP2, CHST6, ERN2, ATP6V0A1, GALNT8, TAPBPL, YIPF1	1136	444	19113	0.985237	1	1	100
SP_PIR_KEYWORDS	Signal-anchor	23	2.00174	0.752935	HPN, GCNT2, COL23A1, ALG5, SLC3A1, MFRP, C20ORF3, MGAT1, B3GAT2, GLT8D2, POMGNT1, KIAA1161, GALNT10, ECE1, CHST6, HS6ST2, SCARA3, FUT2, PHEX, GALNT8, B4GALT7, LFNG, EBAG9	1136	421	19235	0.925038	1	0.983954	100
Annotation Cluster 186	Enrichment Score: 0.2890050994374632
Category	Term	Count	%	PValue	Genes	List Total	Pop Hits	Pop Total	Fold Enrichment	Bonferroni	Benjamini	FDR
GOTERM_CC_FAT	GO:0012505~endomembrane system	51	4.43864	0.403419	SLC9A6, AP1G2, AP1G1, PTGS1, BSCL2, LEMD3, UBQLN4, SLC35A2, ADORA1, RTN2, POMGNT1, PIGF, SRPR, POMT1, RANBP2, EGFR, NUP133, DPAGT1, NUPL2, WAS, PIGO, PIGN, SENP2, MGAT1, CHST6, RAB14, WASL, VPS26B, STEAP2, DOLPP1, SEC61G, RAB3A, CAV1, PARD3, MAL2, LMNB2, SYN2, FUT2, GAD1, LFNG, STX10, UPK2, SOAT2, NUP153, CYP2C8, GRIA4, GJB1, PORCN, SLC17A7, LAMP2, BAX	785	782	12782	1.06192	1	0.951874	99.9425
GOTERM_CC_FAT	GO:0042175~nuclear envelope-endoplasmic reticulum network	19	1.65361	0.479386	SOAT2, SLC9A6, CYP2C8, BSCL2, UBQLN4, DPAGT1, PORCN, PIGO, GJB1, RTN2, PIGN, PIGF, SRPR, POMT1, BAX, RAB14, DOLPP1, UPK2, SEC61G	785	284	12782	1.08934	1	0.958277	99.992
GOTERM_CC_FAT	GO:0005789~endoplasmic reticulum membrane	18	1.56658	0.494689	SOAT2, SLC9A6, CYP2C8, BSCL2, UBQLN4, DPAGT1, PORCN, PIGO, GJB1, RTN2, PIGN, PIGF, SRPR, POMT1, BAX, DOLPP1, UPK2, SEC61G	785	269	12782	1.08956	1	0.960428	99.9948
GOTERM_CC_FAT	GO:0044432~endoplasmic reticulum part	20	1.74064	0.729804	SOAT2, SLC9A6, CYP2C8, BSCL2, UBQLN4, DPAGT1, PORCN, PIGO, GJB1, RTN2, PIGN, PTGIS, PIGF, SRPR, POMT1, BAX, SUMF2, DOLPP1, UPK2, SEC61G	785	347	12782	0.93849	1	0.986622	100
Annotation Cluster 187	Enrichment Score: 0.28765677006365314
Category	Term	Count	%	PValue	Genes	List Total	Pop Hits	Pop Total	Fold Enrichment	Bonferroni	Benjamini	FDR
SP_PIR_KEYWORDS	membrane	385	33.5074	0.170109	HCCS, SLC9A6, RP2, C6ORF25, PTGS1, OR4S1, BTK, GNG8, MAGED1, DGAT2L6, TMEM145, INTS5, HTR1D, GNG7, MAGI2, CLCA4, TMIE, PTPRR, DPAGT1, PTPRS, CTNNA1, TMEM134, GRB14, RTP4, MTX3, PCDH20, DUSP15, PPP1R3F, LFNG, CYP2C8, PPAPDC1A, ATP11A, VDAC2, RAB7L1, VDAC3, RGS9BP, TMEM117, NLGN4Y, RGS3, FOXRED1, SLC20A2, BSCL2, LRRC15, RTN2, POMGNT1, CEACAM19, SRPR, SLC22A4, TMEM101, TRPV6, LAG3, GPR97, ZDHHC4, ND…	1136	6256	19235	1.04202	1	0.835436	93.632
SP_PIR_KEYWORDS	transmembrane	295	25.6745	0.477269	SLC36A2, SLC9A6, IL6ST, ADCY8, C6ORF25, LEMD3, OR4S1, ADORA1, SLC35A2, KLHDC7A, DGAT2L6, ATP2B3, LILRA1, ATP2B4, TMEM145, INTS5, PRRT3, IZUMO1, HTR1D, CHRNA2, CLCA4, TMIE, PTPRR, HTR4, DPAGT1, VTI1B, PTPRS, ABCC12, OR4D6, MGAT1, LILRB1, CRHR2, TMEM134, LILRB2, LILRB4, HAS2, OR13G1, RTP4, GCNT2, PCDH20, SLC2A14, EPHB3, XG, PPP1R3F, STX10, IL1RAPL1, LFNG, CAMLG, TRPC5, PPAPDC1A, ATP11A, VDAC2, VDAC…	1136	4973	19235	1.00442	1	0.939196	99.9931
UP_SEQ_FEATURE	topological domain:Extracellular	163	14.1862	0.492562	SLC36A2, IL6ST, ATP6AP2, C6ORF25, GRIK5, TSPAN7, OR4S1, IL17RD, ADORA1, SLC7A6, TLR8, ATP2B3, LILRA1, ATP2B4, GP6, PRRT3, CSF3R, IZUMO1, HTR1D, CHRNA2, EGFR, TMIE, HTR4, PTPRR, PTPRS, PROKR2, OR4D6, HLA-G, PKD2L2, LILRB1, TMEM134, CRHR2, LILRB2, IGSF1, KIAA0090, LILRB4, GPR56, HAS2, OR5AR1, SEC61G, OR13G1, NETO2, FGFR4, DRD1, LMBR1, PCDH20, SLC2A14, EPHB3, ABCA4, CSMD1, P2RY6, ECE1, XG, ITGB8, TT…	1136	2719	19113	1.00862	1	0.999999	99.9994
SP_PIR_KEYWORDS	glycoprotein	256	22.2802	0.506181	LYPD2, LYPD3, SLC9A6, IL6ST, ADCY8, CRHBP, C6ORF25, GDF5, PTGS1, OR4S1, ADORA1, KLHDC7A, LILRA1, TMEM145, PRRT3, APOE, PLOD2, LCAT, APOH, COL12A1, IZUMO1, HTR1D, CHRNA2, CLCA4, STC2, PTPRR, HTR4, BSN, DPAGT1, PTPRS, ABCC12, OR4D6, LILRB1, CRHR2, LILRB2, ADAMTS9, IFNB1, OR13G1, GCNT2, SLC2A14, PCDH20, ACP5, EPHB3, POMC, XG, IMPG1, PPP1R3F, LFNG, IL1RAPL1, TRPC5, CFB, GAS6, ATP13A5, ABCG2, PXDNL, A…	1136	4318	19235	1.00386	1	0.942759	99.997
UP_SEQ_FEATURE	transmembrane region	292	25.4134	0.529651	SLC36A2, SLC9A6, IL6ST, ADCY8, C6ORF25, LEMD3, OR4S1, ADORA1, SLC35A2, KLHDC7A, DGAT2L6, ATP2B3, LILRA1, ATP2B4, TMEM145, INTS5, PRRT3, IZUMO1, HTR1D, CHRNA2, CLCA4, TMIE, PTPRR, HTR4, DPAGT1, VTI1B, PTPRS, ABCC12, OR4D6, MGAT1, LILRB1, CRHR2, TMEM134, LILRB2, LILRB4, HAS2, OR13G1, RTP4, GCNT2, PCDH20, SLC2A14, EPHB3, XG, PPP1R3F, STX10, IL1RAPL1, LFNG, CAMLG, TRPC5, PPAPDC1A, ATP11A, VDAC2, VDAC…	1136	4911	19113	1.00038	1	1	99.9999
UP_SEQ_FEATURE	topological domain:Cytoplasmic	200	17.4064	0.556406	SLC36A2, IL6ST, ADCY8, C6ORF25, OR4S1, ADORA1, ATP2B3, LILRA1, ATP2B4, PRRT3, IZUMO1, HTR1D, CHRNA2, TMIE, HTR4, PTPRR, PTPRS, VTI1B, DPAGT1, OR4D6, MGAT1, LILRB1, TMEM134, CRHR2, LILRB2, LILRB4, HAS2, OR13G1, RTP4, GCNT2, SLC2A14, PCDH20, EPHB3, XG, PPP1R3F, LFNG, IL1RAPL1, STX10, CAMLG, TRPC5, ATP11A, RGS9BP, PORCN, ABCG2, ABCG8, NLGN4Y, NTRK1, NRP2, GPR162, SLC20A2, SUSD2, SLC16A12, LRRC15, PO…	1136	3374	19113	0.997322	1	1	99.9999
UP_SEQ_FEATURE	glycosylation site:N-linked (GlcNAc...)	244	21.2359	0.57709	LYPD2, SLC9A6, LYPD3, IL6ST, ADCY8, CRHBP, C6ORF25, GDF5, PTGS1, OR4S1, ADORA1, KLHDC7A, LILRA1, TMEM145, PRRT3, PLOD2, LCAT, APOH, COL12A1, IZUMO1, HTR1D, CHRNA2, CLCA4, STC2, PTPRR, HTR4, DPAGT1, PTPRS, ABCC12, OR4D6, LILRB1, CRHR2, LILRB2, ADAMTS9, IFNB1, OR13G1, GCNT2, SLC2A14, PCDH20, ACP5, EPHB3, POMC, IMPG1, PPP1R3F, LFNG, IL1RAPL1, TRPC5, CFB, GAS6, ATP13A5, ABCG2, PXDNL, ABCG8, TMEM117, …	1136	4129	19113	0.99425	1	1	100
GOTERM_CC_FAT	GO:0016021~integral to membrane	314	27.3281	0.823161	SLC36A2, LYPD3, SLC9A6, IL6ST, ADCY8, C6ORF25, LEMD3, OR4S1, ADORA1, SLC35A2, KLHDC7A, DGAT2L6, ATP2B3, LILRA1, ATP2B4, TMEM145, INTS5, PRRT3, IZUMO1, HTR1D, CHRNA2, RARG, CLCA4, TMIE, PTPRR, HTR4, DPAGT1, VTI1B, PTPRS, ABCC12, OR4D6, MGAT1, LILRB1, LILRB2, CRHR2, TMEM134, LILRB4, HAS2, OR13G1, RTP4, GCNT2, PCDH20, SLC2A14, ACP5, EPHB3, XG, PPP1R3F, STX10, IL1RAPL1, LFNG, CAMLG, TRPC5, SMAD5, PPA…	785	5297	12782	0.965226	1	0.994184	100
GOTERM_CC_FAT	GO:0031224~intrinsic to membrane	320	27.8503	0.909332	LYPD2, SLC36A2, LYPD3, SLC9A6, IL6ST, ADCY8, C6ORF25, LEMD3, OR4S1, ADORA1, SLC35A2, KLHDC7A, DGAT2L6, ATP2B3, LILRA1, ATP2B4, TMEM145, INTS5, PRRT3, IZUMO1, HTR1D, CHRNA2, RARG, CLCA4, TMIE, PTPRR, HTR4, DPAGT1, VTI1B, PTPRS, ABCC12, OR4D6, MGAT1, LILRB1, LILRB2, CRHR2, TMEM134, LILRB4, HAS2, OR13G1, RTP4, GCNT2, PCDH20, SLC2A14, ACP5, EPHB3, XG, PPP1R3F, STX10, IL1RAPL1, LFNG, CAMLG, TRPC5, SMA…	785	5485	12782	0.949954	1	0.998263	100
Annotation Cluster 188	Enrichment Score: 0.28543040301859524
Category	Term	Count	%	PValue	Genes	List Total	Pop Hits	Pop Total	Fold Enrichment	Bonferroni	Benjamini	FDR
SP_PIR_KEYWORDS	4fe-4s	3	0.261097	0.438788	NUBP1, NDUFV1, RSAD1	1136	25	19235	2.03187	1	0.924718	99.9803
GOTERM_MF_FAT	GO:0051539~4 iron, 4 sulfur cluster binding	3	0.261097	0.468686	NUBP1, NDUFV1, RSAD1	812	25	12983	1.91867	1	0.992043	99.9953
SP_PIR_KEYWORDS	iron-sulfur	4	0.348129	0.485355	NUBP1, NDUFV1, NDUFV2, RSAD1	1136	44	19235	1.53929	1	0.940793	99.9945
GOTERM_MF_FAT	GO:0051540~metal cluster binding	4	0.348129	0.612105	NUBP1, NDUFV1, NDUFV2, RSAD1	812	50	12983	1.27911	1	0.996515	100
GOTERM_MF_FAT	GO:0051536~iron-sulfur cluster binding	4	0.348129	0.612105	NUBP1, NDUFV1, NDUFV2, RSAD1	812	50	12983	1.27911	1	0.996515	100
Annotation Cluster 189	Enrichment Score: 0.28238640930162684
Category	Term	Count	%	PValue	Genes	List Total	Pop Hits	Pop Total	Fold Enrichment	Bonferroni	Benjamini	FDR
GOTERM_BP_FAT	GO:0031349~positive regulation of defense response	7	0.609225	0.30836	PLA2G4A, IFNB1, IL6ST, TICAM1, PLA2G2A, TLR8, LAG3	850	73	13528	1.52612	1	0.989952	99.871
GOTERM_BP_FAT	GO:0050727~regulation of inflammatory response	6	0.522193	0.523153	PLA2G4A, APOE, IL6ST, PLA2G2A, BCL6, ADORA1	850	76	13528	1.25647	1	0.998044	99.9998
GOTERM_BP_FAT	GO:0032101~regulation of response to external stimulus	11	0.957354	0.54409	CAV1, PLA2G4A, KLK8, DRD1, APOE, IL6ST, APOH, PLA2G2A, FGF10, BCL6, ADORA1	850	159	13528	1.10106	1	0.998228	99.9999
GOTERM_BP_FAT	GO:0050729~positive regulation of inflammatory response	3	0.261097	0.569802	PLA2G4A, IL6ST, PLA2G2A	850	30	13528	1.59153	1	0.998465	100
GOTERM_BP_FAT	GO:0032103~positive regulation of response to external stimulus	4	0.348129	0.774438	PLA2G4A, IL6ST, PLA2G2A, FGF10	850	64	13528	0.994706	1	0.999764	100
Annotation Cluster 190	Enrichment Score: 0.276912483281702
Category	Term	Count	%	PValue	Genes	List Total	Pop Hits	Pop Total	Fold Enrichment	Bonferroni	Benjamini	FDR
GOTERM_BP_FAT	GO:0001568~blood vessel development	18	1.56658	0.369681	NRP2, CAV1, S100A7, FGF10, COL5A1, CDH5, CITED1, SH2D2A, HOXA3, APOE, MAPK14, BAX, COL1A2, ADRA1B, CHM, PLXND1, RASA1, CYR61	850	245	13528	1.16929	1	0.994412	99.9758
GOTERM_BP_FAT	GO:0001944~vasculature development	18	1.56658	0.408345	NRP2, CAV1, S100A7, FGF10, COL5A1, CDH5, CITED1, SH2D2A, HOXA3, APOE, MAPK14, BAX, COL1A2, ADRA1B, CHM, PLXND1, RASA1, CYR61	850	251	13528	1.14134	1	0.995734	99.9923
GOTERM_BP_FAT	GO:0048514~blood vessel morphogenesis	14	1.21845	0.568639	NRP2, CAV1, S100A7, FGF10, CITED1, SH2D2A, HOXA3, APOE, MAPK14, BAX, ADRA1B, PLXND1, RASA1, CYR61	850	211	13528	1.05599	1	0.998458	100
GOTERM_BP_FAT	GO:0001525~angiogenesis	7	0.609225	0.909198	NRP2, SH2D2A, S100A7, MAPK14, FGF10, PLXND1, CYR61	850	148	13528	0.75275	1	0.999983	100
Annotation Cluster 191	Enrichment Score: 0.2758314638025418
Category	Term	Count	%	PValue	Genes	List Total	Pop Hits	Pop Total	Fold Enrichment	Bonferroni	Benjamini	FDR
UP_SEQ_FEATURE	domain:EGF-like	8	0.696258	0.164275	C8A, PTGS1, ATRN, HBEGF, ADAM33, MFGE8, ADAM19, NRG2	1136	76	19113	1.77103	1	0.999625	95.9343
INTERPRO	IPR013111:EGF, extracellular	7	0.609225	0.195214	SVEP1, EGFL6, ITGB8, ATRN, NTNG1, ADAM33, ADAM19	1035	63	16659	1.78841	1	0.998435	97.3041
SMART	SM00181:EGF	15	1.30548	0.353094	SVEP1, FAM5B, EGFL6, CNTNAP5, PTGS1, ATRN, NTNG1, MFGE8, GAS6, FAT4, ITGB8, COMP, ADAM33, HBEGF, NRG2	559	201	9079	1.21205	1	0.96702	99.6866
INTERPRO	IPR006210:EGF-like	15	1.30548	0.367233	SVEP1, FAM5B, EGFL6, CNTNAP5, PTGS1, ATRN, NTNG1, MFGE8, GAS6, FAT4, ITGB8, COMP, ADAM33, HBEGF, NRG2	1035	201	16659	1.20117	1	0.999658	99.9507
UP_SEQ_FEATURE	domain:EGF-like 3; calcium-binding	4	0.348129	0.378138	SVEP1, FAT4, COMP, GAS6	1136	37	19113	1.8189	1	0.999993	99.9792
INTERPRO	IPR000742:EGF-like, type 3	14	1.21845	0.428857	SVEP1, EGFL6, CNTNAP5, PTGS1, ATRN, NTNG1, MFGE8, GAS6, FAT4, COMP, ADAM33, HBEGF, ADAM19, NRG2	1035	194	16659	1.16154	1	0.999843	99.991
UP_SEQ_FEATURE	domain:EGF-like 2; calcium-binding	5	0.435161	0.440998	SVEP1, EGFL6, FAT4, COMP, GAS6	1136	57	19113	1.47586	1	0.999998	99.9969
INTERPRO	IPR013320:Concanavalin A-like lectin/glucanase, subgroup	6	0.522193	0.524845	SVEP1, FAT4, CNTNAP5, COMP, GAS6, COL5A1	1035	77	16659	1.25421	1	0.999954	99.9996
UP_SEQ_FEATURE	domain:EGF-like 4; calcium-binding	3	0.261097	0.5913	SVEP1, EGFL6, GAS6	1136	33	19113	1.52953	1	1	100
SP_PIR_KEYWORDS	egf-like domain	14	1.21845	0.604125	SVEP1, EGFL6, CNTNAP5, PTGS1, ATRN, MFGE8, GAS6, C8A, FAT4, COMP, ADAM33, HBEGF, ADAM19, NRG2	1136	230	19235	1.03066	1	0.964182	99.9999
INTERPRO	IPR013032:EGF-like region, conserved site	18	1.56658	0.649006	FGFR4, SVEP1, OPN1LW, EGFL6, CNTNAP5, PTGS1, ATRN, NTNG1, MFGE8, GAS6, C8A, FAT4, ITGB8, COMP, ADAM33, HBEGF, ADAM19, NRG2	1035	293	16659	0.988811	1	0.999983	100
INTERPRO	IPR013091:EGF calcium-binding	5	0.435161	0.661005	SVEP1, EGFL6, FAT4, COMP, GAS6	1035	72	16659	1.11775	1	0.999985	100
INTERPRO	IPR006209:EGF	8	0.696258	0.680595	SVEP1, FAT4, CNTNAP5, PTGS1, HBEGF, MFGE8, NRG2, GAS6	1035	127	16659	1.0139	1	0.99999	100
INTERPRO	IPR018097:EGF-like calcium-binding, conserved site	5	0.435161	0.854353	SVEP1, EGFL6, FAT4, COMP, GAS6	1035	96	16659	0.838315	1	1	100
UP_SEQ_FEATURE	domain:EGF-like 1	5	0.435161	0.931145	SVEP1, EGFL6, FAT4, CNTNAP5, COMP	1136	120	19113	0.701034	1	1	100
SMART	SM00179:EGF_CA	4	0.348129	0.94009	EGFL6, FAT4, COMP, GAS6	559	96	9079	0.676729	1	0.999938	100
INTERPRO	IPR001881:EGF-like calcium-binding	4	0.348129	0.942296	EGFL6, FAT4, COMP, GAS6	1035	96	16659	0.670652	1	1	100
INTERPRO	IPR000152:EGF-type aspartate/asparagine hydroxylation conserved site	4	0.348129	0.944928	SVEP1, EGFL6, FAT4, GAS6	1035	97	16659	0.663738	1	1	100
Annotation Cluster 192	Enrichment Score: 0.27518137107174667
Category	Term	Count	%	PValue	Genes	List Total	Pop Hits	Pop Total	Fold Enrichment	Bonferroni	Benjamini	FDR
GOTERM_BP_FAT	GO:0030218~erythrocyte differentiation	5	0.435161	0.283199	LYN, SMAD5, DYRK3, BCL6, KLF1	850	43	13528	1.85062	1	0.989583	99.7541
GOTERM_BP_FAT	GO:0048872~homeostasis of number of cells	9	0.78329	0.290896	LYN, BAX, CSF1, IKBKG, SMAD5, DYRK3, BCL6, IKBKB, KLF1	850	100	13528	1.43238	1	0.989214	99.7976
GOTERM_BP_FAT	GO:0030099~myeloid cell differentiation	8	0.696258	0.366415	CEBPA, LYN, CSF1, SMAD5, DYRK3, BCL6, OSTM1, KLF1	850	93	13528	1.36906	1	0.994298	99.9735
GOTERM_BP_FAT	GO:0034101~erythrocyte homeostasis	5	0.435161	0.370089	LYN, SMAD5, DYRK3, BCL6, KLF1	850	49	13528	1.62401	1	0.994346	99.9761
GOTERM_BP_FAT	GO:0002573~myeloid leukocyte differentiation	3	0.261097	0.638623	CEBPA, CSF1, OSTM1	850	34	13528	1.40429	1	0.999137	100
GOTERM_BP_FAT	GO:0002520~immune system development	16	1.39252	0.754838	CEBPA, EBP, LYN, UNG, CSF1, SMAD5, LIG3, FGF10, OSTM1, HOXA3, NTRK1, BAX, BCL6, DYRK3, KLF1, APC	850	276	13528	0.922626	1	0.999726	100
GOTERM_BP_FAT	GO:0048534~hemopoietic or lymphoid organ development	14	1.21845	0.838029	CEBPA, EBP, LYN, CSF1, SMAD5, FGF10, OSTM1, HOXA3, BAX, NTRK1, BCL6, DYRK3, KLF1, APC	850	260	13528	0.856977	1	0.999902	100
GOTERM_BP_FAT	GO:0002521~leukocyte differentiation	7	0.609225	0.838218	CEBPA, BAX, NTRK1, CSF1, BCL6, OSTM1, APC	850	131	13528	0.850436	1	0.999901	100
GOTERM_BP_FAT	GO:0030097~hemopoiesis	12	1.04439	0.882156	CEBPA, EBP, LYN, BAX, NTRK1, CSF1, SMAD5, DYRK3, BCL6, OSTM1, KLF1, APC	850	236	13528	0.809252	1	0.999961	100
Annotation Cluster 193	Enrichment Score: 0.2737050183197082
Category	Term	Count	%	PValue	Genes	List Total	Pop Hits	Pop Total	Fold Enrichment	Bonferroni	Benjamini	FDR
GOTERM_MF_FAT	GO:0035257~nuclear hormone receptor binding	7	0.609225	0.349436	RERG, RARG, NCOA4, PHB2, THRAP3, MED12, TACC2	812	77	12983	1.45354	1	0.983682	99.8864
GOTERM_BP_FAT	GO:0030521~androgen receptor signaling pathway	4	0.348129	0.395408	NCOA4, THRAP3, MED12, PPAP2A	850	36	13528	1.76837	1	0.995299	99.9886
GOTERM_MF_FAT	GO:0051427~hormone receptor binding	7	0.609225	0.473571	RERG, RARG, NCOA4, PHB2, THRAP3, MED12, TACC2	812	88	12983	1.27185	1	0.992009	99.996
GOTERM_MF_FAT	GO:0035258~steroid hormone receptor binding	3	0.261097	0.695992	RERG, NCOA4, PHB2	812	38	12983	1.26228	1	0.998306	100
GOTERM_BP_FAT	GO:0030522~intracellular receptor-mediated signaling pathway	5	0.435161	0.700821	RARG, NCOA4, THRAP3, MED12, PPAP2A	850	75	13528	1.06102	1	0.99951	100
GOTERM_BP_FAT	GO:0030518~steroid hormone receptor signaling pathway	4	0.348129	0.714102	NCOA4, THRAP3, MED12, PPAP2A	850	58	13528	1.09761	1	0.999569	100
Annotation Cluster 194	Enrichment Score: 0.267676611330042
Category	Term	Count	%	PValue	Genes	List Total	Pop Hits	Pop Total	Fold Enrichment	Bonferroni	Benjamini	FDR
INTERPRO	IPR012680:Laminin G, subdomain 2	4	0.348129	0.488344	FAT4, CNTNAP5, GAS6, COL5A1	1035	42	16659	1.53292	1	0.999925	99.9986
UP_SEQ_FEATURE	domain:Laminin G-like 1	3	0.261097	0.52056	FAT4, CNTNAP5, GAS6	1136	29	19113	1.7405	1	1	99.9998
UP_SEQ_FEATURE	domain:Laminin G-like 2	3	0.261097	0.52056	FAT4, CNTNAP5, GAS6	1136	29	19113	1.7405	1	1	99.9998
INTERPRO	IPR013320:Concanavalin A-like lectin/glucanase, subgroup	6	0.522193	0.524845	SVEP1, FAT4, CNTNAP5, COMP, GAS6, COL5A1	1035	77	16659	1.25421	1	0.999954	99.9996
SMART	SM00282:LamG	4	0.348129	0.528623	FAT4, CNTNAP5, GAS6, COL5A1	559	45	9079	1.44369	1	0.990055	99.9953
INTERPRO	IPR001791:Laminin G	4	0.348129	0.535218	FAT4, CNTNAP5, GAS6, COL5A1	1035	45	16659	1.43072	1	0.999952	99.9997
INTERPRO	IPR006209:EGF	8	0.696258	0.680595	SVEP1, FAT4, CNTNAP5, PTGS1, HBEGF, MFGE8, NRG2, GAS6	1035	127	16659	1.0139	1	0.99999	100
Annotation Cluster 195	Enrichment Score: 0.2675330241506869
Category	Term	Count	%	PValue	Genes	List Total	Pop Hits	Pop Total	Fold Enrichment	Bonferroni	Benjamini	FDR
GOTERM_BP_FAT	GO:0003006~reproductive developmental process	19	1.65361	0.379676	TSPY2, RBP4, TSPY1, CSF1, SMAD5, FIGLA, PDE3A, CDC25B, SRY, AMH, PLA2G4A, NCOA4, BAX, LEFTY2, DLD, EPOR, PCYT1B, LFNG, TSSK6, EIF2B5	850	262	13528	1.15416	1	0.994658	99.9819
GOTERM_BP_FAT	GO:0008406~gonad development	9	0.78329	0.405672	TSPY2, AMH, RBP4, PLA2G4A, TSPY1, NCOA4, BAX, PCYT1B, LFNG, EIF2B5	850	112	13528	1.27891	1	0.995692	99.9916
GOTERM_BP_FAT	GO:0042698~ovulation cycle	6	0.522193	0.41243	EGFR, PLA2G4A, BAX, PCYT1B, LFNG, EIF2B5	850	67	13528	1.42525	1	0.995725	99.9932
GOTERM_BP_FAT	GO:0046660~female sex differentiation	6	0.522193	0.437593	RBP4, PLA2G4A, BAX, PCYT1B, LFNG, EIF2B5	850	69	13528	1.38394	1	0.996248	99.9969
GOTERM_BP_FAT	GO:0046545~development of primary female sexual characteristics	6	0.522193	0.437593	RBP4, PLA2G4A, BAX, PCYT1B, LFNG, EIF2B5	850	69	13528	1.38394	1	0.996248	99.9969
GOTERM_BP_FAT	GO:0007548~sex differentiation	11	0.957354	0.477437	TSPY2, AMH, SRY, RBP4, PLA2G4A, TSPY1, NCOA4, BAX, SMAD5, PCYT1B, LFNG, EIF2B5	850	151	13528	1.15939	1	0.997177	99.9992
GOTERM_BP_FAT	GO:0001541~ovarian follicle development	4	0.348129	0.479685	BAX, PCYT1B, LFNG, EIF2B5	850	41	13528	1.55271	1	0.99714	99.9992
GOTERM_BP_FAT	GO:0048608~reproductive structure development	9	0.78329	0.538811	TSPY2, AMH, RBP4, PLA2G4A, TSPY1, NCOA4, BAX, PCYT1B, LFNG, EIF2B5	850	126	13528	1.13681	1	0.998181	99.9999
GOTERM_BP_FAT	GO:0045137~development of primary sexual characteristics	9	0.78329	0.547937	TSPY2, AMH, RBP4, PLA2G4A, TSPY1, NCOA4, BAX, PCYT1B, LFNG, EIF2B5	850	127	13528	1.12786	1	0.99823	99.9999
GOTERM_BP_FAT	GO:0022602~ovulation cycle process	5	0.435161	0.551158	PLA2G4A, BAX, PCYT1B, LFNG, EIF2B5	850	62	13528	1.28349	1	0.998243	99.9999
GOTERM_BP_FAT	GO:0008585~female gonad development	5	0.435161	0.57664	PLA2G4A, BAX, PCYT1B, LFNG, EIF2B5	850	64	13528	1.24338	1	0.99855	100
GOTERM_BP_FAT	GO:0046661~male sex differentiation	5	0.435161	0.68036	AMH, RBP4, NCOA4, BAX, SMAD5	850	73	13528	1.09009	1	0.999428	100
GOTERM_BP_FAT	GO:0048511~rhythmic process	8	0.696258	0.699816	EGFR, PLA2G4A, DRD1, BAX, PROKR2, PCYT1B, LFNG, EIF2B5	850	128	13528	0.994706	1	0.999508	100
GOTERM_BP_FAT	GO:0008584~male gonad development	3	0.261097	0.846452	RBP4, NCOA4, BAX	850	52	13528	0.91819	1	0.999916	100
GOTERM_BP_FAT	GO:0046546~development of primary male sexual characteristics	3	0.261097	0.92126	RBP4, NCOA4, BAX	850	65	13528	0.734552	1	0.99999	100
Annotation Cluster 196	Enrichment Score: 0.2672139266489589
Category	Term	Count	%	PValue	Genes	List Total	Pop Hits	Pop Total	Fold Enrichment	Bonferroni	Benjamini	FDR
GOTERM_BP_FAT	GO:0000723~telomere maintenance	3	0.261097	0.531991	TEP1, ERCC4, POT1	850	28	13528	1.70521	1	0.998114	99.9999
GOTERM_CC_FAT	GO:0000781~chromosome, telomeric region	3	0.261097	0.538471	TEP1, ERCC4, POT1	785	29	12782	1.68443	1	0.965851	99.9986
GOTERM_BP_FAT	GO:0032200~telomere organization	3	0.261097	0.551178	TEP1, ERCC4, POT1	850	29	13528	1.64641	1	0.998215	99.9999
Annotation Cluster 197	Enrichment Score: 0.26628578846686213
Category	Term	Count	%	PValue	Genes	List Total	Pop Hits	Pop Total	Fold Enrichment	Bonferroni	Benjamini	FDR
SP_PIR_KEYWORDS	signal	193	16.7972	0.498823	LYPD2, LYPD3, IL6ST, CRHBP, C6ORF25, PTGS1, GDF5, LILRA1, PLOD2, APOE, PRRT3, LCAT, APOH, IGLL1, COL12A1, IZUMO1, CHRNA2, WFDC10B, STC2, CLCA4, TMIE, PTPRR, PTPRS, C6ORF1, LILRB1, CRHR2, LILRB2, WFDC12, ADAMTS9, IFNB1, LILRB4, PLA2G2A, RBP4, PCDH20, ACP5, FAM19A4, POMC, EPHB3, IFNA1, XG, IMPG1, IL1RAPL1, NPB, CFB, GAS6, PXDNL, SRPX2, NLGN4Y, NTRK1, IGFL2, BMP8A, NRP2, SUSD2, LRRC15, UNQ5830, CEAC…	1136	3250	19235	1.00551	1	0.942643	99.9963
SP_PIR_KEYWORDS	glycoprotein	256	22.2802	0.506181	LYPD2, LYPD3, SLC9A6, IL6ST, ADCY8, CRHBP, C6ORF25, GDF5, PTGS1, OR4S1, ADORA1, KLHDC7A, LILRA1, TMEM145, PRRT3, APOE, PLOD2, LCAT, APOH, COL12A1, IZUMO1, HTR1D, CHRNA2, CLCA4, STC2, PTPRR, HTR4, BSN, DPAGT1, PTPRS, ABCC12, OR4D6, LILRB1, CRHR2, LILRB2, ADAMTS9, IFNB1, OR13G1, GCNT2, SLC2A14, PCDH20, ACP5, EPHB3, POMC, XG, IMPG1, PPP1R3F, LFNG, IL1RAPL1, TRPC5, CFB, GAS6, ATP13A5, ABCG2, PXDNL, A…	1136	4318	19235	1.00386	1	0.942759	99.997
UP_SEQ_FEATURE	signal peptide	193	16.7972	0.54544	LYPD2, LYPD3, IL6ST, CRHBP, C6ORF25, PTGS1, GDF5, LILRA1, PLOD2, APOE, PRRT3, LCAT, APOH, IGLL1, COL12A1, IZUMO1, CHRNA2, WFDC10B, STC2, CLCA4, TMIE, PTPRR, PTPRS, C6ORF1, LILRB1, CRHR2, LILRB2, WFDC12, ADAMTS9, IFNB1, LILRB4, PLA2G2A, RBP4, PCDH20, ACP5, FAM19A4, POMC, EPHB3, IFNA1, XG, IMPG1, IL1RAPL1, NPB, CFB, GAS6, PXDNL, SRPX2, NLGN4Y, NTRK1, IGFL2, BMP8A, NRP2, SUSD2, LRRC15, UNQ5830, CEAC…	1136	3250	19113	0.999136	1	1	99.9999
UP_SEQ_FEATURE	disulfide bond	167	14.5344	0.561779	CGB5, IL6ST, S100A7, CRHBP, GDF5, IL19, PTGS1, OR4S1, ADORA1, LILRA1, GP6, LCAT, TIMM9, APOH, CPA2, CSF3R, IGLL1, CPA3, IZUMO1, HTR1D, CHRNA2, EGFR, HTR4, PTPRS, PROKR2, MFGE8, TCN2, OR4D6, HLA-G, TIMM8A, LILRB1, WFDC12, CRHR2, LILRB2, ADAMTS9, TXNDC2, IGSF1, IFNB1, LILRB4, DLD, PLA2G2A, NGB, OR5AR1, SRXN1, KALRN, OR13G1, NETO2, PAM, RBP4, FGFR4, DRD1, ADAMTSL1, ADAMTSL5, ACP5, ABCA4, POMC, CSMD1…	1136	2819	19113	0.996717	1	1	100
SP_PIR_KEYWORDS	disulfide bond	172	14.9695	0.565557	CGB5, IL6ST, S100A7, CRHBP, GDF5, IL19, PTGS1, OR4S1, ADORA1, SLC7A6, LILRA1, GP6, LCAT, TIMM9, APOH, CPA2, CSF3R, IGLL1, CPA3, COL12A1, IZUMO1, HTR1D, CHRNA2, EGFR, STC2, HTR4, PTPRS, PROKR2, MFGE8, TCN2, OR4D6, HLA-G, TIMM8A, LILRB1, WFDC12, CRHR2, LILRB2, ADAMTS9, TXNDC2, IGSF1, IFNB1, LILRB4, DLD, PLA2G2A, NGB, OR5AR1, SRXN1, KALRN, OR13G1, NETO2, PAM, RBP4, FGFR4, DRD1, ADAMTSL1, ADAMTSL5, A…	1136	2924	19235	0.996013	1	0.958667	99.9996
UP_SEQ_FEATURE	glycosylation site:N-linked (GlcNAc...)	244	21.2359	0.57709	LYPD2, SLC9A6, LYPD3, IL6ST, ADCY8, CRHBP, C6ORF25, GDF5, PTGS1, OR4S1, ADORA1, KLHDC7A, LILRA1, TMEM145, PRRT3, PLOD2, LCAT, APOH, COL12A1, IZUMO1, HTR1D, CHRNA2, CLCA4, STC2, PTPRR, HTR4, DPAGT1, PTPRS, ABCC12, OR4D6, LILRB1, CRHR2, LILRB2, ADAMTS9, IFNB1, OR13G1, GCNT2, SLC2A14, PCDH20, ACP5, EPHB3, POMC, IMPG1, PPP1R3F, LFNG, IL1RAPL1, TRPC5, CFB, GAS6, ATP13A5, ABCG2, PXDNL, ABCG8, TMEM117, …	1136	4129	19113	0.99425	1	1	100
Annotation Cluster 198	Enrichment Score: 0.26334599320065477
Category	Term	Count	%	PValue	Genes	List Total	Pop Hits	Pop Total	Fold Enrichment	Bonferroni	Benjamini	FDR
SP_PIR_KEYWORDS	lipid synthesis	9	0.78329	0.221241	DGAT2L6, EBP, CYB5R1, PTGIS, DGAT2, FA2H, PRKAG1, PTGS1, PRKAA1	1136	98	19235	1.555	1	0.850304	97.5106
SP_PIR_KEYWORDS	sterol biosynthesis	3	0.261097	0.438788	EBP, CYB5R1, PRKAA1	1136	25	19235	2.03187	1	0.924718	99.9803
GOTERM_BP_FAT	GO:0016125~sterol metabolic process	7	0.609225	0.614377	SOAT2, EBP, CYB5R1, APOE, LCAT, PRKAA1, CLN8	850	101	13528	1.10304	1	0.998962	100
GOTERM_BP_FAT	GO:0016126~sterol biosynthetic process	3	0.261097	0.654415	EBP, CYB5R1, PRKAA1	850	35	13528	1.36417	1	0.999278	100
SP_PIR_KEYWORDS	Steroid biosynthesis	3	0.261097	0.692309	EBP, CYB5R1, PRKAA1	1136	40	19235	1.26992	1	0.975816	100
GOTERM_BP_FAT	GO:0006694~steroid biosynthetic process	3	0.261097	0.97323	EBP, CYB5R1, PRKAA1	850	85	13528	0.561716	1	1	100
Annotation Cluster 199	Enrichment Score: 0.2562597523792604
Category	Term	Count	%	PValue	Genes	List Total	Pop Hits	Pop Total	Fold Enrichment	Bonferroni	Benjamini	FDR
GOTERM_BP_FAT	GO:0017148~negative regulation of translation	4	0.348129	0.36061	SRP14, NDUFA13, EIF2B5, IGFBP5	850	34	13528	1.87239	1	0.994142	99.9687
GOTERM_BP_FAT	GO:0006446~regulation of translational initiation	4	0.348129	0.479685	DAZ4, EIF5B, EIF1B, EIF2B5	850	41	13528	1.55271	1	0.99714	99.9992
GOTERM_BP_FAT	GO:0006417~regulation of translation	9	0.78329	0.634608	SRP14, DAZ4, EIF5B, NDUFA13, EIF1B, RPS4X, APLP1, EIF2B5, IGFBP5	850	137	13528	1.04553	1	0.999098	100
GOTERM_BP_FAT	GO:0010608~posttranscriptional regulation of gene expression	11	0.957354	0.859927	SRP14, DAZ4, RBM3, EIF5B, NDUFA13, EIF1B, RPS4X, ISOC2, APLP1, EIF2B5, IGFBP5	850	211	13528	0.829707	1	0.999934	100
Annotation Cluster 200	Enrichment Score: 0.2559176892569891
Category	Term	Count	%	PValue	Genes	List Total	Pop Hits	Pop Total	Fold Enrichment	Bonferroni	Benjamini	FDR
GOTERM_BP_FAT	GO:0031099~regeneration	6	0.522193	0.437593	IGSF10, GSN, PFKFB1, APOH, FGF10, GAS6	850	69	13528	1.38394	1	0.996248	99.9969
GOTERM_BP_FAT	GO:0042246~tissue regeneration	3	0.261097	0.605349	IGSF10, GSN, FGF10	850	32	13528	1.49206	1	0.998849	100
GOTERM_BP_FAT	GO:0048589~developmental growth	6	0.522193	0.644422	IGSF10, SOX10, GSN, FGF10, DCX, IGFBP5	850	87	13528	1.09761	1	0.999191	100
Annotation Cluster 201	Enrichment Score: 0.25522114306743193
Category	Term	Count	%	PValue	Genes	List Total	Pop Hits	Pop Total	Fold Enrichment	Bonferroni	Benjamini	FDR
GOTERM_CC_FAT	GO:0000228~nuclear chromosome	13	1.13142	0.291287	NUFIP1, BIRC5, CHEK1, RCC1, CSNK2A1P, RPA4, POT1, SUV420H2, BAZ1A, ORC3L, TUBG1, ERCC4, HDAC8	785	162	12782	1.30664	1	0.94931	99.308
GOTERM_CC_FAT	GO:0044454~nuclear chromosome part	8	0.696258	0.626951	SUV420H2, ORC3L, NUFIP1, CSNK2A1P, RCC1, ERCC4, POT1, RPA4	785	122	12782	1.06772	1	0.976721	99.9999
GOTERM_CC_FAT	GO:0005694~chromosome	27	2.34987	0.697704	NUFIP1, CHEK1, RCC1, POT1, RPA4, HIST1H2BO, BCL6, TUBG1, ERCC4, APC, NUP133, HIST1H3J, HIST1H1C, AKAP8L, MECP2, BIRC5, MBD3, DCTN3, CSNK2A1P, DCTN1, SUV420H2, ORC3L, BAZ1A, BAZ1B, FANCD2, TEP1, HDAC8	785	460	12782	0.95573	1	0.983927	100
GOTERM_CC_FAT	GO:0044427~chromosomal part	22	1.91471	0.747981	NUP133, HIST1H3J, HIST1H1C, MECP2, NUFIP1, CHEK1, BIRC5, MBD3, CSNK2A1P, RCC1, DCTN3, DCTN1, POT1, RPA4, SUV420H2, HIST1H2BO, ORC3L, BAZ1B, TEP1, BCL6, ERCC4, APC	785	386	12782	0.928035	1	0.987745	100
Annotation Cluster 202	Enrichment Score: 0.25230681491727713
Category	Term	Count	%	PValue	Genes	List Total	Pop Hits	Pop Total	Fold Enrichment	Bonferroni	Benjamini	FDR
GOTERM_BP_FAT	GO:0006401~RNA catabolic process	6	0.522193	0.387106	EXOSC10, PAN3, RNASE6, PABPC4, SMG1, ERN2	850	65	13528	1.4691	1	0.995136	99.9854
SP_PIR_KEYWORDS	nonsense-mediated mrna decay	3	0.261097	0.498184	EXOSC10, PAN3, SMG1	1136	28	19235	1.81417	1	0.944596	99.9962
GOTERM_BP_FAT	GO:0000184~nuclear-transcribed mRNA catabolic process, nonsense-mediated decay	3	0.261097	0.569802	EXOSC10, PAN3, SMG1	850	30	13528	1.59153	1	0.998465	100
GOTERM_BP_FAT	GO:0000956~nuclear-transcribed mRNA catabolic process	3	0.261097	0.654415	EXOSC10, PAN3, SMG1	850	35	13528	1.36417	1	0.999278	100
GOTERM_BP_FAT	GO:0006402~mRNA catabolic process	3	0.261097	0.761498	EXOSC10, PAN3, SMG1	850	43	13528	1.11037	1	0.999723	100
Annotation Cluster 203	Enrichment Score: 0.2496810153570539
Category	Term	Count	%	PValue	Genes	List Total	Pop Hits	Pop Total	Fold Enrichment	Bonferroni	Benjamini	FDR
GOTERM_MF_FAT	GO:0015296~anion:cation symporter activity	5	0.435161	0.125225	SLC17A7, SLC20A2, SLC1A6, SLC13A4, SLC1A1	812	31	12983	2.57886	1	0.966036	87.8764
GOTERM_MF_FAT	GO:0015103~inorganic anion transmembrane transporter activity	4	0.348129	0.340387	SLC17A7, SLC26A8, SLC20A2, SLC13A4	812	33	12983	1.93805	1	0.982788	99.8588
GOTERM_BP_FAT	GO:0006820~anion transport	11	0.957354	0.40901	SLC17A7, P2RY6, GABRA1, SLC26A8, SLC20A2, SLC1A6, SLC13A4, VDAC2, VDAC3, CLN8, SLC1A1	850	143	13528	1.22425	1	0.995705	99.9924
GOTERM_MF_FAT	GO:0008509~anion transmembrane transporter activity	11	0.957354	0.437463	SLC17A7, GABRA1, CLCA4, SLC26A8, SLC20A2, TTYH2, SLC1A6, SLC13A4, VDAC2, VDAC3, SLC1A1	812	147	12983	1.19645	1	0.990065	99.9885
GOTERM_MF_FAT	GO:0015294~solute:cation symporter activity	7	0.609225	0.549156	SLC17A7, SLC36A2, SLC20A2, SLC1A6, SLC13A4, SLC35A2, SLC1A1	812	95	12983	1.17813	1	0.994865	99.9997
GOTERM_MF_FAT	GO:0015298~solute:cation antiporter activity	3	0.261097	0.567206	SLC9A6, SLC22A4, SLC9A10	812	30	12983	1.59889	1	0.995471	99.9998
GOTERM_MF_FAT	GO:0031402~sodium ion binding	8	0.696258	0.602018	SLC17A7, PDXK, SLC9A6, SLC20A2, SLC22A4, ATP1A2, SLC13A4, SLC9A10	812	117	12983	1.09326	1	0.996331	100
GOTERM_MF_FAT	GO:0015297~antiporter activity	5	0.435161	0.621323	SLC9A6, SLC26A8, SLC22A4, SLC9A10, SLC7A6	812	68	12983	1.17566	1	0.996652	100
GOTERM_MF_FAT	GO:0015293~symporter activity	9	0.78329	0.62937	SLC17A7, SLC36A2, SLC20A2, SLC1A6, SLC16A12, SLC22A4, SLC13A4, SLC35A2, SLC1A1	812	137	12983	1.05037	1	0.996839	100
SP_PIR_KEYWORDS	Symport	7	0.609225	0.645586	SLC17A7, SLC20A2, SLC1A6, SLC16A12, SLC22A4, SLC13A4, SLC1A1	1136	111	19235	1.0678	1	0.969696	100
GOTERM_MF_FAT	GO:0015300~solute:solute antiporter activity	4	0.348129	0.664245	SLC9A6, SLC26A8, SLC22A4, SLC9A10	812	54	12983	1.18436	1	0.997789	100
SP_PIR_KEYWORDS	Sodium	7	0.609225	0.687269	SLC17A7, SLC9A6, SLC20A2, SLC22A4, ATP1A2, SLC13A4, SLC9A10	1136	116	19235	1.02177	1	0.975033	100
SP_PIR_KEYWORDS	Sodium transport	7	0.609225	0.687269	SLC17A7, SLC9A6, SLC20A2, SLC22A4, ATP1A2, SLC13A4, SLC9A10	1136	116	19235	1.02177	1	0.975033	100
GOTERM_BP_FAT	GO:0015698~inorganic anion transport	6	0.522193	0.701764	SLC17A7, P2RY6, GABRA1, SLC26A8, SLC20A2, SLC13A4	850	93	13528	1.02679	1	0.999512	100
GOTERM_BP_FAT	GO:0006814~sodium ion transport	7	0.609225	0.832916	SLC17A7, SLC9A6, SLC20A2, SLC22A4, ATP1A2, SLC13A4, SLC9A10	850	130	13528	0.856977	1	0.99989	100
GOTERM_BP_FAT	GO:0015672~monovalent inorganic cation transport	16	1.39252	0.903613	SLC36A2, SLC9A6, SLC20A2, ATP1A2, ATP6V1B2, KCTD2, SLC9A10, SLC17A7, SLC22A4, ATP5C1, ATP5L, ATP6V0A1, SLC13A4, ATP5H, TNFAIP1, KCNE3	850	318	13528	0.80077	1	0.99998	100
GOTERM_MF_FAT	GO:0031420~alkali metal ion binding	10	0.870322	0.951714	SLC17A7, PDXK, SLC9A6, SLC20A2, SLC22A4, ATP1A2, SLC13A4, SLC9A10, KCNE3, IMPDH2	812	228	12983	0.701268	1	0.999995	100
Annotation Cluster 204	Enrichment Score: 0.24686879944685744
Category	Term	Count	%	PValue	Genes	List Total	Pop Hits	Pop Total	Fold Enrichment	Bonferroni	Benjamini	FDR
GOTERM_CC_FAT	GO:0044463~cell projection part	17	1.47955	0.363093	ALS2, DRD1, DNAH9, PARD3, CRIPT, DNAH17, KLC3, ADRBK1, ARPC4, ATP1A2, GRIA4, ADORA1, TTLL3, TXNDC2, CEP250, OPHN1, APC, TUBB4	785	234	12782	1.18294	1	0.955633	99.8521
GOTERM_CC_FAT	GO:0042995~cell projection	45	3.91645	0.443447	NRP2, ALS2, SH3RF1, PARD3, DNAH9, DRD1, CRIPT, DNAH17, CETN1, ARPC4, ADRBK1, KLC3, ADORA1, IQGAP1, PXN, KLHL1, TTLL3, CEP250, ARPC2, APOE, GSN, GOPC, ARR3, LRRTM1, PSTPIP1, FGD5, GAD1, RASA1, APC, TUBB4, SOAT2, ACTN4, TBC1D10A, DPYSL3, ATP1A2, GRIA4, PCM1, SLC9A10, TXNDC2, ACTL7A, DLD, OPHN1, WASL, SGEF, KALRN, AKAP4	785	697	12782	1.05126	1	0.951426	99.9789
GOTERM_CC_FAT	GO:0030424~axon	11	0.957354	0.514366	NRP2, ALS2, DRD1, LRRTM1, OPHN1, ADRBK1, GRIA4, ADORA1, GAD1, TUBB4, APC	785	159	12782	1.12648	1	0.96295	99.9971
GOTERM_CC_FAT	GO:0030425~dendrite	11	0.957354	0.546542	ALS2, DRD1, APOE, CRIPT, GOPC, OPHN1, ADRBK1, ATP1A2, GRIA4, ADORA1, KLHL1	785	163	12782	1.09884	1	0.966493	99.9989
GOTERM_CC_FAT	GO:0033267~axon part	4	0.348129	0.651859	GRIA4, ADORA1, TUBB4, APC	785	54	12782	1.20613	1	0.978748	100
GOTERM_CC_FAT	GO:0043005~neuron projection	20	1.74064	0.706737	ALS2, NRP2, DRD1, CRIPT, KLC3, ADRBK1, DPYSL3, ATP1A2, GRIA4, ADORA1, IQGAP1, KLHL1, APOE, GOPC, LRRTM1, OPHN1, GAD1, APC, TUBB4, KALRN	785	342	12782	0.952211	1	0.985108	100
GOTERM_CC_FAT	GO:0043025~cell soma	8	0.696258	0.896915	ALS2, DRD1, APOE, GRIA4, ADORA1, KLHL1, TUBB4, KALRN	785	168	12782	0.775372	1	0.997852	100
Annotation Cluster 205	Enrichment Score: 0.2444188362478735
Category	Term	Count	%	PValue	Genes	List Total	Pop Hits	Pop Total	Fold Enrichment	Bonferroni	Benjamini	FDR
UP_SEQ_FEATURE	metal ion-binding site:Iron (heme axial ligand)	9	0.78329	0.226224	CYP4X1, STEAP4, PTGIS, FA2H, CYP2C8, PTGS1, STEAP2, STEAP1, PXDNL	1136	98	19113	1.54514	1	0.999875	98.9714
GOTERM_MF_FAT	GO:0046906~tetrapyrrole binding	10	0.870322	0.415783	CYP4X1, PTGIS, FA2H, CYP2C8, HBM, PTGS1, NGB, CYB5D2, TCN2, PXDNL	812	129	12983	1.23945	1	0.989215	99.9792
SP_PIR_KEYWORDS	heme	9	0.78329	0.422751	HCCS, CYP4X1, PTGIS, FA2H, CYP2C8, HBM, PTGS1, NGB, PXDNL	1136	121	19235	1.25942	1	0.928461	99.9701
GOTERM_MF_FAT	GO:0020037~heme binding	9	0.78329	0.486873	CYP4X1, PTGIS, FA2H, CYP2C8, HBM, PTGS1, NGB, CYB5D2, PXDNL	812	121	12983	1.18926	1	0.992892	99.9973
SP_PIR_KEYWORDS	microsome	7	0.609225	0.600716	MGST3, CYP4X1, FA2H, CYP2C8, PTGS1, TCL1A, TAPBPL	1136	106	19235	1.11817	1	0.963788	99.9999
GOTERM_MF_FAT	GO:0019825~oxygen binding	3	0.261097	0.759185	CYP2C8, HBM, NGB	812	43	12983	1.11551	1	0.999007	100
COG_ONTOLOGY	Secondary metabolites biosynthesis, transport, and catabolism	3	0.261097	0.879063	CYP4X1, PTGIS, CYP2C8	107	65	1950	0.841121	1	0.997763	100
INTERPRO	IPR001128:Cytochrome P450	3	0.261097	0.899362	CYP4X1, PTGIS, CYP2C8	1035	61	16659	0.791589	1	1	100
INTERPRO	IPR017972:Cytochrome P450, conserved site	3	0.261097	0.904386	CYP4X1, PTGIS, CYP2C8	1035	62	16659	0.778822	1	1	100
Annotation Cluster 206	Enrichment Score: 0.24429180669837136
Category	Term	Count	%	PValue	Genes	List Total	Pop Hits	Pop Total	Fold Enrichment	Bonferroni	Benjamini	FDR
GOTERM_BP_FAT	GO:0016486~peptide hormone processing	3	0.261097	0.241818	PCSK2, ECE1, ATP6AP2	850	15	13528	3.18306	1	0.987816	99.323
GOTERM_BP_FAT	GO:0042445~hormone metabolic process	7	0.609225	0.661153	PCSK2, RBP4, LRAT, ECE1, ATP6AP2, CRHBP, DIO1	850	106	13528	1.05101	1	0.999305	100
GOTERM_BP_FAT	GO:0010817~regulation of hormone levels	9	0.78329	0.738724	PCSK2, RBP4, LRAT, ECE1, GPR119, LYN, ATP6AP2, CRHBP, DIO1	850	151	13528	0.948594	1	0.999659	100
GOTERM_BP_FAT	GO:0034754~cellular hormone metabolic process	3	0.261097	0.892403	RBP4, LRAT, ECE1	850	59	13528	0.809252	1	0.999971	100
Annotation Cluster 207	Enrichment Score: 0.2429904172621402
Category	Term	Count	%	PValue	Genes	List Total	Pop Hits	Pop Total	Fold Enrichment	Bonferroni	Benjamini	FDR
SP_PIR_KEYWORDS	Aminopeptidase	3	0.261097	0.459025	DPP8, DPP9, PHEX	1136	26	19235	1.95372	1	0.933497	99.9885
GOTERM_MF_FAT	GO:0004177~aminopeptidase activity	3	0.261097	0.567206	DPP8, DPP9, PHEX	812	30	12983	1.59889	1	0.995471	99.9998
GOTERM_MF_FAT	GO:0008238~exopeptidase activity	5	0.435161	0.716888	CPA2, CPA3, DPP8, DPP9, PHEX	812	77	12983	1.03824	1	0.998467	100
Annotation Cluster 208	Enrichment Score: 0.23975783914218854
Category	Term	Count	%	PValue	Genes	List Total	Pop Hits	Pop Total	Fold Enrichment	Bonferroni	Benjamini	FDR
PIR_SUPERFAMILY	PIRSF001321:ATP-dependent RNA helicase	4	0.348129	0.0311277	DDX27, DDX41, DDX4, DDX53	486	11	7396	5.53386	1	1	37.0302
UP_SEQ_FEATURE	short sequence motif:DEAD box	4	0.348129	0.311957	DDX27, DDX41, DDX4, DDX53	1136	33	19113	2.03937	1	0.999979	99.8735
INTERPRO	IPR000629:RNA helicase, ATP-dependent, DEAD-box, conserved site	4	0.348129	0.319351	DDX27, DDX41, DDX4, DDX53	1035	32	16659	2.01196	1	0.999381	99.834
UP_SEQ_FEATURE	short sequence motif:Q motif	4	0.348129	0.378138	DDX27, DDX41, DDX4, DDX53	1136	37	19113	1.8189	1	0.999993	99.9792
INTERPRO	IPR014014:RNA helicase, DEAD-box type, Q motif	4	0.348129	0.405593	DDX27, DDX41, DDX4, DDX53	1035	37	16659	1.74007	1	0.999794	99.9826
INTERPRO	IPR011545:DNA/RNA helicase, DEAD/DEAH box type, N-terminal	4	0.348129	0.738662	DDX27, DDX41, DDX4, DDX53	1035	61	16659	1.05545	1	0.999998	100
GOTERM_MF_FAT	GO:0008026~ATP-dependent helicase activity	6	0.522193	0.740703	DDX27, CETN1, DHX35, DDX41, DDX4, DDX53	812	98	12983	0.978913	1	0.998875	100
GOTERM_MF_FAT	GO:0070035~purine NTP-dependent helicase activity	6	0.522193	0.740703	DDX27, CETN1, DHX35, DDX41, DDX4, DDX53	812	98	12983	0.978913	1	0.998875	100
UP_SEQ_FEATURE	domain:Helicase C-terminal	5	0.435161	0.877	DDX27, DHX35, DDX41, DDX4, DDX53	1136	105	19113	0.801182	1	1	100
SMART	SM00490:HELICc	5	0.435161	0.897996	DDX27, DHX35, DDX41, DDX4, DDX53	559	106	9079	0.766109	1	0.999813	100
UP_SEQ_FEATURE	domain:Helicase ATP-binding	5	0.435161	0.898195	DDX27, DHX35, DDX41, DDX4, DDX53	1136	110	19113	0.764765	1	1	100
INTERPRO	IPR001650:DNA/RNA helicase, C-terminal	5	0.435161	0.905518	DDX27, DHX35, DDX41, DDX4, DDX53	1035	107	16659	0.752133	1	1	100
INTERPRO	IPR014021:Helicase, superfamily 1 and 2, ATP-binding	5	0.435161	0.905518	DDX27, DHX35, DDX41, DDX4, DDX53	1035	107	16659	0.752133	1	1	100
SMART	SM00487:DEXDc	5	0.435161	0.909562	DDX27, DHX35, DDX41, DDX4, DDX53	559	109	9079	0.745023	1	0.999866	100
INTERPRO	IPR014001:DEAD-like helicase, N-terminal	5	0.435161	0.912889	DDX27, DHX35, DDX41, DDX4, DDX53	1035	109	16659	0.738333	1	1	100
GOTERM_MF_FAT	GO:0004386~helicase activity	6	0.522193	0.942521	DDX27, CETN1, DHX35, DDX41, DDX4, DDX53	812	140	12983	0.685239	1	0.999991	100
SP_PIR_KEYWORDS	helicase	5	0.435161	0.959736	DDX27, DHX35, DDX41, DDX4, DDX53	1136	134	19235	0.631799	1	0.999494	100
[truncated: 988 more rows]
