# Supplementary material for: Differences among brain tumor stem cell types and fetal neural stem cells in focal regions of histone modifications and DNA methylation, broad regions of modifications, and bivalent promoters
Source: BMC Genomics. 2014 Aug 27;15(1):724. doi: 10.1186/1471-2164-15-724 (PMC4155105; doi:10.1186/1471-2164-15-724)
Supplement: Supplementary file 32 — Additional file 32: Output of DAVID gene classification tool for genes that have methylated DNA in their promoters in every BTSC type but not in fNSCs. (XLS 319 KB) [file 12864_2014_6396_MOESM32_ESM.xls]

## Sheet: meCALLBTSCpos_fNSCneg
Annotation Cluster 1	Enrichment Score: 20.274519882036536
Category	Term	Count	%	PValue	Genes	List Total	Pop Hits	Pop Total	Fold Enrichment	Bonferroni	Benjamini	FDR
UP_SEQ_FEATURE	DNA-binding region:Homeobox	48	14.5455	1.65657e-41	EVX1, HOXA13, HOXA11, HOXD12, HOXD13, PAX3, HOXD10, OTP, HOXC6, HOXA1, BARX2, HOXA3, HOXA5, HOXA6, HOXA7, HOXA10, POU4F3, POU4F2, HOXA9, POU4F1, NKX2-5, PITX1, PHOX2B, GSC, OTX1, BARHL2, OTX2, EN1, EN2, ISL1, VSX1, HOXD9, HOXC10, SHOX2, HOXB3, HOXB4, ISL2, HOXC12, HOXD8, HOXB2, HOXC13, HOXB8, DLX6, HOXD3, HOXB6, DLX4, SIX1, HOXD4	323	190	19113	14.9491	1.54392e-38	1.54392e-38	2.59383e-38
SP_PIR_KEYWORDS	Homeobox	52	15.7576	2.26462e-41	EVX1, HOXD12, HOXD13, PAX3, HOXD10, HOXC6, BARX2, POU4F3, POU4F2, POU4F1, MKX, PITX1, PHOX2B, GSC, OTX1, OTX2, BARHL2, HOXC10, HOXD9, HOXC12, HOXD8, HOXC13, HOXD3, HOXD4, SIX1, IRX3, HOXA13, HOXA11, OTP, HOXA1, MEIS2, HOXA3, HOXA5, HOXA6, HOXA7, HOXA10, HOXA9, NKX2-5, EN1, EN2, ISL1, VSX1, HOXB3, SHOX2, HOXB4, ISL2, HOXB2, HOXB8, DLX6, DLX4, HOXB6, PBX4	323	242	19235	12.7961	6.79385e-39	6.79385e-39	3.02621e-38
INTERPRO	IPR017970:Homeobox, conserved site	52	15.7576	7.12391e-41	EVX1, HOXD12, HOXD13, PAX3, HOXD10, HOXC6, BARX2, POU4F3, POU4F2, POU4F1, MKX, PITX1, PHOX2B, GSC, OTX1, OTX2, BARHL2, HOXC10, HOXD9, HOXC12, HOXD8, HOXC13, HOXD3, HOXD4, SIX1, IRX3, HOXA13, HOXA11, OTP, HOXA1, MEIS2, HOXA3, HOXA5, HOXA6, HOXA7, HOXA10, HOXA9, NKX2-5, EN1, EN2, ISL1, VSX1, HOXB3, SHOX2, HOXB4, ISL2, HOXB2, HOXB8, DLX6, DLX4, HOXB6, PBX4	302	232	16659	12.364	3.93952e-38	3.93952e-38	1.0404e-37
INTERPRO	IPR001356:Homeobox	52	15.7576	1.42245e-40	EVX1, HOXD12, HOXD13, PAX3, HOXD10, HOXC6, BARX2, POU4F3, POU4F2, POU4F1, MKX, PITX1, PHOX2B, GSC, OTX1, OTX2, BARHL2, HOXC10, HOXD9, HOXC12, HOXD8, HOXC13, HOXD3, HOXD4, SIX1, IRX3, HOXA13, HOXA11, OTP, HOXA1, MEIS2, HOXA3, HOXA5, HOXA6, HOXA7, HOXA10, HOXA9, NKX2-5, EN1, EN2, ISL1, VSX1, HOXB3, SHOX2, HOXB4, ISL2, HOXB2, HOXB8, DLX6, DLX4, HOXB6, PBX4	302	235	16659	12.2061	7.86613e-38	3.93307e-38	2.07738e-37
INTERPRO	IPR012287:Homeodomain-related	51	15.4545	4.91176e-39	EVX1, HOXD12, HOXD13, PAX3, HOXD10, HOXC6, BARX2, POU4F3, POU4F2, POU4F1, MKX, PITX1, PHOX2B, GSC, OTX1, OTX2, BARHL2, HOXC10, HOXD9, HOXC12, HOXD8, HOXC13, HOXD3, HOXD4, SIX1, IRX3, HOXA13, HOXA11, OTP, HOXA1, HOXA3, MEIS2, HOXA5, HOXA6, HOXA7, HOXA10, HOXA9, NKX2-5, EN1, EN2, ISL1, VSX1, HOXB3, SHOX2, HOXB4, HOXB2, HOXB8, DLX6, DLX4, HOXB6, PBX4	302	238	16659	11.8205	2.7162e-36	9.054e-37	7.17328e-36
SMART	SM00389:HOX	52	15.7576	6.93245e-36	EVX1, HOXD12, HOXD13, PAX3, HOXD10, HOXC6, BARX2, POU4F3, POU4F2, POU4F1, MKX, PITX1, PHOX2B, GSC, OTX1, OTX2, BARHL2, HOXC10, HOXD9, HOXC12, HOXD8, HOXC13, HOXD3, HOXD4, SIX1, IRX3, HOXA13, HOXA11, OTP, HOXA1, MEIS2, HOXA3, HOXA5, HOXA6, HOXA7, HOXA10, HOXA9, NKX2-5, EN1, EN2, ISL1, VSX1, HOXB3, SHOX2, HOXB4, ISL2, HOXB2, HOXB8, DLX6, DLX4, HOXB6, PBX4	214	235	9079	9.38771	8.94287e-34	8.94287e-34	8.06208e-33
GOTERM_MF_FAT	GO:0043565~sequence-specific DNA binding	71	21.5152	3.66305e-35	EVX1, FOXA2, HOXD12, HOXD13, PAX3, HOXD10, HOXC6, BARX2, GATA3, CREB3L2, POU4F3, POU4F2, POU4F1, MKX, CREB3L3, HSF4, NR2F2, PITX1, PHOX2B, GSC, OTX1, OTX2, BARHL2, ESR1, PURA, HOXD9, HOXC10, HOXC12, HOXD8, HOXC13, HOXD3, HOXD4, SIX1, NFE2L1, FOXC1, IRX3, HOXA13, HOXA11, OTP, TCF21, HOXA1, TAL1, MEIS2, HOXA3, HAND2, HOXA5, HOXA6, HOXA7, HOXA10, HOXA9, FOXD1, NKX2-5, ERG, TBX3, EN1, EN2, TSN, ISL1,…	256	607	12983	5.93205	1.61541e-32	1.61541e-32	5.18176e-32
GOTERM_MF_FAT	GO:0003700~transcription factor activity	79	23.9394	2.36887e-28	EVX1, FOXA2, TBX20, HOXD12, HOXD13, PAX5, PAX3, HOXD10, HOXC6, BARX2, GATA3, CREB3L2, POU4F3, POU4F2, MKX, POU4F1, CREB3L3, HSF4, NR2F2, PITX1, PHOX2B, GSC, OTX1, OTX2, BARHL2, ESR1, TBR1, PURA, HOXD9, HOXC10, HOXC12, HOXD8, HOXC13, HOXD3, HOXD4, SIX1, NFE2L1, FOXC1, IRX3, HOXA13, ZNF133, HOXA11, SOX7, OTP, TCF21, HOXA1, TAL1, TSC22D3, MEIS2, HOXA3, HAND2, HOXA5, HOXA6, HOXA7, HOXA10, HOXA9, ZNF7…	256	975	12983	4.1092	1.04467e-25	5.22337e-26	3.35101e-25
SP_PIR_KEYWORDS	dna-binding	102	30.9091	8.71502e-28	HOXD12, HOXD13, HOXD10, HOXC6, TOP1, OLIG3, GATA3, CREB3L2, CREB3L3, ATOH7, PITX1, TWIST1, PHOX2B, BARHL2, TBR1, HOXD9, HOXD8, HOXD3, HOXD4, SIX1, NFE2L1, HOXA13, ZNF133, HOXA11, SOX7, BANF1, OTP, HOXA1, TAL1, TCF21, MEIS2, HOXA3, HOXA5, HOXA6, HOXA7, HOXA10, HOXA9, HIST1H4F, ZNF71, NKX2-5, ZNF529, EN1, EN2, TSN, SHOX2, HOXB3, HOXB4, HOXB2, HOXB8, DLX6, ETS1, HOXB6, DLX4, KLF4, FOXA2, EVX1, TBX20…	323	1868	19235	3.25172	2.61451e-25	1.30725e-25	1.16459e-24
SP_PIR_KEYWORDS	developmental protein	63	19.0909	3.51922e-25	EVX1, FOXA2, HOXD12, HOXD13, PAX5, PAX3, HOXD10, HOXC6, POU4F1, MKX, ATOH7, PITX1, TWIST1, PHOX2B, WNT10B, GSC, OTX1, OTX2, HOXD9, HOXC10, HOXC12, HOXD8, C14ORF39, EREG, HOXC13, HOXD3, HOXD4, SIX1, WNT11, WNT5A, IRX3, HOXA13, HOXA11, DAZAP1, OTP, HOXA1, TAL1, HOXA3, HAND2, HOXA5, HOXA6, HOXA7, HOXA10, HOXA9, NKX2-5, SIM1, MDFI, TBX3, TBX4, EN1, EN2, ISL1, VSX1, HOXB3, SHOX2, HOXB4, ISL2, HOXB2, T…	323	779	19235	4.81607	1.05576e-22	3.51922e-23	4.70274e-22
GOTERM_MF_FAT	GO:0030528~transcription regulator activity	93	28.1818	6.49211e-25	EVX1, FOXA2, TBX20, HOXD12, PAX5, HOXD13, PAX3, DAXX, HOXD10, HOXC6, FERD3L, BARX2, OLIG3, GATA3, CREB3L2, POU4F3, POU4F2, MKX, POU4F1, CREB3L3, HSF4, NR2F2, SUPT5H, ATOH7, PITX1, TWIST1, PHOX2B, GSC, OTX1, BARHL2, OTX2, ESR1, TBR1, PURA, HOXD9, TAF11, HOXC10, HOXC12, HOXD8, HOXC13, HOXD3, NCOA6, HOXD4, SIX1, MAP3K10, VGLL2, NFE2L1, FOXC1, IRX3, HOXA13, ZNF133, HOXA11, UBE2V1, SOX7, OTP, TCF21, H…	256	1512	12983	3.11937	2.86302e-22	9.54339e-23	9.18374e-22
SP_PIR_KEYWORDS	DNA binding	42	12.7273	1.91262e-23	HOXA13, ZNF133, HOXA11, HOXD12, PAX5, HOXD13, HOXD10, HOXC6, TOP1, HOXA1, TAL1, HOXA5, HOXA6, HOXA7, HOXA10, POU4F2, HOXA9, HIST1H4F, POU4F1, NR2F2, FOXD1, TWIST1, PHOX2B, GSC, OTX1, ESR1, EN1, EN2, ISL1, HOXD9, HOXC10, HOXB3, HOXB4, HOXC12, HOXB2, HOXD8, HOXC13, HOXB8, HOXD3, HOXB6, HOXD4, NFE2L1	323	340	19235	7.35631	5.73787e-21	1.43447e-21	2.55584e-20
GOTERM_BP_FAT	GO:0045449~regulation of transcription	121	36.6667	3.67523e-21	HOXD12, HOXD13, HOXD10, HOXC6, OLIG3, GATA3, CREB3L2, CREB3L3, SUPT5H, ATOH7, PITX1, TWIST1, PHOX2B, BARHL2, ZNF503, HDAC11, TBR1, PTHLH, HOXD9, C14ORF39, HOXD8, HOXD3, SIX1, HOXD4, VGLL2, NFE2L1, TGFBRAP1, GCLC, HOXA13, ZNF133, HOXA11, TH1L, UBE2V1, SOX7, PYDC1, OTP, TCF21, HOXA1, TAL1, MEIS2, HOXA3, HOXA5, HOXA6, HOXA7, HOXA10, HOXA9, ZNF71, NKX2-5, MDFI, ZNF529, EN1, EN2, SHOX2, HOXB3, HOXB4, …	275	2601	13528	2.28847	6.50515e-18	6.50515e-18	6.22873e-18
GOTERM_BP_FAT	GO:0006355~regulation of transcription, DNA-dependent	97	29.3939	4.76264e-21	HOXD12, HOXD13, HOXD10, HOXC6, GATA3, CREB3L2, CREB3L3, SUPT5H, PITX1, TWIST1, PHOX2B, BARHL2, TBR1, HOXD9, HOXD8, HOXD3, HOXD4, SIX1, VGLL2, NFE2L1, HOXA13, ZNF133, HOXA11, UBE2V1, SOX7, OTP, HOXA1, TAL1, TCF21, HOXA3, MEIS2, HOXA5, HOXA6, HOXA7, HOXA10, HOXA9, ZNF71, NKX2-5, MDFI, ZNF529, EN1, EN2, SHOX2, HOXB3, HOXB4, TULP3, HOXB2, HOXB8, DLX6, ETS1, DLX4, HOXB6, KLF4, FOXA2, EVX1, TBX20, PAX5…	275	1773	13528	2.69131	8.42988e-18	4.21494e-18	8.07167e-18
SP_PIR_KEYWORDS	transcription regulation	95	28.7879	6.30586e-21	FOXA2, ARID4B, TBX20, HOXD12, PAX5, HOXD13, PAX3, DAXX, HOXD10, FERD3L, HOXC6, BARX2, OLIG3, GATA3, CREB3L2, POU4F2, POU4F1, CREB3L3, HSF4, SOX17, NR2F2, SUPT5H, ATOH7, PITX1, TWIST1, PHOX2B, GSC, OTX1, BARHL2, ESR1, ZNF503, HDAC11, TBR1, PURA, HOXD9, TAF11, HOXC10, HOXC12, HOXD8, HOXC13, HOXD3, NCOA6, HOXD4, KHSRP, VGLL2, NFE2L1, FOXC1, ZNF484, SCML4, IRX3, HOXA13, ZNF133, HOXA11, TH1L, SOX7, OT…	323	2026	19235	2.79238	1.89176e-18	3.78352e-19	8.42654e-18
GOTERM_BP_FAT	GO:0051252~regulation of RNA metabolic process	97	29.3939	2.3337e-20	HOXD12, HOXD13, HOXD10, HOXC6, GATA3, CREB3L2, CREB3L3, SUPT5H, PITX1, TWIST1, PHOX2B, BARHL2, TBR1, HOXD9, HOXD8, HOXD3, HOXD4, SIX1, VGLL2, NFE2L1, HOXA13, ZNF133, HOXA11, UBE2V1, SOX7, OTP, HOXA1, TAL1, TCF21, HOXA3, MEIS2, HOXA5, HOXA6, HOXA7, HOXA10, HOXA9, ZNF71, NKX2-5, MDFI, ZNF529, EN1, EN2, SHOX2, HOXB3, HOXB4, TULP3, HOXB2, HOXB8, DLX6, ETS1, DLX4, HOXB6, KLF4, FOXA2, EVX1, TBX20, PAX5…	275	1813	13528	2.63193	4.13065e-17	1.37688e-17	3.95514e-17
GOTERM_BP_FAT	GO:0003002~regionalization	32	9.69697	3.66369e-19	FOXA2, EVX1, HOXA11, TBX20, HOXD13, HOXD10, HOXC6, HOXA1, HOXA3, HOXA5, HOXA6, HOXA7, HOXA10, HOXA9, NR2F2, MDFI, GSC, TBX3, OTX1, EN1, HOXD9, HOXB3, HOXC10, HOXB4, HOXB2, HOXD8, TULP3, HOXB8, HOXC13, HOXD3, HOXD4, HOXB6	275	197	13528	7.9907	6.48473e-16	1.62118e-16	6.20918e-16
GOTERM_MF_FAT	GO:0003677~DNA binding	106	32.1212	1.34936e-18	HOXD12, RBM6, HOXD13, HOXD10, HOXC6, TOP1, OLIG3, GATA3, CREB3L2, CREB3L3, ATOH7, PITX1, TWIST1, PHOX2B, BARHL2, TBR1, HOXD9, HOXD8, HOXD3, SIX1, HOXD4, NFE2L1, HOXA13, ZNF133, HOXA11, SOX7, BANF1, OTP, HOXA1, TAL1, TCF21, MEIS2, HOXA3, HOXA5, HOXA6, HOXA7, HOXA10, HOXA9, HIST1H4F, ZNF71, NKX2-5, ZNF529, EN1, EN2, TSN, SHOX2, HOXB3, HOXB4, HOXB2, HOXB8, DLX6, ETS1, HOXB6, DLX4, KLF4, EVX1, FOXA2,…	256	2331	12983	2.30621	5.95066e-16	1.48767e-16	1.9088e-15
GOTERM_BP_FAT	GO:0001501~skeletal system development	38	11.5152	4.17835e-18	WNT5A, HOXA13, HOXA11, GABBR1, HOXD12, HOXD13, OTOR, HOXD10, HOXC6, BARX2, HOXA3, HOXA5, HOXA6, HOXA7, HOXA10, HOXA9, PITX1, TWIST1, GSC, TBX3, TBX4, EN1, HOXD9, HOXC10, HOXB3, SHOX2, PTHLH, HOXB4, HOXB2, HOXD8, TULP3, DLX6, HOXB8, HOXD3, HOXB6, SIX1, HOXD4, FOXC1	275	319	13528	5.85995	7.39568e-15	1.47914e-15	7.08142e-15
GOTERM_BP_FAT	GO:0009952~anterior/posterior pattern formation	27	8.18182	4.40863e-18	FOXA2, HOXA11, HOXD13, HOXD10, HOXC6, HOXA1, HOXA3, HOXA5, HOXA6, HOXA7, HOXA10, HOXA9, NR2F2, TBX3, OTX1, EN1, HOXB3, HOXC10, HOXD9, HOXB4, HOXD8, HOXB2, HOXB8, HOXC13, HOXD3, HOXD4, HOXB6	275	140	13528	9.48717	7.80328e-15	1.30055e-15	7.4717e-15
GOTERM_BP_FAT	GO:0048598~embryonic morphogenesis	37	11.2121	8.56601e-18	WNT5A, HOXA13, FOXA2, HOXA11, HOXD12, HOXD13, PAX3, HOXD10, TCF21, HOXA1, HOXA3, HOXA5, HOXA6, HOXA7, POU4F3, HOXA10, HOXA9, TWIST1, GSC, TBX3, OTX1, TBX4, EN1, HOXD9, HOXC10, HOXB3, HOXB4, HOXB2, TULP3, HOXB8, DLX6, HOXD3, HOXB6, SIX1, HOXD4, FOXC1, KLF4	275	307	13528	5.92877	1.51618e-14	2.16598e-15	1.45176e-14
SP_PIR_KEYWORDS	Transcription	90	27.2727	1.31132e-17	FOXA2, ARID4B, TBX20, HOXD12, PAX5, HOXD13, PAX3, DAXX, HOXD10, HOXC6, FERD3L, BARX2, OLIG3, GATA3, CREB3L2, POU4F1, CREB3L3, HSF4, SOX17, NR2F2, SUPT5H, ATOH7, PITX1, TWIST1, PHOX2B, BARHL2, ESR1, ZNF503, HDAC11, TBR1, PURA, HOXD9, TAF11, HOXC10, HOXC12, HOXD8, HOXC13, HOXD3, NCOA6, HOXD4, KHSRP, VGLL2, NFE2L1, FOXC1, ZNF484, SCML4, IRX3, HOXA13, ZNF133, HOXA11, TH1L, SOX7, CDC73, OTP, PRDM13, T…	323	2071	19235	2.58793	3.93397e-15	6.55662e-16	1.75233e-14
INTERPRO	IPR001827:Homeobox protein, antennapedia type, conserved site	14	4.24242	3.48095e-17	HOXB3, HOXC6, HOXA1, HOXB4, HOXB2, HOXA3, HOXD8, HOXB8, HOXA5, HOXD3, HOXA6, HOXA7, HOXB6, HOXD4	302	24	16659	32.178	1.92496e-14	4.81241e-15	5.08369e-14
GOTERM_BP_FAT	GO:0007389~pattern specification process	34	10.303	4.49519e-17	FOXA2, EVX1, HOXA11, TBX20, HOXD12, HOXD13, HOXD10, HOXC6, HOXA1, HOXA3, HOXA5, HOXA6, HOXA7, HOXA10, HOXA9, NR2F2, MDFI, GSC, TBX3, OTX1, EN1, HOXD9, HOXC10, HOXB3, HOXB4, HOXB2, HOXD8, TULP3, HOXB8, HOXC13, HOXD3, HOXD4, SIX1, HOXB6	275	267	13528	6.26424	7.95649e-14	9.94561e-15	7.6184e-14
SP_PIR_KEYWORDS	nucleus	139	42.1212	5.17131e-17	CTDSPL, HOXD12, RBM6, SNRPD2, HOXD13, HOXD10, HOXC6, TOP1, OLIG3, CLK2, RAVER2, GATA3, U2AF1, CREB3L2, CREB3L3, SUPT5H, ATOH7, PITX1, TWIST1, PHOX2B, BARHL2, ZNF503, HDAC11, TBR1, PTHLH, HOXD9, HOXD8, HOXD3, SIX1, HOXD4, VGLL2, NFE2L1, MAPK7, SNRPG, SDAD1, HOXA13, ZNF133, HOXA11, TH1L, UBE2V1, SOX7, BANF1, DIDO1, OTP, DAZAP1, TCF21, TAL1, HOXA1, MEIS2, HOXA3, HOXA5, HOXA6, HOXA7, HOXA10, HIST1H4F…	323	4283	19235	1.93266	1.55139e-14	2.21627e-15	6.91043e-14
UP_SEQ_FEATURE	short sequence motif:Antp-type hexapeptide	13	3.93939	4.81439e-16	HOXB3, HOXC6, HOXA1, HOXB4, HOXA3, HOXB2, HOXB8, HOXA5, HOXD3, HOXA6, HOXA7, HOXB6, HOXD4	323	23	19113	33.4458	4.13891e-13	2.06946e-13	6.99441e-13
GOTERM_BP_FAT	GO:0048705~skeletal system morphogenesis	22	6.66667	6.98863e-15	GSC, HOXA11, TBX4, OTOR, HOXD10, HOXD9, PTHLH, HOXB3, HOXB4, HOXB2, HOXD8, BARX2, HOXA3, TULP3, HOXA5, HOXB8, HOXA6, HOXD3, HOXD4, SIX1, HOXA7, HOXB6	275	112	13528	9.66286	1.23801e-11	1.37557e-12	1.18572e-11
GOTERM_BP_FAT	GO:0048706~embryonic skeletal system development	18	5.45455	1.63398e-13	GSC, HOXD10, HOXB3, HOXC6, HOXD9, HOXB4, HOXB2, HOXA3, TULP3, HOXB8, HOXA5, HOXA6, HOXD3, HOXD4, SIX1, HOXA7, HOXB6, HOXA9	275	77	13528	11.4996	2.89262e-10	2.89262e-11	2.76967e-10
GOTERM_BP_FAT	GO:0048704~embryonic skeletal system morphogenesis	16	4.84848	2.78273e-13	GSC, HOXD10, HOXB3, HOXD9, HOXB4, HOXB2, HOXA3, TULP3, HOXB8, HOXA5, HOXA6, HOXD3, SIX1, HOXA7, HOXB6, HOXD4	275	57	13528	13.8085	4.92453e-10	4.47684e-11	4.71523e-10
GOTERM_BP_FAT	GO:0006350~transcription	91	27.5758	4.82374e-13	FOXA2, ARID4B, TBX20, HOXD12, PAX5, HOXD13, PAX3, DAXX, HOXD10, FERD3L, HOXC6, BARX2, OLIG3, GATA3, CREB3L2, POU4F1, CREB3L3, HSF4, SOX17, NR2F2, SUPT5H, ATOH7, PITX1, TWIST1, PHOX2B, BARHL2, ESR1, ZNF503, HDAC11, TBR1, PURA, HOXD9, TAF11, HOXC10, HOXC12, HOXD8, EREG, HOXC13, HOXD3, NCOA6, HOXD4, KHSRP, VGLL2, NFE2L1, FOXC1, ZNF484, SCML4, HOXA13, ZNF133, HOXA11, TH1L, SOX7, CDC73, DIDO1, OTP, PR…	275	2101	13528	2.13067	8.53834e-10	7.11528e-11	8.17557e-10
GOTERM_BP_FAT	GO:0048562~embryonic organ morphogenesis	21	6.36364	2.38484e-12	GSC, OTX1, HOXD10, HOXD9, HOXB3, HOXA1, HOXB4, TCF21, HOXB2, TULP3, HOXA3, HOXA5, HOXB8, DLX6, HOXA6, HOXD3, HOXD4, HOXB6, SIX1, HOXA7, POU4F3	275	133	13528	7.76727	4.22122e-09	3.24709e-10	4.04186e-09
GOTERM_BP_FAT	GO:0009792~embryonic development ending in birth or egg hatching	29	8.78788	1.87954e-10	FOXA2, EVX1, PAX3, HOXD10, HOXC6, HOXA3, HAND2, HOXA5, HOXA6, HOXA7, HOXA9, NKX2-5, TWIST1, GSC, TBX3, GJB3, EN1, HOXD9, HOXB3, HOXB4, HOXB2, TULP3, HOXB8, HOXD3, NCOA6, SIX1, HOXD4, HOXB6, FOXC1	275	334	13528	4.27122	3.32679e-07	2.07924e-08	3.18543e-07
GOTERM_BP_FAT	GO:0048568~embryonic organ development	21	6.36364	2.87376e-10	GSC, OTX1, HOXD10, HOXD9, HOXB3, HOXA1, HOXB4, TCF21, HOXB2, TULP3, HOXA3, HOXA5, HOXB8, DLX6, HOXA6, HOXD3, HOXD4, HOXB6, SIX1, HOXA7, POU4F3	275	172	13528	6.00609	5.08655e-07	2.67713e-08	4.87042e-07
GOTERM_BP_FAT	GO:0043009~chordate embryonic development	28	8.48485	7.45321e-10	FOXA2, PAX3, HOXD10, HOXC6, HOXA3, HAND2, HOXA5, HOXA6, HOXA7, HOXA9, NKX2-5, TWIST1, GSC, TBX3, GJB3, EN1, HOXB3, HOXD9, HOXB4, HOXB2, TULP3, HOXB8, HOXD3, NCOA6, SIX1, HOXD4, HOXB6, FOXC1	275	331	13528	4.16132	1.31922e-06	6.59609e-08	1.26316e-06
INTERPRO	IPR017995:Homeobox protein, antennapedia type	6	1.81818	1.32972e-06	HOXB4, HOXA5, HOXA6, HOXD4, HOXB6, HOXA7	302	12	16659	27.5811	0.000735067	0.000147057	0.00194195
PIR_SUPERFAMILY	PIRSF002612:homeotic protein Hox A5/D4	5	1.51515	2.36449e-05	HOXB4, HOXB8, HOXA5, HOXD4, HOXA7	141	10	7396	26.227	0.00356406	0.00356406	0.0282648
PIR_SUPERFAMILY	PIRSF500606:homeotic protein Hox D4	3	0.909091	0.00342704	HOXB4, HOXD4, HOXA7	141	5	7396	31.4723	0.404511	0.121547	4.02111
Annotation Cluster 2	Enrichment Score: 10.013430245046878
Category	Term	Count	%	PValue	Genes	List Total	Pop Hits	Pop Total	Fold Enrichment	Bonferroni	Benjamini	FDR
GOTERM_BP_FAT	GO:0001501~skeletal system development	38	11.5152	4.17835e-18	WNT5A, HOXA13, HOXA11, GABBR1, HOXD12, HOXD13, OTOR, HOXD10, HOXC6, BARX2, HOXA3, HOXA5, HOXA6, HOXA7, HOXA10, HOXA9, PITX1, TWIST1, GSC, TBX3, TBX4, EN1, HOXD9, HOXC10, HOXB3, SHOX2, PTHLH, HOXB4, HOXB2, HOXD8, TULP3, DLX6, HOXB8, HOXD3, HOXB6, SIX1, HOXD4, FOXC1	275	319	13528	5.85995	7.39568e-15	1.47914e-15	7.08142e-15
GOTERM_BP_FAT	GO:0048598~embryonic morphogenesis	37	11.2121	8.56601e-18	WNT5A, HOXA13, FOXA2, HOXA11, HOXD12, HOXD13, PAX3, HOXD10, TCF21, HOXA1, HOXA3, HOXA5, HOXA6, HOXA7, POU4F3, HOXA10, HOXA9, TWIST1, GSC, TBX3, OTX1, TBX4, EN1, HOXD9, HOXC10, HOXB3, HOXB4, HOXB2, TULP3, HOXB8, DLX6, HOXD3, HOXB6, SIX1, HOXD4, FOXC1, KLF4	275	307	13528	5.92877	1.51618e-14	2.16598e-15	1.45176e-14
GOTERM_BP_FAT	GO:0060173~limb development	18	5.45455	2.38867e-11	WNT5A, HOXA13, TBX3, HOXA11, TBX4, HOXD12, HOXD13, EN1, HOXD10, HOXD9, HOXC10, TULP3, DLX6, HOXA10, HOXA9, NR2F2, PITX1, TWIST1	275	103	13528	8.59679	4.22796e-08	3.01997e-09	4.04831e-08
GOTERM_BP_FAT	GO:0048736~appendage development	18	5.45455	2.38867e-11	WNT5A, HOXA13, TBX3, HOXA11, TBX4, HOXD12, HOXD13, EN1, HOXD10, HOXD9, HOXC10, TULP3, DLX6, HOXA10, HOXA9, NR2F2, PITX1, TWIST1	275	103	13528	8.59679	4.22796e-08	3.01997e-09	4.04831e-08
GOTERM_BP_FAT	GO:0035107~appendage morphogenesis	17	5.15152	1.29946e-10	WNT5A, HOXA13, TBX3, HOXA11, TBX4, HOXD12, HOXD13, EN1, HOXD10, HOXC10, HOXD9, TULP3, DLX6, HOXA10, HOXA9, PITX1, TWIST1	275	99	13528	8.44724	2.30004e-07	1.53336e-08	2.20231e-07
GOTERM_BP_FAT	GO:0035108~limb morphogenesis	17	5.15152	1.29946e-10	WNT5A, HOXA13, TBX3, HOXA11, TBX4, HOXD12, HOXD13, EN1, HOXD10, HOXC10, HOXD9, TULP3, DLX6, HOXA10, HOXA9, PITX1, TWIST1	275	99	13528	8.44724	2.30004e-07	1.53336e-08	2.20231e-07
GOTERM_BP_FAT	GO:0035113~embryonic appendage morphogenesis	16	4.84848	1.9282e-10	WNT5A, HOXA13, TBX3, HOXA11, TBX4, HOXD12, HOXD13, EN1, HOXD10, HOXC10, HOXD9, TULP3, DLX6, HOXA10, HOXA9, TWIST1	275	87	13528	9.04694	3.41291e-07	2.00759e-08	3.26789e-07
GOTERM_BP_FAT	GO:0030326~embryonic limb morphogenesis	16	4.84848	1.9282e-10	WNT5A, HOXA13, TBX3, HOXA11, TBX4, HOXD12, HOXD13, EN1, HOXD10, HOXC10, HOXD9, TULP3, DLX6, HOXA10, HOXA9, TWIST1	275	87	13528	9.04694	3.41291e-07	2.00759e-08	3.26789e-07
GOTERM_BP_FAT	GO:0035136~forelimb morphogenesis	7	2.12121	3.71256e-06	HOXD9, HOXA13, TBX3, HOXA9, EN1, HOXD10, TWIST1	275	22	13528	15.6522	0.0065497	0.000211953	0.00629182
GOTERM_BP_FAT	GO:0009954~proximal/distal pattern formation	7	2.12121	4.93796e-06	HOXD9, HOXC10, HOXA11, HOXA10, HOXA9, EN1, HOXD10	275	23	13528	14.9717	0.00870213	0.000257032	0.00836847
GOTERM_BP_FAT	GO:0035115~embryonic forelimb morphogenesis	6	1.81818	3.02778e-05	HOXD9, HOXA13, TBX3, HOXA9, EN1, TWIST1	275	19	13528	15.5345	0.0521817	0.00121727	0.051302
Annotation Cluster 3	Enrichment Score: 5.722518239614491
Category	Term	Count	%	PValue	Genes	List Total	Pop Hits	Pop Total	Fold Enrichment	Bonferroni	Benjamini	FDR
GOTERM_BP_FAT	GO:0006357~regulation of transcription from RNA polymerase II promoter	42	12.7273	2.22592e-09	EVX1, FOXA2, HOXA13, PAX5, HOXD13, SOX7, PAX3, HOXD10, HOXC6, HOXA1, TAL1, MEIS2, BARX2, HAND2, HOXA7, POU4F3, CHD2, POU4F2, POU4F1, TCEA2, HSF4, NR2F2, SUPT5H, NKX2-5, TWIST1, CHD3, MDFI, GSC, TBX3, OTX1, BARHL2, ISL1, TBR1, HOXD9, HOXB4, HOXD8, ETS1, SIX1, NCOA6, VGLL2, FOXC1, KLF4	275	727	13528	2.84195	3.93987e-06	1.87613e-07	3.77247e-06
GOTERM_BP_FAT	GO:0051254~positive regulation of RNA metabolic process	29	8.78788	5.2104e-07	HOXA13, FOXA2, EVX1, TBX20, HOXD13, PAX3, HOXD10, HOXA1, TCF21, ERCC6, MEIS2, BARX2, HAND2, HOXA7, POU4F2, HSF4, SUPT5H, NR2F2, NKX2-5, TBX3, ISL1, TBR1, HOXD9, ETS1, NCOA6, SIX1, VGLL2, FOXC1, KLF4	275	481	13528	2.96588	0.000921816	4.19192e-05	0.00088305
GOTERM_BP_FAT	GO:0045935~positive regulation of nucleobase, nucleoside, nucleotide and nucleic acid metabolic process	33	10	1.25792e-06	EVX1, HOXA13, FOXA2, TBX20, HOXD13, PAX3, HOXD10, HOXA1, TCF21, ERCC6, MEIS2, BARX2, HAND2, HOXA7, POU4F2, HSF4, NR2F2, SUPT5H, ING1, NKX2-5, TBX3, ISL1, TBR1, HOXD9, TAF11, PTHLH, EREG, ETS1, SIX1, NCOA6, VGLL2, FOXC1, KLF4	275	624	13528	2.60154	0.00222404	9.27673e-05	0.00213189
GOTERM_BP_FAT	GO:0045893~positive regulation of transcription, DNA-dependent	28	8.48485	1.43172e-06	HOXA13, FOXA2, EVX1, TBX20, HOXD13, PAX3, HOXD10, HOXA1, TCF21, MEIS2, BARX2, HAND2, HOXA7, POU4F2, HSF4, SUPT5H, NR2F2, NKX2-5, TBX3, ISL1, TBR1, HOXD9, ETS1, NCOA6, SIX1, VGLL2, FOXC1, KLF4	275	477	13528	2.88762	0.00253095	0.000101361	0.00242644
GOTERM_BP_FAT	GO:0010604~positive regulation of macromolecule metabolic process	40	12.1212	1.60623e-06	CAV1, CCK, GCLC, EVX1, HOXA13, FOXA2, TBX20, HOXD13, PAX3, NHLRC1, HOXD10, TCF21, HOXA1, ERCC6, MEIS2, BARX2, HAND2, HOXA7, POU4F2, HSF4, NR2F2, SUPT5H, NKX2-5, ING1, TBX3, BARHL2, ESR1, ISL1, TBR1, HOXD9, TAF11, RNF180, EREG, ETS1, SIX1, NCOA6, VGLL2, FOXC1, SMURF1, KLF4	275	857	13528	2.29604	0.002839	0.000109342	0.00272219
GOTERM_BP_FAT	GO:0045944~positive regulation of transcription from RNA polymerase II promoter	24	7.27273	1.94999e-06	EVX1, FOXA2, HOXA13, HOXD13, PAX3, ISL1, TBR1, HOXD10, HOXD9, HOXA1, MEIS2, BARX2, HAND2, ETS1, NCOA6, SIX1, HOXA7, POU4F2, VGLL2, FOXC1, HSF4, SUPT5H, NKX2-5, KLF4	275	371	13528	3.18228	0.00344553	0.000127825	0.00330477
GOTERM_BP_FAT	GO:0010628~positive regulation of gene expression	31	9.39394	2.4271e-06	EVX1, HOXA13, FOXA2, TBX20, HOXD13, PAX3, HOXD10, HOXA1, TCF21, MEIS2, BARX2, HAND2, HOXA7, POU4F2, HSF4, SUPT5H, NR2F2, ING1, NKX2-5, TBX3, ESR1, ISL1, TBR1, HOXD9, TAF11, ETS1, SIX1, NCOA6, VGLL2, FOXC1, KLF4	275	581	13528	2.62474	0.00428675	0.000148126	0.00411334
GOTERM_BP_FAT	GO:0051173~positive regulation of nitrogen compound metabolic process	33	10	2.48842e-06	EVX1, HOXA13, FOXA2, TBX20, HOXD13, PAX3, HOXD10, HOXA1, TCF21, ERCC6, MEIS2, BARX2, HAND2, HOXA7, POU4F2, HSF4, NR2F2, SUPT5H, ING1, NKX2-5, TBX3, ISL1, TBR1, HOXD9, TAF11, PTHLH, EREG, ETS1, SIX1, NCOA6, VGLL2, FOXC1, KLF4	275	644	13528	2.52075	0.00439482	0.000146806	0.00421726
GOTERM_BP_FAT	GO:0045941~positive regulation of transcription	30	9.09091	3.92314e-06	HOXA13, FOXA2, EVX1, TBX20, HOXD13, PAX3, HOXD10, HOXA1, TCF21, MEIS2, BARX2, HAND2, HOXA7, POU4F2, HSF4, SUPT5H, NR2F2, ING1, NKX2-5, TBX3, ISL1, TBR1, HOXD9, TAF11, ETS1, SIX1, NCOA6, VGLL2, FOXC1, KLF4	275	564	13528	2.61663	0.00691992	0.000216976	0.00664869
GOTERM_BP_FAT	GO:0031328~positive regulation of cellular biosynthetic process	33	10	8.97004e-06	EVX1, HOXA13, FOXA2, TBX20, HOXD13, PAX3, HOXD10, HOXA1, TCF21, MEIS2, BARX2, HAND2, HOXA7, POU4F2, HSF4, NR2F2, SUPT5H, NKX2-5, ING1, TBX3, BARHL2, ISL1, TBR1, HOXD9, TAF11, PTHLH, EREG, ETS1, SIX1, NCOA6, VGLL2, FOXC1, KLF4	275	685	13528	2.36987	0.0157517	0.000440932	0.0152012
GOTERM_BP_FAT	GO:0010557~positive regulation of macromolecule biosynthetic process	32	9.69697	9.37319e-06	EVX1, HOXA13, FOXA2, TBX20, HOXD13, PAX3, HOXD10, HOXA1, TCF21, MEIS2, BARX2, HAND2, HOXA7, POU4F2, HSF4, NR2F2, SUPT5H, ING1, NKX2-5, TBX3, BARHL2, ISL1, TBR1, HOXD9, TAF11, EREG, ETS1, SIX1, NCOA6, VGLL2, FOXC1, KLF4	275	654	13528	2.40698	0.0164538	0.000448295	0.0158844
GOTERM_BP_FAT	GO:0009891~positive regulation of biosynthetic process	33	10	1.20083e-05	EVX1, HOXA13, FOXA2, TBX20, HOXD13, PAX3, HOXD10, HOXA1, TCF21, MEIS2, BARX2, HAND2, HOXA7, POU4F2, HSF4, NR2F2, SUPT5H, NKX2-5, ING1, TBX3, BARHL2, ISL1, TBR1, HOXD9, TAF11, PTHLH, EREG, ETS1, SIX1, NCOA6, VGLL2, FOXC1, KLF4	275	695	13528	2.33577	0.0210306	0.000531231	0.0203497
GOTERM_MF_FAT	GO:0003702~RNA polymerase II transcription factor activity	17	5.15152	2.58654e-05	FOXA2, TBX3, PAX3, ISL1, HOXD10, PURA, HOXD9, HOXC10, TAF11, HOXA1, MEIS2, HOXC13, ETS1, FOXC1, TCEA2, NR2F2, KLF4	256	244	12983	3.53341	0.011342	0.00189933	0.0365831
Annotation Cluster 4	Enrichment Score: 3.998387765233095
Category	Term	Count	%	PValue	Genes	List Total	Pop Hits	Pop Total	Fold Enrichment	Bonferroni	Benjamini	FDR
GOTERM_BP_FAT	GO:0016481~negative regulation of transcription	26	7.87879	7.02726e-06	GCLC, TH1L, TBX20, PAX5, PAX3, DAXX, FERD3L, TCF21, BARX2, MEIS2, HOXA7, POU4F2, HSF4, SUPT5H, NR2F2, NKX2-5, TWIST1, MDFI, GSC, TBX3, PURA, HOXB4, HOXD8, EREG, MAP3K10, KLF4	275	459	13528	2.78652	0.0123613	0.000355317	0.0119091
GOTERM_BP_FAT	GO:0051172~negative regulation of nitrogen compound metabolic process	27	8.18182	2.02427e-05	CAV1, GCLC, TH1L, TBX20, PAX5, PAX3, DAXX, FERD3L, TCF21, MEIS2, BARX2, HOXA7, POU4F2, HSF4, SUPT5H, NR2F2, NKX2-5, TWIST1, MDFI, GSC, TBX3, PURA, HOXB4, HOXD8, EREG, MAP3K10, KLF4	275	519	13528	2.55916	0.0351957	0.00087352	0.0343016
GOTERM_BP_FAT	GO:0031327~negative regulation of cellular biosynthetic process	28	8.48485	2.7818e-05	CAV1, GCLC, TH1L, TBX20, PAX5, PAX3, DAXX, FERD3L, TCF21, MEIS2, BARX2, HOXA7, POU4F2, HSF4, SUPT5H, NR2F2, NKX2-5, TWIST1, MDFI, GSC, TBX3, PURA, HOXB4, HOXD8, EREG, MAP3K10, GHSR, KLF4	275	561	13528	2.45525	0.048046	0.00114443	0.0471352
GOTERM_BP_FAT	GO:0010629~negative regulation of gene expression	26	7.87879	3.41742e-05	GCLC, TH1L, TBX20, PAX5, PAX3, DAXX, FERD3L, TCF21, BARX2, MEIS2, HOXA7, POU4F2, HSF4, SUPT5H, NR2F2, NKX2-5, TWIST1, MDFI, GSC, TBX3, PURA, HOXB4, HOXD8, EREG, MAP3K10, KLF4	275	504	13528	2.53772	0.0586963	0.00134331	0.0579023
GOTERM_BP_FAT	GO:0045892~negative regulation of transcription, DNA-dependent	21	6.36364	3.88422e-05	MDFI, GSC, TBX3, TBX20, PAX5, PAX3, DAXX, PURA, HOXB4, TCF21, HOXD8, MEIS2, BARX2, HOXA7, POU4F2, HSF4, SUPT5H, NR2F2, NKX2-5, KLF4, TWIST1	275	356	13528	2.90182	0.0664418	0.00143131	0.0658089
GOTERM_BP_FAT	GO:0009890~negative regulation of biosynthetic process	28	8.48485	4.03581e-05	CAV1, GCLC, TH1L, TBX20, PAX5, PAX3, DAXX, FERD3L, TCF21, MEIS2, BARX2, HOXA7, POU4F2, HSF4, SUPT5H, NR2F2, NKX2-5, TWIST1, MDFI, GSC, TBX3, PURA, HOXB4, HOXD8, EREG, MAP3K10, GHSR, KLF4	275	573	13528	2.40383	0.0689435	0.0014568	0.0683765
GOTERM_BP_FAT	GO:0045934~negative regulation of nucleobase, nucleoside, nucleotide and nucleic acid metabolic process	26	7.87879	4.43672e-05	GCLC, TH1L, TBX20, PAX5, PAX3, DAXX, FERD3L, TCF21, BARX2, MEIS2, HOXA7, POU4F2, HSF4, SUPT5H, NR2F2, NKX2-5, TWIST1, MDFI, GSC, TBX3, PURA, HOXB4, HOXD8, EREG, MAP3K10, KLF4	275	512	13528	2.49807	0.0755272	0.0015694	0.0751664
GOTERM_BP_FAT	GO:0010558~negative regulation of macromolecule biosynthetic process	27	8.18182	4.86566e-05	GCLC, TH1L, TBX20, PAX5, PAX3, DAXX, FERD3L, TCF21, MEIS2, BARX2, HOXA7, POU4F2, HSF4, SUPT5H, NR2F2, NKX2-5, TWIST1, MDFI, GSC, TBX3, PURA, HOXB4, HOXD8, EREG, MAP3K10, GHSR, KLF4	275	547	13528	2.42816	0.0825198	0.00165486	0.0824307
GOTERM_BP_FAT	GO:0051253~negative regulation of RNA metabolic process	21	6.36364	4.91128e-05	MDFI, GSC, TBX3, TBX20, PAX5, PAX3, DAXX, PURA, HOXB4, TCF21, HOXD8, MEIS2, BARX2, HOXA7, POU4F2, HSF4, SUPT5H, NR2F2, NKX2-5, KLF4, TWIST1	275	362	13528	2.85372	0.0832604	0.00163888	0.0832033
GOTERM_BP_FAT	GO:0000122~negative regulation of transcription from RNA polymerase II promoter	15	4.54545	0.00106492	MDFI, GSC, PAX5, PAX3, HOXB4, HOXD8, MEIS2, BARX2, HOXA7, POU4F2, HSF4, NR2F2, SUPT5H, NKX2-5, TWIST1	275	266	13528	2.77403	0.848309	0.0255035	1.78957
GOTERM_BP_FAT	GO:0010605~negative regulation of macromolecule metabolic process	28	8.48485	0.00196635	CAV1, GCLC, TH1L, TBX20, PAX5, PAX3, DAXX, FERD3L, TCF21, MEIS2, BARX2, HOXA7, POU4F2, HSF4, SUPT5H, NR2F2, NKX2-5, TWIST1, MDFI, GSC, TBX3, PURA, HOXB4, HOXD8, EREG, MAP3K10, GHSR, KLF4	275	734	13528	1.87656	0.969312	0.0431414	3.28081
GOTERM_MF_FAT	GO:0016564~transcription repressor activity	13	3.93939	0.0222155	TBX3, PAX3, DAXX, FERD3L, HOXC6, HOXB4, MEIS2, HOXA7, MAP3K10, HSF4, NR2F2, NKX2-5, KLF4	256	316	12983	2.08637	0.99995	0.667406	27.2255
Annotation Cluster 5	Enrichment Score: 3.8408405325069235
Category	Term	Count	%	PValue	Genes	List Total	Pop Hits	Pop Total	Fold Enrichment	Bonferroni	Benjamini	FDR
GOTERM_BP_FAT	GO:0030878~thyroid gland development	6	1.81818	2.31708e-06	HOXB3, HOXA3, HOXA5, HOXD3, SIX1, NKX2-5	275	12	13528	24.5964	0.00409284	0.000146462	0.0039269
GOTERM_BP_FAT	GO:0021545~cranial nerve development	6	1.81818	3.02778e-05	HOXB3, HOXA1, HOXB2, HOXA3, HOXD3, POU4F3	275	19	13528	15.5345	0.0521817	0.00121727	0.051302
GOTERM_BP_FAT	GO:0021602~cranial nerve morphogenesis	5	1.51515	4.85701e-05	HOXB3, HOXA1, HOXB2, HOXA3, HOXD3	275	11	13528	22.3603	0.0823792	0.00168429	0.0822842
GOTERM_BP_FAT	GO:0021675~nerve development	6	1.81818	0.000125232	HOXB3, HOXA1, HOXB2, HOXA3, HOXD3, POU4F3	275	25	13528	11.8063	0.198824	0.00375014	0.21203
GOTERM_BP_FAT	GO:0021615~glossopharyngeal nerve morphogenesis	3	0.909091	0.00120987	HOXB3, HOXA3, HOXD3	275	3	13528	49.1927	0.88267	0.028541	2.03081
GOTERM_BP_FAT	GO:0021563~glossopharyngeal nerve development	3	0.909091	0.00120987	HOXB3, HOXA3, HOXD3	275	3	13528	49.1927	0.88267	0.028541	2.03081
PIR_SUPERFAMILY	PIRSF002611:homeotic protein Hox B3	3	0.909091	0.00208205	HOXB3, HOXA3, HOXD3	141	4	7396	39.3404	0.270005	0.0995908	2.46098
Annotation Cluster 6	Enrichment Score: 3.656881222205692
Category	Term	Count	%	PValue	Genes	List Total	Pop Hits	Pop Total	Fold Enrichment	Bonferroni	Benjamini	FDR
GOTERM_BP_FAT	GO:0045165~cell fate commitment	14	4.24242	4.86648e-06	FOXA2, EVX1, HOXA11, BARHL2, PAX3, ISL1, HOXD10, HOXC10, TAL1, ISL2, SIX1, NR2F2, PITX1, KLF4	275	139	13528	4.95466	0.0085767	0.000260987	0.00824734
GOTERM_BP_FAT	GO:0021510~spinal cord development	8	2.42424	1.14378e-05	HOXC10, ISL2, TULP3, EVX1, HOXB8, PAX3, ISL1, HOXD10	275	39	13528	10.0908	0.0200414	0.000518967	0.0193828
GOTERM_BP_FAT	GO:0021515~cell differentiation in spinal cord	6	1.81818	0.000125232	HOXC10, ISL2, EVX1, PAX3, ISL1, HOXD10	275	25	13528	11.8063	0.198824	0.00375014	0.21203
GOTERM_BP_FAT	GO:0048663~neuron fate commitment	7	2.12121	0.000185797	HOXC10, ISL2, EVX1, FOXA2, PAX3, ISL1, HOXD10	275	42	13528	8.19879	0.280279	0.00537716	0.314421
GOTERM_BP_FAT	GO:0021517~ventral spinal cord development	5	1.51515	0.000188438	HOXC10, ISL2, EVX1, ISL1, HOXD10	275	15	13528	16.3976	0.283635	0.00536565	0.318883
GOTERM_BP_FAT	GO:0021522~spinal cord motor neuron differentiation	4	1.21212	0.00202196	HOXC10, ISL2, ISL1, HOXD10	275	13	13528	15.1362	0.972194	0.0437933	3.3721
GOTERM_BP_FAT	GO:0048665~neuron fate specification	4	1.21212	0.00312177	HOXC10, EVX1, FOXA2, HOXD10	275	15	13528	13.1181	0.996051	0.0645026	5.16108
GOTERM_BP_FAT	GO:0001708~cell fate specification	6	1.81818	0.00360826	HOXC10, EVX1, FOXA2, HOXA11, SIX1, HOXD10	275	51	13528	5.78738	0.998335	0.0733402	5.94242
Annotation Cluster 7	Enrichment Score: 3.251489675883214
Category	Term	Count	%	PValue	Genes	List Total	Pop Hits	Pop Total	Fold Enrichment	Bonferroni	Benjamini	FDR
GOTERM_BP_FAT	GO:0051960~regulation of nervous system development	15	4.54545	3.67557e-05	PHOX2B, IRX3, FOXA2, BARHL2, CDH2, ISL1, TTL, OTP, ISL2, TULP3, HOXD3, SIX1, CNTN4, GHSR, NKX2-5	275	192	13528	3.84318	0.0629876	0.00138327	0.0622749
GOTERM_BP_FAT	GO:0060284~regulation of cell development	15	4.54545	7.50988e-05	PHOX2B, IRX3, TBX3, FOXA2, HOXA11, BARHL2, CDH2, ISL1, TTL, OTP, ISL2, HOXD3, SIX1, CNTN4, NKX2-5	275	205	13528	3.59947	0.124473	0.00241399	0.1272
GOTERM_BP_FAT	GO:0045664~regulation of neuron differentiation	12	3.63636	8.17716e-05	PHOX2B, IRX3, ISL2, FOXA2, HOXD3, BARHL2, SIX1, CNTN4, CDH2, ISL1, NKX2-5, TTL	275	133	13528	4.43844	0.134754	0.00258134	0.138495
GOTERM_BP_FAT	GO:0050767~regulation of neurogenesis	13	3.93939	0.000143214	IRX3, PHOX2B, FOXA2, BARHL2, CDH2, ISL1, TTL, OTP, ISL2, HOXD3, SIX1, CNTN4, NKX2-5	275	166	13528	3.85244	0.223926	0.0042162	0.242441
GOTERM_BP_FAT	GO:0045665~negative regulation of neuron differentiation	6	1.81818	0.00049008	PHOX2B, IRX3, ISL2, FOXA2, CNTN4, ISL1	275	33	13528	8.94413	0.580064	0.0128666	0.827344
GOTERM_BP_FAT	GO:0045666~positive regulation of neuron differentiation	5	1.51515	0.0012708	PHOX2B, IRX3, FOXA2, HOXD3, NKX2-5	275	24	13528	10.2485	0.894679	0.0291808	2.13205
GOTERM_BP_FAT	GO:0045597~positive regulation of cell differentiation	11	3.33333	0.0183112	PHOX2B, TAL1, IRX3, FOXA2, ETS1, HOXA11, HOXD3, POU4F2, HSF4, NKX2-5, OTP	275	229	13528	2.36297	1	0.257234	26.8906
GOTERM_BP_FAT	GO:0051094~positive regulation of developmental process	12	3.63636	0.0263923	PHOX2B, TAL1, IRX3, FOXA2, ETS1, HOXA11, HOXD3, POU4F2, HSF4, NKX2-5, TRADD, OTP	275	278	13528	2.12343	1	0.332777	36.4474
Annotation Cluster 8	Enrichment Score: 2.686690734925433
Category	Term	Count	%	PValue	Genes	List Total	Pop Hits	Pop Total	Fold Enrichment	Bonferroni	Benjamini	FDR
GOTERM_BP_FAT	GO:0035295~tube development	17	5.15152	1.05738e-05	WNT5A, FOXA2, TBX3, HOXA11, TBX4, TBX20, HOXD13, PAX3, PTHLH, TCF21, HOXA5, HAND2, SIX1, CRH, FOXC1, NKX2-5, TWIST1	275	220	13528	3.80126	0.0185417	0.000492398	0.0179189
GOTERM_BP_FAT	GO:0060541~respiratory system development	8	2.42424	0.00635438	WNT5A, PTHLH, TCF21, TULP3, FOXA2, HOXA5, TBX4, CRH	275	108	13528	3.64391	0.999987	0.111988	10.2406
GOTERM_BP_FAT	GO:0030324~lung development	7	2.12121	0.0152703	WNT5A, PTHLH, TCF21, FOXA2, HOXA5, TBX4, CRH	275	99	13528	3.47827	1	0.226595	22.9562
GOTERM_BP_FAT	GO:0030323~respiratory tube development	7	2.12121	0.0174616	WNT5A, PTHLH, TCF21, FOXA2, HOXA5, TBX4, CRH	275	102	13528	3.37597	1	0.24878	25.8109
Annotation Cluster 9	Enrichment Score: 2.5902305113262734
Category	Term	Count	%	PValue	Genes	List Total	Pop Hits	Pop Total	Fold Enrichment	Bonferroni	Benjamini	FDR
GOTERM_CC_FAT	GO:0044451~nucleoplasm part	21	6.36364	0.000297124	GSC, HOXA11, HOXD12, CDC73, HDAC11, DAXX, TAF11, TAL1, ERCC6, BARX2, HAND2, RSRC1, SIX1, NCOA6, HOXA10, U2AF1, HOXA9, TCEA2, NKX2-5, KLF4, CHD3	195	555	12782	2.48022	0.0749043	0.0749043	0.388141
GOTERM_CC_FAT	GO:0005667~transcription factor complex	12	3.63636	0.000361801	TAF11, GSC, BARX2, HAND2, HOXA11, NCOA6, SIX1, HOXD12, HOXA10, HOXA9, NKX2-5, KLF4	195	210	12782	3.74564	0.0904533	0.0462984	0.472445
GOTERM_CC_FAT	GO:0005654~nucleoplasm	28	8.48485	0.000370011	HOXA11, TH1L, HOXD12, SNRPD2, CDC73, DAXX, TOP1, TAL1, ERCC6, BARX2, HAND2, HOXA10, U2AF1, HOXA9, HIST1H4F, TCEA2, SUPT5H, NKX2-5, CHD3, GSC, HDAC11, TAF11, RSRC1, NCOA6, SIX1, MAPK7, KLF4, SNRPG	195	882	12782	2.08091	0.0924084	0.0318035	0.483142
GOTERM_CC_FAT	GO:0031981~nuclear lumen	36	10.9091	0.00359157	SDAD1, HOXA11, TH1L, HOXD12, SNRPD2, CDC73, DAXX, DAZAP1, TOP1, TAL1, ERCC6, MEIS2, BARX2, HAND2, U2AF1, HOXA10, HOXA9, HIST1H4F, ZNF71, MKX, TCEA2, SUPT5H, NKX2-5, LRRC7, PITX1, CHD3, GSC, TBX3, HDAC11, TAF11, RSRC1, SIX1, NCOA6, MAPK7, KLF4, SNRPG	195	1450	12782	1.62742	0.61042	0.20996	4.59952
GOTERM_CC_FAT	GO:0043233~organelle lumen	40	12.1212	0.0149958	SDAD1, ATP5B, HOXA11, TH1L, HOXD12, SNRPD2, CDC73, DAXX, DAZAP1, TOP1, TAL1, ERCC6, MEIS2, BARX2, PTGIS, HAND2, U2AF1, HOXA10, HOXA9, HIST1H4F, ZNF71, MKX, TCEA2, SUPT5H, NKX2-5, PITX1, LRRC7, THBS4, CHD3, P4HB, GSC, TBX3, HDAC11, TAF11, RSRC1, SIX1, NCOA6, MAPK7, KLF4, SNRPG	195	1820	12782	1.44063	0.980911	0.483032	17.941
GOTERM_CC_FAT	GO:0070013~intracellular organelle lumen	39	11.8182	0.0171547	SDAD1, ATP5B, HOXA11, TH1L, HOXD12, SNRPD2, CDC73, DAXX, DAZAP1, TOP1, TAL1, ERCC6, MEIS2, BARX2, PTGIS, HAND2, U2AF1, HOXA10, HOXA9, HIST1H4F, ZNF71, MKX, TCEA2, SUPT5H, NKX2-5, PITX1, LRRC7, CHD3, P4HB, GSC, TBX3, HDAC11, TAF11, RSRC1, SIX1, NCOA6, MAPK7, KLF4, SNRPG	195	1779	12782	1.43699	0.989257	0.476725	20.2639
GOTERM_CC_FAT	GO:0031974~membrane-enclosed lumen	40	12.1212	0.0200968	SDAD1, ATP5B, HOXA11, TH1L, HOXD12, SNRPD2, CDC73, DAXX, DAZAP1, TOP1, TAL1, ERCC6, MEIS2, BARX2, PTGIS, HAND2, U2AF1, HOXA10, HOXA9, HIST1H4F, ZNF71, MKX, TCEA2, SUPT5H, NKX2-5, PITX1, LRRC7, THBS4, CHD3, P4HB, GSC, TBX3, HDAC11, TAF11, RSRC1, SIX1, NCOA6, MAPK7, KLF4, SNRPG	195	1856	12782	1.41269	0.995102	0.485662	23.3316
Annotation Cluster 10	Enrichment Score: 2.584201767713465
Category	Term	Count	%	PValue	Genes	List Total	Pop Hits	Pop Total	Fold Enrichment	Bonferroni	Benjamini	FDR
GOTERM_BP_FAT	GO:0006928~cell motion	22	6.66667	0.000684281	PHOX2B, CCK, ATP5B, OTX2, BARHL2, PAX3, CDH2, ISL1, TBR1, SRC, HOXA1, ISL2, ETS1, SIX1, POU4F3, POU4F2, CNTN4, FOXC1, POU4F1, NR2F2, THBS4, TWIST1	275	475	13528	2.2784	0.702277	0.017406	1.15341
GOTERM_BP_FAT	GO:0048870~cell motility	15	4.54545	0.00400732	PHOX2B, CCK, ATP5B, BARHL2, CDH2, PAX3, ISL1, SRC, ETS1, SIX1, POU4F1, FOXC1, NR2F2, TWIST1, THBS4	275	307	13528	2.40355	0.999181	0.0743437	6.57882
GOTERM_BP_FAT	GO:0051674~localization of cell	15	4.54545	0.00400732	PHOX2B, CCK, ATP5B, BARHL2, CDH2, PAX3, ISL1, SRC, ETS1, SIX1, POU4F1, FOXC1, NR2F2, TWIST1, THBS4	275	307	13528	2.40355	0.999181	0.0743437	6.57882
GOTERM_BP_FAT	GO:0016477~cell migration	14	4.24242	0.00419034	PHOX2B, CCK, ATP5B, BARHL2, CDH2, PAX3, ISL1, SRC, SIX1, POU4F1, FOXC1, NR2F2, TWIST1, THBS4	275	276	13528	2.49528	0.999408	0.0768091	6.86934
Annotation Cluster 11	Enrichment Score: 2.518527583778159
Category	Term	Count	%	PValue	Genes	List Total	Pop Hits	Pop Total	Fold Enrichment	Bonferroni	Benjamini	FDR
GOTERM_BP_FAT	GO:0009953~dorsal/ventral pattern formation	9	2.72727	2.62744e-05	MDFI, GSC, HOXB2, TULP3, EVX1, FOXA2, HOXA11, TBX20, EN1	275	60	13528	7.37891	0.0454414	0.00110668	0.0445202
GOTERM_BP_FAT	GO:0021532~neural tube patterning	4	1.21212	0.00834359	GSC, TULP3, FOXA2, EN1	275	21	13528	9.37004	1	0.139119	13.2378
GOTERM_BP_FAT	GO:0021915~neural tube development	6	1.81818	0.0121389	GSC, TULP3, FOXA2, EN1, PAX3, TWIST1	275	68	13528	4.34053	1	0.189316	18.697
GOTERM_BP_FAT	GO:0021904~dorsal/ventral neural tube patterning	3	0.909091	0.031683	GSC, TULP3, FOXA2	275	14	13528	10.5413	1	0.366118	42.0535
Annotation Cluster 12	Enrichment Score: 2.510269051221609
Category	Term	Count	%	PValue	Genes	List Total	Pop Hits	Pop Total	Fold Enrichment	Bonferroni	Benjamini	FDR
GOTERM_BP_FAT	GO:0001944~vasculature development	15	4.54545	0.000608791	CAV1, TBX3, ATP5B, TBX4, TBX20, CDH2, TCF21, HOXA3, EREG, HAND2, TGFA, FOXC1, SOX17, NR2F2, NKX2-5	275	251	13528	2.9398	0.659687	0.0157263	1.02678
GOTERM_BP_FAT	GO:0048514~blood vessel morphogenesis	13	3.93939	0.00124906	CAV1, ATP5B, TBX20, TBX4, CDH2, HOXA3, EREG, HAND2, TGFA, FOXC1, SOX17, NR2F2, NKX2-5	275	211	13528	3.03083	0.890543	0.0290656	2.09595
GOTERM_BP_FAT	GO:0001568~blood vessel development	14	4.24242	0.00148612	CAV1, TBX3, ATP5B, TBX4, TBX20, CDH2, HOXA3, EREG, HAND2, TGFA, FOXC1, SOX17, NR2F2, NKX2-5	275	245	13528	2.81101	0.928093	0.0336091	2.48903
GOTERM_BP_FAT	GO:0001525~angiogenesis	7	2.12121	0.080504	EREG, HAND2, ATP5B, TBX4, TBX20, TGFA, SOX17	275	148	13528	2.32668	1	0.595792	75.8872
Annotation Cluster 13	Enrichment Score: 2.4340255218211793
Category	Term	Count	%	PValue	Genes	List Total	Pop Hits	Pop Total	Fold Enrichment	Bonferroni	Benjamini	FDR
GOTERM_BP_FAT	GO:0035295~tube development	17	5.15152	1.05738e-05	WNT5A, FOXA2, TBX3, HOXA11, TBX4, TBX20, HOXD13, PAX3, PTHLH, TCF21, HOXA5, HAND2, SIX1, CRH, FOXC1, NKX2-5, TWIST1	275	220	13528	3.80126	0.0185417	0.000492398	0.0179189
GOTERM_BP_FAT	GO:0035239~tube morphogenesis	12	3.63636	5.36466e-05	TCF21, TBX3, FOXA2, HOXA5, HAND2, HOXA11, TBX20, SIX1, HOXD13, PAX3, NKX2-5, TWIST1	275	127	13528	4.64813	0.090588	0.00175692	0.0908808
GOTERM_BP_FAT	GO:0048729~tissue morphogenesis	13	3.93939	0.000304745	TBX3, HOXA11, TBX4, PAX3, HOXB4, TCF21, HOXB2, HOXA5, SIX1, FOXC1, NKX2-5, KLF4, TWIST1	275	180	13528	3.55281	0.416949	0.00826535	0.515225
GOTERM_BP_FAT	GO:0048754~branching morphogenesis of a tube	8	2.42424	0.00033064	TCF21, TBX3, FOXA2, HOXA5, HOXA11, TBX20, SIX1, HOXD13	275	65	13528	6.05449	0.443078	0.00882943	0.558891
GOTERM_BP_FAT	GO:0001763~morphogenesis of a branching structure	8	2.42424	0.000732338	TCF21, TBX3, FOXA2, HOXA5, HOXA11, TBX20, SIX1, HOXD13	275	74	13528	5.31813	0.726571	0.018354	1.23394
GOTERM_BP_FAT	GO:0060429~epithelium development	14	4.24242	0.000742046	FOXA2, HOXA11, TBX4, PAX3, PTHLH, HOXB4, TCF21, HOXB2, EREG, DLX6, HOXA5, SIX1, NR2F2, TWIST1	275	227	13528	3.03391	0.731233	0.0183356	1.2502
GOTERM_BP_FAT	GO:0002009~morphogenesis of an epithelium	9	2.72727	0.00101654	TCF21, HOXB4, HOXB2, HOXA5, HOXA11, TBX4, SIX1, PAX3, TWIST1	275	101	13528	4.38351	0.834732	0.0246926	1.70892
GOTERM_BP_FAT	GO:0060562~epithelial tube morphogenesis	6	1.81818	0.0114302	TCF21, HOXA5, HOXA11, SIX1, PAX3, TWIST1	275	67	13528	4.40532	1	0.180852	17.7028
GOTERM_BP_FAT	GO:0001657~ureteric bud development	4	1.21212	0.0333908	TCF21, HOXA11, SIX1, FOXC1	275	35	13528	5.62203	1	0.379402	43.7614
GOTERM_BP_FAT	GO:0001656~metanephros development	4	1.21212	0.0592584	TCF21, HOXA11, SIX1, FOXC1	275	44	13528	4.47207	1	0.520751	64.4877
GOTERM_BP_FAT	GO:0060675~ureteric bud morphogenesis	3	0.909091	0.072399	TCF21, HOXA11, SIX1	275	22	13528	6.7081	1	0.571418	72.0204
GOTERM_BP_FAT	GO:0001658~branching involved in ureteric bud morphogenesis	3	0.909091	0.072399	TCF21, HOXA11, SIX1	275	22	13528	6.7081	1	0.571418	72.0204
GOTERM_BP_FAT	GO:0001655~urogenital system development	6	1.81818	0.0727454	TCF21, HOXA13, HOXA11, SIX1, HOXD13, FOXC1	275	110	13528	2.68324	1	0.570913	72.197
GOTERM_BP_FAT	GO:0001822~kidney development	4	1.21212	0.308042	TCF21, HOXA11, SIX1, FOXC1	275	96	13528	2.0497	1	0.912136	99.8052
Annotation Cluster 14	Enrichment Score: 2.4194115834961023
Category	Term	Count	%	PValue	Genes	List Total	Pop Hits	Pop Total	Fold Enrichment	Bonferroni	Benjamini	FDR
GOTERM_BP_FAT	GO:0007519~skeletal muscle tissue development	7	2.12121	0.00214686	HOXD9, CAV1, SIX1, VGLL2, NR2F2, HOXD10, PITX1	275	66	13528	5.21741	0.977719	0.0458777	3.57686
GOTERM_BP_FAT	GO:0060538~skeletal muscle organ development	7	2.12121	0.00214686	HOXD9, CAV1, SIX1, VGLL2, NR2F2, HOXD10, PITX1	275	66	13528	5.21741	0.977719	0.0458777	3.57686
GOTERM_BP_FAT	GO:0014706~striated muscle tissue development	9	2.72727	0.00288975	HOXD9, CAV1, SIX1, VGLL2, FOXC1, NR2F2, NKX2-5, HOXD10, PITX1	275	119	13528	3.72046	0.994037	0.0605555	4.78627
GOTERM_BP_FAT	GO:0007517~muscle organ development	12	3.63636	0.00386229	HOXD9, CAV1, GSC, SIX1, VGLL2, MKX, FOXC1, PAX3, NR2F2, NKX2-5, HOXD10, PITX1	275	211	13528	2.79769	0.99894	0.074883	6.34799
GOTERM_BP_FAT	GO:0060537~muscle tissue development	9	2.72727	0.00390808	HOXD9, CAV1, SIX1, VGLL2, FOXC1, NR2F2, NKX2-5, HOXD10, PITX1	275	125	13528	3.54188	0.999023	0.074119	6.42094
GOTERM_BP_FAT	GO:0035137~hindlimb morphogenesis	4	1.21212	0.0151444	HOXD9, HOXD10, PITX1, TWIST1	275	26	13528	7.56811	1	0.226821	22.7891
Annotation Cluster 15	Enrichment Score: 2.2207844159846784
Category	Term	Count	%	PValue	Genes	List Total	Pop Hits	Pop Total	Fold Enrichment	Bonferroni	Benjamini	FDR
UP_SEQ_FEATURE	DNA-binding region:Basic motif	10	3.0303	0.00166724	TCF21, TAL1, OLIG3, HAND2, CREB3L2, NFE2L1, CREB3L3, ATOH7, SIM1, TWIST1	323	161	19113	3.67536	0.788846	0.228327	2.57889
UP_SEQ_FEATURE	domain:Helix-loop-helix motif	8	2.42424	0.00319372	FERD3L, TCF21, TAL1, OLIG3, HAND2, ATOH7, SIM1, TWIST1	323	114	19113	4.15252	0.949273	0.346819	4.88531
INTERPRO	IPR001092:Basic helix-loop-helix dimerisation region bHLH	8	2.42424	0.00465519	FERD3L, TCF21, TAL1, OLIG3, HAND2, ATOH7, SIM1, TWIST1	302	114	16659	3.87104	0.924251	0.275694	6.58746
SMART	SM00353:HLH	8	2.42424	0.0176007	FERD3L, TCF21, TAL1, OLIG3, HAND2, ATOH7, SIM1, TWIST1	214	114	9079	2.97721	0.898806	0.435987	18.6582
INTERPRO	IPR011598:Helix-loop-helix DNA-binding	6	1.81818	0.0180432	FERD3L, TCF21, TAL1, HAND2, ATOH7, TWIST1	302	84	16659	3.94016	0.999958	0.567895	23.3496
Annotation Cluster 16	Enrichment Score: 2.167549451165136
Category	Term	Count	%	PValue	Genes	List Total	Pop Hits	Pop Total	Fold Enrichment	Bonferroni	Benjamini	FDR
INTERPRO	IPR001699:Transcription factor, T-box	4	1.21212	0.003291	TBX3, TBX4, TBX20, TBR1	302	17	16659	12.9794	0.838448	0.229271	4.70016
INTERPRO	IPR018186:Transcription factor, T-box, conserved site	4	1.21212	0.003291	TBX3, TBX4, TBX20, TBR1	302	17	16659	12.9794	0.838448	0.229271	4.70016
SMART	SM00425:TBOX	4	1.21212	0.00679006	TBX3, TBX4, TBX20, TBR1	214	17	9079	9.98241	0.584763	0.355611	7.61764
UP_SEQ_FEATURE	DNA-binding region:T-box	3	0.909091	0.0290584	TBX4, TBX20, TBR1	323	16	19113	11.095	1	0.782786	36.981
Annotation Cluster 17	Enrichment Score: 2.027895465233742
Category	Term	Count	%	PValue	Genes	List Total	Pop Hits	Pop Total	Fold Enrichment	Bonferroni	Benjamini	FDR
GOTERM_BP_FAT	GO:0007423~sensory organ development	15	4.54545	0.000239936	GSC, OTX1, VSX1, HOXA1, MEIS2, TULP3, HOXC13, DLX6, SIX1, POU4F3, POU4F2, FOXC1, HSF4, NKX2-5, KLF4	275	229	13528	3.22223	0.346059	0.00661456	0.405864
GOTERM_BP_FAT	GO:0001654~eye development	7	2.12121	0.0518785	MEIS2, TULP3, POU4F2, FOXC1, HSF4, VSX1, KLF4	275	132	13528	2.60871	1	0.482832	59.4591
GOTERM_BP_FAT	GO:0043010~camera-type eye development	6	1.81818	0.0662568	TULP3, POU4F2, FOXC1, HSF4, VSX1, KLF4	275	107	13528	2.75847	1	0.545212	68.7091
Annotation Cluster 18	Enrichment Score: 1.9944134951359496
Category	Term	Count	%	PValue	Genes	List Total	Pop Hits	Pop Total	Fold Enrichment	Bonferroni	Benjamini	FDR
GOTERM_BP_FAT	GO:0006351~transcription, DNA-dependent	14	4.24242	0.00664591	ESR1, HOXD13, PAX5, PAX3, TAF11, ERCC6, EREG, ETS1, GATA3, NCOA6, NFE2L1, TCEA2, SUPT5H, PBX4	275	292	13528	2.35856	0.999993	0.115686	10.6858
GOTERM_BP_FAT	GO:0032774~RNA biosynthetic process	14	4.24242	0.00741033	ESR1, HOXD13, PAX5, PAX3, TAF11, ERCC6, EREG, ETS1, GATA3, NCOA6, NFE2L1, TCEA2, SUPT5H, PBX4	275	296	13528	2.32668	0.999998	0.126916	11.8436
GOTERM_BP_FAT	GO:0006366~transcription from RNA polymerase II promoter	11	3.33333	0.0211041	TAF11, ERCC6, ETS1, GATA3, NCOA6, HOXD13, PAX5, NFE2L1, PAX3, SUPT5H, PBX4	275	234	13528	2.31248	1	0.286155	30.3368
Annotation Cluster 19	Enrichment Score: 1.7518846859719759
Category	Term	Count	%	PValue	Genes	List Total	Pop Hits	Pop Total	Fold Enrichment	Bonferroni	Benjamini	FDR
UP_SEQ_FEATURE	short sequence motif:POU-IV box	3	0.909091	0.000839406	POU4F3, POU4F2, POU4F1	323	3	19113	59.1734	0.542809	0.144895	1.30628
PIR_SUPERFAMILY	PIRSF038284:POU domain class 4 transcription factor, Brn3 type	3	0.909091	0.00105412	POU4F3, POU4F2, POU4F1	141	3	7396	52.4539	0.147222	0.0765405	1.25299
UP_SEQ_FEATURE	domain:POU-specific	3	0.909091	0.0290584	POU4F3, POU4F2, POU4F1	323	16	19113	11.095	1	0.782786	36.981
INTERPRO	IPR000327:POU-specific	3	0.909091	0.0330452	POU4F3, POU4F2, POU4F1	302	16	16659	10.3429	1	0.710283	38.7837
GOTERM_BP_FAT	GO:0050905~neuromuscular process	5	1.51515	0.0367621	HOXC10, POU4F3, POU4F2, POU4F1, HOXD10	275	62	13528	3.96716	1	0.399481	46.9948
INTERPRO	IPR013847:POU	3	0.909091	0.0370124	POU4F3, POU4F2, POU4F1	302	17	16659	9.73451	1	0.728425	42.3511
SMART	SM00352:POU	3	0.909091	0.0529781	POU4F3, POU4F2, POU4F1	214	16	9079	7.95473	0.999108	0.68973	46.9018
GOTERM_BP_FAT	GO:0050885~neuromuscular process controlling balance	3	0.909091	0.157701	POU4F3, POU4F2, POU4F1	275	35	13528	4.21652	1	0.766234	94.5448
Annotation Cluster 20	Enrichment Score: 1.7127853376883295
Category	Term	Count	%	PValue	Genes	List Total	Pop Hits	Pop Total	Fold Enrichment	Bonferroni	Benjamini	FDR
GOTERM_BP_FAT	GO:0030182~neuron differentiation	23	6.9697	8.55173e-05	CCK, EVX1, FOXA2, OTX2, BARHL2, EN1, EN2, PAX3, KCNIP2, ISL1, VSX1, TBR1, HOXD10, OTP, HOXD9, HOXC10, HOXA1, ISL2, TULP3, POU4F3, POU4F2, CNTN4, POU4F1	275	438	13528	2.58318	0.140472	0.00265213	0.144835
GOTERM_BP_FAT	GO:0006928~cell motion	22	6.66667	0.000684281	PHOX2B, CCK, ATP5B, OTX2, BARHL2, PAX3, CDH2, ISL1, TBR1, SRC, HOXA1, ISL2, ETS1, SIX1, POU4F3, POU4F2, CNTN4, FOXC1, POU4F1, NR2F2, THBS4, TWIST1	275	475	13528	2.2784	0.702277	0.017406	1.15341
GOTERM_BP_FAT	GO:0031290~retinal ganglion cell axon guidance	4	1.21212	0.00312177	ISL2, POU4F3, POU4F2, ISL1	275	15	13528	13.1181	0.996051	0.0645026	5.16108
GOTERM_BP_FAT	GO:0048666~neuron development	16	4.84848	0.00387177	CCK, OTX2, EN1, EN2, ISL1, KCNIP2, VSX1, TBR1, HOXD10, HOXD9, HOXA1, ISL2, POU4F3, POU4F2, POU4F1, CNTN4	275	339	13528	2.32178	0.998958	0.0742488	6.3631
GOTERM_BP_FAT	GO:0007411~axon guidance	8	2.42424	0.00604419	HOXA1, ISL2, OTX2, POU4F3, POU4F2, CNTN4, ISL1, TBR1	275	107	13528	3.67796	0.999978	0.107881	9.76448
GOTERM_BP_FAT	GO:0007409~axonogenesis	10	3.0303	0.0170074	HOXA1, ISL2, CCK, OTX2, POU4F3, POU4F2, CNTN4, POU4F1, ISL1, TBR1	275	193	13528	2.54885	1	0.245069	25.2274
GOTERM_BP_FAT	GO:0048667~cell morphogenesis involved in neuron differentiation	10	3.0303	0.0267355	HOXA1, ISL2, CCK, OTX2, POU4F3, POU4F2, CNTN4, POU4F1, ISL1, TBR1	275	209	13528	2.35372	1	0.32949	36.826
GOTERM_BP_FAT	GO:0048812~neuron projection morphogenesis	10	3.0303	0.0296966	HOXA1, ISL2, CCK, OTX2, POU4F3, POU4F2, CNTN4, POU4F1, ISL1, TBR1	275	213	13528	2.30952	1	0.351967	40.0056
GOTERM_BP_FAT	GO:0000904~cell morphogenesis involved in differentiation	10	3.0303	0.0608064	HOXA1, ISL2, CCK, OTX2, POU4F3, POU4F2, CNTN4, POU4F1, ISL1, TBR1	275	244	13528	2.0161	1	0.523008	65.4652
GOTERM_BP_FAT	GO:0048858~cell projection morphogenesis	10	3.0303	0.0618786	HOXA1, ISL2, CCK, OTX2, POU4F3, POU4F2, CNTN4, POU4F1, ISL1, TBR1	275	245	13528	2.00787	1	0.52704	66.1274
GOTERM_BP_FAT	GO:0032990~cell part morphogenesis	10	3.0303	0.0769945	HOXA1, ISL2, CCK, OTX2, POU4F3, POU4F2, CNTN4, POU4F1, ISL1, TBR1	275	256	13528	1.92159	1	0.585558	74.2791
GOTERM_BP_FAT	GO:0031175~neuron projection development	10	3.0303	0.0769945	HOXA1, ISL2, CCK, OTX2, POU4F3, POU4F2, CNTN4, POU4F1, ISL1, TBR1	275	256	13528	1.92159	1	0.585558	74.2791
GOTERM_BP_FAT	GO:0030030~cell projection organization	12	3.63636	0.12836	HOXA1, ISL2, CCK, SPAG6, OTX2, POU4F3, POU4F2, CNTN4, POU4F1, ISL1, TBR1, THBS4	275	368	13528	1.60411	1	0.712627	90.2537
GOTERM_BP_FAT	GO:0000902~cell morphogenesis	10	3.0303	0.29651	HOXA1, ISL2, CCK, OTX2, POU4F3, POU4F2, CNTN4, POU4F1, ISL1, TBR1	275	356	13528	1.38182	1	0.907079	99.7422
GOTERM_BP_FAT	GO:0032989~cellular component morphogenesis	10	3.0303	0.414929	HOXA1, ISL2, CCK, OTX2, POU4F3, POU4F2, CNTN4, POU4F1, ISL1, TBR1	275	397	13528	1.23911	1	0.952673	99.9887
Annotation Cluster 21	Enrichment Score: 1.6138619253530433
Category	Term	Count	%	PValue	Genes	List Total	Pop Hits	Pop Total	Fold Enrichment	Bonferroni	Benjamini	FDR
SP_PIR_KEYWORDS	palmitate	10	3.0303	0.00994025	WNT5A, CAV1, HCK, NPHS2, KCNA1, TGFA, CPD, KCNIP2, NPY5R, RAB40A	323	213	19235	2.79583	0.950063	0.258959	12.4969
UP_SEQ_FEATURE	lipid moiety-binding region:S-palmitoyl cysteine	9	2.72727	0.0118014	WNT5A, CAV1, NPHS2, KCNA1, TGFA, CPD, KCNIP2, NPY5R, RAB40A	323	181	19113	2.94232	0.999984	0.634266	16.963
SP_PIR_KEYWORDS	lipoprotein	16	4.84848	0.122767	WNT5A, CAV1, HCK, KCNA1, KCNIP2, SRC, NPY5R, RAB40A, LYNX1, NPHS2, PTP4A2, TGFA, CNTN4, CPD, NR2F2, RASD2	323	642	19235	1.48414	1	0.754237	82.6283
Annotation Cluster 22	Enrichment Score: 1.5140615594370868
Category	Term	Count	%	PValue	Genes	List Total	Pop Hits	Pop Total	Fold Enrichment	Bonferroni	Benjamini	FDR
GOTERM_BP_FAT	GO:0008595~determination of anterior/posterior axis, embryo	3	0.909091	0.00802576	HOXD8, TBX3, HOXB6	275	7	13528	21.0826	0.999999	0.135445	12.7654
GOTERM_BP_FAT	GO:0007351~tripartite regional subdivision	3	0.909091	0.00802576	HOXD8, TBX3, HOXB6	275	7	13528	21.0826	0.999999	0.135445	12.7654
GOTERM_BP_FAT	GO:0007350~blastoderm segmentation	3	0.909091	0.0105587	HOXD8, TBX3, HOXB6	275	8	13528	18.4473	1	0.169746	16.4646
GOTERM_BP_FAT	GO:0009798~axis specification	4	1.21212	0.0222922	MDFI, HOXD8, TBX3, HOXB6	275	30	13528	6.55903	1	0.297513	31.756
GOTERM_BP_FAT	GO:0000578~embryonic axis specification	3	0.909091	0.036077	HOXD8, TBX3, HOXB6	275	15	13528	9.83855	1	0.400764	46.3523
GOTERM_BP_FAT	GO:0009948~anterior/posterior axis specification	3	0.909091	0.0406902	HOXD8, TBX3, HOXB6	275	16	13528	9.22364	1	0.417628	50.5414
GOTERM_BP_FAT	GO:0009880~embryonic pattern specification	3	0.909091	0.136598	HOXD8, TBX3, HOXB6	275	32	13528	4.61182	1	0.729199	91.7025
GOTERM_BP_FAT	GO:0035282~segmentation	3	0.909091	0.253867	HOXD8, TBX3, HOXB6	275	48	13528	3.07455	1	0.874241	99.301
Annotation Cluster 23	Enrichment Score: 1.484414459309343
Category	Term	Count	%	PValue	Genes	List Total	Pop Hits	Pop Total	Fold Enrichment	Bonferroni	Benjamini	FDR
GOTERM_BP_FAT	GO:0001947~heart looping	4	1.21212	0.0095184	TBX3, HAND2, TBX20, NKX2-5	275	22	13528	8.94413	1	0.15573	14.9635
GOTERM_BP_FAT	GO:0003007~heart morphogenesis	6	1.81818	0.0161309	TBX3, HAND2, TBX20, FOXC1, ISL1, NKX2-5	275	73	13528	4.04324	1	0.235868	24.0894
GOTERM_BP_FAT	GO:0060485~mesenchyme development	5	1.51515	0.0208358	HOXA5, HAND2, FOXC1, PAX3, ISL1	275	52	13528	4.73007	1	0.285203	30.0126
GOTERM_BP_FAT	GO:0014032~neural crest cell development	4	1.21212	0.0286638	HAND2, FOXC1, PAX3, ISL1	275	33	13528	5.96275	1	0.344224	38.9141
GOTERM_BP_FAT	GO:0014033~neural crest cell differentiation	4	1.21212	0.0286638	HAND2, FOXC1, PAX3, ISL1	275	33	13528	5.96275	1	0.344224	38.9141
GOTERM_BP_FAT	GO:0007507~heart development	9	2.72727	0.0714787	SHOX2, TBX3, HAND2, TBX20, NCOA6, FOXC1, PAX3, ISL1, NKX2-5	275	215	13528	2.05923	1	0.568916	71.5462
GOTERM_BP_FAT	GO:0014031~mesenchymal cell development	4	1.21212	0.0842175	HAND2, FOXC1, PAX3, ISL1	275	51	13528	3.85825	1	0.60641	77.4856
GOTERM_BP_FAT	GO:0048762~mesenchymal cell differentiation	4	1.21212	0.0842175	HAND2, FOXC1, PAX3, ISL1	275	51	13528	3.85825	1	0.60641	77.4856
Annotation Cluster 24	Enrichment Score: 1.4624666667455042
Category	Term	Count	%	PValue	Genes	List Total	Pop Hits	Pop Total	Fold Enrichment	Bonferroni	Benjamini	FDR
UP_SEQ_FEATURE	domain:WW 2	4	1.21212	0.0125192	PLEKHA7, CNKSR3, NEDD4L, SMURF1	323	29	19113	8.16184	0.999992	0.62411	17.9024
UP_SEQ_FEATURE	domain:WW 1	4	1.21212	0.0125192	PLEKHA7, CNKSR3, NEDD4L, SMURF1	323	29	19113	8.16184	0.999992	0.62411	17.9024
INTERPRO	IPR001202:WW/Rsp5/WWP	4	1.21212	0.0706951	PLEKHA7, CNKSR3, NEDD4L, SMURF1	302	53	16659	4.16319	1	0.854956	65.7254
SMART	SM00456:WW	4	1.21212	0.127524	PLEKHA7, CNKSR3, NEDD4L, SMURF1	214	53	9079	3.2019	1	0.858486	79.5359
Annotation Cluster 25	Enrichment Score: 1.3507558605985894
Category	Term	Count	%	PValue	Genes	List Total	Pop Hits	Pop Total	Fold Enrichment	Bonferroni	Benjamini	FDR
GOTERM_BP_FAT	GO:0042472~inner ear morphogenesis	5	1.51515	0.0265625	HOXA1, DLX6, OTX1, SIX1, POU4F3	275	56	13528	4.39221	1	0.329969	36.6355
GOTERM_BP_FAT	GO:0043583~ear development	6	1.81818	0.0437001	HOXA1, GSC, DLX6, OTX1, SIX1, POU4F3	275	95	13528	3.10691	1	0.438588	53.1067
GOTERM_BP_FAT	GO:0042471~ear morphogenesis	5	1.51515	0.0446524	HOXA1, DLX6, OTX1, SIX1, POU4F3	275	66	13528	3.72672	1	0.443393	53.8918
GOTERM_BP_FAT	GO:0048839~inner ear development	5	1.51515	0.0762746	HOXA1, DLX6, OTX1, SIX1, POU4F3	275	79	13528	3.11346	1	0.584264	73.937
Annotation Cluster 26	Enrichment Score: 1.2451277173710174
Category	Term	Count	%	PValue	Genes	List Total	Pop Hits	Pop Total	Fold Enrichment	Bonferroni	Benjamini	FDR
UP_SEQ_FEATURE	domain:Cadherin 5	6	1.81818	0.0222711	CDH22, PCDHB8, PCDHA2, PCDHB16, CDH2, PCDHB10	323	95	19113	3.73727	1	0.730708	29.7184
GOTERM_BP_FAT	GO:0016337~cell-cell adhesion	12	3.63636	0.0252906	CDH22, BARX2, COL14A1, PCDHB8, PCDHA2, PCDHB16, ICAM3, CNTN4, CDH2, OTOR, PCDHB10, SRC	275	276	13528	2.13881	1	0.323528	35.2176
GOTERM_BP_FAT	GO:0007416~synaptogenesis	4	1.21212	0.0264438	PCDHB16, POU4F1, CDH2, PCDHB10	275	32	13528	6.14909	1	0.331016	36.5043
UP_SEQ_FEATURE	domain:Cadherin 3	6	1.81818	0.0291532	CDH22, PCDHB8, PCDHA2, PCDHB16, CDH2, PCDHB10	323	102	19113	3.48079	1	0.765735	37.0773
UP_SEQ_FEATURE	domain:Cadherin 4	6	1.81818	0.0291532	CDH22, PCDHB8, PCDHA2, PCDHB16, CDH2, PCDHB10	323	102	19113	3.48079	1	0.765735	37.0773
UP_SEQ_FEATURE	domain:Cadherin 1	6	1.81818	0.0324711	CDH22, PCDHB8, PCDHA2, PCDHB16, CDH2, PCDHB10	323	105	19113	3.38134	1	0.785247	40.3614
UP_SEQ_FEATURE	domain:Cadherin 2	6	1.81818	0.0324711	CDH22, PCDHB8, PCDHA2, PCDHB16, CDH2, PCDHB10	323	105	19113	3.38134	1	0.785247	40.3614
INTERPRO	IPR015493:Protocadherin beta	3	0.909091	0.0370124	PCDHB8, PCDHB16, PCDHB10	302	17	16659	9.73451	1	0.728425	42.3511
INTERPRO	IPR002126:Cadherin	6	1.81818	0.0462058	CDH22, PCDHB8, PCDHA2, PCDHB16, CDH2, PCDHB10	302	108	16659	3.06457	1	0.766223	49.8871
GOTERM_BP_FAT	GO:0022610~biological adhesion	22	6.66667	0.0467492	DCBLD2, PCDHB8, PCDHA2, ICAM3, CNKSR3, ITGA10, CDH2, COL5A3, OTOR, PCDHB10, SRC, CDH22, PODXL2, BARX2, COL14A1, CHST10, COL27A1, DGCR6, PCDHB16, TTYH1, CNTN4, THBS4	275	701	13528	1.54385	1	0.456464	55.5772
GOTERM_BP_FAT	GO:0007155~cell adhesion	22	6.66667	0.04771	DCBLD2, PCDHB8, PCDHA2, ICAM3, CNKSR3, ITGA10, CDH2, COL5A3, OTOR, PCDHB10, SRC, CDH22, PODXL2, BARX2, COL14A1, CHST10, COL27A1, DGCR6, PCDHB16, TTYH1, CNTN4, THBS4	275	700	13528	1.54606	1	0.461008	56.33
SP_PIR_KEYWORDS	cell adhesion	13	3.93939	0.0529	PCDHB8, PCDHA2, ICAM3, ITGA10, CDH2, PCDHB10, CDH22, PODXL2, COL14A1, PCDHB16, TTYH1, CNTN4, THBS4	323	422	19235	1.83451	1	0.539958	51.6299
GOTERM_BP_FAT	GO:0016339~calcium-dependent cell-cell adhesion	3	0.909091	0.078267	PCDHB16, CDH2, PCDHB10	275	23	13528	6.41644	1	0.587284	74.8735
INTERPRO	IPR013164:Cadherin, N-terminal	4	1.21212	0.0873231	PCDHB8, PCDHA2, PCDHB16, PCDHB10	302	58	16659	3.80429	1	0.888857	73.6696
SMART	SM00112:CA	6	1.81818	0.109779	CDH22, PCDHB8, PCDHA2, PCDHB16, CDH2, PCDHB10	214	108	9079	2.35696	1	0.846662	74.1366
GOTERM_BP_FAT	GO:0043062~extracellular structure organization	7	2.12121	0.113944	COL14A1, PCDHB16, POU4F1, FOXC1, CDH2, COL5A3, PCDHB10	275	163	13528	2.11257	1	0.689661	87.1301
UP_SEQ_FEATURE	domain:Cadherin 6	4	1.21212	0.125255	PCDHB8, PCDHA2, PCDHB16, PCDHB10	323	73	19113	3.24238	1	0.991746	87.6978
GOTERM_BP_FAT	GO:0050808~synapse organization	4	1.21212	0.126155	PCDHB16, POU4F1, CDH2, PCDHB10	275	61	13528	3.22575	1	0.711532	89.8274
GOTERM_BP_FAT	GO:0007156~homophilic cell adhesion	6	1.81818	0.127239	CDH22, PCDHB8, PCDHA2, PCDHB16, CDH2, PCDHB10	275	131	13528	2.2531	1	0.711101	90.0391
SP_PIR_KEYWORDS	calcium	17	5.15152	0.270349	PCDHB8, PCDHA2, ITGA10, CDH2, KCNIP2, PCDHB10, CANT1, CDH22, PTHLH, SLC25A25, RYR3, PCDHB16, ENTPD8, SULF1, RYR2, MYLK, THBS4	323	803	19235	1.26073	1	0.927674	98.5181
Annotation Cluster 27	Enrichment Score: 1.1736950423884298
Category	Term	Count	%	PValue	Genes	List Total	Pop Hits	Pop Total	Fold Enrichment	Bonferroni	Benjamini	FDR
GOTERM_MF_FAT	GO:0030552~cAMP binding	3	0.909091	0.0340976	PDE1C, RAPGEF3, HCN3	256	15	12983	10.143	1	0.720554	38.7839
GOTERM_MF_FAT	GO:0030551~cyclic nucleotide binding	3	0.909091	0.0742063	PDE1C, RAPGEF3, HCN3	256	23	12983	6.61498	1	0.864687	66.4023
GOTERM_MF_FAT	GO:0016208~AMP binding	3	0.909091	0.0799366	PDE1C, RAPGEF3, HCN3	256	24	12983	6.33936	1	0.870122	69.2273
SP_PIR_KEYWORDS	camp	3	0.909091	0.0998412	PDE1C, RAPGEF3, HCN3	323	32	19235	5.58291	1	0.716972	75.4775
Annotation Cluster 28	Enrichment Score: 1.1298225454324435
Category	Term	Count	%	PValue	Genes	List Total	Pop Hits	Pop Total	Fold Enrichment	Bonferroni	Benjamini	FDR
SP_PIR_KEYWORDS	calmodulin-binding	6	1.81818	0.0513619	PDE1C, RYR2, CAMK2A, ADD2, MYLK, KCNH5	323	120	19235	2.97755	1	0.546572	50.5696
KEGG_PATHWAY	hsa04020:Calcium signaling pathway	7	2.12121	0.0635015	ADCY7, PDE1C, RYR3, RYR2, HTR2C, CAMK2A, MYLK	83	176	5085	2.43668	0.99668	0.850822	50.7892
UP_SEQ_FEATURE	region of interest:Calmodulin-binding	4	1.21212	0.0654831	RYR2, CAMK2A, MYLK, KCNH5	323	55	19113	4.30352	1	0.94325	65.3696
GOTERM_MF_FAT	GO:0005516~calmodulin binding	6	1.81818	0.14163	PDE1C, RYR2, CAMK2A, ADD2, MYLK, KCNH5	256	140	12983	2.17349	1	0.953175	88.4719
Annotation Cluster 29	Enrichment Score: 1.1284696008256672
Category	Term	Count	%	PValue	Genes	List Total	Pop Hits	Pop Total	Fold Enrichment	Bonferroni	Benjamini	FDR
INTERPRO	IPR013761:Sterile alpha motif-type	6	1.81818	0.0127752	SCML4, ERG, ANKS1A, ETS1, CNKSR3, EPHB4	302	77	16659	4.29836	0.999183	0.508857	17.1199
INTERPRO	IPR001660:Sterile alpha motif SAM	5	1.51515	0.087943	SCML4, ANKS1A, EPHA6, CNKSR3, EPHB4	302	93	16659	2.96571	1	0.880094	73.9295
UP_SEQ_FEATURE	domain:SAM	4	1.21212	0.156391	SCML4, EPHA6, CNKSR3, EPHB4	323	81	19113	2.92214	1	0.99652	93.0252
SMART	SM00454:SAM	5	1.51515	0.174318	SCML4, ANKS1A, EPHA6, CNKSR3, EPHB4	214	93	9079	2.28093	1	0.894211	89.221
Annotation Cluster 30	Enrichment Score: 1.1066193431772633
Category	Term	Count	%	PValue	Genes	List Total	Pop Hits	Pop Total	Fold Enrichment	Bonferroni	Benjamini	FDR
GOTERM_CC_FAT	GO:0000785~chromatin	9	2.72727	0.0114395	CDYL, ARID4B, CHD2, HIST1H4F, FOXC1, DAXX, KLF4, CHD3, PBX4	195	200	12782	2.94969	0.950926	0.452769	13.9781
INTERPRO	IPR000953:Chromo domain	4	1.21212	0.0196766	CDYL, ARID4B, CHD2, CHD3	302	32	16659	6.89528	0.999983	0.570596	25.1907
GOTERM_CC_FAT	GO:0005694~chromosome	14	4.24242	0.0232415	ARID4B, HOXD12, DAXX, BANF1, PURA, TAL1, TOP1, CDYL, CHD2, HIST1H4F, FOXC1, KLF4, PBX4, CHD3	195	460	12782	1.99496	0.99789	0.495694	26.4898
SMART	SM00298:CHROMO	4	1.21212	0.0383325	CDYL, ARID4B, CHD2, CHD3	214	32	9079	5.30315	0.99354	0.635209	36.527
GOTERM_CC_FAT	GO:0044427~chromosomal part	11	3.33333	0.0699285	TAL1, CDYL, ARID4B, CHD2, HIST1H4F, FOXC1, DAXX, KLF4, CHD3, PURA, PBX4	195	386	12782	1.86797	1	0.794597	61.2759
GOTERM_BP_FAT	GO:0006333~chromatin assembly or disassembly	5	1.51515	0.256558	CDYL, ARID4B, CHD2, HIST1H4F, CHD3	275	127	13528	1.93672	1	0.876388	99.3425
GOTERM_BP_FAT	GO:0006325~chromatin organization	9	2.72727	0.505745	CDYL, ARID4B, CHD2, HIST1H4F, CDC73, HSF4, HDAC11, SUPT5H, CHD3	275	378	13528	1.17126	1	0.976381	99.9993
GOTERM_BP_FAT	GO:0051276~chromosome organization	9	2.72727	0.771056	CDYL, ARID4B, CHD2, HIST1H4F, CDC73, HSF4, HDAC11, SUPT5H, CHD3	275	485	13528	0.912855	1	0.998305	100
Annotation Cluster 31	Enrichment Score: 1.0292923758925503
Category	Term	Count	%	PValue	Genes	List Total	Pop Hits	Pop Total	Fold Enrichment	Bonferroni	Benjamini	FDR
GOTERM_BP_FAT	GO:0051098~regulation of binding	8	2.42424	0.0362117	MDFI, PTHLH, C14ORF39, UBE2V1, PYDC1, NR2F2, CAMK2A, ADD2	275	153	13528	2.57217	1	0.399523	46.4792
GOTERM_BP_FAT	GO:0051101~regulation of DNA binding	7	2.12121	0.0364514	MDFI, PTHLH, C14ORF39, UBE2V1, PYDC1, NR2F2, CAMK2A	275	121	13528	2.84586	1	0.399199	46.7044
GOTERM_BP_FAT	GO:0051090~regulation of transcription factor activity	6	1.81818	0.0581321	PTHLH, C14ORF39, UBE2V1, PYDC1, NR2F2, CAMK2A	275	103	13528	2.8656	1	0.516192	63.7603
GOTERM_BP_FAT	GO:0043392~negative regulation of DNA binding	3	0.909091	0.276488	MDFI, PTHLH, PYDC1	275	51	13528	2.89369	1	0.892359	99.5851
GOTERM_BP_FAT	GO:0051100~negative regulation of binding	3	0.909091	0.33642	MDFI, PTHLH, PYDC1	275	59	13528	2.50133	1	0.925856	99.9042
Annotation Cluster 32	Enrichment Score: 1.0121705656482394
Category	Term	Count	%	PValue	Genes	List Total	Pop Hits	Pop Total	Fold Enrichment	Bonferroni	Benjamini	FDR
SP_PIR_KEYWORDS	intramolecular oxidoreductase	3	0.909091	0.0165045	P4HB, TPI1, PTGIS	323	12	19235	14.8878	0.993212	0.299961	19.9397
GOTERM_MF_FAT	GO:0016860~intramolecular oxidoreductase activity	3	0.909091	0.171017	P4HB, TPI1, PTGIS	256	38	12983	4.0038	1	0.953272	92.9572
SP_PIR_KEYWORDS	Isomerase	4	1.21212	0.325722	P4HB, TOP1, TPI1, PTGIS	323	120	19235	1.98504	1	0.931924	99.4839
Annotation Cluster 33	Enrichment Score: 0.9954264217900364
Category	Term	Count	%	PValue	Genes	List Total	Pop Hits	Pop Total	Fold Enrichment	Bonferroni	Benjamini	FDR
GOTERM_BP_FAT	GO:0007268~synaptic transmission	12	3.63636	0.0405506	PCDHB16, KCNA1, SLC6A4, CRH, MTNR1B, GHSR, KCNIP2, SST, HTR2C, PCDHB10, GABARAP, NPY5R	275	298	13528	1.98092	1	0.421198	50.4194
GOTERM_BP_FAT	GO:0007267~cell-cell signaling	19	5.75758	0.0635752	WNT5A, TBX3, HOXA11, SLC6A4, KCNA1, KCNIP2, PCDHB10, GABARAP, NPY5R, PTHLH, EREG, PCDHB16, SIX1, CRH, MTNR1B, GHSR, SST, HTR2C, LHB	275	600	13528	1.55777	1	0.532286	67.1507
GOTERM_BP_FAT	GO:0019226~transmission of nerve impulse	12	3.63636	0.0997578	PCDHB16, KCNA1, SLC6A4, CRH, MTNR1B, GHSR, KCNIP2, SST, HTR2C, PCDHB10, GABARAP, NPY5R	275	350	13528	1.68661	1	0.654556	83.1544
GOTERM_BP_FAT	GO:0050877~neurological system process	27	8.18182	0.405567	KCNA1, SLC6A4, PAX3, OTOR, KCNIP2, PCDHB10, HOXD10, NPHP3, RDH8, ERCC6, CHST10, PDE1C, PCDHB16, POU4F3, POU4F2, POU4F1, GJB3, VSX1, NPY5R, GABARAP, HOXC10, HOXB8, MTNR1B, CRH, GHSR, SST, HTR2C	275	1210	13528	1.09769	1	0.94967	99.9852
Annotation Cluster 34	Enrichment Score: 0.9327798596117862
Category	Term	Count	%	PValue	Genes	List Total	Pop Hits	Pop Total	Fold Enrichment	Bonferroni	Benjamini	FDR
GOTERM_CC_FAT	GO:0005887~integral to plasma membrane	26	7.87879	0.0583784	KCNC2, DCBLD2, CAV1, ADCY7, PCDHA2, APH1A, KCNA1, SLC6A4, GABBR1, ITGA10, KCNIP2, EPHB4, RDH8, KCNS1, SLC2A2, GPR75, ICAM3, SLC7A10, CD63, NPY5R, PODXL2, EPHA6, EREG, NPHS2, MTNR1B, HS3ST3B1	195	1188	12782	1.43457	1	0.761338	54.4878
GOTERM_CC_FAT	GO:0031226~intrinsic to plasma membrane	26	7.87879	0.0719154	KCNC2, DCBLD2, CAV1, ADCY7, PCDHA2, APH1A, KCNA1, SLC6A4, GABBR1, ITGA10, KCNIP2, EPHB4, RDH8, KCNS1, SLC2A2, GPR75, ICAM3, SLC7A10, CD63, NPY5R, PODXL2, EPHA6, EREG, NPHS2, MTNR1B, HS3ST3B1	195	1215	12782	1.40269	1	0.777789	62.3446
GOTERM_CC_FAT	GO:0005886~plasma membrane	64	19.3939	0.205015	KCNC2, SLC5A5, PCDHA2, ADCY7, ATP5B, SLC6A4, GABBR1, KCNIP2, CDH22, RDH8, OLIG3, SLC2A2, TGFA, GJE1, LRRC7, PCDHB8, PTGER4, ICAM3, ESR1, SLC7A10, HDAC11, PODXL2, LYNX1, EREG, NRM, SLC27A6, RYR2, CNTN4, ADD2, HS3ST3B1, RASD2, DCBLD2, CAV1, APH1A, KCNA1, ITGA10, CDH2, PCDHB10, ABCA3, EPHB4, SRC, RAB40A, KCNS1, PCDHB16, TTYH1, ENTPD8, NDRG1, CAMK2A, P4HB, GPR75, CNKSR3, GJB3, CD63, NPY5R, GABARAP, T…	195	3777	12782	1.1107	1	0.874168	95.0338
GOTERM_CC_FAT	GO:0044459~plasma membrane part	39	11.8182	0.215785	DCBLD2, KCNC2, CAV1, APH1A, PCDHA2, ADCY7, KCNA1, SLC6A4, GABBR1, ITGA10, CDH2, KCNIP2, EPHB4, SRC, RAB40A, RDH8, KCNS1, SLC2A2, GJE1, CAMK2A, LRRC7, GPR75, CNKSR3, ICAM3, GJB3, ESR1, SLC7A10, CD63, NPY5R, PODXL2, EPHA6, EREG, NRM, NPHS2, MTNR1B, PTPN1, HTR2C, ADD2, HS3ST3B1	195	2203	12782	1.16042	1	0.863325	95.8456
Annotation Cluster 35	Enrichment Score: 0.9290266868247053
Category	Term	Count	%	PValue	Genes	List Total	Pop Hits	Pop Total	Fold Enrichment	Bonferroni	Benjamini	FDR
GOTERM_CC_FAT	GO:0044431~Golgi apparatus part	9	2.72727	0.0794057	CAV1, SULF1, ST8SIA3, CPD, PDGFD, STX10, SLC35A3, GABARAP, HOOK3	195	294	12782	2.00659	1	0.764282	66.1335
SP_PIR_KEYWORDS	golgi apparatus	15	4.54545	0.119069	TPST2, CAV1, RAP1GAP, APH1A, LRBA, ST8SIA3, GABARAP, MARCH4, SLC35A3, CANT1, HOOK3, CHST10, SULF1, STX10, HS3ST3B1	323	588	19235	1.51916	1	0.75552	81.6237
GOTERM_CC_FAT	GO:0005794~Golgi apparatus	18	5.45455	0.172691	TPST2, CAV1, APH1A, RAP1GAP, ST8SIA3, GABARAP, MARCH4, SLC35A3, CANT1, HOOK3, PRRG4, CHST10, SULF1, CPD, PDGFD, STX10, SIM1, HS3ST3B1	195	872	12782	1.35307	1	0.862862	91.6336
Annotation Cluster 36	Enrichment Score: 0.9253149630900941
Category	Term	Count	%	PValue	Genes	List Total	Pop Hits	Pop Total	Fold Enrichment	Bonferroni	Benjamini	FDR
GOTERM_BP_FAT	GO:0043065~positive regulation of apoptosis	15	4.54545	0.0552865	CCK, HOXA13, APH1A, PMAIP1, DAXX, SRC, TRADD, ERCC6, PTGIS, ETS1, MAP3K10, CRH, RYR2, POU4F1, SST	275	430	13528	1.71603	1	0.502953	61.8593
GOTERM_BP_FAT	GO:0043068~positive regulation of programmed cell death	15	4.54545	0.0578371	CCK, HOXA13, APH1A, PMAIP1, DAXX, SRC, TRADD, ERCC6, PTGIS, ETS1, MAP3K10, CRH, RYR2, POU4F1, SST	275	433	13528	1.70414	1	0.516765	63.5674
GOTERM_BP_FAT	GO:0010942~positive regulation of cell death	15	4.54545	0.0595492	CCK, HOXA13, APH1A, PMAIP1, DAXX, SRC, TRADD, ERCC6, PTGIS, ETS1, MAP3K10, CRH, RYR2, POU4F1, SST	275	435	13528	1.6963	1	0.520141	64.6733
GOTERM_BP_FAT	GO:0042981~regulation of apoptosis	22	6.66667	0.139298	CCK, GCLC, APH1A, TBX3, HOXA13, ESR1, PMAIP1, DAXX, SRC, NME6, TRADD, ERCC6, PTGIS, ETS1, CRH, MAP3K10, RYR2, POU4F1, FOXC1, GLO1, SST, NKX2-5	275	804	13528	1.34607	1	0.73312	92.1315
GOTERM_BP_FAT	GO:0043067~regulation of programmed cell death	22	6.66667	0.149422	CCK, GCLC, APH1A, TBX3, HOXA13, ESR1, PMAIP1, DAXX, SRC, NME6, TRADD, ERCC6, PTGIS, ETS1, CRH, MAP3K10, RYR2, POU4F1, FOXC1, GLO1, SST, NKX2-5	275	812	13528	1.33281	1	0.754434	93.5612
GOTERM_BP_FAT	GO:0010941~regulation of cell death	22	6.66667	0.15196	CCK, GCLC, APH1A, TBX3, HOXA13, ESR1, PMAIP1, DAXX, SRC, NME6, TRADD, ERCC6, PTGIS, ETS1, CRH, MAP3K10, RYR2, POU4F1, FOXC1, GLO1, SST, NKX2-5	275	815	13528	1.3279	1	0.759044	93.8792
GOTERM_BP_FAT	GO:0008624~induction of apoptosis by extracellular signals	5	1.51515	0.192119	APH1A, CRH, RYR2, SST, DAXX	275	112	13528	2.1961	1	0.810523	97.3101
GOTERM_BP_FAT	GO:0006917~induction of apoptosis	10	3.0303	0.200627	ERCC6, APH1A, ETS1, CRH, MAP3K10, RYR2, PMAIP1, SST, DAXX, TRADD	275	320	13528	1.53727	1	0.817515	97.752
GOTERM_BP_FAT	GO:0012502~induction of programmed cell death	10	3.0303	0.202496	ERCC6, APH1A, ETS1, CRH, MAP3K10, RYR2, PMAIP1, SST, DAXX, TRADD	275	321	13528	1.53248	1	0.818088	97.8394
Annotation Cluster 37	Enrichment Score: 0.911040944998561
Category	Term	Count	%	PValue	Genes	List Total	Pop Hits	Pop Total	Fold Enrichment	Bonferroni	Benjamini	FDR
GOTERM_BP_FAT	GO:0048534~hemopoietic or lymphoid organ development	10	3.0303	0.0829299	HOXB3, HOXB4, TAL1, HOXA3, TTC7A, NCOA6, SIX1, HOXA9, NKX2-5, ADD2	275	260	13528	1.89203	1	0.602707	76.943
GOTERM_BP_FAT	GO:0002520~immune system development	10	3.0303	0.109471	HOXB3, HOXB4, TAL1, HOXA3, TTC7A, NCOA6, SIX1, HOXA9, NKX2-5, ADD2	275	276	13528	1.78235	1	0.682235	85.9835
GOTERM_BP_FAT	GO:0030097~hemopoiesis	8	2.42424	0.203642	HOXB3, HOXB4, TAL1, TTC7A, NCOA6, HOXA9, NKX2-5, ADD2	275	236	13528	1.66755	1	0.818735	97.8914
Annotation Cluster 38	Enrichment Score: 0.9048181347187673
Category	Term	Count	%	PValue	Genes	List Total	Pop Hits	Pop Total	Fold Enrichment	Bonferroni	Benjamini	FDR
GOTERM_BP_FAT	GO:0050880~regulation of blood vessel size	4	1.21212	0.0920526	ACTG2, CAV1, GCLC, FOXC1	275	53	13528	3.71266	1	0.627685	80.5367
GOTERM_BP_FAT	GO:0035150~regulation of tube size	4	1.21212	0.0920526	ACTG2, CAV1, GCLC, FOXC1	275	53	13528	3.71266	1	0.627685	80.5367
GOTERM_BP_FAT	GO:0003018~vascular process in circulatory system	4	1.21212	0.112878	ACTG2, CAV1, GCLC, FOXC1	275	58	13528	3.3926	1	0.690025	86.8652
GOTERM_BP_FAT	GO:0008015~blood circulation	7	2.12121	0.176853	ACTG2, CAV1, HOXB2, GCLC, TBX20, RYR2, FOXC1	275	186	13528	1.85134	1	0.79257	96.3058
GOTERM_BP_FAT	GO:0003013~circulatory system process	7	2.12121	0.176853	ACTG2, CAV1, HOXB2, GCLC, TBX20, RYR2, FOXC1	275	186	13528	1.85134	1	0.79257	96.3058
Annotation Cluster 39	Enrichment Score: 0.8751800345320045
Category	Term	Count	%	PValue	Genes	List Total	Pop Hits	Pop Total	Fold Enrichment	Bonferroni	Benjamini	FDR
KEGG_PATHWAY	hsa04916:Melanogenesis	7	2.12121	0.00496849	WNT5A, WNT10B, ADCY7, CREB3L2, WNT11, CREB3L3, CAMK2A	83	99	5085	4.33187	0.351657	0.351657	5.2408
INTERPRO	IPR005817:Wnt superfamily	3	0.909091	0.0454561	WNT5A, WNT10B, WNT11	302	19	16659	8.70983	1	0.779822	49.3087
INTERPRO	IPR005816:Secreted growth factor Wnt protein	3	0.909091	0.0454561	WNT5A, WNT10B, WNT11	302	19	16659	8.70983	1	0.779822	49.3087
INTERPRO	IPR018161:Secreted growth factor Wnt protein, conserved site	3	0.909091	0.0454561	WNT5A, WNT10B, WNT11	302	19	16659	8.70983	1	0.779822	49.3087
PIR_SUPERFAMILY	PIRSF001784:int-1 transforming protein	3	0.909091	0.0493036	WNT5A, WNT10B, WNT11	141	19	7396	8.28219	0.999517	0.719852	45.3636
GOTERM_BP_FAT	GO:0007223~Wnt receptor signaling pathway, calcium modulating pathway	3	0.909091	0.0666826	WNT5A, WNT10B, WNT11	275	21	13528	7.02753	1	0.545269	68.95
SMART	SM00097:WNT1	3	0.909091	0.0721368	WNT5A, WNT10B, WNT11	214	19	9079	6.69872	0.999936	0.748362	58.1346
GOTERM_CC_FAT	GO:0005578~proteinaceous extracellular matrix	8	2.42424	0.213432	WNT5A, WNT10B, COL14A1, DGCR6, COL27A1, WNT11, COL5A3, THBS4	195	320	12782	1.63872	1	0.868537	95.6795
KEGG_PATHWAY	hsa05217:Basal cell carcinoma	3	0.909091	0.222127	WNT5A, WNT10B, WNT11	83	55	5085	3.34173	1	0.911803	93.378
KEGG_PATHWAY	hsa04310:Wnt signaling pathway	5	1.51515	0.225759	WNT5A, WNT10B, WNT11, SOX17, CAMK2A	83	151	5085	2.02864	1	0.892051	93.7047
KEGG_PATHWAY	hsa04340:Hedgehog signaling pathway	3	0.909091	0.228099	WNT5A, WNT10B, WNT11	83	56	5085	3.28206	1	0.870963	93.9073
GOTERM_CC_FAT	GO:0031012~extracellular matrix	8	2.42424	0.269299	WNT5A, WNT10B, COL14A1, DGCR6, COL27A1, WNT11, COL5A3, THBS4	195	345	12782	1.51997	1	0.898064	98.3526
SP_PIR_KEYWORDS	extracellular matrix	6	1.81818	0.378605	WNT5A, WNT10B, COL14A1, COL27A1, WNT11, COL5A3	323	241	19235	1.4826	1	0.952019	99.8267
SP_PIR_KEYWORDS	wnt signaling pathway	3	0.909091	0.60853	WNT5A, WNT10B, WNT11	323	122	19235	1.46437	1	0.989305	99.9996
GOTERM_BP_FAT	GO:0016055~Wnt receptor signaling pathway	3	0.909091	0.754879	WNT5A, WNT10B, WNT11	275	133	13528	1.10961	1	0.997855	100
KEGG_PATHWAY	hsa05200:Pathways in cancer	5	1.51515	0.784987	WNT5A, WNT10B, ETS1, TGFA, WNT11	83	328	5085	0.933919	1	0.996196	100
Annotation Cluster 40	Enrichment Score: 0.8474441056565845
Category	Term	Count	%	PValue	Genes	List Total	Pop Hits	Pop Total	Fold Enrichment	Bonferroni	Benjamini	FDR
INTERPRO	IPR018488:Cyclic nucleotide-binding, conserved site	3	0.909091	0.119302	RAPGEF3, HCN3, KCNH5	302	33	16659	5.01475	1	0.911304	84.3601
INTERPRO	IPR000595:Cyclic nucleotide-binding	3	0.909091	0.131395	RAPGEF3, HCN3, KCNH5	302	35	16659	4.72819	1	0.925478	87.2198
INTERPRO	IPR014710:RmlC-like jelly roll fold	3	0.909091	0.131395	RAPGEF3, HCN3, KCNH5	302	35	16659	4.72819	1	0.925478	87.2198
SMART	SM00100:cNMP	3	0.909091	0.197885	RAPGEF3, HCN3, KCNH5	214	35	9079	3.63645	1	0.906558	92.303
Annotation Cluster 41	Enrichment Score: 0.8422054729466238
Category	Term	Count	%	PValue	Genes	List Total	Pop Hits	Pop Total	Fold Enrichment	Bonferroni	Benjamini	FDR
UP_SEQ_FEATURE	domain:TSP N-terminal	4	1.21212	0.00653487	COL14A1, COL27A1, COL5A3, THBS4	323	23	19113	10.291	0.997781	0.457219	9.75644
INTERPRO	IPR003129:Laminin G, thrombospondin-type, N-terminal	4	1.21212	0.00697302	COL14A1, COL27A1, COL5A3, THBS4	302	22	16659	10.0295	0.979133	0.349461	9.71446
SMART	SM00210:TSPN	4	1.21212	0.0141112	COL14A1, COL27A1, COL5A3, THBS4	214	22	9079	7.71368	0.840117	0.457249	15.2339
GOTERM_CC_FAT	GO:0005581~collagen	3	0.909091	0.0984719	COL14A1, COL27A1, COL5A3	195	35	12782	5.61846	1	0.778844	74.2471
GOTERM_CC_FAT	GO:0005578~proteinaceous extracellular matrix	8	2.42424	0.213432	WNT5A, WNT10B, COL14A1, DGCR6, COL27A1, WNT11, COL5A3, THBS4	195	320	12782	1.63872	1	0.868537	95.6795
GOTERM_CC_FAT	GO:0031012~extracellular matrix	8	2.42424	0.269299	WNT5A, WNT10B, COL14A1, DGCR6, COL27A1, WNT11, COL5A3, THBS4	195	345	12782	1.51997	1	0.898064	98.3526
SP_PIR_KEYWORDS	extracellular matrix	6	1.81818	0.378605	WNT5A, WNT10B, COL14A1, COL27A1, WNT11, COL5A3	323	241	19235	1.4826	1	0.952019	99.8267
INTERPRO	IPR008160:Collagen triple helix repeat	3	0.909091	0.450088	COL14A1, COL27A1, COL5A3	302	84	16659	1.97008	1	0.999792	99.9839
SP_PIR_KEYWORDS	collagen	3	0.909091	0.47402	COL14A1, COL27A1, COL5A3	323	95	19235	1.88056	1	0.971827	99.9813
GOTERM_MF_FAT	GO:0005201~extracellular matrix structural constituent	3	0.909091	0.506206	COL14A1, COL27A1, COL5A3	256	86	12983	1.76912	1	0.997181	99.9954
GOTERM_CC_FAT	GO:0044420~extracellular matrix part	3	0.909091	0.532762	COL14A1, COL27A1, COL5A3	195	117	12782	1.68074	1	0.986884	99.9953
GOTERM_MF_FAT	GO:0005198~structural molecule activity	7	2.12121	0.987109	CAV1, COL14A1, RPL31, COL27A1, COL5A3, ADD2, THBS4	256	634	12983	0.559943	1	1	100
Annotation Cluster 42	Enrichment Score: 0.8349437639661218
Category	Term	Count	%	PValue	Genes	List Total	Pop Hits	Pop Total	Fold Enrichment	Bonferroni	Benjamini	FDR
GOTERM_BP_FAT	GO:0007257~activation of JUN kinase activity	4	1.21212	0.0151444	MDFI, ERCC6, MAP3K10, DAXX	275	26	13528	7.56811	1	0.226821	22.7891
GOTERM_BP_FAT	GO:0043507~positive regulation of JUN kinase activity	4	1.21212	0.0264438	MDFI, ERCC6, MAP3K10, DAXX	275	32	13528	6.14909	1	0.331016	36.5043
GOTERM_BP_FAT	GO:0007254~JNK cascade	5	1.51515	0.0314182	MDFI, WNT5A, ERCC6, MAP3K10, DAXX	275	59	13528	4.16888	1	0.365974	41.7843
GOTERM_BP_FAT	GO:0031399~regulation of protein modification process	12	3.63636	0.0379469	MDFI, CAV1, ERCC6, CCK, GCLC, MAP3K10, PAX5, RAPGEF3, NHLRC1, PDGFD, SMURF1, DAXX	275	295	13528	2.00106	1	0.407082	48.089
GOTERM_BP_FAT	GO:0043506~regulation of JUN kinase activity	4	1.21212	0.0384967	MDFI, ERCC6, MAP3K10, DAXX	275	37	13528	5.31813	1	0.409275	48.5896
GOTERM_BP_FAT	GO:0031098~stress-activated protein kinase signaling pathway	5	1.51515	0.0386526	MDFI, WNT5A, ERCC6, MAP3K10, DAXX	275	63	13528	3.90418	1	0.40821	48.7306
GOTERM_BP_FAT	GO:0001932~regulation of protein amino acid phosphorylation	8	2.42424	0.0625103	MDFI, CAV1, ERCC6, CCK, MAP3K10, RAPGEF3, PDGFD, DAXX	275	173	13528	2.27481	1	0.528418	66.5118
GOTERM_BP_FAT	GO:0000165~MAPKKK cascade	8	2.42424	0.0808709	MDFI, WNT5A, CAV1, ERCC6, MAP3K10, TGFA, MAPK7, DAXX	275	184	13528	2.13881	1	0.595303	76.0498
GOTERM_BP_FAT	GO:0000187~activation of MAPK activity	5	1.51515	0.0848285	MDFI, ERCC6, MAP3K10, TGFA, DAXX	275	82	13528	2.99956	1	0.604814	77.7388
GOTERM_BP_FAT	GO:0010627~regulation of protein kinase cascade	9	2.72727	0.134396	MDFI, CAV1, ERCC6, ZDHHC13, MAP3K10, UBE2V1, DAXX, TRADD, CANT1	275	249	13528	1.77805	1	0.72658	91.3364
GOTERM_BP_FAT	GO:0044093~positive regulation of molecular function	17	5.15152	0.139231	MDFI, CAV1, CCK, ADCY7, APH1A, UBE2V1, PMAIP1, DAXX, PTHLH, ERCC6, EREG, MAP3K10, TGFA, HTR2C, NKX2-5, CAMK2A, ADD2	275	586	13528	1.42709	1	0.734695	92.1211
GOTERM_BP_FAT	GO:0046328~regulation of JNK cascade	4	1.21212	0.144672	MDFI, ERCC6, MAP3K10, DAXX	275	65	13528	3.02724	1	0.745715	92.9239
GOTERM_BP_FAT	GO:0043406~positive regulation of MAP kinase activity	5	1.51515	0.152496	MDFI, ERCC6, MAP3K10, TGFA, DAXX	275	102	13528	2.41141	1	0.758688	93.9444
GOTERM_BP_FAT	GO:0080135~regulation of cellular response to stress	5	1.51515	0.156308	MDFI, ERCC6, MAP3K10, UBE2V1, DAXX	275	103	13528	2.388	1	0.764575	94.3899
GOTERM_BP_FAT	GO:0043405~regulation of MAP kinase activity	6	1.81818	0.158268	MDFI, CAV1, ERCC6, MAP3K10, TGFA, DAXX	275	141	13528	2.09331	1	0.765943	94.6067
GOTERM_BP_FAT	GO:0070302~regulation of stress-activated protein kinase signaling pathway	4	1.21212	0.164016	MDFI, ERCC6, MAP3K10, DAXX	275	69	13528	2.85175	1	0.775908	95.198
GOTERM_BP_FAT	GO:0045860~positive regulation of protein kinase activity	8	2.42424	0.167912	MDFI, ERCC6, CCK, ADCY7, EREG, MAP3K10, TGFA, DAXX	275	223	13528	1.76476	1	0.781366	95.5636
GOTERM_BP_FAT	GO:0032268~regulation of cellular protein metabolic process	14	4.24242	0.173386	MDFI, CAV1, GCLC, CCK, BARHL2, PAX5, NHLRC1, DAXX, RNF180, ERCC6, MAP3K10, SMURF1, PDGFD, RAPGEF3	275	474	13528	1.45295	1	0.786911	96.033
GOTERM_BP_FAT	GO:0043408~regulation of MAPKKK cascade	5	1.51515	0.1799	MDFI, CAV1, ERCC6, MAP3K10, DAXX	275	109	13528	2.25655	1	0.794286	96.5308
GOTERM_BP_FAT	GO:0033674~positive regulation of kinase activity	8	2.42424	0.189507	MDFI, ERCC6, CCK, ADCY7, EREG, MAP3K10, TGFA, DAXX	275	231	13528	1.70364	1	0.808504	97.1589
GOTERM_BP_FAT	GO:0051347~positive regulation of transferase activity	8	2.42424	0.215196	MDFI, ERCC6, CCK, ADCY7, EREG, MAP3K10, TGFA, DAXX	275	240	13528	1.63976	1	0.832559	98.354
GOTERM_BP_FAT	GO:0045859~regulation of protein kinase activity	10	3.0303	0.265701	MDFI, CAV1, ERCC6, CCK, ADCY7, EREG, MAP3K10, TGFA, PYDC1, DAXX	275	345	13528	1.42588	1	0.883765	99.4669
GOTERM_BP_FAT	GO:0043549~regulation of kinase activity	10	3.0303	0.303277	MDFI, CAV1, ERCC6, CCK, ADCY7, EREG, MAP3K10, TGFA, PYDC1, DAXX	275	357	13528	1.37795	1	0.909698	99.7811
GOTERM_BP_FAT	GO:0007243~protein kinase cascade	10	3.0303	0.332505	MDFI, WNT5A, CAV1, ERCC6, MAP3K10, TGFA, MAPK7, AKAP11, DAXX, SRC	275	370	13528	1.32953	1	0.924449	99.8941
GOTERM_BP_FAT	GO:0051338~regulation of transferase activity	10	3.0303	0.343588	MDFI, CAV1, ERCC6, CCK, ADCY7, EREG, MAP3K10, TGFA, PYDC1, DAXX	275	372	13528	1.32239	1	0.929465	99.9203
GOTERM_BP_FAT	GO:0042325~regulation of phosphorylation	12	3.63636	0.346029	MDFI, CAV1, ERCC6, CCK, ADCY7, EREG, MAP3K10, TGFA, RAPGEF3, PDGFD, PYDC1, DAXX	275	466	13528	1.26677	1	0.930444	99.9252
GOTERM_BP_FAT	GO:0043085~positive regulation of catalytic activity	13	3.93939	0.364907	MDFI, CAV1, CCK, ADCY7, APH1A, PMAIP1, DAXX, PTHLH, ERCC6, EREG, MAP3K10, TGFA, HTR2C	275	520	13528	1.22982	1	0.934987	99.9544
GOTERM_BP_FAT	GO:0019220~regulation of phosphate metabolic process	12	3.63636	0.395943	MDFI, CAV1, ERCC6, CCK, ADCY7, EREG, MAP3K10, TGFA, RAPGEF3, PDGFD, PYDC1, DAXX	275	485	13528	1.21714	1	0.946354	99.9805
GOTERM_BP_FAT	GO:0051174~regulation of phosphorus metabolic process	12	3.63636	0.395943	MDFI, CAV1, ERCC6, CCK, ADCY7, EREG, MAP3K10, TGFA, RAPGEF3, PDGFD, PYDC1, DAXX	275	485	13528	1.21714	1	0.946354	99.9805
GOTERM_BP_FAT	GO:0032147~activation of protein kinase activity	3	0.909091	0.675545	ERCC6, CCK, ADCY7	275	114	13528	1.29455	1	0.994112	100
GOTERM_BP_FAT	GO:0033554~cellular response to stress	7	2.12121	0.975048	MDFI, WNT5A, CAV1, ERCC6, NCOA6, MAP3K10, DAXX	275	566	13528	0.608391	1	0.999999	100
Annotation Cluster 43	Enrichment Score: 0.7999231939263706
Category	Term	Count	%	PValue	Genes	List Total	Pop Hits	Pop Total	Fold Enrichment	Bonferroni	Benjamini	FDR
SP_PIR_KEYWORDS	potassium	8	2.42424	0.00534551	KCNC2, KCNS1, SLC12A8, KCNA1, KCNIP2, HCN3, TTL, KCNH5	323	126	19235	3.78102	0.799703	0.182083	6.9119
SP_PIR_KEYWORDS	potassium channel	6	1.81818	0.00994387	KCNC2, KCNS1, KCNA1, KCNIP2, HCN3, KCNH5	323	78	19235	4.58085	0.950118	0.238567	12.5012
SP_PIR_KEYWORDS	potassium transport	7	2.12121	0.012904	KCNC2, KCNS1, SLC12A8, KCNA1, KCNIP2, HCN3, KCNH5	323	115	19235	3.62485	0.979685	0.277255	15.9332
GOTERM_MF_FAT	GO:0030955~potassium ion binding	8	2.42424	0.0131515	KCNC2, KCNS1, SLC12A8, KCNA1, KCNIP2, HCN3, TTL, KCNH5	256	128	12983	3.16968	0.997086	0.517989	17.0785
INTERPRO	IPR005821:Ion transport	7	2.12121	0.0148182	KCNC2, KCNS1, RYR3, KCNA1, RYR2, HCN3, KCNH5	302	110	16659	3.51033	0.99974	0.527883	19.5898
GOTERM_MF_FAT	GO:0005249~voltage-gated potassium channel activity	6	1.81818	0.0470413	KCNC2, KCNS1, KCNA1, KCNIP2, HCN3, KCNH5	256	100	12983	3.04289	1	0.780804	49.4197
GOTERM_MF_FAT	GO:0031420~alkali metal ion binding	9	2.72727	0.0809325	KCNC2, KCNS1, SLC5A5, SLC12A8, KCNA1, KCNIP2, HCN3, TTL, KCNH5	256	228	12983	2.0019	1	0.858982	69.6951
INTERPRO	IPR003968:Potassium channel, voltage dependent, Kv	3	0.909091	0.0849913	KCNC2, KCNS1, KCNA1	302	27	16659	6.12914	1	0.892757	72.6699
GOTERM_BP_FAT	GO:0030001~metal ion transport	15	4.54545	0.0909377	KCNC2, SLC12A8, SLC5A5, CAV1, ATOX1, KCNA1, KCNIP2, KCNS1, RYR3, TTYH1, RYR2, NEDD4L, HCN3, CAMK2A, KCNH5	275	465	13528	1.58686	1	0.625114	80.1276
GOTERM_BP_FAT	GO:0006813~potassium ion transport	7	2.12121	0.106761	KCNC2, KCNS1, SLC12A8, KCNA1, KCNIP2, HCN3, KCNH5	275	160	13528	2.15218	1	0.676648	85.2428
SP_PIR_KEYWORDS	voltage-gated channel	6	1.81818	0.107815	KCNC2, KCNS1, KCNA1, KCNIP2, HCN3, KCNH5	323	150	19235	2.38204	1	0.73188	78.2264
INTERPRO	IPR003091:Voltage-dependent potassium channel	3	0.909091	0.119302	KCNC2, KCNS1, KCNA1	302	33	16659	5.01475	1	0.911304	84.3601
GOTERM_MF_FAT	GO:0005267~potassium channel activity	6	1.81818	0.121314	KCNC2, KCNS1, KCNA1, KCNIP2, HCN3, KCNH5	256	133	12983	2.28789	1	0.933854	83.9502
GOTERM_CC_FAT	GO:0034703~cation channel complex	5	1.51515	0.141159	KCNC2, KCNS1, KCNA1, RYR2, KCNIP2	195	132	12782	2.48291	1	0.863775	86.3499
GOTERM_CC_FAT	GO:0034705~potassium channel complex	4	1.21212	0.14231	KCNC2, KCNS1, KCNA1, KCNIP2	195	86	12782	3.04878	1	0.852696	86.5875
GOTERM_CC_FAT	GO:0008076~voltage-gated potassium channel complex	4	1.21212	0.14231	KCNC2, KCNS1, KCNA1, KCNIP2	195	86	12782	3.04878	1	0.852696	86.5875
GOTERM_BP_FAT	GO:0006812~cation transport	16	4.84848	0.15295	KCNC2, SLC12A8, SLC5A5, CAV1, ATOX1, ATP5B, KCNA1, KCNIP2, KCNS1, RYR3, TTYH1, RYR2, NEDD4L, HCN3, CAMK2A, KCNH5	275	553	13528	1.4233	1	0.758135	93.9991
GOTERM_MF_FAT	GO:0022843~voltage-gated cation channel activity	6	1.81818	0.163318	KCNC2, KCNS1, KCNA1, KCNIP2, HCN3, KCNH5	256	147	12983	2.06999	1	0.95695	91.9732
SP_PIR_KEYWORDS	ionic channel	9	2.72727	0.166275	KCNC2, KCNS1, RYR3, TTYH1, KCNA1, RYR2, KCNIP2, HCN3, KCNH5	323	318	19235	1.68541	1	0.818202	91.1971
GOTERM_BP_FAT	GO:0015672~monovalent inorganic cation transport	10	3.0303	0.19764	KCNC2, KCNS1, SLC5A5, SLC12A8, ATP5B, KCNA1, NEDD4L, KCNIP2, HCN3, KCNH5	275	318	13528	1.54694	1	0.816322	97.6053
GOTERM_CC_FAT	GO:0034702~ion channel complex	6	1.81818	0.201466	KCNC2, KCNS1, TTYH1, KCNA1, RYR2, KCNIP2	195	205	12782	1.9185	1	0.878173	94.7358
INTERPRO	IPR003131:Potassium channel, voltage dependent, Kv, tetramerisation	3	0.909091	0.241758	KCNC2, KCNS1, KCNA1	302	52	16659	3.18244	1	0.988905	98.2434
UP_SEQ_FEATURE	short sequence motif:Selectivity filter	3	0.909091	0.249471	KCNS1, KCNA1, KCNH5	323	57	19113	3.11439	1	0.999407	98.8818
SP_PIR_KEYWORDS	ion transport	13	3.93939	0.262208	KCNC2, SLC12A8, SLC5A5, ATOX1, ATP5B, KCNA1, KCNIP2, KCNS1, RYR3, TTYH1, RYR2, HCN3, KCNH5	323	578	19235	1.33938	1	0.926209	98.2813
GOTERM_MF_FAT	GO:0005261~cation channel activity	8	2.42424	0.299465	KCNC2, KCNS1, RYR3, KCNA1, RYR2, KCNIP2, HCN3, KCNH5	256	275	12983	1.47534	1	0.985622	99.3492
GOTERM_MF_FAT	GO:0046873~metal ion transmembrane transporter activity	9	2.72727	0.3167	KCNC2, KCNS1, RYR3, TTYH1, KCNA1, RYR2, KCNIP2, HCN3, KCNH5	256	328	12983	1.39157	1	0.984983	99.5425
GOTERM_MF_FAT	GO:0005244~voltage-gated ion channel activity	6	1.81818	0.337301	KCNC2, KCNS1, KCNA1, KCNIP2, HCN3, KCNH5	256	195	12983	1.56046	1	0.985295	99.7033
GOTERM_MF_FAT	GO:0022832~voltage-gated channel activity	6	1.81818	0.337301	KCNC2, KCNS1, KCNA1, KCNIP2, HCN3, KCNH5	256	195	12983	1.56046	1	0.985295	99.7033
GOTERM_MF_FAT	GO:0022836~gated channel activity	8	2.42424	0.408336	KCNC2, KCNS1, RYR3, KCNA1, RYR2, KCNIP2, HCN3, KCNH5	256	310	12983	1.30877	1	0.992733	99.9403
GOTERM_MF_FAT	GO:0015267~channel activity	10	3.0303	0.420427	KCNC2, KCNS1, RYR3, TTYH1, KCNA1, GJB3, RYR2, KCNIP2, HCN3, KCNH5	256	412	12983	1.23094	1	0.993339	99.9554
GOTERM_MF_FAT	GO:0022803~passive transmembrane transporter activity	10	3.0303	0.423727	KCNC2, KCNS1, RYR3, TTYH1, KCNA1, GJB3, RYR2, KCNIP2, HCN3, KCNH5	256	413	12983	1.22796	1	0.992991	99.9589
GOTERM_BP_FAT	GO:0006811~ion transport	17	5.15152	0.485546	KCNC2, CAV1, SLC12A8, SLC5A5, ATOX1, ATP5B, KCNA1, KCNIP2, KCNS1, RYR3, TTYH1, RYR2, NEDD4L, HCN3, CAMK2A, ADD2, KCNH5	275	768	13528	1.0889	1	0.972006	99.9987
GOTERM_MF_FAT	GO:0005216~ion channel activity	9	2.72727	0.489691	KCNC2, KCNS1, RYR3, TTYH1, KCNA1, RYR2, KCNIP2, HCN3, KCNH5	256	386	12983	1.18247	1	0.996672	99.9926
GOTERM_MF_FAT	GO:0022838~substrate specific channel activity	9	2.72727	0.525026	KCNC2, KCNS1, RYR3, TTYH1, KCNA1, RYR2, KCNIP2, HCN3, KCNH5	256	398	12983	1.14682	1	0.997712	99.9973
GOTERM_BP_FAT	GO:0055085~transmembrane transport	12	3.63636	0.606502	KCNC2, KCNS1, SLC5A5, SLC12A8, SLC25A25, ATP5B, SLC2A2, RYR3, KCNA1, RYR2, HCN3, KCNH5	275	569	13528	1.03746	1	0.989007	100
INTERPRO	IPR000210:BTB/POZ-like	4	1.21212	0.630878	KCNC2, KCNS1, KCNA1, ZBTB2	302	179	16659	1.23268	1	0.999975	100
INTERPRO	IPR011333:BTB/POZ fold	4	1.21212	0.638342	KCNC2, KCNS1, KCNA1, ZBTB2	302	181	16659	1.21906	1	0.999975	100
SP_PIR_KEYWORDS	transport	27	8.18182	0.680714	KCNC2, SLC5A5, SDAD1, ATOX1, ATP5B, KCNA1, SLC6A4, KCNIP2, ABCA3, SLC35A3, HOOK3, KCNS1, SLC25A25, SLC2A2, TTYH1, SLC35F2, STX10, HCN3, SLC12A8, SLC7A10, GABARAP, RYR3, KHSRP, RYR2, SLC27A6, FABP6, KCNH5	323	1670	19235	0.962802	1	0.991965	100
SMART	SM00225:BTB	4	1.21212	0.796008	KCNC2, KCNS1, KCNA1, ZBTB2	214	179	9079	0.94805	1	0.999726	100
Annotation Cluster 44	Enrichment Score: 0.7375311979018712
Category	Term	Count	%	PValue	Genes	List Total	Pop Hits	Pop Total	Fold Enrichment	Bonferroni	Benjamini	FDR
GOTERM_BP_FAT	GO:0030539~male genitalia development	3	0.909091	0.0406902	HOXA13, TBX3, HOXD13	275	16	13528	9.22364	1	0.417628	50.5414
GOTERM_BP_FAT	GO:0048806~genitalia development	3	0.909091	0.078267	HOXA13, TBX3, HOXD13	275	23	13528	6.41644	1	0.587284	74.8735
GOTERM_BP_FAT	GO:0007548~sex differentiation	7	2.12121	0.0866898	TCF21, HOXA13, TBX3, EREG, HOXD13, FOXC1, LHB	275	151	13528	2.28046	1	0.610985	78.4938
GOTERM_BP_FAT	GO:0048608~reproductive structure development	6	1.81818	0.112886	TCF21, HOXA13, EREG, HOXD13, FOXC1, LHB	275	126	13528	2.34251	1	0.688051	86.8672
GOTERM_BP_FAT	GO:0045137~development of primary sexual characteristics	6	1.81818	0.115692	HOXA13, TBX3, EREG, HOXD13, FOXC1, LHB	275	127	13528	2.32407	1	0.693556	87.5535
GOTERM_BP_FAT	GO:0046546~development of primary male sexual characteristics	4	1.21212	0.144672	HOXA13, TBX3, HOXD13, LHB	275	65	13528	3.02724	1	0.745715	92.9239
GOTERM_BP_FAT	GO:0003006~reproductive developmental process	9	2.72727	0.163911	TCF21, HOXA13, TBX3, SPAG6, EREG, HOXD13, FOXC1, GHSR, LHB	275	262	13528	1.68983	1	0.777257	95.1878
GOTERM_BP_FAT	GO:0046661~male sex differentiation	4	1.21212	0.184076	HOXA13, TBX3, HOXD13, LHB	275	73	13528	2.69549	1	0.80105	96.8184
GOTERM_BP_FAT	GO:0046545~development of primary female sexual characteristics	3	0.909091	0.409059	TBX3, EREG, FOXC1	275	69	13528	2.13881	1	0.950868	99.9866
GOTERM_BP_FAT	GO:0046660~female sex differentiation	3	0.909091	0.409059	TBX3, EREG, FOXC1	275	69	13528	2.13881	1	0.950868	99.9866
GOTERM_BP_FAT	GO:0008406~gonad development	3	0.909091	0.666085	EREG, FOXC1, LHB	275	112	13528	1.31766	1	0.993459	100
GOTERM_BP_FAT	GO:0051726~regulation of cell cycle	6	1.81818	0.804553	HOXA13, TBX3, EREG, ETS1, TGFA, FOXC1	275	331	13528	0.891711	1	0.999053	100
Annotation Cluster 45	Enrichment Score: 0.693829732470208
Category	Term	Count	%	PValue	Genes	List Total	Pop Hits	Pop Total	Fold Enrichment	Bonferroni	Benjamini	FDR
GOTERM_BP_FAT	GO:0043062~extracellular structure organization	7	2.12121	0.113944	COL14A1, PCDHB16, POU4F1, FOXC1, CDH2, COL5A3, PCDHB10	275	163	13528	2.11257	1	0.689661	87.1301
GOTERM_BP_FAT	GO:0030199~collagen fibril organization	3	0.909091	0.116205	COL14A1, FOXC1, COL5A3	275	29	13528	5.0889	1	0.693301	87.6755
GOTERM_BP_FAT	GO:0030198~extracellular matrix organization	3	0.909091	0.626025	COL14A1, FOXC1, COL5A3	275	104	13528	1.41902	1	0.990836	100
Annotation Cluster 46	Enrichment Score: 0.6830268838690391
Category	Term	Count	%	PValue	Genes	List Total	Pop Hits	Pop Total	Fold Enrichment	Bonferroni	Benjamini	FDR
GOTERM_BP_FAT	GO:0009725~response to hormone stimulus	12	3.63636	0.12644	CAV1, GCLC, ADCY7, GATA3, NCOA6, ESR1, IGFBP1, PTPN1, GHSR, SST, NKX2-5, SRC	275	367	13528	1.60848	1	0.710536	89.8834
GOTERM_BP_FAT	GO:0009719~response to endogenous stimulus	12	3.63636	0.19788	CAV1, GCLC, ADCY7, GATA3, NCOA6, ESR1, IGFBP1, PTPN1, GHSR, SST, NKX2-5, SRC	275	405	13528	1.45756	1	0.815392	97.6174
GOTERM_BP_FAT	GO:0010033~response to organic substance	19	5.75758	0.211605	CAV1, GCLC, ADCY7, ESR1, PMAIP1, SRC, GATA3, NCOA6, HSPA6, CREB3L2, RYR2, CREB3L3, PTPN1, IGFBP1, GHSR, SUPT5H, SST, HTR2C, NKX2-5	275	721	13528	1.29634	1	0.82809	98.2216
GOTERM_BP_FAT	GO:0048545~response to steroid hormone stimulus	6	1.81818	0.35001	CAV1, GATA3, ESR1, SST, NKX2-5, SRC	275	192	13528	1.53727	1	0.931126	99.9325
Annotation Cluster 47	Enrichment Score: 0.6826337588337129
Category	Term	Count	%	PValue	Genes	List Total	Pop Hits	Pop Total	Fold Enrichment	Bonferroni	Benjamini	FDR
GOTERM_BP_FAT	GO:0042446~hormone biosynthetic process	4	1.21212	0.0243198	RDH8, ASMTL, CRH, LHB	275	31	13528	6.34745	1	0.315414	34.1153
GOTERM_BP_FAT	GO:0034754~cellular hormone metabolic process	4	1.21212	0.117242	RDH8, ASMTL, CRH, LHB	275	59	13528	3.3351	1	0.694775	87.9183
GOTERM_BP_FAT	GO:0010817~regulation of hormone levels	6	1.81818	0.192047	RDH8, TBX3, ASMTL, CRH, GHSR, LHB	275	151	13528	1.95468	1	0.811782	97.306
GOTERM_BP_FAT	GO:0042445~hormone metabolic process	4	1.21212	0.363564	RDH8, ASMTL, CRH, LHB	275	106	13528	1.85633	1	0.93537	99.9528
GOTERM_BP_FAT	GO:0006694~steroid biosynthetic process	3	0.909091	0.516398	RDH8, CRH, LHB	275	85	13528	1.73621	1	0.978474	99.9996
GOTERM_BP_FAT	GO:0008202~steroid metabolic process	4	1.21212	0.780154	RDH8, CRH, LHB, FABP6	275	202	13528	0.974113	1	0.998508	100
Annotation Cluster 48	Enrichment Score: 0.6721174973856617
Category	Term	Count	%	PValue	Genes	List Total	Pop Hits	Pop Total	Fold Enrichment	Bonferroni	Benjamini	FDR
GOTERM_BP_FAT	GO:0030178~negative regulation of Wnt receptor signaling pathway	3	0.909091	0.122914	MDFI, GSC, SOX17	275	30	13528	4.91927	1	0.707189	89.1685
GOTERM_BP_FAT	GO:0030111~regulation of Wnt receptor signaling pathway	3	0.909091	0.238806	MDFI, GSC, SOX17	275	46	13528	3.20822	1	0.860728	99.0192
GOTERM_BP_FAT	GO:0010648~negative regulation of cell communication	8	2.42424	0.238982	MDFI, CAV1, GSC, TULP3, SOX17, PTPN1, SMURF1, NPY5R	275	248	13528	1.58686	1	0.858721	99.023
GOTERM_BP_FAT	GO:0009968~negative regulation of signal transduction	7	2.12121	0.292092	MDFI, CAV1, GSC, TULP3, SOX17, PTPN1, SMURF1	275	221	13528	1.55814	1	0.903927	99.7133
Annotation Cluster 49	Enrichment Score: 0.664629120374623
Category	Term	Count	%	PValue	Genes	List Total	Pop Hits	Pop Total	Fold Enrichment	Bonferroni	Benjamini	FDR
UP_SEQ_FEATURE	domain:Leucine-zipper	5	1.51515	0.115216	TSC22D3, CREB3L2, NFE2L1, CREB3L3, TSN	323	110	19113	2.6897	1	0.989575	85.2911
INTERPRO	IPR004827:Basic-leucine zipper (bZIP) transcription factor	3	0.909091	0.248466	CREB3L2, NFE2L1, CREB3L3	302	53	16659	3.12239	1	0.989036	98.4572
SMART	SM00338:BRLZ	3	0.909091	0.354267	CREB3L2, NFE2L1, CREB3L3	214	53	9079	2.40143	1	0.970586	99.382
Annotation Cluster 50	Enrichment Score: 0.6644953062033115
Category	Term	Count	%	PValue	Genes	List Total	Pop Hits	Pop Total	Fold Enrichment	Bonferroni	Benjamini	FDR
GOTERM_BP_FAT	GO:0051130~positive regulation of cellular component organization	8	2.42424	0.0755432	CAV1, CCK, HOXA13, EREG, TGFA, NEDD4L, CD63, NKX2-5	275	181	13528	2.17426	1	0.582893	73.585
GOTERM_BP_FAT	GO:0007548~sex differentiation	7	2.12121	0.0866898	TCF21, HOXA13, TBX3, EREG, HOXD13, FOXC1, LHB	275	151	13528	2.28046	1	0.610985	78.4938
GOTERM_BP_FAT	GO:0051785~positive regulation of nuclear division	3	0.909091	0.0904244	HOXA13, EREG, TGFA	275	25	13528	5.90313	1	0.625074	79.9366
GOTERM_BP_FAT	GO:0045840~positive regulation of mitosis	3	0.909091	0.0904244	HOXA13, EREG, TGFA	275	25	13528	5.90313	1	0.625074	79.9366
GOTERM_BP_FAT	GO:0045787~positive regulation of cell cycle	4	1.21212	0.108579	HOXA13, TBX3, EREG, TGFA	275	57	13528	3.45212	1	0.681114	85.7435
GOTERM_BP_FAT	GO:0045137~development of primary sexual characteristics	6	1.81818	0.115692	HOXA13, TBX3, EREG, HOXD13, FOXC1, LHB	275	127	13528	2.32407	1	0.693556	87.5535
GOTERM_BP_FAT	GO:0010638~positive regulation of organelle organization	4	1.21212	0.236646	CAV1, HOXA13, EREG, TGFA	275	83	13528	2.37073	1	0.858979	98.9709
GOTERM_BP_FAT	GO:0051783~regulation of nuclear division	3	0.909091	0.314066	HOXA13, EREG, TGFA	275	56	13528	2.63532	1	0.915523	99.832
GOTERM_BP_FAT	GO:0007088~regulation of mitosis	3	0.909091	0.314066	HOXA13, EREG, TGFA	275	56	13528	2.63532	1	0.915523	99.832
GOTERM_BP_FAT	GO:0033043~regulation of organelle organization	6	1.81818	0.450594	CAV1, HOXA13, EREG, TGFA, PAX5, ADD2	275	217	13528	1.36017	1	0.963961	99.9961
GOTERM_BP_FAT	GO:0007346~regulation of mitotic cell cycle	4	1.21212	0.597924	HOXA13, EREG, TGFA, FOXC1	275	152	13528	1.29455	1	0.988803	100
GOTERM_BP_FAT	GO:0010564~regulation of cell cycle process	3	0.909091	0.675545	HOXA13, EREG, TGFA	275	114	13528	1.29455	1	0.994112	100
GOTERM_BP_FAT	GO:0051726~regulation of cell cycle	6	1.81818	0.804553	HOXA13, TBX3, EREG, ETS1, TGFA, FOXC1	275	331	13528	0.891711	1	0.999053	100
Annotation Cluster 51	Enrichment Score: 0.6579753581555458
Category	Term	Count	%	PValue	Genes	List Total	Pop Hits	Pop Total	Fold Enrichment	Bonferroni	Benjamini	FDR
GOTERM_BP_FAT	GO:0006512~ubiquitin cycle	3	0.909091	0.0842782	UBE2G2, NEDD4L, SMURF1	275	24	13528	6.14909	1	0.604495	77.5109
GOTERM_MF_FAT	GO:0016881~acid-amino acid ligase activity	8	2.42424	0.101583	RNF180, GCLC, UBE2G2, UBE2V1, NEDD4L, NHLRC1, SMURF1, TTL	256	201	12983	2.0185	1	0.90577	78.0265
GOTERM_MF_FAT	GO:0016879~ligase activity, forming carbon-nitrogen bonds	8	2.42424	0.170873	RNF180, GCLC, UBE2G2, UBE2V1, NEDD4L, NHLRC1, SMURF1, TTL	256	231	12983	1.75636	1	0.958343	92.9399
KEGG_PATHWAY	hsa04120:Ubiquitin mediated proteolysis	5	1.51515	0.178981	UBE2G2, NEDD4L, RCHY1, NHLRC1, SMURF1	83	137	5085	2.23595	1	0.882891	88.1324
GOTERM_MF_FAT	GO:0019787~small conjugating protein ligase activity	6	1.81818	0.227995	RNF180, UBE2G2, UBE2V1, NEDD4L, NHLRC1, SMURF1	256	166	12983	1.83307	1	0.974805	97.428
SP_PIR_KEYWORDS	ligase	8	2.42424	0.251232	GCLC, UBE2G2, SLC27A6, NEDD4L, RCHY1, SMURF1, TTL, MARCH4	323	305	19235	1.562	1	0.922143	97.9064
GOTERM_BP_FAT	GO:0042176~regulation of protein catabolic process	3	0.909091	0.284024	RNF180, GCLC, NEDD4L	275	52	13528	2.83804	1	0.89895	99.6526
UP_SEQ_FEATURE	active site:Glycyl thioester intermediate	3	0.909091	0.324355	UBE2G2, NEDD4L, SMURF1	323	69	19113	2.57276	1	0.999933	99.7843
GOTERM_MF_FAT	GO:0004842~ubiquitin-protein ligase activity	5	1.51515	0.327091	RNF180, UBE2G2, NEDD4L, NHLRC1, SMURF1	256	147	12983	1.72499	1	0.984385	99.6316
GOTERM_BP_FAT	GO:0009894~regulation of catabolic process	3	0.909091	0.582352	RNF180, GCLC, NEDD4L	275	96	13528	1.53727	1	0.987449	100
Annotation Cluster 52	Enrichment Score: 0.6539905948157968
Category	Term	Count	%	PValue	Genes	List Total	Pop Hits	Pop Total	Fold Enrichment	Bonferroni	Benjamini	FDR
GOTERM_BP_FAT	GO:0051130~positive regulation of cellular component organization	8	2.42424	0.0755432	CAV1, CCK, HOXA13, EREG, TGFA, NEDD4L, CD63, NKX2-5	275	181	13528	2.17426	1	0.582893	73.585
GOTERM_BP_FAT	GO:0045807~positive regulation of endocytosis	3	0.909091	0.116205	CAV1, NEDD4L, CD63	275	29	13528	5.0889	1	0.693301	87.6755
GOTERM_BP_FAT	GO:0051050~positive regulation of transport	7	2.12121	0.299144	CAV1, CRH, NEDD4L, CD63, PYDC1, HTR2C, NKX2-5	275	223	13528	1.54417	1	0.90774	99.758
GOTERM_BP_FAT	GO:0030100~regulation of endocytosis	3	0.909091	0.351204	CAV1, NEDD4L, CD63	275	61	13528	2.41931	1	0.931266	99.9346
GOTERM_BP_FAT	GO:0060627~regulation of vesicle-mediated transport	3	0.909091	0.582352	CAV1, NEDD4L, CD63	275	96	13528	1.53727	1	0.987449	100
Annotation Cluster 53	Enrichment Score: 0.6360867594212221
Category	Term	Count	%	PValue	Genes	List Total	Pop Hits	Pop Total	Fold Enrichment	Bonferroni	Benjamini	FDR
SP_PIR_KEYWORDS	hormone	5	1.51515	0.058305	PTHLH, CCK, CRH, SST, LHB	323	87	19235	3.42248	1	0.559211	55.1913
GOTERM_MF_FAT	GO:0005179~hormone activity	5	1.51515	0.162992	PTHLH, CCK, CRH, SST, LHB	256	108	12983	2.34791	1	0.961967	91.9289
SP_PIR_KEYWORDS	cleavage on pair of basic residues	7	2.12121	0.302777	PTHLH, CCK, PRRG4, CRH, PDGFD, CDH2, SST	323	271	19235	1.53822	1	0.933121	99.1928
GOTERM_BP_FAT	GO:0007186~G-protein coupled receptor protein signaling pathway	14	4.24242	0.992336	CCK, PTGER4, ADCY7, GPR75, GABBR1, NPY5R, PTHLH, TULP3, MTNR1B, CRH, GHSR, SST, LHB, HTR2C	275	1123	13528	0.613266	1	1	100
Annotation Cluster 54	Enrichment Score: 0.6353706387677601
Category	Term	Count	%	PValue	Genes	List Total	Pop Hits	Pop Total	Fold Enrichment	Bonferroni	Benjamini	FDR
UP_SEQ_FEATURE	DNA-binding region:Fork-head	3	0.909091	0.199767	FOXA2, FOXC1, FOXD1	323	49	19113	3.62286	1	0.998152	96.9481
INTERPRO	IPR018122:Transcription factor, fork head, conserved site	3	0.909091	0.215034	FOXA2, FOXC1, FOXD1	302	48	16659	3.44764	1	0.986687	97.0868
INTERPRO	IPR001766:Transcription factor, fork head	3	0.909091	0.215034	FOXA2, FOXC1, FOXD1	302	48	16659	3.44764	1	0.986687	97.0868
SMART	SM00339:FH	3	0.909091	0.311155	FOXA2, FOXC1, FOXD1	214	48	9079	2.65158	1	0.967759	98.6895
Annotation Cluster 55	Enrichment Score: 0.6183361706020982
Category	Term	Count	%	PValue	Genes	List Total	Pop Hits	Pop Total	Fold Enrichment	Bonferroni	Benjamini	FDR
GOTERM_BP_FAT	GO:0007631~feeding behavior	6	1.81818	0.0128768	CCK, CRH, POU4F1, GHSR, HTR2C, NPY5R	275	69	13528	4.27763	1	0.197944	19.7202
GOTERM_BP_FAT	GO:0044057~regulation of system process	12	3.63636	0.050259	CAV1, CCK, CRH, RYR2, CNTN4, CDH2, GHSR, KCNIP2, HTR2C, CAMK2A, NKX2-5, NPY5R	275	309	13528	1.9104	1	0.47416	58.2693
GOTERM_BP_FAT	GO:0031644~regulation of neurological system process	6	1.81818	0.199092	CCK, CNTN4, CDH2, HTR2C, CAMK2A, NPY5R	275	153	13528	1.92913	1	0.816176	97.6776
GOTERM_BP_FAT	GO:0060341~regulation of cellular localization	8	2.42424	0.238982	MDFI, CRH, RYR2, GHSR, PYDC1, HTR2C, CAMK2A, NPY5R	275	248	13528	1.58686	1	0.858721	99.023
GOTERM_BP_FAT	GO:0051969~regulation of transmission of nerve impulse	5	1.51515	0.347585	CNTN4, CDH2, HTR2C, CAMK2A, NPY5R	275	147	13528	1.67322	1	0.93017	99.9281
GOTERM_BP_FAT	GO:0051046~regulation of secretion	6	1.81818	0.391622	CRH, GHSR, PYDC1, HTR2C, CAMK2A, NPY5R	275	202	13528	1.46117	1	0.945143	99.978
GOTERM_BP_FAT	GO:0050804~regulation of synaptic transmission	4	1.21212	0.522421	CNTN4, HTR2C, CAMK2A, NPY5R	275	136	13528	1.44684	1	0.978903	99.9996
GOTERM_BP_FAT	GO:0051241~negative regulation of multicellular organismal process	4	1.21212	0.649201	CAV1, CRH, GHSR, NPY5R	275	164	13528	1.19982	1	0.9923	100
GOTERM_BP_FAT	GO:0051047~positive regulation of secretion	3	0.909091	0.651481	CRH, PYDC1, HTR2C	275	109	13528	1.35393	1	0.992433	100
GOTERM_BP_FAT	GO:0048584~positive regulation of response to stimulus	5	1.51515	0.707893	EREG, CRH, GHSR, NPY5R, SRC	275	236	13528	1.04222	1	0.996028	100
Annotation Cluster 56	Enrichment Score: 0.617261923158889
Category	Term	Count	%	PValue	Genes	List Total	Pop Hits	Pop Total	Fold Enrichment	Bonferroni	Benjamini	FDR
GOTERM_BP_FAT	GO:0031334~positive regulation of protein complex assembly	3	0.909091	0.157701	CAV1, CCK, NKX2-5	275	35	13528	4.21652	1	0.766234	94.5448
GOTERM_BP_FAT	GO:0043254~regulation of protein complex assembly	4	1.21212	0.274836	CAV1, CCK, NKX2-5, ADD2	275	90	13528	2.18634	1	0.891595	99.5688
GOTERM_BP_FAT	GO:0044087~regulation of cellular component biogenesis	5	1.51515	0.324568	CAV1, CCK, GHSR, NKX2-5, ADD2	275	142	13528	1.73214	1	0.921461	99.8707
Annotation Cluster 57	Enrichment Score: 0.6162645722055567
Category	Term	Count	%	PValue	Genes	List Total	Pop Hits	Pop Total	Fold Enrichment	Bonferroni	Benjamini	FDR
UP_SEQ_FEATURE	domain:SET	3	0.909091	0.199767	PRDM13, PRDM14, SETD4	323	49	19113	3.62286	1	0.998152	96.9481
INTERPRO	IPR001214:SET	3	0.909091	0.221693	PRDM13, PRDM14, SETD4	302	49	16659	3.37728	1	0.986849	97.4276
SMART	SM00317:SET	3	0.909091	0.319837	PRDM13, PRDM14, SETD4	214	49	9079	2.59746	1	0.963653	98.8692
Annotation Cluster 58	Enrichment Score: 0.6146392445122872
Category	Term	Count	%	PValue	Genes	List Total	Pop Hits	Pop Total	Fold Enrichment	Bonferroni	Benjamini	FDR
GOTERM_CC_FAT	GO:0044431~Golgi apparatus part	9	2.72727	0.0794057	CAV1, SULF1, ST8SIA3, CPD, PDGFD, STX10, SLC35A3, GABARAP, HOOK3	195	294	12782	2.00659	1	0.764282	66.1335
GOTERM_CC_FAT	GO:0000139~Golgi membrane	6	1.81818	0.153087	CAV1, ST8SIA3, PDGFD, STX10, SLC35A3, GABARAP	195	186	12782	2.11447	1	0.861763	88.633
GOTERM_CC_FAT	GO:0012505~endomembrane system	14	4.24242	0.408347	CAV1, ST8SIA3, GABARAP, SLC35A3, RNF180, NRM, RYR3, PIGC, RYR2, PDGFD, RPN2, RAPGEF3, CAMK2A, STX10	195	782	12782	1.17351	1	0.967861	99.896
GOTERM_CC_FAT	GO:0031090~organelle membrane	16	4.84848	0.700847	CAV1, ATP5B, ST8SIA3, CD63, GABARAP, SLC35A3, HOOK3, RNF180, SLC25A25, RYR3, PIGC, RYR2, PDGFD, RPN2, CAMK2A, STX10	195	1096	12782	0.956916	1	0.994391	100
Annotation Cluster 59	Enrichment Score: 0.5941648972595993
Category	Term	Count	%	PValue	Genes	List Total	Pop Hits	Pop Total	Fold Enrichment	Bonferroni	Benjamini	FDR
GOTERM_BP_FAT	GO:0032844~regulation of homeostatic process	7	2.12121	0.0283745	TAL1, CAV1, CCK, GCLC, ETS1, RYR2, CDH2	275	114	13528	3.02061	1	0.343654	38.605
GOTERM_MF_FAT	GO:0016881~acid-amino acid ligase activity	8	2.42424	0.101583	RNF180, GCLC, UBE2G2, UBE2V1, NEDD4L, NHLRC1, SMURF1, TTL	256	201	12983	2.0185	1	0.90577	78.0265
GOTERM_MF_FAT	GO:0016879~ligase activity, forming carbon-nitrogen bonds	8	2.42424	0.170873	RNF180, GCLC, UBE2G2, UBE2V1, NEDD4L, NHLRC1, SMURF1, TTL	256	231	12983	1.75636	1	0.958343	92.9399
GOTERM_BP_FAT	GO:0051899~membrane depolarization	3	0.909091	0.216315	CAV1, CCK, GCLC	275	43	13528	3.43205	1	0.83307	98.3933
GOTERM_BP_FAT	GO:0032270~positive regulation of cellular protein metabolic process	7	2.12121	0.337586	RNF180, CAV1, CCK, GCLC, BARHL2, NHLRC1, SMURF1	275	233	13528	1.47789	1	0.925991	99.907
GOTERM_BP_FAT	GO:0051247~positive regulation of protein metabolic process	7	2.12121	0.371026	RNF180, CAV1, CCK, GCLC, BARHL2, NHLRC1, SMURF1	275	243	13528	1.41707	1	0.936914	99.9613
GOTERM_BP_FAT	GO:0031396~regulation of protein ubiquitination	3	0.909091	0.604643	GCLC, NHLRC1, SMURF1	275	100	13528	1.47578	1	0.988891	100
GOTERM_BP_FAT	GO:0031401~positive regulation of protein modification process	4	1.21212	0.734065	CAV1, CCK, NHLRC1, SMURF1	275	187	13528	1.05225	1	0.997193	100
GOTERM_BP_FAT	GO:0042391~regulation of membrane potential	3	0.909091	0.758552	CAV1, CCK, GCLC	275	134	13528	1.10133	1	0.997961	100
Annotation Cluster 60	Enrichment Score: 0.5793953312478952
Category	Term	Count	%	PValue	Genes	List Total	Pop Hits	Pop Total	Fold Enrichment	Bonferroni	Benjamini	FDR
GOTERM_BP_FAT	GO:0010627~regulation of protein kinase cascade	9	2.72727	0.134396	MDFI, CAV1, ERCC6, ZDHHC13, MAP3K10, UBE2V1, DAXX, TRADD, CANT1	275	249	13528	1.77805	1	0.72658	91.3364
GOTERM_BP_FAT	GO:0009967~positive regulation of signal transduction	10	3.0303	0.144685	CAV1, EREG, ZDHHC13, ESR1, UBE2V1, TGFA, GHSR, SRC, TRADD, CANT1	275	295	13528	1.66755	1	0.744028	92.9258
GOTERM_BP_FAT	GO:0010647~positive regulation of cell communication	10	3.0303	0.224354	CAV1, EREG, ZDHHC13, ESR1, UBE2V1, TGFA, GHSR, SRC, TRADD, CANT1	275	329	13528	1.49522	1	0.844046	98.6509
GOTERM_BP_FAT	GO:0043123~positive regulation of I-kappaB kinase/NF-kappaB cascade	4	1.21212	0.313597	ZDHHC13, UBE2V1, TRADD, CANT1	275	97	13528	2.02857	1	0.915918	99.83
GOTERM_BP_FAT	GO:0043122~regulation of I-kappaB kinase/NF-kappaB cascade	4	1.21212	0.369092	ZDHHC13, UBE2V1, TRADD, CANT1	275	107	13528	1.83898	1	0.936342	99.9593
GOTERM_BP_FAT	GO:0010740~positive regulation of protein kinase cascade	4	1.21212	0.661272	ZDHHC13, UBE2V1, TRADD, CANT1	275	167	13528	1.17827	1	0.993105	100
Annotation Cluster 61	Enrichment Score: 0.5720481781732523
Category	Term	Count	%	PValue	Genes	List Total	Pop Hits	Pop Total	Fold Enrichment	Bonferroni	Benjamini	FDR
GOTERM_BP_FAT	GO:0031667~response to nutrient levels	7	2.12121	0.211207	CAV1, CCK, RYR2, GHSR, SST, KLF4, MEST	275	197	13528	1.74796	1	0.828717	98.2064
GOTERM_BP_FAT	GO:0009991~response to extracellular stimulus	7	2.12121	0.288603	CAV1, CCK, RYR2, GHSR, SST, KLF4, MEST	275	220	13528	1.56522	1	0.901548	99.6884
GOTERM_BP_FAT	GO:0007584~response to nutrient	5	1.51515	0.315388	CAV1, RYR2, SST, KLF4, MEST	275	140	13528	1.75688	1	0.915817	99.8374
Annotation Cluster 62	Enrichment Score: 0.5197902098114937
Category	Term	Count	%	PValue	Genes	List Total	Pop Hits	Pop Total	Fold Enrichment	Bonferroni	Benjamini	FDR
GOTERM_BP_FAT	GO:0030534~adult behavior	5	1.51515	0.096927	HOXD9, HOXB8, GHSR, HTR2C, HOXD10	275	86	13528	2.86004	1	0.645518	82.2338
GOTERM_BP_FAT	GO:0008344~adult locomotory behavior	3	0.909091	0.29907	HOXD9, HOXB8, HOXD10	275	54	13528	2.73293	1	0.908508	99.7576
GOTERM_BP_FAT	GO:0007610~behavior	12	3.63636	0.355092	HOXD9, CCK, CHST10, HOXB8, CRH, CMTM8, POU4F1, GHSR, HTR2C, HOXD10, RASD2, NPY5R	275	469	13528	1.25866	1	0.933146	99.9409
GOTERM_BP_FAT	GO:0007626~locomotory behavior	5	1.51515	0.809618	HOXD9, HOXB8, CMTM8, HOXD10, RASD2	275	274	13528	0.897678	1	0.999124	100
Annotation Cluster 63	Enrichment Score: 0.4933544155701848
Category	Term	Count	%	PValue	Genes	List Total	Pop Hits	Pop Total	Fold Enrichment	Bonferroni	Benjamini	FDR
SP_PIR_KEYWORDS	mitogen	3	0.909091	0.138461	EREG, TGFA, PDGFD	323	39	19235	4.58085	1	0.774707	86.3518
GOTERM_BP_FAT	GO:0051781~positive regulation of cell division	3	0.909091	0.186677	EREG, TGFA, PDGFD	275	39	13528	3.78406	1	0.804603	96.986
GOTERM_BP_FAT	GO:0051302~regulation of cell division	3	0.909091	0.246332	EREG, TGFA, PDGFD	275	47	13528	3.13996	1	0.866051	99.1712
SP_PIR_KEYWORDS	growth factor	3	0.909091	0.64717	EREG, TGFA, PDGFD	323	131	19235	1.36377	1	0.991837	99.9999
GOTERM_MF_FAT	GO:0008083~growth factor activity	3	0.909091	0.828453	EREG, TGFA, PDGFD	256	161	12983	0.944997	1	0.999959	100
Annotation Cluster 64	Enrichment Score: 0.4866585368002331
Category	Term	Count	%	PValue	Genes	List Total	Pop Hits	Pop Total	Fold Enrichment	Bonferroni	Benjamini	FDR
GOTERM_BP_FAT	GO:0010038~response to metal ion	6	1.81818	0.121401	CAV1, RYR2, NDRG1, NEDD4L, KCNIP2, MT1H	275	129	13528	2.28803	1	0.704337	88.8474
GOTERM_BP_FAT	GO:0006937~regulation of muscle contraction	4	1.21212	0.179	CAV1, RYR2, GHSR, NKX2-5	275	72	13528	2.73293	1	0.795425	96.4657
GOTERM_BP_FAT	GO:0010959~regulation of metal ion transport	4	1.21212	0.225908	CAV1, RYR2, NEDD4L, NKX2-5	275	81	13528	2.42927	1	0.845129	98.696
GOTERM_BP_FAT	GO:0043269~regulation of ion transport	4	1.21212	0.324713	CAV1, RYR2, NEDD4L, NKX2-5	275	99	13528	1.98758	1	0.920837	99.8711
GOTERM_BP_FAT	GO:0051924~regulation of calcium ion transport	3	0.909091	0.409059	CAV1, RYR2, NKX2-5	275	69	13528	2.13881	1	0.950868	99.9866
GOTERM_BP_FAT	GO:0006875~cellular metal ion homeostasis	4	1.21212	0.762562	CAV1, RYR3, RYR2, NEDD4L	275	196	13528	1.00393	1	0.998046	100
GOTERM_BP_FAT	GO:0055065~metal ion homeostasis	4	1.21212	0.788542	CAV1, RYR3, RYR2, NEDD4L	275	205	13528	0.959858	1	0.998697	100
Annotation Cluster 65	Enrichment Score: 0.47746506853096315
Category	Term	Count	%	PValue	Genes	List Total	Pop Hits	Pop Total	Fold Enrichment	Bonferroni	Benjamini	FDR
GOTERM_BP_FAT	GO:0048511~rhythmic process	5	1.51515	0.261011	EREG, CRH, FOXC1, ATOH7, NPY5R	275	128	13528	1.92159	1	0.8795	99.4061
GOTERM_BP_FAT	GO:0022602~ovulation cycle process	3	0.909091	0.358554	EREG, FOXC1, NPY5R	275	62	13528	2.38029	1	0.933471	99.9461
GOTERM_BP_FAT	GO:0042698~ovulation cycle	3	0.909091	0.394814	EREG, FOXC1, NPY5R	275	67	13528	2.20266	1	0.946287	99.9799
Annotation Cluster 66	Enrichment Score: 0.4690056001800568
Category	Term	Count	%	PValue	Genes	List Total	Pop Hits	Pop Total	Fold Enrichment	Bonferroni	Benjamini	FDR
GOTERM_CC_FAT	GO:0005774~vacuolar membrane	3	0.909091	0.208702	CD63, GABARAP, HOOK3	195	56	12782	3.51154	1	0.87053	95.3269
GOTERM_CC_FAT	GO:0044437~vacuolar part	3	0.909091	0.253579	CD63, GABARAP, HOOK3	195	64	12782	3.0726	1	0.888006	97.8234
GOTERM_CC_FAT	GO:0005773~vacuole	4	1.21212	0.74019	LRBA, CD63, GABARAP, HOOK3	195	252	12782	1.04046	1	0.994859	100
Annotation Cluster 67	Enrichment Score: 0.44735533860032556
Category	Term	Count	%	PValue	Genes	List Total	Pop Hits	Pop Total	Fold Enrichment	Bonferroni	Benjamini	FDR
GOTERM_BP_FAT	GO:0051130~positive regulation of cellular component organization	8	2.42424	0.0755432	CAV1, CCK, HOXA13, EREG, TGFA, NEDD4L, CD63, NKX2-5	275	181	13528	2.17426	1	0.582893	73.585
GOTERM_BP_FAT	GO:0042327~positive regulation of phosphorylation	3	0.909091	0.58801	CAV1, CCK, EREG	275	97	13528	1.52142	1	0.987831	100
GOTERM_BP_FAT	GO:0010562~positive regulation of phosphorus metabolic process	3	0.909091	0.604643	CAV1, CCK, EREG	275	100	13528	1.47578	1	0.988891	100
GOTERM_BP_FAT	GO:0045937~positive regulation of phosphate metabolic process	3	0.909091	0.604643	CAV1, CCK, EREG	275	100	13528	1.47578	1	0.988891	100
Annotation Cluster 68	Enrichment Score: 0.43463919107753995
Category	Term	Count	%	PValue	Genes	List Total	Pop Hits	Pop Total	Fold Enrichment	Bonferroni	Benjamini	FDR
GOTERM_CC_FAT	GO:0005930~axoneme	3	0.909091	0.128101	TULP3, SPAG6, SPAG17	195	41	12782	4.79625	1	0.848971	83.3698
GOTERM_CC_FAT	GO:0044463~cell projection part	6	1.81818	0.282148	CCK, TULP3, SPAG6, SLC2A2, ESR1, SPAG17	195	234	12782	1.68074	1	0.904375	98.6939
GOTERM_CC_FAT	GO:0005929~cilium	3	0.909091	0.585838	TULP3, SPAG6, SPAG17	195	129	12782	1.52439	1	0.989203	99.999
SP_PIR_KEYWORDS	cell projection	3	0.909091	0.862255	TULP3, SPAG6, SPAG17	323	206	19235	0.867249	1	0.998925	100
Annotation Cluster 69	Enrichment Score: 0.4302567322401311
Category	Term	Count	%	PValue	Genes	List Total	Pop Hits	Pop Total	Fold Enrichment	Bonferroni	Benjamini	FDR
BIOCARTA	h_smPathway:Spliceosomal Assembly	3	0.909091	0.0421174	U2AF1, SNRPD2, SNRPG	33	15	1437	8.70909	0.941573	0.941573	35.5935
INTERPRO	IPR000504:RNA recognition motif, RNP-1	8	2.42424	0.0892557	RBMY1A1, RBMY1F, RAVER2, CPEB4, U2AF1, RBM6, MSI2, DAZAP1	302	211	16659	2.09146	1	0.87357	74.4722
INTERPRO	IPR012677:Nucleotide-binding, alpha-beta plait	8	2.42424	0.0935592	RBMY1A1, RBMY1F, RAVER2, CPEB4, U2AF1, RBM6, MSI2, DAZAP1	302	213	16659	2.07182	1	0.876222	76.1783
SMART	SM00360:RRM	8	2.42424	0.228059	RBMY1A1, RBMY1F, RAVER2, CPEB4, U2AF1, RBM6, MSI2, DAZAP1	214	211	9079	1.60854	1	0.923354	95.0721
UP_SEQ_FEATURE	domain:RRM 2	4	1.21212	0.242287	RAVER2, CPEB4, MSI2, DAZAP1	323	101	19113	2.3435	1	0.999381	98.7019
UP_SEQ_FEATURE	domain:RRM 1	4	1.21212	0.242287	RAVER2, CPEB4, MSI2, DAZAP1	323	101	19113	2.3435	1	0.999381	98.7019
SP_PIR_KEYWORDS	mrna splicing	6	1.81818	0.273542	RBMY1A1, RBMY1F, U2AF1, KHSRP, SNRPD2, SNRPG	323	209	19235	1.7096	1	0.925066	98.6025
UP_SEQ_FEATURE	domain:RRM	4	1.21212	0.32462	RBMY1A1, RBMY1F, U2AF1, RBM6	323	119	19113	1.98902	1	0.999916	99.7857
KEGG_PATHWAY	hsa03040:Spliceosome	4	1.21212	0.332051	U2AF1, HSPA6, SNRPD2, SNRPG	83	126	5085	1.94492	1	0.918547	98.7239
SP_PIR_KEYWORDS	mrna processing	6	1.81818	0.441873	RBMY1A1, RBMY1F, U2AF1, KHSRP, SNRPD2, SNRPG	323	260	19235	1.37426	1	0.969773	99.9587
GOTERM_BP_FAT	GO:0008380~RNA splicing	7	2.12121	0.516952	RBMY1A1, RBMY1F, RSRC1, U2AF1, KHSRP, SNRPD2, SNRPG	275	284	13528	1.2125	1	0.978357	99.9996
SP_PIR_KEYWORDS	rna-binding	10	3.0303	0.552659	RBMY1A1, RBMY1F, RAVER2, CPEB4, U2AF1, KHSRP, RBM6, MSI2, SNRPG, DAZAP1	323	540	19235	1.1028	1	0.984406	99.9979
GOTERM_CC_FAT	GO:0005681~spliceosome	3	0.909091	0.598395	U2AF1, SNRPD2, SNRPG	195	132	12782	1.48974	1	0.988999	99.9993
SP_PIR_KEYWORDS	Spliceosome	3	0.909091	0.599519	U2AF1, SNRPD2, SNRPG	323	120	19235	1.48878	1	0.988896	99.9995
GOTERM_BP_FAT	GO:0000375~RNA splicing, via transesterification reactions	4	1.21212	0.602378	RSRC1, U2AF1, SNRPD2, SNRPG	275	153	13528	1.28608	1	0.988857	100
GOTERM_BP_FAT	GO:0000377~RNA splicing, via transesterification reactions with bulged adenosine as nucleophile	4	1.21212	0.602378	RSRC1, U2AF1, SNRPD2, SNRPG	275	153	13528	1.28608	1	0.988857	100
GOTERM_BP_FAT	GO:0000398~nuclear mRNA splicing, via spliceosome	4	1.21212	0.602378	RSRC1, U2AF1, SNRPD2, SNRPG	275	153	13528	1.28608	1	0.988857	100
GOTERM_BP_FAT	GO:0016071~mRNA metabolic process	8	2.42424	0.62596	RBMY1A1, RBMY1F, DCP1B, RSRC1, U2AF1, KHSRP, SNRPD2, SNRPG	275	370	13528	1.06363	1	0.990944	100
GOTERM_BP_FAT	GO:0006397~mRNA processing	7	2.12121	0.636043	RBMY1A1, RBMY1F, RSRC1, U2AF1, KHSRP, SNRPD2, SNRPG	275	321	13528	1.07274	1	0.991525	100
GOTERM_CC_FAT	GO:0030529~ribonucleoprotein complex	7	2.12121	0.799118	ERG, RPL31, U2AF1, MRPL54, MSI2, SNRPD2, SNRPG	195	515	12782	0.890953	1	0.997745	100
GOTERM_MF_FAT	GO:0003723~RNA binding	12	3.63636	0.841048	RBMY1A1, RBMY1F, RPL31, RAVER2, CPEB4, U2AF1, KHSRP, RBM6, MSI2, TSN, SNRPG, DAZAP1	256	718	12983	0.847602	1	0.99997	100
GOTERM_BP_FAT	GO:0006396~RNA processing	8	2.42424	0.930655	RBMY1A1, RBMY1F, RSRC1, U2AF1, KHSRP, RBM6, SNRPD2, SNRPG	275	547	13528	0.719455	1	0.999975	100
Annotation Cluster 70	Enrichment Score: 0.42212984688134925
Category	Term	Count	%	PValue	Genes	List Total	Pop Hits	Pop Total	Fold Enrichment	Bonferroni	Benjamini	FDR
INTERPRO	IPR018355:SPla/RYanodine receptor subgroup	3	0.909091	0.261898	RYR3, RYR2, BTN3A2	302	55	16659	3.00885	1	0.990578	98.8144
SMART	SM00449:SPRY	3	0.909091	0.371259	RYR3, RYR2, BTN3A2	214	55	9079	2.3141	1	0.970437	99.5468
INTERPRO	IPR003877:SPla/RYanodine receptor SPRY	3	0.909091	0.450088	RYR3, RYR2, BTN3A2	302	84	16659	1.97008	1	0.999792	99.9839
INTERPRO	IPR001870:B302 (SPRY)-like	3	0.909091	0.468138	RYR3, RYR2, BTN3A2	302	87	16659	1.90215	1	0.999755	99.9901
Annotation Cluster 71	Enrichment Score: 0.41566476233064653
Category	Term	Count	%	PValue	Genes	List Total	Pop Hits	Pop Total	Fold Enrichment	Bonferroni	Benjamini	FDR
GOTERM_BP_FAT	GO:0048589~developmental growth	5	1.51515	0.100072	EREG, HOXA11, POU4F3, POU4F2, IGFBP1	275	87	13528	2.82717	1	0.65368	83.2537
GOTERM_BP_FAT	GO:0001558~regulation of cell growth	5	1.51515	0.557908	DCBLD2, BARHL2, IGFBP1, ING1, TTL	275	194	13528	1.26785	1	0.98426	99.9999
GOTERM_BP_FAT	GO:0008361~regulation of cell size	5	1.51515	0.60337	DCBLD2, POU4F3, POU4F2, IGFBP1, ING1	275	206	13528	1.194	1	0.988855	100
GOTERM_BP_FAT	GO:0032535~regulation of cellular component size	6	1.81818	0.64548	DCBLD2, POU4F3, POU4F2, IGFBP1, ING1, ADD2	275	271	13528	1.08914	1	0.992116	100
Annotation Cluster 72	Enrichment Score: 0.3754712833590081
Category	Term	Count	%	PValue	Genes	List Total	Pop Hits	Pop Total	Fold Enrichment	Bonferroni	Benjamini	FDR
GOTERM_MF_FAT	GO:0019787~small conjugating protein ligase activity	6	1.81818	0.227995	RNF180, UBE2G2, UBE2V1, NEDD4L, NHLRC1, SMURF1	256	166	12983	1.83307	1	0.974805	97.428
GOTERM_BP_FAT	GO:0016567~protein ubiquitination	4	1.21212	0.434516	UBE2V1, CDC73, NEDD4L, SMURF1	275	119	13528	1.65354	1	0.959783	99.9936
GOTERM_BP_FAT	GO:0032446~protein modification by small protein conjugation	4	1.21212	0.502376	UBE2V1, CDC73, NEDD4L, SMURF1	275	132	13528	1.49069	1	0.975785	99.9993
GOTERM_BP_FAT	GO:0070647~protein modification by small protein conjugation or removal	4	1.21212	0.632638	UBE2V1, CDC73, NEDD4L, SMURF1	275	160	13528	1.22982	1	0.991255	100
Annotation Cluster 73	Enrichment Score: 0.3640019295498307
Category	Term	Count	%	PValue	Genes	List Total	Pop Hits	Pop Total	Fold Enrichment	Bonferroni	Benjamini	FDR
GOTERM_MF_FAT	GO:0008146~sulfotransferase activity	3	0.909091	0.250226	TPST2, CHST10, HS3ST3B1	256	49	12983	3.10499	1	0.976134	98.2988
GOTERM_MF_FAT	GO:0016782~transferase activity, transferring sulfur-containing groups	3	0.909091	0.315883	TPST2, CHST10, HS3ST3B1	256	58	12983	2.62318	1	0.986332	99.5347
UP_SEQ_FEATURE	topological domain:Lumenal	8	2.42424	0.623236	TPST2, CHST10, CREB3L2, ST8SIA3, CREB3L3, RPN2, HS3ST3B1, CANT1	323	444	19113	1.06619	1	1	100
SP_PIR_KEYWORDS	Signal-anchor	7	2.12121	0.710366	TPST2, CHST10, CREB3L2, ST8SIA3, CREB3L3, HS3ST3B1, CANT1	323	421	19235	0.990161	1	0.994276	100
Annotation Cluster 74	Enrichment Score: 0.3560025215538558
Category	Term	Count	%	PValue	Genes	List Total	Pop Hits	Pop Total	Fold Enrichment	Bonferroni	Benjamini	FDR
GOTERM_BP_FAT	GO:0010038~response to metal ion	6	1.81818	0.121401	CAV1, RYR2, NDRG1, NEDD4L, KCNIP2, MT1H	275	129	13528	2.28803	1	0.704337	88.8474
GOTERM_BP_FAT	GO:0010035~response to inorganic substance	8	2.42424	0.123649	CAV1, ERCC6, GCLC, RYR2, NDRG1, NEDD4L, KCNIP2, MT1H	275	205	13528	1.91972	1	0.705696	89.3215
GOTERM_BP_FAT	GO:0030003~cellular cation homeostasis	8	2.42424	0.256893	CAV1, TTC7A, ATOX1, ATP5B, RYR3, RYR2, NEDD4L, MT1H	275	254	13528	1.54938	1	0.875752	99.3475
GOTERM_BP_FAT	GO:0051592~response to calcium ion	3	0.909091	0.306576	CAV1, RYR2, KCNIP2	275	55	13528	2.68324	1	0.911702	99.798
GOTERM_BP_FAT	GO:0006873~cellular ion homeostasis	10	3.0303	0.34723	CAV1, CCK, GCLC, TTC7A, ATOX1, ATP5B, RYR3, RYR2, NEDD4L, MT1H	275	374	13528	1.31531	1	0.930588	99.9275
GOTERM_BP_FAT	GO:0055080~cation homeostasis	8	2.42424	0.359482	CAV1, TTC7A, ATOX1, ATP5B, RYR3, RYR2, NEDD4L, MT1H	275	286	13528	1.37602	1	0.933437	99.9474
GOTERM_BP_FAT	GO:0055082~cellular chemical homeostasis	10	3.0303	0.364103	CAV1, CCK, GCLC, TTC7A, ATOX1, ATP5B, RYR3, RYR2, NEDD4L, MT1H	275	380	13528	1.29455	1	0.935097	99.9535
GOTERM_BP_FAT	GO:0050801~ion homeostasis	10	3.0303	0.45274	CAV1, CCK, GCLC, TTC7A, ATOX1, ATP5B, RYR3, RYR2, NEDD4L, MT1H	275	409	13528	1.20276	1	0.963619	99.9963
GOTERM_BP_FAT	GO:0019725~cellular homeostasis	11	3.33333	0.47309	P4HB, CAV1, CCK, GCLC, TTC7A, ATOX1, ATP5B, RYR3, RYR2, NEDD4L, MT1H	275	466	13528	1.1612	1	0.969484	99.9981
GOTERM_BP_FAT	GO:0015674~di-, tri-valent inorganic cation transport	5	1.51515	0.478952	CAV1, RYR3, TTYH1, RYR2, CAMK2A	275	176	13528	1.39752	1	0.970973	99.9984
GOTERM_BP_FAT	GO:0030005~cellular di-, tri-valent inorganic cation homeostasis	6	1.81818	0.489981	CAV1, TTC7A, ATOX1, RYR3, RYR2, MT1H	275	227	13528	1.30025	1	0.972985	99.9989
GOTERM_BP_FAT	GO:0055066~di-, tri-valent inorganic cation homeostasis	6	1.81818	0.535889	CAV1, TTC7A, ATOX1, RYR3, RYR2, MT1H	275	239	13528	1.23496	1	0.980961	99.9998
GOTERM_BP_FAT	GO:0006816~calcium ion transport	4	1.21212	0.551643	CAV1, RYR3, RYR2, CAMK2A	275	142	13528	1.38571	1	0.98329	99.9999
GOTERM_BP_FAT	GO:0048878~chemical homeostasis	11	3.33333	0.592293	PTHLH, CAV1, CCK, GCLC, TTC7A, ATOX1, ATP5B, RYR3, RYR2, NEDD4L, MT1H	275	512	13528	1.05688	1	0.988302	100
GOTERM_BP_FAT	GO:0042592~homeostatic process	14	4.24242	0.759384	P4HB, CAV1, GCLC, CCK, TTC7A, ATOX1, ATP5B, PTHLH, TAL1, RYR3, HOXB6, RYR2, NEDD4L, MT1H	275	751	13528	0.917042	1	0.997961	100
GOTERM_BP_FAT	GO:0006875~cellular metal ion homeostasis	4	1.21212	0.762562	CAV1, RYR3, RYR2, NEDD4L	275	196	13528	1.00393	1	0.998046	100
GOTERM_BP_FAT	GO:0055065~metal ion homeostasis	4	1.21212	0.788542	CAV1, RYR3, RYR2, NEDD4L	275	205	13528	0.959858	1	0.998697	100
GOTERM_BP_FAT	GO:0006874~cellular calcium ion homeostasis	3	0.909091	0.888554	CAV1, RYR3, RYR2	275	183	13528	0.806438	1	0.999873	100
GOTERM_BP_FAT	GO:0055074~calcium ion homeostasis	3	0.909091	0.897328	CAV1, RYR3, RYR2	275	188	13528	0.78499	1	0.999899	100
Annotation Cluster 75	Enrichment Score: 0.3537042353202807
Category	Term	Count	%	PValue	Genes	List Total	Pop Hits	Pop Total	Fold Enrichment	Bonferroni	Benjamini	FDR
GOTERM_BP_FAT	GO:0007605~sensory perception of sound	5	1.51515	0.133991	POU4F3, GJB3, POU4F2, PAX3, OTOR	275	97	13528	2.53571	1	0.727234	91.2675
GOTERM_BP_FAT	GO:0050954~sensory perception of mechanical stimulus	5	1.51515	0.156308	POU4F3, GJB3, POU4F2, PAX3, OTOR	275	103	13528	2.388	1	0.764575	94.3899
GOTERM_BP_FAT	GO:0050953~sensory perception of light stimulus	5	1.51515	0.640571	RDH8, NPHP3, ERCC6, POU4F3, VSX1	275	216	13528	1.13872	1	0.991908	100
GOTERM_BP_FAT	GO:0007601~visual perception	5	1.51515	0.640571	RDH8, NPHP3, ERCC6, POU4F3, VSX1	275	216	13528	1.13872	1	0.991908	100
GOTERM_BP_FAT	GO:0050890~cognition	14	4.24242	0.931393	GJB3, PAX3, OTOR, VSX1, NPHP3, RDH8, ERCC6, CHST10, HOXB8, PDE1C, POU4F3, CRH, POU4F2, POU4F1	275	909	13528	0.757644	1	0.999976	100
GOTERM_BP_FAT	GO:0007600~sensory perception	12	3.63636	0.942864	RDH8, NPHP3, ERCC6, PDE1C, HOXB8, POU4F3, GJB3, POU4F2, POU4F1, PAX3, OTOR, VSX1	275	810	13528	0.728781	1	0.999988	100
Annotation Cluster 76	Enrichment Score: 0.34827107147167663
Category	Term	Count	%	PValue	Genes	List Total	Pop Hits	Pop Total	Fold Enrichment	Bonferroni	Benjamini	FDR
UP_SEQ_FEATURE	domain:Fibronectin type-III 2	4	1.21212	0.375228	EPHA6, COL14A1, CNTN4, EPHB4	323	130	19113	1.82072	1	0.999941	99.9367
UP_SEQ_FEATURE	domain:Fibronectin type-III 1	4	1.21212	0.379801	EPHA6, COL14A1, CNTN4, EPHB4	323	131	19113	1.80682	1	0.999937	99.9436
INTERPRO	IPR008957:Fibronectin, type III-like fold	5	1.51515	0.428814	EPHA6, COL14A1, CNTN4, EPHB4, MYLK	302	184	16659	1.49897	1	0.999768	99.972
INTERPRO	IPR003961:Fibronectin, type III	5	1.51515	0.452452	EPHA6, COL14A1, CNTN4, EPHB4, MYLK	302	190	16659	1.45164	1	0.999758	99.9849
SMART	SM00060:FN3	5	1.51515	0.656074	EPHA6, COL14A1, CNTN4, EPHB4, MYLK	214	190	9079	1.11645	1	0.999287	99.9996
Annotation Cluster 77	Enrichment Score: 0.3406881417559807
Category	Term	Count	%	PValue	Genes	List Total	Pop Hits	Pop Total	Fold Enrichment	Bonferroni	Benjamini	FDR
PIR_SUPERFAMILY	PIRSF000601:tyrosine-protein kinase, proto-oncogene SRC type	3	0.909091	0.0207368	HCK, SRC, MATK	141	12	7396	13.1135	0.957751	0.468916	22.1606
SP_PIR_KEYWORDS	tyrosine-protein kinase	6	1.81818	0.0388922	EPHA6, CLK2, HCK, EPHB4, SRC, MATK	323	111	19235	3.21898	0.999993	0.48374	41.145
INTERPRO	IPR001245:Tyrosine protein kinase	6	1.81818	0.0629373	EPHA6, HCK, MAP3K10, EPHB4, SRC, MATK	302	118	16659	2.80486	1	0.834269	61.3009
INTERPRO	IPR008266:Tyrosine protein kinase, active site	5	1.51515	0.0988675	EPHA6, HCK, EPHB4, SRC, MATK	302	97	16659	2.84342	1	0.881422	78.1365
SMART	SM00219:TyrKc	6	1.81818	0.143901	EPHA6, HCK, MAP3K10, EPHB4, SRC, MATK	214	118	9079	2.15722	1	0.86524	83.5831
GOTERM_MF_FAT	GO:0004715~non-membrane spanning protein tyrosine kinase activity	3	0.909091	0.192272	HCK, SRC, MATK	256	41	12983	3.71084	1	0.956669	95.1228
GOTERM_MF_FAT	GO:0004713~protein tyrosine kinase activity	6	1.81818	0.227995	EPHA6, CLK2, HCK, EPHB4, SRC, MATK	256	166	12983	1.83307	1	0.974805	97.428
SP_PIR_KEYWORDS	atp-binding	26	7.87879	0.295808	GCLC, ADCY7, ATP5B, UBE2G2, EPHB4, ABCA3, SRC, TTL, ACTG2, TOP1, ERCC6, CLK2, ENTPD8, CHD2, HSPA6, CAMK2A, CHD3, MATK, HCK, CNKSR3, NME6, EPHA6, MAP3K10, SLFN13, MAPK7, MYLK	323	1326	19235	1.16767	1	0.932641	99.0781
SP_PIR_KEYWORDS	nucleotide-binding	32	9.69697	0.318123	GCLC, ADCY7, ATP5B, UBE2G2, EPHB4, ABCA3, SRC, TTL, RAB40A, TOP1, ACTG2, ERCC6, CLK2, ENTPD8, CHD2, HSPA6, RAPGEF3, HCN3, CAMK2A, CHD3, MATK, HCK, CNKSR3, NME6, RASL11B, EPHA6, MAP3K10, SLC27A6, SLFN13, MAPK7, RASD2, MYLK	323	1686	19235	1.13027	1	0.935108	99.4005
UP_SEQ_FEATURE	domain:SH3	5	1.51515	0.348545	HCK, MAP3K10, OTOR, SRC, MATK	323	177	19113	1.67156	1	0.999908	99.8781
GOTERM_BP_FAT	GO:0006468~protein amino acid phosphorylation	16	4.84848	0.36903	MDFI, ERG, HCK, EPHB4, DAXX, SRC, ERCC6, EPHA6, CLK2, RSRC1, MAP3K10, TGFA, MAPK7, CAMK2A, MYLK, MATK	275	667	13528	1.18004	1	0.936897	99.9592
UP_SEQ_FEATURE	domain:Protein kinase	10	3.0303	0.38209	EPHA6, CLK2, HCK, MAP3K10, MAPK7, CAMK2A, EPHB4, SRC, MYLK, MATK	323	469	19113	1.26169	1	0.999929	99.9467
UP_SEQ_FEATURE	binding site:ATP	11	3.33333	0.429552	EPHA6, CLK2, HCK, MAP3K10, MAPK7, CAMK2A, EPHB4, SRC, MYLK, NME6, MATK	323	542	19113	1.20094	1	0.999982	99.9848
UP_SEQ_FEATURE	active site:Proton acceptor	13	3.93939	0.430001	QPCTL, HCK, EPHB4, SRC, RDH8, TPI1, EPHA6, CLK2, MAP3K10, MAPK7, CAMK2A, MYLK, MATK	323	658	19113	1.16908	1	0.999977	99.985
INTERPRO	IPR017441:Protein kinase, ATP binding site	10	3.0303	0.438753	EPHA6, CLK2, HCK, MAP3K10, MAPK7, CAMK2A, EPHB4, SRC, MYLK, MATK	302	455	16659	1.21236	1	0.999776	99.9783
GOTERM_BP_FAT	GO:0016310~phosphorylation	18	5.45455	0.451582	MDFI, ERG, ATP5B, HCK, EPHB4, DAXX, SRC, TOP1, ERCC6, EPHA6, CLK2, RSRC1, MAP3K10, TGFA, MAPK7, CAMK2A, MYLK, MATK	275	800	13528	1.10684	1	0.96357	99.9962
SP_PIR_KEYWORDS	sh3 domain	5	1.51515	0.46941	HCK, MAP3K10, OTOR, SRC, MATK	323	210	19235	1.41788	1	0.974173	99.979
UP_SEQ_FEATURE	domain:SH2	3	0.909091	0.482821	HCK, SRC, MATK	323	96	19113	1.84917	1	0.999993	99.9967
INTERPRO	IPR000719:Protein kinase, core	10	3.0303	0.491681	EPHA6, CLK2, HCK, MAP3K10, MAPK7, CAMK2A, EPHB4, SRC, MYLK, MATK	302	476	16659	1.15887	1	0.999797	99.9949
GOTERM_BP_FAT	GO:0046777~protein amino acid autophosphorylation	3	0.909091	0.516398	MAP3K10, MAPK7, CAMK2A	275	85	13528	1.73621	1	0.978474	99.9996
INTERPRO	IPR001452:Src homology-3 domain	5	1.51515	0.550006	HCK, MAP3K10, OTOR, SRC, MATK	302	213	16659	1.29489	1	0.999932	99.9991
SP_PIR_KEYWORDS	SH2 domain	3	0.909091	0.557059	HCK, SRC, MATK	323	111	19235	1.60949	1	0.984087	99.9981
SP_PIR_KEYWORDS	ATP	5	1.51515	0.563041	MAP3K10, HSPA6, MAPK7, SRC, MATK	323	236	19235	1.26168	1	0.984071	99.9984
INTERPRO	IPR000980:SH2 motif	3	0.909091	0.598877	HCK, SRC, MATK	302	111	16659	1.49087	1	0.999959	99.9998
GOTERM_BP_FAT	GO:0006793~phosphorus metabolic process	20	6.06061	0.60062	MDFI, ERG, ATP5B, HCK, EPHB4, DAXX, SRC, TOP1, ERCC6, EPHA6, CLK2, RSRC1, PTP4A2, MAP3K10, TGFA, PTPN1, MAPK7, CAMK2A, MYLK, MATK	275	973	13528	1.01116	1	0.988755	100
GOTERM_BP_FAT	GO:0006796~phosphate metabolic process	20	6.06061	0.60062	MDFI, ERG, ATP5B, HCK, EPHB4, DAXX, SRC, TOP1, ERCC6, EPHA6, CLK2, RSRC1, PTP4A2, MAP3K10, TGFA, PTPN1, MAPK7, CAMK2A, MYLK, MATK	275	973	13528	1.01116	1	0.988755	100
GOTERM_MF_FAT	GO:0032559~adenyl ribonucleotide binding	29	8.78788	0.638877	GCLC, ADCY7, ATP5B, UBE2G2, EPHB4, ABCA3, SRC, TTL, TOP1, ACTG2, ERCC6, CLK2, PDE1C, ENTPD8, CHD2, HSPA6, RAPGEF3, HCN3, CAMK2A, CHD3, MATK, HCK, CNKSR3, NME6, EPHA6, MAP3K10, SLFN13, MAPK7, MYLK	256	1497	12983	0.982452	1	0.999439	99.9999
GOTERM_MF_FAT	GO:0004672~protein kinase activity	12	3.63636	0.649334	EPHA6, CLK2, HCK, MAP3K10, TGFA, MAPK7, CAMK2A, EPHB4, SRC, MYLK, KCNH5, MATK	256	606	12983	1.00425	1	0.999487	100
SP_PIR_KEYWORDS	phosphotransferase	4	1.21212	0.657072	CLK2, MAP3K10, SRC, MATK	323	201	19235	1.1851	1	0.992286	99.9999
UP_SEQ_FEATURE	nucleotide phosphate-binding region:ATP	16	4.84848	0.658354	ATP5B, HCK, CNKSR3, EPHB4, SRC, ERCC6, EPHA6, CLK2, CHD2, MAP3K10, SLFN13, MAPK7, CAMK2A, MYLK, CHD3, MATK	323	962	19113	0.984173	1	1	100
GOTERM_MF_FAT	GO:0030554~adenyl nucleotide binding	30	9.09091	0.677436	GCLC, ADCY7, ATP5B, UBE2G2, EPHB4, ABCA3, SRC, TTL, TOP1, NPHP3, ACTG2, ERCC6, CLK2, PDE1C, ENTPD8, CHD2, HSPA6, RAPGEF3, HCN3, CAMK2A, CHD3, MATK, HCK, CNKSR3, NME6, EPHA6, MAP3K10, SLFN13, MAPK7, MYLK	256	1577	12983	0.964772	1	0.99968	100
GOTERM_MF_FAT	GO:0001883~purine nucleoside binding	30	9.09091	0.709009	GCLC, ADCY7, ATP5B, UBE2G2, EPHB4, ABCA3, SRC, TTL, TOP1, NPHP3, ACTG2, ERCC6, CLK2, PDE1C, ENTPD8, CHD2, HSPA6, RAPGEF3, HCN3, CAMK2A, CHD3, MATK, HCK, CNKSR3, NME6, EPHA6, MAP3K10, SLFN13, MAPK7, MYLK	256	1601	12983	0.950309	1	0.999823	100
SP_PIR_KEYWORDS	kinase	11	3.33333	0.719473	EPHA6, CLK2, HCK, MAP3K10, MAPK7, CAMK2A, EPHB4, SRC, MYLK, NME6, MATK	323	688	19235	0.952125	1	0.994612	100
GOTERM_MF_FAT	GO:0000166~nucleotide binding	42	12.7273	0.722304	GCLC, ADCY7, ATP5B, CPEB4, UBE2G2, RBM6, ABCA3, EPHB4, TTL, SRC, DAZAP1, RAB40A, TOP1, NPHP3, ACTG2, ERCC6, CLK2, PDE1C, RAVER2, ENTPD8, U2AF1, HSPA6, CHD2, MSI2, RAPGEF3, HCN3, CAMK2A, MATK, CHD3, HCK, CNKSR3, NME6, RBMY1A1, RASL11B, RBMY1F, EPHA6, MAP3K10, SLC27A6, SLFN13, MAPK7, RASD2, MYLK	256	2245	12983	0.948785	1	0.999853	100
GOTERM_MF_FAT	GO:0001882~nucleoside binding	30	9.09091	0.722895	GCLC, ADCY7, ATP5B, UBE2G2, EPHB4, ABCA3, SRC, TTL, TOP1, NPHP3, ACTG2, ERCC6, CLK2, PDE1C, ENTPD8, CHD2, HSPA6, RAPGEF3, HCN3, CAMK2A, CHD3, MATK, HCK, CNKSR3, NME6, EPHA6, MAP3K10, SLFN13, MAPK7, MYLK	256	1612	12983	0.943825	1	0.999835	100
SMART	SM00252:SH2	3	0.909091	0.738958	HCK, SRC, MATK	214	111	9079	1.14663	1	0.99962	100
SMART	SM00326:SH3	5	1.51515	0.741214	HCK, MAP3K10, OTOR, SRC, MATK	214	213	9079	0.995898	1	0.99949	100
SP_PIR_KEYWORDS	transferase	21	6.36364	0.79464	TPST2, QPCTL, HCK, ST8SIA3, EPHB4, SRC, NME6, EPHA6, CDYL, CHST10, CLK2, ZDHHC13, MAP3K10, GGPS1, PIGC, RPN2, MAPK7, CAMK2A, HS3ST3B1, MYLK, MATK	323	1394	19235	0.897111	1	0.996726	100
GOTERM_MF_FAT	GO:0005524~ATP binding	26	7.87879	0.814331	GCLC, ADCY7, ATP5B, UBE2G2, EPHB4, ABCA3, SRC, TTL, ACTG2, TOP1, ERCC6, CLK2, ENTPD8, CHD2, HSPA6, CAMK2A, CHD3, MATK, HCK, CNKSR3, NME6, EPHA6, MAP3K10, SLFN13, MAPK7, MYLK	256	1477	12983	0.892746	1	0.999943	100
GOTERM_MF_FAT	GO:0032553~ribonucleotide binding	32	9.69697	0.843856	GCLC, ADCY7, ATP5B, UBE2G2, EPHB4, ABCA3, SRC, TTL, RAB40A, TOP1, ACTG2, ERCC6, CLK2, PDE1C, ENTPD8, CHD2, HSPA6, RAPGEF3, HCN3, CAMK2A, CHD3, MATK, HCK, CNKSR3, NME6, RASL11B, EPHA6, MAP3K10, SLFN13, MAPK7, RASD2, MYLK	256	1836	12983	0.883919	1	0.999969	100
GOTERM_MF_FAT	GO:0032555~purine ribonucleotide binding	32	9.69697	0.843856	GCLC, ADCY7, ATP5B, UBE2G2, EPHB4, ABCA3, SRC, TTL, RAB40A, TOP1, ACTG2, ERCC6, CLK2, PDE1C, ENTPD8, CHD2, HSPA6, RAPGEF3, HCN3, CAMK2A, CHD3, MATK, HCK, CNKSR3, NME6, RASL11B, EPHA6, MAP3K10, SLFN13, MAPK7, RASD2, MYLK	256	1836	12983	0.883919	1	0.999969	100
INTERPRO	IPR002290:Serine/threonine protein kinase	4	1.21212	0.850234	CLK2, MAPK7, CAMK2A, MYLK	302	259	16659	0.851927	1	1	100
GOTERM_MF_FAT	GO:0017076~purine nucleotide binding	33	10	0.865479	GCLC, ADCY7, ATP5B, UBE2G2, EPHB4, ABCA3, TTL, SRC, RAB40A, TOP1, NPHP3, ACTG2, ERCC6, CLK2, PDE1C, ENTPD8, CHD2, HSPA6, RAPGEF3, HCN3, CAMK2A, CHD3, MATK, HCK, CNKSR3, NME6, RASL11B, EPHA6, MAP3K10, SLFN13, MAPK7, RASD2, MYLK	256	1918	12983	0.87257	1	0.999984	100
SP_PIR_KEYWORDS	serine/threonine-protein kinase	5	1.51515	0.884015	CLK2, MAP3K10, MAPK7, CAMK2A, MYLK	323	381	19235	0.78151	1	0.999177	100
INTERPRO	IPR008271:Serine/threonine protein kinase, active site	5	1.51515	0.885662	CLK2, MAP3K10, MAPK7, CAMK2A, MYLK	302	354	16659	0.779128	1	1	100
INTERPRO	IPR017442:Serine/threonine protein kinase-related	5	1.51515	0.892005	CLK2, MAP3K10, MAPK7, CAMK2A, MYLK	302	359	16659	0.768276	1	1	100
SMART	SM00220:S_TKc	4	1.21212	0.945797	CLK2, MAPK7, CAMK2A, MYLK	214	259	9079	0.655216	1	0.999996	100
GOTERM_MF_FAT	GO:0004674~protein serine/threonine kinase activity	5	1.51515	0.971777	CLK2, MAP3K10, MAPK7, CAMK2A, MYLK	256	430	12983	0.589707	1	1	100
Annotation Cluster 78	Enrichment Score: 0.31997495038694956
Category	Term	Count	%	PValue	Genes	List Total	Pop Hits	Pop Total	Fold Enrichment	Bonferroni	Benjamini	FDR
GOTERM_BP_FAT	GO:0050770~regulation of axonogenesis	3	0.909091	0.321538	BARHL2, CDH2, TTL	275	57	13528	2.58909	1	0.919892	99.8605
GOTERM_BP_FAT	GO:0010975~regulation of neuron projection development	3	0.909091	0.416121	BARHL2, CDH2, TTL	275	70	13528	2.10826	1	0.952757	99.989
GOTERM_BP_FAT	GO:0010769~regulation of cell morphogenesis involved in differentiation	3	0.909091	0.464301	BARHL2, CDH2, TTL	275	77	13528	1.9166	1	0.967302	99.9975
GOTERM_BP_FAT	GO:0031344~regulation of cell projection organization	3	0.909091	0.541163	BARHL2, CDH2, TTL	275	89	13528	1.65818	1	0.98184	99.9998
GOTERM_BP_FAT	GO:0022604~regulation of cell morphogenesis	3	0.909091	0.747389	BARHL2, CDH2, TTL	275	131	13528	1.12655	1	0.99759	100
Annotation Cluster 79	Enrichment Score: 0.301640604521713
Category	Term	Count	%	PValue	Genes	List Total	Pop Hits	Pop Total	Fold Enrichment	Bonferroni	Benjamini	FDR
GOTERM_CC_FAT	GO:0000267~cell fraction	20	6.06061	0.287534	WNT5A, TPST2, P4HB, CAV1, RAP1GAP, SLC6A4, ABCA3, TPI1, ERCC6, CHST10, SLC2A2, ENTPD8, CRH, GGPS1, RYR2, GLO1, RAPGEF3, PTPN1, CPD, LHB	195	1083	12782	1.2105	1	0.903429	98.8165
GOTERM_CC_FAT	GO:0005626~insoluble fraction	13	3.93939	0.626941	TPST2, P4HB, CAV1, RAP1GAP, SLC6A4, ABCA3, CHST10, SLC2A2, ENTPD8, RYR2, PTPN1, CPD, RAPGEF3	195	839	12782	1.01565	1	0.990878	99.9998
GOTERM_CC_FAT	GO:0005624~membrane fraction	12	3.63636	0.690497	P4HB, TPST2, CAV1, CHST10, RAP1GAP, SLC2A2, ENTPD8, SLC6A4, RYR2, RAPGEF3, CPD, ABCA3	195	809	12782	0.972292	1	0.994527	100
Annotation Cluster 80	Enrichment Score: 0.30029493767884124
Category	Term	Count	%	PValue	Genes	List Total	Pop Hits	Pop Total	Fold Enrichment	Bonferroni	Benjamini	FDR
GOTERM_BP_FAT	GO:0007187~G-protein signaling, coupled to cyclic nucleotide second messenger	4	1.21212	0.412938	PTHLH, ADCY7, PTGER4, MTNR1B	275	115	13528	1.71105	1	0.952219	99.988
GOTERM_BP_FAT	GO:0019935~cyclic-nucleotide-mediated signaling	4	1.21212	0.492196	PTHLH, ADCY7, PTGER4, MTNR1B	275	130	13528	1.51362	1	0.973317	99.999
GOTERM_BP_FAT	GO:0007188~G-protein signaling, coupled to cAMP nucleotide second messenger	3	0.909091	0.516398	PTHLH, ADCY7, PTGER4	275	85	13528	1.73621	1	0.978474	99.9996
GOTERM_BP_FAT	GO:0019932~second-messenger-mediated signaling	6	1.81818	0.520733	PTHLH, ADCY7, PTGER4, MTNR1B, HIST1H4F, HTR2C	275	235	13528	1.25598	1	0.978754	99.9996
GOTERM_BP_FAT	GO:0019933~cAMP-mediated signaling	3	0.909091	0.576638	PTHLH, ADCY7, PTGER4	275	95	13528	1.55345	1	0.986727	100
Annotation Cluster 81	Enrichment Score: 0.2972104464357412
Category	Term	Count	%	PValue	Genes	List Total	Pop Hits	Pop Total	Fold Enrichment	Bonferroni	Benjamini	FDR
GOTERM_CC_FAT	GO:0012505~endomembrane system	14	4.24242	0.408347	CAV1, ST8SIA3, GABARAP, SLC35A3, RNF180, NRM, RYR3, PIGC, RYR2, PDGFD, RPN2, RAPGEF3, CAMK2A, STX10	195	782	12782	1.17351	1	0.967861	99.896
GOTERM_CC_FAT	GO:0044432~endoplasmic reticulum part	7	2.12121	0.429787	RNF180, P4HB, PTGIS, RYR3, RYR2, PIGC, RPN2	195	347	12782	1.32231	1	0.967377	99.9358
GOTERM_CC_FAT	GO:0005789~endoplasmic reticulum membrane	5	1.51515	0.586306	RNF180, RYR3, RYR2, PIGC, RPN2	195	269	12782	1.21838	1	0.988287	99.999
GOTERM_CC_FAT	GO:0042175~nuclear envelope-endoplasmic reticulum network	5	1.51515	0.629145	RNF180, RYR3, RYR2, PIGC, RPN2	195	284	12782	1.15403	1	0.990351	99.9998
Annotation Cluster 82	Enrichment Score: 0.2967965804952694
Category	Term	Count	%	PValue	Genes	List Total	Pop Hits	Pop Total	Fold Enrichment	Bonferroni	Benjamini	FDR
INTERPRO	IPR000330:SNF2-related	3	0.909091	0.113366	ERCC6, CHD2, CHD3	302	32	16659	5.17146	1	0.907115	82.748
GOTERM_MF_FAT	GO:0003678~DNA helicase activity	3	0.909091	0.185146	ERCC6, CHD2, CHD3	256	40	12983	3.80361	1	0.955557	94.4775
GOTERM_MF_FAT	GO:0008094~DNA-dependent ATPase activity	3	0.909091	0.308624	ERCC6, CHD2, CHD3	256	57	12983	2.6692	1	0.986201	99.4598
UP_SEQ_FEATURE	domain:Helicase C-terminal	3	0.909091	0.530463	ERCC6, CHD2, CHD3	323	105	19113	1.69067	1	0.999997	99.9993
UP_SEQ_FEATURE	domain:Helicase ATP-binding	3	0.909091	0.555614	ERCC6, CHD2, CHD3	323	110	19113	1.61382	1	0.999998	99.9997
INTERPRO	IPR014021:Helicase, superfamily 1 and 2, ATP-binding	3	0.909091	0.578855	ERCC6, CHD2, CHD3	302	107	16659	1.54661	1	0.999953	99.9997
INTERPRO	IPR001650:DNA/RNA helicase, C-terminal	3	0.909091	0.578855	ERCC6, CHD2, CHD3	302	107	16659	1.54661	1	0.999953	99.9997
INTERPRO	IPR014001:DEAD-like helicase, N-terminal	3	0.909091	0.588956	ERCC6, CHD2, CHD3	302	109	16659	1.51823	1	0.999956	99.9998
SP_PIR_KEYWORDS	helicase	3	0.909091	0.659362	ERCC6, CHD2, CHD3	323	134	19235	1.33323	1	0.99195	99.9999
SMART	SM00490:HELICc	3	0.909091	0.715426	ERCC6, CHD2, CHD3	214	106	9079	1.20071	1	0.999698	100
SMART	SM00487:DEXDc	3	0.909091	0.729751	ERCC6, CHD2, CHD3	214	109	9079	1.16767	1	0.999677	100
GOTERM_MF_FAT	GO:0004386~helicase activity	3	0.909091	0.764926	ERCC6, CHD2, CHD3	256	140	12983	1.08675	1	0.999937	100
GOTERM_MF_FAT	GO:0042623~ATPase activity, coupled	5	1.51515	0.785607	ERCC6, ATP5B, CHD2, ABCA3, CHD3	256	272	12983	0.932258	1	0.999954	100
GOTERM_MF_FAT	GO:0016887~ATPase activity	5	1.51515	0.897596	ERCC6, ATP5B, CHD2, ABCA3, CHD3	256	334	12983	0.759204	1	0.999994	100
Annotation Cluster 83	Enrichment Score: 0.28984647164854643
Category	Term	Count	%	PValue	Genes	List Total	Pop Hits	Pop Total	Fold Enrichment	Bonferroni	Benjamini	FDR
GOTERM_BP_FAT	GO:0032504~multicellular organism reproduction	12	3.63636	0.399402	PTHLH, RBMY1A1, CAV1, RBMY1F, CDYL, SPAG6, EREG, HOXA10, PAX5, FOXC1, NPY5R, DAZAP1	275	487	13528	1.21214	1	0.947609	99.9823
GOTERM_BP_FAT	GO:0048609~reproductive process in a multicellular organism	12	3.63636	0.399402	PTHLH, RBMY1A1, CAV1, RBMY1F, CDYL, SPAG6, EREG, HOXA10, PAX5, FOXC1, NPY5R, DAZAP1	275	487	13528	1.21214	1	0.947609	99.9823
GOTERM_BP_FAT	GO:0007276~gamete generation	9	2.72727	0.550584	RBMY1A1, RBMY1F, CDYL, SPAG6, EREG, HOXA10, PAX5, FOXC1, DAZAP1	275	395	13528	1.12085	1	0.983286	99.9999
GOTERM_BP_FAT	GO:0019953~sexual reproduction	10	3.0303	0.58463	RBMY1A1, RBMY1F, CDYL, ZPBP, SPAG6, EREG, HOXA10, PAX5, FOXC1, DAZAP1	275	458	13528	1.07408	1	0.987635	100
GOTERM_BP_FAT	GO:0048232~male gamete generation	7	2.12121	0.595934	RBMY1A1, RBMY1F, CDYL, SPAG6, HOXA10, PAX5, DAZAP1	275	308	13528	1.11802	1	0.98867	100
GOTERM_BP_FAT	GO:0007283~spermatogenesis	7	2.12121	0.595934	RBMY1A1, RBMY1F, CDYL, SPAG6, HOXA10, PAX5, DAZAP1	275	308	13528	1.11802	1	0.98867	100
Annotation Cluster 84	Enrichment Score: 0.28894469420391317
Category	Term	Count	%	PValue	Genes	List Total	Pop Hits	Pop Total	Fold Enrichment	Bonferroni	Benjamini	FDR
GOTERM_BP_FAT	GO:0012501~programmed cell death	15	4.54545	0.356592	CCK, APH1A, PAX3, PMAIP1, DIDO1, DAXX, NME6, TRADD, TOP1, TSC22D3, HAND2, SULF1, POU4F3, MAPK7, TWIST1	275	611	13528	1.20768	1	0.933474	99.9432
GOTERM_BP_FAT	GO:0006915~apoptosis	14	4.24242	0.446166	CCK, APH1A, PAX3, PMAIP1, DIDO1, DAXX, TRADD, NME6, TSC22D3, HAND2, SULF1, POU4F3, MAPK7, TWIST1	275	602	13528	1.14402	1	0.963474	99.9955
GOTERM_BP_FAT	GO:0008219~cell death	15	4.54545	0.599751	CCK, APH1A, PAX3, PMAIP1, DIDO1, DAXX, NME6, TRADD, TOP1, TSC22D3, HAND2, SULF1, POU4F3, MAPK7, TWIST1	275	719	13528	1.02627	1	0.988775	100
GOTERM_BP_FAT	GO:0016265~death	15	4.54545	0.61025	CCK, APH1A, PAX3, PMAIP1, DIDO1, DAXX, NME6, TRADD, TOP1, TSC22D3, HAND2, SULF1, POU4F3, MAPK7, TWIST1	275	724	13528	1.01919	1	0.989241	100
SP_PIR_KEYWORDS	Apoptosis	7	2.12121	0.616779	TSC22D3, SULF1, PMAIP1, DAXX, DIDO1, TRADD, NME6	323	381	19235	1.09411	1	0.989615	99.9997
Annotation Cluster 85	Enrichment Score: 0.2854619770453352
Category	Term	Count	%	PValue	Genes	List Total	Pop Hits	Pop Total	Fold Enrichment	Bonferroni	Benjamini	FDR
INTERPRO	IPR019787:Zinc finger, PHD-finger	3	0.909091	0.456143	ING1, DIDO1, CHD3	302	85	16659	1.9469	1	0.999729	99.9863
INTERPRO	IPR001965:Zinc finger, PHD-type	3	0.909091	0.485832	ING1, DIDO1, CHD3	302	90	16659	1.83874	1	0.999807	99.994
SMART	SM00249:PHD	3	0.909091	0.628097	ING1, DIDO1, CHD3	214	90	9079	1.41417	1	0.999166	99.999
Annotation Cluster 86	Enrichment Score: 0.2627845442934988
Category	Term	Count	%	PValue	Genes	List Total	Pop Hits	Pop Total	Fold Enrichment	Bonferroni	Benjamini	FDR
KEGG_PATHWAY	hsa00230:Purine metabolism	5	1.51515	0.232697	ADCY7, PDE1C, ENTPD8, NME6, CANT1	83	153	5085	2.00213	1	0.830112	94.2883
GOTERM_BP_FAT	GO:0009165~nucleotide biosynthetic process	5	1.51515	0.523841	ADCY7, ATP5B, ENTPD8, PRPSAP2, NME6	275	186	13528	1.32239	1	0.978751	99.9997
GOTERM_BP_FAT	GO:0034654~nucleobase, nucleoside, nucleotide and nucleic acid biosynthetic process	5	1.51515	0.558055	ADCY7, ATP5B, ENTPD8, PRPSAP2, NME6	275	193	13528	1.27442	1	0.984099	99.9999
GOTERM_BP_FAT	GO:0034404~nucleobase, nucleoside and nucleotide biosynthetic process	5	1.51515	0.558055	ADCY7, ATP5B, ENTPD8, PRPSAP2, NME6	275	193	13528	1.27442	1	0.984099	99.9999
GOTERM_BP_FAT	GO:0044271~nitrogen compound biosynthetic process	7	2.12121	0.647905	ADCY7, ATP5B, ASMTL, ENTPD8, NFE2L1, PRPSAP2, NME6	275	325	13528	1.05954	1	0.992266	100
GOTERM_BP_FAT	GO:0006163~purine nucleotide metabolic process	4	1.21212	0.730739	PTHLH, ADCY7, ATP5B, NME6	275	186	13528	1.05791	1	0.997077	100
GOTERM_BP_FAT	GO:0006164~purine nucleotide biosynthetic process	3	0.909091	0.805175	ADCY7, ATP5B, NME6	275	148	13528	0.99715	1	0.99905	100
Annotation Cluster 87	Enrichment Score: 0.25472615365651785
Category	Term	Count	%	PValue	Genes	List Total	Pop Hits	Pop Total	Fold Enrichment	Bonferroni	Benjamini	FDR
GOTERM_BP_FAT	GO:0006916~anti-apoptosis	7	2.12121	0.240528	GCLC, TBX3, ESR1, GLO1, FOXC1, NKX2-5, NME6	275	206	13528	1.6716	1	0.859654	99.0561
GOTERM_BP_FAT	GO:0043066~negative regulation of apoptosis	7	2.12121	0.72666	GCLC, TBX3, ESR1, GLO1, FOXC1, NKX2-5, NME6	275	354	13528	0.972738	1	0.996964	100
GOTERM_BP_FAT	GO:0043069~negative regulation of programmed cell death	7	2.12121	0.738914	GCLC, TBX3, ESR1, GLO1, FOXC1, NKX2-5, NME6	275	359	13528	0.95919	1	0.997374	100
GOTERM_BP_FAT	GO:0060548~negative regulation of cell death	7	2.12121	0.741317	GCLC, TBX3, ESR1, GLO1, FOXC1, NKX2-5, NME6	275	360	13528	0.956525	1	0.997442	100
Annotation Cluster 88	Enrichment Score: 0.24844098095069622
Category	Term	Count	%	PValue	Genes	List Total	Pop Hits	Pop Total	Fold Enrichment	Bonferroni	Benjamini	FDR
GOTERM_BP_FAT	GO:0032869~cellular response to insulin stimulus	3	0.909091	0.401956	IGFBP1, PTPN1, GHSR	275	68	13528	2.17027	1	0.948387	99.9836
GOTERM_BP_FAT	GO:0032870~cellular response to hormone stimulus	4	1.21212	0.507428	ADCY7, IGFBP1, PTPN1, GHSR	275	133	13528	1.47948	1	0.976543	99.9994
GOTERM_BP_FAT	GO:0032868~response to insulin stimulus	3	0.909091	0.604643	IGFBP1, PTPN1, GHSR	275	100	13528	1.47578	1	0.988891	100
GOTERM_BP_FAT	GO:0043434~response to peptide hormone stimulus	3	0.909091	0.82259	IGFBP1, PTPN1, GHSR	275	154	13528	0.9583	1	0.999304	100
Annotation Cluster 89	Enrichment Score: 0.22965040832562508
Category	Term	Count	%	PValue	Genes	List Total	Pop Hits	Pop Total	Fold Enrichment	Bonferroni	Benjamini	FDR
SP_PIR_KEYWORDS	protein phosphatase	4	1.21212	0.37145	CTDSPL, PPM1H, PTP4A2, PTPN1	323	130	19235	1.83234	1	0.951602	99.7981
GOTERM_MF_FAT	GO:0004721~phosphoprotein phosphatase activity	4	1.21212	0.632691	CTDSPL, PPM1H, PTP4A2, PTPN1	256	165	12983	1.22945	1	0.999439	99.9999
GOTERM_MF_FAT	GO:0016791~phosphatase activity	4	1.21212	0.870877	CTDSPL, PPM1H, PTP4A2, PTPN1	256	249	12983	0.814696	1	0.999986	100
Annotation Cluster 90	Enrichment Score: 0.1888171548394944
Category	Term	Count	%	PValue	Genes	List Total	Pop Hits	Pop Total	Fold Enrichment	Bonferroni	Benjamini	FDR
GOTERM_BP_FAT	GO:0045761~regulation of adenylate cyclase activity	3	0.909091	0.582352	PTHLH, ADCY7, GABBR1	275	96	13528	1.53727	1	0.987449	100
GOTERM_BP_FAT	GO:0031279~regulation of cyclase activity	3	0.909091	0.599156	PTHLH, ADCY7, GABBR1	275	99	13528	1.49069	1	0.988832	100
GOTERM_BP_FAT	GO:0051339~regulation of lyase activity	3	0.909091	0.610074	PTHLH, ADCY7, GABBR1	275	101	13528	1.46117	1	0.98935	100
GOTERM_BP_FAT	GO:0030817~regulation of cAMP biosynthetic process	3	0.909091	0.610074	PTHLH, ADCY7, GABBR1	275	101	13528	1.46117	1	0.98935	100
GOTERM_BP_FAT	GO:0030814~regulation of cAMP metabolic process	3	0.909091	0.620765	PTHLH, ADCY7, GABBR1	275	103	13528	1.4328	1	0.990447	100
GOTERM_BP_FAT	GO:0030808~regulation of nucleotide biosynthetic process	3	0.909091	0.656405	PTHLH, ADCY7, GABBR1	275	110	13528	1.34162	1	0.992824	100
GOTERM_BP_FAT	GO:0030802~regulation of cyclic nucleotide biosynthetic process	3	0.909091	0.656405	PTHLH, ADCY7, GABBR1	275	110	13528	1.34162	1	0.992824	100
GOTERM_BP_FAT	GO:0030799~regulation of cyclic nucleotide metabolic process	3	0.909091	0.670842	PTHLH, ADCY7, GABBR1	275	113	13528	1.306	1	0.993794	100
GOTERM_BP_FAT	GO:0006140~regulation of nucleotide metabolic process	3	0.909091	0.684786	PTHLH, ADCY7, GABBR1	275	116	13528	1.27223	1	0.994698	100
GOTERM_BP_FAT	GO:0044092~negative regulation of molecular function	6	1.81818	0.81076	MDFI, PTHLH, CAV1, ADCY7, GABBR1, PYDC1	275	334	13528	0.883702	1	0.999132	100
Annotation Cluster 91	Enrichment Score: 0.18211267255891955
Category	Term	Count	%	PValue	Genes	List Total	Pop Hits	Pop Total	Fold Enrichment	Bonferroni	Benjamini	FDR
GOTERM_BP_FAT	GO:0006936~muscle contraction	5	1.51515	0.375234	ACTG2, RYR3, TBX20, RYR2, KCNIP2	275	153	13528	1.60761	1	0.938241	99.9655
GOTERM_BP_FAT	GO:0003012~muscle system process	5	1.51515	0.443663	ACTG2, RYR3, TBX20, RYR2, KCNIP2	275	168	13528	1.46407	1	0.962928	99.9952
INTERPRO	IPR018248:EF hand	3	0.909091	0.684195	SLC25A25, RYR3, KCNIP2	302	130	16659	1.27298	1	0.999991	100
INTERPRO	IPR002048:Calcium-binding EF-hand	3	0.909091	0.7336	SLC25A25, RYR2, KCNIP2	302	143	16659	1.15725	1	0.999997	100
INTERPRO	IPR018249:EF-HAND 2	4	1.21212	0.749059	SLC25A25, RYR3, RYR2, KCNIP2	302	215	16659	1.02627	1	0.999998	100
INTERPRO	IPR011992:EF-Hand type	4	1.21212	0.802785	SLC25A25, RYR3, RYR2, KCNIP2	302	236	16659	0.934953	1	0.999998	100
UP_SEQ_FEATURE	domain:EF-hand 2	3	0.909091	0.814423	SLC25A25, RYR2, KCNIP2	323	182	19113	0.975385	1	1	100
SMART	SM00054:EFh	3	0.909091	0.853372	SLC25A25, RYR2, KCNIP2	214	143	9079	0.89004	1	0.999896	100
Annotation Cluster 92	Enrichment Score: 0.16185099072089462
Category	Term	Count	%	PValue	Genes	List Total	Pop Hits	Pop Total	Fold Enrichment	Bonferroni	Benjamini	FDR
INTERPRO	IPR001440:Tetratricopeptide TPR-1	3	0.909091	0.542086	ST13, NPHP3, TTC7A	302	100	16659	1.65487	1	0.999932	99.9989
INTERPRO	IPR019734:Tetratricopeptide repeat	3	0.909091	0.627556	ST13, NPHP3, TTC7A	302	117	16659	1.41442	1	0.999978	99.9999
INTERPRO	IPR013026:Tetratricopeptide region	3	0.909091	0.645779	ST13, NPHP3, TTC7A	302	121	16659	1.36766	1	0.999976	100
UP_SEQ_FEATURE	repeat:TPR 3	3	0.909091	0.678491	ST13, NPHP3, TTC7A	323	138	19113	1.28638	1	1	100
UP_SEQ_FEATURE	repeat:TPR 2	3	0.909091	0.725432	ST13, NPHP3, TTC7A	323	151	19113	1.17563	1	1	100
UP_SEQ_FEATURE	repeat:TPR 1	3	0.909091	0.725432	ST13, NPHP3, TTC7A	323	151	19113	1.17563	1	1	100
SP_PIR_KEYWORDS	tpr repeat	3	0.909091	0.751286	ST13, NPHP3, TTC7A	323	160	19235	1.11658	1	0.99526	100
SMART	SM00028:TPR	3	0.909091	0.760817	ST13, NPHP3, TTC7A	214	116	9079	1.0972	1	0.999542	100
INTERPRO	IPR011990:Tetratricopeptide-like helical	3	0.909091	0.779315	ST13, NPHP3, TTC7A	302	157	16659	1.05406	1	0.999998	100
Annotation Cluster 93	Enrichment Score: 0.15709672987114837
Category	Term	Count	%	PValue	Genes	List Total	Pop Hits	Pop Total	Fold Enrichment	Bonferroni	Benjamini	FDR
UP_SEQ_FEATURE	zinc finger region:C2H2-type 2; degenerate	3	0.909091	0.3367	ZNF529, ZNF606, ZNF484	323	71	19113	2.50028	1	0.999911	99.8384
UP_SEQ_FEATURE	zinc finger region:C2H2-type 1; degenerate	4	1.21212	0.338457	ZNF529, ZNF671, ZNF606, ZNF484	323	122	19113	1.94011	1	0.999896	99.845
PIR_SUPERFAMILY	PIRSF005559:zinc finger protein ZFP-36	4	1.21212	0.482674	ZNF529, ZNF671, ZNF565, ZNF133	141	137	7396	1.5315	1	0.999999	99.9622
UP_SEQ_FEATURE	zinc finger region:C2H2-type 10	7	2.12121	0.492371	ZNF529, ZNF671, ZNF565, ZNF133, ZNF71, ZNF606, ZNF484	323	334	19113	1.24016	1	0.999993	99.9975
UP_SEQ_FEATURE	zinc finger region:C2H2-type 11	6	1.81818	0.553413	ZNF529, ZNF565, ZNF133, ZNF71, ZNF606, ZNF484	323	293	19113	1.21174	1	0.999999	99.9997
UP_SEQ_FEATURE	zinc finger region:C2H2-type 9	7	2.12121	0.610158	ZNF529, ZNF671, ZNF565, ZNF133, ZNF71, ZNF606, ZNF484	323	376	19113	1.10163	1	1	100
UP_SEQ_FEATURE	zinc finger region:C2H2-type 12	5	1.51515	0.616402	ZNF565, ZNF133, ZNF71, ZNF606, ZNF484	323	252	19113	1.17407	1	1	100
UP_SEQ_FEATURE	zinc finger region:C2H2-type 13	4	1.21212	0.661305	ZNF133, ZNF71, ZNF606, ZNF484	323	201	19113	1.17758	1	1	100
UP_SEQ_FEATURE	zinc finger region:C2H2-type 8	7	2.12121	0.707517	ZNF529, ZNF671, ZNF565, ZNF133, ZNF71, ZNF606, ZNF484	323	417	19113	0.993318	1	1	100
UP_SEQ_FEATURE	zinc finger region:C2H2-type 6	8	2.42424	0.7184	ZNF529, ZNF671, ZNF565, PRDM14, ZNF133, ZNF71, ZNF606, ZNF484	323	488	19113	0.970055	1	1	100
UP_SEQ_FEATURE	zinc finger region:C2H2-type 14	3	0.909091	0.745073	ZNF133, ZNF606, ZNF484	323	157	19113	1.1307	1	1	100
INTERPRO	IPR001909:Krueppel-associated box	6	1.81818	0.772112	ZNF529, ZNF671, ZNF565, ZNF133, ZNF606, ZNF484	302	355	16659	0.93232	1	0.999998	100
UP_SEQ_FEATURE	zinc finger region:C2H2-type 7	7	2.12121	0.774719	ZNF529, ZNF671, ZNF565, ZNF133, ZNF71, ZNF606, ZNF484	323	451	19113	0.918434	1	1	100
INTERPRO	IPR015880:Zinc finger, C2H2-like	13	3.93939	0.781087	ZNF529, ZNF565, ZNF133, RBM6, ZNF503, PRDM13, ZNF671, PRDM14, ZNF71, ZBTB2, ZNF606, ZNF484, KLF4	302	797	16659	0.899761	1	0.999998	100
INTERPRO	IPR013087:Zinc finger, C2H2-type/integrase, DNA-binding	10	3.0303	0.794535	ZNF529, ZNF671, ZNF565, PRDM14, ZNF133, ZBTB2, ZNF71, ZNF606, KLF4, ZNF484	302	621	16659	0.888281	1	0.999998	100
UP_SEQ_FEATURE	zinc finger region:C2H2-type 5	8	2.42424	0.805165	ZNF529, ZNF671, ZNF565, PRDM14, ZNF133, ZNF71, ZNF606, ZNF484	323	538	19113	0.879901	1	1	100
UP_SEQ_FEATURE	domain:KRAB	5	1.51515	0.813485	ZNF529, ZNF671, ZNF133, ZNF606, ZNF484	323	332	19113	0.891165	1	1	100
INTERPRO	IPR007087:Zinc finger, C2H2-type	12	3.63636	0.843713	PRDM13, ZNF529, ZNF671, ZNF565, PRDM14, ZNF133, ZBTB2, ZNF71, ZNF503, ZNF606, KLF4, ZNF484	302	784	16659	0.84432	1	1	100
UP_SEQ_FEATURE	zinc finger region:C2H2-type 4	8	2.42424	0.855062	PRDM13, ZNF529, ZNF671, ZNF565, PRDM14, ZNF133, ZNF71, ZNF606	323	575	19113	0.823282	1	1	100
UP_SEQ_FEATURE	zinc finger region:C2H2-type 2	8	2.42424	0.890364	PRDM13, ZNF671, ZNF565, PRDM14, ZNF133, ZBTB2, ZNF71, KLF4	323	608	19113	0.778597	1	1	100
UP_SEQ_FEATURE	zinc finger region:C2H2-type 3	8	2.42424	0.903006	PRDM13, ZNF529, ZNF671, ZNF565, PRDM14, ZNF133, ZNF71, KLF4	323	622	19113	0.761072	1	1	100
SMART	SM00349:KRAB	6	1.81818	0.92422	ZNF529, ZNF671, ZNF565, ZNF133, ZNF606, ZNF484	214	355	9079	0.717046	1	0.99999	100
UP_SEQ_FEATURE	zinc finger region:C2H2-type 1	6	1.81818	0.952903	PRDM13, ZNF565, ZNF133, ZBTB2, ZNF71, KLF4	323	542	19113	0.655056	1	1	100
SMART	SM00355:ZnF_C2H2	13	3.93939	0.967787	ZNF529, ZNF565, ZNF133, RBM6, ZNF503, PRDM13, ZNF671, PRDM14, ZNF71, ZBTB2, ZNF606, ZNF484, KLF4	214	797	9079	0.692005	1	0.999998	100
Annotation Cluster 94	Enrichment Score: 0.15557419165393477
Category	Term	Count	%	PValue	Genes	List Total	Pop Hits	Pop Total	Fold Enrichment	Bonferroni	Benjamini	FDR
INTERPRO	IPR018029:C2 membrane targeting protein	3	0.909091	0.573736	NEDD4L, SMURF1, RASA2	302	106	16659	1.5612	1	0.999956	99.9996
INTERPRO	IPR000008:C2 calcium-dependent membrane targeting	3	0.909091	0.711667	NEDD4L, SMURF1, RASA2	302	137	16659	1.20793	1	0.999994	100
SMART	SM00239:C2	3	0.909091	0.836158	NEDD4L, SMURF1, RASA2	214	137	9079	0.92902	1	0.999873	100
Annotation Cluster 95	Enrichment Score: 0.15514320804129397
Category	Term	Count	%	PValue	Genes	List Total	Pop Hits	Pop Total	Fold Enrichment	Bonferroni	Benjamini	FDR
GOTERM_CC_FAT	GO:0030054~cell junction	8	2.42424	0.676146	CAV1, CNKSR3, GABBR1, GJB3, CDH2, GJE1, CAMK2A, LRRC7	195	518	12782	1.01234	1	0.994385	100
GOTERM_CC_FAT	GO:0005912~adherens junction	3	0.909091	0.685228	CAV1, CDH2, LRRC7	195	155	12782	1.26868	1	0.994601	100
GOTERM_CC_FAT	GO:0070161~anchoring junction	3	0.909091	0.739085	CAV1, CDH2, LRRC7	195	172	12782	1.14329	1	0.995173	100
Annotation Cluster 96	Enrichment Score: 0.15479546839159403
Category	Term	Count	%	PValue	Genes	List Total	Pop Hits	Pop Total	Fold Enrichment	Bonferroni	Benjamini	FDR
GOTERM_CC_FAT	GO:0005886~plasma membrane	64	19.3939	0.205015	KCNC2, SLC5A5, PCDHA2, ADCY7, ATP5B, SLC6A4, GABBR1, KCNIP2, CDH22, RDH8, OLIG3, SLC2A2, TGFA, GJE1, LRRC7, PCDHB8, PTGER4, ICAM3, ESR1, SLC7A10, HDAC11, PODXL2, LYNX1, EREG, NRM, SLC27A6, RYR2, CNTN4, ADD2, HS3ST3B1, RASD2, DCBLD2, CAV1, APH1A, KCNA1, ITGA10, CDH2, PCDHB10, ABCA3, EPHB4, SRC, RAB40A, KCNS1, PCDHB16, TTYH1, ENTPD8, NDRG1, CAMK2A, P4HB, GPR75, CNKSR3, GJB3, CD63, NPY5R, GABARAP, T…	195	3777	12782	1.1107	1	0.874168	95.0338
GOTERM_CC_FAT	GO:0031224~intrinsic to membrane	84	25.4545	0.542261	KCNC2, SLC5A5, QPCTL, ADCY7, PCDHA2, SLC6A4, GABBR1, KCNIP2, SLC35A3, CANT1, CDH22, RDH8, PTGIS, SLC25A25, CHST10, TMEM20, SLC2A2, CREB3L2, TGFA, PIGC, CREB3L3, RPN2, GJE1, LRRC4, SLC12A8, PCDHB8, PTGER4, ICAM3, SLC7A10, RNF170, RNF180, PODXL2, LYNX1, EREG, NRM, RYR3, ZDHHC13, SLC27A6, RYR2, CNTN4, CPD, BTN3A2, HS3ST3B1, RASD2, KCNH5, DCBLD2, TPST2, CAV1, APH1A, KCNA1, LRBA, UBE2V1, ITGA10, ST8SI…	195	5485	12782	1.00385	1	0.987173	99.9964
GOTERM_CC_FAT	GO:0016021~integral to membrane	80	24.2424	0.608164	KCNC2, SLC5A5, QPCTL, ADCY7, PCDHA2, SLC6A4, GABBR1, KCNIP2, SLC35A3, CANT1, CDH22, RDH8, PTGIS, SLC25A25, CHST10, TMEM20, SLC2A2, CREB3L2, TGFA, PIGC, CREB3L3, RPN2, GJE1, LRRC4, SLC12A8, PCDHB8, PTGER4, ICAM3, SLC7A10, RNF170, RNF180, PODXL2, EREG, NRM, RYR3, ZDHHC13, SLC27A6, RYR2, CPD, BTN3A2, HS3ST3B1, KCNH5, DCBLD2, TPST2, CAV1, APH1A, KCNA1, LRBA, UBE2V1, ITGA10, ST8SIA3, PAQR9, CDH2, ABCA…	195	5297	12782	0.989975	1	0.989388	99.9995
SP_PIR_KEYWORDS	cell membrane	34	10.303	0.769682	CAV1, PCDHA2, GABBR1, LRBA, CDH2, KCNIP2, PCDHB10, RAB40A, CDH22, KCNS1, TTYH1, ENTPD8, TGFA, NDRG1, CAMK2A, LRRC4, P4HB, PCDHB8, PTGER4, GPR75, CNKSR3, GJB3, CD63, NPY5R, LYNX1, TULP3, EREG, PTP4A2, MTNR1B, SLC27A6, CNTN4, GHSR, HTR2C, ADD2	323	2194	19235	0.922852	1	0.995938	100
UP_SEQ_FEATURE	transmembrane region	78	23.6364	0.787722	KCNC2, SLC5A5, QPCTL, ADCY7, PCDHA2, SLC6A4, GABBR1, SLC35A3, CANT1, CDH22, RDH8, PTGIS, SLC25A25, CHST10, TMEM20, SLC2A2, CREB3L2, TGFA, PIGC, CREB3L3, RPN2, LRRC4, SLC12A8, PCDHB8, PTGER4, ICAM3, SLC7A10, RNF170, RNF180, PODXL2, EREG, NRM, RYR3, ZDHHC13, SLC27A6, RYR2, CPD, BTN3A2, HS3ST3B1, KCNH5, DCBLD2, TPST2, CAV1, APH1A, KCNA1, LRBA, UBE2V1, ITGA10, ST8SIA3, PAQR9, CDH2, ABCA3, PCDHB10, EP…	323	4911	19113	0.939834	1	1	100
SP_PIR_KEYWORDS	transmembrane	78	23.6364	0.806177	KCNC2, SLC5A5, QPCTL, ADCY7, PCDHA2, SLC6A4, GABBR1, SLC35A3, CANT1, CDH22, RDH8, PTGIS, SLC25A25, CHST10, TMEM20, SLC2A2, CREB3L2, TGFA, PIGC, CREB3L3, RPN2, LRRC4, SLC12A8, PCDHB8, PTGER4, ICAM3, SLC7A10, RNF170, RNF180, PODXL2, EREG, NRM, RYR3, ZDHHC13, SLC27A6, RYR2, CPD, BTN3A2, HS3ST3B1, KCNH5, DCBLD2, TPST2, CAV1, APH1A, KCNA1, LRBA, UBE2V1, ITGA10, ST8SIA3, PAQR9, CDH2, ABCA3, PCDHB10, EP…	323	4973	19235	0.934041	1	0.997149	100
UP_SEQ_FEATURE	topological domain:Cytoplasmic	51	15.4545	0.861155	KCNC2, SLC5A5, PCDHA2, ADCY7, SLC6A4, GABBR1, CANT1, CDH22, CHST10, SLC2A2, CREB3L2, TGFA, CREB3L3, RPN2, LRRC4, PCDHB8, PTGER4, ICAM3, PODXL2, EREG, RYR3, RYR2, CPD, BTN3A2, HS3ST3B1, KCNH5, DCBLD2, TPST2, CAV1, ITGA10, ST8SIA3, CDH2, PAQR9, EPHB4, PCDHB10, KCNS1, PRRG4, PCDHB16, ENTPD8, TTYH1, HCN3, STX10, GPR75, GJB3, CD63, NPY5R, EPHA6, NPHS2, MTNR1B, GHSR, HTR2C	323	3374	19113	0.89444	1	1	100
SP_PIR_KEYWORDS	glycoprotein	65	19.697	0.8827	KCNC2, SLC5A5, PCDHA2, ADCY7, SLC6A4, GABBR1, PAX5, CANT1, CDH22, CHST10, SEMA3G, SLC2A2, CREB3L2, TGFA, CREB3L3, RPN2, PDGFD, LRRC4, SLC12A8, WNT10B, PCDHB8, PTGER4, ICAM3, ESR1, PODXL2, LYNX1, C19ORF36, EREG, RYR3, RYR2, WNT11, CNTN4, CPD, BTN3A2, HS3ST3B1, KCNH5, DCBLD2, WNT5A, TPST2, KCNA1, ITGA10, ST8SIA3, CDH2, PCDHB10, EPHB4, ZPBP, PCDHB16, COL27A1, TTYH1, ENTPD8, HCN3, MEST, THBS4, GPR75,…	323	4318	19235	0.896438	1	0.99921	100
SP_PIR_KEYWORDS	membrane	96	29.0909	0.89078	KCNC2, SLC5A5, QPCTL, ADCY7, PCDHA2, ATP5B, SLC6A4, GABBR1, KCNIP2, SLC35A3, CANT1, CDH22, RDH8, PTGIS, SLC25A25, CHST10, TMEM20, SLC2A2, CREB3L2, TGFA, PIGC, CREB3L3, RAPGEF3, RPN2, LRRC4, SLC12A8, PCDHB8, PTGER4, ICAM3, SLC7A10, RNF170, RNF180, PODXL2, LYNX1, NRM, EREG, RYR3, ZDHHC13, SLC27A6, RYR2, CNTN4, CPD, BTN3A2, ADD2, HS3ST3B1, RASD2, KCNH5, DCBLD2, TPST2, CAV1, APH1A, RAP1GAP, KCNA1, LR…	323	6256	19235	0.913827	1	0.999269	100
UP_SEQ_FEATURE	glycosylation site:N-linked (GlcNAc...)	62	18.7879	0.893431	KCNC2, SLC5A5, PCDHA2, ADCY7, SLC6A4, GABBR1, CANT1, CDH22, CHST10, SEMA3G, SLC2A2, CREB3L2, TGFA, CREB3L3, RPN2, PDGFD, LRRC4, SLC12A8, WNT10B, PCDHB8, PTGER4, ICAM3, PODXL2, C19ORF36, EREG, RYR3, RYR2, WNT11, CNTN4, CPD, BTN3A2, HS3ST3B1, KCNH5, DCBLD2, WNT5A, TPST2, KCNA1, ITGA10, ST8SIA3, CDH2, PCDHB10, EPHB4, ZPBP, PCDHB16, COL27A1, TTYH1, ENTPD8, HCN3, MEST, THBS4, GPR75, COL5A3, CD63, NPY5…	323	4129	19113	0.888532	1	1	100
UP_SEQ_FEATURE	topological domain:Extracellular	33	10	0.991729	DCBLD2, SLC5A5, PCDHA2, SLC6A4, GABBR1, ITGA10, CDH2, PAQR9, PCDHB10, EPHB4, CDH22, PRRG4, PCDHB16, SLC2A2, TTYH1, ENTPD8, TGFA, LRRC4, PCDHB8, PTGER4, GPR75, ICAM3, GJB3, CD63, NPY5R, PODXL2, EPHA6, EREG, MTNR1B, CPD, GHSR, HTR2C, BTN3A2	323	2719	19113	0.718176	1	1	100
Annotation Cluster 97	Enrichment Score: 0.13016655847610584
Category	Term	Count	%	PValue	Genes	List Total	Pop Hits	Pop Total	Fold Enrichment	Bonferroni	Benjamini	FDR
UP_SEQ_FEATURE	domain:Ig-like C2-type 5	3	0.909091	0.236974	ICAM3, CNTN4, MYLK	323	55	19113	3.22764	1	0.999397	98.5518
UP_SEQ_FEATURE	domain:Ig-like C2-type 4	3	0.909091	0.367245	ICAM3, CNTN4, MYLK	323	76	19113	2.33579	1	0.999938	99.9228
UP_SEQ_FEATURE	domain:Ig-like C2-type 3	3	0.909091	0.612012	ICAM3, CNTN4, MYLK	323	122	19113	1.45508	1	1	100
UP_SEQ_FEATURE	domain:Ig-like C2-type 1	3	0.909091	0.832774	ICAM3, CNTN4, MYLK	323	190	19113	0.934316	1	1	100
UP_SEQ_FEATURE	domain:Ig-like C2-type 2	3	0.909091	0.834949	ICAM3, CNTN4, MYLK	323	191	19113	0.929425	1	1	100
INTERPRO	IPR003599:Immunoglobulin subtype	5	1.51515	0.850538	SEMA3G, ICAM3, CNTN4, BTN3A2, MYLK	302	330	16659	0.835792	1	1	100
INTERPRO	IPR003598:Immunoglobulin subtype 2	3	0.909091	0.887908	LRRC4, CNTN4, MYLK	302	205	16659	0.807252	1	1	100
SP_PIR_KEYWORDS	Immunoglobulin domain	6	1.81818	0.89742	LRRC4, SEMA3G, ICAM3, CNTN4, BTN3A2, MYLK	323	470	19235	0.760227	1	0.999302	100
INTERPRO	IPR013106:Immunoglobulin V-set	3	0.909091	0.941722	LRRC4, CNTN4, BTN3A2	302	249	16659	0.664605	1	1	100
INTERPRO	IPR007110:Immunoglobulin-like	6	1.81818	0.950718	LRRC4, SEMA3G, ICAM3, CNTN4, BTN3A2, MYLK	302	501	16659	0.660626	1	1	100
SMART	SM00409:IG	5	1.51515	0.954307	SEMA3G, ICAM3, CNTN4, BTN3A2, MYLK	214	330	9079	0.642807	1	0.999996	100
SMART	SM00408:IGc2	3	0.909091	0.956036	LRRC4, CNTN4, MYLK	214	205	9079	0.620857	1	0.999995	100
INTERPRO	IPR013783:Immunoglobulin-like fold	5	1.51515	0.990917	LRRC4, ICAM3, CNTN4, BTN3A2, MYLK	302	553	16659	0.498755	1	1	100
Annotation Cluster 98	Enrichment Score: 0.125900029836391
Category	Term	Count	%	PValue	Genes	List Total	Pop Hits	Pop Total	Fold Enrichment	Bonferroni	Benjamini	FDR
GOTERM_BP_FAT	GO:0016570~histone modification	3	0.909091	0.711224	CDC73, HSF4, HDAC11	275	122	13528	1.20966	1	0.996174	100
GOTERM_BP_FAT	GO:0016569~covalent chromatin modification	3	0.909091	0.727803	CDC73, HSF4, HDAC11	275	126	13528	1.17126	1	0.996977	100
GOTERM_BP_FAT	GO:0016568~chromatin modification	5	1.51515	0.809618	CDC73, HSF4, HDAC11, SUPT5H, CHD3	275	274	13528	0.897678	1	0.999124	100
Annotation Cluster 99	Enrichment Score: 0.11374993490696514
Category	Term	Count	%	PValue	Genes	List Total	Pop Hits	Pop Total	Fold Enrichment	Bonferroni	Benjamini	FDR
UP_SEQ_FEATURE	repeat:3	4	1.21212	0.702187	RYR3, KHSRP, RYR2, NDRG1	323	214	19113	1.10604	1	1	100
UP_SEQ_FEATURE	repeat:1	4	1.21212	0.779672	RYR3, KHSRP, RYR2, NDRG1	323	243	19113	0.974047	1	1	100
UP_SEQ_FEATURE	repeat:2	4	1.21212	0.786657	RYR3, KHSRP, RYR2, NDRG1	323	246	19113	0.962169	1	1	100
UP_SEQ_FEATURE	repeat:4	3	0.909091	0.814423	RYR3, KHSRP, RYR2	323	182	19113	0.975385	1	1	100
Annotation Cluster 100	Enrichment Score: 0.10529373147113757
Category	Term	Count	%	PValue	Genes	List Total	Pop Hits	Pop Total	Fold Enrichment	Bonferroni	Benjamini	FDR
GOTERM_BP_FAT	GO:0000226~microtubule cytoskeleton organization	4	1.21212	0.575174	CAV1, GABARAP, TTL, HOOK3	275	147	13528	1.33858	1	0.98666	100
GOTERM_BP_FAT	GO:0007017~microtubule-based process	4	1.21212	0.890188	CAV1, GABARAP, TTL, HOOK3	275	253	13528	0.777751	1	0.999873	100
GOTERM_BP_FAT	GO:0007010~cytoskeleton organization	6	1.81818	0.943708	CAV1, GHSR, ADD2, GABARAP, TTL, HOOK3	275	436	13528	0.676964	1	0.999988	100
Annotation Cluster 101	Enrichment Score: 0.09622211028039467
Category	Term	Count	%	PValue	Genes	List Total	Pop Hits	Pop Total	Fold Enrichment	Bonferroni	Benjamini	FDR
GOTERM_CC_FAT	GO:0005773~vacuole	4	1.21212	0.74019	LRBA, CD63, GABARAP, HOOK3	195	252	12782	1.04046	1	0.994859	100
GOTERM_CC_FAT	GO:0005764~lysosome	3	0.909091	0.833672	LRBA, CD63, GABARAP	195	211	12782	0.931972	1	0.9984	100
GOTERM_CC_FAT	GO:0000323~lytic vacuole	3	0.909091	0.833672	LRBA, CD63, GABARAP	195	211	12782	0.931972	1	0.9984	100
Annotation Cluster 102	Enrichment Score: 0.09505772994801986
Category	Term	Count	%	PValue	Genes	List Total	Pop Hits	Pop Total	Fold Enrichment	Bonferroni	Benjamini	FDR
SP_PIR_KEYWORDS	ubl conjugation pathway	10	3.0303	0.480653	FBXO38, UBE2G2, UBE2V1, NEDD4L, RCHY1, FBXO42, SMURF1, USP42, MARCH4, RAB40A	323	509	19235	1.16996	1	0.971949	99.9842
GOTERM_BP_FAT	GO:0051603~proteolysis involved in cellular protein catabolic process	11	3.33333	0.779385	FBXO38, USP54, APH1A, UBE2G2, UBE2V1, NEDD4L, FBXO42, SMURF1, USP42, MARCH4, RAB40A	275	600	13528	0.901867	1	0.99851	100
GOTERM_BP_FAT	GO:0044257~cellular protein catabolic process	11	3.33333	0.784507	FBXO38, USP54, APH1A, UBE2G2, UBE2V1, NEDD4L, FBXO42, SMURF1, USP42, MARCH4, RAB40A	275	603	13528	0.89738	1	0.998609	100
GOTERM_BP_FAT	GO:0030163~protein catabolic process	11	3.33333	0.814976	FBXO38, USP54, APH1A, UBE2G2, UBE2V1, NEDD4L, FBXO42, SMURF1, USP42, MARCH4, RAB40A	275	622	13528	0.869968	1	0.999197	100
GOTERM_BP_FAT	GO:0019941~modification-dependent protein catabolic process	10	3.0303	0.827409	FBXO38, USP54, UBE2G2, UBE2V1, NEDD4L, FBXO42, SMURF1, USP42, MARCH4, RAB40A	275	574	13528	0.857016	1	0.999369	100
GOTERM_BP_FAT	GO:0043632~modification-dependent macromolecule catabolic process	10	3.0303	0.827409	FBXO38, USP54, UBE2G2, UBE2V1, NEDD4L, FBXO42, SMURF1, USP42, MARCH4, RAB40A	275	574	13528	0.857016	1	0.999369	100
GOTERM_BP_FAT	GO:0006511~ubiquitin-dependent protein catabolic process	4	1.21212	0.871753	USP54, UBE2G2, SMURF1, USP42	275	242	13528	0.813103	1	0.999795	100
GOTERM_BP_FAT	GO:0044265~cellular macromolecule catabolic process	12	3.63636	0.87478	FBXO38, USP54, APH1A, DCP1B, UBE2G2, UBE2V1, NEDD4L, FBXO42, SMURF1, USP42, MARCH4, RAB40A	275	725	13528	0.814224	1	0.999811	100
GOTERM_BP_FAT	GO:0009057~macromolecule catabolic process	12	3.63636	0.924472	FBXO38, USP54, APH1A, DCP1B, UBE2G2, UBE2V1, NEDD4L, FBXO42, SMURF1, USP42, MARCH4, RAB40A	275	781	13528	0.755842	1	0.999967	100
GOTERM_BP_FAT	GO:0006508~proteolysis	15	4.54545	0.96933	NRIP3, QPCTL, APH1A, UBE2G2, UBE2V1, PYDC1, MARCH4, RAB40A, FBXO38, USP54, SMURF1, CPD, FBXO42, NEDD4L, USP42	275	1054	13528	0.700086	1	0.999999	100
Annotation Cluster 103	Enrichment Score: 0.09215050174794484
Category	Term	Count	%	PValue	Genes	List Total	Pop Hits	Pop Total	Fold Enrichment	Bonferroni	Benjamini	FDR
UP_SEQ_FEATURE	zinc finger region:RING-type	4	1.21212	0.690022	RNF180, RCHY1, NHLRC1, RNF170	323	210	19113	1.12711	1	1	100
INTERPRO	IPR018957:Zinc finger, C3HC4 RING-type	4	1.21212	0.78356	RNF180, RCHY1, RNF170, MARCH4	302	228	16659	0.967759	1	0.999998	100
INTERPRO	IPR001841:Zinc finger, RING-type	5	1.51515	0.785631	RNF180, RCHY1, NHLRC1, RNF170, CHD3	302	296	16659	0.931795	1	0.999998	100
INTERPRO	IPR017907:Zinc finger, RING-type, conserved site	4	1.21212	0.884575	RNF180, RCHY1, NHLRC1, RNF170	302	280	16659	0.788032	1	1	100
SMART	SM00184:RING	5	1.51515	0.921209	RNF180, RCHY1, NHLRC1, RNF170, CHD3	214	296	9079	0.716642	1	0.999992	100
Annotation Cluster 104	Enrichment Score: 0.0859746959756272
Category	Term	Count	%	PValue	Genes	List Total	Pop Hits	Pop Total	Fold Enrichment	Bonferroni	Benjamini	FDR
GOTERM_BP_FAT	GO:0031400~negative regulation of protein modification process	3	0.909091	0.698244	CAV1, GCLC, PAX5	275	119	13528	1.24015	1	0.995528	100
GOTERM_BP_FAT	GO:0032269~negative regulation of cellular protein metabolic process	3	0.909091	0.882962	CAV1, GCLC, PAX5	275	180	13528	0.819879	1	0.999851	100
GOTERM_BP_FAT	GO:0051248~negative regulation of protein metabolic process	3	0.909091	0.895626	CAV1, GCLC, PAX5	275	187	13528	0.789188	1	0.999894	100
Annotation Cluster 105	Enrichment Score: 0.08140673561140949
Category	Term	Count	%	PValue	Genes	List Total	Pop Hits	Pop Total	Fold Enrichment	Bonferroni	Benjamini	FDR
KEGG_PATHWAY	hsa04080:Neuroactive ligand-receptor interaction	7	2.12121	0.230274	PTGER4, GABBR1, MTNR1B, GHSR, HTR2C, LHB, NPY5R	83	256	5085	1.67522	1	0.850053	94.0903
SP_PIR_KEYWORDS	receptor	17	5.15152	0.991594	PTGER4, GPR75, GABBR1, ESR1, ITGA10, PAQR9, EPHB4, GABARAP, NPY5R, EPHA6, RYR3, MTNR1B, RYR2, PTPN1, GHSR, NR2F2, HTR2C	323	1583	19235	0.639525	1	0.999999	100
GOTERM_BP_FAT	GO:0007186~G-protein coupled receptor protein signaling pathway	14	4.24242	0.992336	CCK, PTGER4, ADCY7, GPR75, GABBR1, NPY5R, PTHLH, TULP3, MTNR1B, CRH, GHSR, SST, LHB, HTR2C	275	1123	13528	0.613266	1	1	100
SP_PIR_KEYWORDS	g-protein coupled receptor	7	2.12121	0.994181	PTGER4, GPR75, GABBR1, MTNR1B, GHSR, HTR2C, NPY5R	323	816	19235	0.510855	1	0.999999	100
SP_PIR_KEYWORDS	transducer	7	2.12121	0.997092	PTGER4, GPR75, GABBR1, MTNR1B, GHSR, HTR2C, NPY5R	323	874	19235	0.476954	1	1	100
INTERPRO	IPR017452:GPCR, rhodopsin-like superfamily	6	1.81818	0.997217	PTGER4, GPR75, MTNR1B, GHSR, HTR2C, NPY5R	302	726	16659	0.455886	1	1	100
INTERPRO	IPR000276:7TM GPCR, rhodopsin-like	6	1.81818	0.997255	PTGER4, GPR75, MTNR1B, GHSR, HTR2C, NPY5R	302	727	16659	0.455259	1	1	100
PIR_SUPERFAMILY	PIRSF800006:rhodopsin-like G protein-coupled receptors	5	1.51515	0.999338	PTGER4, GPR75, MTNR1B, GHSR, HTR2C	141	686	7396	0.382317	1	1	100
Annotation Cluster 106	Enrichment Score: 0.0781546293384761
Category	Term	Count	%	PValue	Genes	List Total	Pop Hits	Pop Total	Fold Enrichment	Bonferroni	Benjamini	FDR
GOTERM_MF_FAT	GO:0005539~glycosaminoglycan binding	3	0.909091	0.764926	PODXL2, COL5A3, THBS4	256	140	12983	1.08675	1	0.999937	100
GOTERM_MF_FAT	GO:0030247~polysaccharide binding	3	0.909091	0.809214	PODXL2, COL5A3, THBS4	256	154	12983	0.987952	1	0.999955	100
GOTERM_MF_FAT	GO:0001871~pattern binding	3	0.909091	0.809214	PODXL2, COL5A3, THBS4	256	154	12983	0.987952	1	0.999955	100
GOTERM_MF_FAT	GO:0030246~carbohydrate binding	4	1.21212	0.971931	PODXL2, COL5A3, HSPC159, THBS4	256	354	12983	0.573049	1	1	100
Annotation Cluster 107	Enrichment Score: 0.07437608579744229
Category	Term	Count	%	PValue	Genes	List Total	Pop Hits	Pop Total	Fold Enrichment	Bonferroni	Benjamini	FDR
GOTERM_CC_FAT	GO:0015630~microtubule cytoskeleton	8	2.42424	0.733243	NPHP3, SPAG6, CRMP1, THAP6, AKAP11, GABARAP, SPAG17, HOOK3	195	549	12782	0.955173	1	0.995138	100
SP_PIR_KEYWORDS	microtubule	4	1.21212	0.745974	SPAG6, GABARAP, SPAG17, HOOK3	323	231	19235	1.03119	1	0.995199	100
GOTERM_CC_FAT	GO:0005874~microtubule	4	1.21212	0.789602	SPAG6, GABARAP, SPAG17, HOOK3	195	274	12782	0.956916	1	0.997536	100
SP_PIR_KEYWORDS	cytoskeleton	9	2.72727	0.839201	ACTG2, SPAG6, CRMP1, AKAP11, ADD2, GABARAP, SPAG17, HOOK3, TRADD	323	636	19235	0.842704	1	0.99842	100
GOTERM_CC_FAT	GO:0044430~cytoskeletal part	8	2.42424	0.991605	NPHP3, SPAG6, CRMP1, AKAP11, ADD2, GABARAP, SPAG17, HOOK3	195	952	12782	0.55083	1	1	100
GOTERM_CC_FAT	GO:0005856~cytoskeleton	12	3.63636	0.995769	NPHP3, ACTG2, SPAG6, CRMP1, THAP6, NDRG1, AKAP11, ADD2, GABARAP, SPAG17, HOOK3, TRADD	195	1381	12782	0.569576	1	1	100
Annotation Cluster 108	Enrichment Score: 0.07330910544613284
Category	Term	Count	%	PValue	Genes	List Total	Pop Hits	Pop Total	Fold Enrichment	Bonferroni	Benjamini	FDR
SP_PIR_KEYWORDS	zinc	36	10.9091	0.640716	QPCTL, ZNF133, THAP6, NHLRC1, DIDO1, PRDM13, PRDM14, GATA3, U2AF1, GLO1, ZNF71, TCEA2, RCHY1, NR2F2, ING1, MT1H, ZNF606, RASA2, CHD3, ZNF529, ZNF565, ESR1, ZNF503, ISL1, RNF170, MARCH4, MSRB3, BLVRA, RNF180, ZNF671, ISL2, ZDHHC13, ZBTB2, CPD, ZNF484, KLF4	323	2189	19235	0.979369	1	0.991756	99.9999
SP_PIR_KEYWORDS	zinc-finger	28	8.48485	0.664226	ZNF133, THAP6, NHLRC1, DIDO1, PRDM13, PRDM14, GATA3, U2AF1, ZNF71, RCHY1, TCEA2, NR2F2, ING1, ZNF606, CHD3, RASA2, ZNF529, ZNF565, ESR1, ZNF503, RNF170, MARCH4, RNF180, ZNF671, ZDHHC13, ZBTB2, KLF4, ZNF484	323	1718	19235	0.970565	1	0.991304	100
SP_PIR_KEYWORDS	metal-binding	46	13.9394	0.791305	QPCTL, ADCY7, ATOX1, ZNF133, CTDSPL, THAP6, NHLRC1, DIDO1, CANT1, PRDM13, PRDM14, PTGIS, PDE1C, GATA3, U2AF1, GGPS1, GLO1, ZNF71, TCEA2, RCHY1, NR2F2, ZNF606, MT1H, ING1, RASA2, CHD3, ZNF529, ZNF565, ESR1, ZNF503, ISL1, RNF170, MARCH4, MSRB3, NME6, BLVRA, RNF180, ZNF671, ISL2, ZDHHC13, SULF1, ZBTB2, CPD, ZNF484, MYLK, KLF4	323	2972	19235	0.921719	1	0.996761	100
GOTERM_MF_FAT	GO:0046872~metal ion binding	72	21.8182	0.930249	KCNC2, SLC5A5, QPCTL, ADCY7, PCDHA2, ATOX1, ATP5B, RBM6, KCNIP2, TTL, CANT1, CDH22, PTGIS, SLC25A25, GATA3, U2AF1, NR2F2, SLC12A8, PCDHB8, ESR1, ZNF503, RNF170, NME6, PTHLH, RNF180, RYR3, ZDHHC13, RYR2, CPD, ADD2, ZNF484, KCNH5, GCLC, ZNF133, THAP6, KCNA1, ITGA10, NHLRC1, CDH2, DIDO1, PCDHB10, PRDM13, KCNS1, PRRG4, PRDM14, PCDHB16, ENTPD8, ZNF71, GLO1, TCEA2, RCHY1, HCN3, ZNF606, MT1H, ING1, THBS…	256	4140	12983	0.881997	1	0.999999	100
GOTERM_MF_FAT	GO:0008270~zinc ion binding	38	11.5152	0.932216	QPCTL, ZNF133, THAP6, RBM6, NHLRC1, DIDO1, PRDM13, PRDM14, GATA3, U2AF1, GLO1, ZNF71, TCEA2, RCHY1, NR2F2, ING1, MT1H, ZNF606, RASA2, CHD3, ZNF529, ZNF565, ESR1, ZNF503, ISL1, RNF170, MARCH4, MSRB3, BLVRA, RNF180, ZNF671, ISL2, ZDHHC13, ZBTB2, CPD, PTPN1, ZNF484, KLF4	256	2311	12983	0.833909	1	0.999999	100
GOTERM_MF_FAT	GO:0043169~cation binding	72	21.8182	0.942967	KCNC2, SLC5A5, QPCTL, ADCY7, PCDHA2, ATOX1, ATP5B, RBM6, KCNIP2, TTL, CANT1, CDH22, PTGIS, SLC25A25, GATA3, U2AF1, NR2F2, SLC12A8, PCDHB8, ESR1, ZNF503, RNF170, NME6, PTHLH, RNF180, RYR3, ZDHHC13, RYR2, CPD, ADD2, ZNF484, KCNH5, GCLC, ZNF133, THAP6, KCNA1, ITGA10, NHLRC1, CDH2, DIDO1, PCDHB10, PRDM13, KCNS1, PRRG4, PRDM14, PCDHB16, ENTPD8, ZNF71, GLO1, TCEA2, RCHY1, HCN3, ZNF606, MT1H, ING1, THBS…	256	4179	12983	0.873766	1	0.999999	100
GOTERM_MF_FAT	GO:0043167~ion binding	73	22.1212	0.945622	KCNC2, SLC5A5, QPCTL, ADCY7, PCDHA2, ATOX1, ATP5B, RBM6, KCNIP2, TTL, CANT1, CDH22, PTGIS, SLC25A25, GATA3, U2AF1, NR2F2, SLC12A8, PCDHB8, ESR1, ZNF503, RNF170, NME6, PTHLH, RNF180, RYR3, ZDHHC13, RYR2, CPD, ADD2, ZNF484, KCNH5, GCLC, ZNF133, THAP6, KCNA1, ITGA10, NHLRC1, CDH2, DIDO1, PCDHB10, PRDM13, KCNS1, PRRG4, PRDM14, PCDHB16, TTYH1, ENTPD8, ZNF71, GLO1, TCEA2, RCHY1, HCN3, ZNF606, MT1H, ING…	256	4241	12983	0.872951	1	0.999999	100
GOTERM_MF_FAT	GO:0046914~transition metal ion binding	40	12.1212	0.995111	QPCTL, ATOX1, ZNF133, THAP6, RBM6, NHLRC1, DIDO1, PRDM13, PRDM14, PTGIS, GATA3, U2AF1, GLO1, ZNF71, TCEA2, RCHY1, NR2F2, ING1, MT1H, ZNF606, RASA2, CHD3, ZNF529, ZNF565, ESR1, ZNF503, ISL1, RNF170, MARCH4, MSRB3, BLVRA, RNF180, ZNF671, ISL2, ZDHHC13, ZBTB2, CPD, PTPN1, ZNF484, KLF4	256	2785	12983	0.7284	1	1	100
Annotation Cluster 109	Enrichment Score: 0.05829531423622183
Category	Term	Count	%	PValue	Genes	List Total	Pop Hits	Pop Total	Fold Enrichment	Bonferroni	Benjamini	FDR
INTERPRO	IPR013032:EGF-like region, conserved site	5	1.51515	0.778956	EPHA6, EREG, TGFA, EPHB4, THBS4	302	293	16659	0.941335	1	0.999999	100
INTERPRO	IPR000742:EGF-like, type 3	3	0.909091	0.868586	EREG, TGFA, THBS4	302	194	16659	0.853025	1	1	100
INTERPRO	IPR006210:EGF-like	3	0.909091	0.881207	EREG, TGFA, THBS4	302	201	16659	0.823317	1	1	100
SP_PIR_KEYWORDS	egf-like domain	3	0.909091	0.90016	EREG, TGFA, THBS4	323	230	19235	0.776753	1	0.999308	100
SMART	SM00181:EGF	3	0.909091	0.952358	EREG, TGFA, THBS4	214	201	9079	0.633212	1	0.999997	100
Annotation Cluster 110	Enrichment Score: 0.0480940310017232
Category	Term	Count	%	PValue	Genes	List Total	Pop Hits	Pop Total	Fold Enrichment	Bonferroni	Benjamini	FDR
GOTERM_CC_FAT	GO:0005576~extracellular region	29	8.78788	0.720092	WNT5A, CCK, GABBR1, OTOR, C1ORF54, PRRG4, ZPBP, SEMA3G, COL27A1, DGCR6, TGFA, PDGFD, THBS4, P4HB, WNT10B, COL5A3, PTHLH, LYNX1, COL14A1, C19ORF36, EREG, SULF1, CMTM8, CRH, CNTN4, WNT11, IGFBP1, SST, LHB	195	2010	12782	0.945728	1	0.994985	100
SP_PIR_KEYWORDS	Secreted	24	7.27273	0.876366	WNT5A, WNT10B, CCK, GABBR1, COL5A3, OTOR, PTHLH, C1ORF54, LYNX1, TULP3, COL14A1, C19ORF36, ZPBP, EREG, SEMA3G, COL27A1, CRH, TGFA, CNTN4, WNT11, IGFBP1, PDGFD, SST, LHB	323	1689	19235	0.846197	1	0.999129	100
SP_PIR_KEYWORDS	signal	45	13.6364	0.952139	DCBLD2, WNT5A, CCK, PCDHA2, GABBR1, ITGA10, CDH2, OTOR, PCDHB10, EPHB4, CDH22, C1ORF54, PRRG4, ZPBP, SEMA3G, PCDHB16, COL27A1, TGFA, RPN2, PDGFD, THBS4, LRRC4, P4HB, WNT10B, PCDHB8, ICAM3, COL5A3, MARCH4, PTHLH, PODXL2, LYNX1, C19ORF36, COL14A1, EPHA6, EREG, SULF1, CRH, CNTN4, WNT11, IGFBP1, CPD, TMEM41A, SST, BTN3A2, LHB	323	3250	19235	0.824553	1	0.999909	100
UP_SEQ_FEATURE	signal peptide	45	13.6364	0.956972	DCBLD2, WNT5A, CCK, PCDHA2, GABBR1, ITGA10, CDH2, OTOR, PCDHB10, EPHB4, CDH22, C1ORF54, PRRG4, ZPBP, SEMA3G, PCDHB16, COL27A1, TGFA, RPN2, PDGFD, THBS4, LRRC4, P4HB, WNT10B, PCDHB8, ICAM3, COL5A3, MARCH4, PTHLH, PODXL2, LYNX1, C19ORF36, COL14A1, EPHA6, EREG, SULF1, CRH, CNTN4, WNT11, IGFBP1, CPD, TMEM41A, SST, BTN3A2, LHB	323	3250	19113	0.819324	1	1	100
SP_PIR_KEYWORDS	disulfide bond	30	9.09091	0.99967	DCBLD2, GABBR1, ITGA10, ST8SIA3, OTOR, PRRG4, SEMA3G, TGFA, PDGFD, THBS4, LRRC4, P4HB, PTGER4, ICAM3, SLC7A10, NPY5R, PODXL2, LYNX1, COL14A1, EREG, PTP4A2, MTNR1B, CNTN4, IGFBP1, GHSR, SST, HTR2C, LHB, BTN3A2, HS3ST3B1	323	2924	19235	0.610989	1	1	100
Annotation Cluster 111	Enrichment Score: 0.04274163552512177
Category	Term	Count	%	PValue	Genes	List Total	Pop Hits	Pop Total	Fold Enrichment	Bonferroni	Benjamini	FDR
GOTERM_BP_FAT	GO:0034621~cellular macromolecular complex subunit organization	6	1.81818	0.853279	CAV1, SNRPD2, HIST1H4F, GHSR, SRC, SNRPG	275	357	13528	0.826769	1	0.999662	100
GOTERM_BP_FAT	GO:0051259~protein oligomerization	3	0.909091	0.870995	CAV1, HSF4, CDH2	275	174	13528	0.84815	1	0.999794	100
GOTERM_BP_FAT	GO:0034622~cellular macromolecular complex assembly	5	1.51515	0.889363	CAV1, SNRPD2, HIST1H4F, SRC, SNRPG	275	318	13528	0.773471	1	0.999871	100
GOTERM_BP_FAT	GO:0043933~macromolecular complex subunit organization	11	3.33333	0.915495	TAF11, CAV1, NCOA6, CNKSR3, SNRPD2, HIST1H4F, HSF4, CDH2, GHSR, SRC, SNRPG	275	710	13528	0.762141	1	0.999951	100
GOTERM_BP_FAT	GO:0065003~macromolecular complex assembly	10	3.0303	0.927025	TAF11, CAV1, NCOA6, CNKSR3, SNRPD2, HIST1H4F, HSF4, CDH2, SRC, SNRPG	275	665	13528	0.73974	1	0.999971	100
GOTERM_BP_FAT	GO:0070271~protein complex biogenesis	7	2.12121	0.946101	TAF11, CAV1, NCOA6, CNKSR3, HSF4, CDH2, SRC	275	505	13528	0.681879	1	0.999989	100
GOTERM_BP_FAT	GO:0006461~protein complex assembly	7	2.12121	0.946101	TAF11, CAV1, NCOA6, CNKSR3, HSF4, CDH2, SRC	275	505	13528	0.681879	1	0.999989	100
Annotation Cluster 112	Enrichment Score: 0.04247922204827559
Category	Term	Count	%	PValue	Genes	List Total	Pop Hits	Pop Total	Fold Enrichment	Bonferroni	Benjamini	FDR
INTERPRO	IPR001806:Ras GTPase	3	0.909091	0.704028	RASL11B, RASD2, RAB40A	302	135	16659	1.22583	1	0.999994	100
INTERPRO	IPR005225:Small GTP-binding protein	3	0.909091	0.807632	RASL11B, RASD2, RAB40A	302	167	16659	0.990939	1	0.999998	100
GOTERM_BP_FAT	GO:0007264~small GTPase mediated signal transduction	5	1.51515	0.869506	RASL11B, RAPGEF3, RASD2, SRC, RAB40A	275	305	13528	0.806438	1	0.999788	100
UP_SEQ_FEATURE	nucleotide phosphate-binding region:GTP	3	0.909091	0.960737	RASL11B, RASD2, RAB40A	323	295	19113	0.601763	1	1	100
SP_PIR_KEYWORDS	gtp-binding	3	0.909091	0.975285	RASL11B, RASD2, RAB40A	323	329	19235	0.543019	1	0.999987	100
GOTERM_MF_FAT	GO:0005525~GTP binding	3	0.909091	0.995142	RASL11B, RASD2, RAB40A	256	372	12983	0.408991	1	1	100
GOTERM_MF_FAT	GO:0032561~guanyl ribonucleotide binding	3	0.909091	0.995943	RASL11B, RASD2, RAB40A	256	382	12983	0.398284	1	1	100
GOTERM_MF_FAT	GO:0019001~guanyl nucleotide binding	3	0.909091	0.995943	RASL11B, RASD2, RAB40A	256	382	12983	0.398284	1	1	100
Annotation Cluster 113	Enrichment Score: 0.03663392365204542
Category	Term	Count	%	PValue	Genes	List Total	Pop Hits	Pop Total	Fold Enrichment	Bonferroni	Benjamini	FDR
UP_SEQ_FEATURE	repeat:LRR 5	3	0.909091	0.903474	LRRC4, C1ORF92, LRRC7	323	231	19113	0.768485	1	1	100
UP_SEQ_FEATURE	repeat:LRR 1	4	1.21212	0.906193	LRRC4, C1ORF92, LRRC7, SPAG17	323	318	19113	0.744319	1	1	100
UP_SEQ_FEATURE	repeat:LRR 2	4	1.21212	0.907311	LRRC4, C1ORF92, LRRC7, SPAG17	323	319	19113	0.741986	1	1	100
SP_PIR_KEYWORDS	leucine-rich repeat	4	1.21212	0.908359	LRRC4, C1ORF92, LRRC7, SPAG17	323	322	19235	0.739765	1	0.999383	100
UP_SEQ_FEATURE	repeat:LRR 4	3	0.909091	0.927791	LRRC4, C1ORF92, LRRC7	323	252	19113	0.704445	1	1	100
UP_SEQ_FEATURE	repeat:LRR 3	3	0.909091	0.962933	LRRC4, C1ORF92, LRRC7	323	299	19113	0.593713	1	1	100
Annotation Cluster 114	Enrichment Score: 0.017825161018516732
Category	Term	Count	%	PValue	Genes	List Total	Pop Hits	Pop Total	Fold Enrichment	Bonferroni	Benjamini	FDR
GOTERM_BP_FAT	GO:0051056~regulation of small GTPase mediated signal transduction	4	1.21212	0.888615	RAP1GAP, RAPGEF3, CDH2, RASA2	275	252	13528	0.780837	1	0.99987	100
GOTERM_MF_FAT	GO:0030695~GTPase regulator activity	3	0.909091	0.997277	RAP1GAP, RAPGEF3, RASA2	256	404	12983	0.376595	1	1	100
GOTERM_MF_FAT	GO:0060589~nucleoside-triphosphatase regulator activity	3	0.909091	0.997689	RAP1GAP, RAPGEF3, RASA2	256	413	12983	0.368389	1	1	100
Annotation Cluster 115	Enrichment Score: 0.016017071915420455
Category	Term	Count	%	PValue	Genes	List Total	Pop Hits	Pop Total	Fold Enrichment	Bonferroni	Benjamini	FDR
GOTERM_BP_FAT	GO:0006897~endocytosis	3	0.909091	0.939902	CAV1, ATP5B, HCK	275	220	13528	0.67081	1	0.999985	100
GOTERM_BP_FAT	GO:0010324~membrane invagination	3	0.909091	0.939902	CAV1, ATP5B, HCK	275	220	13528	0.67081	1	0.999985	100
GOTERM_BP_FAT	GO:0016044~membrane organization	4	1.21212	0.984648	CAV1, ATP5B, HCK, KCNIP2	275	381	13528	0.516459	1	1	100
GOTERM_BP_FAT	GO:0016192~vesicle-mediated transport	6	1.81818	0.99194	CAV1, ATP5B, HCK, STX10, SRC, HOOK3	275	576	13528	0.512424	1	1	100
Annotation Cluster 116	Enrichment Score: 0.007616100541616418
Category	Term	Count	%	PValue	Genes	List Total	Pop Hits	Pop Total	Fold Enrichment	Bonferroni	Benjamini	FDR
GOTERM_CC_FAT	GO:0031410~cytoplasmic vesicle	6	1.81818	0.969571	P4HB, CAV1, PTPN1, CAMK2A, ABCA3, THBS4	195	642	12782	0.612605	1	0.999992	100
GOTERM_CC_FAT	GO:0031982~vesicle	6	1.81818	0.977255	P4HB, CAV1, PTPN1, CAMK2A, ABCA3, THBS4	195	670	12782	0.587003	1	0.999996	100
GOTERM_CC_FAT	GO:0016023~cytoplasmic membrane-bounded vesicle	4	1.21212	0.990997	P4HB, CAMK2A, ABCA3, THBS4	195	550	12782	0.476718	1	1	100
GOTERM_CC_FAT	GO:0031988~membrane-bounded vesicle	4	1.21212	0.992831	P4HB, CAMK2A, ABCA3, THBS4	195	568	12782	0.461611	1	1	100
Annotation Cluster 117	Enrichment Score: 0.0036489802645034964
Category	Term	Count	%	PValue	Genes	List Total	Pop Hits	Pop Total	Fold Enrichment	Bonferroni	Benjamini	FDR
UP_SEQ_FEATURE	transit peptide:Mitochondrion	4	1.21212	0.986154	ATP5B, TDH, MRPL54, MSRB3	323	467	19113	0.506838	1	1	100
SP_PIR_KEYWORDS	transit peptide	4	1.21212	0.98723	ATP5B, TDH, MRPL54, MSRB3	323	476	19235	0.500429	1	0.999997	100
SP_PIR_KEYWORDS	mitochondrion	7	2.12121	0.995184	TSC22D3, SLC25A25, ATP5B, TDH, MRPL54, PMAIP1, MSRB3	323	832	19235	0.501031	1	1	100
GOTERM_CC_FAT	GO:0005739~mitochondrion	8	2.42424	0.998017	TSC22D3, CAV1, SLC25A25, ATP5B, TDH, MRPL54, PMAIP1, MSRB3	195	1087	12782	0.482419	1	1	100
Annotation Cluster 118	Enrichment Score: 0.0012416211303032704
Category	Term	Count	%	PValue	Genes	List Total	Pop Hits	Pop Total	Fold Enrichment	Bonferroni	Benjamini	FDR
SP_PIR_KEYWORDS	protein transport	4	1.21212	0.988695	SDAD1, STX10, GABARAP, HOOK3	323	485	19235	0.491143	1	0.999998	100
GOTERM_BP_FAT	GO:0006886~intracellular protein transport	3	0.909091	0.996186	SMURF1, STX10, GABARAP	275	374	13528	0.394594	1	1	100
GOTERM_BP_FAT	GO:0046907~intracellular transport	6	1.81818	0.997649	RSRC1, RYR2, SMURF1, STX10, GABARAP, HOOK3	275	657	13528	0.449249	1	1	100
GOTERM_BP_FAT	GO:0034613~cellular protein localization	3	0.909091	0.998093	SMURF1, STX10, GABARAP	275	411	13528	0.359071	1	1	100
GOTERM_BP_FAT	GO:0070727~cellular macromolecule localization	3	0.909091	0.998198	SMURF1, STX10, GABARAP	275	414	13528	0.356469	1	1	100
GOTERM_BP_FAT	GO:0008104~protein localization	8	2.42424	0.999208	MDFI, CAV1, SDAD1, SMURF1, STX10, GABARAP, HOOK3, RAB40A	275	882	13528	0.446193	1	1	100
GOTERM_BP_FAT	GO:0015031~protein transport	6	1.81818	0.999565	SDAD1, SMURF1, STX10, GABARAP, HOOK3, RAB40A	275	762	13528	0.387344	1	1	100
GOTERM_BP_FAT	GO:0045184~establishment of protein localization	6	1.81818	0.999612	SDAD1, SMURF1, STX10, GABARAP, HOOK3, RAB40A	275	769	13528	0.383818	1	1	100
