# Supplementary material for: Differences among brain tumor stem cell types and fetal neural stem cells in focal regions of histone modifications and DNA methylation, broad regions of modifications, and bivalent promoters
Source: BMC Genomics. 2014 Aug 27;15(1):724. doi: 10.1186/1471-2164-15-724 (PMC4155105; doi:10.1186/1471-2164-15-724)
Supplement: Supplementary file 33 — Additional file 33: Output of DAVID gene classification tool for genes that have methylated DNA in their promoters in fNSCs but not any BTSC type (unique to fNSCs). (XLS 587 KB) [file 12864_2014_6396_MOESM33_ESM.xls]

## Sheet: meCfNSCpos_ALLBTSCneg
Annotation Cluster 1	Enrichment Score: 12.33863282015471
Category	Term	Count	%	PValue	Genes	List Total	Pop Hits	Pop Total	Fold Enrichment	Bonferroni	Benjamini	FDR
SP_PIR_KEYWORDS	receptor	128	17.6796	1.59936e-17	F2RL3, OR7A17, OR5C1, OSMR, OR1J1, GRIK4, TLR1, RORC, GRIN3A, IL17RC, GHRHR, TAS2R60, LILRA1, CRY2, OR51T1, LILRA4, MS4A2, OR7C2, CHRNA7, OR8A1, MS4A7, OR5R1, OR10S1, MRGPRD, OR4D9, OR4D6, OR1S1, OR6M1, GPBAR1, OR52K2, LRP11, OR8B8, CD300LF, GLP1R, IL22RA1, DRD4, ADRBK1, BDKRB1, OR6W1P, PAQR4, GABRQ, CSF1R, RPSA, TRPC3, HAVCR1, OR7G1, IL1RL1, IL1RN, TRPC7, CD300E, OR4B1, OR1Q1, OR6T1, OR1F1, OR6B…	711	1583	19235	2.18752	8.26867e-15	8.26867e-15	2.31396e-14
GOTERM_BP_FAT	GO:0007606~sensory perception of chemical stimulus	61	8.42541	3.20824e-16	OR7A17, OR52H1, OR5C1, OR1A2, OR1J1, TAS1R3, TAS2R60, OR9A4, OR2T10, OR51T1, OR7C2, OR8A1, OR5R1, OR10S1, OR4D9, OR51G1, OR4D6, OR51G2, OR1S1, OR6M1, OR52K2, OR10AD1, OR8B8, GNAS, OR1C1, OR1L8, OR52J3, OR51F2, OR5D18, OR6W1P, OR5A1, OR1L1, OR9Q1, OR10G3, OR13C3, OR5B12, OR6N2, OR1B1, OR2A12, OR7G1, OR11L1, OR4B1, OR1Q1, OR9G4, OR6T1, OR51E1, ITPR3, OR10H5, OR1F1, LCN1, OR56A1, OR6B1, OR52M1, OR2T…	520	478	13528	3.31995	7.97362e-13	7.97362e-13	5.88418e-13
SP_PIR_KEYWORDS	olfaction	54	7.45856	1.44739e-15	OR7A17, OR5C1, OR52H1, OR1A2, OR1J1, OR9A4, OR51T1, OR2T10, OR7C2, OR8A1, OR5R1, OR10S1, OR4D9, OR51G1, OR4D6, OR51G2, OR1S1, OR6M1, OR52K2, OR10AD1, OR8B8, OR1C1, OR1L8, OR52J3, OR5D18, OR51F2, OR5A1, OR1L1, OR9Q1, OR10G3, OR13C3, OR5B12, OR6N2, OR1B1, OR2A12, OR7G1, OR11L1, OR4B1, OR1Q1, OR9G4, OR6T1, OR51E1, OR10H5, OR1F1, OR56A1, OR6B1, OR52M1, OR2T29, OR51I2, OR3A1, OR3A2, OR13D1, OR6K3, OR5…	711	409	19235	3.57185	7.46181e-13	2.4869e-13	2.08722e-12
GOTERM_BP_FAT	GO:0007608~sensory perception of smell	56	7.73481	2.65618e-15	OR7A17, OR5C1, OR52H1, OR1A2, OR1J1, OR9A4, OR2T10, OR51T1, OR7C2, OR8A1, OR5R1, OR10S1, OR4D9, OR51G1, OR4D6, OR51G2, OR1S1, OR6M1, OR52K2, OR10AD1, OR8B8, GNAS, OR1C1, OR1L8, OR52J3, OR51F2, OR5D18, OR6W1P, OR5A1, OR1L1, OR9Q1, OR10G3, OR13C3, OR5B12, OR6N2, OR1B1, OR2A12, OR7G1, OR11L1, OR4B1, OR1Q1, OR9G4, OR6T1, OR51E1, OR10H5, OR1F1, OR56A1, OR6B1, OR52M1, OR2T29, OR51I2, OR3A1, OR3A2, OR13…	520	431	13528	3.38019	6.3789e-12	3.18945e-12	4.67404e-12
GOTERM_MF_FAT	GO:0004984~olfactory receptor activity	55	7.59669	4.1299e-15	OR7A17, OR5C1, OR52H1, OR1A2, OR1J1, OR9A4, OR2T10, OR51T1, OR7C2, OR8A1, OR5R1, OR10S1, OR4D9, OR51G1, OR4D6, OR51G2, OR1S1, OR6M1, OR52K2, OR10AD1, OR8B8, OR1C1, OR1L8, OR52J3, OR5D18, OR51F2, OR6W1P, OR5A1, OR1L1, OR9Q1, OR10G3, OR13C3, OR5B12, OR6N2, OR1B1, OR2A12, OR7G1, OR11L1, OR4B1, OR1Q1, OR9G4, OR6T1, OR51E1, OR10H5, OR1F1, OR56A1, OR6B1, OR52M1, OR2T29, OR51I2, OR3A1, OR3A2, OR13D1, OR…	489	431	12983	3.38806	3.27394e-12	3.27394e-12	6.30607e-12
SP_PIR_KEYWORDS	g-protein coupled receptor	79	10.9116	1.03206e-14	F2RL3, OR7A17, MCHR1, MCHR2, OR52H1, OR5C1, OR1A2, OR1J1, TAS1R3, GHRHR, EDNRA, TAS2R60, OR9A4, OR2T10, OR51T1, OR7C2, MAS1L, OR8A1, TAAR5, GPR173, OR5R1, OR10S1, CMKLR1, MRGPRD, OXGR1, OR4D9, OR51G1, OR4D6, OR51G2, OR1S1, OR6M1, GRM4, GPBAR1, OR52K2, OR10AD1, OR8B8, GLP1R, OR1C1, FFAR3, OR1L8, GPR63, OR52J3, DRD4, FPR1, OR51F2, OR5D18, BDKRB1, OR6W1P, OR5A1, OR1L1, OR9Q1, OR10G3, OR13C3, HRH3, O…	711	816	19235	2.61914	5.33806e-12	1.33449e-12	1.49436e-11
INTERPRO	IPR000725:Olfactory receptor	55	7.59669	1.10407e-14	OR7A17, OR5C1, OR52H1, OR1A2, OR1J1, OR9A4, OR2T10, OR51T1, OR7C2, OR8A1, OR5R1, OR10S1, OR4D9, OR51G1, OR4D6, OR51G2, OR1S1, OR6M1, OR52K2, OR10AD1, OR8B8, OR1C1, OR1L8, OR52J3, OR5D18, OR51F2, OR6W1P, OR5A1, OR1L1, OR9Q1, OR10G3, OR13C3, OR5B12, OR6N2, OR1B1, OR2A12, OR7G1, OR11L1, OR4B1, OR1Q1, OR9G4, OR6T1, OR51E1, OR10H5, OR1F1, OR56A1, OR6B1, OR52M1, OR2T29, OR51I2, OR3A1, OR3A2, OR13D1, OR…	641	428	16659	3.33972	1.23651e-11	1.23651e-11	1.76303e-11
SP_PIR_KEYWORDS	transducer	82	11.326	1.65548e-14	F2RL3, OR7A17, MCHR1, MCHR2, OR52H1, OR5C1, OR1A2, GNA11, OR1J1, TAS1R3, GHRHR, EDNRA, TAS2R60, OR9A4, OR2T10, OR51T1, OR7C2, MAS1L, OR8A1, TAAR5, GPR173, OR5R1, OR10S1, CMKLR1, MRGPRD, OXGR1, OR4D9, OR51G1, OR4D6, OR51G2, OR1S1, OR6M1, GRM4, GPBAR1, OR52K2, OR10AD1, OR8B8, GNAS, GLP1R, OR1C1, FFAR3, OR1L8, GPR63, OR52J3, DRD4, FPR1, OR51F2, OR5D18, BDKRB1, OR6W1P, OR5A1, OR1L1, OR9Q1, OR10G3, OR…	711	874	19235	2.5382	8.55238e-12	1.71052e-12	2.39364e-11
INTERPRO	IPR017452:GPCR, rhodopsin-like superfamily	73	10.0829	1.09819e-13	F2RL3, OR7A17, MCHR1, MCHR2, OR52H1, OR5C1, OR1A2, OR1J1, EDNRA, OR9A4, OR2T10, OR51T1, OR7C2, MAS1L, OR8A1, TAAR5, GPR173, OR5R1, OR10S1, CMKLR1, MRGPRD, OR4D9, OXGR1, OR51G1, OR4D6, OR51G2, OR1S1, OR6M1, GPBAR1, OR52K2, OR10AD1, OR8B8, OR1C1, FFAR3, OR1L8, GPR63, OR52J3, DRD4, FPR1, OR51F2, OR5D18, BDKRB1, OR6W1P, OR5A1, OR1L1, OR9Q1, OR10G3, OR13C3, HRH3, OR5B12, OR6N2, OR1B1, OR2A12, OR7G1, O…	641	726	16659	2.61323	1.23526e-10	6.1763e-11	1.76081e-10
INTERPRO	IPR000276:7TM GPCR, rhodopsin-like	73	10.0829	1.17679e-13	F2RL3, OR7A17, MCHR1, MCHR2, OR52H1, OR5C1, OR1A2, OR1J1, EDNRA, OR9A4, OR2T10, OR51T1, OR7C2, MAS1L, OR8A1, TAAR5, GPR173, OR5R1, OR10S1, CMKLR1, MRGPRD, OR4D9, OXGR1, OR51G1, OR4D6, OR51G2, OR1S1, OR6M1, GPBAR1, OR52K2, OR10AD1, OR8B8, OR1C1, FFAR3, OR1L8, GPR63, OR52J3, DRD4, FPR1, OR51F2, OR5D18, BDKRB1, OR6W1P, OR5A1, OR1L1, OR9Q1, OR10G3, OR13C3, HRH3, OR5B12, OR6N2, OR1B1, OR2A12, OR7G1, O…	641	727	16659	2.60963	1.32394e-10	4.41314e-11	1.88727e-10
SP_PIR_KEYWORDS	sensory transduction	63	8.70166	1.54545e-13	OR7A17, OR52H1, OR5C1, OR1A2, OR1J1, TAS1R3, TAS2R60, OR9A4, CRY2, OR2T10, OR51T1, OR7C2, OR8A1, CDH23, OR5R1, OR10S1, OR4D9, OR51G1, OR4D6, OR51G2, OR1S1, SAG, OR6M1, OR52K2, OR10AD1, PDCL, OR8B8, OR1C1, OR1L8, OR52J3, OR51F2, OR5D18, OR5A1, OR1L1, OR9Q1, OR10G3, OR13C3, OR5B12, OR6N2, OR1B1, OR2A12, OR7G1, OR11L1, OR4B1, OR1Q1, OR9G4, OR51E1, OR6T1, OR10H5, OR1F1, LCN1, OR56A1, OR6B1, OR52M1, O…	711	595	19235	2.86448	7.98988e-11	1.14141e-11	2.23599e-10
GOTERM_BP_FAT	GO:0007186~G-protein coupled receptor protein signaling pathway	95	13.1215	2.21015e-13	F2RL3, OR7A17, MCHR1, MCHR2, OR52H1, OR5C1, OR1A2, GNA11, OR1J1, TAS1R3, GHRHR, EDNRA, TAS2R60, OR9A4, OR2T10, OR51T1, MS4A2, OR7C2, MAS1L, OR8A1, TAAR5, GPR173, KIAA1324L, OR5R1, OR10S1, CMKLR1, MRGPRD, OXGR1, OR4D9, OR51G1, OR4D6, OR51G2, OR1S1, SAG, OR6M1, GRM4, GPBAR1, OR52K2, APITD1, GHRH, OR10AD1, OR8B8, GNAS, FSHB, GLP1R, OR1C1, CDK5R1, ECEL1, FFAR3, OR1L8, GPR63, OR52J3, DRD4, FPR1, OR51F…	520	1123	13528	2.20077	5.29183e-10	1.76394e-10	3.88023e-10
UP_SEQ_FEATURE	topological domain:Extracellular	173	23.895	2.43499e-13	F2RL3, OR7A17, OR5C1, SLC6A1, SLC44A4, OSMR, OR1J1, SLC22A14, GRIK4, TLR1, GGT1, GRIN3A, IL17RC, GHRHR, TAS2R60, SLC2A7, LILRA1, OR51T1, LILRA4, MS4A2, OR7C2, CHRNA7, SLC4A1, OR8A1, ODZ3, CDH23, PCDHGA10, OR5R1, OR10S1, MRGPRD, UNC5CL, TMEM132A, OR4D9, OR4D6, OR1S1, OR6M1, GPBAR1, OR52K2, CD320, BACE2, LRP11, OR8B8, CD300LF, GLP1R, FXYD4, IL22RA1, SCN1B, DRD4, DSCAML1, BDKRB1, KCNJ2, SLC11A1, SER…	708	2719	19113	1.71764	5.10074e-10	1.70025e-10	4.20874e-10
KEGG_PATHWAY	hsa04740:Olfactory transduction	54	7.45856	3.02826e-13	OR7A17, OR5C1, OR52H1, OR1A2, OR1J1, OR9A4, OR51T1, OR2T10, OR7C2, OR8A1, OR5R1, OR10S1, OR4D9, OR51G1, OR4D6, OR51G2, OR1S1, OR6M1, OR52K2, OR10AD1, OR8B8, OR1C1, OR1L8, OR52J3, OR5D18, OR51F2, OR5A1, OR1L1, OR9Q1, OR10G3, OR13C3, OR5B12, OR6N2, OR1B1, OR2A12, OR7G1, OR11L1, OR4B1, OR1Q1, OR9G4, OR6T1, OR51E1, OR10H5, OR1F1, OR56A1, OR6B1, OR52M1, OR2T29, OR51I2, OR3A1, OR3A2, OR13D1, OR6K3, OR5…	246	379	5085	2.94517	4.69447e-11	4.69447e-11	3.63731e-10
SP_PIR_KEYWORDS	cell membrane	144	19.8895	4.78737e-12	F2RL3, OR7A17, OR5C1, SLC6A1, OR1J1, GRIK4, TLR1, CASK, GRIN3A, IL17RC, GHRHR, MAGED1, OR51T1, OR7C2, CHRNA7, OR8A1, CDH23, OR5R1, PCDHGA10, OR10S1, MRGPRD, OR4D9, OR4D6, OR1S1, OR6M1, GPBAR1, OR52K2, OR8B8, MGAM, CD300LF, GLP1R, CDK5R1, DRD4, LRBA, NOSTRIN, BDKRB1, SLC29A4, PLCH2, DMD, GABRQ, RPSA, OR7G1, IL1RL1, CNKSR3, CD300E, OR4B1, OR1Q1, OR6T1, OR1F1, SHANK2, OR6B1, OR56A1, OR52M1, TNFSF11,…	711	2194	19235	1.77561	2.47508e-09	3.09385e-10	6.92645e-09
PIR_SUPERFAMILY	PIRSF800006:rhodopsin-like G protein-coupled receptors	72	9.94475	2.83602e-11	OR7A17, MCHR1, MCHR2, OR52H1, OR5C1, OR1A2, OR1J1, EDNRA, OR9A4, OR2T10, OR51T1, OR7C2, MAS1L, OR8A1, TAAR5, GPR173, OR5R1, OR10S1, CMKLR1, MRGPRD, OR4D9, OXGR1, OR51G1, OR4D6, OR51G2, OR1S1, OR6M1, GPBAR1, OR52K2, OR10AD1, OR8B8, OR1C1, FFAR3, OR1L8, GPR63, OR52J3, DRD4, FPR1, OR51F2, OR5D18, BDKRB1, OR6W1P, OR5A1, OR1L1, OR9Q1, OR10G3, OR13C3, HRH3, OR5B12, OR6N2, OR1B1, OR2A12, OR7G1, OR11L1, …	343	686	7396	2.26314	9.47231e-09	9.47231e-09	3.85177e-08
UP_SEQ_FEATURE	topological domain:Cytoplasmic	195	26.9337	3.35028e-11	SYT1, OR5C1, OSMR, GGT1, GRIN3A, SSR1, LILRA1, LILRA4, OR7C2, CHRNA7, OR8A1, CDH23, OR5R1, UNC5CL, TMEM132A, OR4D9, OR4D6, OR1S1, MGAT3, GPBAR1, CD320, OR52K2, BACE2, OR8B8, MGAM, SCN1B, GCNT2, BDKRB1, KCNJ2, SLC11A1, SERINC5, SLC29A4, RHBDF2, OR7G1, TRPC3, IL1RL1, TRPC7, CD300E, OR1Q1, OR4B1, OR6T1, OR1F1, MCAM, OR56A1, OR6B1, OR51I2, OR52M1, CD209, NLGN4X, TREML3, OR51I1, CD200, CLCN4, ALG14, M…	708	3374	19113	1.56022	7.01883e-08	1.75471e-08	5.79141e-08
GOTERM_BP_FAT	GO:0050890~cognition	76	10.4972	1.71709e-10	OR7A17, OR52H1, OR5C1, SLC6A1, OR1A2, OR1J1, TAS1R3, TAS2R60, FOS, OR9A4, OR2T10, OR51T1, OR7C2, CHRNA7, OR8A1, CDH23, EGR1, OR5R1, OR10S1, OR4D9, OR51G1, OR4D6, OR51G2, OR1S1, SAG, OR6M1, GRM4, OR52K2, OR10AD1, PDCL, OR8B8, GNAS, GLP1R, ABLIM1, OR1C1, OR1L8, OR52J3, OR51F2, OR5D18, BDKRB1, OR6W1P, OR5A1, OR1L1, OR9Q1, OR10G3, OR13C3, HRH3, OR5B12, C17ORF28, OR6N2, OR1B1, OR2A12, OR7G1, OR11L1, O…	520	909	13528	2.1751	4.11072e-07	1.02768e-07	3.0142e-07
GOTERM_BP_FAT	GO:0050877~neurological system process	92	12.7072	2.13318e-10	SYT1, OR7A17, OR52H1, OR5C1, SLC6A1, OR1A2, OR1J1, GRIK4, TAS1R3, GRIN3A, TAS2R60, FOS, OR9A4, OR2T10, OR51T1, TPP1, OR7C2, CHRNA7, OR8A1, KCNQ2, TAAR5, CDH23, EGR1, OR5R1, OR10S1, NRXN1, OR4D9, OR51G1, OR4D6, OR51G2, OR1S1, SAG, OR6M1, GRM4, OR52K2, APITD1, OR10AD1, PDCL, OR8B8, PEBP1, GNAS, GLP1R, ABLIM1, OR1C1, SCN1B, OR1L8, OR52J3, DRD4, OR51F2, OR5D18, BDKRB1, OR6W1P, OR5A1, OR1L1, OR9Q1, OR…	520	1210	13528	1.97803	5.10683e-07	1.02137e-07	3.74461e-07
GOTERM_BP_FAT	GO:0007600~sensory perception	68	9.39227	1.69152e-09	OR7A17, OR52H1, OR5C1, OR1A2, OR1J1, TAS1R3, TAS2R60, OR9A4, OR2T10, OR51T1, OR7C2, OR8A1, CDH23, OR5R1, OR10S1, OR4D9, OR51G1, OR4D6, OR51G2, OR1S1, SAG, OR6M1, OR52K2, OR10AD1, PDCL, OR8B8, GNAS, ABLIM1, OR1C1, OR1L8, OR52J3, OR51F2, OR5D18, BDKRB1, OR6W1P, OR5A1, OR1L1, OR9Q1, OR10G3, OR13C3, OR5B12, C17ORF28, OR6N2, OR1B1, OR2A12, OR7G1, OR11L1, OR4B1, OR1Q1, OR9G4, OR51E1, OR6T1, ITPR3, OR1F…	520	810	13528	2.18401	4.0495e-06	6.74918e-07	2.96932e-06
GOTERM_BP_FAT	GO:0007166~cell surface receptor linked signal transduction	121	16.7127	2.44251e-09	F2RL3, OR7A17, OR5C1, OSMR, GNA11, OR1J1, GRIK4, GRIN3A, GHRHR, TAS2R60, LILRA1, OR51T1, IFNG, GAB1, MS4A2, OR7C2, OR8A1, OR5R1, OR10S1, MRGPRD, ZNF8, OR4D9, OR4D6, OR1S1, SAG, OR6M1, GPBAR1, OR52K2, OR8B8, GLP1R, CDK5R1, DRD4, ADRBK1, BDKRB1, OR6W1P, UBE2D3, CDA, DEFB1, CSF1R, CCM2, OR7G1, CNKSR3, OR4B1, OR1Q1, OR6T1, OR1F1, OR56A1, OR6B1, OR52M1, OR2T29, OR51I2, OR6K3, CD79A, OR51I1, PCSK1N, PL…	520	1856	13528	1.69605	5.84736e-06	8.35339e-07	4.28762e-06
PIR_SUPERFAMILY	PIRSF003152:G protein-coupled olfactory receptor, class II	43	5.93923	1.03061e-08	OR7A17, OR1C1, OR5C1, OR1A2, OR1L8, OR1J1, OR5D18, OR6W1P, OR5A1, OR1L1, OR9Q1, OR10G3, OR13C3, OR9A4, OR2T10, OR5B12, OR7C2, OR8A1, OR6N2, OR1B1, OR5R1, OR2A12, OR7G1, OR10S1, OR11L1, OR1Q1, OR4B1, OR9G4, OR6T1, OR4D9, OR1F1, OR10H5, OR4D6, OR1S1, OR6M1, OR6B1, OR2T29, OR10AD1, OR3A1, OR13D1, OR3A2, OR8B8, OR6K3	343	353	7396	2.62662	3.44223e-06	1.72112e-06	1.39974e-05
Annotation Cluster 2	Enrichment Score: 9.789796225912767
Category	Term	Count	%	PValue	Genes	List Total	Pop Hits	Pop Total	Fold Enrichment	Bonferroni	Benjamini	FDR
SP_PIR_KEYWORDS	receptor	128	17.6796	1.59936e-17	F2RL3, OR7A17, OR5C1, OSMR, OR1J1, GRIK4, TLR1, RORC, GRIN3A, IL17RC, GHRHR, TAS2R60, LILRA1, CRY2, OR51T1, LILRA4, MS4A2, OR7C2, CHRNA7, OR8A1, MS4A7, OR5R1, OR10S1, MRGPRD, OR4D9, OR4D6, OR1S1, OR6M1, GPBAR1, OR52K2, LRP11, OR8B8, CD300LF, GLP1R, IL22RA1, DRD4, ADRBK1, BDKRB1, OR6W1P, PAQR4, GABRQ, CSF1R, RPSA, TRPC3, HAVCR1, OR7G1, IL1RL1, IL1RN, TRPC7, CD300E, OR4B1, OR1Q1, OR6T1, OR1F1, OR6B…	711	1583	19235	2.18752	8.26867e-15	8.26867e-15	2.31396e-14
SP_PIR_KEYWORDS	disulfide bond	192	26.5193	2.17427e-16	F2RL3, OR7A17, A2M, OR5C1, OSMR, OR1J1, TLR1, FSTL4, OLFML1, LILRA1, LPA, LILRA4, RNASE8, CFH, MS4A1, MS4A2, OR7C2, CHRNA7, OR8A1, ODZ3, F11, OR5R1, OR10S1, CRTAC1, CTRB1, CTRB2, MYBPHL, OR4D9, OR4D6, OR1S1, SAG, OR6M1, GPBAR1, OR52K2, CD320, LAMC3, CST7, BACE2, CST4, LRP11, OR8B8, MGAM, CD300LF, DEFA1, GLP1R, IL22RA1, SCN1B, CLU, DRD4, DSCAML1, TIMP4, BDKRB1, DEFB1, GABRQ, CSF1R, OBSCN, B4GALT3,…	711	2924	19235	1.77642	1.14797e-13	5.73985e-14	3.21965e-13
UP_SEQ_FEATURE	disulfide bond	187	25.8287	2.47881e-16	F2RL3, OR7A17, A2M, OR5C1, OSMR, OR1J1, TLR1, FSTL4, OLFML1, LILRA1, LPA, LILRA4, RNASE8, CFH, MS4A1, OR7C2, CHRNA7, OR8A1, ODZ3, F11, OR5R1, OR10S1, CRTAC1, CTRB1, CTRB2, MYBPHL, OR4D9, OR4D6, OR1S1, SAG, OR6M1, GPBAR1, OR52K2, CD320, LAMC3, CST7, BACE2, CST4, LRP11, OR8B8, MGAM, CD300LF, DEFA1, GLP1R, IL22RA1, SCN1B, CLU, DRD4, DSCAML1, TIMP4, BDKRB1, DEFB1, GABRQ, CSF1R, OBSCN, B4GALT3, DEFB10…	708	2819	19113	1.79078	4.65183e-13	4.65183e-13	3.88578e-13
UP_SEQ_FEATURE	glycosylation site:N-linked (GlcNAc...)	240	33.1492	1.63849e-14	SYT1, A2M, OR5C1, OSMR, FSTL4, GGT1, GRIN3A, SSR1, LILRA1, LILRA4, IFNG, CFH, OR7C2, CHRNA7, OR8A1, CDH23, F11, OR5R1, TMEM132A, OR4D9, OR4D6, OR1S1, MGAT3, OR52K2, GPBAR1, CD320, LAMC3, BACE2, OR8B8, MGAM, SCN1B, SERPINA10, GCNT2, BDKRB1, SLC11A1, SERINC5, SLC29A4, LETMD1, OR7G1, IL1RL1, TRPC7, IL1RN, CD300E, OR1Q1, OR4B1, OR6T1, MCAM, OR1F1, OR6B1, OR56A1, PCNXL2, OR51I2, CD209, NLGN4X, PAPPA2,…	708	4129	19113	1.56914	3.44236e-11	1.72118e-11	2.83995e-11
SP_PIR_KEYWORDS	glycoprotein	247	34.116	2.83656e-14	SYT1, A2M, OR5C1, OSMR, FSTL4, GGT1, GRIN3A, SSR1, LILRA1, LILRA4, IFNG, CFH, OR7C2, CHRNA7, OR8A1, CDH23, F11, OR5R1, CRTAC1, TMEM132A, OR4D9, OR4D6, OR1S1, MGAT3, OR52K2, GPBAR1, CD320, LAMC3, BACE2, OR8B8, MGAM, SCN1B, SERPINA10, GCNT2, BDKRB1, SLC11A1, SERINC5, SLC29A4, LETMD1, OR7G1, IL1RL1, TRPC7, IL1RN, CD300E, OR1Q1, OR4B1, OR6T1, MCAM, OR1F1, OR6B1, OR56A1, PCNXL2, OR51I2, CD209, NLGN4X,…	711	4318	19235	1.54752	1.46366e-11	2.43938e-12	4.09561e-11
UP_SEQ_FEATURE	topological domain:Extracellular	173	23.895	2.43499e-13	F2RL3, OR7A17, OR5C1, SLC6A1, SLC44A4, OSMR, OR1J1, SLC22A14, GRIK4, TLR1, GGT1, GRIN3A, IL17RC, GHRHR, TAS2R60, SLC2A7, LILRA1, OR51T1, LILRA4, MS4A2, OR7C2, CHRNA7, SLC4A1, OR8A1, ODZ3, CDH23, PCDHGA10, OR5R1, OR10S1, MRGPRD, UNC5CL, TMEM132A, OR4D9, OR4D6, OR1S1, OR6M1, GPBAR1, OR52K2, CD320, BACE2, LRP11, OR8B8, CD300LF, GLP1R, FXYD4, IL22RA1, SCN1B, DRD4, DSCAML1, BDKRB1, KCNJ2, SLC11A1, SER…	708	2719	19113	1.71764	5.10074e-10	1.70025e-10	4.20874e-10
SP_PIR_KEYWORDS	cell membrane	144	19.8895	4.78737e-12	F2RL3, OR7A17, OR5C1, SLC6A1, OR1J1, GRIK4, TLR1, CASK, GRIN3A, IL17RC, GHRHR, MAGED1, OR51T1, OR7C2, CHRNA7, OR8A1, CDH23, OR5R1, PCDHGA10, OR10S1, MRGPRD, OR4D9, OR4D6, OR1S1, OR6M1, GPBAR1, OR52K2, OR8B8, MGAM, CD300LF, GLP1R, CDK5R1, DRD4, LRBA, NOSTRIN, BDKRB1, SLC29A4, PLCH2, DMD, GABRQ, RPSA, OR7G1, IL1RL1, CNKSR3, CD300E, OR4B1, OR1Q1, OR6T1, OR1F1, SHANK2, OR6B1, OR56A1, OR52M1, TNFSF11,…	711	2194	19235	1.77561	2.47508e-09	3.09385e-10	6.92645e-09
UP_SEQ_FEATURE	topological domain:Cytoplasmic	195	26.9337	3.35028e-11	SYT1, OR5C1, OSMR, GGT1, GRIN3A, SSR1, LILRA1, LILRA4, OR7C2, CHRNA7, OR8A1, CDH23, OR5R1, UNC5CL, TMEM132A, OR4D9, OR4D6, OR1S1, MGAT3, GPBAR1, CD320, OR52K2, BACE2, OR8B8, MGAM, SCN1B, GCNT2, BDKRB1, KCNJ2, SLC11A1, SERINC5, SLC29A4, RHBDF2, OR7G1, TRPC3, IL1RL1, TRPC7, CD300E, OR1Q1, OR4B1, OR6T1, OR1F1, MCAM, OR56A1, OR6B1, OR51I2, OR52M1, CD209, NLGN4X, TREML3, OR51I1, CD200, CLCN4, ALG14, M…	708	3374	19113	1.56022	7.01883e-08	1.75471e-08	5.79141e-08
SP_PIR_KEYWORDS	transmembrane	259	35.7735	2.12764e-10	SYT1, SLC9A7, OR5C1, OSMR, C11ORF41, GGT1, GRIN3A, SSR1, LILRA1, LILRA4, OR7C2, CHRNA7, OR8A1, TMEM14A, CDH23, OR5R1, C6ORF35, UNC5CL, TMEM132A, OR4D9, OR4D6, OR1S1, MGAT3, OR52K2, CD320, GPBAR1, BACE2, OR8B8, MGAM, SCN1B, GCNT2, BDKRB1, OR6W1P, KCNJ2, SLC11A1, SERINC5, SLC29A4, LETMD1, ZMPSTE24, RHBDF2, OR7G1, TRPC3, IL1RL1, TRPC7, CD300E, OR1Q1, OR4B1, OR6T1, VDAC2, MCAM, OR1F1, OR6B1, OR56A1, …	711	4973	19235	1.40898	1.09999e-07	1.22221e-08	3.07829e-07
UP_SEQ_FEATURE	transmembrane region	256	35.3591	3.28362e-10	SYT1, SLC9A7, OR5C1, OSMR, C11ORF41, GGT1, GRIN3A, SSR1, LILRA1, LILRA4, OR7C2, CHRNA7, OR8A1, TMEM14A, CDH23, OR5R1, C6ORF35, UNC5CL, TMEM132A, OR4D9, OR4D6, OR1S1, MGAT3, OR52K2, GPBAR1, CD320, BACE2, OR8B8, MGAM, SCN1B, GCNT2, BDKRB1, KCNJ2, SLC11A1, SERINC5, SLC29A4, LETMD1, ZMPSTE24, RHBDF2, OR7G1, TRPC3, IL1RL1, TRPC7, CD300E, OR1Q1, OR4B1, OR6T1, VDAC2, MCAM, OR1F1, OR6B1, OR56A1, PCNXL2, …	708	4911	19113	1.40723	6.87918e-07	1.37584e-07	5.67619e-07
SP_PIR_KEYWORDS	membrane	308	42.5414	7.75011e-10	SYT1, SLC9A7, OR5C1, OSMR, PNKD, C11ORF41, GGT1, GRIN3A, SSR1, MAGED1, LILRA1, LILRA4, OR7C2, CHRNA7, OR8A1, TMEM14A, CDH23, OR5R1, C6ORF35, UNC5CL, TMEM132A, OR4D9, CYP1A2, OR4D6, OR1S1, MGAT3, OR52K2, CD320, GPBAR1, BACE2, OR8B8, MGAM, CDK5R1, SCN1B, GCNT2, LMNB1, BDKRB1, KCNJ2, SLC11A1, CDC42EP2, SERINC5, SLC29A4, DMD, LETMD1, ZMPSTE24, RHBDF2, RPSA, TRPC3, OR7G1, MSTO1, IL1RL1, CNKSR3, TRPC7,…	711	6256	19235	1.33192	4.00681e-07	4.00681e-08	1.12129e-06
GOTERM_CC_FAT	GO:0005886~plasma membrane	207	28.5912	7.37654e-06	DLC1, SYT1, OR5C1, OSMR, GRIN3A, MAGED1, LILRA1, OR7C2, CHRNA7, OR8A1, CDH23, OR5R1, OR4D9, OR4D6, OR1S1, GPBAR1, OR52K2, MGAM, OR8B8, CDK5R1, ADRBK1, BDKRB1, OR6W1P, KCNJ2, SLC11A1, CDC42EP2, SLC29A4, DMD, RPSA, OR7G1, TRPC3, IL1RL1, CNKSR3, CD300E, OR1Q1, OR4B1, OR6T1, OR1F1, MCAM, S100A12, OR56A1, OR6B1, OR51I2, OR52M1, CD209, NLGN4X, GK, OR51I1, CD200, TM7SF2, MCHR1, TM7SF4, MCHR2, MSR1, ACVR…	541	3777	12782	1.29487	0.00285802	0.00285802	0.0102427
GOTERM_CC_FAT	GO:0016021~integral to membrane	267	36.8785	0.000107383	SYT1, SLC9A7, OR5C1, OSMR, C11ORF41, GGT1, GRIN3A, SSR1, LILRA1, LILRA4, OR7C2, CHRNA7, OR8A1, TMEM14A, CDH23, OR5R1, C6ORF35, UNC5CL, TMEM132A, OR4D9, OR4D6, OR1S1, MGAT3, MAD2L1, OR52K2, CD320, GPBAR1, BACE2, OR8B8, MGAM, SCN1B, GCNT2, BDKRB1, OR6W1P, KCNJ2, SLC11A1, SERINC5, SLC29A4, LETMD1, ZMPSTE24, RHBDF2, OR7G1, TRPC3, IL1RL1, TRPC7, CD300E, OR1Q1, OR4B1, OR6T1, VDAC2, MCAM, OR1F1, OR6B1, …	541	5297	12782	1.19092	0.0408107	0.0206179	0.149011
GOTERM_CC_FAT	GO:0031224~intrinsic to membrane	273	37.7072	0.000217742	SYT1, SLC9A7, OR5C1, OSMR, C11ORF41, GGT1, GRIN3A, SSR1, LILRA1, LILRA4, OR7C2, CHRNA7, OR8A1, TMEM14A, CDH23, OR5R1, C6ORF35, UNC5CL, TMEM132A, OR4D9, OR4D6, OR1S1, MGAT3, MAD2L1, OR52K2, CD320, GPBAR1, BACE2, OR8B8, MGAM, SCN1B, GCNT2, BDKRB1, OR6W1P, KCNJ2, SLC11A1, SERINC5, SLC29A4, LETMD1, ZMPSTE24, RHBDF2, OR7G1, TRPC3, IL1RL1, TRPC7, CD300E, OR1Q1, OR4B1, OR6T1, VDAC2, MCAM, OR1F1, OR6B1, …	541	5485	12782	1.17595	0.081022	0.0277715	0.301938
SP_PIR_KEYWORDS	signal	152	20.9945	0.00118823	F2RL3, A2M, OSMR, GRIK4, TLR1, FSTL4, GRIN3A, IL17RC, GHRHR, SSR1, OLFML1, LILRA1, LPA, LILRA4, RNASE8, IFNG, CFH, CHRNA7, LGI1, CDH23, F11, PCDHGA10, CRTAC1, CTRB1, CTRB2, TMEM132A, CD320, LAMC3, CST7, BACE2, CST4, LRP11, CD300LF, DEFA1, C7ORF34, GLP1R, SERPINA10, IL22RA1, FXYD4, SCN1B, CLU, DSCAML1, TIMP4, FAM19A1, DEFB1, GABRQ, CSF1R, DEFB107A, HAVCR1, IL1RL1, DEFB136, IL1RN, CD300E, CCDC80, M…	711	3250	19235	1.26527	0.459187	0.0461828	1.70546
UP_SEQ_FEATURE	signal peptide	152	20.9945	0.0013294	F2RL3, A2M, OSMR, GRIK4, TLR1, FSTL4, GRIN3A, IL17RC, GHRHR, SSR1, OLFML1, LILRA1, LPA, LILRA4, RNASE8, IFNG, CFH, CHRNA7, LGI1, CDH23, F11, PCDHGA10, CRTAC1, CTRB1, CTRB2, TMEM132A, CD320, LAMC3, CST7, BACE2, CST4, LRP11, CD300LF, DEFA1, C7ORF34, GLP1R, SERPINA10, IL22RA1, FXYD4, SCN1B, CLU, DSCAML1, TIMP4, FAM19A1, DEFB1, GABRQ, CSF1R, DEFB107A, HAVCR1, IL1RL1, DEFB136, IL1RN, CD300E, CCDC80, M…	708	3250	19113	1.26257	0.938391	0.328429	2.27335
Annotation Cluster 3	Enrichment Score: 1.6766463567941736
Category	Term	Count	%	PValue	Genes	List Total	Pop Hits	Pop Total	Fold Enrichment	Bonferroni	Benjamini	FDR
GOTERM_MF_FAT	GO:0043176~amine binding	11	1.51934	0.00838729	ANXA9, GLUD2, NEDD4, MTR, FMO3, DRD4, CHRNA7, SLC19A3, GRIN3A, SLC19A1, HTR3A	489	110	12983	2.65501	0.998785	0.738827	12.1223
GOTERM_MF_FAT	GO:0016597~amino acid binding	7	0.966851	0.0246844	GLUD2, NEDD4, MTR, FMO3, SLC19A3, GRIN3A, SLC19A1	489	60	12983	3.09751	1	0.809867	31.8509
GOTERM_MF_FAT	GO:0031406~carboxylic acid binding	11	1.51934	0.0450834	ALDH6A1, GLUD2, NEDD4, MTR, FMO3, FABP4, SLC19A3, GRIN3A, SLC19A1, DBH, FABP6	489	144	12983	2.02813	1	0.840917	50.7257
Annotation Cluster 4	Enrichment Score: 1.4966104709558836
Category	Term	Count	%	PValue	Genes	List Total	Pop Hits	Pop Total	Fold Enrichment	Bonferroni	Benjamini	FDR
GOTERM_BP_FAT	GO:0006952~defense response	38	5.24862	0.00440144	A2M, ELF3, CLU, TLR1, DRD4, PRDX5, BDKRB1, PTPRCAP, MLF2, CCL24, FOS, SLC11A1, LILRA1, FCN2, IFNG, CFH, MS4A2, DEFB1, IL4, DEFB107A, IL1RL1, RELA, IL1RN, PRG2, DEFB136, IL9, SOCS6, C4BPA, NFAM1, NCR2, S100A12, INHBB, HDAC5, ABCC9, TIAL1, DEFA1, ORM2, DMBT1	520	615	13528	1.60745	0.999974	0.690676	7.45118
GOTERM_BP_FAT	GO:0006954~inflammatory response	20	2.76243	0.0453393	A2M, ELF3, RELA, CLU, IL9, TLR1, IL1RN, PRDX5, BDKRB1, NFAM1, C4BPA, S100A12, CCL24, HDAC5, SLC11A1, FOS, FCN2, CFH, MS4A2, ORM2	520	325	13528	1.60095	1	0.961882	55.7139
GOTERM_BP_FAT	GO:0009611~response to wounding	26	3.59116	0.162218	F2RL3, A2M, ACVRL1, SERPINA10, ELF3, TLR1, CLU, PRDX5, BDKRB1, CCL24, FOS, SLC11A1, LPA, FCN2, CFH, MS4A2, F11, RELA, IL9, IL1RN, NFAM1, C4BPA, S100A12, HDAC5, PEBP1, ORM2	520	530	13528	1.27623	1	0.990499	95.5266
Annotation Cluster 5	Enrichment Score: 1.400780103020385
Category	Term	Count	%	PValue	Genes	List Total	Pop Hits	Pop Total	Fold Enrichment	Bonferroni	Benjamini	FDR
SP_PIR_KEYWORDS	signal	152	20.9945	0.00118823	F2RL3, A2M, OSMR, GRIK4, TLR1, FSTL4, GRIN3A, IL17RC, GHRHR, SSR1, OLFML1, LILRA1, LPA, LILRA4, RNASE8, IFNG, CFH, CHRNA7, LGI1, CDH23, F11, PCDHGA10, CRTAC1, CTRB1, CTRB2, TMEM132A, CD320, LAMC3, CST7, BACE2, CST4, LRP11, CD300LF, DEFA1, C7ORF34, GLP1R, SERPINA10, IL22RA1, FXYD4, SCN1B, CLU, DSCAML1, TIMP4, FAM19A1, DEFB1, GABRQ, CSF1R, DEFB107A, HAVCR1, IL1RL1, DEFB136, IL1RN, CD300E, CCDC80, M…	711	3250	19235	1.26527	0.459187	0.0461828	1.70546
UP_SEQ_FEATURE	signal peptide	152	20.9945	0.0013294	F2RL3, A2M, OSMR, GRIK4, TLR1, FSTL4, GRIN3A, IL17RC, GHRHR, SSR1, OLFML1, LILRA1, LPA, LILRA4, RNASE8, IFNG, CFH, CHRNA7, LGI1, CDH23, F11, PCDHGA10, CRTAC1, CTRB1, CTRB2, TMEM132A, CD320, LAMC3, CST7, BACE2, CST4, LRP11, CD300LF, DEFA1, C7ORF34, GLP1R, SERPINA10, IL22RA1, FXYD4, SCN1B, CLU, DSCAML1, TIMP4, FAM19A1, DEFB1, GABRQ, CSF1R, DEFB107A, HAVCR1, IL1RL1, DEFB136, IL1RN, CD300E, CCDC80, M…	708	3250	19113	1.26257	0.938391	0.328429	2.27335
SP_PIR_KEYWORDS	Secreted	74	10.221	0.0869392	A2M, ARSF, FSTL4, OLFML1, GPC5, IFNG, RNASE8, CFH, ITIH5, LGI1, AMY2B, AMY2A, GHR, F11, LAD1, ZP2, CRTAC1, CTRB1, CTRB2, PRG2, MMP17, CPXM2, MMP13, INHBB, BGN, APITD1, LAMC3, CST7, GHRH, CST4, LACRT, DEFA1, CNTN4, FSHB, C7ORF34, IL1F8, ADAMTS18, SERPINA10, CLU, TIMP4, FAM19A1, CCL24, RNASE10, FCN2, REN, SMOC1, RPTN, FCN1, FBN3, ADAMTS12, DEFB1, PNLIPRP3, IL4, RNASE1, DEFB107A, TNXB, KLK9, IL1RL1,…	711	1689	19235	1.18529	1	0.729148	73.1771
GOTERM_CC_FAT	GO:0044421~extracellular region part	46	6.35359	0.2499	ADAMTS18, IL1F8, A2M, MSR1, CLU, TIMP4, CCL24, GPC5, FCN2, RPTN, REN, SMOC1, IFNG, FCN1, CFH, FBN3, ADAMTS12, LGI1, AMY2A, GHR, F11, IL4, TNXB, ZP2, LAD1, CRTAC1, CTRB1, IL1RN, CTRB2, IL9, CCDC80, MMP17, MMP13, BGN, TNFSF11, LAMC3, GHRH, SULF1, THSD4, ACE2, PEBP1, DEFA1, CA2, PCSK1N, ORM2, CMTM5	541	960	12782	1.13211	1	0.975741	98.1555
GOTERM_CC_FAT	GO:0005615~extracellular space	33	4.55801	0.30233	IL1F8, A2M, MSR1, CLU, TIMP4, CCL24, GPC5, FCN2, REN, FCN1, IFNG, CFH, LGI1, AMY2A, GHR, IL4, F11, TNXB, CTRB1, IL1RN, CTRB2, IL9, MMP13, TNFSF11, GHRH, SULF1, ACE2, PEBP1, DEFA1, CA2, PCSK1N, ORM2, CMTM5	541	685	12782	1.13822	1	0.977068	99.3256
GOTERM_CC_FAT	GO:0005576~extracellular region	89	12.2928	0.379575	F2RL3, A2M, MSR1, ARSF, HINT2, FSTL4, OLFML1, GPC5, LPA, RNASE8, IFNG, CFH, ITIH5, LGI1, AMY2B, AMY2A, FGF4, GHR, F11, LAD1, ZP2, CRTAC1, CTRB1, CTRB2, PRG2, MMP17, CPXM2, MMP13, INHBB, BGN, APITD1, GHRH, CST7, LAMC3, CST4, LACRT, PEBP1, CNTN4, DEFA1, GNAS, CA2, FSHB, C7ORF34, IL1F8, ADAMTS18, SERPINA10, CLU, TIMP4, FAM19A1, CCL24, RNASE10, FCN2, REN, SMOC1, RPTN, FCN1, CDA, FBN3, ADAMTS12, DEFB1…	541	2010	12782	1.04615	1	0.977173	99.8678
Annotation Cluster 6	Enrichment Score: 1.3533097701721144
Category	Term	Count	%	PValue	Genes	List Total	Pop Hits	Pop Total	Fold Enrichment	Bonferroni	Benjamini	FDR
INTERPRO	IPR002190:MAGE protein	6	0.828729	0.0102963	MAGED1, TRO, MAGEB2, MAGEC3, MAGEB6, MAGEC2	641	35	16659	4.45527	0.999991	0.94557	15.2933
UP_SEQ_FEATURE	domain:MAGE	5	0.690608	0.0293634	MAGED1, TRO, MAGEB2, MAGEB6, MAGEC2	708	32	19113	4.21809	1	0.996573	40.2612
SP_PIR_KEYWORDS	tumor antigen	5	0.690608	0.0504376	MAGED1, MAGEB2, MAGEC3, MAGEB6, MAGEC2	711	38	19235	3.55966	1	0.68756	52.7058
PIR_SUPERFAMILY	PIRSF005491:tumor associated protein MAGE	3	0.414365	0.253232	MAGEB2, MAGEB6, MAGEC2	343	21	7396	3.08038	1	1	98.1048
Annotation Cluster 7	Enrichment Score: 1.3296103856211416
Category	Term	Count	%	PValue	Genes	List Total	Pop Hits	Pop Total	Fold Enrichment	Bonferroni	Benjamini	FDR
GOTERM_CC_FAT	GO:0005887~integral to plasma membrane	66	9.11602	0.0175564	TM7SF2, F2RL3, MCHR1, MSR1, ACVRL1, SLC6A1, OSMR, SLC22A14, TLR1, GRIK4, GRIN3A, EDNRA, GPC5, MS4A1, SLC25A3, CSF2RB, MS4A2, CEACAM5, CHRNA7, SLC4A1, TRPV6, KCNQ2, IFNGR2, TAAR5, SLC43A1, GHR, ATP4A, CMKLR1, MMP17, NRXN1, NCR2, KCNA10, GRM4, PEBP1, STEAP1, SGCB, ECEL1, FFAR3, DRD4, BDKRB1, KCNJ2, SLC19A1, UGT1A6, SLC11A1, UGT1A9, UGT1A3, HRH3, RASGRP3, TRO, HTR3A, CD6, SELPLG, GABRQ, CSF1R, TRPC3…	541	1188	12782	1.31259	0.998964	0.747028	21.8044
GOTERM_CC_FAT	GO:0031226~intrinsic to plasma membrane	67	9.25414	0.0194727	TM7SF2, F2RL3, MCHR1, MSR1, ACVRL1, SLC6A1, OSMR, SLC22A14, TLR1, GRIK4, GRIN3A, EDNRA, GPC5, MS4A1, SLC25A3, CSF2RB, MS4A2, CEACAM5, CHRNA7, SLC4A1, TREH, TRPV6, KCNQ2, IFNGR2, TAAR5, SLC43A1, GHR, ATP4A, CMKLR1, MMP17, NRXN1, NCR2, KCNA10, GRM4, PEBP1, STEAP1, SGCB, ECEL1, FFAR3, DRD4, BDKRB1, KCNJ2, SLC19A1, UGT1A6, SLC11A1, UGT1A9, UGT1A3, HRH3, RASGRP3, TRO, HTR3A, CD6, SELPLG, GABRQ, CSF1R,…	541	1215	12782	1.30287	0.999514	0.719633	23.896
GOTERM_CC_FAT	GO:0044459~plasma membrane part	99	13.674	0.300129	DLC1, SYT1, F2RL3, SLC6A1, OSMR, TLR1, GRIK4, SLC22A14, CASK, GRIN3A, MS4A1, MS4A2, CHRNA7, SLC4A1, RNF31, CDK5R1, DRD4, ADRBK1, BDKRB1, NOSTRIN, KCNJ2, SLC11A1, DMD, TRO, GABRQ, CSF1R, TRPC3, IL1RL1, CNKSR3, SHANK2, CYB561, TNFSF11, NEDD4, NLGN4X, CD79A, GK, CD200, TM7SF2, MCHR1, ACVRL1, MSR1, MYO7B, PIP5K1C, EDNRA, GPC5, SLC25A3, AP3B2, CSF2RB, CEACAM5, TREH, TRPV6, KCNQ2, SLC43A1, IFNGR2, TAAR…	541	2203	12782	1.06175	1	0.978638	99.2955
Annotation Cluster 8	Enrichment Score: 1.3258241937676556
Category	Term	Count	%	PValue	Genes	List Total	Pop Hits	Pop Total	Fold Enrichment	Bonferroni	Benjamini	FDR
SMART	SM00409:IG	22	3.03867	0.00269209	OBSCN, BTNL8, HAVCR1, IL1RL1, FLT4, CD300E, FCRL1, DSCAML1, SIGLEC12, NFAM1, MYBPHL, LY9, NCR2, MCAM, LILRA1, LILRA4, CNTN1, CD300LF, CEACAM5, CNTN4, CD200, CSF1R	298	330	9079	2.0311	0.436838	0.436838	3.35602
SP_PIR_KEYWORDS	Immunoglobulin domain	30	4.14365	0.00501398	SCN1B, FCRL1, FSTL4, DSCAML1, LY9, LILRA1, LILRA4, CEACAM5, TRBV19, CSF1R, OBSCN, BTNL8, HAVCR1, IL1RL1, FLT4, CD1C, CD300E, CD1B, SIGLEC12, MYBPHL, NFAM1, MCAM, NCR2, CNTN1, SEMA4B, CD300LF, CNTN4, TREML3, CD79A, CD200	711	470	19235	1.72682	0.925633	0.169415	7.01437
INTERPRO	IPR003599:Immunoglobulin subtype	22	3.03867	0.0166249	OBSCN, BTNL8, HAVCR1, IL1RL1, FLT4, CD300E, FCRL1, DSCAML1, SIGLEC12, NFAM1, MYBPHL, LY9, NCR2, MCAM, LILRA1, LILRA4, CNTN1, CD300LF, CEACAM5, CNTN4, CD200, CSF1R	641	330	16659	1.73261	1	0.976995	23.5743
INTERPRO	IPR013151:Immunoglobulin	15	2.07182	0.0242963	OBSCN, SCN1B, FLT4, FCRL1, DSCAML1, FSTL4, SIGLEC12, MCAM, LILRA1, LILRA4, CNTN1, CEACAM5, CNTN4, CD200, CSF1R	641	202	16659	1.92988	1	0.953789	32.5947
UP_SEQ_FEATURE	domain:Ig-like C2-type 3	10	1.38122	0.0373113	LILRA1, IL1RL1, FLT4, LILRA4, FCRL1, CNTN1, DSCAML1, CNTN4, MCAM, CSF1R	708	122	19113	2.21277	1	0.997819	48.176
INTERPRO	IPR007110:Immunoglobulin-like	28	3.8674	0.0488453	SCN1B, FCRL1, DSCAML1, FSTL4, LY9, LILRA1, LILRA4, CEACAM5, TRBV19, CSF1R, OBSCN, BTNL8, HAVCR1, IL1RL1, FLT4, CD1C, CD300E, CD1B, SIGLEC12, MYBPHL, MCAM, NCR2, CD300LF, CNTN1, CNTN4, TREML3, CD79A, CD200	641	501	16659	1.45248	1	0.994034	55.2062
UP_SEQ_FEATURE	domain:Ig-like C2-type 1	13	1.79558	0.0503398	IL1RL1, FLT4, DSCAML1, FCRL1, SIGLEC12, LY9, MYBPHL, MCAM, LILRA1, LILRA4, CNTN1, CNTN4, CSF1R	708	190	19113	1.84708	1	0.994217	59.0517
UP_SEQ_FEATURE	domain:Ig-like C2-type 2	13	1.79558	0.0519986	IL1RL1, FLT4, DSCAML1, FCRL1, SIGLEC12, LY9, MYBPHL, MCAM, LILRA1, LILRA4, CNTN1, CNTN4, CSF1R	708	191	19113	1.83741	1	0.99228	60.2707
INTERPRO	IPR013106:Immunoglobulin V-set	16	2.20994	0.0575176	BTNL8, HAVCR1, IL1RL1, FLT4, CD300E, FCRL1, SIGLEC12, MCAM, NCR2, CD300LF, CNTN1, CEACAM5, CNTN4, TRBV19, CD79A, CSF1R	641	249	16659	1.66998	1	0.994062	61.3255
UP_SEQ_FEATURE	domain:Ig-like C2-type 4	7	0.966851	0.0620881	LILRA1, FLT4, LILRA4, CNTN1, DSCAML1, CNTN4, CSF1R	708	76	19113	2.48645	1	0.991737	66.9796
SMART	SM00408:IGc2	12	1.65746	0.0731889	IL1RL1, FLT4, FSTL4, CNTN1, DSCAML1, CEACAM5, CNTN4, SIGLEC12, MYBPHL, CD79A, MCAM, CSF1R	298	205	9079	1.7834	1	0.932673	61.8051
INTERPRO	IPR013783:Immunoglobulin-like fold	29	4.00552	0.0849145	SCN1B, FCRL1, FSTL4, DSCAML1, LILRA1, LILRA4, CEACAM5, TGM4, TRBV19, CSF1R, OBSCN, BTNL8, HAVCR1, IL1RL1, FLT4, RELA, CD1C, CD300E, CD1B, SIGLEC12, MYBPHL, MCAM, NCR2, EBF2, CD300LF, CNTN1, CNTN4, TREML3, CD79A	641	553	16659	1.3629	1	0.994775	75.9027
UP_SEQ_FEATURE	domain:Ig-like C2-type 5	5	0.690608	0.145492	FLT4, CNTN1, DSCAML1, CNTN4, CSF1R	708	55	19113	2.45416	1	0.999676	93.3989
UP_SEQ_FEATURE	domain:Ig-like C2-type 6	4	0.552486	0.155923	FLT4, CNTN1, DSCAML1, CNTN4	708	37	19113	2.91846	1	0.999741	94.6615
INTERPRO	IPR003598:Immunoglobulin subtype 2	12	1.65746	0.166635	IL1RL1, FLT4, FSTL4, CNTN1, DSCAML1, CEACAM5, CNTN4, SIGLEC12, MYBPHL, CD79A, MCAM, CSF1R	641	205	16659	1.52131	1	0.999151	94.6241
INTERPRO	IPR013098:Immunoglobulin I-set	8	1.10497	0.280494	OBSCN, IL1RL1, FLT4, FSTL4, CNTN1, DSCAML1, CNTN4, MYBPHL	641	138	16659	1.50661	1	0.999733	99.4903
Annotation Cluster 9	Enrichment Score: 1.2386257493627706
Category	Term	Count	%	PValue	Genes	List Total	Pop Hits	Pop Total	Fold Enrichment	Bonferroni	Benjamini	FDR
GOTERM_MF_FAT	GO:0004521~endoribonuclease activity	7	0.966851	0.00794537	RNASE1, RNASE10, RNASE2, RNASE8, ERN2, POP4, ERVK6	489	47	12983	3.95427	0.998267	0.79596	11.5195
SMART	SM00092:RNAse_Pc	4	0.552486	0.0141444	RNASE1, RNASE10, RNASE2, RNASE8	298	16	9079	7.61661	0.951891	0.780661	16.5057
PIR_SUPERFAMILY	PIRSF001015:pyrimidine-specific ribonuclease/angiogenin	4	0.552486	0.0157895	RNASE1, RNASE10, RNASE2, RNASE8	343	12	7396	7.18756	0.995087	0.735243	19.4392
GOTERM_MF_FAT	GO:0004522~pancreatic ribonuclease activity	4	0.552486	0.0205179	RNASE1, RNASE10, RNASE2, RNASE8	489	16	12983	6.63753	1	0.936316	27.2448
INTERPRO	IPR001427:Pancreatic ribonuclease	4	0.552486	0.0217511	RNASE1, RNASE10, RNASE2, RNASE8	641	16	16659	6.49727	1	0.954612	29.719
GOTERM_MF_FAT	GO:0016892~endoribonuclease activity, producing 3'-phosphomonoesters	4	0.552486	0.0326782	RNASE1, RNASE10, RNASE2, RNASE8	489	19	12983	5.5895	1	0.828865	39.9348
GOTERM_MF_FAT	GO:0004519~endonuclease activity	9	1.24309	0.0344513	RNASE1, RNASE10, RNASE2, RNASE8, ERN2, POP4, ZRANB3, OGG1, ERVK6	489	100	12983	2.38951	1	0.806724	41.6019
GOTERM_MF_FAT	GO:0004540~ribonuclease activity	7	0.966851	0.0372051	RNASE1, RNASE10, RNASE2, RNASE8, ERN2, POP4, ERVK6	489	66	12983	2.81592	1	0.8134	44.1057
GOTERM_MF_FAT	GO:0016894~endonuclease activity, active with either ribo- or deoxyribonucleic acids and producing 3'-phosphomonoesters	4	0.552486	0.0658168	RNASE1, RNASE10, RNASE2, RNASE8	489	25	12983	4.24802	1	0.787824	64.8152
GOTERM_MF_FAT	GO:0004518~nuclease activity	10	1.38122	0.141188	RNASE1, RNASE10, RNASE2, RNASE8, TREX2, ERN2, POP4, ZRANB3, OGG1, ERVK6	489	158	12983	1.68039	1	0.885388	90.3209
GOTERM_MF_FAT	GO:0016891~endoribonuclease activity, producing 5'-phosphomonoesters	3	0.414365	0.269762	ERN2, POP4, ERVK6	489	27	12983	2.95001	1	0.961384	99.1961
SP_PIR_KEYWORDS	nuclease	6	0.828729	0.353689	RNASE1, RNASE2, RNASE8, TREX2, ERVK6, TTRAP	711	106	19235	1.53133	1	0.885798	99.8191
GOTERM_MF_FAT	GO:0016893~endonuclease activity, active with either ribo- or deoxyribonucleic acids and producing 5'-phosphomonoesters	3	0.414365	0.367348	ERN2, POP4, ERVK6	489	34	12983	2.34266	1	0.98023	99.911
SP_PIR_KEYWORDS	Endonuclease	4	0.552486	0.422353	RNASE1, RNASE2, RNASE8, ERVK6	711	64	19235	1.69084	1	0.915176	99.9644
Annotation Cluster 10	Enrichment Score: 1.2251379772819133
Category	Term	Count	%	PValue	Genes	List Total	Pop Hits	Pop Total	Fold Enrichment	Bonferroni	Benjamini	FDR
SMART	SM00060:FN3	13	1.79558	0.0220358	OBSCN, IL22RA1, TNXB, OSMR, DSCAML1, MYBPHL, SNED1, CNTN1, CSF2RB, PAPPA2, CNTN4, IFNGR2, GHR	298	190	9079	2.08455	0.991315	0.794445	24.5849
UP_SEQ_FEATURE	domain:Fibronectin type-III 2	10	1.38122	0.0522479	OBSCN, IL22RA1, TNXB, SNED1, OSMR, CSF2RB, CNTN1, DSCAML1, CNTN4, IFNGR2	708	130	19113	2.0766	1	0.990761	60.4509
UP_SEQ_FEATURE	domain:Fibronectin type-III 1	10	1.38122	0.0543544	OBSCN, IL22RA1, TNXB, SNED1, OSMR, CSF2RB, CNTN1, DSCAML1, CNTN4, IFNGR2	708	131	19113	2.06075	1	0.990752	61.9432
INTERPRO	IPR003961:Fibronectin, type III	13	1.79558	0.0631128	OBSCN, IL22RA1, TNXB, OSMR, DSCAML1, MYBPHL, SNED1, CNTN1, CSF2RB, PAPPA2, CNTN4, IFNGR2, GHR	641	190	16659	1.7782	1	0.992474	64.8477
UP_SEQ_FEATURE	domain:Fibronectin type-III 4	6	0.828729	0.0788955	OBSCN, TNXB, OSMR, CNTN1, DSCAML1, CNTN4	708	62	19113	2.61249	1	0.994578	75.8437
UP_SEQ_FEATURE	domain:Fibronectin type-III 3	7	0.966851	0.086861	OBSCN, TNXB, SNED1, OSMR, CNTN1, DSCAML1, CNTN4	708	83	19113	2.27675	1	0.995656	79.2114
INTERPRO	IPR008957:Fibronectin, type III-like fold	12	1.65746	0.0980859	IL22RA1, TNXB, SNED1, OSMR, CSF2RB, CNTN1, DSCAML1, TGM4, CNTN4, MYBPHL, IFNGR2, GHR	641	184	16659	1.69494	1	0.996994	80.9018
Annotation Cluster 11	Enrichment Score: 1.2189322557930395
Category	Term	Count	%	PValue	Genes	List Total	Pop Hits	Pop Total	Fold Enrichment	Bonferroni	Benjamini	FDR
GOTERM_BP_FAT	GO:0014070~response to organic cyclic substance	11	1.51934	0.0179348	EDNRA, FOS, HRH3, SLC6A1, RELA, DRD4, PEBP1, EPHX1, CHRNA7, ADRBK1, GHR	520	121	13528	2.36503	1	0.921807	27.217
GOTERM_BP_FAT	GO:0043279~response to alkaloid	6	0.828729	0.0553352	EDNRA, SLC6A1, RELA, DRD4, CHRNA7, GHR	520	54	13528	2.8906	1	0.969631	63.1852
GOTERM_BP_FAT	GO:0010243~response to organic nitrogen	5	0.690608	0.222077	SLC6A1, RELA, DRD4, PEBP1, DBH	520	63	13528	2.06471	1	0.992159	98.7825
Annotation Cluster 12	Enrichment Score: 1.1796285495228784
Category	Term	Count	%	PValue	Genes	List Total	Pop Hits	Pop Total	Fold Enrichment	Bonferroni	Benjamini	FDR
KEGG_PATHWAY	hsa00500:Starch and sucrose metabolism	8	1.10497	0.00350882	GBA3, UGT1A6, UGT1A9, PYGM, GANC, UGT1A3, MGAM, TREH, AMY2B, AMY2A	246	42	5085	3.93728	0.420056	0.238459	4.13343
GOTERM_MF_FAT	GO:0015926~glucosidase activity	3	0.414365	0.0519534	GBA3, GANC, MGAM	489	10	12983	7.96503	1	0.817472	55.8927
SP_PIR_KEYWORDS	glycosidase	7	0.966851	0.0715475	GBA3, GANC, MGAM, TREH, AMY2B, OGG1, AMY2A	711	79	19235	2.39714	1	0.710056	65.838
UP_SEQ_FEATURE	active site:Nucleophile	10	1.38122	0.266561	PSMB10, GBA3, ALDH6A1, GANAB, GANC, MGAM, AMY2B, C7ORF10, AMY2A, PNLIPRP3	708	189	19113	1.42835	1	0.999972	99.5294
INTERPRO	IPR013781:Glycoside hydrolase, subgroup, catalytic core	3	0.414365	0.363656	GBA3, AMY2B, AMY2A	641	33	16659	2.36264	1	0.999844	99.9289
Annotation Cluster 13	Enrichment Score: 1.1680343969166813
Category	Term	Count	%	PValue	Genes	List Total	Pop Hits	Pop Total	Fold Enrichment	Bonferroni	Benjamini	FDR
GOTERM_BP_FAT	GO:0051384~response to glucocorticoid stimulus	8	1.10497	0.0298108	FOS, UGT1A6, A2M, UGT1A9, UGT1A3, IL1RN, PEBP1, FABP4, GHRHR, GHR	520	78	13528	2.66824	1	0.938372	41.2137
GOTERM_BP_FAT	GO:0010033~response to organic substance	38	5.24862	0.0435608	A2M, SLC6A1, OSMR, DRD4, TIMP4, ADRBK1, BDKRB1, GRIN3A, GHRHR, EDNRA, STAT6, UGT1A6, FOS, SLC11A1, UGT1A9, UGT1A3, HRH3, REN, GAB1, IFNG, CHRNA7, GHR, EGR1, DGKQ, RELA, IL1RN, EPHX1, PDE3A, DBH, MMP13, BRCA1, HDAC5, KHK, PYGM, PEBP1, FABP4, GNAS, CA2, SETD2, PPP1R15A	520	721	13528	1.37113	1	0.967919	54.243
GOTERM_BP_FAT	GO:0031960~response to corticosteroid stimulus	8	1.10497	0.0444806	FOS, UGT1A6, A2M, UGT1A9, UGT1A3, IL1RN, PEBP1, FABP4, GHRHR, GHR	520	85	13528	2.44851	1	0.963148	55.0094
GOTERM_BP_FAT	GO:0048545~response to steroid hormone stimulus	13	1.79558	0.0663609	A2M, SLC6A1, RELA, IL1RN, MMP13, GHRHR, BRCA1, FOS, UGT1A6, UGT1A9, UGT1A3, PEBP1, FABP4, CA2, GHR	520	192	13528	1.76146	1	0.974087	70.0415
GOTERM_BP_FAT	GO:0009719~response to endogenous stimulus	21	2.90055	0.149642	A2M, SLC6A1, RELA, IL1RN, DRD4, TIMP4, DBH, MMP13, BRCA1, GHRHR, HDAC5, KHK, FOS, UGT1A6, UGT1A9, UGT1A3, REN, GAB1, PEBP1, FABP4, GNAS, CA2, GHR	520	405	13528	1.34895	1	0.991695	94.1894
GOTERM_BP_FAT	GO:0009725~response to hormone stimulus	19	2.62431	0.171075	A2M, SLC6A1, RELA, IL1RN, TIMP4, MMP13, BRCA1, GHRHR, KHK, HDAC5, FOS, UGT1A6, UGT1A9, UGT1A3, REN, GAB1, PEBP1, FABP4, GNAS, CA2, GHR	520	367	13528	1.34685	1	0.98978	96.288
Annotation Cluster 14	Enrichment Score: 1.1621994454816666
Category	Term	Count	%	PValue	Genes	List Total	Pop Hits	Pop Total	Fold Enrichment	Bonferroni	Benjamini	FDR
GOTERM_MF_FAT	GO:0016645~oxidoreductase activity, acting on the CH-NH group of donors	5	0.690608	0.0222344	PYCRL, SCCPDH, MTHFD2, PAOX, ALDH1L1	489	29	12983	4.5776	1	0.803906	29.1765
GOTERM_MF_FAT	GO:0016646~oxidoreductase activity, acting on the CH-NH group of donors, NAD or NADP as acceptor	4	0.552486	0.028288	PYCRL, SCCPDH, MTHFD2, ALDH1L1	489	18	12983	5.90002	1	0.827831	35.6134
INTERPRO	IPR016040:NAD(P)-binding domain	7	0.966851	0.51853	PYCRL, SCCPDH, MTHFD2, HTATIP2, GLUD2, TDH, DHDH	641	150	16659	1.21282	1	0.999983	99.9992
Annotation Cluster 15	Enrichment Score: 1.0647795209792255
Category	Term	Count	%	PValue	Genes	List Total	Pop Hits	Pop Total	Fold Enrichment	Bonferroni	Benjamini	FDR
SMART	SM00202:SR	4	0.552486	0.0422194	MSR1, CD6, TMPRSS4, DMBT1	298	24	9079	5.07774	0.999898	0.840803	42.0879
INTERPRO	IPR017448:Speract/scavenger receptor related	4	0.552486	0.0627794	MSR1, CD6, TMPRSS4, DMBT1	641	24	16659	4.33151	1	0.994539	64.6465
INTERPRO	IPR001190:Speract/scavenger receptor	4	0.552486	0.0834751	MSR1, CD6, TMPRSS4, DMBT1	641	27	16659	3.85023	1	0.995695	75.2876
GOTERM_MF_FAT	GO:0005044~scavenger receptor activity	4	0.552486	0.248883	MSR1, CD6, TMPRSS4, DMBT1	489	46	12983	2.3087	1	0.956046	98.7611
Annotation Cluster 16	Enrichment Score: 1.0415357617844985
Category	Term	Count	%	PValue	Genes	List Total	Pop Hits	Pop Total	Fold Enrichment	Bonferroni	Benjamini	FDR
GOTERM_BP_FAT	GO:0042537~benzene and derivative metabolic process	3	0.414365	0.0136001	UGT1A6, UGT1A9, CYP2F1, UGT1A3, CYP1A2	520	5	13528	15.6092	1	0.9349	21.3668
GOTERM_BP_FAT	GO:0006805~xenobiotic metabolic process	4	0.552486	0.0393895	UGT1A6, UGT1A9, CYP2F1, UGT1A3, CYP1A2, S100A12	520	20	13528	5.20308	1	0.959517	50.6106
GOTERM_BP_FAT	GO:0009410~response to xenobiotic stimulus	4	0.552486	0.0562682	UGT1A6, UGT1A9, CYP2F1, UGT1A3, CYP1A2, S100A12	520	23	13528	4.52441	1	0.968762	63.8183
KEGG_PATHWAY	hsa00980:Metabolism of xenobiotics by cytochrome P450	7	0.966851	0.0672821	UGT1A6, UGT1A9, CYP2F1, CYP2C19, UGT1A3, EPHX1, ALDH3B2, CYP1A2, DHDH	246	60	5085	2.41159	0.99998	0.932729	56.6768
SP_PIR_KEYWORDS	microsome	8	1.10497	0.097267	CYP2U1, UGT1A6, UGT1A9, CYP2F1, CYP2C19, UGT1A3, FA2H, FMO3, EPHX1, CYP1A2	711	106	19235	2.04177	1	0.733557	77.2476
KEGG_PATHWAY	hsa00982:Drug metabolism	5	0.690608	0.349698	UGT1A6, UGT1A9, CYP2C19, UGT1A3, FMO3, ALDH3B2, CYP1A2	246	62	5085	1.66699	1	0.997674	99.4303
KEGG_PATHWAY	hsa00830:Retinol metabolism	3	0.414365	0.742175	UGT1A6, UGT1A9, CYP2C19, UGT1A3, CYP1A2	246	54	5085	1.14837	1	0.998861	100
Annotation Cluster 17	Enrichment Score: 1.0383675485764794
Category	Term	Count	%	PValue	Genes	List Total	Pop Hits	Pop Total	Fold Enrichment	Bonferroni	Benjamini	FDR
GOTERM_BP_FAT	GO:0010035~response to inorganic substance	15	2.07182	0.0266658	SYT1, A2M, SLC6A1, RELA, PRDX5, ADRBK1, ITPR3, KHK, FOS, NEDD4, EPX, KRT14, PEBP1, TXNRD2, CA2	520	205	13528	1.90356	1	0.947193	37.7772
GOTERM_BP_FAT	GO:0000302~response to reactive oxygen species	6	0.828729	0.160465	FOS, RELA, EPX, TXNRD2, PRDX5, ADRBK1	520	75	13528	2.08123	1	0.990948	95.3595
GOTERM_BP_FAT	GO:0006979~response to oxidative stress	10	1.38122	0.179292	FOS, RELA, EPX, CLU, GAB1, PEBP1, TXNRD2, PRDX5, ADRBK1, ERCC3	520	164	13528	1.5863	1	0.990318	96.8836
Annotation Cluster 18	Enrichment Score: 1.0238713813953173
Category	Term	Count	%	PValue	Genes	List Total	Pop Hits	Pop Total	Fold Enrichment	Bonferroni	Benjamini	FDR
GOTERM_BP_FAT	GO:0043279~response to alkaloid	6	0.828729	0.0553352	EDNRA, SLC6A1, RELA, DRD4, CHRNA7, GHR	520	54	13528	2.8906	1	0.969631	63.1852
GOTERM_BP_FAT	GO:0043278~response to morphine	3	0.414365	0.123792	EDNRA, RELA, GHR	520	16	13528	4.87788	1	0.989797	90.1707
GOTERM_BP_FAT	GO:0014072~response to isoquinoline alkaloid	3	0.414365	0.123792	EDNRA, RELA, GHR	520	16	13528	4.87788	1	0.989797	90.1707
Annotation Cluster 19	Enrichment Score: 1.0078778329187768
Category	Term	Count	%	PValue	Genes	List Total	Pop Hits	Pop Total	Fold Enrichment	Bonferroni	Benjamini	FDR
GOTERM_MF_FAT	GO:0042803~protein homodimerization activity	20	2.76243	0.0480877	ZBTB7B, SLC9A7, DSCAML1, TPD52L2, USF2, INHBB, SLC11A1, ANXA9, MAD2L1, SP1, FAAH, NLGN4X, TXNRD2, CDA, CHRNA7, SLC4A1, TOP2A, CSF1R, GHR, C17ORF28	489	334	12983	1.58983	1	0.845935	53.0512
GOTERM_MF_FAT	GO:0046983~protein dimerization activity	27	3.72928	0.116831	SLC9A7, CNDP2, DSCAML1, TAS1R3, FOS, SLC11A1, ANXA9, CDA, CHRNA7, SLC4A1, TOP2A, CSF1R, C17ORF28, GHR, ZBTB7B, ATP4A, TPD52L2, MAFK, USF2, INHBB, PKNOX1, MAD2L1, SP1, FAAH, NLGN4X, TXNRD2, FSHB	489	542	12983	1.32261	1	0.867448	85.1345
GOTERM_MF_FAT	GO:0042802~identical protein binding	30	4.14365	0.168568	PYCRL, SYT1, SLC9A7, TFG, DSCAML1, GRIN3A, MAGED1, SLC11A1, ANXA9, CDA, CHRNA7, SLC4A1, TOP2A, CSF1R, C17ORF28, GHR, ZBTB7B, RELA, AK3, TPD52L2, USF2, BRCA1, INHBB, MAD2L1, SP1, FAAH, NLGN4X, TXNRD2, GNAS, POP4	489	640	12983	1.24454	1	0.913894	94.1123
Annotation Cluster 20	Enrichment Score: 1.0068344878790716
Category	Term	Count	%	PValue	Genes	List Total	Pop Hits	Pop Total	Fold Enrichment	Bonferroni	Benjamini	FDR
GOTERM_MF_FAT	GO:0004866~endopeptidase inhibitor activity	12	1.65746	0.0208745	LCN1, A2M, SERPINA10, LPA, CST7, CST4, PEBP1, ITIH5, SERPINB11, PRDX5, TIMP4, PCSK1N	489	145	12983	2.19725	1	0.909451	27.6501
GOTERM_MF_FAT	GO:0030414~peptidase inhibitor activity	12	1.65746	0.0295632	LCN1, A2M, SERPINA10, LPA, CST7, CST4, PEBP1, ITIH5, SERPINB11, PRDX5, TIMP4, PCSK1N	489	153	12983	2.08236	1	0.818839	36.8976
GOTERM_MF_FAT	GO:0004857~enzyme inhibitor activity	17	2.34807	0.0489745	C13ORF18, A2M, SERPINA10, CABP1, PRDX5, TIMP4, SAG, GPS2, LCN1, CDKN2A, LPA, CST7, CST4, SERPINB11, ITIH5, PEBP1, PCSK1N	489	270	12983	1.67167	1	0.837833	53.7178
GOTERM_MF_FAT	GO:0004869~cysteine-type endopeptidase inhibitor activity	4	0.552486	0.16117	LCN1, CST7, CST4, PRDX5	489	37	12983	2.87028	1	0.910634	93.2552
SP_PIR_KEYWORDS	protease inhibitor	7	0.966851	0.203472	A2M, SERPINA10, CST7, CST4, PEBP1, ITIH5, SERPINB11	711	107	19235	1.76985	1	0.818146	96.2798
GOTERM_MF_FAT	GO:0004867~serine-type endopeptidase inhibitor activity	6	0.828729	0.264274	A2M, SERPINA10, PEBP1, ITIH5, SERPINB11, PCSK1N	489	92	12983	1.73153	1	0.959981	99.0982
SP_PIR_KEYWORDS	Serine protease inhibitor	5	0.690608	0.341961	A2M, SERPINA10, PEBP1, ITIH5, SERPINB11	711	80	19235	1.69084	1	0.88011	99.7653
Annotation Cluster 21	Enrichment Score: 0.9978747668397467
Category	Term	Count	%	PValue	Genes	List Total	Pop Hits	Pop Total	Fold Enrichment	Bonferroni	Benjamini	FDR
GOTERM_CC_FAT	GO:0043292~contractile fiber	12	1.65746	0.0133539	ABLIM2, OBSCN, CDK5R1, SORBS2, GNA11, DMD, MYL1, FHL3, TIMP4, SLC4A1, TPM2, TRIM63	541	121	12782	2.34314	0.994572	0.728572	17.0295
GOTERM_CC_FAT	GO:0030016~myofibril	10	1.38122	0.04517	ABLIM2, OBSCN, SORBS2, GNA11, DMD, MYL1, FHL3, TIMP4, SLC4A1, TPM2	541	111	12782	2.12852	1	0.922851	47.3682
GOTERM_CC_FAT	GO:0030017~sarcomere	9	1.24309	0.0551674	OBSCN, SORBS2, GNA11, DMD, MYL1, FHL3, TIMP4, SLC4A1, TPM2	541	98	12782	2.16979	1	0.936216	54.525
GOTERM_MF_FAT	GO:0008307~structural constituent of muscle	5	0.690608	0.0718766	OBSCN, SORBS2, DMD, MYL1, TPM2	489	42	12983	3.16073	1	0.790794	68.1586
GOTERM_CC_FAT	GO:0044449~contractile fiber part	9	1.24309	0.105327	OBSCN, SORBS2, GNA11, DMD, MYL1, FHL3, TIMP4, SLC4A1, TPM2	541	113	12782	1.88177	1	0.980272	78.6793
GOTERM_CC_FAT	GO:0030018~Z disc	5	0.690608	0.128393	OBSCN, SORBS2, DMD, FHL3, SLC4A1	541	46	12782	2.56811	1	0.977817	85.1654
SP_PIR_KEYWORDS	muscle protein	5	0.690608	0.180318	OBSCN, GNA11, MYL1, TPM2, TRIM63	711	60	19235	2.25445	1	0.804412	94.3687
GOTERM_CC_FAT	GO:0031674~I band	5	0.690608	0.202083	OBSCN, SORBS2, DMD, FHL3, SLC4A1	541	55	12782	2.14787	1	0.981341	95.6493
GOTERM_CC_FAT	GO:0015629~actin cytoskeleton	9	1.24309	0.886638	ABLIM1, ABLIM2, SORBS2, MYO7B, GNA11, MYL1, FHL3, CASK, TPM2	541	269	12782	0.790482	1	0.999355	100
Annotation Cluster 22	Enrichment Score: 0.9946463296725587
Category	Term	Count	%	PValue	Genes	List Total	Pop Hits	Pop Total	Fold Enrichment	Bonferroni	Benjamini	FDR
GOTERM_BP_FAT	GO:0042742~defense response to bacterium	9	1.24309	0.0661362	SLC11A1, DEFB107A, PRG2, IFNG, DEFB136, DEFA1, DEFB1, S100A12, DMBT1	520	112	13528	2.09052	1	0.975837	69.9147
GOTERM_BP_FAT	GO:0009617~response to bacterium	13	1.79558	0.0684317	DEFB107A, RELA, DEFB136, PRG2, TIMP4, BDKRB1, S100A12, SLC11A1, FOS, IFNG, DEFA1, DEFB1, DMBT1	520	193	13528	1.75233	1	0.975007	71.1868
SP_PIR_KEYWORDS	antibiotic	6	0.828729	0.106001	DEFB107A, PRG2, DEFB136, DEFA1, DEFB1, S100A12	711	68	19235	2.38707	1	0.731954	80.2331
SP_PIR_KEYWORDS	Antimicrobial	6	0.828729	0.121404	DEFB107A, PRG2, DEFB136, DEFA1, DEFB1, S100A12	711	71	19235	2.28621	1	0.751936	84.6277
SP_PIR_KEYWORDS	defensin	4	0.552486	0.182612	DEFB107A, DEFB136, DEFA1, DEFB1	711	40	19235	2.70534	1	0.803852	94.5924
Annotation Cluster 23	Enrichment Score: 0.9776039516524219
Category	Term	Count	%	PValue	Genes	List Total	Pop Hits	Pop Total	Fold Enrichment	Bonferroni	Benjamini	FDR
GOTERM_BP_FAT	GO:0050909~sensory perception of taste	5	0.690608	0.0872445	LCN1, TAS2R60, TAS2R38, TAS1R3, ITPR3	520	44	13528	2.95629	1	0.978378	79.8601
KEGG_PATHWAY	hsa04742:Taste transduction	6	0.828729	0.103488	GRM4, TAS2R60, TAS2R38, GNAS, TAS1R3, ITPR3	246	52	5085	2.38508	1	0.966175	73.0704
SP_PIR_KEYWORDS	Taste	4	0.552486	0.129289	LCN1, TAS2R60, TAS2R38, TAS1R3	711	34	19235	3.18276	1	0.754253	86.5075
Annotation Cluster 24	Enrichment Score: 0.9623178617123268
Category	Term	Count	%	PValue	Genes	List Total	Pop Hits	Pop Total	Fold Enrichment	Bonferroni	Benjamini	FDR
GOTERM_MF_FAT	GO:0019955~cytokine binding	10	1.38122	0.0214949	A2M, IL22RA1, ACVRL1, IL1RL1, OSMR, CMKLR1, CSF2RB, IFNGR2, GHR, CSF1R	489	109	12983	2.43579	1	0.854015	28.3503
GOTERM_MF_FAT	GO:0004896~cytokine receptor activity	6	0.828729	0.0549727	IL22RA1, IL1RL1, OSMR, CSF2RB, IFNGR2, GHR	489	55	12983	2.89637	1	0.811568	57.9993
GOTERM_MF_FAT	GO:0019838~growth factor binding	8	1.10497	0.100333	A2M, ACVRL1, IL1RL1, OSMR, FLT4, CSF2RB, GHRHR, GHR	489	105	12983	2.02286	1	0.83989	80.2529
GOTERM_CC_FAT	GO:0043235~receptor complex	8	1.10497	0.219227	OSMR, GRIK4, CSF2RB, CHRNA7, CD79A, GRIN3A, GHR, CSF1R	541	116	12782	1.62942	1	0.975103	96.7821
UP_SEQ_FEATURE	short sequence motif:Box 1 motif	3	0.414365	0.222183	OSMR, CSF2RB, GHR	708	24	19113	3.37447	1	0.99993	98.7008
UP_SEQ_FEATURE	short sequence motif:WSXWS motif	3	0.414365	0.29145	OSMR, CSF2RB, GHR	708	29	19113	2.79267	1	0.999967	99.7409
Annotation Cluster 25	Enrichment Score: 0.9465064326218169
Category	Term	Count	%	PValue	Genes	List Total	Pop Hits	Pop Total	Fold Enrichment	Bonferroni	Benjamini	FDR
GOTERM_BP_FAT	GO:0051279~regulation of release of sequestered calcium ion into cytosol	4	0.552486	0.0181027	EDNRA, LACRT, MS4A2, BDKRB1	520	15	13528	6.93744	1	0.911939	27.4351
GOTERM_BP_FAT	GO:0051281~positive regulation of release of sequestered calcium ion into cytosol	3	0.414365	0.044225	EDNRA, LACRT, BDKRB1	520	9	13528	8.67179	1	0.966087	54.7976
GOTERM_BP_FAT	GO:0032846~positive regulation of homeostatic process	5	0.690608	0.0660284	EDNRA, TNFSF11, LACRT, BDKRB1, CA2	520	40	13528	3.25192	1	0.977698	69.8537
GOTERM_BP_FAT	GO:0043269~regulation of ion transport	8	1.10497	0.0859219	EDNRA, MCHR1, ATP4A, NEDD4, LACRT, DRD4, MS4A2, BDKRB1	520	99	13528	2.10225	1	0.979969	79.3416
GOTERM_BP_FAT	GO:0010959~regulation of metal ion transport	7	0.966851	0.090511	EDNRA, MCHR1, NEDD4, LACRT, DRD4, MS4A2, BDKRB1	520	81	13528	2.24824	1	0.980078	81.0885
GOTERM_BP_FAT	GO:0010522~regulation of calcium ion transport into cytosol	4	0.552486	0.098333	EDNRA, LACRT, MS4A2, BDKRB1	520	29	13528	3.58833	1	0.985005	83.7492
GOTERM_BP_FAT	GO:0051924~regulation of calcium ion transport	6	0.828729	0.124937	EDNRA, MCHR1, LACRT, DRD4, MS4A2, BDKRB1	520	69	13528	2.26221	1	0.989583	90.3937
GOTERM_BP_FAT	GO:0051928~positive regulation of calcium ion transport	4	0.552486	0.131613	EDNRA, MCHR1, LACRT, BDKRB1	520	33	13528	3.15338	1	0.990833	91.6021
GOTERM_BP_FAT	GO:0007205~activation of protein kinase C activity by G-protein coupled receptor protein signaling pathway	4	0.552486	0.15878	EDNRA, DGKQ, MS4A2, BDKRB1	520	36	13528	2.8906	1	0.991415	95.1932
GOTERM_BP_FAT	GO:0010524~positive regulation of calcium ion transport into cytosol	3	0.414365	0.177734	EDNRA, LACRT, BDKRB1	520	20	13528	3.90231	1	0.990327	96.7781
GOTERM_BP_FAT	GO:0043270~positive regulation of ion transport	4	0.552486	0.217367	EDNRA, MCHR1, LACRT, BDKRB1	520	42	13528	2.47766	1	0.991847	98.6463
GOTERM_BP_FAT	GO:0032844~regulation of homeostatic process	7	0.966851	0.273056	EDNRA, TNFSF11, LACRT, IFNG, MS4A2, BDKRB1, CA2	520	114	13528	1.59744	1	0.992508	99.6295
GOTERM_BP_FAT	GO:0032147~activation of protein kinase activity	6	0.828729	0.44542	EDNRA, SLC11A1, DGKQ, MS4A2, BDKRB1, GHR	520	114	13528	1.36923	1	0.997472	99.9968
Annotation Cluster 26	Enrichment Score: 0.9247045077740454
Category	Term	Count	%	PValue	Genes	List Total	Pop Hits	Pop Total	Fold Enrichment	Bonferroni	Benjamini	FDR
GOTERM_MF_FAT	GO:0005529~sugar binding	14	1.9337	0.0327404	TALDO1, GALNT6, PRG2, SIGLEC12, PKD1L2, LOC400696, PYGM, FCN2, CD209, CLEC3A, CLEC9A, FCN1, CLEC2A, SELPLG	489	195	12983	1.90616	1	0.809514	39.994
SP_PIR_KEYWORDS	Lectin	12	1.65746	0.0339314	GALNT6, CLEC3A, FCN2, CD209, PRG2, CLEC2A, FCN1, CLEC9A, SIGLEC12, SELPLG, PKD1L2, LOC400696	711	159	19235	2.04177	1	0.650002	39.3133
GOTERM_MF_FAT	GO:0030246~carbohydrate binding	20	2.76243	0.0768651	F11, TNXB, TALDO1, GALNT6, PRG2, CCDC80, SIGLEC12, PKD1L2, LOC400696, BGN, PYGM, FCN2, CD209, CLEC3A, CLEC2A, CLEC9A, FCN1, FBXO6, SELPLG, FGF4	489	354	12983	1.50001	1	0.788754	70.6855
SMART	SM00034:CLECT	6	0.828729	0.130322	CLEC3A, CD209, PRG2, CLEC2A, CLEC9A, PKD1L2	298	82	9079	2.22925	1	0.948909	82.9356
UP_SEQ_FEATURE	domain:C-type lectin	6	0.828729	0.168096	CLEC3A, CD209, PRG2, CLEC2A, CLEC9A, PKD1L2	708	79	19113	2.05031	1	0.99981	95.8471
INTERPRO	IPR001304:C-type lectin	6	0.828729	0.207214	CLEC3A, CD209, PRG2, CLEC2A, CLEC9A, PKD1L2	641	82	16659	1.90164	1	0.999635	97.5858
INTERPRO	IPR018378:C-type lectin, conserved site	6	0.828729	0.207214	CLEC3A, CD209, PRG2, CLEC2A, CLEC9A, PKD1L2	641	82	16659	1.90164	1	0.999635	97.5858
INTERPRO	IPR016186:C-type lectin-like	5	0.690608	0.498351	CLEC3A, CD209, PRG2, CLEC2A, CLEC9A	641	95	16659	1.36785	1	0.999972	99.9984
Annotation Cluster 27	Enrichment Score: 0.8939431901807448
Category	Term	Count	%	PValue	Genes	List Total	Pop Hits	Pop Total	Fold Enrichment	Bonferroni	Benjamini	FDR
INTERPRO	IPR009007:Peptidase aspartic, catalytic	3	0.414365	0.0644182	BACE2, REN, ERVK6	641	11	16659	7.08793	1	0.990738	65.6249
SP_PIR_KEYWORDS	Aspartyl protease	3	0.414365	0.0702949	BACE2, REN, ERVK6	711	12	19235	6.76336	1	0.715238	65.165
INTERPRO	IPR001969:Peptidase aspartic, active site	3	0.414365	0.164271	BACE2, REN, ERVK6	641	19	16659	4.10354	1	0.999261	94.3742
GOTERM_MF_FAT	GO:0070001~aspartic-type peptidase activity	3	0.414365	0.213499	BACE2, REN, ERVK6	489	23	12983	3.46306	1	0.932518	97.4894
GOTERM_MF_FAT	GO:0004190~aspartic-type endopeptidase activity	3	0.414365	0.213499	BACE2, REN, ERVK6	489	23	12983	3.46306	1	0.932518	97.4894
Annotation Cluster 28	Enrichment Score: 0.8721337414564744
Category	Term	Count	%	PValue	Genes	List Total	Pop Hits	Pop Total	Fold Enrichment	Bonferroni	Benjamini	FDR
UP_SEQ_FEATURE	domain:SH3 3	4	0.552486	0.0314018	SH3PXD2B, SORBS3, SORBS2, SH3RF2	708	19	19113	5.68332	1	0.99619	42.3931
UP_SEQ_FEATURE	domain:SH3 1	5	0.690608	0.0428876	SH3PXD2B, SORBS3, SORBS2, MYO7B, SH3RF2	708	36	19113	3.74941	1	0.995492	53.1275
UP_SEQ_FEATURE	domain:SH3 2	5	0.690608	0.0467322	SH3PXD2B, SORBS3, SORBS2, MYO7B, SH3RF2	708	37	19113	3.64808	1	0.996191	56.2779
SP_PIR_KEYWORDS	sh3 domain	12	1.65746	0.155114	SH3PXD2B, FRK, OBSCN, TJP1, SORBS3, SORBS2, MYO7B, CASK, AHI1, SH3RF2, NOSTRIN, PIK3R2	711	210	19235	1.54591	1	0.771674	91.2721
SMART	SM00326:SH3	11	1.51934	0.160787	SH3PXD2B, FRK, TJP1, SORBS3, SORBS2, MYO7B, CASK, AHI1, SH3RF2, NOSTRIN, PIK3R2	298	213	9079	1.57338	1	0.955462	89.1361
INTERPRO	IPR001452:Src homology-3 domain	11	1.51934	0.303544	SH3PXD2B, FRK, TJP1, SORBS3, SORBS2, MYO7B, CASK, AHI1, SH3RF2, NOSTRIN, PIK3R2	641	213	16659	1.34216	1	0.999537	99.6976
INTERPRO	IPR011511:Variant SH3	4	0.552486	0.458184	TJP1, MYO7B, CASK, SH3RF2	641	65	16659	1.59933	1	0.999939	99.9946
UP_SEQ_FEATURE	domain:SH3	8	1.10497	0.48291	FRK, OBSCN, TJP1, CASK, AHI1, NOSTRIN, SHANK2, PIK3R2	708	177	19113	1.22015	1	0.999999	99.9989
Annotation Cluster 29	Enrichment Score: 0.8678061708732361
Category	Term	Count	%	PValue	Genes	List Total	Pop Hits	Pop Total	Fold Enrichment	Bonferroni	Benjamini	FDR
GOTERM_MF_FAT	GO:0022834~ligand-gated channel activity	10	1.38122	0.0499708	KCNA10, TRPC3, GRIK4, CHRNA7, GRIN3A, HTR3A, KCNJ2, ITPR3, HTR3C, GABRQ	489	127	12983	2.09056	1	0.830747	54.4561
GOTERM_MF_FAT	GO:0015276~ligand-gated ion channel activity	10	1.38122	0.0499708	KCNA10, TRPC3, GRIK4, CHRNA7, GRIN3A, HTR3A, KCNJ2, ITPR3, HTR3C, GABRQ	489	127	12983	2.09056	1	0.830747	54.4561
GOTERM_MF_FAT	GO:0005216~ion channel activity	22	3.03867	0.0575577	SCN1B, FXYD4, TRPC3, KCNAB1, GRIK4, TRPC7, GRIN3A, KCNJ2, VDAC2, ITPR3, PKD1L2, KCNA10, ABCC9, CLIC3, MS4A2, CHRNA7, TRPV6, KCNQ2, HTR3A, GABRQ, HTR3C, CLCN4	489	386	12983	1.51322	1	0.814996	59.7279
GOTERM_MF_FAT	GO:0015267~channel activity	23	3.1768	0.0627967	SCN1B, FXYD4, TRPC3, KCNAB1, GRIK4, TRPC7, GRIN3A, KCNJ2, VDAC2, ITPR3, PKD1L2, KCNA10, ABCC9, CLIC3, MS4A2, CHRNA7, TRPV6, KCNQ2, HTR3A, STEAP1, GABRQ, HTR3C, CLCN4	489	412	12983	1.48217	1	0.791194	63.029
GOTERM_MF_FAT	GO:0022803~passive transmembrane transporter activity	23	3.1768	0.063393	SCN1B, FXYD4, TRPC3, KCNAB1, GRIK4, TRPC7, GRIN3A, KCNJ2, VDAC2, ITPR3, PKD1L2, KCNA10, ABCC9, CLIC3, MS4A2, CHRNA7, TRPV6, KCNQ2, HTR3A, STEAP1, GABRQ, HTR3C, CLCN4	489	413	12983	1.47858	1	0.784587	63.3882
GOTERM_MF_FAT	GO:0022838~substrate specific channel activity	22	3.03867	0.0762397	SCN1B, FXYD4, TRPC3, KCNAB1, GRIK4, TRPC7, GRIN3A, KCNJ2, VDAC2, ITPR3, PKD1L2, KCNA10, ABCC9, CLIC3, MS4A2, CHRNA7, TRPV6, KCNQ2, HTR3A, GABRQ, HTR3C, CLCN4	489	398	12983	1.46759	1	0.794047	70.3793
SP_PIR_KEYWORDS	ionic channel	18	2.48619	0.0822102	FXYD4, TRPC3, SCN1B, KCNAB1, GRIK4, TRPC7, GRIN3A, KCNJ2, ITPR3, PKD1L2, KCNA10, CLIC3, CHRNA7, TRPV6, KCNQ2, HTR3A, HTR3C, GABRQ	711	318	19235	1.53133	1	0.718379	71.0955
SP_PIR_KEYWORDS	ion transport	29	4.00552	0.0877453	SLC9A7, FXYD4, SCN1B, KCNAB1, GRIK4, ATP6V1G1, GRIN3A, KCNJ2, PKD1L2, SLC11A1, SLC24A3, SLC4A7, CHRNA7, TRPV6, SLC4A1, KCNQ2, HTR3A, GABRQ, HTR3C, TRPC3, ATP4A, TRPC7, VDAC2, ITPR3, KCNA10, CLIC3, SLCO1B1, STEAP1, CLCN4	711	578	19235	1.35735	1	0.713339	73.5177
GOTERM_MF_FAT	GO:0005230~extracellular ligand-gated ion channel activity	6	0.828729	0.133735	GRIK4, CHRNA7, GRIN3A, HTR3A, HTR3C, GABRQ	489	72	12983	2.21251	1	0.879837	88.9488
GOTERM_MF_FAT	GO:0005261~cation channel activity	15	2.07182	0.155366	FXYD4, TRPC3, SCN1B, KCNAB1, TRPC7, GRIN3A, ITPR3, KCNJ2, KCNA10, ABCC9, MS4A2, CHRNA7, TRPV6, HTR3A, KCNQ2	489	275	12983	1.44819	1	0.905671	92.5025
GOTERM_MF_FAT	GO:0046873~metal ion transmembrane transporter activity	17	2.34807	0.174939	SLC9A7, FXYD4, TRPC3, SCN1B, KCNAB1, TRPC7, GRIN3A, KCNJ2, ITPR3, KCNA10, SLC11A1, ABCC9, MS4A2, CHRNA7, TRPV6, HTR3A, KCNQ2	489	328	12983	1.37607	1	0.912203	94.7677
GOTERM_MF_FAT	GO:0022836~gated channel activity	16	2.20994	0.191791	TRPC3, SCN1B, KCNAB1, GRIK4, GRIN3A, KCNJ2, VDAC2, ITPR3, KCNA10, CLIC3, CHRNA7, KCNQ2, HTR3A, HTR3C, CLCN4, GABRQ	489	310	12983	1.37033	1	0.914527	96.1877
SP_PIR_KEYWORDS	transport	69	9.53039	0.212397	SLC9A7, SLC6A1, KCNAB1, CHMP4B, GRIK4, GRIN3A, SLC2A7, LPA, SLC24A3, SLC25A22, RANBP6, SLC25A3, AP3B2, CHRNA7, SLC4A1, TRPV6, KCNQ2, SLC43A1, MCART6, ATP4A, FA2H, SLC7A11, KCNA10, CLIC3, SLC37A2, HBG1, STEAP1, C6ORF192, KPNA1, SCN1B, FXYD4, NDUFB7, SNX14, MFSD5, SLC19A3, ATP6V1G1, KCNJ2, SLC19A1, PKD1L2, SLC11A1, SLC29A4, KIAA1012, SLC4A7, HTR3A, HTR3C, GABRQ, HBD, C11ORF2, OSBPL5, TRPC3, TMEM9, …	711	1670	19235	1.11778	1	0.819936	96.8395
GOTERM_BP_FAT	GO:0006811~ion transport	34	4.69613	0.270692	FTMT, SLC9A7, SCN1B, FXYD4, KCNAB1, SLC22A14, GRIK4, GRIN3A, ATP6V1G1, KCNJ2, PKD1L2, SLC11A1, SLC24A3, SLC25A22, FCN1, SLC4A7, CHRNA7, TRPV6, SLC4A1, KCNQ2, HTR3A, GABRQ, HTR3C, TRPC3, ATP4A, TRPC7, VDAC2, ITPR3, KCNA10, ABCC9, CLIC3, SLCO1B1, STEAP1, CLCN4	520	768	13528	1.15172	1	0.992606	99.6078
GOTERM_BP_FAT	GO:0055085~transmembrane transport	24	3.31492	0.422178	MCART6, SLC9A7, TRPC3, ATP4A, KCNAB1, SLC22A14, TRPC7, VDAC2, ITPR3, SLC19A1, KCNA10, SLC2A7, SLC11A1, ABCC9, SLC24A3, SLC25A10, SLC37A2, SLC25A22, SLC25A3, TRPV6, ABCC2, KCNQ2, C6ORF192, CLCN4	520	569	13528	1.09731	1	0.996684	99.9934
GOTERM_BP_FAT	GO:0030001~metal ion transport	19	2.62431	0.518079	FTMT, SLC9A7, TRPC3, SCN1B, ATP4A, KCNAB1, TRPC7, GRIN3A, KCNJ2, ITPR3, KCNA10, SLC11A1, ABCC9, SLC24A3, SLC4A7, CHRNA7, TRPV6, KCNQ2, STEAP1	520	465	13528	1.06299	1	0.998563	99.9997
GOTERM_BP_FAT	GO:0006812~cation transport	21	2.90055	0.640642	FTMT, SLC9A7, TRPC3, SCN1B, ATP4A, KCNAB1, TRPC7, SLC22A14, ATP6V1G1, GRIN3A, KCNJ2, ITPR3, KCNA10, SLC11A1, ABCC9, SLC24A3, SLC4A7, CHRNA7, TRPV6, KCNQ2, STEAP1	520	553	13528	0.987926	1	0.99943	100
Annotation Cluster 30	Enrichment Score: 0.857290542248526
Category	Term	Count	%	PValue	Genes	List Total	Pop Hits	Pop Total	Fold Enrichment	Bonferroni	Benjamini	FDR
SMART	SM00456:WW	5	0.690608	0.0944669	NEDD4, DMD, CNKSR3, CEP164, SETD2	298	53	9079	2.87419	1	0.951173	71.5375
INTERPRO	IPR001202:WW/Rsp5/WWP	5	0.690608	0.145636	NEDD4, DMD, CNKSR3, CEP164, SETD2	641	53	16659	2.4518	1	0.998898	91.9875
UP_SEQ_FEATURE	domain:WW	3	0.414365	0.194796	DMD, CEP164, SETD2	708	22	19113	3.68124	1	0.999886	97.637
Annotation Cluster 31	Enrichment Score: 0.8551170921008889
Category	Term	Count	%	PValue	Genes	List Total	Pop Hits	Pop Total	Fold Enrichment	Bonferroni	Benjamini	FDR
UP_SEQ_FEATURE	metal ion-binding site:Zinc; catalytic	10	1.38122	0.0389964	ADAMTS18, APOBEC3A, ECEL1, ACE2, CDA, MMP17, PAPPA2, ZMPSTE24, CA2, ADAMTS12	708	123	19113	2.19478	1	0.996134	49.722
INTERPRO	IPR006025:Peptidase M, neutral zinc metallopeptidases, zinc-binding site	8	1.10497	0.0762155	ADAMTS18, ECEL1, ACE2, MMP17, PAPPA2, ZMPSTE24, ADAMTS12, MMP13	641	96	16659	2.16576	1	0.994733	71.9545
GOTERM_MF_FAT	GO:0008237~metallopeptidase activity	12	1.65746	0.0846179	ADAMTS18, ECEL1, CNDP2, THSD4, ACE2, CPXM2, MMP17, PAPPA2, ZMPSTE24, ADAM18, ADAMTS12, MMP13	489	183	12983	1.74099	1	0.813207	74.2435
GOTERM_MF_FAT	GO:0004222~metalloendopeptidase activity	8	1.10497	0.0965784	ADAMTS18, ECEL1, THSD4, MMP17, ZMPSTE24, ADAM18, ADAMTS12, MMP13	489	104	12983	2.04232	1	0.83451	78.9501
SP_PIR_KEYWORDS	metalloprotease	9	1.24309	0.195552	ADAMTS18, ECEL1, CNDP2, ACE2, MMP17, PAPPA2, ZMPSTE24, ADAMTS12, MMP13	711	151	19235	1.61246	1	0.813455	95.7073
UP_SEQ_FEATURE	short sequence motif:Cysteine switch	4	0.552486	0.212036	ADAMTS18, MMP17, ADAMTS12, MMP13	708	43	19113	2.51123	1	0.999903	98.3746
INTERPRO	IPR001818:Peptidase M10A and M12B, matrixin and adamalysin	4	0.552486	0.228179	ADAMTS18, MMP17, ADAMTS12, MMP13	641	43	16659	2.41759	1	0.99962	98.4292
SP_PIR_KEYWORDS	Protease	22	3.03867	0.252958	ADAMTS18, F11, PSMB10, KLK9, ECEL1, CNDP2, CTRB1, CTRB2, MMP17, MMP13, CTSW, TMPRSS4, LPA, TPP1, BACE2, REN, ACE2, ZMPSTE24, PAPPA2, ADAMTS12, PRSS21, ERVK6	711	484	19235	1.2297	1	0.837416	98.5292
UP_SEQ_FEATURE	metal ion-binding site:Zinc; in inhibited form	3	0.414365	0.346371	ADAMTS18, MMP17, ADAMTS12	708	33	19113	2.45416	1	0.999975	99.9358
Annotation Cluster 32	Enrichment Score: 0.8501160382523391
Category	Term	Count	%	PValue	Genes	List Total	Pop Hits	Pop Total	Fold Enrichment	Bonferroni	Benjamini	FDR
GOTERM_BP_FAT	GO:0051339~regulation of lyase activity	11	1.51934	0.00534131	EDNRA, FTMT, GRM4, MCHR1, APITD1, HRH3, GHRH, DRD4, GNAS, GHRHR, GLP1R	520	101	13528	2.83336	0.999997	0.722556	8.97293
GOTERM_BP_FAT	GO:0045761~regulation of adenylate cyclase activity	10	1.38122	0.0113243	EDNRA, GRM4, MCHR1, APITD1, HRH3, GHRH, DRD4, GNAS, GHRHR, GLP1R	520	96	13528	2.70994	1	0.916143	18.1206
GOTERM_BP_FAT	GO:0006140~regulation of nucleotide metabolic process	11	1.51934	0.0136756	EDNRA, GRM4, MCHR1, APITD1, HRH3, GHRH, DRD4, CDA, GNAS, GHRHR, GLP1R	520	116	13528	2.46698	1	0.920801	21.4723
GOTERM_BP_FAT	GO:0031279~regulation of cyclase activity	10	1.38122	0.0136804	EDNRA, GRM4, MCHR1, APITD1, HRH3, GHRH, DRD4, GNAS, GHRHR, GLP1R	520	99	13528	2.62782	1	0.905154	21.4791
GOTERM_BP_FAT	GO:0030817~regulation of cAMP biosynthetic process	10	1.38122	0.015441	EDNRA, GRM4, MCHR1, APITD1, HRH3, GHRH, DRD4, GNAS, GHRHR, GLP1R	520	101	13528	2.57578	1	0.916559	23.9035
GOTERM_BP_FAT	GO:0030814~regulation of cAMP metabolic process	10	1.38122	0.0173629	EDNRA, GRM4, MCHR1, APITD1, HRH3, GHRH, DRD4, GNAS, GHRHR, GLP1R	520	103	13528	2.52577	1	0.927251	26.4692
GOTERM_BP_FAT	GO:0019932~second-messenger-mediated signaling	17	2.34807	0.0191272	MCHR1, F2RL3, GNA11, DRD4, FPR1, GHRHR, EDNRA, GRM4, MCTP2, APITD1, HRH3, GHRH, SPAG5, LACRT, GNAS, TOP2A, GLP1R	520	235	13528	1.88196	1	0.91226	28.7527
GOTERM_BP_FAT	GO:0030802~regulation of cyclic nucleotide biosynthetic process	10	1.38122	0.0254681	EDNRA, GRM4, MCHR1, APITD1, HRH3, GHRH, DRD4, GNAS, GHRHR, GLP1R	520	110	13528	2.36503	1	0.947186	36.4194
GOTERM_BP_FAT	GO:0030808~regulation of nucleotide biosynthetic process	10	1.38122	0.0254681	EDNRA, GRM4, MCHR1, APITD1, HRH3, GHRH, DRD4, GNAS, GHRHR, GLP1R	520	110	13528	2.36503	1	0.947186	36.4194
GOTERM_BP_FAT	GO:0019933~cAMP-mediated signaling	9	1.24309	0.0293648	GRM4, MCHR1, APITD1, GHRH, DRD4, FPR1, GNAS, GHRHR, GLP1R	520	95	13528	2.46462	1	0.948851	40.7374
GOTERM_BP_FAT	GO:0030799~regulation of cyclic nucleotide metabolic process	10	1.38122	0.0296524	EDNRA, GRM4, MCHR1, APITD1, HRH3, GHRH, DRD4, GNAS, GHRHR, GLP1R	520	113	13528	2.30225	1	0.944003	41.0449
GOTERM_BP_FAT	GO:0007188~G-protein signaling, coupled to cAMP nucleotide second messenger	8	1.10497	0.0444806	GRM4, MCHR1, APITD1, GHRH, DRD4, FPR1, GNAS, GHRHR	520	85	13528	2.44851	1	0.963148	55.0094
GOTERM_BP_FAT	GO:0019935~cyclic-nucleotide-mediated signaling	10	1.38122	0.0625441	GRM4, MCHR1, APITD1, HRH3, GHRH, DRD4, FPR1, GNAS, GHRHR, GLP1R	520	130	13528	2.00118	1	0.974812	67.8173
GOTERM_BP_FAT	GO:0007187~G-protein signaling, coupled to cyclic nucleotide second messenger	9	1.24309	0.0746875	GRM4, MCHR1, APITD1, HRH3, GHRH, DRD4, FPR1, GNAS, GHRHR	520	115	13528	2.03599	1	0.979173	74.401
GOTERM_BP_FAT	GO:0051349~positive regulation of lyase activity	6	0.828729	0.0752284	EDNRA, FTMT, GHRH, GNAS, GHRHR, GLP1R	520	59	13528	2.64563	1	0.976355	74.6624
GOTERM_BP_FAT	GO:0003001~generation of a signal involved in cell-cell signaling	7	0.966851	0.107786	GRM4, SYT1, HRH3, GHRH, SYN3, GHRHR, GLP1R	520	85	13528	2.14244	1	0.988621	86.4939
GOTERM_BP_FAT	GO:0006875~cellular metal ion homeostasis	12	1.65746	0.133639	EDNRA, MCHR1, SLC11A1, HRH3, PYGM, SLC24A3, GHRH, DRD4, CHRNA7, BDKRB1, ITPR3, GLP1R	520	196	13528	1.59278	1	0.990946	91.9396
GOTERM_BP_FAT	GO:0051350~negative regulation of lyase activity	5	0.690608	0.15954	GRM4, MCHR1, APITD1, HRH3, DRD4	520	55	13528	2.36503	1	0.991159	95.2689
GOTERM_BP_FAT	GO:0007190~activation of adenylate cyclase activity	5	0.690608	0.15954	EDNRA, GHRH, GNAS, GHRHR, GLP1R	520	55	13528	2.36503	1	0.991159	95.2689
GOTERM_BP_FAT	GO:0007194~negative regulation of adenylate cyclase activity	5	0.690608	0.15954	GRM4, MCHR1, APITD1, HRH3, DRD4	520	55	13528	2.36503	1	0.991159	95.2689
GOTERM_BP_FAT	GO:0031280~negative regulation of cyclase activity	5	0.690608	0.15954	GRM4, MCHR1, APITD1, HRH3, DRD4	520	55	13528	2.36503	1	0.991159	95.2689
GOTERM_BP_FAT	GO:0030005~cellular di-, tri-valent inorganic cation homeostasis	13	1.79558	0.164126	MCHR1, FTMT, DRD4, BDKRB1, ITPR3, EDNRA, SLC11A1, PYGM, HRH3, GHRH, SLC24A3, CHRNA7, GLP1R	520	227	13528	1.48987	1	0.990582	95.7022
GOTERM_BP_FAT	GO:0055065~metal ion homeostasis	12	1.65746	0.165288	EDNRA, MCHR1, SLC11A1, HRH3, PYGM, SLC24A3, GHRH, DRD4, CHRNA7, BDKRB1, ITPR3, GLP1R	520	205	13528	1.52285	1	0.990446	95.8058
GOTERM_BP_FAT	GO:0006874~cellular calcium ion homeostasis	11	1.51934	0.166221	EDNRA, MCHR1, HRH3, PYGM, SLC24A3, GHRH, DRD4, CHRNA7, BDKRB1, ITPR3, GLP1R	520	183	13528	1.56377	1	0.990243	95.8874
GOTERM_BP_FAT	GO:0045762~positive regulation of adenylate cyclase activity	5	0.690608	0.166975	EDNRA, GHRH, GNAS, GHRHR, GLP1R	520	56	13528	2.3228	1	0.989495	95.9522
KEGG_PATHWAY	hsa04080:Neuroactive ligand-receptor interaction	17	2.34807	0.17024	MCHR1, F2RL3, MCHR2, DRD4, GRIK4, FPR1, BDKRB1, GRIN3A, GHRHR, EDNRA, GRM4, HRH3, FSHB, TAAR5, GLP1R, GABRQ, GHR	246	256	5085	1.37267	1	0.991941	89.3666
GOTERM_BP_FAT	GO:0031281~positive regulation of cyclase activity	5	0.690608	0.174531	EDNRA, GHRH, GNAS, GHRHR, GLP1R	520	57	13528	2.28205	1	0.989865	96.5505
GOTERM_BP_FAT	GO:0055074~calcium ion homeostasis	11	1.51934	0.186524	EDNRA, MCHR1, HRH3, PYGM, SLC24A3, GHRH, DRD4, CHRNA7, BDKRB1, ITPR3, GLP1R	520	188	13528	1.52218	1	0.990556	97.332
GOTERM_BP_FAT	GO:0007193~inhibition of adenylate cyclase activity by G-protein signaling	4	0.552486	0.19732	GRM4, MCHR1, APITD1, DRD4	520	40	13528	2.60154	1	0.990888	97.8898
GOTERM_BP_FAT	GO:0055080~cation homeostasis	15	2.07182	0.207702	FTMT, MCHR1, SLC9A7, ATP4A, DRD4, BDKRB1, ITPR3, EDNRA, SLC11A1, PYGM, HRH3, SLC24A3, GHRH, CHRNA7, GLP1R	520	286	13528	1.36444	1	0.990756	98.3209
GOTERM_BP_FAT	GO:0055066~di-, tri-valent inorganic cation homeostasis	13	1.79558	0.208146	MCHR1, FTMT, DRD4, BDKRB1, ITPR3, EDNRA, SLC11A1, PYGM, HRH3, GHRH, SLC24A3, CHRNA7, GLP1R	520	239	13528	1.41506	1	0.990495	98.3373
GOTERM_BP_FAT	GO:0010817~regulation of hormone levels	9	1.24309	0.223948	UGT1A6, UGT1A9, UGT1A3, GHRH, BACE2, REN, ACE2, PCSK1N, FSHB, GHRHR, GLP1R	520	151	13528	1.55059	1	0.992216	98.8328
GOTERM_BP_FAT	GO:0007204~elevation of cytosolic calcium ion concentration	7	0.966851	0.247047	EDNRA, MCHR1, HRH3, GHRH, BDKRB1, ITPR3, GLP1R	520	110	13528	1.65552	1	0.992976	99.3133
GOTERM_BP_FAT	GO:0030003~cellular cation homeostasis	13	1.79558	0.270015	MCHR1, FTMT, DRD4, BDKRB1, ITPR3, EDNRA, SLC11A1, PYGM, HRH3, GHRH, SLC24A3, CHRNA7, GLP1R	520	254	13528	1.3315	1	0.993193	99.6013
GOTERM_BP_FAT	GO:0042592~homeostatic process	33	4.55801	0.293092	PTGES3, FTMT, MCHR1, SLC9A7, GNA11, DRD4, PRDX5, BDKRB1, GHRHR, ZC3H8, EDNRA, SLC11A1, SERINC5, HRH3, SLC24A3, TPP1, DMD, IFNG, CHRNA7, SLC4A1, ATP4A, ITPR3, DBH, USF2, TNFSF11, PKNOX1, SP1, PYGM, GHRH, FABP4, TXNRD2, KLF1, GLP1R	520	751	13528	1.14315	1	0.993675	99.7732
GOTERM_BP_FAT	GO:0051480~cytosolic calcium ion homeostasis	7	0.966851	0.299682	EDNRA, MCHR1, HRH3, GHRH, BDKRB1, ITPR3, GLP1R	520	118	13528	1.54329	1	0.994126	99.8076
GOTERM_BP_FAT	GO:0015833~peptide transport	4	0.552486	0.343091	GHRH, CD209, GHRHR, GLP1R	520	54	13528	1.92707	1	0.99512	99.9374
GOTERM_BP_FAT	GO:0032940~secretion by cell	10	1.38122	0.399003	GRM4, SYT1, HRH3, GHRH, BACE2, SYN3, MS4A2, GNAS, GHRHR, GLP1R	520	207	13528	1.25678	1	0.996641	99.9869
GOTERM_BP_FAT	GO:0050801~ion homeostasis	18	2.48619	0.40464	FTMT, MCHR1, SLC9A7, ATP4A, GNA11, DRD4, BDKRB1, ITPR3, EDNRA, SLC11A1, SERINC5, PYGM, HRH3, SLC24A3, GHRH, CHRNA7, SLC4A1, GLP1R	520	409	13528	1.14493	1	0.996724	99.9889
GOTERM_BP_FAT	GO:0048878~chemical homeostasis	22	3.03867	0.40725	FTMT, MCHR1, SLC9A7, ATP4A, GNA11, DRD4, BDKRB1, ITPR3, DBH, USF2, GHRHR, EDNRA, SLC11A1, SERINC5, PYGM, HRH3, SLC24A3, GHRH, FABP4, CHRNA7, SLC4A1, GLP1R	520	512	13528	1.11785	1	0.996624	99.9897
GOTERM_BP_FAT	GO:0030072~peptide hormone secretion	3	0.414365	0.444386	GHRH, GHRHR, GLP1R	520	39	13528	2.00118	1	0.997488	99.9967
GOTERM_BP_FAT	GO:0007189~activation of adenylate cyclase activity by G-protein signaling pathway	3	0.414365	0.45739	GHRH, GNAS, GHRHR	520	40	13528	1.95115	1	0.997637	99.9978
GOTERM_BP_FAT	GO:0010578~regulation of adenylate cyclase activity involved in G-protein signaling	3	0.414365	0.45739	GHRH, GNAS, GHRHR	520	40	13528	1.95115	1	0.997637	99.9978
GOTERM_BP_FAT	GO:0010579~positive regulation of adenylate cyclase activity by G-protein signaling pathway	3	0.414365	0.45739	GHRH, GNAS, GHRHR	520	40	13528	1.95115	1	0.997637	99.9978
GOTERM_BP_FAT	GO:0006873~cellular ion homeostasis	16	2.20994	0.466856	MCHR1, FTMT, GNA11, DRD4, BDKRB1, ITPR3, EDNRA, SLC11A1, SERINC5, PYGM, HRH3, SLC24A3, GHRH, CHRNA7, SLC4A1, GLP1R	520	374	13528	1.11296	1	0.997748	99.9984
GOTERM_BP_FAT	GO:0002790~peptide secretion	3	0.414365	0.470215	GHRH, GHRHR, GLP1R	520	41	13528	1.90356	1	0.997829	99.9986
GOTERM_BP_FAT	GO:0046903~secretion	13	1.79558	0.482347	SYT1, DRD4, GHRHR, GRM4, HRH3, GHRH, SYN3, BACE2, LACRT, MS4A2, GNAS, CA2, GLP1R	520	300	13528	1.12733	1	0.998127	99.999
GOTERM_BP_FAT	GO:0055082~cellular chemical homeostasis	16	2.20994	0.492072	MCHR1, FTMT, GNA11, DRD4, BDKRB1, ITPR3, EDNRA, SLC11A1, SERINC5, PYGM, HRH3, SLC24A3, GHRH, CHRNA7, SLC4A1, GLP1R	520	380	13528	1.09538	1	0.99827	99.9993
GOTERM_BP_FAT	GO:0019725~cellular homeostasis	19	2.62431	0.517525	FTMT, MCHR1, GNA11, DRD4, PRDX5, BDKRB1, ITPR3, EDNRA, SLC11A1, SERINC5, PYGM, HRH3, SLC24A3, GHRH, DMD, TXNRD2, CHRNA7, SLC4A1, GLP1R	520	466	13528	1.06071	1	0.998583	99.9997
GOTERM_BP_FAT	GO:0046879~hormone secretion	3	0.414365	0.51964	GHRH, GHRHR, GLP1R	520	45	13528	1.73436	1	0.998569	99.9997
GOTERM_BP_FAT	GO:0009914~hormone transport	3	0.414365	0.565892	GHRH, GHRHR, GLP1R	520	49	13528	1.59278	1	0.999074	100
GOTERM_BP_FAT	GO:0043086~negative regulation of catalytic activity	11	1.51934	0.623313	PSMB10, GRM4, MCHR1, MAD2L1, CDKN2A, APITD1, HRH3, ZFYVE28, DRD4, FABP4, GPS2	520	277	13528	1.0331	1	0.999358	100
GOTERM_BP_FAT	GO:0044092~negative regulation of molecular function	11	1.51934	0.830033	PSMB10, GRM4, MCHR1, MAD2L1, CDKN2A, APITD1, HRH3, ZFYVE28, DRD4, FABP4, GPS2	520	334	13528	0.856794	1	0.999932	100
Annotation Cluster 33	Enrichment Score: 0.8218778144430511
Category	Term	Count	%	PValue	Genes	List Total	Pop Hits	Pop Total	Fold Enrichment	Bonferroni	Benjamini	FDR
GOTERM_MF_FAT	GO:0043168~anion binding	10	1.38122	0.0076242	MTHFD2, CLIC3, RELA, NLGN4X, ACE2, AMY2B, AMY2A, GABRQ, CLCN4, GHR	489	92	12983	2.88588	0.997757	0.952636	11.079
UP_SEQ_FEATURE	binding site:Chloride	4	0.552486	0.0135216	ACE2, AMY2B, AMY2A, CLCN4	708	14	19113	7.71308	1	0.971707	20.9693
GOTERM_MF_FAT	GO:0031404~chloride ion binding	7	0.966851	0.0692655	CLIC3, NLGN4X, ACE2, AMY2B, AMY2A, GABRQ, CLCN4	489	77	12983	2.41365	1	0.795902	66.7562
SP_PIR_KEYWORDS	chloride	6	0.828729	0.14345	CLIC3, ACE2, AMY2B, AMY2A, GABRQ, CLCN4	711	75	19235	2.16428	1	0.766722	89.3571
GOTERM_MF_FAT	GO:0008509~anion transmembrane transporter activity	9	1.24309	0.189024	CLIC3, SLCO1B1, SLC25A3, SLC4A7, SLC4A1, ABCC2, VDAC2, GABRQ, CLCN4	489	147	12983	1.62552	1	0.917282	95.9825
GOTERM_MF_FAT	GO:0008308~voltage-gated anion channel activity	3	0.414365	0.199588	CLIC3, VDAC2, CLCN4	489	22	12983	3.62047	1	0.920721	96.7145
GOTERM_MF_FAT	GO:0005253~anion channel activity	4	0.552486	0.566089	CLIC3, VDAC2, GABRQ, CLCN4	489	78	12983	1.36154	1	0.995911	99.9997
GOTERM_MF_FAT	GO:0005244~voltage-gated ion channel activity	8	1.10497	0.603172	KCNA10, SCN1B, CLIC3, KCNAB1, KCNJ2, KCNQ2, VDAC2, CLCN4	489	195	12983	1.08923	1	0.997109	99.9999
GOTERM_MF_FAT	GO:0022832~voltage-gated channel activity	8	1.10497	0.603172	KCNA10, SCN1B, CLIC3, KCNAB1, KCNJ2, KCNQ2, VDAC2, CLCN4	489	195	12983	1.08923	1	0.997109	99.9999
GOTERM_MF_FAT	GO:0005254~chloride channel activity	3	0.414365	0.759212	CLIC3, GABRQ, CLCN4	489	72	12983	1.10625	1	0.999307	100
Annotation Cluster 34	Enrichment Score: 0.8007424170037543
Category	Term	Count	%	PValue	Genes	List Total	Pop Hits	Pop Total	Fold Enrichment	Bonferroni	Benjamini	FDR
UP_SEQ_FEATURE	domain:KRAB-related	3	0.414365	0.0413918	PRDM9, SSX5, SSX3	708	9	19113	8.99859	1	0.996054	51.8449
INTERPRO	IPR003655:Krueppel-associated box-related	3	0.414365	0.044346	PRDM9, SSX5, SSX3	641	9	16659	8.66303	1	0.993921	51.6846
INTERPRO	IPR019041:SSXRD motif	3	0.414365	0.0540496	PRDM9, SSX5, SSX3	641	10	16659	7.79672	1	0.994534	58.9791
SMART	SM00349:KRAB	4	0.552486	0.999465	PRDM9, ZNF8, SSX5, SSX3	298	355	9079	0.343284	1	1	100
INTERPRO	IPR001909:Krueppel-associated box	4	0.552486	0.999906	PRDM9, ZNF8, SSX5, SSX3	641	355	16659	0.292835	1	1	100
Annotation Cluster 35	Enrichment Score: 0.7987675911016491
Category	Term	Count	%	PValue	Genes	List Total	Pop Hits	Pop Total	Fold Enrichment	Bonferroni	Benjamini	FDR
GOTERM_BP_FAT	GO:0006959~humoral immune response	8	1.10497	0.0316726	PSMB10, FCN2, CLU, CFH, AIRE, MS4A2, C4BPA, DMBT1	520	79	13528	2.63447	1	0.942372	43.1628
GOTERM_BP_FAT	GO:0002252~immune effector process	11	1.51934	0.0334777	SLC11A1, ABCC9, RELA, FCN2, CLU, FCN1, CFH, LY9, C4BPA, DBH, CTNNBL1	520	134	13528	2.13559	1	0.945598	44.9943
GOTERM_BP_FAT	GO:0051605~protein maturation by peptide bond cleavage	8	1.10497	0.0468964	F11, FCN2, BACE2, REN, CLU, CFH, C4BPA, PCSK1N	520	86	13528	2.42004	1	0.962573	56.9649
GOTERM_BP_FAT	GO:0016486~peptide hormone processing	3	0.414365	0.111025	BACE2, REN, PCSK1N	520	15	13528	5.20308	1	0.988576	87.3293
SP_PIR_KEYWORDS	plasma	7	0.966851	0.129319	F11, A2M, REN, CLU, FCN1, C4BPA, ORM2	711	93	19235	2.03628	1	0.747617	86.5143
GOTERM_BP_FAT	GO:0016485~protein processing	8	1.10497	0.138974	F11, FCN2, BACE2, REN, CLU, CFH, C4BPA, PCSK1N	520	112	13528	1.85824	1	0.991025	92.7678
GOTERM_BP_FAT	GO:0002253~activation of immune response	7	0.966851	0.15225	RELA, FCN2, CLU, CFH, NFAM1, CD79A, C4BPA	520	94	13528	1.93732	1	0.991469	94.4944
GOTERM_BP_FAT	GO:0045087~innate immune response	9	1.24309	0.160909	SLC11A1, IL1RL1, FCN2, CLU, TLR1, CFH, C4BPA, DEFB1, DMBT1	520	138	13528	1.69666	1	0.990596	95.4023
GOTERM_BP_FAT	GO:0051604~protein maturation	8	1.10497	0.188366	F11, FCN2, BACE2, REN, CLU, CFH, C4BPA, PCSK1N	520	122	13528	1.70593	1	0.990209	97.4361
GOTERM_BP_FAT	GO:0006956~complement activation	4	0.552486	0.217367	FCN2, CLU, CFH, C4BPA	520	42	13528	2.47766	1	0.991847	98.6463
GOTERM_BP_FAT	GO:0002541~activation of plasma proteins involved in acute inflammatory response	4	0.552486	0.227545	FCN2, CLU, CFH, C4BPA	520	43	13528	2.42004	1	0.992594	98.9242
GOTERM_BP_FAT	GO:0050778~positive regulation of immune response	8	1.10497	0.322075	SLC11A1, RELA, FCN2, CLU, CFH, NFAM1, CD79A, C4BPA	520	145	13528	1.43533	1	0.995096	99.8912
GOTERM_BP_FAT	GO:0002526~acute inflammatory response	6	0.828729	0.323196	A2M, FCN2, CLU, CFH, C4BPA, ORM2	520	98	13528	1.59278	1	0.995058	99.8943
SP_PIR_KEYWORDS	innate immunity	5	0.690608	0.325096	FCN2, CLU, TLR1, CFH, C4BPA	711	78	19235	1.7342	1	0.869027	99.6616
KEGG_PATHWAY	hsa04610:Complement and coagulation cascades	5	0.690608	0.427236	F11, A2M, CFH, BDKRB1, C4BPA	246	69	5085	1.49788	1	0.996844	99.876
GOTERM_BP_FAT	GO:0002449~lymphocyte mediated immunity	4	0.552486	0.506546	SLC11A1, CLU, LY9, C4BPA	520	70	13528	1.48659	1	0.998426	99.9996
Annotation Cluster 36	Enrichment Score: 0.7901128118739609
Category	Term	Count	%	PValue	Genes	List Total	Pop Hits	Pop Total	Fold Enrichment	Bonferroni	Benjamini	FDR
SP_PIR_KEYWORDS	zymogen	14	1.9337	0.0425164	PSMB10, ADAMTS18, CTRB1, CTRB2, MMP17, GGT1, MMP13, CTSW, TPP1, REN, BACE2, PAPPA2, ADAMTS12, PRSS21	711	206	19235	1.83858	1	0.639765	46.6657
GOTERM_MF_FAT	GO:0004175~endopeptidase activity	21	2.90055	0.073929	ADAMTS18, F11, PSMB10, KLK9, ECEL1, CTRB1, CTRB2, MMP17, MMP13, CTSW, TMPRSS4, LPA, TPP1, BACE2, REN, THSD4, ZMPSTE24, ADAM18, ADAMTS12, PRSS21, ERVK6	489	375	12983	1.48681	1	0.791865	69.222
GOTERM_MF_FAT	GO:0070011~peptidase activity, acting on L-amino acid peptides	25	3.45304	0.252803	PSMB10, ADAMTS18, ECEL1, CNDP2, LPA, TPP1, REN, ZMPSTE24, ADAMTS12, ERVK6, F11, KLK9, CTRB1, CTRB2, MMP17, CPXM2, MMP13, TMPRSS4, CTSW, BACE2, THSD4, ACE2, PAPPA2, ADAM18, PRSS21	489	549	12983	1.20902	1	0.956663	98.8566
SP_PIR_KEYWORDS	Protease	22	3.03867	0.252958	ADAMTS18, F11, PSMB10, KLK9, ECEL1, CNDP2, CTRB1, CTRB2, MMP17, MMP13, CTSW, TMPRSS4, LPA, TPP1, BACE2, REN, ACE2, ZMPSTE24, PAPPA2, ADAMTS12, PRSS21, ERVK6	711	484	19235	1.2297	1	0.837416	98.5292
SP_PIR_KEYWORDS	hydrolase	63	8.70166	0.280279	GNPDA2, ARSF, CNDP2, HINT1, PNKD, HINT2, MTHFD2, APOBEC3A, LPA, TPP1, RNASE8, TREH, AMY2B, AMY2A, ERVK6, F11, ATP4A, CTRB1, CTRB2, MMP17, MMP13, CTSW, BACE2, MGAM, ERN2, TTRAP, PSMB10, ADAMTS18, GANAB, ECEL1, DDX3X, PLCH2, REN, CDA, ZMPSTE24, ADAMTS12, ERCC3, CHD5, PNLIPRP3, DHX9, RNASE1, KLK9, RNASE2, TREX2, EPHX1, GDPD5, PDE3A, TMPRSS4, GBA3, HDAC5, GANC, FAAH, SULF1, THSD4, ACE2, ATP8A2, MPPED…	711	1555	19235	1.09606	1	0.851998	99.1421
GOTERM_MF_FAT	GO:0008233~peptidase activity	25	3.45304	0.3225	PSMB10, ADAMTS18, ECEL1, CNDP2, LPA, TPP1, REN, ZMPSTE24, ADAMTS12, ERVK6, F11, KLK9, CTRB1, CTRB2, MMP17, CPXM2, MMP13, TMPRSS4, CTSW, BACE2, THSD4, ACE2, PAPPA2, ADAM18, PRSS21	489	574	12983	1.15636	1	0.975131	99.7455
Annotation Cluster 37	Enrichment Score: 0.7892097499077322
Category	Term	Count	%	PValue	Genes	List Total	Pop Hits	Pop Total	Fold Enrichment	Bonferroni	Benjamini	FDR
GOTERM_MF_FAT	GO:0042277~peptide binding	15	2.07182	0.0212062	MCHR1, F2RL3, CMKLR1, FPR1, BDKRB1, GHRHR, SSR1, PPIF, EDNRA, TPP1, CD209, ERCC3, GLP1R, KPNA1, GHR	489	203	12983	1.96183	1	0.881801	28.0252
GOTERM_BP_FAT	GO:0051928~positive regulation of calcium ion transport	4	0.552486	0.131613	EDNRA, MCHR1, LACRT, BDKRB1	520	33	13528	3.15338	1	0.990833	91.6021
GOTERM_BP_FAT	GO:0043270~positive regulation of ion transport	4	0.552486	0.217367	EDNRA, MCHR1, LACRT, BDKRB1	520	42	13528	2.47766	1	0.991847	98.6463
GOTERM_BP_FAT	GO:0007204~elevation of cytosolic calcium ion concentration	7	0.966851	0.247047	EDNRA, MCHR1, HRH3, GHRH, BDKRB1, ITPR3, GLP1R	520	110	13528	1.65552	1	0.992976	99.3133
GOTERM_MF_FAT	GO:0008528~peptide receptor activity, G-protein coupled	7	0.966851	0.25797	EDNRA, F2RL3, MCHR1, CMKLR1, FPR1, BDKRB1, GLP1R	489	114	12983	1.63027	1	0.958023	98.9721
GOTERM_MF_FAT	GO:0001653~peptide receptor activity	7	0.966851	0.25797	EDNRA, F2RL3, MCHR1, CMKLR1, FPR1, BDKRB1, GLP1R	489	114	12983	1.63027	1	0.958023	98.9721
GOTERM_BP_FAT	GO:0051480~cytosolic calcium ion homeostasis	7	0.966851	0.299682	EDNRA, MCHR1, HRH3, GHRH, BDKRB1, ITPR3, GLP1R	520	118	13528	1.54329	1	0.994126	99.8076
Annotation Cluster 38	Enrichment Score: 0.7724571401093792
Category	Term	Count	%	PValue	Genes	List Total	Pop Hits	Pop Total	Fold Enrichment	Bonferroni	Benjamini	FDR
GOTERM_BP_FAT	GO:0009617~response to bacterium	13	1.79558	0.0684317	DEFB107A, RELA, DEFB136, PRG2, TIMP4, BDKRB1, S100A12, SLC11A1, FOS, IFNG, DEFA1, DEFB1, DMBT1	520	193	13528	1.75233	1	0.975007	71.1868
GOTERM_BP_FAT	GO:0034097~response to cytokine stimulus	7	0.966851	0.0824829	STAT6, FOS, SLC11A1, OSMR, RELA, TIMP4, GHR	520	79	13528	2.30516	1	0.979522	77.9339
GOTERM_BP_FAT	GO:0032496~response to lipopolysaccharide	5	0.690608	0.342197	FOS, SLC11A1, RELA, BDKRB1, TIMP4	520	77	13528	1.68931	1	0.995309	99.9359
GOTERM_BP_FAT	GO:0002237~response to molecule of bacterial origin	5	0.690608	0.420992	FOS, SLC11A1, RELA, BDKRB1, TIMP4	520	86	13528	1.51252	1	0.996858	99.9932
Annotation Cluster 39	Enrichment Score: 0.7577121554373337
Category	Term	Count	%	PValue	Genes	List Total	Pop Hits	Pop Total	Fold Enrichment	Bonferroni	Benjamini	FDR
GOTERM_CC_FAT	GO:0005626~insoluble fraction	43	5.93923	0.142634	CYP2U1, TALDO1, CYP2F1, GCNT2, SLC6A1, CYP2C19, GNA11, GRIK4, CASK, BDKRB1, ADRBK1, SLC19A1, GHRHR, UGT1A6, FOS, UGT1A9, PPP1R3C, MCTP2, UGT1A3, HRH3, DMD, FMO3, ZMPSTE24, SELPLG, FA2H, EPHX1, PDE3A, CYP1A2, ITPR3, DBH, CPT1A, S100A12, PPIF, ABCC9, NEDD4, BACE2, ARAF, MAP2, SLCO1B1, PEBP1, CNTN1, ADAM18, GNAS, ABCC2, PRSS21	541	839	12782	1.2109	1	0.981326	88.1987
GOTERM_CC_FAT	GO:0000267~cell fraction	53	7.32044	0.175134	SLC6A1, CYP2C19, NARS, GNA11, GRIK4, CASK, GHRHR, FOS, MCTP2, TPP1, FA2H, CYP1A2, APITD1, BACE2, TPPP, CNTN1, PEBP1, GNAS, ADAM18, FSHB, CYP2U1, GCNT2, TALDO1, CYP2F1, BDKRB1, ADRBK1, SLC19A1, IARS, UGT1A6, PPP1R3C, UGT1A9, HRH3, UGT1A3, DMD, FMO3, ZMPSTE24, SELPLG, EPHX1, PDE3A, DBH, ITPR3, CPT1A, S100A12, PPIF, ABCC9, PYGM, NEDD4, MAP2, ARAF, MTR, SLCO1B1, FABP4, ABCC2, PCSK1N, PRSS21	541	1083	12782	1.15624	1	0.976131	93.0995
GOTERM_CC_FAT	GO:0005624~membrane fraction	40	5.52486	0.213437	CYP2U1, TALDO1, CYP2F1, GCNT2, SLC6A1, CYP2C19, GNA11, GRIK4, CASK, ADRBK1, BDKRB1, SLC19A1, GHRHR, UGT1A6, FOS, UGT1A9, PPP1R3C, MCTP2, UGT1A3, HRH3, DMD, FMO3, ZMPSTE24, SELPLG, FA2H, EPHX1, CYP1A2, ITPR3, DBH, CPT1A, PPIF, ABCC9, NEDD4, BACE2, MAP2, SLCO1B1, PEBP1, CNTN1, ADAM18, GNAS, ABCC2, PRSS21	541	809	12782	1.16819	1	0.979377	96.4344
Annotation Cluster 40	Enrichment Score: 0.7517539866384104
Category	Term	Count	%	PValue	Genes	List Total	Pop Hits	Pop Total	Fold Enrichment	Bonferroni	Benjamini	FDR
SP_PIR_KEYWORDS	microsome	8	1.10497	0.097267	CYP2U1, UGT1A6, UGT1A9, CYP2F1, CYP2C19, UGT1A3, FA2H, FMO3, EPHX1, CYP1A2	711	106	19235	2.04177	1	0.733557	77.2476
GOTERM_CC_FAT	GO:0005792~microsome	14	1.9337	0.203398	CYP2U1, TALDO1, CYP2F1, CYP2C19, FA2H, EPHX1, CYP1A2, ITPR3, CPT1A, UGT1A6, PPP1R3C, UGT1A9, UGT1A3, DMD, FMO3, MAP2	541	237	12782	1.39567	1	0.978423	95.7478
GOTERM_CC_FAT	GO:0005624~membrane fraction	40	5.52486	0.213437	CYP2U1, TALDO1, CYP2F1, GCNT2, SLC6A1, CYP2C19, GNA11, GRIK4, CASK, ADRBK1, BDKRB1, SLC19A1, GHRHR, UGT1A6, FOS, UGT1A9, PPP1R3C, MCTP2, UGT1A3, HRH3, DMD, FMO3, ZMPSTE24, SELPLG, FA2H, EPHX1, CYP1A2, ITPR3, DBH, CPT1A, PPIF, ABCC9, NEDD4, BACE2, MAP2, SLCO1B1, PEBP1, CNTN1, ADAM18, GNAS, ABCC2, PRSS21	541	809	12782	1.16819	1	0.979377	96.4344
GOTERM_CC_FAT	GO:0042598~vesicular fraction	14	1.9337	0.233024	CYP2U1, TALDO1, CYP2F1, CYP2C19, FA2H, EPHX1, CYP1A2, ITPR3, CPT1A, UGT1A6, PPP1R3C, UGT1A9, UGT1A3, DMD, FMO3, MAP2	541	244	12782	1.35563	1	0.977906	97.4878
Annotation Cluster 41	Enrichment Score: 0.7272161896917315
Category	Term	Count	%	PValue	Genes	List Total	Pop Hits	Pop Total	Fold Enrichment	Bonferroni	Benjamini	FDR
GOTERM_MF_FAT	GO:0019825~oxygen binding	6	0.828729	0.0218365	CYP2U1, CYP2F1, CYP2C19, HBG1, CYP1A2, HBD	489	43	12983	3.70467	1	0.827896	28.7331
SP_PIR_KEYWORDS	heme	10	1.38122	0.0352724	CYP2U1, CYP2F1, CYP2C19, EPX, FA2H, HBG1, CYP1A2, CYB561, CYP2B7P1, HBD	711	121	19235	2.23582	1	0.623606	40.5208
GOTERM_MF_FAT	GO:0046906~tetrapyrrole binding	10	1.38122	0.0541896	CYP2U1, CYP2F1, CYP2C19, EPX, FA2H, MTR, HBG1, CYP1A2, CYP2B7P1, HBD	489	129	12983	2.05815	1	0.81874	57.4622
KEGG_PATHWAY	hsa00980:Metabolism of xenobiotics by cytochrome P450	7	0.966851	0.0672821	UGT1A6, UGT1A9, CYP2F1, CYP2C19, UGT1A3, EPHX1, ALDH3B2, CYP1A2, DHDH	246	60	5085	2.41159	0.99998	0.932729	56.6768
SP_PIR_KEYWORDS	Monooxygenase	7	0.966851	0.0681286	CYP2U1, CYP2F1, CYP2C19, FMO3, CYP1A2, DBH, CYP2B7P1	711	78	19235	2.42787	1	0.715756	63.9721
UP_SEQ_FEATURE	metal ion-binding site:Iron (heme axial ligand)	8	1.10497	0.071091	CYP2U1, CYP2F1, CYP2C19, EPX, FA2H, CYP1A2, STEAP1, CYB561	708	98	19113	2.20374	1	0.993151	72.0506
SP_PIR_KEYWORDS	chromoprotein	6	0.828729	0.0783432	CYP2F1, CYP2C19, EPX, HBG1, CYP1A2, HBD	711	62	19235	2.61808	1	0.72144	69.2826
GOTERM_MF_FAT	GO:0020037~heme binding	9	1.24309	0.0856511	CYP2U1, CYP2F1, CYP2C19, EPX, FA2H, HBG1, CYP1A2, CYP2B7P1, HBD	489	121	12983	1.9748	1	0.809798	74.6859
SP_PIR_KEYWORDS	microsome	8	1.10497	0.097267	CYP2U1, UGT1A6, UGT1A9, CYP2F1, CYP2C19, UGT1A3, FA2H, FMO3, EPHX1, CYP1A2	711	106	19235	2.04177	1	0.733557	77.2476
GOTERM_MF_FAT	GO:0016712~oxidoreductase activity, acting on paired donors, with incorporation or reduction of molecular oxygen, reduced flavin or flavoprotein as one donor, and incorporation of one atom of oxygen	4	0.552486	0.101491	CYP2U1, CYP2F1, CYP1A2, CYP2B7P1	489	30	12983	3.54001	1	0.837123	80.6393
PIR_SUPERFAMILY	PIRSF000045:cytochrome P450 CYP2D6	4	0.552486	0.106505	CYP2U1, CYP2F1, CYP2C19, CYP1A2	343	25	7396	3.45003	1	0.999459	78.3353
INTERPRO	IPR002401:Cytochrome P450, E-class, group I	5	0.690608	0.11827	CYP2U1, CYP2F1, CYP2C19, CYP1A2, CYP2B7P1	641	49	16659	2.65195	1	0.998398	86.7152
GOTERM_BP_FAT	GO:0017144~drug metabolic process	3	0.414365	0.123792	CYP2C19, FMO3, CYP1A2	520	16	13528	4.87788	1	0.989797	90.1707
INTERPRO	IPR017973:Cytochrome P450, C-terminal region	5	0.690608	0.167617	CYP2U1, CYP2F1, CYP2C19, CYP1A2, CYP2B7P1	641	56	16659	2.32045	1	0.998972	94.7248
INTERPRO	IPR001128:Cytochrome P450	5	0.690608	0.206579	CYP2U1, CYP2F1, CYP2C19, CYP1A2, CYP2B7P1	641	61	16659	2.13025	1	0.999707	97.5545
GOTERM_MF_FAT	GO:0070330~aromatase activity	3	0.414365	0.241557	CYP2U1, CYP2F1, CYP1A2	489	25	12983	3.18601	1	0.953139	98.5621
SP_PIR_KEYWORDS	metalloprotein	7	0.966851	0.308623	CYP2F1, CYP2C19, EPX, HBG1, CA2, CYP1A2, HBD	711	124	19235	1.52721	1	0.865813	99.5203
GOTERM_MF_FAT	GO:0009055~electron carrier activity	11	1.51934	0.315026	CYP2U1, GCDH, PAOX, CYP2F1, CYP2C19, TXNRD2, IL4I1, CYP1A2, STEAP1, DHDH, CYP2B7P1	489	221	12983	1.3215	1	0.974717	99.6988
KEGG_PATHWAY	hsa00982:Drug metabolism	5	0.690608	0.349698	UGT1A6, UGT1A9, CYP2C19, UGT1A3, FMO3, ALDH3B2, CYP1A2	246	62	5085	1.66699	1	0.997674	99.4303
SP_PIR_KEYWORDS	iron	13	1.79558	0.363084	CYP2U1, FTMT, CYP2F1, CYP2C19, FA2H, CYP1A2, CYB561, SLC11A1, EPX, HBG1, STEAP1, CYP2B7P1, HBD	711	285	19235	1.23402	1	0.889226	99.8536
COG_ONTOLOGY	Secondary metabolites biosynthesis, transport, and catabolism	4	0.552486	0.369679	CYP2U1, CYP2F1, CYP2C19, CYP1A2	66	65	1950	1.81818	0.999994	0.999994	97.7288
INTERPRO	IPR017972:Cytochrome P450, conserved site	4	0.552486	0.427675	CYP2U1, CYP2F1, CYP2C19, CYP1A2	641	62	16659	1.67671	1	0.999945	99.987
GOTERM_MF_FAT	GO:0005506~iron ion binding	13	1.79558	0.492832	CYP2U1, FTMT, CYP2F1, CYP2C19, FA2H, CYP1A2, CYB561, SLC11A1, EPX, HBG1, STEAP1, CYP2B7P1, HBD	489	308	12983	1.12062	1	0.993932	99.997
SP_PIR_KEYWORDS	electron transfer	3	0.414365	0.555541	CYP2F1, CYP2C19, CYP1A2	711	50	19235	1.62321	1	0.952066	99.9992
SP_PIR_KEYWORDS	endoplasmic reticulum	23	3.1768	0.835207	CYP2U1, TM7SF2, GANAB, CYP2F1, CYP2C19, LRBA, SSR1, UGT1A6, SERINC5, UGT1A9, UGT1A3, FMO3, ZMPSTE24, RHBDF2, NPLOC4, FA2H, TMEM132A, EPHX1, CYP1A2, ITPR3, BACE2, SULF1, ERN2, PPP1R15A, ALG14	711	713	19235	0.872692	1	0.992407	100
GOTERM_CC_FAT	GO:0042175~nuclear envelope-endoplasmic reticulum network	10	1.38122	0.853375	TM7SF2, CYP2U1, NPLOC4, CYP2F1, CYP2C19, FMO3, CYP1A2, ITPR3, GHRHR, SSR1	541	284	12782	0.831923	1	0.998924	100
GOTERM_CC_FAT	GO:0005789~endoplasmic reticulum membrane	7	0.966851	0.973484	TM7SF2, CYP2U1, CYP2F1, CYP2C19, FMO3, CYP1A2, SSR1	541	269	12782	0.614819	1	0.999954	100
GOTERM_CC_FAT	GO:0044432~endoplasmic reticulum part	7	0.966851	0.997223	TM7SF2, CYP2U1, CYP2F1, CYP2C19, FMO3, CYP1A2, SSR1	541	347	12782	0.476618	1	1	100
Annotation Cluster 42	Enrichment Score: 0.7243086707649362
Category	Term	Count	%	PValue	Genes	List Total	Pop Hits	Pop Total	Fold Enrichment	Bonferroni	Benjamini	FDR
GOTERM_BP_FAT	GO:0046700~heterocycle catabolic process	7	0.966851	0.074869	ALDH6A1, UGT1A6, UGT1A9, ALDH1L1, UGT1A3, CDA, OGG1, ERCC3, DBH	520	77	13528	2.36503	1	0.977675	74.489
GOTERM_BP_FAT	GO:0044270~nitrogen compound catabolic process	6	0.828729	0.113994	ALDH6A1, UGT1A6, UGT1A9, ALDH1L1, UGT1A3, CDA, OGG1, ERCC3	520	67	13528	2.32974	1	0.98919	88.0518
GOTERM_BP_FAT	GO:0034655~nucleobase, nucleoside, nucleotide and nucleic acid catabolic process	4	0.552486	0.385293	ALDH6A1, CDA, OGG1, ERCC3	520	58	13528	1.79416	1	0.996204	99.9805
GOTERM_BP_FAT	GO:0034656~nucleobase, nucleoside and nucleotide catabolic process	4	0.552486	0.385293	ALDH6A1, CDA, OGG1, ERCC3	520	58	13528	1.79416	1	0.996204	99.9805
Annotation Cluster 43	Enrichment Score: 0.7134393620051596
Category	Term	Count	%	PValue	Genes	List Total	Pop Hits	Pop Total	Fold Enrichment	Bonferroni	Benjamini	FDR
INTERPRO	IPR015590:Aldehyde dehydrogenase	3	0.414365	0.150619	ALDH6A1, ALDH1L1, ALDH3B2	641	18	16659	4.33151	1	0.998888	92.7049
INTERPRO	IPR016162:Aldehyde dehydrogenase, N-terminal	3	0.414365	0.164271	ALDH6A1, ALDH1L1, ALDH3B2	641	19	16659	4.10354	1	0.999261	94.3742
INTERPRO	IPR016160:Aldehyde dehydrogenase, conserved site	3	0.414365	0.292579	ALDH6A1, ALDH1L1, ALDH3B2	641	28	16659	2.78454	1	0.9997	99.6116
Annotation Cluster 44	Enrichment Score: 0.7131044893183462
Category	Term	Count	%	PValue	Genes	List Total	Pop Hits	Pop Total	Fold Enrichment	Bonferroni	Benjamini	FDR
GOTERM_BP_FAT	GO:0003001~generation of a signal involved in cell-cell signaling	7	0.966851	0.107786	GRM4, SYT1, HRH3, GHRH, SYN3, GHRHR, GLP1R	520	85	13528	2.14244	1	0.988621	86.4939
GOTERM_BP_FAT	GO:0001505~regulation of neurotransmitter levels	6	0.828729	0.113994	GRM4, SYT1, HRH3, SYN3, PEBP1, DBH	520	67	13528	2.32974	1	0.98919	88.0518
GOTERM_BP_FAT	GO:0007269~neurotransmitter secretion	4	0.552486	0.140479	GRM4, SYT1, HRH3, SYN3	520	34	13528	3.06063	1	0.990402	92.9865
GOTERM_BP_FAT	GO:0006836~neurotransmitter transport	5	0.690608	0.394866	GRM4, SYT1, HRH3, SLC6A1, SYN3	520	83	13528	1.56719	1	0.996467	99.9852
GOTERM_BP_FAT	GO:0032940~secretion by cell	10	1.38122	0.399003	GRM4, SYT1, HRH3, GHRH, BACE2, SYN3, MS4A2, GNAS, GHRHR, GLP1R	520	207	13528	1.25678	1	0.996641	99.9869
Annotation Cluster 45	Enrichment Score: 0.7097770118534846
Category	Term	Count	%	PValue	Genes	List Total	Pop Hits	Pop Total	Fold Enrichment	Bonferroni	Benjamini	FDR
GOTERM_MF_FAT	GO:0022834~ligand-gated channel activity	10	1.38122	0.0499708	KCNA10, TRPC3, GRIK4, CHRNA7, GRIN3A, HTR3A, KCNJ2, ITPR3, HTR3C, GABRQ	489	127	12983	2.09056	1	0.830747	54.4561
GOTERM_MF_FAT	GO:0015276~ligand-gated ion channel activity	10	1.38122	0.0499708	KCNA10, TRPC3, GRIK4, CHRNA7, GRIN3A, HTR3A, KCNJ2, ITPR3, HTR3C, GABRQ	489	127	12983	2.09056	1	0.830747	54.4561
SP_PIR_KEYWORDS	postsynaptic cell membrane	8	1.10497	0.112507	GRIK4, CABP1, CHRNA7, GRIN3A, HTR3A, SHANK2, GABRQ, DNM2	711	110	19235	1.96752	1	0.746211	82.2154
GOTERM_CC_FAT	GO:0045211~postsynaptic membrane	10	1.38122	0.117929	GRIK4, CABP1, CHRNA7, GRIN3A, HTR3A, SHANK2, HTR3C, GABRQ, SNTA1, DNM2	541	135	12782	1.75012	1	0.976368	82.4913
GOTERM_MF_FAT	GO:0005230~extracellular ligand-gated ion channel activity	6	0.828729	0.133735	GRIK4, CHRNA7, GRIN3A, HTR3A, HTR3C, GABRQ	489	72	12983	2.21251	1	0.879837	88.9488
GOTERM_CC_FAT	GO:0045202~synapse	20	2.76243	0.172483	SYT1, CDK5R1, GRIK4, CABP1, CASK, ADRBK1, NRXN1, GRIN3A, SHANK2, DMD, SYN3, PEBP1, CHRNA7, LGI1, HTR3A, GABRQ, HTR3C, SNTA1, DNM2, CDH23	541	355	12782	1.33108	1	0.979063	92.7851
GOTERM_MF_FAT	GO:0042165~neurotransmitter binding	7	0.966851	0.191107	MCHR1, ANXA9, CHRNA7, GRIN3A, HTR3A, HTR3C, GABRQ	489	103	12983	1.80438	1	0.916741	96.1379
GOTERM_CC_FAT	GO:0044456~synapse part	14	1.9337	0.241716	SYT1, GRIK4, CABP1, NRXN1, GRIN3A, SHANK2, SYN3, PEBP1, CHRNA7, HTR3A, HTR3C, GABRQ, DNM2, SNTA1	541	246	12782	1.3446	1	0.975326	97.8555
INTERPRO	IPR006202:Neurotransmitter-gated ion-channel ligand-binding	4	0.552486	0.248821	CHRNA7, HTR3A, HTR3C, GABRQ	641	45	16659	2.31014	1	0.99974	98.983
INTERPRO	IPR006029:Neurotransmitter-gated ion-channel transmembrane region	4	0.552486	0.248821	CHRNA7, HTR3A, HTR3C, GABRQ	641	45	16659	2.31014	1	0.99974	98.983
INTERPRO	IPR018000:Neurotransmitter-gated ion-channel, conserved site	4	0.552486	0.259247	CHRNA7, HTR3A, HTR3C, GABRQ	641	46	16659	2.25992	1	0.999611	99.1872
INTERPRO	IPR006201:Neurotransmitter-gated ion-channel	4	0.552486	0.259247	CHRNA7, HTR3A, HTR3C, GABRQ	641	46	16659	2.25992	1	0.999611	99.1872
SP_PIR_KEYWORDS	synapse	11	1.51934	0.26299	SYT1, SYN3, GRIK4, CABP1, CHRNA7, GRIN3A, HTR3A, LGI1, SHANK2, GABRQ, DNM2	711	213	19235	1.39713	1	0.840302	98.7905
GOTERM_MF_FAT	GO:0030594~neurotransmitter receptor activity	6	0.828729	0.28605	MCHR1, ANXA9, CHRNA7, HTR3A, HTR3C, GABRQ	489	95	12983	1.67685	1	0.965153	99.4313
SP_PIR_KEYWORDS	cell junction	18	2.48619	0.306752	PARVG, SYT1, ARHGEF2, GRIK4, CNKSR3, CABP1, GRIN3A, SHANK2, SORBS3, TJP1, TMEM47, SYN3, CHRNA7, HTR3A, LGI1, GABRQ, SNTA1, DNM2	711	399	19235	1.22046	1	0.866682	99.5012
GOTERM_CC_FAT	GO:0030054~cell junction	24	3.31492	0.435086	PARVG, DLC1, SYT1, ARHGEF2, IL1RL1, CABP1, GRIK4, CNKSR3, GRIN3A, SHANK2, MLF2, SORBS3, TJP1, TMEM47, SYN3, DMD, MS4A1, CHRNA7, ABCC2, HTR3A, STEAP1, GABRQ, SNTA1, DNM2	541	518	12782	1.09467	1	0.97808	99.964
GOTERM_CC_FAT	GO:0014069~postsynaptic density	4	0.552486	0.582155	CABP1, GRIN3A, SHANK2, DNM2	541	71	12782	1.33108	1	0.990928	99.9995
Annotation Cluster 46	Enrichment Score: 0.6917504475657205
Category	Term	Count	%	PValue	Genes	List Total	Pop Hits	Pop Total	Fold Enrichment	Bonferroni	Benjamini	FDR
GOTERM_BP_FAT	GO:0008652~cellular amino acid biosynthetic process	5	0.690608	0.131115	PYCRL, SEPHS2, BCAT2, GLUD2, MTR	520	51	13528	2.55053	1	0.991252	91.5173
GOTERM_BP_FAT	GO:0009309~amine biosynthetic process	6	0.828729	0.199544	PYCRL, SEPHS2, BCAT2, GLUD2, MTR, DBH	520	81	13528	1.92707	1	0.990666	97.9901
SP_PIR_KEYWORDS	amino-acid biosynthesis	3	0.414365	0.221482	PYCRL, BCAT2, MTR	711	24	19235	3.38168	1	0.830197	97.3278
GOTERM_BP_FAT	GO:0046394~carboxylic acid biosynthetic process	9	1.24309	0.244967	PTGES3, PRKAG3, PYCRL, SEPHS2, BCAT2, GLUD2, FA2H, MTR, BRCA1	520	155	13528	1.51057	1	0.993146	99.2792
GOTERM_BP_FAT	GO:0016053~organic acid biosynthetic process	9	1.24309	0.244967	PTGES3, PRKAG3, PYCRL, SEPHS2, BCAT2, GLUD2, FA2H, MTR, BRCA1	520	155	13528	1.51057	1	0.993146	99.2792
Annotation Cluster 47	Enrichment Score: 0.6907888235786104
Category	Term	Count	%	PValue	Genes	List Total	Pop Hits	Pop Total	Fold Enrichment	Bonferroni	Benjamini	FDR
SP_PIR_KEYWORDS	extracellular matrix	15	2.07182	0.0639363	ADAMTS18, TNXB, LAD1, ZP2, CRTAC1, CCDC80, MMP17, MMP13, BGN, LAMC3, RPTN, SMOC1, THSD4, FBN3, ADAMTS12	711	241	19235	1.68382	1	0.731206	61.5547
GOTERM_CC_FAT	GO:0044421~extracellular region part	46	6.35359	0.2499	ADAMTS18, IL1F8, A2M, MSR1, CLU, TIMP4, CCL24, GPC5, FCN2, RPTN, REN, SMOC1, IFNG, FCN1, CFH, FBN3, ADAMTS12, LGI1, AMY2A, GHR, F11, IL4, TNXB, ZP2, LAD1, CRTAC1, CTRB1, IL1RN, CTRB2, IL9, CCDC80, MMP17, MMP13, BGN, TNFSF11, LAMC3, GHRH, SULF1, THSD4, ACE2, PEBP1, DEFA1, CA2, PCSK1N, ORM2, CMTM5	541	960	12782	1.13211	1	0.975741	98.1555
GOTERM_CC_FAT	GO:0005578~proteinaceous extracellular matrix	17	2.34807	0.279528	ADAMTS18, TNXB, LAD1, ZP2, CRTAC1, CCDC80, MMP17, TIMP4, MMP13, GPC5, BGN, LAMC3, RPTN, SMOC1, THSD4, FBN3, ADAMTS12	541	320	12782	1.25516	1	0.976278	98.946
GOTERM_CC_FAT	GO:0031012~extracellular matrix	17	2.34807	0.386283	ADAMTS18, TNXB, LAD1, ZP2, CRTAC1, CCDC80, MMP17, TIMP4, MMP13, GPC5, BGN, LAMC3, RPTN, SMOC1, THSD4, FBN3, ADAMTS12	541	345	12782	1.16421	1	0.977373	99.8863
Annotation Cluster 48	Enrichment Score: 0.6887737291269403
Category	Term	Count	%	PValue	Genes	List Total	Pop Hits	Pop Total	Fold Enrichment	Bonferroni	Benjamini	FDR
GOTERM_BP_FAT	GO:0046653~tetrahydrofolate metabolic process	3	0.414365	0.0271393	MTHFD2, ALDH1L1, MTR	520	7	13528	11.1495	1	0.942953	38.3064
GOTERM_BP_FAT	GO:0006760~folic acid and derivative metabolic process	3	0.414365	0.123792	MTHFD2, ALDH1L1, MTR	520	16	13528	4.87788	1	0.989797	90.1707
KEGG_PATHWAY	hsa00670:One carbon pool by folate	3	0.414365	0.17849	MTHFD2, ALDH1L1, MTR	246	16	5085	3.87576	1	0.987139	90.569
GOTERM_BP_FAT	GO:0042558~pteridine and derivative metabolic process	3	0.414365	0.220131	MTHFD2, ALDH1L1, MTR	520	23	13528	3.39331	1	0.992086	98.7278
GOTERM_BP_FAT	GO:0006730~one-carbon metabolic process	7	0.966851	0.259965	FOS, MTHFD2, ALDH1L1, MTR, SUV39H1, CA2, SETD2	520	112	13528	1.62596	1	0.992575	99.4932
GOTERM_BP_FAT	GO:0051186~cofactor metabolic process	8	1.10497	0.624715	TPK1, MTHFD2, UGT1A6, UGT1A9, TALDO1, ALDH1L1, UGT1A3, MTR, GGT1, CYP1A2	520	195	13528	1.0673	1	0.999361	100
GOTERM_BP_FAT	GO:0006732~coenzyme metabolic process	6	0.828729	0.703727	TPK1, MTHFD2, TALDO1, ALDH1L1, MTR, GGT1	520	153	13528	1.02021	1	0.999634	100
Annotation Cluster 49	Enrichment Score: 0.6814572571000818
Category	Term	Count	%	PValue	Genes	List Total	Pop Hits	Pop Total	Fold Enrichment	Bonferroni	Benjamini	FDR
BBID	80.T_cell_Activation	4	0.552486	0.0594376	STAT6, IL4, IFNG, IL9	17	21	358	4.0112	0.94032	0.755704	43.9643
SP_PIR_KEYWORDS	lymphokine	3	0.414365	0.092378	IL4, IFNG, IL9	711	14	19235	5.79717	1	0.723324	75.3983
BIOCARTA	h_cytokinePathway:Cytokine Network	3	0.414365	0.238448	IL4, IFNG, IL9	68	20	1437	3.16985	1	1	96.0125
GOTERM_MF_FAT	GO:0005125~cytokine activity	9	1.24309	0.451528	INHBB, IL1F8, IL4, CCL24, TNFSF11, IFNG, IL9, IL1RN, CMTM5	489	195	12983	1.22539	1	0.991257	99.99
SP_PIR_KEYWORDS	cytokine	7	0.966851	0.662226	IL1F8, IL4, CCL24, TNFSF11, IFNG, IL9, CMTM5	711	181	19235	1.04627	1	0.971319	100
Annotation Cluster 50	Enrichment Score: 0.6805776259967695
Category	Term	Count	%	PValue	Genes	List Total	Pop Hits	Pop Total	Fold Enrichment	Bonferroni	Benjamini	FDR
GOTERM_BP_FAT	GO:0055114~oxidation reduction	31	4.28177	0.145571	CYP2U1, TM7SF2, FTMT, PYCRL, ALDH1L1, CYP2F1, HTATIP2, NDUFB7, CYP2C19, KCNAB1, GLUD2, PRDX5, IL4I1, MTHFD2, EPX, FMO3, CYP2B7P1, GCDH, ALDH6A1, PAOX, FA2H, ALDH3B2, CYP1A2, DBH, CYB561, DHDH, SCCPDH, SNAI3, TXNRD2, SETD2, STEAP1	520	639	13528	1.26209	1	0.991498	93.6812
SP_PIR_KEYWORDS	oxidoreductase	26	3.59116	0.198083	CYP2U1, TM7SF2, FTMT, PYCRL, CYP2F1, HTATIP2, ALDH1L1, CYP2C19, GLUD2, PRDX5, IL4I1, MTHFD2, EPX, FMO3, CYP2B7P1, ALDH6A1, GCDH, PAOX, FA2H, ALDH3B2, CYP1A2, DBH, DHDH, SCCPDH, TXNRD2, STEAP1	711	562	19235	1.25158	1	0.813318	95.8985
GOTERM_MF_FAT	GO:0009055~electron carrier activity	11	1.51934	0.315026	CYP2U1, GCDH, PAOX, CYP2F1, CYP2C19, TXNRD2, IL4I1, CYP1A2, STEAP1, DHDH, CYP2B7P1	489	221	12983	1.3215	1	0.974717	99.6988
Annotation Cluster 51	Enrichment Score: 0.6780166048431583
Category	Term	Count	%	PValue	Genes	List Total	Pop Hits	Pop Total	Fold Enrichment	Bonferroni	Benjamini	FDR
GOTERM_BP_FAT	GO:0045672~positive regulation of osteoclast differentiation	3	0.414365	0.0198853	TNFSF11, GNAS, CA2	520	6	13528	13.0077	1	0.909668	29.7132
GOTERM_BP_FAT	GO:0045670~regulation of osteoclast differentiation	4	0.552486	0.0503132	IL4, TNFSF11, GNAS, CA2	520	22	13528	4.73007	1	0.964568	59.5942
GOTERM_BP_FAT	GO:0002763~positive regulation of myeloid leukocyte differentiation	3	0.414365	0.150272	TNFSF11, GNAS, CA2	520	18	13528	4.3359	1	0.991384	94.2644
GOTERM_BP_FAT	GO:0002761~regulation of myeloid leukocyte differentiation	4	0.552486	0.207288	IL4, TNFSF11, GNAS, CA2	520	41	13528	2.53809	1	0.991021	98.3054
GOTERM_BP_FAT	GO:0045639~positive regulation of myeloid cell differentiation	3	0.414365	0.363039	TNFSF11, GNAS, CA2	520	33	13528	2.36503	1	0.995356	99.9636
GOTERM_BP_FAT	GO:0045637~regulation of myeloid cell differentiation	4	0.552486	0.506546	IL4, TNFSF11, GNAS, CA2	520	70	13528	1.48659	1	0.998426	99.9996
GOTERM_BP_FAT	GO:0045597~positive regulation of cell differentiation	8	1.10497	0.780603	SH3PXD2B, MSR1, TNFSF11, RELA, CLU, MORF4L2, GNAS, CA2	520	229	13528	0.908834	1	0.999851	100
GOTERM_BP_FAT	GO:0051094~positive regulation of developmental process	9	1.24309	0.84178	SH3PXD2B, MSR1, TNFSF11, RELA, CLU, MORF4L2, CHRNA7, GNAS, CA2	520	278	13528	0.842225	1	0.99994	100
Annotation Cluster 52	Enrichment Score: 0.6732005695307527
Category	Term	Count	%	PValue	Genes	List Total	Pop Hits	Pop Total	Fold Enrichment	Bonferroni	Benjamini	FDR
GOTERM_BP_FAT	GO:0016486~peptide hormone processing	3	0.414365	0.111025	BACE2, REN, PCSK1N	520	15	13528	5.20308	1	0.988576	87.3293
GOTERM_BP_FAT	GO:0010817~regulation of hormone levels	9	1.24309	0.223948	UGT1A6, UGT1A9, UGT1A3, GHRH, BACE2, REN, ACE2, PCSK1N, FSHB, GHRHR, GLP1R	520	151	13528	1.55059	1	0.992216	98.8328
GOTERM_BP_FAT	GO:0042445~hormone metabolic process	6	0.828729	0.384441	UGT1A6, UGT1A9, UGT1A3, BACE2, REN, PCSK1N, FSHB, GHRHR	520	106	13528	1.47257	1	0.996245	99.98
Annotation Cluster 53	Enrichment Score: 0.6638927169120119
Category	Term	Count	%	PValue	Genes	List Total	Pop Hits	Pop Total	Fold Enrichment	Bonferroni	Benjamini	FDR
UP_SEQ_FEATURE	lipid moiety-binding region:GPI-anchor amidated serine	6	0.828729	0.0487823	RTN4R, CNTN1, MMP17, CNTN4, TREH, PRSS21	708	54	19113	2.99953	1	0.995972	57.8751
SP_PIR_KEYWORDS	gpi-anchor	8	1.10497	0.184688	GPC5, RTN4R, CNTN1, MMP17, CEACAM5, CNTN4, TREH, PRSS21	711	126	19235	1.71768	1	0.802902	94.7878
UP_SEQ_FEATURE	propeptide:Removed in mature form	11	1.51934	0.342134	PSMB10, GPC5, ZP2, TPP1, RTN4R, CNTN1, MMP17, CEACAM5, CNTN4, TREH, PRSS21	708	229	19113	1.29674	1	0.999977	99.9282
GOTERM_CC_FAT	GO:0031225~anchored to membrane	9	1.24309	0.717019	GPC5, RTN4R, CNTN1, MMP17, CEACAM5, CNTN4, TREH, PRSS21, ERVK6	541	220	12782	0.966543	1	0.996856	100
Annotation Cluster 54	Enrichment Score: 0.653729246973844
Category	Term	Count	%	PValue	Genes	List Total	Pop Hits	Pop Total	Fold Enrichment	Bonferroni	Benjamini	FDR
GOTERM_BP_FAT	GO:0002791~regulation of peptide secretion	5	0.690608	0.0989438	INHBB, GHRH, IFNG, GHRHR, CPT1A	520	46	13528	2.82776	1	0.984347	83.9413
GOTERM_BP_FAT	GO:0051046~regulation of secretion	12	1.65746	0.154351	INHBB, SYT1, HRH3, GHRH, LACRT, IFNG, DRD4, MS4A2, ADRBK1, TRPV6, GHRHR, CPT1A	520	202	13528	1.54547	1	0.991101	94.7291
GOTERM_BP_FAT	GO:0060341~regulation of cellular localization	14	1.9337	0.158053	SYT1, DRD4, ADRBK1, CPT1A, GHRHR, INHBB, CDKN2A, HRH3, NEDD4, GHRH, IFNG, LACRT, MS4A2, TRPV6	520	248	13528	1.46861	1	0.99168	95.1198
GOTERM_BP_FAT	GO:0051047~positive regulation of secretion	7	0.966851	0.24066	INHBB, GHRH, LACRT, IFNG, MS4A2, ADRBK1, GHRHR	520	109	13528	1.67071	1	0.99269	99.2035
GOTERM_BP_FAT	GO:0046883~regulation of hormone secretion	5	0.690608	0.247012	INHBB, GHRH, IFNG, GHRHR, CPT1A	520	66	13528	1.97086	1	0.993222	99.3127
GOTERM_BP_FAT	GO:0046887~positive regulation of hormone secretion	3	0.414365	0.404375	INHBB, GHRH, GHRHR	520	36	13528	2.16795	1	0.996794	99.9888
GOTERM_BP_FAT	GO:0050796~regulation of insulin secretion	3	0.414365	0.45739	INHBB, IFNG, CPT1A	520	40	13528	1.95115	1	0.997637	99.9978
Annotation Cluster 55	Enrichment Score: 0.6486971163708134
Category	Term	Count	%	PValue	Genes	List Total	Pop Hits	Pop Total	Fold Enrichment	Bonferroni	Benjamini	FDR
SMART	SM00252:SH2	7	0.966851	0.15578	STAT6, FRK, SOCS6, RIN1, SHF, RIN3, PIK3R2	298	111	9079	1.92131	1	0.962337	88.2862
SP_PIR_KEYWORDS	SH2 domain	7	0.966851	0.227042	STAT6, FRK, SOCS6, RIN1, SHF, RIN3, PIK3R2	711	111	19235	1.70607	1	0.834575	97.5911
INTERPRO	IPR000980:SH2 motif	7	0.966851	0.254569	STAT6, FRK, SOCS6, RIN1, SHF, RIN3, PIK3R2	641	111	16659	1.63895	1	0.999685	99.1009
UP_SEQ_FEATURE	domain:SH2	6	0.828729	0.28235	STAT6, FRK, SOCS6, RIN1, SHF, RIN3	708	96	19113	1.68724	1	0.999969	99.677
Annotation Cluster 56	Enrichment Score: 0.64759346250204
Category	Term	Count	%	PValue	Genes	List Total	Pop Hits	Pop Total	Fold Enrichment	Bonferroni	Benjamini	FDR
UP_SEQ_FEATURE	repeat:11	8	1.10497	0.037868	MAGED1, KRTAP10-1, HAVCR1, CSTF2, TRO, MAP4, SELPLG, KRTAP10-10	708	85	19113	2.54078	1	0.996901	48.6916
UP_SEQ_FEATURE	repeat:7	10	1.38122	0.0501956	MAGED1, KRTAP10-1, HAVCR1, CSTF2, CD209, TRO, MAP4, NCL, SELPLG, KRTAP10-10	708	129	19113	2.09269	1	0.995459	58.944
UP_SEQ_FEATURE	repeat:6	10	1.38122	0.0839522	MAGED1, KRTAP10-1, HAVCR1, CSTF2, CD209, DRD4, MAP4, NCL, SELPLG, KRTAP10-10	708	143	19113	1.88782	1	0.995497	78.0364
UP_SEQ_FEATURE	repeat:10	7	0.966851	0.135079	MAGED1, KRTAP10-1, HAVCR1, TRO, MAP4, SELPLG, KRTAP10-10	708	94	19113	2.01032	1	0.999665	91.8613
UP_SEQ_FEATURE	repeat:4	11	1.51934	0.138382	MAGED1, KRTAP10-1, HAVCR1, CD209, TRO, DRD4, MAP4, NCL, PPP1R15A, SELPLG, KRTAP10-10	708	182	19113	1.63161	1	0.999591	92.3823
UP_SEQ_FEATURE	repeat:12	6	0.828729	0.174259	MAGED1, KRTAP10-1, TRO, MAP4, SELPLG, KRTAP10-10	708	80	19113	2.02468	1	0.999803	96.348
UP_SEQ_FEATURE	repeat:9	7	0.966851	0.182063	MAGED1, KRTAP10-1, HAVCR1, CSTF2, MAP4, SELPLG, KRTAP10-10	708	103	19113	1.83466	1	0.999815	96.9008
UP_SEQ_FEATURE	repeat:5	9	1.24309	0.226261	MAGED1, KRTAP10-1, HAVCR1, CD209, TRO, DRD4, MAP4, SELPLG, KRTAP10-10	708	157	19113	1.54753	1	0.999932	98.8137
UP_SEQ_FEATURE	repeat:3	11	1.51934	0.26865	MAGED1, KRTAP10-1, HAVCR1, CSTF2, CD209, DRD4, MAP4, NCL, PPP1R15A, SELPLG, KRTAP10-10	708	214	19113	1.38763	1	0.999964	99.5521
UP_SEQ_FEATURE	repeat:17	4	0.552486	0.281802	MAGED1, KRTAP10-1, TRO, MAP4	708	50	19113	2.15966	1	0.999973	99.6727
UP_SEQ_FEATURE	repeat:8	7	0.966851	0.284505	MAGED1, KRTAP10-1, HAVCR1, CSTF2, NCL, SELPLG, KRTAP10-10	708	120	19113	1.57475	1	0.999967	99.6933
UP_SEQ_FEATURE	repeat:14	5	0.690608	0.292881	MAGED1, KRTAP10-1, TRO, MAP4, KRTAP10-10	708	74	19113	1.82404	1	0.999958	99.7498
UP_SEQ_FEATURE	repeat:2	12	1.65746	0.301876	MAGED1, KRTAP10-1, HAVCR1, CSTF2, CD209, TRO, DRD4, MAP4, NCL, PPP1R15A, SELPLG, KRTAP10-10	708	246	19113	1.31687	1	0.999956	99.7995
UP_SEQ_FEATURE	repeat:13	5	0.690608	0.326494	MAGED1, KRTAP10-1, TRO, MAP4, KRTAP10-10	708	78	19113	1.7305	1	0.999972	99.8922
UP_SEQ_FEATURE	repeat:16	4	0.552486	0.343011	MAGED1, KRTAP10-1, TRO, MAP4	708	56	19113	1.92827	1	0.999975	99.9298
UP_SEQ_FEATURE	repeat:21	3	0.414365	0.425774	MAGED1, KRTAP10-1, TRO	708	39	19113	2.0766	1	0.999996	99.9932
UP_SEQ_FEATURE	repeat:15	4	0.552486	0.453146	MAGED1, KRTAP10-1, MAP4, KRTAP10-10	708	67	19113	1.61169	1	0.999998	99.9971
UP_SEQ_FEATURE	repeat:19	3	0.414365	0.475838	MAGED1, KRTAP10-1, TRO	708	43	19113	1.88343	1	0.999999	99.9986
UP_SEQ_FEATURE	repeat:18	3	0.414365	0.487936	MAGED1, KRTAP10-1, TRO	708	44	19113	1.84062	1	0.999999	99.9991
UP_SEQ_FEATURE	repeat:1	10	1.38122	0.546141	MAGED1, KRTAP10-1, HAVCR1, CD209, TRO, MAP4, NCL, PPP1R15A, SELPLG, KRTAP10-10	708	243	19113	1.11094	1	1	99.9999
Annotation Cluster 57	Enrichment Score: 0.6461651801055074
Category	Term	Count	%	PValue	Genes	List Total	Pop Hits	Pop Total	Fold Enrichment	Bonferroni	Benjamini	FDR
SP_PIR_KEYWORDS	Endocytosis	8	1.10497	0.0645441	MSR1, CD209, AP3B2, RIN1, NOSTRIN, GHR, MARCH3, DNM2	711	96	19235	2.25445	1	0.721292	61.9143
GOTERM_BP_FAT	GO:0006897~endocytosis	13	1.79558	0.140044	MSR1, NOSTRIN, MARCH3, SLC11A1, NEDD4, CD209, FCN2, FCN1, AP3B2, RIN1, DNM2, GHR, RIN3	520	220	13528	1.53727	1	0.990821	92.924
GOTERM_BP_FAT	GO:0010324~membrane invagination	13	1.79558	0.140044	MSR1, NOSTRIN, MARCH3, SLC11A1, NEDD4, CD209, FCN2, FCN1, AP3B2, RIN1, DNM2, GHR, RIN3	520	220	13528	1.53727	1	0.990821	92.924
GOTERM_BP_FAT	GO:0016044~membrane organization	16	2.20994	0.497099	NPLOC4, MSR1, NOSTRIN, MARCH3, PPIF, SLC11A1, NEDD4, FCN2, CD209, FCN1, AP3B2, RIN1, ZMPSTE24, DNM2, GHR, RIN3	520	381	13528	1.09251	1	0.998259	99.9994
GOTERM_BP_FAT	GO:0016192~vesicle-mediated transport	17	2.34807	0.933995	OSBPL5, MSR1, NOSTRIN, MARCH3, COG3, SLC11A1, WDR19, NEDD4, FCN2, CD209, KIAA1012, FCN1, AP3B2, RIN1, DNM2, GHR, RIN3	520	576	13528	0.767815	1	0.999996	100
Annotation Cluster 58	Enrichment Score: 0.6361411577921718
Category	Term	Count	%	PValue	Genes	List Total	Pop Hits	Pop Total	Fold Enrichment	Bonferroni	Benjamini	FDR
SP_PIR_KEYWORDS	cell adhesion	23	3.1768	0.0669673	PARVG, DCHS2, PCDHGA10, TNXB, NDUFB7, CD99, DSCAML1, SIGLEC12, NRXN1, LY9, MCAM, ARVCF, SORBS3, LAMC3, CDH18, TRO, CD209, NLGN4X, CNTN1, CNTN4, CD6, SELPLG, CDH23	711	422	19235	1.47448	1	0.721922	63.317
GOTERM_BP_FAT	GO:0022610~biological adhesion	31	4.28177	0.288226	DLC1, DCHS2, CDK5R1, CASK, DSCAML1, LY9, SORBS3, ANXA9, TRO, CD6, SELPLG, FGF4, CDH23, PARVG, RPSA, PCDHGA10, TNXB, CNKSR3, CD99, CPXM2, SIGLEC12, NRXN1, MCAM, ARVCF, SNED1, LAMC3, CDH18, CD209, NLGN4X, CNTN1, CNTN4	520	701	13528	1.15047	1	0.993626	99.7441
GOTERM_BP_FAT	GO:0007155~cell adhesion	31	4.28177	0.300867	DLC1, DCHS2, CDK5R1, CASK, DSCAML1, LY9, SORBS3, ANXA9, TRO, CD6, SELPLG, FGF4, CDH23, PARVG, RPSA, PCDHGA10, TNXB, CNKSR3, CD99, CPXM2, SIGLEC12, NRXN1, MCAM, ARVCF, SNED1, LAMC3, CDH18, CD209, NLGN4X, CNTN1, CNTN4	520	700	13528	1.15211	1	0.993718	99.8132
GOTERM_BP_FAT	GO:0016337~cell-cell adhesion	12	1.65746	0.491434	DCHS2, PCDHGA10, CDK5R1, ANXA9, CD209, CDH18, TRO, DSCAML1, CNTN4, SELPLG, FGF4, CDH23	520	276	13528	1.1311	1	0.998335	99.9993
Annotation Cluster 59	Enrichment Score: 0.6347215569122019
Category	Term	Count	%	PValue	Genes	List Total	Pop Hits	Pop Total	Fold Enrichment	Bonferroni	Benjamini	FDR
GOTERM_BP_FAT	GO:0032886~regulation of microtubule-based process	5	0.690608	0.117769	ARHGEF2, MAP2, MAP4, BRCA1, TACC2	520	49	13528	2.65463	1	0.98938	88.9146
GOTERM_BP_FAT	GO:0031114~regulation of microtubule depolymerization	3	0.414365	0.123792	ARHGEF2, MAP2, MAP4	520	16	13528	4.87788	1	0.989797	90.1707
GOTERM_BP_FAT	GO:0007026~negative regulation of microtubule depolymerization	3	0.414365	0.123792	ARHGEF2, MAP2, MAP4	520	16	13528	4.87788	1	0.989797	90.1707
GOTERM_BP_FAT	GO:0031111~negative regulation of microtubule polymerization or depolymerization	3	0.414365	0.136889	ARHGEF2, MAP2, MAP4	520	17	13528	4.59095	1	0.990896	92.4541
GOTERM_BP_FAT	GO:0051494~negative regulation of cytoskeleton organization	5	0.690608	0.15954	DLC1, ARHGEF2, MAP2, MAP4, BRCA1	520	55	13528	2.36503	1	0.991159	95.2689
GOTERM_BP_FAT	GO:0051129~negative regulation of cellular component organization	9	1.24309	0.179352	DLC1, ARHGEF2, MAD2L1, ACVRL1, CLU, MAP2, RTN4R, MAP4, BRCA1	520	142	13528	1.64886	1	0.98989	96.8876
GOTERM_BP_FAT	GO:0010639~negative regulation of organelle organization	6	0.828729	0.206354	DLC1, ARHGEF2, MAD2L1, MAP2, MAP4, BRCA1	520	82	13528	1.90356	1	0.991165	98.27
GOTERM_BP_FAT	GO:0070507~regulation of microtubule cytoskeleton organization	4	0.552486	0.217367	ARHGEF2, MAP2, MAP4, BRCA1	520	42	13528	2.47766	1	0.991847	98.6463
GOTERM_BP_FAT	GO:0031110~regulation of microtubule polymerization or depolymerization	3	0.414365	0.334884	ARHGEF2, MAP2, MAP4	520	31	13528	2.51762	1	0.995037	99.9222
GOTERM_BP_FAT	GO:0051493~regulation of cytoskeleton organization	7	0.966851	0.423056	DLC1, ARHGEF2, CDC42EP2, SORBS3, MAP2, MAP4, BRCA1	520	136	13528	1.33903	1	0.996654	99.9936
GOTERM_BP_FAT	GO:0033043~regulation of organelle organization	10	1.38122	0.451489	DLC1, ARHGEF2, CDC42EP2, SORBS3, MAD2L1, GOLPH3, MAP2, PEBP1, MAP4, BRCA1	520	217	13528	1.19887	1	0.997559	99.9974
GOTERM_BP_FAT	GO:0043242~negative regulation of protein complex disassembly	3	0.414365	0.470215	ARHGEF2, MAP2, MAP4	520	41	13528	1.90356	1	0.997829	99.9986
GOTERM_BP_FAT	GO:0043244~regulation of protein complex disassembly	3	0.414365	0.587786	ARHGEF2, MAP2, MAP4	520	51	13528	1.53032	1	0.999283	100
Annotation Cluster 60	Enrichment Score: 0.6333677014879764
Category	Term	Count	%	PValue	Genes	List Total	Pop Hits	Pop Total	Fold Enrichment	Bonferroni	Benjamini	FDR
SMART	SM00032:CCP	5	0.690608	0.110061	SNED1, CFH, PAPPA2, SUSD3, C4BPA	298	56	9079	2.72022	1	0.936682	77.1576
SP_PIR_KEYWORDS	sushi	5	0.690608	0.15159	SNED1, CFH, PAPPA2, SUSD3, C4BPA	711	56	19235	2.41549	1	0.774865	90.7304
INTERPRO	IPR000436:Sushi/SCR/CCP	5	0.690608	0.167617	SNED1, CFH, PAPPA2, SUSD3, C4BPA	641	56	16659	2.32045	1	0.998972	94.7248
INTERPRO	IPR016060:Complement control module	5	0.690608	0.175191	SNED1, CFH, PAPPA2, SUSD3, C4BPA	641	57	16659	2.27974	1	0.999079	95.4441
UP_SEQ_FEATURE	domain:Sushi 5	3	0.414365	0.194796	CFH, PAPPA2, C4BPA	708	22	19113	3.68124	1	0.999886	97.637
UP_SEQ_FEATURE	domain:Sushi 4	3	0.414365	0.263717	CFH, PAPPA2, C4BPA	708	27	19113	2.99953	1	0.999973	99.4969
UP_SEQ_FEATURE	domain:Sushi 3	3	0.414365	0.332747	CFH, PAPPA2, C4BPA	708	32	19113	2.53085	1	0.999975	99.9082
UP_SEQ_FEATURE	domain:Sushi 1	3	0.414365	0.487936	CFH, PAPPA2, C4BPA	708	44	19113	1.84062	1	0.999999	99.9991
UP_SEQ_FEATURE	domain:Sushi 2	3	0.414365	0.487936	CFH, PAPPA2, C4BPA	708	44	19113	1.84062	1	0.999999	99.9991
Annotation Cluster 61	Enrichment Score: 0.6177910092203669
Category	Term	Count	%	PValue	Genes	List Total	Pop Hits	Pop Total	Fold Enrichment	Bonferroni	Benjamini	FDR
GOTERM_BP_FAT	GO:0042756~drinking behavior	3	0.414365	0.0352786	HRH3, REN, ACE2	520	8	13528	9.75577	1	0.948435	46.7659
GOTERM_BP_FAT	GO:0008015~blood circulation	9	1.24309	0.422003	EDNRA, LPA, ACVRL1, HRH3, REN, MYL1, ACE2, BDKRB1, ADRBK1	520	186	13528	1.25881	1	0.996756	99.9934
GOTERM_BP_FAT	GO:0003013~circulatory system process	9	1.24309	0.422003	EDNRA, LPA, ACVRL1, HRH3, REN, MYL1, ACE2, BDKRB1, ADRBK1	520	186	13528	1.25881	1	0.996756	99.9934
GOTERM_BP_FAT	GO:0008217~regulation of blood pressure	5	0.690608	0.53789	ACVRL1, HRH3, REN, ACE2, BDKRB1	520	100	13528	1.30077	1	0.998852	99.9999
Annotation Cluster 62	Enrichment Score: 0.5954111844775072
Category	Term	Count	%	PValue	Genes	List Total	Pop Hits	Pop Total	Fold Enrichment	Bonferroni	Benjamini	FDR
GOTERM_BP_FAT	GO:0001505~regulation of neurotransmitter levels	6	0.828729	0.113994	GRM4, SYT1, HRH3, SYN3, PEBP1, DBH	520	67	13528	2.32974	1	0.98919	88.0518
GOTERM_BP_FAT	GO:0007268~synaptic transmission	16	2.20994	0.174107	SYT1, SCN1B, SLC6A1, DRD4, GRIK4, NRXN1, DBH, GRM4, APITD1, HRH3, DMD, SYN3, PEBP1, HTR3A, KCNQ2, TAAR5	520	298	13528	1.3968	1	0.990204	96.5193
GOTERM_BP_FAT	GO:0019226~transmission of nerve impulse	17	2.34807	0.270297	SYT1, SCN1B, SLC6A1, DRD4, GRIK4, NRXN1, DBH, GRM4, SERINC5, APITD1, HRH3, DMD, SYN3, PEBP1, KCNQ2, HTR3A, TAAR5	520	350	13528	1.2636	1	0.993009	99.604
GOTERM_BP_FAT	GO:0007267~cell-cell signaling	21	2.90055	0.774134	SYT1, SCN1B, SLC6A1, DRD4, GRIK4, NRXN1, DBH, GHRHR, CCL24, GRM4, APITD1, HRH3, GHRH, DMD, SYN3, PEBP1, KCNQ2, HTR3A, TAAR5, GLP1R, FGF4	520	600	13528	0.910538	1	0.999842	100
Annotation Cluster 63	Enrichment Score: 0.5910263695299491
Category	Term	Count	%	PValue	Genes	List Total	Pop Hits	Pop Total	Fold Enrichment	Bonferroni	Benjamini	FDR
GOTERM_BP_FAT	GO:0007610~behavior	26	3.59116	0.0607181	MCHR1, SLC6A1, DRD4, FPR1, CCL24, FOS, HRH3, REN, IFNG, CHRNA7, DEFB1, CDH23, EGR1, IL4, RNASE2, CMKLR1, DBH, CPT1A, GRM4, GHRH, NLGN4X, ACE2, PEBP1, DEFA1, GLP1R, CMTM5	520	469	13528	1.44222	1	0.974204	66.699
GOTERM_BP_FAT	GO:0042330~taxis	9	1.24309	0.272102	IL4, CCL24, RNASE2, CMKLR1, IFNG, FPR1, DEFA1, DEFB1, CMTM5	520	160	13528	1.46337	1	0.992593	99.6209
GOTERM_BP_FAT	GO:0006935~chemotaxis	9	1.24309	0.272102	IL4, CCL24, RNASE2, CMKLR1, IFNG, FPR1, DEFA1, DEFB1, CMTM5	520	160	13528	1.46337	1	0.992593	99.6209
GOTERM_BP_FAT	GO:0007626~locomotory behavior	12	1.65746	0.493996	IL4, CCL24, RNASE2, CMKLR1, IFNG, DRD4, FPR1, DEFA1, DBH, DEFB1, CDH23, CMTM5	520	274	13528	1.13936	1	0.998289	99.9994
SP_PIR_KEYWORDS	chemotaxis	4	0.552486	0.499303	CCL24, RNASE2, FPR1, CMTM5	711	72	19235	1.50297	1	0.942794	99.9955
Annotation Cluster 64	Enrichment Score: 0.5848073959666005
Category	Term	Count	%	PValue	Genes	List Total	Pop Hits	Pop Total	Fold Enrichment	Bonferroni	Benjamini	FDR
GOTERM_BP_FAT	GO:0051174~regulation of phosphorus metabolic process	25	3.45304	0.121242	DLC1, C13ORF18, CDK5R1, DRD4, FPR1, BDKRB1, EDNRA, SLC11A1, CDKN2A, IFNG, GAB1, MS4A2, CHRNA7, CD6, SERTAD1, GHR, IL4, DGKQ, GPS2, GRM4, SAPS3, ZFYVE28, LACRT, FABP4, PEBP1	520	485	13528	1.341	1	0.990129	89.6564
GOTERM_BP_FAT	GO:0019220~regulation of phosphate metabolic process	25	3.45304	0.121242	DLC1, C13ORF18, CDK5R1, DRD4, FPR1, BDKRB1, EDNRA, SLC11A1, CDKN2A, IFNG, GAB1, MS4A2, CHRNA7, CD6, SERTAD1, GHR, IL4, DGKQ, GPS2, GRM4, SAPS3, ZFYVE28, LACRT, FABP4, PEBP1	520	485	13528	1.341	1	0.990129	89.6564
GOTERM_BP_FAT	GO:0007205~activation of protein kinase C activity by G-protein coupled receptor protein signaling pathway	4	0.552486	0.15878	EDNRA, DGKQ, MS4A2, BDKRB1	520	36	13528	2.8906	1	0.991415	95.1932
GOTERM_BP_FAT	GO:0051338~regulation of transferase activity	19	2.62431	0.183432	FTMT, CDK5R1, DGKQ, DRD4, FPR1, BDKRB1, GPS2, EDNRA, GRM4, SLC11A1, SERINC5, CDKN2A, GAB1, ZFYVE28, MS4A2, FABP4, CHRNA7, SERTAD1, GHR	520	372	13528	1.32874	1	0.990578	97.1483
GOTERM_BP_FAT	GO:0000187~activation of MAPK activity	6	0.828729	0.206354	GRM4, GAB1, DRD4, FPR1, CHRNA7, GHR	520	82	13528	1.90356	1	0.991165	98.27
GOTERM_BP_FAT	GO:0051347~positive regulation of transferase activity	13	1.79558	0.211941	FTMT, DGKQ, DRD4, FPR1, BDKRB1, EDNRA, SLC11A1, GRM4, SERINC5, GAB1, MS4A2, CHRNA7, GHR	520	240	13528	1.40917	1	0.991017	98.4718
GOTERM_BP_FAT	GO:0044093~positive regulation of molecular function	27	3.72928	0.249292	PSMB10, DLC1, FTMT, F2RL3, GNA11, DRD4, FPR1, BDKRB1, GHRHR, EDNRA, SLC11A1, SERINC5, CDKN2A, GAB1, IFNG, MS4A2, CHRNA7, GHR, IL4, DGKQ, RELA, NFAM1, HDAC5, GRM4, GHRH, GNAS, GLP1R	520	586	13528	1.19866	1	0.992315	99.3484
GOTERM_BP_FAT	GO:0042325~regulation of phosphorylation	22	3.03867	0.250918	IL4, CDK5R1, DGKQ, DRD4, FPR1, BDKRB1, GPS2, EDNRA, GRM4, SLC11A1, CDKN2A, GAB1, IFNG, ZFYVE28, LACRT, PEBP1, FABP4, MS4A2, CHRNA7, CD6, SERTAD1, GHR	520	466	13528	1.22819	1	0.992332	99.3727
GOTERM_BP_FAT	GO:0045859~regulation of protein kinase activity	17	2.34807	0.255792	CDK5R1, DGKQ, DRD4, FPR1, BDKRB1, GPS2, EDNRA, GRM4, SLC11A1, CDKN2A, GAB1, ZFYVE28, MS4A2, FABP4, CHRNA7, SERTAD1, GHR	520	345	13528	1.28192	1	0.992386	99.4406
GOTERM_BP_FAT	GO:0000165~MAPKKK cascade	10	1.38122	0.275292	GRM4, CCM2, RASGRP3, GAB1, DRD4, FPR1, CHRNA7, GPS2, GHR, MAP2K5	520	184	13528	1.41388	1	0.992626	99.649
GOTERM_BP_FAT	GO:0043549~regulation of kinase activity	17	2.34807	0.297011	CDK5R1, DGKQ, DRD4, FPR1, BDKRB1, GPS2, EDNRA, GRM4, SLC11A1, CDKN2A, GAB1, ZFYVE28, MS4A2, FABP4, CHRNA7, SERTAD1, GHR	520	357	13528	1.23883	1	0.993983	99.7943
GOTERM_BP_FAT	GO:0007243~protein kinase cascade	17	2.34807	0.34667	PRKAG3, CCM2, DGKQ, DRD4, TLR1, FPR1, SOCS6, WNK2, GPS2, GRM4, RASGRP3, GAB1, IFNG, RIPK3, CHRNA7, MAP2K5, GHR	520	370	13528	1.1953	1	0.994908	99.9431
GOTERM_BP_FAT	GO:0045860~positive regulation of protein kinase activity	11	1.51934	0.34904	EDNRA, GRM4, SLC11A1, DGKQ, GAB1, DRD4, FPR1, MS4A2, CHRNA7, BDKRB1, GHR	520	223	13528	1.28327	1	0.994719	99.9467
GOTERM_BP_FAT	GO:0043406~positive regulation of MAP kinase activity	6	0.828729	0.353759	GRM4, GAB1, DRD4, FPR1, CHRNA7, GHR	520	102	13528	1.53032	1	0.994901	99.953
GOTERM_BP_FAT	GO:0043085~positive regulation of catalytic activity	23	3.1768	0.35434	DLC1, PSMB10, FTMT, F2RL3, DGKQ, GNA11, DRD4, FPR1, BDKRB1, GHRHR, EDNRA, GRM4, SLC11A1, SERINC5, CDKN2A, GHRH, GAB1, IFNG, MS4A2, CHRNA7, GNAS, GLP1R, GHR	520	520	13528	1.15068	1	0.99482	99.9538
GOTERM_BP_FAT	GO:0033674~positive regulation of kinase activity	11	1.51934	0.393144	EDNRA, GRM4, SLC11A1, DGKQ, GAB1, DRD4, FPR1, MS4A2, CHRNA7, BDKRB1, GHR	520	231	13528	1.23883	1	0.996448	99.9844
GOTERM_BP_FAT	GO:0032147~activation of protein kinase activity	6	0.828729	0.44542	EDNRA, SLC11A1, DGKQ, MS4A2, BDKRB1, GHR	520	114	13528	1.36923	1	0.997472	99.9968
GOTERM_BP_FAT	GO:0043405~regulation of MAP kinase activity	7	0.966851	0.457218	GRM4, GAB1, DRD4, FPR1, CHRNA7, GPS2, GHR	520	141	13528	1.29154	1	0.997746	99.9978
Annotation Cluster 65	Enrichment Score: 0.5646044200047688
Category	Term	Count	%	PValue	Genes	List Total	Pop Hits	Pop Total	Fold Enrichment	Bonferroni	Benjamini	FDR
GOTERM_MF_FAT	GO:0004222~metalloendopeptidase activity	8	1.10497	0.0965784	ADAMTS18, ECEL1, THSD4, MMP17, ZMPSTE24, ADAM18, ADAMTS12, MMP13	489	104	12983	2.04232	1	0.83451	78.9501
UP_SEQ_FEATURE	domain:PLAC	3	0.414365	0.154701	ADAMTS18, THSD4, ADAMTS12	708	19	19113	4.26249	1	0.999771	94.5263
INTERPRO	IPR010909:PLAC	3	0.414365	0.164271	ADAMTS18, THSD4, ADAMTS12	641	19	16659	4.10354	1	0.999261	94.3742
INTERPRO	IPR010294:ADAM-TS Spacer 1	3	0.414365	0.220591	ADAMTS18, THSD4, ADAMTS12	641	23	16659	3.38988	1	0.999585	98.1624
UP_SEQ_FEATURE	domain:TSP type-1 5	3	0.414365	0.235991	ADAMTS18, THSD4, ADAMTS12	708	25	19113	3.23949	1	0.99994	99.0468
UP_SEQ_FEATURE	domain:TSP type-1 4	3	0.414365	0.319043	ADAMTS18, THSD4, ADAMTS12	708	31	19113	2.61249	1	0.999971	99.8696
SMART	SM00209:TSP1	4	0.552486	0.358114	ADAMTS18, THSD1, THSD4, ADAMTS12	298	65	9079	1.87486	1	0.980448	99.6354
UP_SEQ_FEATURE	domain:TSP type-1 3	3	0.414365	0.386635	ADAMTS18, THSD4, ADAMTS12	708	36	19113	2.24965	1	0.999992	99.9786
INTERPRO	IPR000884:Thrombospondin, type 1 repeat	4	0.552486	0.458184	ADAMTS18, THSD1, THSD4, ADAMTS12	641	65	16659	1.59933	1	0.999939	99.9946
UP_SEQ_FEATURE	domain:TSP type-1 2	3	0.414365	0.487936	ADAMTS18, THSD4, ADAMTS12	708	44	19113	1.84062	1	0.999999	99.9991
UP_SEQ_FEATURE	domain:TSP type-1 1	3	0.414365	0.487936	ADAMTS18, THSD4, ADAMTS12	708	44	19113	1.84062	1	0.999999	99.9991
Annotation Cluster 66	Enrichment Score: 0.5573857967493011
Category	Term	Count	%	PValue	Genes	List Total	Pop Hits	Pop Total	Fold Enrichment	Bonferroni	Benjamini	FDR
SMART	SM00508:PostSET	3	0.414365	0.105107	SUV39H1, SETD2, MLL3	298	17	9079	5.37643	1	0.948011	75.494
UP_SEQ_FEATURE	domain:Post-SET	3	0.414365	0.116556	SUV39H1, SETD2, MLL3	708	16	19113	5.06171	1	0.999103	88.261
GOTERM_MF_FAT	GO:0016278~lysine N-methyltransferase activity	4	0.552486	0.117514	PRDM9, SUV39H1, SETD2, MLL3	489	32	12983	3.31876	1	0.863673	85.31
GOTERM_MF_FAT	GO:0016279~protein-lysine N-methyltransferase activity	4	0.552486	0.117514	PRDM9, SUV39H1, SETD2, MLL3	489	32	12983	3.31876	1	0.863673	85.31
GOTERM_MF_FAT	GO:0018024~histone-lysine N-methyltransferase activity	4	0.552486	0.117514	PRDM9, SUV39H1, SETD2, MLL3	489	32	12983	3.31876	1	0.863673	85.31
GOTERM_MF_FAT	GO:0008276~protein methyltransferase activity	5	0.690608	0.11774	PRDM9, PCMTD1, SUV39H1, SETD2, MLL3	489	50	12983	2.65501	1	0.858808	85.3676
INTERPRO	IPR003616:Post-SET zinc-binding region	3	0.414365	0.137211	SUV39H1, SETD2, MLL3	641	17	16659	4.58631	1	0.998695	90.6219
GOTERM_MF_FAT	GO:0042054~histone methyltransferase activity	4	0.552486	0.17983	PRDM9, SUV39H1, SETD2, MLL3	489	39	12983	2.72309	1	0.912031	95.2239
SMART	SM00317:SET	4	0.552486	0.215342	PRDM9, SUV39H1, SETD2, MLL3	298	49	9079	2.48706	1	0.934035	95.3621
UP_SEQ_FEATURE	domain:SET	4	0.552486	0.271668	PRDM9, SUV39H1, SETD2, MLL3	708	49	19113	2.20374	1	0.999963	99.583
INTERPRO	IPR001214:SET	4	0.552486	0.290821	PRDM9, SUV39H1, SETD2, MLL3	641	49	16659	2.12156	1	0.999732	99.5958
SP_PIR_KEYWORDS	methyltransferase	8	1.10497	0.294428	PRDM9, MTR, PCMTD1, SUV39H1, RG9MTD2, SETD2, MLL3, MRM1	711	146	19235	1.48238	1	0.859113	99.3563
GOTERM_MF_FAT	GO:0008170~N-methyltransferase activity	4	0.552486	0.321097	PRDM9, SUV39H1, SETD2, MLL3	489	53	12983	2.00378	1	0.975737	99.7373
GOTERM_CC_FAT	GO:0016585~chromatin remodeling complex	5	0.690608	0.352598	HDAC5, BAZ1B, SMARCC1, SUV39H1, RBBP7	541	71	12782	1.66385	1	0.974456	99.7613
GOTERM_BP_FAT	GO:0006338~chromatin remodeling	4	0.552486	0.364249	HDAC5, BAZ1B, SMARCC1, KLF1	520	56	13528	1.85824	1	0.995337	99.9648
GOTERM_BP_FAT	GO:0016568~chromatin modification	12	1.65746	0.493996	HDAC5, PRDM9, BAZ1B, SMARCC1, MORF4L2, SUV39H1, HAT1, RBBP7, SETD2, MLL3, KLF1, CHD5	520	274	13528	1.13936	1	0.998289	99.9994
SP_PIR_KEYWORDS	s-adenosyl-l-methionine	5	0.690608	0.530424	PRDM9, MTR, SUV39H1, SETD2, MLL3	711	103	19235	1.31327	1	0.949375	99.9982
SP_PIR_KEYWORDS	chromatin regulator	9	1.24309	0.530638	HDAC5, PRDM9, SMARCC1, MORF4L2, SUV39H1, RBBP7, SETD2, MLL3, CHD5	711	213	19235	1.1431	1	0.94831	99.9982
GOTERM_BP_FAT	GO:0016570~histone modification	5	0.690608	0.693646	HDAC5, BAZ1B, SUV39H1, HAT1, SETD2	520	122	13528	1.0662	1	0.999582	100
GOTERM_BP_FAT	GO:0016569~covalent chromatin modification	5	0.690608	0.717535	HDAC5, BAZ1B, SUV39H1, HAT1, SETD2	520	126	13528	1.03236	1	0.999694	100
GOTERM_BP_FAT	GO:0006325~chromatin organization	13	1.79558	0.788881	HIST1H1B, MORF4L2, SUV39H1, HAT1, RBBP7, HDAC5, PRDM9, BAZ1B, SMARCC1, SETD2, MLL3, CHD5, KLF1	520	378	13528	0.894709	1	0.999865	100
GOTERM_BP_FAT	GO:0051276~chromosome organization	16	2.20994	0.838836	PTGES3, HIST1H1B, MORF4L2, SUV39H1, HAT1, RBBP7, HDAC5, MAD2L1, PRDM9, BAZ1B, SMARCC1, SETD2, MLL3, TOP2A, CHD5, KLF1	520	485	13528	0.858239	1	0.999941	100
Annotation Cluster 67	Enrichment Score: 0.55504573111806
Category	Term	Count	%	PValue	Genes	List Total	Pop Hits	Pop Total	Fold Enrichment	Bonferroni	Benjamini	FDR
GOTERM_MF_FAT	GO:0005200~structural constituent of cytoskeleton	7	0.966851	0.0593178	SORBS3, KRT16, SORBS2, DMD, KRT15, KRT14, BFSP1	489	74	12983	2.5115	1	0.813732	60.8665
GOTERM_CC_FAT	GO:0005882~intermediate filament	12	1.65746	0.152257	KRTAP10-1, KRTAP8-1, LMNB1, KRT16, FCN2, KRT15, KRT14, BFSP1, KRTAP19-3, KRTAP19-4, KRTAP10-10, KRTAP26-1	541	183	12782	1.54929	1	0.981786	89.9107
SP_PIR_KEYWORDS	Intermediate filament	6	0.828729	0.161033	LMNB1, KRT16, FCN2, KRT15, KRT14, BFSP1	711	78	19235	2.08103	1	0.77974	92.1162
SP_PIR_KEYWORDS	keratin	9	1.24309	0.163808	KRTAP10-1, KRTAP8-1, KRT16, KRT15, KRT14, KRTAP19-3, KRTAP19-4, KRTAP10-10, KRTAP26-1	711	144	19235	1.69084	1	0.78046	92.4852
GOTERM_CC_FAT	GO:0045111~intermediate filament cytoskeleton	12	1.65746	0.168366	KRTAP10-1, KRTAP8-1, LMNB1, KRT16, FCN2, KRT15, KRT14, BFSP1, KRTAP19-3, KRTAP19-4, KRTAP10-10, KRTAP26-1	541	187	12782	1.51615	1	0.981203	92.2703
UP_SEQ_FEATURE	region of interest:Coil 2	5	0.690608	0.211731	LMNB1, KRT16, KRT15, KRT14, BFSP1	708	64	19113	2.10904	1	0.999918	98.3637
UP_SEQ_FEATURE	region of interest:Linker 1	5	0.690608	0.259772	LMNB1, KRT16, KRT15, KRT14, BFSP1	708	70	19113	1.92827	1	0.999973	99.4482
UP_SEQ_FEATURE	region of interest:Coil 1A	5	0.690608	0.259772	LMNB1, KRT16, KRT15, KRT14, BFSP1	708	70	19113	1.92827	1	0.999973	99.4482
UP_SEQ_FEATURE	region of interest:Coil 1B	5	0.690608	0.259772	LMNB1, KRT16, KRT15, KRT14, BFSP1	708	70	19113	1.92827	1	0.999973	99.4482
UP_SEQ_FEATURE	region of interest:Rod	5	0.690608	0.267986	LMNB1, KRT16, KRT15, KRT14, BFSP1	708	71	19113	1.90111	1	0.999969	99.545
UP_SEQ_FEATURE	region of interest:Head	5	0.690608	0.284545	LMNB1, KRT16, KRT15, KRT14, BFSP1	708	73	19113	1.84902	1	0.999962	99.6936
INTERPRO	IPR018039:Intermediate filament protein, conserved site	5	0.690608	0.299333	LMNB1, KRT16, KRT15, KRT14, BFSP1	641	72	16659	1.8048	1	0.999716	99.667
INTERPRO	IPR016044:Filament	5	0.690608	0.299333	LMNB1, KRT16, FCN2, KRT15, KRT14	641	72	16659	1.8048	1	0.999716	99.667
UP_SEQ_FEATURE	region of interest:Tail	5	0.690608	0.301249	LMNB1, KRT16, KRT15, KRT14, BFSP1	708	75	19113	1.79972	1	0.999966	99.7963
INTERPRO	IPR001664:Intermediate filament protein	5	0.690608	0.308054	LMNB1, KRT16, FCN2, KRT15, KRT14	641	73	16659	1.78007	1	0.999534	99.7276
INTERPRO	IPR002957:Keratin, type I	3	0.414365	0.363656	KRT16, KRT15, KRT14	641	33	16659	2.36264	1	0.999844	99.9289
UP_SEQ_FEATURE	region of interest:Linker 12	4	0.552486	0.423706	KRT16, KRT15, KRT14, BFSP1	708	64	19113	1.68724	1	0.999996	99.9927
GOTERM_BP_FAT	GO:0007398~ectoderm development	9	1.24309	0.497437	ZBTB7B, CDKN2A, ELF3, PPHLN1, KRT16, RELA, KRT15, KRT14, ERCC3	520	199	13528	1.17658	1	0.998227	99.9994
GOTERM_CC_FAT	GO:0045095~keratin filament	5	0.690608	0.513261	KRTAP10-1, FCN2, KRT14, KRTAP10-10, KRTAP26-1	541	88	12782	1.34242	1	0.98549	99.9955
PIR_SUPERFAMILY	PIRSF002282:cytoskeletal keratin	4	0.552486	0.540857	LMNB1, KRT16, KRT15, KRT14	343	61	7396	1.41395	1	1	99.9974
INTERPRO	IPR002494:Keratin, high sulphur B2 protein	3	0.414365	0.54385	KRTAP10-1, KRTAP10-10, KRTAP26-1	641	47	16659	1.65888	1	0.99999	99.9997
GOTERM_BP_FAT	GO:0008544~epidermis development	8	1.10497	0.563184	CDKN2A, ELF3, PPHLN1, KRT16, RELA, KRT15, KRT14, ERCC3	520	184	13528	1.1311	1	0.999071	100
Annotation Cluster 68	Enrichment Score: 0.5544297839318952
Category	Term	Count	%	PValue	Genes	List Total	Pop Hits	Pop Total	Fold Enrichment	Bonferroni	Benjamini	FDR
GOTERM_BP_FAT	GO:0006869~lipid transport	9	1.24309	0.193765	OSBPL5, MSR1, LPA, CLU, DRD4, ATP8A2, APOL6, APOL5, C11ORF2	520	145	13528	1.61475	1	0.991178	97.7196
SP_PIR_KEYWORDS	lipid transport	5	0.690608	0.195315	OSBPL5, LPA, APOL6, APOL5, C11ORF2	711	62	19235	2.18173	1	0.817721	95.6889
GOTERM_BP_FAT	GO:0010876~lipid localization	9	1.24309	0.255715	OSBPL5, MSR1, LPA, CLU, DRD4, ATP8A2, APOL6, APOL5, C11ORF2	520	157	13528	1.49133	1	0.992627	99.4396
GOTERM_BP_FAT	GO:0030301~cholesterol transport	3	0.414365	0.417871	OSBPL5, MSR1, CLU	520	37	13528	2.10936	1	0.996758	99.9925
GOTERM_BP_FAT	GO:0015918~sterol transport	3	0.414365	0.417871	OSBPL5, MSR1, CLU	520	37	13528	2.10936	1	0.996758	99.9925
Annotation Cluster 69	Enrichment Score: 0.5537842980494411
Category	Term	Count	%	PValue	Genes	List Total	Pop Hits	Pop Total	Fold Enrichment	Bonferroni	Benjamini	FDR
GOTERM_MF_FAT	GO:0004175~endopeptidase activity	21	2.90055	0.073929	ADAMTS18, F11, PSMB10, KLK9, ECEL1, CTRB1, CTRB2, MMP17, MMP13, CTSW, TMPRSS4, LPA, TPP1, BACE2, REN, THSD4, ZMPSTE24, ADAM18, ADAMTS12, PRSS21, ERVK6	489	375	12983	1.48681	1	0.791865	69.222
SMART	SM00020:Tryp_SPc	7	0.966851	0.179484	F11, LPA, KLK9, CTRB1, CTRB2, PRSS21, TMPRSS4	298	116	9079	1.83849	1	0.950695	91.8328
UP_SEQ_FEATURE	domain:Peptidase S1	7	0.966851	0.199008	F11, LPA, KLK9, CTRB1, CTRB2, PRSS21, TMPRSS4	708	106	19113	1.78274	1	0.99989	97.8418
INTERPRO	IPR001314:Peptidase S1A, chymotrypsin	7	0.966851	0.210519	F11, LPA, KLK9, CTRB1, CTRB2, PRSS21, TMPRSS4	641	104	16659	1.74926	1	0.999599	97.7422
INTERPRO	IPR018114:Peptidase S1/S6, chymotrypsin/Hap, active site	7	0.966851	0.216644	F11, LPA, KLK9, CTRB1, CTRB2, PRSS21, TMPRSS4	641	105	16659	1.73261	1	0.99961	98.0073
SP_PIR_KEYWORDS	Serine protease	8	1.10497	0.237464	F11, LPA, KLK9, TPP1, CTRB1, CTRB2, PRSS21, TMPRSS4	711	136	19235	1.59138	1	0.834194	98.0206
SP_PIR_KEYWORDS	Protease	22	3.03867	0.252958	ADAMTS18, F11, PSMB10, KLK9, ECEL1, CNDP2, CTRB1, CTRB2, MMP17, MMP13, CTSW, TMPRSS4, LPA, TPP1, BACE2, REN, ACE2, ZMPSTE24, PAPPA2, ADAMTS12, PRSS21, ERVK6	711	484	19235	1.2297	1	0.837416	98.5292
INTERPRO	IPR001254:Peptidase S1 and S6, chymotrypsin/Hap	7	0.966851	0.287445	F11, LPA, KLK9, CTRB1, CTRB2, PRSS21, TMPRSS4	641	116	16659	1.56831	1	0.999749	99.5638
UP_SEQ_FEATURE	active site:Charge relay system	10	1.38122	0.301565	F11, LPA, KLK9, TPP1, CTRB1, FAAH, CTRB2, PRSS21, TMPRSS4, PNLIPRP3	708	196	19113	1.37733	1	0.999961	99.7979
GOTERM_MF_FAT	GO:0004252~serine-type endopeptidase activity	8	1.10497	0.358848	F11, LPA, KLK9, TPP1, CTRB1, CTRB2, PRSS21, TMPRSS4	489	154	12983	1.37923	1	0.979615	99.8908
PIR_SUPERFAMILY	PIRSF001135:trypsin	3	0.414365	0.501153	CTRB1, CTRB2, PRSS21	343	36	7396	1.79689	1	1	99.9921
GOTERM_MF_FAT	GO:0008236~serine-type peptidase activity	8	1.10497	0.506008	F11, LPA, KLK9, TPP1, CTRB1, CTRB2, PRSS21, TMPRSS4	489	178	12983	1.19326	1	0.993962	99.998
GOTERM_MF_FAT	GO:0017171~serine hydrolase activity	8	1.10497	0.517889	F11, LPA, KLK9, TPP1, CTRB1, CTRB2, PRSS21, TMPRSS4	489	180	12983	1.18	1	0.994438	99.9986
SP_PIR_KEYWORDS	serine proteinase	3	0.414365	0.597607	F11, LPA, CTRB1	711	54	19235	1.50297	1	0.961062	99.9998
Annotation Cluster 70	Enrichment Score: 0.551546380338802
Category	Term	Count	%	PValue	Genes	List Total	Pop Hits	Pop Total	Fold Enrichment	Bonferroni	Benjamini	FDR
UP_SEQ_FEATURE	metal ion-binding site:Calcium 2; via carbonyl oxygen	4	0.552486	0.1741	SYT1, PLCH2, CABP1, MMP13	708	39	19113	2.7688	1	0.999835	96.3358
UP_SEQ_FEATURE	metal ion-binding site:Calcium 3; via carbonyl oxygen	3	0.414365	0.18127	SYT1, PLCH2, MMP13	708	21	19113	3.85654	1	0.999838	96.8485
UP_SEQ_FEATURE	metal ion-binding site:Calcium 1; via carbonyl oxygen	3	0.414365	0.332747	SYT1, CABP1, MMP13	708	32	19113	2.53085	1	0.999975	99.9082
UP_SEQ_FEATURE	metal ion-binding site:Calcium 2	4	0.552486	0.3328	SYT1, PLCH2, CABP1, MMP13	708	55	19113	1.96333	1	0.999972	99.9084
UP_SEQ_FEATURE	metal ion-binding site:Calcium 1	3	0.414365	0.499857	SYT1, CABP1, MMP13	708	45	19113	1.79972	1	0.999999	99.9994
Annotation Cluster 71	Enrichment Score: 0.5465361416382347
Category	Term	Count	%	PValue	Genes	List Total	Pop Hits	Pop Total	Fold Enrichment	Bonferroni	Benjamini	FDR
GOTERM_BP_FAT	GO:0009314~response to radiation	11	1.51934	0.239386	FOS, TNFSF11, TRPC3, NEDD4, RELA, KRT14, ERCC3, DBH, OPN3, BRCA1, SAG	520	200	13528	1.43085	1	0.99274	99.1798
GOTERM_BP_FAT	GO:0009416~response to light stimulus	8	1.10497	0.27924	FOS, TRPC3, NEDD4, RELA, ERCC3, DBH, OPN3, SAG	520	138	13528	1.50814	1	0.992775	99.6811
GOTERM_BP_FAT	GO:0009628~response to abiotic stimulus	17	2.34807	0.343017	DHX9, TRPC3, RELA, CETN1, DBH, MMP13, BRCA1, SAG, FOS, TNFSF11, NEDD4, KRT14, PEBP1, CA2, PCSK1N, ERCC3, OPN3	520	368	13528	1.2018	1	0.99525	99.9373
Annotation Cluster 72	Enrichment Score: 0.5352207790279573
Category	Term	Count	%	PValue	Genes	List Total	Pop Hits	Pop Total	Fold Enrichment	Bonferroni	Benjamini	FDR
INTERPRO	IPR014716:Fibrinogen, alpha/beta/gamma chain, C-terminal globular, subdomain 1	3	0.414365	0.220591	TNXB, FCN2, FCN1	641	23	16659	3.38988	1	0.999585	98.1624
SMART	SM00186:FBG	3	0.414365	0.281721	TNXB, FCN2, FCN1	298	32	9079	2.85623	1	0.965134	98.4857
UP_SEQ_FEATURE	domain:Fibrinogen C-terminal	3	0.414365	0.332747	TNXB, FCN2, FCN1	708	32	19113	2.53085	1	0.999975	99.9082
INTERPRO	IPR002181:Fibrinogen, alpha/beta/gamma chain, C-terminal globular	3	0.414365	0.349619	TNXB, FCN2, FCN1	641	32	16659	2.43648	1	0.999795	99.8991
Annotation Cluster 73	Enrichment Score: 0.5332414920093577
Category	Term	Count	%	PValue	Genes	List Total	Pop Hits	Pop Total	Fold Enrichment	Bonferroni	Benjamini	FDR
GOTERM_BP_FAT	GO:0045830~positive regulation of isotype switching	3	0.414365	0.044225	STAT6, IL4, IFNG	520	9	13528	8.67179	1	0.966087	54.7976
GOTERM_BP_FAT	GO:0045911~positive regulation of DNA recombination	3	0.414365	0.044225	STAT6, IL4, IFNG	520	9	13528	8.67179	1	0.966087	54.7976
BBID	17.Activators-CAM	3	0.414365	0.0561732	STAT6, IL4, IFNG	17	9	358	7.01961	0.930008	0.930008	42.0989
BBID	80.T_cell_Activation	4	0.552486	0.0594376	STAT6, IL4, IFNG, IL9	17	21	358	4.0112	0.94032	0.755704	43.9643
GOTERM_BP_FAT	GO:0000018~regulation of DNA recombination	4	0.552486	0.0760037	STAT6, IL4, IFNG, KPNA1	520	26	13528	4.00237	1	0.975536	75.0327
GOTERM_BP_FAT	GO:0045191~regulation of isotype switching	3	0.414365	0.0866732	STAT6, IL4, IFNG	520	13	13528	6.00355	1	0.979262	79.6376
GOTERM_BP_FAT	GO:0050864~regulation of B cell activation	5	0.690608	0.131115	STAT6, IL4, CDKN2A, IFNG, NFAM1	520	51	13528	2.55053	1	0.991252	91.5173
GOTERM_BP_FAT	GO:0002712~regulation of B cell mediated immunity	3	0.414365	0.234457	STAT6, IL4, IFNG	520	24	13528	3.25192	1	0.993241	99.0813
GOTERM_BP_FAT	GO:0002889~regulation of immunoglobulin mediated immune response	3	0.414365	0.234457	STAT6, IL4, IFNG	520	24	13528	3.25192	1	0.993241	99.0813
GOTERM_BP_FAT	GO:0002637~regulation of immunoglobulin production	3	0.414365	0.263236	STAT6, IL4, IFNG	520	26	13528	3.00178	1	0.992856	99.5311
GOTERM_BP_FAT	GO:0002822~regulation of adaptive immune response based on somatic recombination of immune receptors built from immunoglobulin superfamily domains	4	0.552486	0.35368	STAT6, IL4, SLC11A1, IFNG	520	55	13528	1.89203	1	0.995028	99.9529
GOTERM_BP_FAT	GO:0050871~positive regulation of B cell activation	3	0.414365	0.363039	STAT6, IL4, IFNG	520	33	13528	2.36503	1	0.995356	99.9636
GOTERM_BP_FAT	GO:0002819~regulation of adaptive immune response	4	0.552486	0.364249	STAT6, IL4, SLC11A1, IFNG	520	56	13528	1.85824	1	0.995337	99.9648
GOTERM_BP_FAT	GO:0051054~positive regulation of DNA metabolic process	4	0.552486	0.364249	STAT6, IL4, IFNG, BRCA1	520	56	13528	1.85824	1	0.995337	99.9648
GOTERM_BP_FAT	GO:0002703~regulation of leukocyte mediated immunity	4	0.552486	0.416533	STAT6, IL4, IFNG, MS4A2	520	61	13528	1.70593	1	0.996761	99.9922
GOTERM_BP_FAT	GO:0002700~regulation of production of molecular mediator of immune response	3	0.414365	0.470215	STAT6, IL4, IFNG	520	41	13528	1.90356	1	0.997829	99.9986
GOTERM_BP_FAT	GO:0002697~regulation of immune effector process	5	0.690608	0.545799	STAT6, IL4, A2M, IFNG, MS4A2	520	101	13528	1.28789	1	0.998936	99.9999
GOTERM_BP_FAT	GO:0002694~regulation of leukocyte activation	7	0.966851	0.616837	STAT6, IL4, CDKN2A, IFNG, MS4A2, NFAM1, ZC3H8	520	166	13528	1.09703	1	0.999364	100
GOTERM_BP_FAT	GO:0002706~regulation of lymphocyte mediated immunity	3	0.414365	0.619073	STAT6, IL4, IFNG	520	54	13528	1.4453	1	0.999348	100
GOTERM_BP_FAT	GO:0002683~negative regulation of immune system process	4	0.552486	0.622428	STAT6, A2M, CDKN2A, ZC3H8	520	83	13528	1.25375	1	0.999361	100
GOTERM_BP_FAT	GO:0051052~regulation of DNA metabolic process	5	0.690608	0.64167	STAT6, IL4, IFNG, KPNA1, BRCA1	520	114	13528	1.14103	1	0.999429	100
GOTERM_BP_FAT	GO:0050865~regulation of cell activation	7	0.966851	0.667431	STAT6, IL4, CDKN2A, IFNG, MS4A2, NFAM1, ZC3H8	520	175	13528	1.04062	1	0.999486	100
GOTERM_BP_FAT	GO:0051249~regulation of lymphocyte activation	6	0.828729	0.675762	STAT6, IL4, CDKN2A, IFNG, NFAM1, ZC3H8	520	148	13528	1.05468	1	0.999486	100
GOTERM_BP_FAT	GO:0045619~regulation of lymphocyte differentiation	3	0.414365	0.701905	CDKN2A, NFAM1, ZC3H8	520	63	13528	1.23883	1	0.999627	100
GOTERM_BP_FAT	GO:0002696~positive regulation of leukocyte activation	4	0.552486	0.77835	STAT6, IL4, IFNG, MS4A2	520	106	13528	0.981713	1	0.999849	100
GOTERM_BP_FAT	GO:0050867~positive regulation of cell activation	4	0.552486	0.804197	STAT6, IL4, IFNG, MS4A2	520	111	13528	0.937491	1	0.999891	100
GOTERM_BP_FAT	GO:0051251~positive regulation of lymphocyte activation	3	0.414365	0.891337	STAT6, IL4, IFNG	520	97	13528	0.8046	1	0.999981	100
Annotation Cluster 74	Enrichment Score: 0.5312290316923812
Category	Term	Count	%	PValue	Genes	List Total	Pop Hits	Pop Total	Fold Enrichment	Bonferroni	Benjamini	FDR
GOTERM_BP_FAT	GO:0000302~response to reactive oxygen species	6	0.828729	0.160465	FOS, RELA, EPX, TXNRD2, PRDX5, ADRBK1	520	75	13528	2.08123	1	0.990948	95.3595
GOTERM_BP_FAT	GO:0034614~cellular response to reactive oxygen species	3	0.414365	0.320667	FOS, EPX, PRDX5	520	30	13528	2.60154	1	0.995106	99.8872
GOTERM_BP_FAT	GO:0034599~cellular response to oxidative stress	3	0.414365	0.495312	FOS, EPX, PRDX5	520	43	13528	1.81503	1	0.998288	99.9994
Annotation Cluster 75	Enrichment Score: 0.5214733002921503
Category	Term	Count	%	PValue	Genes	List Total	Pop Hits	Pop Total	Fold Enrichment	Bonferroni	Benjamini	FDR
GOTERM_BP_FAT	GO:0002253~activation of immune response	7	0.966851	0.15225	RELA, FCN2, CLU, CFH, NFAM1, CD79A, C4BPA	520	94	13528	1.93732	1	0.991469	94.4944
GOTERM_BP_FAT	GO:0048584~positive regulation of response to stimulus	13	1.79558	0.195602	OSMR, RELA, CLU, C4BPA, NFAM1, BRCA1, EDNRA, SLC11A1, GHRH, FCN2, CFH, FABP4, CD79A	520	236	13528	1.43305	1	0.990854	97.8091
GOTERM_BP_FAT	GO:0002684~positive regulation of immune system process	13	1.79558	0.20269	IL4, RELA, CLU, BDKRB1, C4BPA, NFAM1, STAT6, SLC11A1, FCN2, IFNG, CFH, MS4A2, CD79A	520	238	13528	1.42101	1	0.991044	98.1244
GOTERM_BP_FAT	GO:0050778~positive regulation of immune response	8	1.10497	0.322075	SLC11A1, RELA, FCN2, CLU, CFH, NFAM1, CD79A, C4BPA	520	145	13528	1.43533	1	0.995096	99.8912
GOTERM_BP_FAT	GO:0002757~immune response-activating signal transduction	3	0.414365	0.598423	RELA, NFAM1, CD79A	520	52	13528	1.50089	1	0.999277	100
GOTERM_BP_FAT	GO:0002764~immune response-regulating signal transduction	3	0.414365	0.638897	RELA, NFAM1, CD79A	520	56	13528	1.39368	1	0.999449	100
Annotation Cluster 76	Enrichment Score: 0.4972322867740638
Category	Term	Count	%	PValue	Genes	List Total	Pop Hits	Pop Total	Fold Enrichment	Bonferroni	Benjamini	FDR
GOTERM_BP_FAT	GO:0002252~immune effector process	11	1.51934	0.0334777	SLC11A1, ABCC9, RELA, FCN2, CLU, FCN1, CFH, LY9, C4BPA, DBH, CTNNBL1	520	134	13528	2.13559	1	0.945598	44.9943
GOTERM_BP_FAT	GO:0002250~adaptive immune response	5	0.690608	0.342197	IL4, SLC11A1, CLU, LY9, C4BPA	520	77	13528	1.68931	1	0.995309	99.9359
GOTERM_BP_FAT	GO:0002460~adaptive immune response based on somatic recombination of immune receptors built from immunoglobulin superfamily domains	5	0.690608	0.342197	IL4, SLC11A1, CLU, LY9, C4BPA	520	77	13528	1.68931	1	0.995309	99.9359
GOTERM_BP_FAT	GO:0002443~leukocyte mediated immunity	5	0.690608	0.420992	SLC11A1, CLU, LY9, C4BPA, DBH	520	86	13528	1.51252	1	0.996858	99.9932
GOTERM_BP_FAT	GO:0002449~lymphocyte mediated immunity	4	0.552486	0.506546	SLC11A1, CLU, LY9, C4BPA	520	70	13528	1.48659	1	0.998426	99.9996
GOTERM_BP_FAT	GO:0016064~immunoglobulin mediated immune response	3	0.414365	0.619073	CLU, LY9, C4BPA	520	54	13528	1.4453	1	0.999348	100
GOTERM_BP_FAT	GO:0019724~B cell mediated immunity	3	0.414365	0.638897	CLU, LY9, C4BPA	520	56	13528	1.39368	1	0.999449	100
Annotation Cluster 77	Enrichment Score: 0.49544381894217454
Category	Term	Count	%	PValue	Genes	List Total	Pop Hits	Pop Total	Fold Enrichment	Bonferroni	Benjamini	FDR
GOTERM_MF_FAT	GO:0015179~L-amino acid transmembrane transporter activity	4	0.552486	0.170426	SLC6A1, SLC25A22, SLC43A1, SLC7A11	489	38	12983	2.79475	1	0.912945	94.311
GOTERM_BP_FAT	GO:0015807~L-amino acid transport	3	0.414365	0.220131	SLC11A1, SLC6A1, SLC43A1	520	23	13528	3.39331	1	0.992086	98.7278
GOTERM_BP_FAT	GO:0006865~amino acid transport	6	0.828729	0.263255	SLC11A1, SLC6A1, SLC25A22, SLC19A1, SLC43A1, SLC7A11	520	90	13528	1.73436	1	0.992618	99.5313
GOTERM_BP_FAT	GO:0046942~carboxylic acid transport	8	1.10497	0.334522	SLC11A1, SLC6A1, SLC25A10, SLC25A22, DRD4, SLC19A1, SLC43A1, SLC7A11	520	147	13528	1.4158	1	0.995144	99.9214
GOTERM_BP_FAT	GO:0015849~organic acid transport	8	1.10497	0.340772	SLC11A1, SLC6A1, SLC25A10, SLC25A22, DRD4, SLC19A1, SLC43A1, SLC7A11	520	148	13528	1.40624	1	0.995314	99.9334
GOTERM_MF_FAT	GO:0015171~amino acid transmembrane transporter activity	4	0.552486	0.383229	SLC6A1, SLC25A22, SLC43A1, SLC7A11	489	59	12983	1.80001	1	0.983384	99.9397
GOTERM_BP_FAT	GO:0015837~amine transport	6	0.828729	0.475384	SLC11A1, SLC6A1, SLC25A22, SLC19A1, SLC43A1, SLC7A11	520	118	13528	1.32282	1	0.997975	99.9988
GOTERM_MF_FAT	GO:0005275~amine transmembrane transporter activity	4	0.552486	0.530231	SLC6A1, SLC25A22, SLC43A1, SLC7A11	489	74	12983	1.43514	1	0.99515	99.9991
Annotation Cluster 78	Enrichment Score: 0.4935985522884016
Category	Term	Count	%	PValue	Genes	List Total	Pop Hits	Pop Total	Fold Enrichment	Bonferroni	Benjamini	FDR
GOTERM_BP_FAT	GO:0006073~cellular glucan metabolic process	4	0.552486	0.15878	PRKAG3, PPP1R3C, PYGM, MGAM	520	36	13528	2.8906	1	0.991415	95.1932
GOTERM_BP_FAT	GO:0044042~glucan metabolic process	4	0.552486	0.15878	PRKAG3, PPP1R3C, PYGM, MGAM	520	36	13528	2.8906	1	0.991415	95.1932
GOTERM_BP_FAT	GO:0006112~energy reserve metabolic process	4	0.552486	0.227545	PRKAG3, PPP1R3C, PYGM, GNAS	520	43	13528	2.42004	1	0.992594	98.9242
GOTERM_BP_FAT	GO:0005976~polysaccharide metabolic process	7	0.966851	0.253483	PRKAG3, PPP1R3C, GCNT2, BGN, PYGM, MGAM, ITIH5	520	111	13528	1.64061	1	0.992509	99.4094
GOTERM_BP_FAT	GO:0044264~cellular polysaccharide metabolic process	4	0.552486	0.332488	PRKAG3, PPP1R3C, PYGM, MGAM	520	53	13528	1.96343	1	0.995373	99.9171
GOTERM_BP_FAT	GO:0006006~glucose metabolic process	8	1.10497	0.372206	PDK1, PRKAG3, PPP1R3C, TALDO1, PYGM, SLC25A10, PGK1, CPT1A	520	153	13528	1.36028	1	0.99576	99.9718
GOTERM_BP_FAT	GO:0005977~glycogen metabolic process	3	0.414365	0.390731	PRKAG3, PPP1R3C, PYGM	520	35	13528	2.22989	1	0.996478	99.9833
GOTERM_BP_FAT	GO:0015980~energy derivation by oxidation of organic compounds	6	0.828729	0.652168	PRKAG3, PPP1R3C, PYGM, NDUFB7, GNAS, CYP1A2	520	144	13528	1.08397	1	0.99946	100
KEGG_PATHWAY	hsa04910:Insulin signaling pathway	6	0.828729	0.787422	PRKAG3, PPP1R3C, PYGM, ARAF, PDE3A, PIK3R2	246	135	5085	0.918699	1	0.998476	100
Annotation Cluster 79	Enrichment Score: 0.4866650597964538
Category	Term	Count	%	PValue	Genes	List Total	Pop Hits	Pop Total	Fold Enrichment	Bonferroni	Benjamini	FDR
GOTERM_BP_FAT	GO:0042108~positive regulation of cytokine biosynthetic process	4	0.552486	0.279544	RELA, IFNG, IL9, TLR1	520	48	13528	2.16795	1	0.992596	99.6835
GOTERM_BP_FAT	GO:0042035~regulation of cytokine biosynthetic process	5	0.690608	0.315886	INHBB, RELA, IFNG, IL9, TLR1	520	74	13528	1.7578	1	0.995082	99.8724
GOTERM_BP_FAT	GO:0001817~regulation of cytokine production	9	1.24309	0.392666	INHBB, SLC11A1, RELA, IFNG, IL9, TLR1, ACE2, CHRNA7, NFAM1	520	181	13528	1.29358	1	0.99651	99.9842
Annotation Cluster 80	Enrichment Score: 0.47264267590613934
Category	Term	Count	%	PValue	Genes	List Total	Pop Hits	Pop Total	Fold Enrichment	Bonferroni	Benjamini	FDR
GOTERM_BP_FAT	GO:0040018~positive regulation of multicellular organism growth	3	0.414365	0.248834	GHRH, GHRHR, GHR	520	25	13528	3.12185	1	0.9925	99.3413
GOTERM_BP_FAT	GO:0045927~positive regulation of growth	5	0.690608	0.368564	GHRH, TFCP2L1, GHRHR, GHR, MAP2K5	520	80	13528	1.62596	1	0.995582	99.9687
GOTERM_BP_FAT	GO:0040014~regulation of multicellular organism growth	4	0.552486	0.416533	GHRH, PCSK1N, GHRHR, GHR	520	61	13528	1.70593	1	0.996761	99.9922
Annotation Cluster 81	Enrichment Score: 0.46826555804712217
Category	Term	Count	%	PValue	Genes	List Total	Pop Hits	Pop Total	Fold Enrichment	Bonferroni	Benjamini	FDR
GOTERM_MF_FAT	GO:0015297~antiporter activity	7	0.966851	0.0421387	SLC11A1, SLC9A7, SLC24A3, SLC4A7, SLC4A1, CLCN4, SLC7A11	489	68	12983	2.7331	1	0.835679	48.3422
GOTERM_MF_FAT	GO:0015300~solute:solute antiporter activity	6	0.828729	0.0514933	SLC11A1, SLC9A7, SLC24A3, SLC4A7, SLC4A1, SLC7A11	489	54	12983	2.95001	1	0.827198	55.5632
GOTERM_MF_FAT	GO:0015491~cation:cation antiporter activity	3	0.414365	0.132391	SLC11A1, SLC9A7, SLC24A3	489	17	12983	4.68531	1	0.881824	88.6829
GOTERM_MF_FAT	GO:0015298~solute:cation antiporter activity	3	0.414365	0.311973	SLC11A1, SLC9A7, SLC24A3	489	30	12983	2.65501	1	0.974758	99.6775
GOTERM_MF_FAT	GO:0031420~alkali metal ion binding	9	1.24309	0.629025	KCNA10, SLC9A7, SCN1B, ATP4A, SLC24A3, KCNAB1, SLC4A7, KCNJ2, KCNQ2	489	228	12983	1.04803	1	0.99749	100
GOTERM_BP_FAT	GO:0015672~monovalent inorganic cation transport	11	1.51934	0.782982	KCNA10, ABCC9, SLC9A7, SCN1B, ATP4A, SLC24A3, KCNAB1, SLC4A7, ATP6V1G1, KCNJ2, KCNQ2	520	318	13528	0.899903	1	0.999854	100
SP_PIR_KEYWORDS	Sodium	4	0.552486	0.80662	SLC9A7, SCN1B, SLC24A3, SLC4A7	711	116	19235	0.932877	1	0.989865	100
SP_PIR_KEYWORDS	Sodium transport	4	0.552486	0.80662	SLC9A7, SCN1B, SLC24A3, SLC4A7	711	116	19235	0.932877	1	0.989865	100
GOTERM_MF_FAT	GO:0031402~sodium ion binding	4	0.552486	0.821298	SLC9A7, SCN1B, SLC24A3, SLC4A7	489	117	12983	0.907696	1	0.999717	100
GOTERM_BP_FAT	GO:0006814~sodium ion transport	4	0.552486	0.880392	SLC9A7, SCN1B, SLC24A3, SLC4A7	520	130	13528	0.800473	1	0.999974	100
Annotation Cluster 82	Enrichment Score: 0.4638824445448109
Category	Term	Count	%	PValue	Genes	List Total	Pop Hits	Pop Total	Fold Enrichment	Bonferroni	Benjamini	FDR
UP_SEQ_FEATURE	zinc finger region:C3H1-type 3	3	0.414365	0.167895	ZC3H7A, MBNL3, ZC3H8	708	20	19113	4.04936	1	0.999842	95.8296
UP_SEQ_FEATURE	zinc finger region:C3H1-type 2	3	0.414365	0.305272	ZC3H7A, MBNL3, ZC3H8	708	30	19113	2.69958	1	0.999956	99.8157
UP_SEQ_FEATURE	zinc finger region:C3H1-type 1	3	0.414365	0.305272	ZC3H7A, MBNL3, ZC3H8	708	30	19113	2.69958	1	0.999956	99.8157
SMART	SM00356:ZnF_C3H1	3	0.414365	0.511313	ZC3H7A, MBNL3, ZC3H8	298	52	9079	1.75768	1	0.993804	99.9885
INTERPRO	IPR000571:Zinc finger, CCCH-type	3	0.414365	0.599087	ZC3H7A, MBNL3, ZC3H8	641	52	16659	1.49937	1	0.999997	100
Annotation Cluster 83	Enrichment Score: 0.462569084610434
Category	Term	Count	%	PValue	Genes	List Total	Pop Hits	Pop Total	Fold Enrichment	Bonferroni	Benjamini	FDR
GOTERM_BP_FAT	GO:0019318~hexose metabolic process	10	1.38122	0.317339	PDK1, KHK, PRKAG3, PPP1R3C, TALDO1, PYGM, SLC25A10, FUT5, PGK1, CPT1A	520	192	13528	1.35497	1	0.994922	99.8771
GOTERM_BP_FAT	GO:0005996~monosaccharide metabolic process	11	1.51934	0.346726	PDK1, KHK, PRKAG3, PPP1R3C, TALDO1, GNPDA2, PYGM, SLC25A10, FUT5, PGK1, CPT1A	520	222	13528	1.28905	1	0.994773	99.9432
GOTERM_BP_FAT	GO:0006006~glucose metabolic process	8	1.10497	0.372206	PDK1, PRKAG3, PPP1R3C, TALDO1, PYGM, SLC25A10, PGK1, CPT1A	520	153	13528	1.36028	1	0.99576	99.9718
Annotation Cluster 84	Enrichment Score: 0.45471104233352944
Category	Term	Count	%	PValue	Genes	List Total	Pop Hits	Pop Total	Fold Enrichment	Bonferroni	Benjamini	FDR
GOTERM_BP_FAT	GO:0010627~regulation of protein kinase cascade	13	1.79558	0.248671	IL4, IL1RL1, RELA, TFG, GPS2, GRM4, SORBS3, NEDD4, REN, IFNG, GAB1, PEBP1, GHR	520	249	13528	1.35823	1	0.992987	99.3388
GOTERM_BP_FAT	GO:0009967~positive regulation of signal transduction	14	1.9337	0.346085	IL4, ACVRL1, RELA, TFG, NFAM1, GHRHR, GRM4, SORBS3, NEDD4, GHRH, GOLPH3, IFNG, PEBP1, GHR	520	295	13528	1.23463	1	0.995128	99.9422
GOTERM_BP_FAT	GO:0010647~positive regulation of cell communication	15	2.07182	0.383016	IL4, ACVRL1, RELA, TFG, NFAM1, GHRHR, GRM4, SORBS3, NEDD4, GHRH, GOLPH3, IFNG, PEBP1, LGI1, GHR	520	329	13528	1.18611	1	0.996246	99.9792
GOTERM_BP_FAT	GO:0010740~positive regulation of protein kinase cascade	8	1.10497	0.460395	IL4, GRM4, SORBS3, NEDD4, RELA, IFNG, TFG, GHR	520	167	13528	1.24625	1	0.997707	99.998
Annotation Cluster 85	Enrichment Score: 0.44695185522787967
Category	Term	Count	%	PValue	Genes	List Total	Pop Hits	Pop Total	Fold Enrichment	Bonferroni	Benjamini	FDR
GOTERM_BP_FAT	GO:0000226~microtubule cytoskeleton organization	8	1.10497	0.334522	OFD1, SPAG5, TPPP, MAP2, TREX2, CETN1, BRCA1, TACC2	520	147	13528	1.4158	1	0.995144	99.9214
GOTERM_BP_FAT	GO:0051297~centrosome organization	3	0.414365	0.349013	TREX2, CETN1, BRCA1	520	32	13528	2.43894	1	0.994857	99.9466
GOTERM_BP_FAT	GO:0031023~microtubule organizing center organization	3	0.414365	0.390731	TREX2, CETN1, BRCA1	520	35	13528	2.22989	1	0.996478	99.9833
Annotation Cluster 86	Enrichment Score: 0.4463982878589248
Category	Term	Count	%	PValue	Genes	List Total	Pop Hits	Pop Total	Fold Enrichment	Bonferroni	Benjamini	FDR
SMART	SM00109:C1	5	0.690608	0.175736	ARHGEF2, DGKQ, RASGRP3, ARAF, MLL3	298	67	9079	2.27362	1	0.957852	91.3476
INTERPRO	IPR002219:Protein kinase C-like, phorbol ester/diacylglycerol binding	5	0.690608	0.256285	ARHGEF2, DGKQ, RASGRP3, ARAF, MLL3	641	67	16659	1.93948	1	0.999641	99.1335
GOTERM_MF_FAT	GO:0019992~diacylglycerol binding	4	0.552486	0.473508	ARHGEF2, DGKQ, RASGRP3, ARAF	489	68	12983	1.56177	1	0.992673	99.9947
UP_SEQ_FEATURE	zinc finger region:Phorbol-ester/DAG-type	3	0.414365	0.475838	ARHGEF2, RASGRP3, ARAF	708	43	19113	1.88343	1	0.999999	99.9986
INTERPRO	IPR002219:Protein kinase C, phorbol ester/diacylglycerol binding	3	0.414365	0.577614	ARHGEF2, DGKQ, ARAF	641	50	16659	1.55934	1	0.999995	99.9999
Annotation Cluster 87	Enrichment Score: 0.436979698002828
Category	Term	Count	%	PValue	Genes	List Total	Pop Hits	Pop Total	Fold Enrichment	Bonferroni	Benjamini	FDR
SP_PIR_KEYWORDS	lipid synthesis	7	0.966851	0.15413	PTGES3, PRKAG3, TM7SF2, LASS3, FA2H, HINT2, BRCA1	711	98	19235	1.93239	1	0.775094	91.1239
SP_PIR_KEYWORDS	Fatty acid biosynthesis	4	0.552486	0.211154	PTGES3, PRKAG3, FA2H, BRCA1	711	43	19235	2.5166	1	0.822201	96.7665
GOTERM_BP_FAT	GO:0006633~fatty acid biosynthetic process	4	0.552486	0.588813	PTGES3, PRKAG3, FA2H, BRCA1	520	79	13528	1.31723	1	0.99928	100
GOTERM_BP_FAT	GO:0008610~lipid biosynthetic process	9	1.24309	0.932433	PTGES3, PRKAG3, TM7SF2, SERINC5, LASS3, FA2H, TFCP2L1, FSHB, BRCA1	520	323	13528	0.724887	1	0.999996	100
Annotation Cluster 88	Enrichment Score: 0.42742478796359956
Category	Term	Count	%	PValue	Genes	List Total	Pop Hits	Pop Total	Fold Enrichment	Bonferroni	Benjamini	FDR
SP_PIR_KEYWORDS	tyrosine-protein kinase	8	1.10497	0.116503	FRK, STYK1, BAZ1B, FLT4, TESK1, TFG, CSF1R, MAP2K5	711	111	19235	1.9498	1	0.743991	83.3395
GOTERM_MF_FAT	GO:0004713~protein tyrosine kinase activity	10	1.38122	0.173375	FRK, OBSCN, STYK1, BAZ1B, FLT4, TESK1, TFG, MLKL, CSF1R, MAP2K5	489	166	12983	1.5994	1	0.9135	94.6135
SMART	SM00219:TyrKc	7	0.966851	0.189353	FRK, STYK1, FLT4, TESK1, TFG, MLKL, CSF1R	298	118	9079	1.80733	1	0.93886	92.9931
INTERPRO	IPR001245:Tyrosine protein kinase	7	0.966851	0.300845	FRK, STYK1, FLT4, TESK1, TFG, MLKL, CSF1R	641	118	16659	1.54173	1	0.999682	99.6783
INTERPRO	IPR008266:Tyrosine protein kinase, active site	6	0.828729	0.316652	FRK, STYK1, FLT4, TESK1, TFG, CSF1R	641	97	16659	1.60757	1	0.999585	99.7771
SP_PIR_KEYWORDS	tyrosine-specific protein kinase	3	0.414365	0.533367	FRK, FLT4, CSF1R	711	48	19235	1.69084	1	0.94833	99.9984
INTERPRO	IPR000719:Protein kinase, core	18	2.48619	0.65657	FRK, OBSCN, ACVRL1, FLT4, MGC42105, TFG, CASK, ADRBK1, WNK2, STYK1, PLK3, ARAF, RIPK3, TESK1, ERN2, MLKL, CSF1R, MAP2K5	641	476	16659	0.98278	1	0.999999	100
GOTERM_MF_FAT	GO:0004714~transmembrane receptor protein tyrosine kinase activity	3	0.414365	0.723125	FLT4, TFG, CSF1R	489	67	12983	1.18881	1	0.999008	100
UP_SEQ_FEATURE	domain:Protein kinase	16	2.20994	0.754027	FRK, ACVRL1, FLT4, MGC42105, CASK, ADRBK1, WNK2, STYK1, PLK3, ARAF, RIPK3, TESK1, ERN2, MLKL, MAP2K5, CSF1R	708	469	19113	0.920964	1	1	100
INTERPRO	IPR017441:Protein kinase, ATP binding site	16	2.20994	0.764406	FRK, ACVRL1, FLT4, MGC42105, TFG, CASK, ADRBK1, WNK2, STYK1, PLK3, ARAF, RIPK3, TESK1, ERN2, MAP2K5, CSF1R	641	455	16659	0.913902	1	1	100
Annotation Cluster 89	Enrichment Score: 0.41586899320760207
Category	Term	Count	%	PValue	Genes	List Total	Pop Hits	Pop Total	Fold Enrichment	Bonferroni	Benjamini	FDR
GOTERM_BP_FAT	GO:0050727~regulation of inflammatory response	6	0.828729	0.16675	EDNRA, A2M, OSMR, ACE2, FABP4, CHRNA7	520	76	13528	2.05385	1	0.989918	95.9329
GOTERM_BP_FAT	GO:0050729~positive regulation of inflammatory response	3	0.414365	0.320667	EDNRA, OSMR, FABP4	520	30	13528	2.60154	1	0.995106	99.8872
GOTERM_BP_FAT	GO:0032101~regulation of response to external stimulus	8	1.10497	0.410112	F11, EDNRA, A2M, OSMR, ACE2, FABP4, CHRNA7, GRIN3A	520	159	13528	1.30895	1	0.996627	99.9905
GOTERM_BP_FAT	GO:0031349~positive regulation of defense response	4	0.552486	0.534935	EDNRA, OSMR, RELA, FABP4	520	73	13528	1.4255	1	0.998844	99.9999
GOTERM_BP_FAT	GO:0032103~positive regulation of response to external stimulus	3	0.414365	0.710119	EDNRA, OSMR, FABP4	520	64	13528	1.21947	1	0.999661	100
Annotation Cluster 90	Enrichment Score: 0.4154323307746006
Category	Term	Count	%	PValue	Genes	List Total	Pop Hits	Pop Total	Fold Enrichment	Bonferroni	Benjamini	FDR
SP_PIR_KEYWORDS	DNA damage	11	1.51934	0.227214	BAZ1B, MORF4L2, FBXO6, TREX2, SMG1, CEP164, OGG1, ERCC3, BRCA1, TTRAP, REV3L	711	205	19235	1.45165	1	0.830817	97.5988
SP_PIR_KEYWORDS	dna repair	10	1.38122	0.274432	MORF4L2, FBXO6, TREX2, SMG1, CEP164, OGG1, ERCC3, BRCA1, TTRAP, REV3L	711	191	19235	1.41641	1	0.85138	99.0356
GOTERM_BP_FAT	GO:0033554~cellular response to stress	25	3.45304	0.333695	MORF4L2, PRDX5, CEP164, CETN1, FOS, CRY2, EPX, IFNG, GAB1, FBXO6, ERCC3, TOP2A, DHX9, CCM2, TREX2, SMG1, C1ORF124, BRCA1, GPS2, BAZ1B, NEDD4, OGG1, PPP1R15A, REV3L, TTRAP	520	566	13528	1.14909	1	0.995207	99.9197
GOTERM_BP_FAT	GO:0006281~DNA repair	13	1.79558	0.406534	MORF4L2, TREX2, SMG1, CEP164, C1ORF124, BRCA1, CRY2, FBXO6, ERCC3, OGG1, TOP2A, REV3L, TTRAP	520	284	13528	1.19085	1	0.996667	99.9895
GOTERM_BP_FAT	GO:0006974~response to DNA damage stimulus	15	2.07182	0.57256	MORF4L2, TREX2, SMG1, CEP164, C1ORF124, BRCA1, CRY2, BAZ1B, FBXO6, ERCC3, OGG1, TOP2A, PPP1R15A, REV3L, TTRAP	520	373	13528	1.0462	1	0.999124	100
GOTERM_BP_FAT	GO:0006259~DNA metabolic process	19	2.62431	0.664155	PTGES3, MORF4L2, TREX2, SMG1, CEP164, RBBP7, C1ORF124, BRCA1, FOS, CDKN2A, CRY2, FBXO6, ERCC3, OGG1, TOP2A, RBMS1, REV3L, ERVK6, TTRAP	520	506	13528	0.976862	1	0.999474	100
Annotation Cluster 91	Enrichment Score: 0.414894190407319
Category	Term	Count	%	PValue	Genes	List Total	Pop Hits	Pop Total	Fold Enrichment	Bonferroni	Benjamini	FDR
GOTERM_MF_FAT	GO:0004222~metalloendopeptidase activity	8	1.10497	0.0965784	ADAMTS18, ECEL1, THSD4, MMP17, ZMPSTE24, ADAM18, ADAMTS12, MMP13	489	104	12983	2.04232	1	0.83451	78.9501
UP_SEQ_FEATURE	domain:Peptidase M12B	3	0.414365	0.438531	ADAMTS18, ADAM18, ADAMTS12	708	40	19113	2.02468	1	0.999997	99.9954
INTERPRO	IPR002870:Peptidase M12B, propeptide	3	0.414365	0.44505	ADAMTS18, ADAM18, ADAMTS12	641	39	16659	1.99916	1	0.999941	99.9921
INTERPRO	IPR001590:Peptidase M12B, ADAM/reprolysin	3	0.414365	0.44505	ADAMTS18, ADAM18, ADAMTS12	641	39	16659	1.99916	1	0.999941	99.9921
UP_SEQ_FEATURE	domain:Disintegrin	3	0.414365	0.451131	ADAMTS18, ADAM18, ADAMTS12	708	41	19113	1.9753	1	0.999998	99.9969
INTERPRO	IPR018358:Disintegrin, conserved site	3	0.414365	0.470887	ADAMTS18, ADAM18, ADAMTS12	641	41	16659	1.90164	1	0.999952	99.9963
UP_SEQ_FEATURE	compositionally biased region:Cys-rich	6	0.828729	0.699558	ADAMTS18, SERINC5, BGN, ADAM18, ADAMTS12, SGCB	708	158	19113	1.02516	1	1	100
Annotation Cluster 92	Enrichment Score: 0.41398374826878914
Category	Term	Count	%	PValue	Genes	List Total	Pop Hits	Pop Total	Fold Enrichment	Bonferroni	Benjamini	FDR
UP_SEQ_FEATURE	domain:EF-hand 1	10	1.38122	0.23292	CAPS2, RASGRP3, OCM, PLCH2, SMOC1, RPTN, CABP1, MYL1, CETN1, S100A12	708	182	19113	1.48328	1	0.999941	98.9783
UP_SEQ_FEATURE	domain:EF-hand 2	10	1.38122	0.23292	CAPS2, RASGRP3, OCM, PLCH2, SMOC1, RPTN, CABP1, MYL1, CETN1, S100A12	708	182	19113	1.48328	1	0.999941	98.9783
INTERPRO	IPR011992:EF-Hand type	12	1.65746	0.302193	STAT6, CAPS2, RASGRP3, OCM, PLCH2, SMOC1, RPTN, DMD, CABP1, MYL1, CETN1, S100A12	641	236	16659	1.32148	1	0.999584	99.6881
SMART	SM00054:EFh	7	0.966851	0.326273	CAPS2, RASGRP3, OCM, PLCH2, CABP1, MYL1, CETN1	298	143	9079	1.49136	1	0.978152	99.3269
INTERPRO	IPR018248:EF hand	7	0.966851	0.382965	RASGRP3, OCM, PLCH2, RPTN, CABP1, CETN1, S100A12	641	130	16659	1.39941	1	0.999864	99.9566
UP_SEQ_FEATURE	calcium-binding region:2	6	0.828729	0.421684	CAPS2, RASGRP3, OCM, SMOC1, CABP1, CETN1	708	115	19113	1.40847	1	0.999997	99.9923
INTERPRO	IPR018249:EF-HAND 2	10	1.38122	0.443034	CAPS2, RASGRP3, OCM, PLCH2, RPTN, CABP1, MYL1, FSTL4, CETN1, S100A12	641	215	16659	1.20879	1	0.999946	99.9916
INTERPRO	IPR018247:EF-HAND 1	10	1.38122	0.453611	CAPS2, RASGRP3, OCM, PLCH2, SMOC1, RPTN, CABP1, FSTL4, CETN1, S100A12	641	217	16659	1.19765	1	0.999948	99.9938
INTERPRO	IPR002048:Calcium-binding EF-hand	7	0.966851	0.472003	CAPS2, RASGRP3, OCM, PLCH2, CABP1, MYL1, CETN1	641	143	16659	1.27219	1	0.999947	99.9964
UP_SEQ_FEATURE	calcium-binding region:1	6	0.828729	0.50083	CAPS2, RASGRP3, OCM, SMOC1, CABP1, CETN1	708	126	19113	1.28551	1	0.999999	99.9994
UP_SEQ_FEATURE	domain:EF-hand 3	4	0.552486	0.680769	CAPS2, CABP1, MYL1, CETN1	708	94	19113	1.14876	1	1	100
Annotation Cluster 93	Enrichment Score: 0.4094651846320419
Category	Term	Count	%	PValue	Genes	List Total	Pop Hits	Pop Total	Fold Enrichment	Bonferroni	Benjamini	FDR
GOTERM_BP_FAT	GO:0044275~cellular carbohydrate catabolic process	7	0.966851	0.107786	GBA3, TALDO1, PYGM, FUT5, MGAM, TREH, PGK1	520	85	13528	2.14244	1	0.988621	86.4939
GOTERM_BP_FAT	GO:0016052~carbohydrate catabolic process	7	0.966851	0.24066	GBA3, TALDO1, PYGM, FUT5, MGAM, TREH, PGK1	520	109	13528	1.67071	1	0.99269	99.2035
GOTERM_BP_FAT	GO:0046164~alcohol catabolic process	4	0.552486	0.605858	TALDO1, FUT5, PGK1, DBH	520	81	13528	1.28471	1	0.99928	100
GOTERM_BP_FAT	GO:0019320~hexose catabolic process	3	0.414365	0.748394	TALDO1, FUT5, PGK1	520	69	13528	1.1311	1	0.999776	100
GOTERM_BP_FAT	GO:0046365~monosaccharide catabolic process	3	0.414365	0.762446	TALDO1, FUT5, PGK1	520	71	13528	1.09924	1	0.999808	100
Annotation Cluster 94	Enrichment Score: 0.40844648664411926
Category	Term	Count	%	PValue	Genes	List Total	Pop Hits	Pop Total	Fold Enrichment	Bonferroni	Benjamini	FDR
SMART	SM00072:GuKc	3	0.414365	0.20843	TJP1, CNKSR3, CASK	298	26	9079	3.51536	1	0.937079	94.8173
UP_SEQ_FEATURE	domain:Guanylate kinase-like	3	0.414365	0.208443	TJP1, CNKSR3, CASK	708	23	19113	3.52119	1	0.999919	98.2416
INTERPRO	IPR008144:Guanylate kinase	3	0.414365	0.220591	TJP1, CNKSR3, CASK	641	23	16659	3.38988	1	0.999585	98.1624
INTERPRO	IPR008145:Guanylate kinase/L-type calcium channel region	3	0.414365	0.263754	TJP1, CNKSR3, CASK	641	26	16659	2.99874	1	0.999602	99.263
SMART	SM00228:PDZ	6	0.828729	0.541055	TJP1, CNKSR3, GIPC3, CASK, SHANK2, SNTA1	298	149	9079	1.22684	1	0.995258	99.9948
UP_SEQ_FEATURE	domain:PDZ	5	0.690608	0.58434	CNKSR3, GIPC3, CASK, SHANK2, SNTA1	708	110	19113	1.22708	1	1	100
INTERPRO	IPR001478:PDZ/DHR/GLGF	6	0.828729	0.682402	TJP1, CNKSR3, GIPC3, CASK, SHANK2, SNTA1	641	149	16659	1.04654	1	1	100
KEGG_PATHWAY	hsa04530:Tight junction	3	0.414365	0.990255	TJP1, CNKSR3, CASK	246	134	5085	0.462778	1	0.999987	100
Annotation Cluster 95	Enrichment Score: 0.407231334996953
Category	Term	Count	%	PValue	Genes	List Total	Pop Hits	Pop Total	Fold Enrichment	Bonferroni	Benjamini	FDR
SMART	SM00233:PH	13	1.79558	0.196751	OBSCN, OSBPL5, ARHGEF2, PLEK2, ADRBK1, PLEKHB2, PLEKHA4, PLCH2, GAB1, IQSEC3, DNM2, PLEKHA1, SNTA1	298	277	9079	1.42983	1	0.935757	93.7612
INTERPRO	IPR001849:Pleckstrin homology	13	1.79558	0.375602	OBSCN, OSBPL5, ARHGEF2, PLEK2, ADRBK1, PLEKHB2, PLEKHA4, PLCH2, GAB1, IQSEC3, DNM2, PLEKHA1, SNTA1	641	277	16659	1.2197	1	0.999854	99.9475
UP_SEQ_FEATURE	domain:PH	10	1.38122	0.513543	PLEKHA4, PLEKHB2, OSBPL5, OBSCN, ARHGEF2, PLCH2, GAB1, ADRBK1, IQSEC3, DNM2	708	237	19113	1.13906	1	0.999999	99.9996
INTERPRO	IPR011993:Pleckstrin homology-type	12	1.65746	0.619231	PLEKHA4, PLEKHB2, OSBPL5, ARHGEF2, PLEK2, MYO7B, PLCH2, FRMD4A, GAB1, ADRBK1, PLEKHA1, DNM2	641	303	16659	1.02927	1	0.999998	100
Annotation Cluster 96	Enrichment Score: 0.4042730531471638
Category	Term	Count	%	PValue	Genes	List Total	Pop Hits	Pop Total	Fold Enrichment	Bonferroni	Benjamini	FDR
GOTERM_BP_FAT	GO:0016032~viral reproduction	5	0.690608	0.289762	NEDD4, CD209, ACE2, USF2, ERVK6	520	71	13528	1.83207	1	0.993631	99.7537
GOTERM_BP_FAT	GO:0022415~viral reproductive process	4	0.552486	0.426836	NEDD4, CD209, ACE2, USF2	520	62	13528	1.67841	1	0.996796	99.9943
GOTERM_BP_FAT	GO:0019058~viral infectious cycle	3	0.414365	0.495312	CD209, ACE2, USF2	520	43	13528	1.81503	1	0.998288	99.9994
Annotation Cluster 97	Enrichment Score: 0.4017205171960075
Category	Term	Count	%	PValue	Genes	List Total	Pop Hits	Pop Total	Fold Enrichment	Bonferroni	Benjamini	FDR
UP_SEQ_FEATURE	domain:Ras-associating	3	0.414365	0.359901	DGKQ, RIN1, RIN3	708	34	19113	2.38198	1	0.999981	99.9553
SMART	SM00314:RA	3	0.414365	0.378212	DGKQ, RIN1, RIN3	298	40	9079	2.28498	1	0.982548	99.7563
INTERPRO	IPR000159:Ras-association	3	0.414365	0.458058	DGKQ, RIN1, RIN3	641	40	16659	1.94918	1	0.999947	99.9946
Annotation Cluster 98	Enrichment Score: 0.3997473155566331
Category	Term	Count	%	PValue	Genes	List Total	Pop Hits	Pop Total	Fold Enrichment	Bonferroni	Benjamini	FDR
SMART	SM00253:SOCS	3	0.414365	0.354482	SOCS6, ASB12, ASB4	298	38	9079	2.40525	1	0.982639	99.6084
UP_SEQ_FEATURE	domain:SOCS box	3	0.414365	0.412868	SOCS6, ASB12, ASB4	708	38	19113	2.13124	1	0.999996	99.9899
INTERPRO	IPR001496:SOCS protein, C-terminal	3	0.414365	0.431869	SOCS6, ASB12, ASB4	641	38	16659	2.05177	1	0.999944	99.9885
Annotation Cluster 99	Enrichment Score: 0.3948133929078009
Category	Term	Count	%	PValue	Genes	List Total	Pop Hits	Pop Total	Fold Enrichment	Bonferroni	Benjamini	FDR
GOTERM_CC_FAT	GO:0005856~cytoskeleton	66	9.11602	0.190607	MYO7B, GNA11, HINT1, CASK, GRIN3A, OFD1, SLC4A1, TOP2A, STAG2, MAP2K5, CDH23, PARVG, ARHGEF2, KIAA0284, DNAI2, TACC2, KRTAP26-1, MAD2L1, KRT16, SPAG5, FRMD4A, TPPP, KRT15, KRT14, RIN1, PEBP1, SGCB, ABLIM1, ABLIM2, KIF4A, LMNB1, PLEK2, CABP1, MYL1, FHL3, CEP164, CETN1, NOSTRIN, TPM2, DNAH5, KRTAP10-10, KRTAP10-1, SORBS3, CDC42EP2, SORBS2, FCN2, DMD, RPTN, KRTAP8-1, DHX9, DGKQ, IL1RL1, TREX2, BFSP1…	541	1381	12782	1.12915	1	0.979903	94.695
GOTERM_CC_FAT	GO:0044430~cytoskeletal part	44	6.07735	0.345726	KIF4A, LMNB1, MYO7B, GNA11, MYL1, CABP1, FHL3, CETN1, CEP164, GRIN3A, TPM2, DNAH5, KRTAP10-10, OFD1, KRTAP10-1, FCN2, TOP2A, CDH23, MAP2K5, DHX9, KRTAP8-1, ARHGEF2, KIAA0284, IL1RL1, BFSP1, TREX2, TRIM63, DNAI2, SHANK2, BRCA1, TACC2, KRTAP26-1, CSPP1, MAD2L1, KRT16, SPAG5, KRT15, TPPP, MAP2, KRT14, MAP4, KRTAP19-3, KRTAP19-4, DNM2	541	952	12782	1.09199	1	0.978245	99.7236
GOTERM_CC_FAT	GO:0043232~intracellular non-membrane-bounded organelle	108	14.9171	0.632322	SURF6, GNA11, MORF4L2, CASK, RPLP2, GRIN3A, HMGN4, CTNNBL1, CDKN2A, MS4A1, SLC4A1, STAG2, CDH23, MAP2K5, KIAA0284, TACC2, KRTAP26-1, PRDM9, MAD2L1, BAZ1B, KRT16, SPAG5, KRT15, KRT14, KIF4A, LMNB1, MYL1, CEP164, NOSTRIN, RPL10L, KRTAP10-1, CDC42EP2, RPTN, DMD, RPL3, MBNL3, NKRF, DHX9, RPSA, KRTAP8-1, MRPS28, CSTF2, IL1RL1, BFSP1, TREX2, SUV39H1, SYCE1, TRIM63, VDAC2, SHANK2, CYB561, BRCA1, RPS7, S…	541	2596	12782	0.982926	1	0.993537	99.9999
GOTERM_CC_FAT	GO:0043228~non-membrane-bounded organelle	108	14.9171	0.632322	SURF6, GNA11, MORF4L2, CASK, RPLP2, GRIN3A, HMGN4, CTNNBL1, CDKN2A, MS4A1, SLC4A1, STAG2, CDH23, MAP2K5, KIAA0284, TACC2, KRTAP26-1, PRDM9, MAD2L1, BAZ1B, KRT16, SPAG5, KRT15, KRT14, KIF4A, LMNB1, MYL1, CEP164, NOSTRIN, RPL10L, KRTAP10-1, CDC42EP2, RPTN, DMD, RPL3, MBNL3, NKRF, DHX9, RPSA, KRTAP8-1, MRPS28, CSTF2, IL1RL1, BFSP1, TREX2, SUV39H1, SYCE1, TRIM63, VDAC2, SHANK2, CYB561, BRCA1, RPS7, S…	541	2596	12782	0.982926	1	0.993537	99.9999
Annotation Cluster 100	Enrichment Score: 0.3899033072693665
Category	Term	Count	%	PValue	Genes	List Total	Pop Hits	Pop Total	Fold Enrichment	Bonferroni	Benjamini	FDR
GOTERM_BP_FAT	GO:0007010~cytoskeleton organization	20	2.76243	0.316466	DLC1, ABLIM1, ABLIM2, ARHGEF2, TNXB, PLEK2, TREX2, FHL3, CETN1, BRCA1, TACC2, OFD1, CDC42EP2, SPAG5, KRT16, TPPP, DMD, KRT14, MAP2, SGCB	520	436	13528	1.19337	1	0.994987	99.8743
GOTERM_BP_FAT	GO:0000226~microtubule cytoskeleton organization	8	1.10497	0.334522	OFD1, SPAG5, TPPP, MAP2, TREX2, CETN1, BRCA1, TACC2	520	147	13528	1.4158	1	0.995144	99.9214
GOTERM_BP_FAT	GO:0007017~microtubule-based process	10	1.38122	0.639054	OFD1, KIF4A, SPAG5, TPPP, MAP2, TREX2, CETN1, BRCA1, DNAH5, TACC2	520	253	13528	1.02828	1	0.999438	100
Annotation Cluster 101	Enrichment Score: 0.38966217457022256
Category	Term	Count	%	PValue	Genes	List Total	Pop Hits	Pop Total	Fold Enrichment	Bonferroni	Benjamini	FDR
UP_SEQ_FEATURE	metal ion-binding site:Iron (heme axial ligand)	8	1.10497	0.071091	CYP2U1, CYP2F1, CYP2C19, EPX, FA2H, CYP1A2, STEAP1, CYB561	708	98	19113	2.20374	1	0.993151	72.0506
GOTERM_BP_FAT	GO:0006091~generation of precursor metabolites and energy	12	1.65746	0.660214	PRKAG3, MCHR1, PPP1R3C, PYGM, NDUFB7, FA2H, SLC25A3, GNAS, CYP1A2, PGK1, STEAP1, CYB561	520	313	13528	0.997395	1	0.999465	100
SP_PIR_KEYWORDS	electron transport	4	0.552486	0.719211	NDUFB7, FA2H, STEAP1, CYB561	711	100	19235	1.08214	1	0.97899	100
GOTERM_BP_FAT	GO:0022900~electron transport chain	4	0.552486	0.818457	NDUFB7, FA2H, STEAP1, CYB561	520	114	13528	0.912821	1	0.999915	100
Annotation Cluster 102	Enrichment Score: 0.3879156836189342
Category	Term	Count	%	PValue	Genes	List Total	Pop Hits	Pop Total	Fold Enrichment	Bonferroni	Benjamini	FDR
GOTERM_BP_FAT	GO:0042531~positive regulation of tyrosine phosphorylation of STAT protein	3	0.414365	0.220131	IL4, IFNG, GHR	520	23	13528	3.39331	1	0.992086	98.7278
GOTERM_BP_FAT	GO:0046427~positive regulation of JAK-STAT cascade	3	0.414365	0.263236	IL4, IFNG, GHR	520	26	13528	3.00178	1	0.992856	99.5311
GOTERM_BP_FAT	GO:0050731~positive regulation of peptidyl-tyrosine phosphorylation	4	0.552486	0.269031	IL4, LACRT, IFNG, GHR	520	47	13528	2.21408	1	0.993273	99.5918
GOTERM_BP_FAT	GO:0042509~regulation of tyrosine phosphorylation of STAT protein	3	0.414365	0.334884	IL4, IFNG, GHR	520	31	13528	2.51762	1	0.995037	99.9222
GOTERM_BP_FAT	GO:0045937~positive regulation of phosphate metabolic process	6	0.828729	0.33845	DLC1, IL4, EDNRA, LACRT, IFNG, GHR	520	100	13528	1.56092	1	0.995236	99.9292
GOTERM_BP_FAT	GO:0010562~positive regulation of phosphorus metabolic process	6	0.828729	0.33845	DLC1, IL4, EDNRA, LACRT, IFNG, GHR	520	100	13528	1.56092	1	0.995236	99.9292
GOTERM_BP_FAT	GO:0001932~regulation of protein amino acid phosphorylation	9	1.24309	0.345921	IL4, EDNRA, LACRT, IFNG, GAB1, PEBP1, BDKRB1, CD6, GHR	520	173	13528	1.3534	1	0.995247	99.942
GOTERM_BP_FAT	GO:0031399~regulation of protein modification process	14	1.9337	0.346085	IL4, PSMB10, DLC1, BDKRB1, BRCA1, EDNRA, CDKN2A, MAD2L1, IFNG, LACRT, GAB1, PEBP1, CD6, GHR	520	295	13528	1.23463	1	0.995128	99.9422
GOTERM_BP_FAT	GO:0046425~regulation of JAK-STAT cascade	3	0.414365	0.404375	IL4, IFNG, GHR	520	36	13528	2.16795	1	0.996794	99.9888
GOTERM_BP_FAT	GO:0001934~positive regulation of protein amino acid phosphorylation	5	0.690608	0.446842	IL4, EDNRA, LACRT, IFNG, GHR	520	89	13528	1.46154	1	0.997474	99.9969
GOTERM_BP_FAT	GO:0010740~positive regulation of protein kinase cascade	8	1.10497	0.460395	IL4, GRM4, SORBS3, NEDD4, RELA, IFNG, TFG, GHR	520	167	13528	1.24625	1	0.997707	99.998
GOTERM_BP_FAT	GO:0050730~regulation of peptidyl-tyrosine phosphorylation	4	0.552486	0.48713	IL4, LACRT, IFNG, GHR	520	68	13528	1.53032	1	0.998242	99.9992
GOTERM_BP_FAT	GO:0042327~positive regulation of phosphorylation	5	0.690608	0.513759	IL4, EDNRA, LACRT, IFNG, GHR	520	97	13528	1.341	1	0.998554	99.9997
GOTERM_BP_FAT	GO:0031401~positive regulation of protein modification process	8	1.10497	0.580425	DLC1, IL4, EDNRA, PSMB10, LACRT, IFNG, BRCA1, GHR	520	187	13528	1.11296	1	0.999211	100
GOTERM_BP_FAT	GO:0051247~positive regulation of protein metabolic process	10	1.38122	0.590823	DLC1, IL4, EDNRA, PSMB10, NEDD4, LACRT, IFNG, BOLL, BRCA1, GHR	520	243	13528	1.07059	1	0.999274	100
GOTERM_BP_FAT	GO:0032270~positive regulation of cellular protein metabolic process	9	1.24309	0.675417	DLC1, IL4, EDNRA, PSMB10, LACRT, IFNG, BOLL, BRCA1, GHR	520	233	13528	1.00489	1	0.999494	100
GOTERM_BP_FAT	GO:0032268~regulation of cellular protein metabolic process	17	2.34807	0.736738	IL4, PSMB10, DLC1, A2M, BDKRB1, BOLL, BRCA1, EDNRA, CDKN2A, MAD2L1, IFNG, LACRT, GAB1, PEBP1, CD6, PPP1R15A, GHR	520	474	13528	0.933041	1	0.999735	100
Annotation Cluster 103	Enrichment Score: 0.3807503268351344
Category	Term	Count	%	PValue	Genes	List Total	Pop Hits	Pop Total	Fold Enrichment	Bonferroni	Benjamini	FDR
GOTERM_BP_FAT	GO:0040008~regulation of growth	17	2.34807	0.23761	ACVRL1, TFCP2L1, MORF4L2, SOCS6, BDKRB1, GHRHR, CDKN2A, CD320, GHRH, TRO, IFNG, CDA, PAPPA2, PCSK1N, SERTAD1, MAP2K5, GHR	520	341	13528	1.29695	1	0.992972	99.1455
GOTERM_BP_FAT	GO:0030308~negative regulation of cell growth	6	0.828729	0.278025	CDKN2A, ACVRL1, TRO, CDA, BDKRB1, SERTAD1	520	92	13528	1.69666	1	0.992816	99.6715
GOTERM_BP_FAT	GO:0001558~regulation of cell growth	10	1.38122	0.328064	CDKN2A, ACVRL1, CD320, TRO, MORF4L2, CDA, PAPPA2, BDKRB1, SERTAD1, MAP2K5	520	194	13528	1.341	1	0.995239	99.9069
GOTERM_BP_FAT	GO:0045792~negative regulation of cell size	6	0.828729	0.330815	CDKN2A, ACVRL1, TRO, CDA, BDKRB1, SERTAD1	520	99	13528	1.57669	1	0.995357	99.9134
GOTERM_BP_FAT	GO:0045926~negative regulation of growth	6	0.828729	0.415053	CDKN2A, ACVRL1, TRO, CDA, BDKRB1, SERTAD1	520	110	13528	1.41902	1	0.996838	99.9918
GOTERM_BP_FAT	GO:0008361~regulation of cell size	7	0.966851	0.807202	CDKN2A, ACVRL1, TRO, CDA, BDKRB1, SERTAD1, MAP2K5	520	206	13528	0.884018	1	0.999893	100
GOTERM_BP_FAT	GO:0032535~regulation of cellular component size	8	1.10497	0.899848	CDC42EP2, CDKN2A, ACVRL1, TRO, CDA, BDKRB1, SERTAD1, MAP2K5	520	271	13528	0.767982	1	0.999984	100
Annotation Cluster 104	Enrichment Score: 0.37852569931944224
Category	Term	Count	%	PValue	Genes	List Total	Pop Hits	Pop Total	Fold Enrichment	Bonferroni	Benjamini	FDR
GOTERM_BP_FAT	GO:0006730~one-carbon metabolic process	7	0.966851	0.259965	FOS, MTHFD2, ALDH1L1, MTR, SUV39H1, CA2, SETD2	520	112	13528	1.62596	1	0.992575	99.4932
SP_PIR_KEYWORDS	methyltransferase	8	1.10497	0.294428	PRDM9, MTR, PCMTD1, SUV39H1, RG9MTD2, SETD2, MLL3, MRM1	711	146	19235	1.48238	1	0.859113	99.3563
GOTERM_BP_FAT	GO:0006479~protein amino acid methylation	3	0.414365	0.444386	MTR, SUV39H1, SETD2	520	39	13528	2.00118	1	0.997488	99.9967
GOTERM_BP_FAT	GO:0008213~protein amino acid alkylation	3	0.414365	0.444386	MTR, SUV39H1, SETD2	520	39	13528	2.00118	1	0.997488	99.9967
GOTERM_BP_FAT	GO:0043414~biopolymer methylation	4	0.552486	0.496885	FOS, MTR, SUV39H1, SETD2	520	69	13528	1.50814	1	0.998295	99.9994
SP_PIR_KEYWORDS	s-adenosyl-l-methionine	5	0.690608	0.530424	PRDM9, MTR, SUV39H1, SETD2, MLL3	711	103	19235	1.31327	1	0.949375	99.9982
GOTERM_BP_FAT	GO:0032259~methylation	4	0.552486	0.562377	FOS, MTR, SUV39H1, SETD2	520	76	13528	1.36923	1	0.99908	99.9999
Annotation Cluster 105	Enrichment Score: 0.37310332740305435
Category	Term	Count	%	PValue	Genes	List Total	Pop Hits	Pop Total	Fold Enrichment	Bonferroni	Benjamini	FDR
GOTERM_BP_FAT	GO:0007595~lactation	3	0.414365	0.292028	BCAT2, USF2, GHRHR	520	28	13528	2.78736	1	0.993731	99.7671
GOTERM_BP_FAT	GO:0030879~mammary gland development	4	0.552486	0.437074	BCAT2, ELF3, USF2, GHRHR	520	63	13528	1.65177	1	0.997271	99.9958
GOTERM_BP_FAT	GO:0048732~gland development	6	0.828729	0.595266	BCAT2, ELF3, GHRH, TFCP2L1, USF2, GHRHR	520	135	13528	1.15624	1	0.999301	100
Annotation Cluster 106	Enrichment Score: 0.3710967726688852
Category	Term	Count	%	PValue	Genes	List Total	Pop Hits	Pop Total	Fold Enrichment	Bonferroni	Benjamini	FDR
SP_PIR_KEYWORDS	Flavoprotein	7	0.966851	0.203472	GCDH, PAOX, CRY2, FMO3, TXNRD2, IL4I1, STEAP1	711	107	19235	1.76985	1	0.818146	96.2798
SP_PIR_KEYWORDS	FAD	7	0.966851	0.245268	GCDH, PAOX, CRY2, FMO3, TXNRD2, IL4I1, STEAP1	711	114	19235	1.66118	1	0.841423	98.2943
UP_SEQ_FEATURE	nucleotide phosphate-binding region:FAD	4	0.552486	0.393741	GCDH, FMO3, TXNRD2, IL4I1	708	61	19113	1.77021	1	0.999993	99.9825
GOTERM_MF_FAT	GO:0050660~FAD binding	4	0.552486	0.511694	GCDH, FMO3, TXNRD2, STEAP1	489	72	12983	1.47501	1	0.994182	99.9983
GOTERM_MF_FAT	GO:0048037~cofactor binding	9	1.24309	0.723791	GCDH, ALDH6A1, ALDH1L1, PYGM, GADL1, FMO3, TDH, TXNRD2, STEAP1	489	249	12983	0.959642	1	0.998974	100
GOTERM_MF_FAT	GO:0050662~coenzyme binding	6	0.828729	0.815531	GCDH, ALDH6A1, FMO3, TDH, TXNRD2, STEAP1	489	181	12983	0.880114	1	0.999701	100
Annotation Cluster 107	Enrichment Score: 0.3608089835866451
Category	Term	Count	%	PValue	Genes	List Total	Pop Hits	Pop Total	Fold Enrichment	Bonferroni	Benjamini	FDR
GOTERM_BP_FAT	GO:0032868~response to insulin stimulus	6	0.828729	0.33845	KHK, HDAC5, RELA, GAB1, GHRHR, GHR	520	100	13528	1.56092	1	0.995236	99.9292
GOTERM_BP_FAT	GO:0032870~cellular response to hormone stimulus	7	0.966851	0.402412	HDAC5, FOS, REN, GAB1, GNAS, GHRHR, GHR	520	133	13528	1.36923	1	0.996762	99.9881
GOTERM_BP_FAT	GO:0032869~cellular response to insulin stimulus	4	0.552486	0.48713	HDAC5, GAB1, GHRHR, GHR	520	68	13528	1.53032	1	0.998242	99.9992
GOTERM_BP_FAT	GO:0043434~response to peptide hormone stimulus	7	0.966851	0.543193	KHK, HDAC5, RELA, GAB1, TIMP4, GHRHR, GHR	520	154	13528	1.18252	1	0.998936	99.9999
Annotation Cluster 108	Enrichment Score: 0.36062922066725206
Category	Term	Count	%	PValue	Genes	List Total	Pop Hits	Pop Total	Fold Enrichment	Bonferroni	Benjamini	FDR
GOTERM_CC_FAT	GO:0044445~cytosolic part	12	1.65746	0.0573376	RPL10L, RPSA, RPL3, VBP1, RPLP2, PRDX5, HBG1, PDRG1, RPL38, HBD, RPS7, PIK3R2	541	152	12782	1.86526	1	0.921573	55.9542
GOTERM_CC_FAT	GO:0022625~cytosolic large ribosomal subunit	4	0.552486	0.215585	RPL10L, RPL3, RPLP2, RPL38	541	38	12782	2.48701	1	0.976914	96.5672
GOTERM_CC_FAT	GO:0022626~cytosolic ribosome	6	0.828729	0.257154	RPL10L, RPSA, RPL3, RPLP2, RPL38, RPS7	541	81	12782	1.75012	1	0.975781	98.3884
GOTERM_CC_FAT	GO:0033279~ribosomal subunit	8	1.10497	0.296965	RPL10L, RPSA, MRPS28, RPL7L1, RPL3, RPLP2, RPL38, RPS7	541	128	12782	1.47666	1	0.97988	99.25
GOTERM_CC_FAT	GO:0015934~large ribosomal subunit	5	0.690608	0.313877	RPL10L, RPL7L1, RPL3, RPLP2, RPL38	541	67	12782	1.76318	1	0.976427	99.4651
GOTERM_BP_FAT	GO:0006414~translational elongation	6	0.828729	0.346099	RPSA, RPL3, EEF2K, RPLP2, RPL38, RPS7	520	101	13528	1.54547	1	0.994992	99.9423
KEGG_PATHWAY	hsa03010:Ribosome	6	0.828729	0.409705	RPL10L, RPSA, RPL3, RPLP2, RPL38, RPS7	246	87	5085	1.42557	1	0.99708	99.8219
SP_PIR_KEYWORDS	ribosome	4	0.552486	0.508562	RPSA, RPL3, RPLP2, RPS7	711	73	19235	1.48238	1	0.943269	99.9966
SP_PIR_KEYWORDS	ribosomal protein	8	1.10497	0.544565	RPL10L, RPSA, MRPS28, RPL7L1, RPL3, RPLP2, RPL38, RPS7	711	188	19235	1.15121	1	0.950807	99.9989
GOTERM_MF_FAT	GO:0003735~structural constituent of ribosome	7	0.966851	0.608566	RPL10L, RPSA, RPL7L1, RPL3, RPLP2, RPL38, RPS7	489	168	12983	1.10625	1	0.996818	99.9999
SP_PIR_KEYWORDS	protein biosynthesis	7	0.966851	0.697464	IARS, RPSA, NARS, RPL3, EIF2S3, RPLP2, RPS7	711	188	19235	1.00731	1	0.975851	100
GOTERM_BP_FAT	GO:0006412~translation	12	1.65746	0.729475	RPL10L, IARS, RPSA, NARS, ICT1, RPL7L1, RPL3, EEF2K, EIF2S3, RPLP2, RPL38, RPS7	520	331	13528	0.943156	1	0.999711	100
GOTERM_CC_FAT	GO:0015935~small ribosomal subunit	3	0.414365	0.751668	RPSA, MRPS28, RPS7	541	63	12782	1.12508	1	0.997007	100
GOTERM_CC_FAT	GO:0005840~ribosome	8	1.10497	0.808853	RPL10L, RPSA, MRPS28, RPL7L1, RPL3, RPLP2, RPL38, RPS7	541	215	12782	0.87913	1	0.998474	100
SP_PIR_KEYWORDS	ribonucleoprotein	9	1.24309	0.812509	RPL10L, RPSA, MRPS28, RPL7L1, RPL3, RPLP2, RPL38, RPS7, SLBP	711	279	19235	0.872692	1	0.990468	100
GOTERM_CC_FAT	GO:0030529~ribonucleoprotein complex	16	2.20994	0.954086	PTGES3, RPSA, DHX9, MRPS28, ZCRB1, RPLP2, RPL38, NCL, BRCA1, RPS7, SLBP, RPL10L, AQR, RPL7L1, RPL3, POP4	541	515	12782	0.734031	1	0.999857	100
Annotation Cluster 109	Enrichment Score: 0.3562392337870079
Category	Term	Count	%	PValue	Genes	List Total	Pop Hits	Pop Total	Fold Enrichment	Bonferroni	Benjamini	FDR
GOTERM_BP_FAT	GO:0006790~sulfur metabolic process	8	1.10497	0.153071	TPK1, SEPHS2, BGN, SULF1, MTR, SLC19A3, GGT1, GHR	520	115	13528	1.80977	1	0.991217	94.5872
GOTERM_BP_FAT	GO:0044272~sulfur compound biosynthetic process	4	0.552486	0.300673	TPK1, SEPHS2, MTR, GGT1	520	50	13528	2.08123	1	0.993881	99.8123
GOTERM_BP_FAT	GO:0009108~coenzyme biosynthetic process	4	0.552486	0.496885	TPK1, MTHFD2, MTR, GGT1	520	69	13528	1.50814	1	0.998295	99.9994
GOTERM_BP_FAT	GO:0051186~cofactor metabolic process	8	1.10497	0.624715	TPK1, MTHFD2, UGT1A6, UGT1A9, TALDO1, ALDH1L1, UGT1A3, MTR, GGT1, CYP1A2	520	195	13528	1.0673	1	0.999361	100
GOTERM_BP_FAT	GO:0006732~coenzyme metabolic process	6	0.828729	0.703727	TPK1, MTHFD2, TALDO1, ALDH1L1, MTR, GGT1	520	153	13528	1.02021	1	0.999634	100
GOTERM_BP_FAT	GO:0051188~cofactor biosynthetic process	4	0.552486	0.72483	TPK1, MTHFD2, MTR, GGT1	520	97	13528	1.0728	1	0.999699	100
Annotation Cluster 110	Enrichment Score: 0.34075438037093914
Category	Term	Count	%	PValue	Genes	List Total	Pop Hits	Pop Total	Fold Enrichment	Bonferroni	Benjamini	FDR
GOTERM_BP_FAT	GO:0016054~organic acid catabolic process	7	0.966851	0.253483	ALDH6A1, BCAT2, GLUD2, FAAH, ECHS1, DBH, CPT1A	520	111	13528	1.64061	1	0.992509	99.4094
GOTERM_BP_FAT	GO:0046395~carboxylic acid catabolic process	7	0.966851	0.253483	ALDH6A1, BCAT2, GLUD2, FAAH, ECHS1, DBH, CPT1A	520	111	13528	1.64061	1	0.992509	99.4094
KEGG_PATHWAY	hsa00280:Valine, leucine and isoleucine degradation	4	0.552486	0.356598	ALDH6A1, BCAT2, ECHS1, IL4I1	246	44	5085	1.87916	1	0.996641	99.4988
GOTERM_BP_FAT	GO:0009062~fatty acid catabolic process	3	0.414365	0.404375	FAAH, ECHS1, CPT1A	520	36	13528	2.16795	1	0.996794	99.9888
GOTERM_BP_FAT	GO:0009063~cellular amino acid catabolic process	4	0.552486	0.48713	ALDH6A1, BCAT2, GLUD2, DBH	520	68	13528	1.53032	1	0.998242	99.9992
GOTERM_BP_FAT	GO:0009310~amine catabolic process	4	0.552486	0.580115	ALDH6A1, BCAT2, GLUD2, DBH	520	78	13528	1.33412	1	0.999226	100
GOTERM_BP_FAT	GO:0044242~cellular lipid catabolic process	3	0.414365	0.79463	FAAH, ECHS1, CPT1A	520	76	13528	1.02692	1	0.999871	100
GOTERM_BP_FAT	GO:0016042~lipid catabolic process	5	0.690608	0.903192	PLCH2, FAAH, ECHS1, CPT1A, PNLIPRP3	520	173	13528	0.75189	1	0.999986	100
Annotation Cluster 111	Enrichment Score: 0.3378606363803859
Category	Term	Count	%	PValue	Genes	List Total	Pop Hits	Pop Total	Fold Enrichment	Bonferroni	Benjamini	FDR
GOTERM_CC_FAT	GO:0031968~organelle outer membrane	7	0.966851	0.276307	MSTO1, PEBP1, GK, ITPR3, VDAC2, GHRHR, CPT1A	541	104	12782	1.59025	1	0.97768	98.8787
GOTERM_CC_FAT	GO:0019867~outer membrane	7	0.966851	0.305782	MSTO1, PEBP1, GK, ITPR3, VDAC2, GHRHR, CPT1A	541	108	12782	1.53135	1	0.975924	99.3705
SP_PIR_KEYWORDS	mitochondrion outer membrane	4	0.552486	0.480525	MSTO1, GK, VDAC2, CPT1A	711	70	19235	1.54591	1	0.937677	99.9923
GOTERM_CC_FAT	GO:0005741~mitochondrial outer membrane	5	0.690608	0.531076	MSTO1, PEBP1, GK, VDAC2, CPT1A	541	90	12782	1.31259	1	0.986715	99.9973
GOTERM_CC_FAT	GO:0031966~mitochondrial membrane	12	1.65746	0.948461	PPIF, MCART6, GCDH, MSTO1, NDUFB7, SLC25A10, SLC25A22, SLC25A3, PEBP1, GK, VDAC2, CPT1A	541	394	12782	0.719592	1	0.999813	100
Annotation Cluster 112	Enrichment Score: 0.33766389524823714
Category	Term	Count	%	PValue	Genes	List Total	Pop Hits	Pop Total	Fold Enrichment	Bonferroni	Benjamini	FDR
SP_PIR_KEYWORDS	signal transduction	5	0.690608	0.0389711	GNA11, OR3A1, ARAF, GAB1, GNAS	711	35	19235	3.86478	1	0.624174	43.7362
KEGG_PATHWAY	hsa04540:Gap junction	5	0.690608	0.628474	TJP1, GNA11, GNAS, ITPR3, MAP2K5	246	89	5085	1.16128	1	0.999066	99.9993
KEGG_PATHWAY	hsa04730:Long-term depression	4	0.552486	0.653746	GNA11, ARAF, GNAS, ITPR3	246	69	5085	1.1983	1	0.99894	99.9997
KEGG_PATHWAY	hsa04270:Vascular smooth muscle contraction	5	0.690608	0.796384	EDNRA, GNA11, ARAF, GNAS, ITPR3	246	112	5085	0.922801	1	0.99821	100
KEGG_PATHWAY	hsa04912:GnRH signaling pathway	4	0.552486	0.859033	GNA11, GNAS, FSHB, ITPR3	246	98	5085	0.843703	1	0.998437	100
KEGG_PATHWAY	hsa04020:Calcium signaling pathway	7	0.966851	0.859894	EDNRA, GNA11, CHRNA7, GNAS, BDKRB1, ITPR3, VDAC2	246	176	5085	0.822131	1	0.998247	100
Annotation Cluster 113	Enrichment Score: 0.3324949458786143
Category	Term	Count	%	PValue	Genes	List Total	Pop Hits	Pop Total	Fold Enrichment	Bonferroni	Benjamini	FDR
GOTERM_CC_FAT	GO:0030424~axon	9	1.24309	0.357991	CDK5R1, SLC6A1, GHRH, GRIK4, PEBP1, CNTN4, ADRBK1, CA2, DBH	541	159	12782	1.33736	1	0.974225	99.7874
GOTERM_CC_FAT	GO:0043025~cell soma	9	1.24309	0.416155	CDK5R1, GHRH, GRIK4, MAP2, PEBP1, GRIN3A, KCNJ2, ITPR3, GHR	541	168	12782	1.26571	1	0.980541	99.9431
GOTERM_CC_FAT	GO:0043679~nerve terminal	3	0.414365	0.467309	GHRH, GRIK4, PEBP1	541	37	12782	1.91567	1	0.981794	99.9841
GOTERM_CC_FAT	GO:0033267~axon part	3	0.414365	0.671876	GHRH, GRIK4, PEBP1	541	54	12782	1.31259	1	0.994871	100
Annotation Cluster 114	Enrichment Score: 0.33050218040385015
Category	Term	Count	%	PValue	Genes	List Total	Pop Hits	Pop Total	Fold Enrichment	Bonferroni	Benjamini	FDR
GOTERM_BP_FAT	GO:0001932~regulation of protein amino acid phosphorylation	9	1.24309	0.345921	IL4, EDNRA, LACRT, IFNG, GAB1, PEBP1, BDKRB1, CD6, GHR	520	173	13528	1.3534	1	0.995247	99.942
GOTERM_BP_FAT	GO:0018108~peptidyl-tyrosine phosphorylation	3	0.414365	0.531507	IFNG, CD6, GHR	520	46	13528	1.69666	1	0.998797	99.9998
GOTERM_BP_FAT	GO:0018212~peptidyl-tyrosine modification	3	0.414365	0.554635	IFNG, CD6, GHR	520	48	13528	1.62596	1	0.999008	99.9999
Annotation Cluster 115	Enrichment Score: 0.3287267907950233
Category	Term	Count	%	PValue	Genes	List Total	Pop Hits	Pop Total	Fold Enrichment	Bonferroni	Benjamini	FDR
GOTERM_BP_FAT	GO:0005976~polysaccharide metabolic process	7	0.966851	0.253483	PRKAG3, PPP1R3C, GCNT2, BGN, PYGM, MGAM, ITIH5	520	111	13528	1.64061	1	0.992509	99.4094
GOTERM_BP_FAT	GO:0000271~polysaccharide biosynthetic process	3	0.414365	0.51964	PRKAG3, PPP1R3C, GCNT2	520	45	13528	1.73436	1	0.998569	99.9997
GOTERM_BP_FAT	GO:0016051~carbohydrate biosynthetic process	4	0.552486	0.783733	PRKAG3, PPP1R3C, GCNT2, SLC25A10	520	107	13528	0.972538	1	0.999851	100
Annotation Cluster 116	Enrichment Score: 0.3277620351573931
Category	Term	Count	%	PValue	Genes	List Total	Pop Hits	Pop Total	Fold Enrichment	Bonferroni	Benjamini	FDR
GOTERM_BP_FAT	GO:0010243~response to organic nitrogen	5	0.690608	0.222077	SLC6A1, RELA, DRD4, PEBP1, DBH	520	63	13528	2.06471	1	0.992159	98.7825
GOTERM_BP_FAT	GO:0051969~regulation of transmission of nerve impulse	7	0.966851	0.497531	EGR1, SLC6A1, IFNG, DRD4, PEBP1, CNTN4, LGI1	520	147	13528	1.23883	1	0.998187	99.9994
GOTERM_BP_FAT	GO:0031644~regulation of neurological system process	7	0.966851	0.536777	EGR1, SLC6A1, IFNG, DRD4, PEBP1, CNTN4, LGI1	520	153	13528	1.19025	1	0.998856	99.9999
GOTERM_BP_FAT	GO:0050804~regulation of synaptic transmission	6	0.828729	0.601839	EGR1, SLC6A1, DRD4, PEBP1, CNTN4, LGI1	520	136	13528	1.14774	1	0.999257	100
GOTERM_BP_FAT	GO:0044057~regulation of system process	12	1.65746	0.643563	INHBB, EGR1, SLC6A1, IFNG, DRD4, ACE2, PEBP1, CNTN4, ADRBK1, LGI1, DBH, GLP1R	520	309	13528	1.01031	1	0.999438	100
Annotation Cluster 117	Enrichment Score: 0.3272141082406232
Category	Term	Count	%	PValue	Genes	List Total	Pop Hits	Pop Total	Fold Enrichment	Bonferroni	Benjamini	FDR
UP_SEQ_FEATURE	domain:Kazal-like	3	0.414365	0.438531	SMOC1, SLCO1B1, FSTL4	708	40	19113	2.02468	1	0.999997	99.9954
SMART	SM00280:KAZAL	3	0.414365	0.446987	SMOC1, SLCO1B1, FSTL4	298	46	9079	1.98694	1	0.992194	99.9448
INTERPRO	IPR002350:Proteinase inhibitor I1, Kazal	3	0.414365	0.532185	SMOC1, SLCO1B1, FSTL4	641	46	16659	1.69494	1	0.999987	99.9995
Annotation Cluster 118	Enrichment Score: 0.32092739406418175
Category	Term	Count	%	PValue	Genes	List Total	Pop Hits	Pop Total	Fold Enrichment	Bonferroni	Benjamini	FDR
GOTERM_CC_FAT	GO:0016323~basolateral plasma membrane	12	1.65746	0.240273	PARVG, DLC1, TJP1, SORBS3, IL1RL1, DMD, MS4A1, CASK, CEACAM5, CA2, SLC4A1, MLF2	541	203	12782	1.39665	1	0.977805	97.7982
GOTERM_CC_FAT	GO:0030055~cell-substrate junction	7	0.966851	0.335776	PARVG, DLC1, SORBS3, IL1RL1, DMD, MS4A1, MLF2	541	112	12782	1.47666	1	0.97918	99.6591
GOTERM_CC_FAT	GO:0005925~focal adhesion	6	0.828729	0.432822	PARVG, DLC1, SORBS3, IL1RL1, MS4A1, MLF2	541	102	12782	1.3898	1	0.980338	99.962
GOTERM_CC_FAT	GO:0005924~cell-substrate adherens junction	6	0.828729	0.466058	PARVG, DLC1, SORBS3, IL1RL1, MS4A1, MLF2	541	106	12782	1.33736	1	0.98271	99.9836
GOTERM_CC_FAT	GO:0005912~adherens junction	7	0.966851	0.644099	PARVG, DLC1, TJP1, SORBS3, IL1RL1, MS4A1, MLF2	541	155	12782	1.06701	1	0.993742	99.9999
GOTERM_BP_FAT	GO:0031589~cell-substrate adhesion	4	0.552486	0.73124	PARVG, DLC1, SORBS3, SNED1	520	98	13528	1.06185	1	0.999711	100
GOTERM_CC_FAT	GO:0070161~anchoring junction	7	0.966851	0.739591	PARVG, DLC1, TJP1, SORBS3, IL1RL1, MS4A1, MLF2	541	172	12782	0.961548	1	0.996974	100
Annotation Cluster 119	Enrichment Score: 0.31531479763526965
Category	Term	Count	%	PValue	Genes	List Total	Pop Hits	Pop Total	Fold Enrichment	Bonferroni	Benjamini	FDR
UP_SEQ_FEATURE	domain:LIM zinc-binding 4	3	0.414365	0.0602373	ABLIM1, ABLIM2, FHL3	708	11	19113	7.36248	1	0.993303	65.8349
UP_SEQ_FEATURE	domain:LIM zinc-binding 3	3	0.414365	0.235991	ABLIM1, ABLIM2, FHL3	708	25	19113	3.23949	1	0.99994	99.0468
UP_SEQ_FEATURE	domain:LIM zinc-binding 1	3	0.414365	0.556712	ABLIM1, ABLIM2, FHL3	708	50	19113	1.61975	1	1	99.9999
UP_SEQ_FEATURE	domain:LIM zinc-binding 2	3	0.414365	0.556712	ABLIM1, ABLIM2, FHL3	708	50	19113	1.61975	1	1	99.9999
SMART	SM00132:LIM	3	0.414365	0.695212	ABLIM1, ABLIM2, FHL3	298	73	9079	1.25205	1	0.997914	100
SP_PIR_KEYWORDS	LIM domain	3	0.414365	0.742951	ABLIM1, ABLIM2, FHL3	711	71	19235	1.1431	1	0.981927	100
INTERPRO	IPR001781:Zinc finger, LIM-type	3	0.414365	0.77632	ABLIM1, ABLIM2, FHL3	641	73	16659	1.06804	1	1	100
GOTERM_CC_FAT	GO:0015629~actin cytoskeleton	9	1.24309	0.886638	ABLIM1, ABLIM2, SORBS2, MYO7B, GNA11, MYL1, FHL3, CASK, TPM2	541	269	12782	0.790482	1	0.999355	100
GOTERM_MF_FAT	GO:0003779~actin binding	9	1.24309	0.927431	ABLIM1, PARVG, ABLIM2, MYO7B, DMD, FHL3, SLC4A1, TPM2, SNTA1	489	326	12983	0.732978	1	0.99998	100
Annotation Cluster 120	Enrichment Score: 0.3152076172090749
Category	Term	Count	%	PValue	Genes	List Total	Pop Hits	Pop Total	Fold Enrichment	Bonferroni	Benjamini	FDR
INTERPRO	IPR004729:Transient receptor potential channel	3	0.414365	0.0644182	TRPC3, TRPC7, TRPV6	641	11	16659	7.08793	1	0.990738	65.6249
GOTERM_MF_FAT	GO:0005262~calcium channel activity	6	0.828729	0.175745	TRPC3, TRPC7, MS4A2, TRPV6, GRIN3A, ITPR3	489	79	12983	2.01646	1	0.909904	94.8456
GOTERM_BP_FAT	GO:0015674~di-, tri-valent inorganic cation transport	10	1.38122	0.235051	FTMT, SLC11A1, TRPC3, SLC24A3, TRPC7, CHRNA7, TRPV6, GRIN3A, ITPR3, STEAP1	520	176	13528	1.47815	1	0.992805	99.0937
SP_PIR_KEYWORDS	calcium transport	5	0.690608	0.384153	TRPC3, SLC24A3, TRPC7, TRPV6, ITPR3	711	85	19235	1.59138	1	0.90178	99.91
SP_PIR_KEYWORDS	calcium channel	4	0.552486	0.392432	TRPC3, TRPC7, TRPV6, ITPR3	711	61	19235	1.774	1	0.903862	99.926
INTERPRO	IPR005821:Ion transport	6	0.828729	0.416181	KCNA10, TRPC3, TRPC7, TRPV6, KCNQ2, ITPR3	641	110	16659	1.41759	1	0.999933	99.9821
GOTERM_BP_FAT	GO:0006816~calcium ion transport	7	0.966851	0.463997	TRPC3, SLC24A3, TRPC7, CHRNA7, TRPV6, GRIN3A, ITPR3	520	142	13528	1.28245	1	0.997743	99.9982
UP_SEQ_FEATURE	repeat:ANK 4	6	0.828729	0.699558	CDKN2A, TRPC3, TRPC7, ASB12, TRPV6, ASB4	708	158	19113	1.02516	1	1	100
SMART	SM00248:ANK	7	0.966851	0.796549	CDKN2A, TRPC3, TRPC7, ASB12, TRPV6, ANKRD40, ASB4	298	238	9079	0.896072	1	0.999625	100
UP_SEQ_FEATURE	repeat:ANK 3	6	0.828729	0.848857	CDKN2A, TRPC3, TRPC7, ASB12, TRPV6, ASB4	708	194	19113	0.83492	1	1	100
UP_SEQ_FEATURE	repeat:ANK 1	7	0.966851	0.860212	CDKN2A, TRPC3, TRPC7, ASB12, TRPV6, ANKRD40, ASB4	708	231	19113	0.818053	1	1	100
UP_SEQ_FEATURE	repeat:ANK 2	7	0.966851	0.862896	CDKN2A, TRPC3, TRPC7, ASB12, TRPV6, ANKRD40, ASB4	708	232	19113	0.814527	1	1	100
UP_SEQ_FEATURE	repeat:ANK 5	4	0.552486	0.867535	TRPC3, ASB12, TRPV6, ASB4	708	131	19113	0.824298	1	1	100
SP_PIR_KEYWORDS	ank repeat	7	0.966851	0.881651	CDKN2A, TRPC3, TRPC7, ASB12, TRPV6, ANKRD40, ASB4	711	240	19235	0.789059	1	0.996409	100
INTERPRO	IPR002110:Ankyrin	7	0.966851	0.898975	CDKN2A, TRPC3, TRPC7, ASB12, TRPV6, ANKRD40, ASB4	641	238	16659	0.764385	1	1	100
Annotation Cluster 121	Enrichment Score: 0.3137094391301522
Category	Term	Count	%	PValue	Genes	List Total	Pop Hits	Pop Total	Fold Enrichment	Bonferroni	Benjamini	FDR
GOTERM_BP_FAT	GO:0005976~polysaccharide metabolic process	7	0.966851	0.253483	PRKAG3, PPP1R3C, GCNT2, BGN, PYGM, MGAM, ITIH5	520	111	13528	1.64061	1	0.992509	99.4094
GOTERM_BP_FAT	GO:0030203~glycosaminoglycan metabolic process	3	0.414365	0.629088	GCNT2, BGN, ITIH5	520	55	13528	1.41902	1	0.999372	100
GOTERM_BP_FAT	GO:0006022~aminoglycan metabolic process	3	0.414365	0.718144	GCNT2, BGN, ITIH5	520	65	13528	1.20071	1	0.999685	100
Annotation Cluster 122	Enrichment Score: 0.3068690098969067
Category	Term	Count	%	PValue	Genes	List Total	Pop Hits	Pop Total	Fold Enrichment	Bonferroni	Benjamini	FDR
SP_PIR_KEYWORDS	microtubule	11	1.51934	0.349679	CSPP1, ARHGEF2, KIF4A, KIAA0284, SPAG5, MAP2, TREX2, MAP4, DNAI2, DNAH5, DNM2	711	231	19235	1.28826	1	0.884652	99.8022
GOTERM_CC_FAT	GO:0005874~microtubule	13	1.79558	0.490255	KIF4A, ARHGEF2, KIAA0284, TREX2, DNAI2, TRIM63, DNAH5, CSPP1, SPAG5, TPPP, MAP2, MAP4, DNM2	541	274	12782	1.12097	1	0.98318	99.9914
GOTERM_CC_FAT	GO:0015630~microtubule cytoskeleton	24	3.31492	0.54796	DHX9, ARHGEF2, KIF4A, KIAA0284, IL1RL1, TREX2, CEP164, CETN1, TRIM63, DNAI2, BRCA1, DNAH5, TACC2, CSPP1, OFD1, MAD2L1, SPAG5, TPPP, MAP2, MAP4, TOP2A, MAP2K5, DNM2, CDH23	541	549	12782	1.03286	1	0.987734	99.9984
GOTERM_CC_FAT	GO:0005875~microtubule associated complex	5	0.690608	0.630498	MAP2, TREX2, MAP4, DNAI2, DNAH5	541	102	12782	1.15817	1	0.993797	99.9999
Annotation Cluster 123	Enrichment Score: 0.3001479286434718
Category	Term	Count	%	PValue	Genes	List Total	Pop Hits	Pop Total	Fold Enrichment	Bonferroni	Benjamini	FDR
GOTERM_BP_FAT	GO:0048015~phosphoinositide-mediated signaling	6	0.828729	0.248675	EDNRA, F2RL3, SPAG5, GNA11, LACRT, TOP2A	520	88	13528	1.77378	1	0.992733	99.3389
GOTERM_BP_FAT	GO:0010863~positive regulation of phospholipase C activity	4	0.552486	0.457336	EDNRA, F2RL3, GNA11, MS4A2	520	65	13528	1.60095	1	0.997694	99.9978
GOTERM_BP_FAT	GO:0007202~activation of phospholipase C activity	4	0.552486	0.457336	EDNRA, F2RL3, GNA11, MS4A2	520	65	13528	1.60095	1	0.997694	99.9978
GOTERM_BP_FAT	GO:0010518~positive regulation of phospholipase activity	4	0.552486	0.496885	EDNRA, F2RL3, GNA11, MS4A2	520	69	13528	1.50814	1	0.998295	99.9994
GOTERM_BP_FAT	GO:0010517~regulation of phospholipase activity	4	0.552486	0.51611	EDNRA, F2RL3, GNA11, MS4A2	520	71	13528	1.46566	1	0.998581	99.9997
GOTERM_BP_FAT	GO:0060193~positive regulation of lipase activity	4	0.552486	0.553339	EDNRA, F2RL3, GNA11, MS4A2	520	75	13528	1.38749	1	0.999032	99.9999
GOTERM_BP_FAT	GO:0007200~activation of phospholipase C activity by G-protein coupled receptor protein signaling pathway coupled to IP3 second messenger	3	0.414365	0.598423	EDNRA, F2RL3, GNA11	520	52	13528	1.50089	1	0.999277	100
GOTERM_BP_FAT	GO:0060191~regulation of lipase activity	4	0.552486	0.654119	EDNRA, F2RL3, GNA11, MS4A2	520	87	13528	1.19611	1	0.999458	100
GOTERM_BP_FAT	GO:0051345~positive regulation of hydrolase activity	7	0.966851	0.688512	DLC1, EDNRA, F2RL3, CDKN2A, GNA11, IFNG, MS4A2	520	179	13528	1.01736	1	0.999563	100
Annotation Cluster 124	Enrichment Score: 0.2952911235225618
Category	Term	Count	%	PValue	Genes	List Total	Pop Hits	Pop Total	Fold Enrichment	Bonferroni	Benjamini	FDR
GOTERM_BP_FAT	GO:0009416~response to light stimulus	8	1.10497	0.27924	FOS, TRPC3, NEDD4, RELA, ERCC3, DBH, OPN3, SAG	520	138	13528	1.50814	1	0.992775	99.6811
GOTERM_BP_FAT	GO:0007602~phototransduction	3	0.414365	0.363039	TRPC3, OPN3, SAG	520	33	13528	2.36503	1	0.995356	99.9636
GOTERM_BP_FAT	GO:0009583~detection of light stimulus	3	0.414365	0.444386	TRPC3, OPN3, SAG	520	39	13528	2.00118	1	0.997488	99.9967
GOTERM_BP_FAT	GO:0051606~detection of stimulus	5	0.690608	0.668354	SYT1, TRPC3, TAS1R3, OPN3, SAG	520	118	13528	1.10235	1	0.999485	100
GOTERM_BP_FAT	GO:0009582~detection of abiotic stimulus	3	0.414365	0.718144	TRPC3, OPN3, SAG	520	65	13528	1.20071	1	0.999685	100
GOTERM_BP_FAT	GO:0009581~detection of external stimulus	3	0.414365	0.782247	TRPC3, OPN3, SAG	520	74	13528	1.05468	1	0.999855	100
Annotation Cluster 125	Enrichment Score: 0.29309732568344654
Category	Term	Count	%	PValue	Genes	List Total	Pop Hits	Pop Total	Fold Enrichment	Bonferroni	Benjamini	FDR
UP_SEQ_FEATURE	region of interest:Calmodulin-binding	4	0.552486	0.3328	MAP2, EEF2K, CASK, SNTA1	708	55	19113	1.96333	1	0.999972	99.9084
GOTERM_MF_FAT	GO:0005516~calmodulin binding	6	0.828729	0.609394	SYT1, MAP2, EEF2K, CASK, TRPV6, SNTA1	489	140	12983	1.13786	1	0.996718	99.9999
SP_PIR_KEYWORDS	calmodulin-binding	5	0.690608	0.651068	MAP2, EEF2K, CASK, TRPV6, SNTA1	711	120	19235	1.12723	1	0.970832	100
Annotation Cluster 126	Enrichment Score: 0.29306400536752136
Category	Term	Count	%	PValue	Genes	List Total	Pop Hits	Pop Total	Fold Enrichment	Bonferroni	Benjamini	FDR
UP_SEQ_FEATURE	zinc finger region:PHD-type 2	3	0.414365	0.305272	AIRE, MLL3, CHD5	708	30	19113	2.69958	1	0.999956	99.8157
UP_SEQ_FEATURE	zinc finger region:PHD-type 1	3	0.414365	0.346371	AIRE, MLL3, CHD5	708	33	19113	2.45416	1	0.999975	99.9358
SMART	SM00249:PHD	4	0.552486	0.568823	BAZ1B, AIRE, MLL3, CHD5	298	90	9079	1.35406	1	0.995616	99.9976
INTERPRO	IPR019787:Zinc finger, PHD-finger	4	0.552486	0.639297	BAZ1B, AIRE, MLL3, CHD5	641	85	16659	1.22302	1	0.999999	100
GOTERM_MF_FAT	GO:0003682~chromatin binding	6	0.828729	0.669723	BAZ1B, SMARCC1, AIRE, SUV39H1, CHD5, TOP2A	489	150	12983	1.062	1	0.998411	100
INTERPRO	IPR001965:Zinc finger, PHD-type	4	0.552486	0.677348	BAZ1B, AIRE, MLL3, CHD5	641	90	16659	1.15507	1	1	100
Annotation Cluster 127	Enrichment Score: 0.291284010243659
Category	Term	Count	%	PValue	Genes	List Total	Pop Hits	Pop Total	Fold Enrichment	Bonferroni	Benjamini	FDR
GOTERM_BP_FAT	GO:0010038~response to metal ion	9	1.24309	0.122954	KHK, SYT1, SLC6A1, NEDD4, KRT14, PEBP1, TXNRD2, CA2, ITPR3	520	129	13528	1.81503	1	0.990136	90.0043
GOTERM_BP_FAT	GO:0051592~response to calcium ion	5	0.690608	0.15954	SYT1, SLC6A1, NEDD4, PEBP1, ITPR3	520	55	13528	2.36503	1	0.991159	95.2689
GOTERM_BP_FAT	GO:0051260~protein homooligomerization	6	0.828729	0.300475	SYT1, TNFSF11, SLC6A1, CDA, PEBP1, ITPR3	520	95	13528	1.64308	1	0.994041	99.8113
GOTERM_BP_FAT	GO:0051259~protein oligomerization	6	0.828729	0.802528	SYT1, TNFSF11, SLC6A1, CDA, PEBP1, ITPR3	520	174	13528	0.897082	1	0.999888	100
GOTERM_BP_FAT	GO:0070271~protein complex biogenesis	11	1.51934	0.994334	SYT1, POLR2G, MSTO1, TNFSF11, SLC6A1, TPPP, CNKSR3, CDA, PEBP1, ITPR3, ERCC3	520	505	13528	0.566672	1	1	100
GOTERM_BP_FAT	GO:0006461~protein complex assembly	11	1.51934	0.994334	SYT1, POLR2G, MSTO1, TNFSF11, SLC6A1, TPPP, CNKSR3, CDA, PEBP1, ITPR3, ERCC3	520	505	13528	0.566672	1	1	100
GOTERM_BP_FAT	GO:0065003~macromolecular complex assembly	12	1.65746	0.999729	SYT1, POLR2G, MSTO1, TNFSF11, SLC6A1, HIST1H1B, TPPP, CNKSR3, CDA, PEBP1, ITPR3, ERCC3	520	665	13528	0.469451	1	1	100
GOTERM_BP_FAT	GO:0043933~macromolecular complex subunit organization	13	1.79558	0.999773	POLR2G, SYT1, MSTO1, SLC6A1, HIST1H1B, CNKSR3, ITPR3, TNFSF11, TPPP, ICT1, CDA, PEBP1, ERCC3	520	710	13528	0.476338	1	1	100
Annotation Cluster 128	Enrichment Score: 0.28970656454813154
Category	Term	Count	%	PValue	Genes	List Total	Pop Hits	Pop Total	Fold Enrichment	Bonferroni	Benjamini	FDR
SMART	SM00298:CHROMO	3	0.414365	0.281721	SMARCC1, SUV39H1, CHD5	298	32	9079	2.85623	1	0.965134	98.4857
INTERPRO	IPR000953:Chromo domain	3	0.414365	0.349619	SMARCC1, SUV39H1, CHD5	641	32	16659	2.43648	1	0.999795	99.8991
GOTERM_MF_FAT	GO:0003682~chromatin binding	6	0.828729	0.669723	BAZ1B, SMARCC1, AIRE, SUV39H1, CHD5, TOP2A	489	150	12983	1.062	1	0.998411	100
GOTERM_BP_FAT	GO:0006333~chromatin assembly or disassembly	5	0.690608	0.723288	BAZ1B, HIST1H1B, SMARCC1, SUV39H1, CHD5	520	127	13528	1.02423	1	0.999695	100
GOTERM_CC_FAT	GO:0000785~chromatin	8	1.10497	0.746184	BAZ1B, NEDD4, HIST1H1B, SMARCC1, SUV39H1, HMGN4, CHD5, STAG2	541	200	12782	0.945065	1	0.996919	100
Annotation Cluster 129	Enrichment Score: 0.28495034479935116
Category	Term	Count	%	PValue	Genes	List Total	Pop Hits	Pop Total	Fold Enrichment	Bonferroni	Benjamini	FDR
GOTERM_BP_FAT	GO:0030099~myeloid cell differentiation	5	0.690608	0.480721	TM7SF4, PKNOX1, TNFSF11, SP1, KLF1	520	93	13528	1.39868	1	0.998118	99.999
GOTERM_BP_FAT	GO:0030218~erythrocyte differentiation	3	0.414365	0.495312	PKNOX1, SP1, KLF1	520	43	13528	1.81503	1	0.998288	99.9994
GOTERM_BP_FAT	GO:0048872~homeostasis of number of cells	5	0.690608	0.53789	PKNOX1, SP1, IFNG, KLF1, ZC3H8	520	100	13528	1.30077	1	0.998852	99.9999
GOTERM_BP_FAT	GO:0034101~erythrocyte homeostasis	3	0.414365	0.565892	PKNOX1, SP1, KLF1	520	49	13528	1.59278	1	0.999074	100
Annotation Cluster 130	Enrichment Score: 0.26893837560769546
Category	Term	Count	%	PValue	Genes	List Total	Pop Hits	Pop Total	Fold Enrichment	Bonferroni	Benjamini	FDR
GOTERM_CC_FAT	GO:0016363~nuclear matrix	4	0.552486	0.423589	KIF4A, LMNB1, GMCL1L, GHRHR	541	56	12782	1.68762	1	0.980909	99.9524
GOTERM_CC_FAT	GO:0034399~nuclear periphery	4	0.552486	0.479267	KIF4A, LMNB1, GMCL1L, GHRHR	541	61	12782	1.54929	1	0.983152	99.9884
GOTERM_CC_FAT	GO:0005635~nuclear envelope	8	1.10497	0.768533	EDNRA, MAD2L1, HTATIP2, LMNB1, GMCL1L, ITPR3, KPNA1, GHRHR	541	205	12782	0.922014	1	0.997462	100
Annotation Cluster 131	Enrichment Score: 0.2682858457751272
Category	Term	Count	%	PValue	Genes	List Total	Pop Hits	Pop Total	Fold Enrichment	Bonferroni	Benjamini	FDR
GOTERM_BP_FAT	GO:0002521~leukocyte differentiation	8	1.10497	0.238016	EGR1, IL4, HDAC5, TM7SF4, PKNOX1, TNFSF11, NFAM1, CD79A	520	131	13528	1.58873	1	0.992774	99.1534
GOTERM_BP_FAT	GO:0030183~B cell differentiation	4	0.552486	0.279544	IL4, HDAC5, NFAM1, CD79A	520	48	13528	2.16795	1	0.992596	99.6835
GOTERM_BP_FAT	GO:0042113~B cell activation	5	0.690608	0.333414	IL4, HDAC5, MS4A1, NFAM1, CD79A	520	76	13528	1.71154	1	0.99532	99.9191
GOTERM_BP_FAT	GO:0030098~lymphocyte differentiation	6	0.828729	0.361426	EGR1, IL4, HDAC5, PKNOX1, NFAM1, CD79A	520	103	13528	1.51546	1	0.99534	99.9619
GOTERM_BP_FAT	GO:0051091~positive regulation of transcription factor activity	4	0.552486	0.406172	IL4, HDAC5, RELA, NFAM1	520	60	13528	1.73436	1	0.996731	99.9894
GOTERM_BP_FAT	GO:0043388~positive regulation of DNA binding	4	0.552486	0.506546	IL4, HDAC5, RELA, NFAM1	520	70	13528	1.48659	1	0.998426	99.9996
GOTERM_BP_FAT	GO:0030097~hemopoiesis	10	1.38122	0.555357	EGR1, IL4, HDAC5, TM7SF4, PKNOX1, TNFSF11, SP1, NFAM1, CD79A, KLF1	520	236	13528	1.10235	1	0.998997	99.9999
GOTERM_BP_FAT	GO:0051090~regulation of transcription factor activity	5	0.690608	0.561403	IL4, HDAC5, CDKN2A, RELA, NFAM1	520	103	13528	1.26288	1	0.999085	99.9999
GOTERM_BP_FAT	GO:0051099~positive regulation of binding	4	0.552486	0.580115	IL4, HDAC5, RELA, NFAM1	520	78	13528	1.33412	1	0.999226	100
GOTERM_BP_FAT	GO:0002520~immune system development	11	1.51934	0.61876	EGR1, IL4, HDAC5, TM7SF4, PKNOX1, TNFSF11, SP1, NFAM1, CD79A, KLF1, CTNNBL1	520	276	13528	1.03685	1	0.999359	100
GOTERM_BP_FAT	GO:0046649~lymphocyte activation	8	1.10497	0.64586	EGR1, IL4, HDAC5, SLC11A1, PKNOX1, MS4A1, NFAM1, CD79A	520	199	13528	1.04584	1	0.999439	100
GOTERM_BP_FAT	GO:0048534~hemopoietic or lymphoid organ development	10	1.38122	0.670889	EGR1, IL4, HDAC5, TM7SF4, PKNOX1, TNFSF11, SP1, NFAM1, CD79A, KLF1	520	260	13528	1.00059	1	0.999489	100
GOTERM_BP_FAT	GO:0051101~regulation of DNA binding	5	0.690608	0.687455	IL4, HDAC5, CDKN2A, RELA, NFAM1	520	121	13528	1.07502	1	0.999562	100
GOTERM_BP_FAT	GO:0045321~leukocyte activation	9	1.24309	0.715487	EGR1, IL4, HDAC5, SLC11A1, PKNOX1, TLR1, MS4A1, NFAM1, CD79A	520	242	13528	0.967514	1	0.999686	100
GOTERM_BP_FAT	GO:0051098~regulation of binding	5	0.690608	0.843634	IL4, HDAC5, CDKN2A, RELA, NFAM1	520	153	13528	0.850176	1	0.999939	100
GOTERM_BP_FAT	GO:0001775~cell activation	9	1.24309	0.865234	EGR1, IL4, HDAC5, SLC11A1, PKNOX1, TLR1, MS4A1, NFAM1, CD79A	520	287	13528	0.815813	1	0.99996	100
GOTERM_BP_FAT	GO:0042110~T cell activation	3	0.414365	0.957072	EGR1, SLC11A1, PKNOX1	520	126	13528	0.619414	1	0.999999	100
Annotation Cluster 132	Enrichment Score: 0.2628850772424836
Category	Term	Count	%	PValue	Genes	List Total	Pop Hits	Pop Total	Fold Enrichment	Bonferroni	Benjamini	FDR
SP_PIR_KEYWORDS	potassium transport	7	0.966851	0.251436	KCNA10, SLC9A7, ATP4A, SLC24A3, KCNAB1, KCNJ2, KCNQ2	711	115	19235	1.64673	1	0.838925	98.4853
SP_PIR_KEYWORDS	potassium	7	0.966851	0.321646	KCNA10, SLC9A7, ATP4A, SLC24A3, KCNAB1, KCNJ2, KCNQ2	711	126	19235	1.50297	1	0.868226	99.6357
GOTERM_MF_FAT	GO:0030955~potassium ion binding	7	0.966851	0.350092	KCNA10, SLC9A7, ATP4A, SLC24A3, KCNAB1, KCNJ2, KCNQ2	489	128	12983	1.45196	1	0.97891	99.8655
UP_SEQ_FEATURE	short sequence motif:Selectivity filter	4	0.552486	0.353208	KCNA10, TRPV6, KCNJ2, KCNQ2	708	57	19113	1.89444	1	0.999978	99.9464
GOTERM_BP_FAT	GO:0006813~potassium ion transport	8	1.10497	0.416427	KCNA10, ABCC9, SLC9A7, ATP4A, SLC24A3, KCNAB1, KCNJ2, KCNQ2	520	160	13528	1.30077	1	0.996837	99.9922
GOTERM_BP_FAT	GO:0030001~metal ion transport	19	2.62431	0.518079	FTMT, SLC9A7, TRPC3, SCN1B, ATP4A, KCNAB1, TRPC7, GRIN3A, KCNJ2, ITPR3, KCNA10, SLC11A1, ABCC9, SLC24A3, SLC4A7, CHRNA7, TRPV6, KCNQ2, STEAP1	520	465	13528	1.06299	1	0.998563	99.9997
GOTERM_MF_FAT	GO:0005267~potassium channel activity	6	0.828729	0.56361	KCNA10, ABCC9, FXYD4, KCNAB1, KCNJ2, KCNQ2	489	133	12983	1.19775	1	0.996127	99.9997
GOTERM_MF_FAT	GO:0022832~voltage-gated channel activity	8	1.10497	0.603172	KCNA10, SCN1B, CLIC3, KCNAB1, KCNJ2, KCNQ2, VDAC2, CLCN4	489	195	12983	1.08923	1	0.997109	99.9999
GOTERM_MF_FAT	GO:0005244~voltage-gated ion channel activity	8	1.10497	0.603172	KCNA10, SCN1B, CLIC3, KCNAB1, KCNJ2, KCNQ2, VDAC2, CLCN4	489	195	12983	1.08923	1	0.997109	99.9999
GOTERM_MF_FAT	GO:0031420~alkali metal ion binding	9	1.24309	0.629025	KCNA10, SLC9A7, SCN1B, ATP4A, SLC24A3, KCNAB1, SLC4A7, KCNJ2, KCNQ2	489	228	12983	1.04803	1	0.99749	100
SP_PIR_KEYWORDS	voltage-gated channel	6	0.828729	0.65357	KCNA10, SCN1B, CLIC3, KCNAB1, KCNJ2, KCNQ2	711	150	19235	1.08214	1	0.970198	100
GOTERM_MF_FAT	GO:0005249~voltage-gated potassium channel activity	4	0.552486	0.731025	KCNA10, KCNAB1, KCNJ2, KCNQ2	489	100	12983	1.062	1	0.999023	100
GOTERM_BP_FAT	GO:0015672~monovalent inorganic cation transport	11	1.51934	0.782982	KCNA10, ABCC9, SLC9A7, SCN1B, ATP4A, SLC24A3, KCNAB1, SLC4A7, ATP6V1G1, KCNJ2, KCNQ2	520	318	13528	0.899903	1	0.999854	100
SP_PIR_KEYWORDS	potassium channel	3	0.414365	0.788351	KCNA10, KCNJ2, KCNQ2	711	78	19235	1.04052	1	0.98815	100
GOTERM_MF_FAT	GO:0022843~voltage-gated cation channel activity	5	0.690608	0.808149	KCNA10, SCN1B, KCNAB1, KCNJ2, KCNQ2	489	147	12983	0.903065	1	0.999656	100
GOTERM_CC_FAT	GO:0034702~ion channel complex	6	0.828729	0.93793	KCNA10, ABCC9, CLIC3, CHRNA7, KCNQ2, GABRQ	541	205	12782	0.691511	1	0.999734	100
Annotation Cluster 133	Enrichment Score: 0.2612004220043079
Category	Term	Count	%	PValue	Genes	List Total	Pop Hits	Pop Total	Fold Enrichment	Bonferroni	Benjamini	FDR
GOTERM_BP_FAT	GO:0001505~regulation of neurotransmitter levels	6	0.828729	0.113994	GRM4, SYT1, HRH3, SYN3, PEBP1, DBH	520	67	13528	2.32974	1	0.98919	88.0518
GOTERM_CC_FAT	GO:0008021~synaptic vesicle	3	0.414365	0.837158	SYT1, SYN3, PEBP1	541	76	12782	0.93263	1	0.998614	100
GOTERM_CC_FAT	GO:0030135~coated vesicle	4	0.552486	0.966834	SYT1, SYN3, AP3B2, PEBP1	541	159	12782	0.59438	1	0.999931	100
GOTERM_CC_FAT	GO:0030136~clathrin-coated vesicle	3	0.414365	0.977594	SYT1, SYN3, PEBP1	541	132	12782	0.536969	1	0.999967	100
Annotation Cluster 134	Enrichment Score: 0.25442418863588745
Category	Term	Count	%	PValue	Genes	List Total	Pop Hits	Pop Total	Fold Enrichment	Bonferroni	Benjamini	FDR
SP_PIR_KEYWORDS	cytoplasmic vesicle	14	1.9337	0.103744	SYT1, PRG2, TLR1, NOSTRIN, MARCH8, DBH, MARCH3, N4BP3, SPAG8, C12ORF39, SYN3, AP3B2, GNAS, RIN3	711	238	19235	1.59138	1	0.740306	79.4986
GOTERM_CC_FAT	GO:0030141~secretory granule	10	1.38122	0.350766	SLC11A1, SYT1, A2M, SPAG8, C12ORF39, LACRT, CLU, PCSK1N, DBH, GHRHR	541	180	12782	1.31259	1	0.975874	99.7517
GOTERM_CC_FAT	GO:0044433~cytoplasmic vesicle part	7	0.966851	0.807387	SLC11A1, SYT1, A2M, SYN3, CLU, DBH, DMBT1	541	187	12782	0.884419	1	0.998528	100
GOTERM_CC_FAT	GO:0031410~cytoplasmic vesicle	24	3.31492	0.82321	SYT1, A2M, GANAB, CLU, TLR1, NOSTRIN, MARCH8, DBH, GHRHR, MARCH3, N4BP3, GRM4, SLC11A1, SPAG8, BGN, TPP1, SYN3, C12ORF39, LACRT, AP3B2, PEBP1, PCSK1N, DMBT1, RIN3	541	642	12782	0.883238	1	0.998442	100
GOTERM_CC_FAT	GO:0031982~vesicle	25	3.45304	0.827973	SYT1, A2M, GANAB, TLR1, CLU, NOSTRIN, GHRHR, N4BP3, SLC11A1, TPP1, SYN3, AP3B2, MARCH8, DBH, MARCH3, GRM4, SPAG8, BGN, C12ORF39, LACRT, PEBP1, GNAS, PCSK1N, RIN3, DMBT1	541	670	12782	0.88159	1	0.998408	100
GOTERM_CC_FAT	GO:0016023~cytoplasmic membrane-bounded vesicle	19	2.62431	0.896739	SYT1, A2M, GANAB, CLU, NOSTRIN, DBH, GHRHR, SLC11A1, SPAG8, BGN, TPP1, C12ORF39, SYN3, LACRT, AP3B2, PEBP1, PCSK1N, DMBT1, RIN3	541	550	12782	0.816192	1	0.999428	100
GOTERM_CC_FAT	GO:0031988~membrane-bounded vesicle	19	2.62431	0.922094	SYT1, A2M, GANAB, CLU, NOSTRIN, DBH, GHRHR, SLC11A1, SPAG8, BGN, TPP1, C12ORF39, SYN3, LACRT, AP3B2, PEBP1, PCSK1N, DMBT1, RIN3	541	568	12782	0.790327	1	0.99966	100
Annotation Cluster 135	Enrichment Score: 0.251687510510404
Category	Term	Count	%	PValue	Genes	List Total	Pop Hits	Pop Total	Fold Enrichment	Bonferroni	Benjamini	FDR
SP_PIR_KEYWORDS	motor protein	7	0.966851	0.361109	KIF4A, MYO7B, GNA11, MYL1, DNAI2, DNAH5, DNM2	711	132	19235	1.43465	1	0.889856	99.8469
GOTERM_MF_FAT	GO:0003774~motor activity	7	0.966851	0.444436	KIF4A, MYO7B, GNA11, MYL1, DNAI2, DNAH5, DNM2	489	142	12983	1.30881	1	0.990763	99.9879
SP_PIR_KEYWORDS	myosin	3	0.414365	0.566344	MYO7B, GNA11, MYL1	711	51	19235	1.59138	1	0.954288	99.9994
GOTERM_CC_FAT	GO:0016459~myosin complex	3	0.414365	0.766957	MYO7B, GNA11, MYL1	541	65	12782	1.09046	1	0.997551	100
GOTERM_MF_FAT	GO:0003777~microtubule motor activity	3	0.414365	0.79116	KIF4A, DNAI2, DNAH5	489	77	12983	1.03442	1	0.99955	100
Annotation Cluster 136	Enrichment Score: 0.24699790419974055
Category	Term	Count	%	PValue	Genes	List Total	Pop Hits	Pop Total	Fold Enrichment	Bonferroni	Benjamini	FDR
GOTERM_BP_FAT	GO:0006885~regulation of pH	3	0.414365	0.376949	SLC11A1, SLC9A7, ATP4A	520	34	13528	2.29548	1	0.995907	99.9753
GOTERM_BP_FAT	GO:0055067~monovalent inorganic cation homeostasis	3	0.414365	0.51964	SLC11A1, SLC9A7, ATP4A	520	45	13528	1.73436	1	0.998569	99.9997
GOTERM_MF_FAT	GO:0022890~inorganic cation transmembrane transporter activity	4	0.552486	0.926876	SLC11A1, SLC9A7, ATP4A, ATP6V1G1	489	151	12983	0.703314	1	0.999981	100
Annotation Cluster 137	Enrichment Score: 0.24240166697377488
Category	Term	Count	%	PValue	Genes	List Total	Pop Hits	Pop Total	Fold Enrichment	Bonferroni	Benjamini	FDR
SMART	SM00490:HELICc	5	0.690608	0.458595	DHX9, DDX3X, ZRANB3, ERCC3, CHD5	298	106	9079	1.4371	1	0.990606	99.9578
SMART	SM00487:DEXDc	5	0.690608	0.480184	DHX9, DDX3X, ZRANB3, ERCC3, CHD5	298	109	9079	1.39754	1	0.991816	99.9748
GOTERM_MF_FAT	GO:0070035~purine NTP-dependent helicase activity	5	0.690608	0.505681	DHX9, DDX3X, CETN1, ERCC3, CHD5	489	98	12983	1.3546	1	0.994211	99.998
GOTERM_MF_FAT	GO:0008026~ATP-dependent helicase activity	5	0.690608	0.505681	DHX9, DDX3X, CETN1, ERCC3, CHD5	489	98	12983	1.3546	1	0.994211	99.998
UP_SEQ_FEATURE	domain:Helicase C-terminal	5	0.690608	0.547375	DHX9, DDX3X, ZRANB3, ERCC3, CHD5	708	105	19113	1.28551	1	1	99.9999
GOTERM_MF_FAT	GO:0042623~ATPase activity, coupled	11	1.51934	0.574178	DHX9, ABCC9, DDX3X, ATP4A, ATP8A2, CETN1, ATP6V1G1, ABCC2, ERCC3, CHD5, TOP2A	489	272	12983	1.07372	1	0.996217	99.9998
UP_SEQ_FEATURE	domain:Helicase ATP-binding	5	0.690608	0.58434	DHX9, DDX3X, ZRANB3, ERCC3, CHD5	708	110	19113	1.22708	1	1	100
INTERPRO	IPR001650:DNA/RNA helicase, C-terminal	5	0.690608	0.592656	DHX9, DDX3X, ZRANB3, ERCC3, CHD5	641	107	16659	1.21444	1	0.999997	99.9999
INTERPRO	IPR014021:Helicase, superfamily 1 and 2, ATP-binding	5	0.690608	0.592656	DHX9, DDX3X, ZRANB3, ERCC3, CHD5	641	107	16659	1.21444	1	0.999997	99.9999
INTERPRO	IPR014001:DEAD-like helicase, N-terminal	5	0.690608	0.607326	DHX9, DDX3X, ZRANB3, ERCC3, CHD5	641	109	16659	1.19216	1	0.999997	100
GOTERM_MF_FAT	GO:0004386~helicase activity	6	0.828729	0.609394	DHX9, DDX3X, CETN1, ZRANB3, ERCC3, CHD5	489	140	12983	1.13786	1	0.996718	99.9999
GOTERM_MF_FAT	GO:0016887~ATPase activity	12	1.65746	0.715872	DHX9, ABCC9, DDX3X, ATP4A, ATP8A2, CETN1, ATP6V1G1, ABCC2, ERCC3, CHD5, TOP2A, DNAH5	489	334	12983	0.953896	1	0.998911	100
SP_PIR_KEYWORDS	helicase	5	0.690608	0.73355	DHX9, DDX3X, ZRANB3, ERCC3, CHD5	711	134	19235	1.00946	1	0.981228	100
Annotation Cluster 138	Enrichment Score: 0.23451811050888857
Category	Term	Count	%	PValue	Genes	List Total	Pop Hits	Pop Total	Fold Enrichment	Bonferroni	Benjamini	FDR
GOTERM_BP_FAT	GO:0010740~positive regulation of protein kinase cascade	8	1.10497	0.460395	IL4, GRM4, SORBS3, NEDD4, RELA, IFNG, TFG, GHR	520	167	13528	1.24625	1	0.997707	99.998
GOTERM_BP_FAT	GO:0042176~regulation of protein catabolic process	3	0.414365	0.598423	NEDD4, RELA, IFNG	520	52	13528	1.50089	1	0.999277	100
GOTERM_BP_FAT	GO:0009894~regulation of catabolic process	4	0.552486	0.718302	PPP1R3C, NEDD4, RELA, IFNG	520	96	13528	1.08397	1	0.999679	100
Annotation Cluster 139	Enrichment Score: 0.23195793291869918
Category	Term	Count	%	PValue	Genes	List Total	Pop Hits	Pop Total	Fold Enrichment	Bonferroni	Benjamini	FDR
SP_PIR_KEYWORDS	basement membrane	3	0.414365	0.424703	LAD1, LAMC3, SMOC1	711	39	19235	2.08103	1	0.913102	99.9664
GOTERM_CC_FAT	GO:0005604~basement membrane	4	0.552486	0.646034	LAD1, LAMC3, SMOC1, CCDC80	541	78	12782	1.21162	1	0.993507	99.9999
GOTERM_CC_FAT	GO:0044420~extracellular matrix part	5	0.690608	0.734151	TNXB, LAD1, LAMC3, SMOC1, CCDC80	541	117	12782	1.00968	1	0.997095	100
Annotation Cluster 140	Enrichment Score: 0.23194546562444826
Category	Term	Count	%	PValue	Genes	List Total	Pop Hits	Pop Total	Fold Enrichment	Bonferroni	Benjamini	FDR
GOTERM_CC_FAT	GO:0043025~cell soma	9	1.24309	0.416155	CDK5R1, GHRH, GRIK4, MAP2, PEBP1, GRIN3A, KCNJ2, ITPR3, GHR	541	168	12782	1.26571	1	0.980541	99.9431
GOTERM_CC_FAT	GO:0043005~neuron projection	15	2.07182	0.587421	SYT1, CDK5R1, SLC6A1, GRIK4, ADRBK1, BDKRB1, GRIN3A, KCNJ2, DBH, PLK3, GHRH, MAP2, PEBP1, CNTN4, CA2	541	342	12782	1.03626	1	0.990361	99.9995
GOTERM_CC_FAT	GO:0030425~dendrite	6	0.828729	0.824059	CDK5R1, PLK3, GRIK4, MAP2, ADRBK1, KCNJ2	541	163	12782	0.869691	1	0.998373	100
Annotation Cluster 141	Enrichment Score: 0.23058267080502942
Category	Term	Count	%	PValue	Genes	List Total	Pop Hits	Pop Total	Fold Enrichment	Bonferroni	Benjamini	FDR
GOTERM_CC_FAT	GO:0005815~microtubule organizing center	12	1.65746	0.504668	CSPP1, OFD1, DHX9, MAD2L1, IL1RL1, TREX2, CETN1, CEP164, TOP2A, BRCA1, TACC2, CDH23	541	253	12782	1.12063	1	0.984907	99.9942
GOTERM_CC_FAT	GO:0015630~microtubule cytoskeleton	24	3.31492	0.54796	DHX9, ARHGEF2, KIF4A, KIAA0284, IL1RL1, TREX2, CEP164, CETN1, TRIM63, DNAI2, BRCA1, DNAH5, TACC2, CSPP1, OFD1, MAD2L1, SPAG5, TPPP, MAP2, MAP4, TOP2A, MAP2K5, DNM2, CDH23	541	549	12782	1.03286	1	0.987734	99.9984
GOTERM_CC_FAT	GO:0005813~centrosome	9	1.24309	0.735356	CSPP1, OFD1, DHX9, IL1RL1, TREX2, CETN1, CEP164, TOP2A, TACC2	541	224	12782	0.949284	1	0.996959	100
Annotation Cluster 142	Enrichment Score: 0.22846396736300897
Category	Term	Count	%	PValue	Genes	List Total	Pop Hits	Pop Total	Fold Enrichment	Bonferroni	Benjamini	FDR
GOTERM_CC_FAT	GO:0030424~axon	9	1.24309	0.357991	CDK5R1, SLC6A1, GHRH, GRIK4, PEBP1, CNTN4, ADRBK1, CA2, DBH	541	159	12782	1.33736	1	0.974225	99.7874
GOTERM_CC_FAT	GO:0043005~neuron projection	15	2.07182	0.587421	SYT1, CDK5R1, SLC6A1, GRIK4, ADRBK1, BDKRB1, GRIN3A, KCNJ2, DBH, PLK3, GHRH, MAP2, PEBP1, CNTN4, CA2	541	342	12782	1.03626	1	0.990361	99.9995
GOTERM_CC_FAT	GO:0044463~cell projection part	10	1.38122	0.660873	CDK5R1, GHRH, GRIK4, MAP2, PEBP1, ADRBK1, THEM4, DNAI2, DNAH5, CDH23	541	234	12782	1.00968	1	0.994372	100
GOTERM_CC_FAT	GO:0042995~cell projection	25	3.45304	0.877415	SYT1, MCHR1, CDK5R1, PLEK2, SLC6A1, GRIK4, CETN1, ADRBK1, BDKRB1, GRIN3A, KCNJ2, DNAH5, SLC4A7, CDH23, DNAI2, DBH, ITPR3, PLK3, GHRH, MAP2, PEBP1, GNAS, CNTN4, CA2, THEM4	541	697	12782	0.84744	1	0.999349	100
Annotation Cluster 143	Enrichment Score: 0.22315858084032303
Category	Term	Count	%	PValue	Genes	List Total	Pop Hits	Pop Total	Fold Enrichment	Bonferroni	Benjamini	FDR
GOTERM_BP_FAT	GO:0006468~protein amino acid phosphorylation	33	4.55801	0.109811	FRK, CDK5R1, ACVRL1, DRD4, FPR1, TFG, CASK, ADRBK1, GAB1, IFNG, EEF2K, CHRNA7, MLKL, ERCC3, CD6, GHR, MAP2K5, CSF1R, PDK1, OBSCN, FLT4, MGC42105, SMG1, WNK2, GRM4, STYK1, PLK3, BAZ1B, ARAF, MAP2, TESK1, RIPK3, ERN2	520	667	13528	1.28712	1	0.988796	87.022
SP_PIR_KEYWORDS	kinase	32	4.41989	0.148609	FRK, SEPHS2, CDK5R1, ACVRL1, HINT2, PIP5K1C, CASK, TFG, ADRBK1, TPK1, CDKN2A, EEF2K, MAP2K5, CSF1R, PDK1, OBSCN, DGKQ, FLT4, MGC42105, AK3, SMG1, WNK2, KHK, STYK1, PLK3, BAZ1B, ARAF, TESK1, RIPK3, ERN2, GK, PGK1	711	688	19235	1.2583	1	0.773565	90.2478
GOTERM_BP_FAT	GO:0016310~phosphorylation	36	4.97238	0.235049	FRK, CDK5R1, ACVRL1, NDUFB7, DRD4, FPR1, TFG, CASK, ADRBK1, GAB1, IFNG, EEF2K, CHRNA7, MLKL, ERCC3, CD6, GHR, MAP2K5, CSF1R, PDK1, OBSCN, FLT4, MGC42105, AK3, SMG1, WNK2, GRM4, STYK1, PLK3, BAZ1B, ARAF, MAP2, TESK1, RIPK3, ERN2, PGK1	520	800	13528	1.17069	1	0.993074	99.0937
SP_PIR_KEYWORDS	transferase	56	7.73481	0.319682	SEPHS2, ACVRL1, RG9MTD2, PIP5K1C, CASK, GGT1, TPK1, EEF2K, MLL3, ERVK6, MAP2K5, WNK2, MRM1, MGAT3, STYK1, PRDM9, BAZ1B, PCMTD1, RIPK3, TESK1, MTAP, ERN2, REV3L, FRK, BCAT2, GCNT2, TALDO1, GALNT6, FUT5, TFG, HAT1, ADRBK1, UGT1A6, UGT1A9, UGT1A3, TGM4, LIPT1, CSF1R, PDK1, OBSCN, B4GALT3, DGKQ, FLT4, MGC42105, SUV39H1, AK3, SMG1, UAP1L1, C7ORF10, CPT1A, KHK, PLK3, PYGM, ARAF, MTR, GK, PGK1, SETD2	711	1394	19235	1.0868	1	0.871657	99.6201
GOTERM_MF_FAT	GO:0004672~protein kinase activity	26	3.59116	0.343803	PRKAG3, POLR2G, FRK, CDK5R1, ACVRL1, CASK, TFG, ADRBK1, EEF2K, MLKL, ERCC3, MAP2K5, CSF1R, PDK1, OBSCN, FLT4, MGC42105, SMG1, WNK2, STYK1, PLK3, BAZ1B, ARAF, TESK1, RIPK3, ERN2	489	606	12983	1.13911	1	0.977975	99.8441
UP_SEQ_FEATURE	binding site:ATP	22	3.03867	0.442414	PDK1, FRK, OBSCN, ACVRL1, FLT4, MGC42105, CASK, ADRBK1, WNK2, IARS, KHK, STYK1, PLK3, ARAF, RIPK3, TESK1, ERN2, GK, PGK1, TOP2A, CSF1R, MAP2K5	708	542	19113	1.09577	1	0.999997	99.9959
GOTERM_MF_FAT	GO:0004674~protein serine/threonine kinase activity	17	2.34807	0.553404	PRKAG3, OBSCN, CDK5R1, ACVRL1, MGC42105, SMG1, CASK, ADRBK1, WNK2, PLK3, ARAF, EEF2K, RIPK3, TESK1, ERN2, ERCC3, MAP2K5	489	430	12983	1.04966	1	0.995877	99.9996
UP_SEQ_FEATURE	active site:Proton acceptor	25	3.45304	0.558395	FRK, ACVRL1, HTATIP2, CNDP2, ADRBK1, EPX, RNASE8, CSF1R, MAP2K5, OBSCN, GCDH, RNASE1, RNASE2, FLT4, MGC42105, WNK2, CPT1A, STYK1, PLK3, ARAF, TESK1, RIPK3, ERN2, TXNRD2, TTRAP	708	658	19113	1.02567	1	1	99.9999
GOTERM_BP_FAT	GO:0006796~phosphate metabolic process	37	5.1105	0.616414	FRK, CDK5R1, ACVRL1, NDUFB7, DRD4, FPR1, TFG, CASK, ADRBK1, GAB1, IFNG, EEF2K, CHRNA7, MLKL, ERCC3, CD6, GHR, MAP2K5, CSF1R, PDK1, OBSCN, FLT4, MGC42105, AK3, SMG1, WNK2, GRM4, STYK1, PLK3, BAZ1B, ARAF, MAP2, TESK1, RIPK3, ERN2, GK, PGK1	520	973	13528	0.98928	1	0.999374	100
GOTERM_BP_FAT	GO:0006793~phosphorus metabolic process	37	5.1105	0.616414	FRK, CDK5R1, ACVRL1, NDUFB7, DRD4, FPR1, TFG, CASK, ADRBK1, GAB1, IFNG, EEF2K, CHRNA7, MLKL, ERCC3, CD6, GHR, MAP2K5, CSF1R, PDK1, OBSCN, FLT4, MGC42105, AK3, SMG1, WNK2, GRM4, STYK1, PLK3, BAZ1B, ARAF, MAP2, TESK1, RIPK3, ERN2, GK, PGK1	520	973	13528	0.98928	1	0.999374	100
SP_PIR_KEYWORDS	atp-binding	48	6.62983	0.637403	FRK, KIF4A, SEPHS2, ACVRL1, NARS, MYO7B, PIP5K1C, TFG, CASK, ADRBK1, DNAH5, TPK1, IARS, UBE2D3, DDX3X, SYN3, EEF2K, ERCC3, TOP2A, CHD5, MAP2K5, CSF1R, PDK1, OBSCN, DHX9, DGKQ, ATP4A, FLT4, CNKSR3, MGC42105, SMG1, WNK2, KHK, STYK1, ABCC9, PLK3, BAZ1B, ARAF, ATP8A2, TESK1, RIPK3, PEBP1, ERN2, ZRANB3, GK, ABCC2, PGK1, CLCN4	711	1326	19235	0.97931	1	0.9704	100
GOTERM_MF_FAT	GO:0030554~adenyl nucleotide binding	58	8.01105	0.647268	SEPHS2, ACVRL1, NARS, MYO7B, PIP5K1C, CASK, TPK1, EEF2K, MLKL, TOP2A, MAP2K5, ATP4A, WNK2, STYK1, BAZ1B, RIPK3, TESK1, PEBP1, TXNRD2, ERN2, STEAP1, FRK, KIF4A, GLUD2, TFG, ADRBK1, CETN1, ITM2C, DNAH5, IARS, UBE2D3, DDX3X, SYN3, FMO3, ERCC3, CHD5, CSF1R, PDK1, GCDH, DHX9, OBSCN, DGKQ, FLT4, CNKSR3, MGC42105, AK3, SMG1, KHK, ABCC9, PLK3, PYGM, ARAF, ATP8A2, GK, ABCC2, ZRANB3, PGK1, CLCN4	489	1577	12983	0.976478	1	0.997966	100
SP_PIR_KEYWORDS	serine/threonine-protein kinase	14	1.9337	0.653565	OBSCN, ACVRL1, MGC42105, SMG1, CASK, ADRBK1, WNK2, PLK3, ARAF, EEF2K, RIPK3, TESK1, ERN2, MAP2K5	711	381	19235	0.99409	1	0.970865	100
INTERPRO	IPR000719:Protein kinase, core	18	2.48619	0.65657	FRK, OBSCN, ACVRL1, FLT4, MGC42105, TFG, CASK, ADRBK1, WNK2, STYK1, PLK3, ARAF, RIPK3, TESK1, ERN2, MLKL, CSF1R, MAP2K5	641	476	16659	0.98278	1	0.999999	100
GOTERM_MF_FAT	GO:0001882~nucleoside binding	59	8.14917	0.662465	SEPHS2, ACVRL1, NARS, MYO7B, CASK, PIP5K1C, TPK1, EEF2K, MLKL, TOP2A, MAP2K5, ATP4A, WNK2, STYK1, BAZ1B, RIPK3, TESK1, PEBP1, TXNRD2, ERN2, STEAP1, FRK, KIF4A, GLUD2, TFG, ADRBK1, CETN1, ITM2C, DNAH5, IARS, UBE2D3, DDX3X, SYN3, FMO3, CDA, ERCC3, CHD5, CSF1R, PDK1, GCDH, DHX9, OBSCN, DGKQ, FLT4, CNKSR3, MGC42105, AK3, SMG1, KHK, ABCC9, PLK3, PYGM, ARAF, ATP8A2, GK, ABCC2, ZRANB3, PGK1, CLCN4	489	1612	12983	0.971747	1	0.998279	100
GOTERM_MF_FAT	GO:0001883~purine nucleoside binding	58	8.01105	0.692876	SEPHS2, ACVRL1, NARS, MYO7B, PIP5K1C, CASK, TPK1, EEF2K, MLKL, TOP2A, MAP2K5, ATP4A, WNK2, STYK1, BAZ1B, RIPK3, TESK1, PEBP1, TXNRD2, ERN2, STEAP1, FRK, KIF4A, GLUD2, TFG, ADRBK1, CETN1, ITM2C, DNAH5, IARS, UBE2D3, DDX3X, SYN3, FMO3, ERCC3, CHD5, CSF1R, PDK1, GCDH, DHX9, OBSCN, DGKQ, FLT4, CNKSR3, MGC42105, AK3, SMG1, KHK, ABCC9, PLK3, PYGM, ARAF, ATP8A2, GK, ABCC2, ZRANB3, PGK1, CLCN4	489	1601	12983	0.96184	1	0.998735	100
GOTERM_MF_FAT	GO:0032559~adenyl ribonucleotide binding	54	7.45856	0.702725	SEPHS2, ACVRL1, NARS, MYO7B, PIP5K1C, CASK, TPK1, EEF2K, MLKL, TOP2A, MAP2K5, ATP4A, WNK2, STYK1, BAZ1B, RIPK3, TESK1, PEBP1, ERN2, FRK, KIF4A, GLUD2, TFG, ADRBK1, CETN1, ITM2C, DNAH5, IARS, UBE2D3, DDX3X, SYN3, ERCC3, CHD5, CSF1R, PDK1, DHX9, OBSCN, DGKQ, FLT4, CNKSR3, MGC42105, AK3, SMG1, KHK, ABCC9, PLK3, PYGM, ARAF, ATP8A2, ZRANB3, GK, ABCC2, PGK1, CLCN4	489	1497	12983	0.957719	1	0.998842	100
UP_SEQ_FEATURE	domain:Protein kinase	16	2.20994	0.754027	FRK, ACVRL1, FLT4, MGC42105, CASK, ADRBK1, WNK2, STYK1, PLK3, ARAF, RIPK3, TESK1, ERN2, MLKL, MAP2K5, CSF1R	708	469	19113	0.920964	1	1	100
INTERPRO	IPR017441:Protein kinase, ATP binding site	16	2.20994	0.764406	FRK, ACVRL1, FLT4, MGC42105, TFG, CASK, ADRBK1, WNK2, STYK1, PLK3, ARAF, RIPK3, TESK1, ERN2, MAP2K5, CSF1R	641	455	16659	0.913902	1	1	100
GOTERM_MF_FAT	GO:0005524~ATP binding	52	7.18232	0.764522	SEPHS2, ACVRL1, NARS, MYO7B, PIP5K1C, CASK, TPK1, EEF2K, MLKL, TOP2A, MAP2K5, ATP4A, WNK2, STYK1, BAZ1B, RIPK3, TESK1, PEBP1, ERN2, FRK, KIF4A, TFG, ADRBK1, CETN1, ITM2C, DNAH5, IARS, UBE2D3, DDX3X, SYN3, ERCC3, CHD5, CSF1R, PDK1, DHX9, OBSCN, DGKQ, FLT4, MGC42105, CNKSR3, AK3, SMG1, KHK, ABCC9, PLK3, ARAF, ATP8A2, ZRANB3, GK, ABCC2, PGK1, CLCN4	489	1477	12983	0.934736	1	0.999321	100
UP_SEQ_FEATURE	nucleotide phosphate-binding region:ATP	32	4.41989	0.812403	FRK, SEPHS2, KIF4A, ACVRL1, CASK, ADRBK1, DNAH5, DDX3X, EEF2K, ERCC3, CHD5, TOP2A, MAP2K5, CSF1R, PDK1, OBSCN, DHX9, FLT4, CNKSR3, MGC42105, WNK2, KHK, STYK1, PLK3, ARAF, TESK1, RIPK3, ERN2, ZRANB3, GK, PGK1, CLCN4	708	962	19113	0.897988	1	1	100
SP_PIR_KEYWORDS	nucleotide-binding	57	7.87293	0.818027	SEPHS2, ACVRL1, NARS, MYO7B, GNA11, CASK, PIP5K1C, TPK1, CRY2, EEF2K, TOP2A, MAP2K5, ATP4A, GTPBP6, EIF2S3, WNK2, STYK1, BAZ1B, RIPK3, TESK1, PEBP1, ERN2, GNAS, FRK, KIF4A, TFG, ADRBK1, DNAH5, IARS, UBE2D3, DDX3X, SYN3, ERCC3, CHD5, CSF1R, PDK1, DHX9, OBSCN, DGKQ, FLT4, CNKSR3, MGC42105, AK3, SMG1, VDAC2, KHK, ABCC9, PLK3, PYGM, ARAF, ATP8A2, ABCC2, GK, ZRANB3, PGK1, CLCN4, DNM2	711	1686	19235	0.914618	1	0.991002	100
INTERPRO	IPR017442:Serine/threonine protein kinase-related	12	1.65746	0.818201	OBSCN, PLK3, ACVRL1, ARAF, MGC42105, RIPK3, TESK1, CASK, ERN2, ADRBK1, WNK2, MAP2K5	641	359	16659	0.868716	1	1	100
GOTERM_MF_FAT	GO:0017076~purine nucleotide binding	63	8.70166	0.917973	SEPHS2, ACVRL1, NARS, MYO7B, GNA11, CASK, PIP5K1C, TPK1, EEF2K, MLKL, TOP2A, MAP2K5, ATP4A, GTPBP6, EIF2S3, WNK2, STYK1, BAZ1B, RIPK3, TESK1, ERN2, PEBP1, TXNRD2, GNAS, STEAP1, FRK, KIF4A, GLUD2, TFG, ADRBK1, CETN1, ITM2C, DNAH5, IARS, UBE2D3, DDX3X, SYN3, FMO3, ERCC3, CHD5, CSF1R, PDK1, GCDH, DHX9, OBSCN, DGKQ, FLT4, CNKSR3, MGC42105, AK3, SMG1, KHK, ABCC9, PLK3, PYGM, ARAF, ATP8A2, ABCC2, GK, Z…	489	1918	12983	0.872084	1	0.999974	100
GOTERM_MF_FAT	GO:0000166~nucleotide binding	74	10.221	0.92853	SEPHS2, ACVRL1, NARS, MYO7B, GNA11, CASK, PIP5K1C, TPK1, ODF2L, CRY2, EEF2K, MLKL, TOP2A, MAP2K5, RBMS1, ATP4A, GTPBP6, EIF2S3, WNK2, NCL, BOLL, STYK1, BAZ1B, TIAL1, RIPK3, TESK1, ERN2, PEBP1, TXNRD2, GNAS, STEAP1, REV3L, FRK, KIF4A, GLUD2, ZCRB1, TFG, ADRBK1, CETN1, ITM2C, DNAH5, IARS, UBE2D3, DDX3X, SYN3, FMO3, ERCC3, CHD5, CSF1R, PDK1, GCDH, DHX9, OBSCN, DGKQ, CSTF2, FLT4, CNKSR3, MGC42105, AK…	489	2245	12983	0.875148	1	0.99998	100
INTERPRO	IPR008271:Serine/threonine protein kinase, active site	10	1.38122	0.93066	PLK3, ACVRL1, ARAF, MGC42105, RIPK3, CASK, ERN2, ADRBK1, WNK2, MAP2K5	641	354	16659	0.734155	1	1	100
GOTERM_MF_FAT	GO:0032553~ribonucleotide binding	59	8.14917	0.938926	SEPHS2, ACVRL1, NARS, MYO7B, GNA11, CASK, PIP5K1C, TPK1, EEF2K, MLKL, TOP2A, MAP2K5, ATP4A, GTPBP6, EIF2S3, WNK2, STYK1, BAZ1B, RIPK3, TESK1, PEBP1, ERN2, GNAS, FRK, KIF4A, GLUD2, TFG, ADRBK1, CETN1, ITM2C, DNAH5, IARS, UBE2D3, DDX3X, SYN3, ERCC3, CHD5, CSF1R, PDK1, DHX9, OBSCN, DGKQ, FLT4, CNKSR3, MGC42105, AK3, SMG1, KHK, ABCC9, PLK3, PYGM, ARAF, ATP8A2, GK, ABCC2, ZRANB3, PGK1, CLCN4, DNM2	489	1836	12983	0.85319	1	0.999988	100
GOTERM_MF_FAT	GO:0032555~purine ribonucleotide binding	59	8.14917	0.938926	SEPHS2, ACVRL1, NARS, MYO7B, GNA11, CASK, PIP5K1C, TPK1, EEF2K, MLKL, TOP2A, MAP2K5, ATP4A, GTPBP6, EIF2S3, WNK2, STYK1, BAZ1B, RIPK3, TESK1, PEBP1, ERN2, GNAS, FRK, KIF4A, GLUD2, TFG, ADRBK1, CETN1, ITM2C, DNAH5, IARS, UBE2D3, DDX3X, SYN3, ERCC3, CHD5, CSF1R, PDK1, DHX9, OBSCN, DGKQ, FLT4, CNKSR3, MGC42105, AK3, SMG1, KHK, ABCC9, PLK3, PYGM, ARAF, ATP8A2, GK, ABCC2, ZRANB3, PGK1, CLCN4, DNM2	489	1836	12983	0.85319	1	0.999988	100
SMART	SM00220:S_TKc	5	0.690608	0.972784	PLK3, MGC42105, CASK, ADRBK1, MAP2K5	298	259	9079	0.588155	1	1	100
INTERPRO	IPR002290:Serine/threonine protein kinase	5	0.690608	0.990697	PLK3, MGC42105, CASK, ADRBK1, MAP2K5	641	259	16659	0.50172	1	1	100
Annotation Cluster 144	Enrichment Score: 0.22030604171315146
Category	Term	Count	%	PValue	Genes	List Total	Pop Hits	Pop Total	Fold Enrichment	Bonferroni	Benjamini	FDR
GOTERM_BP_FAT	GO:0006006~glucose metabolic process	8	1.10497	0.372206	PDK1, PRKAG3, PPP1R3C, TALDO1, PYGM, SLC25A10, PGK1, CPT1A	520	153	13528	1.36028	1	0.99576	99.9718
GOTERM_BP_FAT	GO:0034637~cellular carbohydrate biosynthetic process	3	0.414365	0.748394	PRKAG3, PPP1R3C, SLC25A10	520	69	13528	1.1311	1	0.999776	100
GOTERM_BP_FAT	GO:0016051~carbohydrate biosynthetic process	4	0.552486	0.783733	PRKAG3, PPP1R3C, GCNT2, SLC25A10	520	107	13528	0.972538	1	0.999851	100
Annotation Cluster 145	Enrichment Score: 0.21755655169722846
Category	Term	Count	%	PValue	Genes	List Total	Pop Hits	Pop Total	Fold Enrichment	Bonferroni	Benjamini	FDR
UP_SEQ_FEATURE	domain:Collagen-like	3	0.414365	0.386635	MSR1, FCN2, FCN1	708	36	19113	2.24965	1	0.999992	99.9786
SP_PIR_KEYWORDS	collagen	4	0.552486	0.686281	MSR1, FCN2, FCN1, MMP13	711	95	19235	1.13909	1	0.974125	100
INTERPRO	IPR008160:Collagen triple helix repeat	3	0.414365	0.838546	MSR1, FCN2, FCN1	641	84	16659	0.928181	1	1	100
Annotation Cluster 146	Enrichment Score: 0.2156361448176733
Category	Term	Count	%	PValue	Genes	List Total	Pop Hits	Pop Total	Fold Enrichment	Bonferroni	Benjamini	FDR
INTERPRO	IPR013761:Sterile alpha motif-type	4	0.552486	0.572133	L3MBTL4, ELF3, CNKSR3, SHANK2	641	77	16659	1.35008	1	0.999995	99.9999
UP_SEQ_FEATURE	domain:SAM	4	0.552486	0.580647	DLC1, L3MBTL4, CNKSR3, SHANK2	708	81	19113	1.33312	1	1	100
SMART	SM00454:SAM	4	0.552486	0.591218	DLC1, L3MBTL4, CNKSR3, SHANK2	298	93	9079	1.31038	1	0.996318	99.9988
INTERPRO	IPR001660:Sterile alpha motif SAM	4	0.552486	0.698713	DLC1, L3MBTL4, CNKSR3, SHANK2	641	93	16659	1.11781	1	1	100
Annotation Cluster 147	Enrichment Score: 0.2145456731939675
Category	Term	Count	%	PValue	Genes	List Total	Pop Hits	Pop Total	Fold Enrichment	Bonferroni	Benjamini	FDR
GOTERM_CC_FAT	GO:0005764~lysosome	10	1.38122	0.536593	C2ORF18, SLC11A1, RNASE2, TPP1, TMEM9, TIAL1, LRBA, CD1B, IL4I1, ATP6V1G1	541	211	12782	1.11974	1	0.986767	99.9977
GOTERM_CC_FAT	GO:0000323~lytic vacuole	10	1.38122	0.536593	C2ORF18, SLC11A1, RNASE2, TPP1, TMEM9, TIAL1, LRBA, CD1B, IL4I1, ATP6V1G1	541	211	12782	1.11974	1	0.986767	99.9977
SP_PIR_KEYWORDS	lysosome	6	0.828729	0.647765	RNASE2, TPP1, TMEM9, LRBA, CD1B, IL4I1	711	149	19235	1.0894	1	0.97125	100
GOTERM_CC_FAT	GO:0005773~vacuole	10	1.38122	0.743206	C2ORF18, SLC11A1, RNASE2, TPP1, TMEM9, TIAL1, LRBA, CD1B, IL4I1, ATP6V1G1	541	252	12782	0.937564	1	0.996962	100
Annotation Cluster 148	Enrichment Score: 0.2121685206605445
Category	Term	Count	%	PValue	Genes	List Total	Pop Hits	Pop Total	Fold Enrichment	Bonferroni	Benjamini	FDR
GOTERM_BP_FAT	GO:0050864~regulation of B cell activation	5	0.690608	0.131115	STAT6, IL4, CDKN2A, IFNG, NFAM1	520	51	13528	2.55053	1	0.991252	91.5173
GOTERM_BP_FAT	GO:0002694~regulation of leukocyte activation	7	0.966851	0.616837	STAT6, IL4, CDKN2A, IFNG, MS4A2, NFAM1, ZC3H8	520	166	13528	1.09703	1	0.999364	100
GOTERM_BP_FAT	GO:0050865~regulation of cell activation	7	0.966851	0.667431	STAT6, IL4, CDKN2A, IFNG, MS4A2, NFAM1, ZC3H8	520	175	13528	1.04062	1	0.999486	100
GOTERM_BP_FAT	GO:0051249~regulation of lymphocyte activation	6	0.828729	0.675762	STAT6, IL4, CDKN2A, IFNG, NFAM1, ZC3H8	520	148	13528	1.05468	1	0.999486	100
GOTERM_BP_FAT	GO:0042129~regulation of T cell proliferation	3	0.414365	0.693497	IL4, CDKN2A, IFNG	520	62	13528	1.25881	1	0.99959	100
GOTERM_BP_FAT	GO:0050863~regulation of T cell activation	4	0.552486	0.831825	IL4, CDKN2A, IFNG, ZC3H8	520	117	13528	0.889415	1	0.999935	100
GOTERM_BP_FAT	GO:0050670~regulation of lymphocyte proliferation	3	0.414365	0.833198	IL4, CDKN2A, IFNG	520	83	13528	0.940315	1	0.999936	100
GOTERM_BP_FAT	GO:0070663~regulation of leukocyte proliferation	3	0.414365	0.838141	IL4, CDKN2A, IFNG	520	84	13528	0.929121	1	0.999941	100
GOTERM_BP_FAT	GO:0032944~regulation of mononuclear cell proliferation	3	0.414365	0.838141	IL4, CDKN2A, IFNG	520	84	13528	0.929121	1	0.999941	100
Annotation Cluster 149	Enrichment Score: 0.20879417853421822
Category	Term	Count	%	PValue	Genes	List Total	Pop Hits	Pop Total	Fold Enrichment	Bonferroni	Benjamini	FDR
UP_SEQ_FEATURE	domain:EGF-like 8	3	0.414365	0.235991	TNXB, SNED1, ODZ3	708	25	19113	3.23949	1	0.99994	99.0468
UP_SEQ_FEATURE	domain:EGF-like 7	3	0.414365	0.263717	TNXB, SNED1, ODZ3	708	27	19113	2.99953	1	0.999973	99.4969
UP_SEQ_FEATURE	domain:EGF-like 3	5	0.690608	0.301249	TNXB, SNED1, FBN3, NRXN1, ODZ3	708	75	19113	1.79972	1	0.999966	99.7963
INTERPRO	IPR013111:EGF, extracellular	4	0.552486	0.437916	TNXB, SNED1, ADAM18, ODZ3	641	63	16659	1.6501	1	0.999946	99.9903
UP_SEQ_FEATURE	domain:EGF-like 5	3	0.414365	0.451131	TNXB, SNED1, ODZ3	708	41	19113	1.9753	1	0.999998	99.9969
UP_SEQ_FEATURE	domain:EGF-like 6	3	0.414365	0.475838	TNXB, SNED1, ODZ3	708	43	19113	1.88343	1	0.999999	99.9986
UP_SEQ_FEATURE	domain:EGF-like 2	4	0.552486	0.636912	TNXB, SNED1, NRXN1, ODZ3	708	88	19113	1.22708	1	1	100
UP_SEQ_FEATURE	domain:EGF-like 1	4	0.552486	0.825625	SNED1, FBN3, NRXN1, ODZ3	708	120	19113	0.899859	1	1	100
SP_PIR_KEYWORDS	egf-like domain	7	0.966851	0.856119	TNXB, SNED1, CRTAC1, FBN3, ADAM18, NRXN1, ODZ3	711	230	19235	0.823366	1	0.994144	100
INTERPRO	IPR018097:EGF-like calcium-binding, conserved site	3	0.414365	0.888206	SNED1, CRTAC1, FBN3	641	96	16659	0.812159	1	1	100
INTERPRO	IPR000152:EGF-type aspartate/asparagine hydroxylation conserved site	3	0.414365	0.891631	SNED1, FBN3, NRXN1	641	97	16659	0.803786	1	1	100
SMART	SM00181:EGF	5	0.690608	0.899699	TNXB, SNED1, FBN3, NRXN1, ODZ3	298	201	9079	0.757872	1	0.99997	100
INTERPRO	IPR013032:EGF-like region, conserved site	8	1.10497	0.936668	TNXB, SNED1, CRTAC1, LAMC3, FBN3, ADAM18, NRXN1, ODZ3	641	293	16659	0.709599	1	1	100
INTERPRO	IPR000742:EGF-like, type 3	5	0.690608	0.943432	TNXB, SNED1, FBN3, NRXN1, ODZ3	641	194	16659	0.669822	1	1	100
INTERPRO	IPR006210:EGF-like	5	0.690608	0.952947	TNXB, SNED1, FBN3, NRXN1, ODZ3	641	201	16659	0.646495	1	1	100
INTERPRO	IPR006209:EGF	3	0.414365	0.958577	SNED1, FBN3, NRXN1	641	127	16659	0.613915	1	1	100
Annotation Cluster 150	Enrichment Score: 0.20022795798890966
Category	Term	Count	%	PValue	Genes	List Total	Pop Hits	Pop Total	Fold Enrichment	Bonferroni	Benjamini	FDR
GOTERM_BP_FAT	GO:0035116~embryonic hindlimb morphogenesis	3	0.414365	0.150272	GNAS, MMP13, FGF4	520	18	13528	4.3359	1	0.991384	94.2644
GOTERM_BP_FAT	GO:0035137~hindlimb morphogenesis	3	0.414365	0.263236	GNAS, MMP13, FGF4	520	26	13528	3.00178	1	0.992856	99.5311
GOTERM_BP_FAT	GO:0051216~cartilage development	4	0.552486	0.544191	GNAS, MMP13, FGF4, GHR	520	74	13528	1.40624	1	0.99893	99.9999
GOTERM_BP_FAT	GO:0035113~embryonic appendage morphogenesis	3	0.414365	0.852185	GNAS, MMP13, FGF4	520	87	13528	0.897082	1	0.99995	100
GOTERM_BP_FAT	GO:0030326~embryonic limb morphogenesis	3	0.414365	0.852185	GNAS, MMP13, FGF4	520	87	13528	0.897082	1	0.99995	100
GOTERM_BP_FAT	GO:0035107~appendage morphogenesis	3	0.414365	0.897912	GNAS, MMP13, FGF4	520	99	13528	0.788345	1	0.999984	100
GOTERM_BP_FAT	GO:0035108~limb morphogenesis	3	0.414365	0.897912	GNAS, MMP13, FGF4	520	99	13528	0.788345	1	0.999984	100
GOTERM_BP_FAT	GO:0048736~appendage development	3	0.414365	0.909966	GNAS, MMP13, FGF4	520	103	13528	0.75773	1	0.999988	100
GOTERM_BP_FAT	GO:0060173~limb development	3	0.414365	0.909966	GNAS, MMP13, FGF4	520	103	13528	0.75773	1	0.999988	100
GOTERM_BP_FAT	GO:0048598~embryonic morphogenesis	8	1.10497	0.953149	DLC1, SP1, DSCAML1, GNAS, MMP13, C17ORF28, FGF4, CDH23	520	307	13528	0.677925	1	0.999999	100
Annotation Cluster 151	Enrichment Score: 0.19892435507168815
Category	Term	Count	%	PValue	Genes	List Total	Pop Hits	Pop Total	Fold Enrichment	Bonferroni	Benjamini	FDR
GOTERM_BP_FAT	GO:0043161~proteasomal ubiquitin-dependent protein catabolic process	5	0.690608	0.553637	PSMB10, NPLOC4, MAD2L1, FBXO6, TRIM63	520	102	13528	1.27526	1	0.999014	99.9999
GOTERM_BP_FAT	GO:0010498~proteasomal protein catabolic process	5	0.690608	0.553637	PSMB10, NPLOC4, MAD2L1, FBXO6, TRIM63	520	102	13528	1.27526	1	0.999014	99.9999
GOTERM_BP_FAT	GO:0006511~ubiquitin-dependent protein catabolic process	8	1.10497	0.825612	PSMB10, NPLOC4, UBE2D3, MAD2L1, NEDD4, UBE3A, FBXO6, TRIM63	520	242	13528	0.860013	1	0.999924	100
Annotation Cluster 152	Enrichment Score: 0.19603941526996532
Category	Term	Count	%	PValue	Genes	List Total	Pop Hits	Pop Total	Fold Enrichment	Bonferroni	Benjamini	FDR
KEGG_PATHWAY	hsa04662:B cell receptor signaling pathway	5	0.690608	0.491787	FOS, RASGRP3, RELA, CD79A, PIK3R2	246	75	5085	1.37805	1	0.99858	99.9705
KEGG_PATHWAY	hsa04660:T cell receptor signaling pathway	6	0.828729	0.601605	PDK1, IL4, FOS, RELA, IFNG, PIK3R2	246	108	5085	1.14837	1	0.998878	99.9984
KEGG_PATHWAY	hsa04620:Toll-like receptor signaling pathway	4	0.552486	0.872556	FOS, RELA, TLR1, PIK3R2	246	101	5085	0.818643	1	0.998521	100
Annotation Cluster 153	Enrichment Score: 0.19256851365012384
Category	Term	Count	%	PValue	Genes	List Total	Pop Hits	Pop Total	Fold Enrichment	Bonferroni	Benjamini	FDR
GOTERM_CC_FAT	GO:0060205~cytoplasmic membrane-bounded vesicle lumen	3	0.414365	0.560237	A2M, CLU, DBH	541	44	12782	1.61091	1	0.988773	99.9989
GOTERM_CC_FAT	GO:0031983~vesicle lumen	3	0.414365	0.584576	A2M, CLU, DBH	541	46	12782	1.54087	1	0.990619	99.9995
GOTERM_CC_FAT	GO:0044433~cytoplasmic vesicle part	7	0.966851	0.807387	SLC11A1, SYT1, A2M, SYN3, CLU, DBH, DMBT1	541	187	12782	0.884419	1	0.998528	100
Annotation Cluster 154	Enrichment Score: 0.19228378982662125
Category	Term	Count	%	PValue	Genes	List Total	Pop Hits	Pop Total	Fold Enrichment	Bonferroni	Benjamini	FDR
GOTERM_MF_FAT	GO:0042623~ATPase activity, coupled	11	1.51934	0.574178	DHX9, ABCC9, DDX3X, ATP4A, ATP8A2, CETN1, ATP6V1G1, ABCC2, ERCC3, CHD5, TOP2A	489	272	12983	1.07372	1	0.996217	99.9998
GOTERM_MF_FAT	GO:0042626~ATPase activity, coupled to transmembrane movement of substances	5	0.690608	0.590134	ABCC9, ATP4A, ATP8A2, ATP6V1G1, ABCC2	489	109	12983	1.21789	1	0.996909	99.9999
GOTERM_MF_FAT	GO:0043492~ATPase activity, coupled to movement of substances	5	0.690608	0.597384	ABCC9, ATP4A, ATP8A2, ATP6V1G1, ABCC2	489	110	12983	1.20682	1	0.997113	99.9999
GOTERM_MF_FAT	GO:0015662~ATPase activity, coupled to transmembrane movement of ions, phosphorylative mechanism	3	0.414365	0.597569	ATP4A, ATP8A2, ATP6V1G1	489	53	12983	1.50284	1	0.996983	99.9999
GOTERM_MF_FAT	GO:0016820~hydrolase activity, acting on acid anhydrides, catalyzing transmembrane movement of substances	5	0.690608	0.604557	ABCC9, ATP4A, ATP8A2, ATP6V1G1, ABCC2	489	111	12983	1.19595	1	0.997039	99.9999
GOTERM_MF_FAT	GO:0015405~P-P-bond-hydrolysis-driven transmembrane transporter activity	5	0.690608	0.678151	ABCC9, ATP4A, ATP8A2, ATP6V1G1, ABCC2	489	122	12983	1.08812	1	0.998497	100
GOTERM_MF_FAT	GO:0015399~primary active transmembrane transporter activity	5	0.690608	0.678151	ABCC9, ATP4A, ATP8A2, ATP6V1G1, ABCC2	489	122	12983	1.08812	1	0.998497	100
GOTERM_MF_FAT	GO:0016887~ATPase activity	12	1.65746	0.715872	DHX9, ABCC9, DDX3X, ATP4A, ATP8A2, CETN1, ATP6V1G1, ABCC2, ERCC3, CHD5, TOP2A, DNAH5	489	334	12983	0.953896	1	0.998911	100
GOTERM_MF_FAT	GO:0042625~ATPase activity, coupled to transmembrane movement of ions	3	0.414365	0.772469	ATP4A, ATP8A2, ATP6V1G1	489	74	12983	1.07636	1	0.999401	100
Annotation Cluster 155	Enrichment Score: 0.19104479222780904
Category	Term	Count	%	PValue	Genes	List Total	Pop Hits	Pop Total	Fold Enrichment	Bonferroni	Benjamini	FDR
GOTERM_BP_FAT	GO:0048511~rhythmic process	6	0.828729	0.547642	INHBB, CRY2, GHRH, TIMP4, GRIN3A, FSHB	520	128	13528	1.21947	1	0.998947	99.9999
SP_PIR_KEYWORDS	hormone	4	0.552486	0.627757	INHBB, APITD1, GHRH, FSHB	711	87	19235	1.24384	1	0.968319	99.9999
GOTERM_MF_FAT	GO:0005179~hormone activity	4	0.552486	0.777281	INHBB, APITD1, GHRH, FSHB	489	108	12983	0.983337	1	0.999436	100
Annotation Cluster 156	Enrichment Score: 0.1909431308550024
Category	Term	Count	%	PValue	Genes	List Total	Pop Hits	Pop Total	Fold Enrichment	Bonferroni	Benjamini	FDR
GOTERM_MF_FAT	GO:0008201~heparin binding	5	0.690608	0.545086	F11, TNXB, PRG2, CCDC80, FGF4	489	103	12983	1.28884	1	0.995536	99.9994
GOTERM_MF_FAT	GO:0005539~glycosaminoglycan binding	6	0.828729	0.609394	F11, BGN, TNXB, PRG2, CCDC80, FGF4	489	140	12983	1.13786	1	0.996718	99.9999
GOTERM_MF_FAT	GO:0030247~polysaccharide binding	6	0.828729	0.692067	F11, BGN, TNXB, PRG2, CCDC80, FGF4	489	154	12983	1.03442	1	0.998776	100
GOTERM_MF_FAT	GO:0001871~pattern binding	6	0.828729	0.692067	F11, BGN, TNXB, PRG2, CCDC80, FGF4	489	154	12983	1.03442	1	0.998776	100
SP_PIR_KEYWORDS	heparin-binding	3	0.414365	0.69763	F11, PRG2, FGF4	711	65	19235	1.24862	1	0.975348	100
Annotation Cluster 157	Enrichment Score: 0.18973207097881184
Category	Term	Count	%	PValue	Genes	List Total	Pop Hits	Pop Total	Fold Enrichment	Bonferroni	Benjamini	FDR
UP_SEQ_FEATURE	repeat:Solcar 3	4	0.552486	0.291969	MCART6, SLC25A10, SLC25A22, SLC25A3	708	51	19113	2.11731	1	0.999962	99.7442
UP_SEQ_FEATURE	repeat:Solcar 1	4	0.552486	0.322583	MCART6, SLC25A10, SLC25A22, SLC25A3	708	54	19113	1.99969	1	0.999971	99.8808
UP_SEQ_FEATURE	repeat:Solcar 2	4	0.552486	0.322583	MCART6, SLC25A10, SLC25A22, SLC25A3	708	54	19113	1.99969	1	0.999971	99.8808
INTERPRO	IPR001993:Mitochondrial substrate carrier	4	0.552486	0.322642	MCART6, SLC25A10, SLC25A22, SLC25A3	641	52	16659	1.99916	1	0.999601	99.8064
INTERPRO	IPR018108:Mitochondrial substrate/solute carrier	4	0.552486	0.365051	MCART6, SLC25A10, SLC25A22, SLC25A3	641	56	16659	1.85636	1	0.999827	99.9314
GOTERM_CC_FAT	GO:0031967~organelle envelope	21	2.90055	0.919183	GCDH, MCART6, HTATIP2, MSTO1, NDUFB7, LMNB1, GMCL1L, VDAC2, ITPR3, CPT1A, GHRHR, EDNRA, PPIF, MAD2L1, GOLPH3, SLC25A10, SLC25A22, SLC25A3, PEBP1, GK, KPNA1	541	620	12782	0.800256	1	0.999665	100
GOTERM_CC_FAT	GO:0031975~envelope	21	2.90055	0.921628	GCDH, MCART6, HTATIP2, MSTO1, NDUFB7, LMNB1, GMCL1L, VDAC2, ITPR3, CPT1A, GHRHR, EDNRA, PPIF, MAD2L1, GOLPH3, SLC25A10, SLC25A22, SLC25A3, PEBP1, GK, KPNA1	541	622	12782	0.797683	1	0.999675	100
SP_PIR_KEYWORDS	mitochondrion inner membrane	5	0.690608	0.92916	MCART6, NDUFB7, SLC25A10, SLC25A22, SLC25A3	711	193	19235	0.700866	1	0.998859	100
GOTERM_CC_FAT	GO:0019866~organelle inner membrane	10	1.38122	0.941123	PPIF, MCART6, GCDH, LMNB1, NDUFB7, SLC25A10, SLC25A22, SLC25A3, GHRHR, CPT1A	541	329	12782	0.718134	1	0.999758	100
GOTERM_CC_FAT	GO:0005740~mitochondrial envelope	13	1.79558	0.944186	MCART6, GCDH, MSTO1, NDUFB7, VDAC2, CPT1A, PPIF, SLC25A10, GOLPH3, SLC25A22, SLC25A3, PEBP1, GK	541	419	12782	0.733045	1	0.999779	100
GOTERM_CC_FAT	GO:0031966~mitochondrial membrane	12	1.65746	0.948461	PPIF, MCART6, GCDH, MSTO1, NDUFB7, SLC25A10, SLC25A22, SLC25A3, PEBP1, GK, VDAC2, CPT1A	541	394	12782	0.719592	1	0.999813	100
GOTERM_CC_FAT	GO:0044429~mitochondrial part	18	2.48619	0.970098	PDK1, GCDH, MCART6, MSTO1, MRPS28, NDUFB7, GLUD2, AK3, ECHS1, VDAC2, CPT1A, PPIF, GOLPH3, SLC25A10, SLC25A22, SLC25A3, PEBP1, GK	541	595	12782	0.714755	1	0.99994	100
GOTERM_CC_FAT	GO:0005743~mitochondrial inner membrane	8	1.10497	0.976505	PPIF, MCART6, GCDH, NDUFB7, SLC25A10, SLC25A22, SLC25A3, CPT1A	541	306	12782	0.617689	1	0.999965	100
GOTERM_CC_FAT	GO:0031090~organelle membrane	35	4.83425	0.981285	CYP2U1, TM7SF2, SYT1, SLC9A7, CYP2F1, LMNB1, NDUFB7, CYP2C19, ATP6V1G1, GHRHR, SSR1, EDNRA, SLC11A1, SYN3, FMO3, SLC25A22, SLC25A3, GCDH, MCART6, MSTO1, CD1C, CD1B, CYP1A2, VDAC2, ITPR3, CPT1A, PPIF, PEX11A, SLC25A10, FAAH, ZFYVE28, PEBP1, GNAS, GK, DMBT1	541	1096	12782	0.7545	1	0.999972	100
Annotation Cluster 158	Enrichment Score: 0.17717801221216053
Category	Term	Count	%	PValue	Genes	List Total	Pop Hits	Pop Total	Fold Enrichment	Bonferroni	Benjamini	FDR
UP_SEQ_FEATURE	short sequence motif:Microbody targeting signal	3	0.414365	0.451131	PAOX, PRDX5, PXT1	708	41	19113	1.9753	1	0.999998	99.9969
SP_PIR_KEYWORDS	peroxisome	4	0.552486	0.650547	PEX11A, PAOX, PRDX5, PXT1	711	90	19235	1.20238	1	0.971354	100
GOTERM_CC_FAT	GO:0005777~peroxisome	4	0.552486	0.816307	PEX11A, PAOX, PRDX5, PXT1	541	103	12782	0.917539	1	0.998511	100
GOTERM_CC_FAT	GO:0042579~microbody	4	0.552486	0.816307	PEX11A, PAOX, PRDX5, PXT1	541	103	12782	0.917539	1	0.998511	100
Annotation Cluster 159	Enrichment Score: 0.1728480545623695
Category	Term	Count	%	PValue	Genes	List Total	Pop Hits	Pop Total	Fold Enrichment	Bonferroni	Benjamini	FDR
GOTERM_BP_FAT	GO:0051493~regulation of cytoskeleton organization	7	0.966851	0.423056	DLC1, ARHGEF2, CDC42EP2, SORBS3, MAP2, MAP4, BRCA1	520	136	13528	1.33903	1	0.996654	99.9936
GOTERM_BP_FAT	GO:0044087~regulation of cellular component biogenesis	6	0.828729	0.639972	DLC1, CDC42EP2, SORBS3, ACVRL1, TPPP, CLU	520	142	13528	1.09924	1	0.999435	100
GOTERM_BP_FAT	GO:0032956~regulation of actin cytoskeleton organization	3	0.414365	0.860922	DLC1, CDC42EP2, SORBS3	520	89	13528	0.876923	1	0.999958	100
GOTERM_BP_FAT	GO:0032970~regulation of actin filament-based process	3	0.414365	0.873143	DLC1, CDC42EP2, SORBS3	520	92	13528	0.848328	1	0.999968	100
Annotation Cluster 160	Enrichment Score: 0.16631199762373813
Category	Term	Count	%	PValue	Genes	List Total	Pop Hits	Pop Total	Fold Enrichment	Bonferroni	Benjamini	FDR
GOTERM_BP_FAT	GO:0006941~striated muscle contraction	3	0.414365	0.531507	GNA11, MYL1, ADRBK1	520	46	13528	1.69666	1	0.998797	99.9998
GOTERM_BP_FAT	GO:0003012~muscle system process	7	0.966851	0.628446	EDNRA, HDAC5, GNA11, MYL1, ADRBK1, TRIM63, SNTA1	520	168	13528	1.08397	1	0.999379	100
GOTERM_BP_FAT	GO:0006936~muscle contraction	6	0.828729	0.703727	EDNRA, GNA11, MYL1, ADRBK1, TRIM63, SNTA1	520	153	13528	1.02021	1	0.999634	100
GOTERM_BP_FAT	GO:0007507~heart development	6	0.828729	0.919539	DLC1, EDNRA, HDAC5, GNA11, ADRBK1, MAP2K5	520	215	13528	0.726011	1	0.999992	100
Annotation Cluster 161	Enrichment Score: 0.16482347690560356
Category	Term	Count	%	PValue	Genes	List Total	Pop Hits	Pop Total	Fold Enrichment	Bonferroni	Benjamini	FDR
SP_PIR_KEYWORDS	meiosis	3	0.414365	0.522	PRDM9, SYCE1, STAG2	711	47	19235	1.72682	1	0.946898	99.9977
GOTERM_BP_FAT	GO:0000279~M phase	12	1.65746	0.722257	ARHGEF2, MAD2L1, PRDM9, SPAG5, TREX2, CETN1, SYCE1, CEP164, BOLL, STAG2, FGF4, TACC2	520	329	13528	0.948889	1	0.999694	100
GOTERM_BP_FAT	GO:0051327~M phase of meiotic cell cycle	4	0.552486	0.73124	PRDM9, SYCE1, BOLL, STAG2	520	98	13528	1.06185	1	0.999711	100
GOTERM_BP_FAT	GO:0007126~meiosis	4	0.552486	0.73124	PRDM9, SYCE1, BOLL, STAG2	520	98	13528	1.06185	1	0.999711	100
GOTERM_BP_FAT	GO:0051321~meiotic cell cycle	4	0.552486	0.743706	PRDM9, SYCE1, BOLL, STAG2	520	100	13528	1.04062	1	0.999765	100
Annotation Cluster 162	Enrichment Score: 0.16187026987599096
Category	Term	Count	%	PValue	Genes	List Total	Pop Hits	Pop Total	Fold Enrichment	Bonferroni	Benjamini	FDR
GOTERM_BP_FAT	GO:0016337~cell-cell adhesion	12	1.65746	0.491434	DCHS2, PCDHGA10, CDK5R1, ANXA9, CD209, CDH18, TRO, DSCAML1, CNTN4, SELPLG, FGF4, CDH23	520	276	13528	1.1311	1	0.998335	99.9993
GOTERM_BP_FAT	GO:0007156~homophilic cell adhesion	6	0.828729	0.568387	DCHS2, PCDHGA10, CDH18, TRO, DSCAML1, CDH23	520	131	13528	1.19154	1	0.999096	100
UP_SEQ_FEATURE	domain:Cadherin 5	4	0.552486	0.687683	DCHS2, PCDHGA10, CDH18, CDH23	708	95	19113	1.13666	1	1	100
SMART	SM00112:CA	4	0.552486	0.691515	DCHS2, PCDHGA10, CDH18, CDH23	298	108	9079	1.12839	1	0.998377	100
UP_SEQ_FEATURE	domain:Cadherin 4	4	0.552486	0.732945	DCHS2, PCDHGA10, CDH18, CDH23	708	102	19113	1.05866	1	1	100
UP_SEQ_FEATURE	domain:Cadherin 3	4	0.552486	0.732945	DCHS2, PCDHGA10, CDH18, CDH23	708	102	19113	1.05866	1	1	100
UP_SEQ_FEATURE	domain:Cadherin 2	4	0.552486	0.750695	DCHS2, PCDHGA10, CDH18, CDH23	708	105	19113	1.02841	1	1	100
UP_SEQ_FEATURE	domain:Cadherin 1	4	0.552486	0.750695	DCHS2, PCDHGA10, CDH18, CDH23	708	105	19113	1.02841	1	1	100
UP_SEQ_FEATURE	domain:Cadherin 6	3	0.414365	0.757769	DCHS2, PCDHGA10, CDH23	708	73	19113	1.10941	1	1	100
INTERPRO	IPR002126:Cadherin	4	0.552486	0.789572	DCHS2, PCDHGA10, CDH18, CDH23	641	108	16659	0.962559	1	1	100
Annotation Cluster 163	Enrichment Score: 0.16099354232120625
Category	Term	Count	%	PValue	Genes	List Total	Pop Hits	Pop Total	Fold Enrichment	Bonferroni	Benjamini	FDR
GOTERM_BP_FAT	GO:0045944~positive regulation of transcription from RNA polymerase II promoter	15	2.07182	0.564354	ZBTB7B, IL4, EGR1, ABLIM2, RELA, MORF4L2, CASK, USF2, STAT6, HDAC5, SLC11A1, FOS, PKNOX1, SP1, ERCC3	520	371	13528	1.05183	1	0.999069	100
GOTERM_BP_FAT	GO:0045941~positive regulation of transcription	22	3.03867	0.588925	ZBTB7B, EGR1, IL4, ABLIM2, ACVRL1, RELA, MORF4L2, CASK, USF2, BRCA1, HDAC5, STAT6, SLC11A1, FOS, PKNOX1, SP1, GHRH, SMARCC1, EBF2, IFNG, ERCC3, SERTAD1	520	564	13528	1.01478	1	0.999264	100
GOTERM_BP_FAT	GO:0010557~positive regulation of macromolecule biosynthetic process	25	3.45304	0.62008	ABLIM2, ACVRL1, TLR1, MORF4L2, CASK, STAT6, FOS, SLC11A1, IFNG, ERCC3, SERTAD1, EGR1, IL4, ZBTB7B, RELA, IL9, USF2, BRCA1, BOLL, HDAC5, PKNOX1, SP1, GHRH, EBF2, SMARCC1	520	654	13528	0.994472	1	0.999346	100
GOTERM_BP_FAT	GO:0031328~positive regulation of cellular biosynthetic process	26	3.59116	0.632489	ABLIM2, ACVRL1, TLR1, MORF4L2, CASK, GHRHR, STAT6, FOS, SLC11A1, IFNG, ERCC3, SERTAD1, EGR1, IL4, ZBTB7B, RELA, IL9, BOLL, USF2, BRCA1, HDAC5, PKNOX1, SP1, GHRH, EBF2, SMARCC1	520	685	13528	0.987445	1	0.9994	100
GOTERM_BP_FAT	GO:0010628~positive regulation of gene expression	22	3.03867	0.643739	ZBTB7B, EGR1, IL4, ABLIM2, ACVRL1, RELA, MORF4L2, CASK, USF2, BRCA1, HDAC5, STAT6, SLC11A1, FOS, PKNOX1, SP1, GHRH, SMARCC1, EBF2, IFNG, ERCC3, SERTAD1	520	581	13528	0.985092	1	0.999427	100
GOTERM_BP_FAT	GO:0045893~positive regulation of transcription, DNA-dependent	18	2.48619	0.658404	ZBTB7B, IL4, EGR1, ABLIM2, RELA, MORF4L2, CASK, USF2, BRCA1, STAT6, HDAC5, SLC11A1, FOS, PKNOX1, SP1, SMARCC1, IFNG, ERCC3	520	477	13528	0.981713	1	0.999469	100
GOTERM_BP_FAT	GO:0009891~positive regulation of biosynthetic process	26	3.59116	0.661172	ABLIM2, ACVRL1, TLR1, MORF4L2, CASK, GHRHR, STAT6, FOS, SLC11A1, IFNG, ERCC3, SERTAD1, EGR1, IL4, ZBTB7B, RELA, IL9, BOLL, USF2, BRCA1, HDAC5, PKNOX1, SP1, GHRH, EBF2, SMARCC1	520	695	13528	0.973237	1	0.999464	100
GOTERM_BP_FAT	GO:0051173~positive regulation of nitrogen compound metabolic process	24	3.31492	0.670223	ZBTB7B, EGR1, IL4, ABLIM2, ACVRL1, RELA, MORF4L2, CASK, USF2, BRCA1, GHRHR, HDAC5, STAT6, SLC11A1, FOS, PKNOX1, SP1, GHRH, SMARCC1, EBF2, IFNG, PEBP1, ERCC3, SERTAD1	520	644	13528	0.969517	1	0.999493	100
GOTERM_BP_FAT	GO:0051254~positive regulation of RNA metabolic process	18	2.48619	0.671738	ZBTB7B, IL4, EGR1, ABLIM2, RELA, MORF4L2, CASK, USF2, BRCA1, STAT6, HDAC5, SLC11A1, FOS, PKNOX1, SP1, SMARCC1, IFNG, ERCC3	520	481	13528	0.973549	1	0.999487	100
GOTERM_BP_FAT	GO:0006357~regulation of transcription from RNA polymerase II promoter	27	3.72928	0.67478	ABLIM2, HTATIP2, TFCP2L1, MORF4L2, CASK, MAGED1, STAT6, FOS, SLC11A1, SORBS3, ERCC3, EGR1, IL4, ZBTB7B, DGKQ, RELA, ZNF8, RBBP7, BRCA1, USF2, GPS2, HDAC5, PKNOX1, SP1, NEDD4, SMARCC1, TIAL1	520	727	13528	0.966183	1	0.999508	100
GOTERM_BP_FAT	GO:0045935~positive regulation of nucleobase, nucleoside, nucleotide and nucleic acid metabolic process	23	3.1768	0.690919	ZBTB7B, EGR1, IL4, ABLIM2, ACVRL1, RELA, MORF4L2, CASK, USF2, BRCA1, GHRHR, HDAC5, STAT6, SLC11A1, FOS, PKNOX1, SP1, GHRH, SMARCC1, EBF2, IFNG, ERCC3, SERTAD1	520	624	13528	0.9589	1	0.999576	100
GOTERM_BP_FAT	GO:0010604~positive regulation of macromolecule metabolic process	31	4.28177	0.72757	DLC1, PSMB10, ABLIM2, ACVRL1, MORF4L2, TLR1, CASK, EDNRA, STAT6, FOS, SLC11A1, IFNG, ERCC3, SERTAD1, GHR, EGR1, IL4, ZBTB7B, RELA, IL9, BOLL, BRCA1, USF2, HDAC5, PKNOX1, SP1, GHRH, NEDD4, EBF2, SMARCC1, LACRT	520	857	13528	0.941047	1	0.999711	100
GOTERM_BP_FAT	GO:0006355~regulation of transcription, DNA-dependent	46	6.35359	0.999477	ABLIM2, HTATIP2, ELF3, TFCP2L1, MORF4L2, HAT1, RORC, CASK, NOSTRIN, MAGED1, STAT6, FOS, SLC11A1, TSC22D3, SORBS3, CDKN2A, IFNG, SSX5, ERCC3, MLL3, SSX3, IL4, EGR1, ZBTB7B, L3MBTL4, DGKQ, RELA, ZNF8, MAFK, RBBP7, BRCA1, USF2, GPS2, HDAC5, SNAI3, PRDM9, PKNOX1, SP1, LASS3, NEDD4, TIAL1, SMARCC1, EBF2, DPRX, RFX1, AIRE	520	1773	13528	0.674962	1	1	100
GOTERM_BP_FAT	GO:0051252~regulation of RNA metabolic process	47	6.49171	0.999551	ABLIM2, HTATIP2, ELF3, TFCP2L1, MORF4L2, HAT1, RORC, CASK, NOSTRIN, MAGED1, STAT6, FOS, SLC11A1, TSC22D3, SORBS3, CDKN2A, IFNG, SSX5, ERCC3, MLL3, SSX3, IL4, EGR1, ZBTB7B, DHX9, L3MBTL4, DGKQ, RELA, ZNF8, MAFK, RBBP7, BRCA1, USF2, GPS2, HDAC5, SNAI3, PRDM9, PKNOX1, SP1, LASS3, NEDD4, TIAL1, SMARCC1, EBF2, DPRX, RFX1, AIRE	520	1813	13528	0.67442	1	1	100
Annotation Cluster 164	Enrichment Score: 0.15727150047132588
Category	Term	Count	%	PValue	Genes	List Total	Pop Hits	Pop Total	Fold Enrichment	Bonferroni	Benjamini	FDR
GOTERM_BP_FAT	GO:0043062~extracellular structure organization	7	0.966851	0.599048	TNXB, ELF3, SMOC1, NLGN4X, CCDC80, NRXN1, SNTA1	520	163	13528	1.11723	1	0.999269	100
GOTERM_CC_FAT	GO:0044420~extracellular matrix part	5	0.690608	0.734151	TNXB, LAD1, LAMC3, SMOC1, CCDC80	541	117	12782	1.00968	1	0.997095	100
GOTERM_BP_FAT	GO:0030198~extracellular matrix organization	4	0.552486	0.767252	TNXB, ELF3, SMOC1, CCDC80	520	104	13528	1.00059	1	0.999819	100
Annotation Cluster 165	Enrichment Score: 0.1567794659417419
Category	Term	Count	%	PValue	Genes	List Total	Pop Hits	Pop Total	Fold Enrichment	Bonferroni	Benjamini	FDR
GOTERM_BP_FAT	GO:0043086~negative regulation of catalytic activity	11	1.51934	0.623313	PSMB10, GRM4, MCHR1, MAD2L1, CDKN2A, APITD1, HRH3, ZFYVE28, DRD4, FABP4, GPS2	520	277	13528	1.0331	1	0.999358	100
GOTERM_BP_FAT	GO:0006469~negative regulation of protein kinase activity	4	0.552486	0.654119	CDKN2A, ZFYVE28, FABP4, GPS2	520	87	13528	1.19611	1	0.999458	100
GOTERM_BP_FAT	GO:0033673~negative regulation of kinase activity	4	0.552486	0.676608	CDKN2A, ZFYVE28, FABP4, GPS2	520	90	13528	1.15624	1	0.999473	100
GOTERM_BP_FAT	GO:0051348~negative regulation of transferase activity	4	0.552486	0.718302	CDKN2A, ZFYVE28, FABP4, GPS2	520	96	13528	1.08397	1	0.999679	100
GOTERM_BP_FAT	GO:0044092~negative regulation of molecular function	11	1.51934	0.830033	PSMB10, GRM4, MCHR1, MAD2L1, CDKN2A, APITD1, HRH3, ZFYVE28, DRD4, FABP4, GPS2	520	334	13528	0.856794	1	0.999932	100
Annotation Cluster 166	Enrichment Score: 0.15609700245358948
Category	Term	Count	%	PValue	Genes	List Total	Pop Hits	Pop Total	Fold Enrichment	Bonferroni	Benjamini	FDR
GOTERM_BP_FAT	GO:0006508~proteolysis	47	6.49171	0.19555	ADAMTS18, PSMB10, ECEL1, UBE3A, CNDP2, CLU, GMCL1L, ASB12, UBE2D3, LPA, TPP1, FCN2, REN, FBXO6, CFH, FBXO44, ZMPSTE24, ADAMTS12, ERVK6, F11, NPLOC4, KLK9, RELA, CTRB1, CTRB2, SOCS6, CPXM2, MMP17, MARCH8, C4BPA, TRIM63, MMP13, BRCA1, CTSW, MARCH3, TMPRSS4, LCN1, MAD2L1, NEDD4, BACE2, ACE2, SH3RF2, ADAM18, PAPPA2, PCSK1N, ASB4, PRSS21	520	1054	13528	1.16008	1	0.991224	97.8066
GOTERM_BP_FAT	GO:0009057~macromolecule catabolic process	30	4.14365	0.601167	PSMB10, UBE3A, GMCL1L, ASB12, UBE2D3, CDKN2A, TPP1, FBXO6, FBXO44, ZMPSTE24, ERCC3, NPLOC4, RNASE2, RELA, SOCS6, SMG1, MARCH8, TRIM63, BRCA1, MARCH3, MAD2L1, PYGM, NEDD4, BACE2, MGAM, ACE2, ERN2, SH3RF2, OGG1, ASB4	520	781	13528	0.999311	1	0.999265	100
SP_PIR_KEYWORDS	ligase	11	1.51934	0.693091	IARS, UBE2D3, NARS, NEDD4, UBE3A, SH3RF2, MARCH8, TRIM63, BRCA1, RNF31, MARCH3	711	305	19235	0.975698	1	0.975304	100
GOTERM_BP_FAT	GO:0044265~cellular macromolecule catabolic process	26	3.59116	0.739933	PSMB10, UBE3A, GMCL1L, ASB12, UBE2D3, CDKN2A, FBXO6, FBXO44, ZMPSTE24, ERCC3, NPLOC4, RNASE2, RELA, SOCS6, SMG1, MARCH8, TRIM63, BRCA1, MARCH3, MAD2L1, NEDD4, BACE2, ERN2, SH3RF2, OGG1, ASB4	520	725	13528	0.932966	1	0.999749	100
GOTERM_BP_FAT	GO:0030163~protein catabolic process	22	3.03867	0.759357	PSMB10, NPLOC4, UBE3A, RELA, GMCL1L, ASB12, SOCS6, MARCH8, TRIM63, BRCA1, MARCH3, UBE2D3, MAD2L1, TPP1, NEDD4, BACE2, ACE2, FBXO6, SH3RF2, FBXO44, ZMPSTE24, ASB4	520	622	13528	0.920158	1	0.999806	100
GOTERM_BP_FAT	GO:0006511~ubiquitin-dependent protein catabolic process	8	1.10497	0.825612	PSMB10, NPLOC4, UBE2D3, MAD2L1, NEDD4, UBE3A, FBXO6, TRIM63	520	242	13528	0.860013	1	0.999924	100
GOTERM_BP_FAT	GO:0051603~proteolysis involved in cellular protein catabolic process	20	2.76243	0.837126	PSMB10, NPLOC4, UBE3A, RELA, GMCL1L, ASB12, SOCS6, MARCH8, TRIM63, BRCA1, MARCH3, UBE2D3, MAD2L1, NEDD4, BACE2, FBXO6, SH3RF2, FBXO44, ZMPSTE24, ASB4	520	600	13528	0.867179	1	0.99994	100
GOTERM_BP_FAT	GO:0044257~cellular protein catabolic process	20	2.76243	0.843003	PSMB10, NPLOC4, UBE3A, RELA, GMCL1L, ASB12, SOCS6, MARCH8, TRIM63, BRCA1, MARCH3, UBE2D3, MAD2L1, NEDD4, BACE2, FBXO6, SH3RF2, FBXO44, ZMPSTE24, ASB4	520	603	13528	0.862865	1	0.99994	100
GOTERM_BP_FAT	GO:0043632~modification-dependent macromolecule catabolic process	18	2.48619	0.89357	PSMB10, NPLOC4, UBE3A, GMCL1L, SOCS6, ASB12, MARCH8, TRIM63, BRCA1, MARCH3, UBE2D3, MAD2L1, NEDD4, FBXO6, SH3RF2, FBXO44, ZMPSTE24, ASB4	520	574	13528	0.815813	1	0.999982	100
GOTERM_BP_FAT	GO:0019941~modification-dependent protein catabolic process	18	2.48619	0.89357	PSMB10, NPLOC4, UBE3A, GMCL1L, SOCS6, ASB12, MARCH8, TRIM63, BRCA1, MARCH3, UBE2D3, MAD2L1, NEDD4, FBXO6, SH3RF2, FBXO44, ZMPSTE24, ASB4	520	574	13528	0.815813	1	0.999982	100
SP_PIR_KEYWORDS	ubl conjugation pathway	15	2.07182	0.90074	NPLOC4, UBE3A, GMCL1L, SOCS6, ASB12, MARCH8, TRIM63, BRCA1, MARCH3, UBE2D3, NEDD4, FBXO6, SH3RF2, FBXO44, ASB4	711	509	19235	0.797253	1	0.997599	100
Annotation Cluster 167	Enrichment Score: 0.15191089989679363
Category	Term	Count	%	PValue	Genes	List Total	Pop Hits	Pop Total	Fold Enrichment	Bonferroni	Benjamini	FDR
GOTERM_BP_FAT	GO:0000075~cell cycle checkpoint	5	0.690608	0.463875	MAD2L1, CDKN2A, FBXO6, ERCC3, BRCA1	520	91	13528	1.42942	1	0.997794	99.9982
GOTERM_BP_FAT	GO:0042326~negative regulation of phosphorylation	3	0.414365	0.51964	CDKN2A, PEBP1, BDKRB1	520	45	13528	1.73436	1	0.998569	99.9997
GOTERM_BP_FAT	GO:0045936~negative regulation of phosphate metabolic process	3	0.414365	0.554635	CDKN2A, PEBP1, BDKRB1	520	48	13528	1.62596	1	0.999008	99.9999
GOTERM_BP_FAT	GO:0010563~negative regulation of phosphorus metabolic process	3	0.414365	0.554635	CDKN2A, PEBP1, BDKRB1	520	48	13528	1.62596	1	0.999008	99.9999
GOTERM_BP_FAT	GO:0010564~regulation of cell cycle process	5	0.690608	0.64167	MAD2L1, CDKN2A, PEBP1, PDE3A, BRCA1	520	114	13528	1.14103	1	0.999429	100
GOTERM_BP_FAT	GO:0031400~negative regulation of protein modification process	5	0.690608	0.674808	PSMB10, MAD2L1, CDKN2A, PEBP1, BDKRB1	520	119	13528	1.09308	1	0.999498	100
GOTERM_BP_FAT	GO:0051248~negative regulation of protein metabolic process	7	0.966851	0.727976	PSMB10, A2M, MAD2L1, CDKN2A, RELA, PEBP1, BDKRB1	520	187	13528	0.973838	1	0.999708	100
GOTERM_BP_FAT	GO:0051444~negative regulation of ubiquitin-protein ligase activity	3	0.414365	0.733634	PSMB10, MAD2L1, CDKN2A	520	67	13528	1.16487	1	0.999721	100
GOTERM_BP_FAT	GO:0051352~negative regulation of ligase activity	3	0.414365	0.733634	PSMB10, MAD2L1, CDKN2A	520	67	13528	1.16487	1	0.999721	100
GOTERM_BP_FAT	GO:0031396~regulation of protein ubiquitination	4	0.552486	0.743706	PSMB10, MAD2L1, CDKN2A, BRCA1	520	100	13528	1.04062	1	0.999765	100
GOTERM_BP_FAT	GO:0031397~negative regulation of protein ubiquitination	3	0.414365	0.782247	PSMB10, MAD2L1, CDKN2A	520	74	13528	1.05468	1	0.999855	100
GOTERM_BP_FAT	GO:0051438~regulation of ubiquitin-protein ligase activity	3	0.414365	0.806388	PSMB10, MAD2L1, CDKN2A	520	78	13528	1.00059	1	0.999893	100
GOTERM_BP_FAT	GO:0051340~regulation of ligase activity	3	0.414365	0.822902	PSMB10, MAD2L1, CDKN2A	520	81	13528	0.963533	1	0.999924	100
GOTERM_BP_FAT	GO:0032269~negative regulation of cellular protein metabolic process	6	0.828729	0.825426	PSMB10, A2M, MAD2L1, CDKN2A, PEBP1, BDKRB1	520	180	13528	0.867179	1	0.999925	100
GOTERM_BP_FAT	GO:0051726~regulation of cell cycle	9	1.24309	0.942607	CDK5R1, MAD2L1, CDKN2A, FBXO6, PEBP1, PDE3A, ERCC3, SERTAD1, BRCA1	520	331	13528	0.707367	1	0.999997	100
GOTERM_BP_FAT	GO:0007346~regulation of mitotic cell cycle	3	0.414365	0.981963	MAD2L1, CDKN2A, PEBP1	520	152	13528	0.513462	1	1	100
Annotation Cluster 168	Enrichment Score: 0.1385651728126403
Category	Term	Count	%	PValue	Genes	List Total	Pop Hits	Pop Total	Fold Enrichment	Bonferroni	Benjamini	FDR
GOTERM_BP_FAT	GO:0051216~cartilage development	4	0.552486	0.544191	GNAS, MMP13, FGF4, GHR	520	74	13528	1.40624	1	0.99893	99.9999
GOTERM_BP_FAT	GO:0048705~skeletal system morphogenesis	5	0.690608	0.627813	DSCAML1, GNAS, FGF4, GHR, PLEKHA1	520	112	13528	1.1614	1	0.999385	100
GOTERM_BP_FAT	GO:0060348~bone development	5	0.690608	0.69975	TNFSF11, SP1, GNAS, MMP13, GHR	520	123	13528	1.05754	1	0.999618	100
GOTERM_BP_FAT	GO:0001501~skeletal system development	11	1.51934	0.786174	TNFSF11, SP1, CMKLR1, CLEC3A, GNA11, DSCAML1, GNAS, MMP13, FGF4, GHR, PLEKHA1	520	319	13528	0.897082	1	0.999857	100
GOTERM_BP_FAT	GO:0001503~ossification	4	0.552486	0.82301	TNFSF11, SP1, GNAS, MMP13	520	115	13528	0.904883	1	0.999922	100
GOTERM_BP_FAT	GO:0048598~embryonic morphogenesis	8	1.10497	0.953149	DLC1, SP1, DSCAML1, GNAS, MMP13, C17ORF28, FGF4, CDH23	520	307	13528	0.677925	1	0.999999	100
Annotation Cluster 169	Enrichment Score: 0.13436807204068893
Category	Term	Count	%	PValue	Genes	List Total	Pop Hits	Pop Total	Fold Enrichment	Bonferroni	Benjamini	FDR
GOTERM_CC_FAT	GO:0030666~endocytic vesicle membrane	3	0.414365	0.409235	SLC11A1, SYT1, DMBT1	541	33	12782	2.14787	1	0.980303	99.933
GOTERM_CC_FAT	GO:0030139~endocytic vesicle	3	0.414365	0.718496	SLC11A1, SYT1, DMBT1	541	59	12782	1.20135	1	0.996717	100
GOTERM_CC_FAT	GO:0044433~cytoplasmic vesicle part	7	0.966851	0.807387	SLC11A1, SYT1, A2M, SYN3, CLU, DBH, DMBT1	541	187	12782	0.884419	1	0.998528	100
GOTERM_CC_FAT	GO:0030659~cytoplasmic vesicle membrane	4	0.552486	0.937056	SLC11A1, SYT1, SYN3, DMBT1	541	139	12782	0.679903	1	0.99974	100
GOTERM_CC_FAT	GO:0012506~vesicle membrane	4	0.552486	0.957006	SLC11A1, SYT1, SYN3, DMBT1	541	151	12782	0.625871	1	0.999874	100
Annotation Cluster 170	Enrichment Score: 0.13223272505176248
Category	Term	Count	%	PValue	Genes	List Total	Pop Hits	Pop Total	Fold Enrichment	Bonferroni	Benjamini	FDR
GOTERM_CC_FAT	GO:0005819~spindle	8	1.10497	0.428303	CSPP1, ARHGEF2, KIF4A, MAD2L1, SPAG5, TREX2, CETN1, MAP2K5	541	147	12782	1.2858	1	0.980639	99.9575
SP_PIR_KEYWORDS	mitosis	8	1.10497	0.515887	ARHGEF2, MAD2L1, SPAG5, TREX2, CETN1, CEP164, C7ORF11, STAG2	711	183	19235	1.18266	1	0.945381	99.9972
GOTERM_BP_FAT	GO:0048285~organelle fission	9	1.24309	0.656551	PEX11A, ARHGEF2, MAD2L1, SPAG5, TREX2, CETN1, CEP164, STAG2, FGF4	520	229	13528	1.02244	1	0.999472	100
GOTERM_BP_FAT	GO:0000279~M phase	12	1.65746	0.722257	ARHGEF2, MAD2L1, PRDM9, SPAG5, TREX2, CETN1, SYCE1, CEP164, BOLL, STAG2, FGF4, TACC2	520	329	13528	0.948889	1	0.999694	100
GOTERM_BP_FAT	GO:0000280~nuclear division	8	1.10497	0.744737	ARHGEF2, MAD2L1, SPAG5, TREX2, CETN1, CEP164, STAG2, FGF4	520	220	13528	0.946014	1	0.999766	100
GOTERM_BP_FAT	GO:0007067~mitosis	8	1.10497	0.744737	ARHGEF2, MAD2L1, SPAG5, TREX2, CETN1, CEP164, STAG2, FGF4	520	220	13528	0.946014	1	0.999766	100
GOTERM_BP_FAT	GO:0022402~cell cycle process	20	2.76243	0.756455	PSMB10, ARHGEF2, TREX2, CEP164, CETN1, SYCE1, BOLL, BRCA1, TACC2, CDKN2A, PRDM9, MAD2L1, SPAG5, IFNG, GAS2L2, ERN2, PPP1R15A, STAG2, DNM2, FGF4	520	565	13528	0.920899	1	0.999804	100
GOTERM_BP_FAT	GO:0000087~M phase of mitotic cell cycle	8	1.10497	0.761162	ARHGEF2, MAD2L1, SPAG5, TREX2, CETN1, CEP164, STAG2, FGF4	520	224	13528	0.929121	1	0.999806	100
SP_PIR_KEYWORDS	cell division	9	1.24309	0.762739	ARHGEF2, MAD2L1, SPAG5, TREX2, CETN1, SYCE1, CEP164, C7ORF11, STAG2	711	264	19235	0.922277	1	0.984677	100
GOTERM_BP_FAT	GO:0022403~cell cycle phase	14	1.9337	0.808277	ARHGEF2, TREX2, CEP164, CETN1, SYCE1, BOLL, TACC2, CDKN2A, MAD2L1, PRDM9, SPAG5, STAG2, DNM2, FGF4	520	414	13528	0.879747	1	0.999894	100
GOTERM_BP_FAT	GO:0051301~cell division	9	1.24309	0.883643	ARHGEF2, MAD2L1, CDKN2A, SPAG5, TREX2, CETN1, SYCE1, CEP164, STAG2	520	295	13528	0.79369	1	0.999977	100
GOTERM_BP_FAT	GO:0000278~mitotic cell cycle	11	1.51934	0.907046	PSMB10, ARHGEF2, MAD2L1, CDKN2A, SPAG5, TREX2, CETN1, CEP164, STAG2, FGF4, DNM2	520	370	13528	0.77343	1	0.999987	100
SP_PIR_KEYWORDS	cell cycle	13	1.79558	0.922364	ARHGEF2, TREX2, SUV39H1, CEP164, CETN1, SYCE1, C7ORF11, BRCA1, MAD2L1, CDKN2A, SPAG5, CCNDBP1, STAG2	711	461	19235	0.762895	1	0.998603	100
GOTERM_BP_FAT	GO:0007049~cell cycle	24	3.31492	0.923561	PSMB10, ARHGEF2, SUV39H1, TREX2, SYCE1, CEP164, CETN1, BOLL, BRCA1, TACC2, GPS2, CDKN2A, PRDM9, PLK3, MAD2L1, SPAG5, IFNG, GAS2L2, ERN2, PPP1R15A, CCNDBP1, STAG2, DNM2, FGF4	520	776	13528	0.8046	1	0.999993	100
Annotation Cluster 171	Enrichment Score: 0.12597887652763448
Category	Term	Count	%	PValue	Genes	List Total	Pop Hits	Pop Total	Fold Enrichment	Bonferroni	Benjamini	FDR
UP_SEQ_FEATURE	zinc finger region:B box-type	3	0.414365	0.608821	TRIM65, TRIM58, TRIM63	708	55	19113	1.4725	1	1	100
SMART	SM00184:RING	10	1.38122	0.63706	TRIM65, BAZ1B, TRIM58, RNF24, SH3RF2, TRIM63, MLL3, CHD5, BRCA1, RNF31	298	296	9079	1.02927	1	0.997905	99.9997
SMART	SM00336:BBOX	3	0.414365	0.687925	TRIM65, TRIM58, TRIM63	298	72	9079	1.26944	1	0.998537	100
INTERPRO	IPR000315:Zinc finger, B-box	3	0.414365	0.76973	TRIM65, TRIM58, TRIM63	641	72	16659	1.08288	1	1	100
INTERPRO	IPR018957:Zinc finger, C3HC4 RING-type	8	1.10497	0.777577	TRIM65, TRIM58, RNF24, SH3RF2, MARCH8, TRIM63, BRCA1, MARCH3	641	228	16659	0.911898	1	1	100
UP_SEQ_FEATURE	zinc finger region:RING-type	7	0.966851	0.793279	TRIM65, TRIM58, RNF24, SH3RF2, TRIM63, MLL3, BRCA1	708	210	19113	0.899859	1	1	100
INTERPRO	IPR001841:Zinc finger, RING-type	10	1.38122	0.80701	TRIM65, BAZ1B, TRIM58, RNF24, SH3RF2, TRIM63, MLL3, CHD5, BRCA1, RNF31	641	296	16659	0.878009	1	1	100
INTERPRO	IPR017907:Zinc finger, RING-type, conserved site	7	0.966851	0.960663	TRIM65, TRIM58, RNF24, SH3RF2, TRIM63, BRCA1, RNF31	641	280	16659	0.649727	1	1	100
Annotation Cluster 172	Enrichment Score: 0.1241916471927114
Category	Term	Count	%	PValue	Genes	List Total	Pop Hits	Pop Total	Fold Enrichment	Bonferroni	Benjamini	FDR
SP_PIR_KEYWORDS	Apoptosis	15	2.07182	0.545481	TMEM85, HTATIP2, LRDD, HINT2, CLU, SHF, ZC3H8, CTNNBL1, TSC22D3, CDKN2A, TIAL1, SULF1, RIPK3, ERN2, PPP1R15A	711	381	19235	1.0651	1	0.948985	99.9989
GOTERM_BP_FAT	GO:0043065~positive regulation of apoptosis	17	2.34807	0.586793	DLC1, OBSCN, ARHGEF2, CDK5R1, HTATIP2, BRCA1, ZC3H8, CTNNBL1, MAGED1, CDKN2A, TIAL1, IFNG, RIPK3, ERN2, ERCC3, TOP2A, DNM2	520	430	13528	1.02852	1	0.999287	100
GOTERM_BP_FAT	GO:0043068~positive regulation of programmed cell death	17	2.34807	0.598082	DLC1, OBSCN, ARHGEF2, CDK5R1, HTATIP2, BRCA1, ZC3H8, CTNNBL1, MAGED1, CDKN2A, TIAL1, IFNG, RIPK3, ERN2, ERCC3, TOP2A, DNM2	520	433	13528	1.02139	1	0.99929	100
GOTERM_BP_FAT	GO:0010942~positive regulation of cell death	17	2.34807	0.605535	DLC1, OBSCN, ARHGEF2, CDK5R1, HTATIP2, BRCA1, ZC3H8, CTNNBL1, MAGED1, CDKN2A, TIAL1, IFNG, RIPK3, ERN2, ERCC3, TOP2A, DNM2	520	435	13528	1.01669	1	0.999293	100
GOTERM_BP_FAT	GO:0006915~apoptosis	21	2.90055	0.778989	DLC1, POLR2G, OBSCN, ARHGEF2, TMEM85, HTATIP2, LRDD, CLU, SHF, BRCA1, CTNNBL1, MAGED1, TSC22D3, CDKN2A, TIAL1, IFNG, SULF1, RIPK3, ERN2, TOP2A, PPP1R15A	520	602	13528	0.907513	1	0.999848	100
GOTERM_BP_FAT	GO:0006917~induction of apoptosis	11	1.51934	0.789332	MAGED1, DLC1, OBSCN, ARHGEF2, CDKN2A, HTATIP2, TIAL1, RIPK3, ERN2, ERCC3, BRCA1	520	320	13528	0.894279	1	0.999863	100
GOTERM_BP_FAT	GO:0012502~induction of programmed cell death	11	1.51934	0.792456	MAGED1, DLC1, OBSCN, ARHGEF2, CDKN2A, HTATIP2, TIAL1, RIPK3, ERN2, ERCC3, BRCA1	520	321	13528	0.891493	1	0.999869	100
GOTERM_BP_FAT	GO:0012501~programmed cell death	21	2.90055	0.799965	DLC1, POLR2G, OBSCN, ARHGEF2, TMEM85, HTATIP2, LRDD, CLU, SHF, BRCA1, CTNNBL1, MAGED1, TSC22D3, CDKN2A, TIAL1, IFNG, SULF1, RIPK3, ERN2, TOP2A, PPP1R15A	520	611	13528	0.894146	1	0.999884	100
GOTERM_BP_FAT	GO:0008624~induction of apoptosis by extracellular signals	4	0.552486	0.809052	MAGED1, OBSCN, ARHGEF2, RIPK3	520	112	13528	0.929121	1	0.999894	100
GOTERM_BP_FAT	GO:0042981~regulation of apoptosis	27	3.72928	0.84463	DLC1, CDK5R1, HTATIP2, CLU, PRDX5, CTNNBL1, ZC3H8, MAGED1, CDKN2A, IFNG, ERCC3, TOP2A, FGF4, GHR, IL4, OBSCN, ARHGEF2, RELA, PDE3A, DBH, BRCA1, PPIF, GRM4, TIAL1, RIPK3, ERN2, DNM2	520	804	13528	0.873651	1	0.999939	100
GOTERM_BP_FAT	GO:0043067~regulation of programmed cell death	27	3.72928	0.857677	DLC1, CDK5R1, HTATIP2, CLU, PRDX5, CTNNBL1, ZC3H8, MAGED1, CDKN2A, IFNG, ERCC3, TOP2A, FGF4, GHR, IL4, OBSCN, ARHGEF2, RELA, PDE3A, DBH, BRCA1, PPIF, GRM4, TIAL1, RIPK3, ERN2, DNM2	520	812	13528	0.865044	1	0.999955	100
GOTERM_BP_FAT	GO:0010941~regulation of cell death	27	3.72928	0.862353	DLC1, CDK5R1, HTATIP2, CLU, PRDX5, CTNNBL1, ZC3H8, MAGED1, CDKN2A, IFNG, ERCC3, TOP2A, FGF4, GHR, IL4, OBSCN, ARHGEF2, RELA, PDE3A, DBH, BRCA1, PPIF, GRM4, TIAL1, RIPK3, ERN2, DNM2	520	815	13528	0.861859	1	0.999958	100
GOTERM_BP_FAT	GO:0008219~cell death	23	3.1768	0.890631	DLC1, POLR2G, OBSCN, ARHGEF2, TMEM85, HTATIP2, FA2H, LRDD, CLU, SHF, BRCA1, CTNNBL1, MAGED1, TSC22D3, CDKN2A, TPP1, TIAL1, IFNG, SULF1, RIPK3, ERN2, TOP2A, PPP1R15A	520	719	13528	0.832203	1	0.999981	100
GOTERM_BP_FAT	GO:0016265~death	23	3.1768	0.89736	DLC1, POLR2G, OBSCN, ARHGEF2, TMEM85, HTATIP2, FA2H, LRDD, CLU, SHF, BRCA1, CTNNBL1, MAGED1, TSC22D3, CDKN2A, TPP1, TIAL1, IFNG, SULF1, RIPK3, ERN2, TOP2A, PPP1R15A	520	724	13528	0.826456	1	0.999984	100
Annotation Cluster 173	Enrichment Score: 0.11864975313245178
Category	Term	Count	%	PValue	Genes	List Total	Pop Hits	Pop Total	Fold Enrichment	Bonferroni	Benjamini	FDR
GOTERM_BP_FAT	GO:0051170~nuclear import	5	0.690608	0.438262	SLC11A1, HTATIP2, CRY2, IFNG, KPNA1	520	88	13528	1.47815	1	0.997261	99.996
GOTERM_BP_FAT	GO:0006606~protein import into nucleus	4	0.552486	0.646378	SLC11A1, CRY2, IFNG, KPNA1	520	86	13528	1.21002	1	0.999419	100
GOTERM_BP_FAT	GO:0033365~protein localization in organelle	6	0.828729	0.6641	COG3, SLC11A1, CRY2, LACRT, IFNG, KPNA1	520	146	13528	1.06913	1	0.999484	100
GOTERM_BP_FAT	GO:0034504~protein localization in nucleus	4	0.552486	0.704888	SLC11A1, CRY2, IFNG, KPNA1	520	94	13528	1.10704	1	0.999636	100
GOTERM_BP_FAT	GO:0006913~nucleocytoplasmic transport	6	0.828729	0.719682	SLC11A1, HTATIP2, CRY2, IFNG, SMG1, KPNA1	520	156	13528	1.00059	1	0.999682	100
GOTERM_BP_FAT	GO:0051169~nuclear transport	6	0.828729	0.729973	SLC11A1, HTATIP2, CRY2, IFNG, SMG1, KPNA1	520	158	13528	0.987926	1	0.999709	100
GOTERM_BP_FAT	GO:0017038~protein import	4	0.552486	0.883555	SLC11A1, CRY2, IFNG, KPNA1	520	131	13528	0.794363	1	0.999977	100
GOTERM_BP_FAT	GO:0006605~protein targeting	6	0.828729	0.919539	SLC11A1, CRY2, NEDD4, IFNG, KPNA1, SSR1	520	215	13528	0.726011	1	0.999992	100
GOTERM_BP_FAT	GO:0006886~intracellular protein transport	10	1.38122	0.95319	COG3, SLC11A1, ARHGEF2, WDR19, CRY2, NEDD4, IFNG, AP3B2, KPNA1, SSR1	520	374	13528	0.695599	1	0.999999	100
GOTERM_BP_FAT	GO:0034613~cellular protein localization	11	1.51934	0.956889	COG3, SLC11A1, ARHGEF2, WDR19, CRY2, NEDD4, LACRT, IFNG, AP3B2, KPNA1, SSR1	520	411	13528	0.696276	1	0.999999	100
GOTERM_BP_FAT	GO:0070727~cellular macromolecule localization	11	1.51934	0.959371	COG3, SLC11A1, ARHGEF2, WDR19, CRY2, NEDD4, LACRT, IFNG, AP3B2, KPNA1, SSR1	520	414	13528	0.69123	1	0.999999	100
Annotation Cluster 174	Enrichment Score: 0.11855579824655177
Category	Term	Count	%	PValue	Genes	List Total	Pop Hits	Pop Total	Fold Enrichment	Bonferroni	Benjamini	FDR
SP_PIR_KEYWORDS	mitochondrion	32	4.41989	0.502589	PSMB10, FTMT, BCAT2, NDUFB7, GLUD2, PNKD, HINT2, ECHS1, PRDX5, C14ORF2, MTHFD2, TSC22D3, SLC25A22, SLC25A3, LIPT1, PDK1, GCDH, MCART6, ALDH6A1, MRPS28, MSTO1, AK3, VDAC2, MRM1, CPT1A, PPIF, SLC25A10, GOLPH3, TDH, TXNRD2, GK, OGG1	711	832	19235	1.04052	1	0.94304	99.9959
UP_SEQ_FEATURE	transit peptide:Mitochondrion	17	2.34807	0.659252	PDK1, FTMT, GCDH, ALDH6A1, BCAT2, MRPS28, GLUD2, HINT2, PRDX5, ECHS1, MRM1, PPIF, MTHFD2, TDH, SLC25A3, TXNRD2, LIPT1	708	467	19113	0.982715	1	1	100
SP_PIR_KEYWORDS	transit peptide	17	2.34807	0.685163	PDK1, FTMT, GCDH, ALDH6A1, BCAT2, MRPS28, GLUD2, HINT2, PRDX5, ECHS1, MRM1, PPIF, MTHFD2, TDH, SLC25A3, TXNRD2, LIPT1	711	476	19235	0.966194	1	0.974412	100
GOTERM_CC_FAT	GO:0005739~mitochondrion	38	5.24862	0.934833	FTMT, BCAT2, NDUFB7, GLUD2, C10ORF10, PNKD, CLU, HINT2, ECHS1, PRDX5, C14ORF2, MTHFD2, TSC22D3, TPP1, SLC25A22, SLC25A3, LIPT1, GHR, PDK1, GCDH, MCART6, ALDH6A1, MRPS28, MSTO1, AK3, VDAC2, MRM1, CPT1A, PPIF, ABCC9, SLC25A10, GOLPH3, ARAF, TDH, PEBP1, TXNRD2, GK, OGG1	541	1087	12782	0.825954	1	0.999746	100
GOTERM_CC_FAT	GO:0005740~mitochondrial envelope	13	1.79558	0.944186	MCART6, GCDH, MSTO1, NDUFB7, VDAC2, CPT1A, PPIF, SLC25A10, GOLPH3, SLC25A22, SLC25A3, PEBP1, GK	541	419	12782	0.733045	1	0.999779	100
GOTERM_CC_FAT	GO:0044429~mitochondrial part	18	2.48619	0.970098	PDK1, GCDH, MCART6, MSTO1, MRPS28, NDUFB7, GLUD2, AK3, ECHS1, VDAC2, CPT1A, PPIF, GOLPH3, SLC25A10, SLC25A22, SLC25A3, PEBP1, GK	541	595	12782	0.714755	1	0.99994	100
Annotation Cluster 175	Enrichment Score: 0.11590002486076392
Category	Term	Count	%	PValue	Genes	List Total	Pop Hits	Pop Total	Fold Enrichment	Bonferroni	Benjamini	FDR
GOTERM_CC_FAT	GO:0044452~nucleolar part	3	0.414365	0.316938	CDKN2A, SURF6, POP4	541	27	12782	2.62518	1	0.975211	99.4973
GOTERM_BP_FAT	GO:0016072~rRNA metabolic process	4	0.552486	0.718302	CDKN2A, ERN2, POP4, RPS7	520	96	13528	1.08397	1	0.999679	100
GOTERM_BP_FAT	GO:0042254~ribosome biogenesis	4	0.552486	0.852228	CDKN2A, SURF6, POP4, RPS7	520	122	13528	0.852963	1	0.999949	100
GOTERM_BP_FAT	GO:0006364~rRNA processing	3	0.414365	0.873143	CDKN2A, POP4, RPS7	520	92	13528	0.848328	1	0.999968	100
GOTERM_BP_FAT	GO:0034660~ncRNA metabolic process	6	0.828729	0.94372	IARS, CDKN2A, NARS, ERN2, POP4, RPS7	520	230	13528	0.678662	1	0.999998	100
GOTERM_BP_FAT	GO:0022613~ribonucleoprotein complex biogenesis	4	0.552486	0.97116	CDKN2A, SURF6, POP4, RPS7	520	180	13528	0.57812	1	1	100
GOTERM_BP_FAT	GO:0034470~ncRNA processing	3	0.414365	0.994588	CDKN2A, POP4, RPS7	520	187	13528	0.417359	1	1	100
Annotation Cluster 176	Enrichment Score: 0.11279372468339657
Category	Term	Count	%	PValue	Genes	List Total	Pop Hits	Pop Total	Fold Enrichment	Bonferroni	Benjamini	FDR
GOTERM_CC_FAT	GO:0000793~condensed chromosome	6	0.828729	0.640717	MAD2L1, BAZ1B, SPAG5, SUV39H1, SYCE1, BRCA1	541	129	12782	1.09891	1	0.993854	99.9999
GOTERM_CC_FAT	GO:0000785~chromatin	8	1.10497	0.746184	BAZ1B, NEDD4, HIST1H1B, SMARCC1, SUV39H1, HMGN4, CHD5, STAG2	541	200	12782	0.945065	1	0.996919	100
GOTERM_CC_FAT	GO:0000775~chromosome, centromeric region	5	0.690608	0.774386	MAD2L1, APITD1, BAZ1B, SPAG5, SUV39H1	541	124	12782	0.952686	1	0.997565	100
GOTERM_CC_FAT	GO:0005694~chromosome	17	2.34807	0.822542	PTGES3, HIST1H1B, SUV39H1, CEP164, SYCE1, HMGN4, BRCA1, MAD2L1, PRDM9, APITD1, BAZ1B, NEDD4, SPAG5, SMARCC1, TOP2A, CHD5, STAG2	541	460	12782	0.873158	1	0.998516	100
GOTERM_CC_FAT	GO:0044427~chromosomal part	13	1.79558	0.896199	PTGES3, HIST1H1B, SUV39H1, SYCE1, HMGN4, MAD2L1, BAZ1B, APITD1, NEDD4, SPAG5, SMARCC1, CHD5, STAG2	541	386	12782	0.795715	1	0.999454	100
Annotation Cluster 177	Enrichment Score: 0.11041086577089909
Category	Term	Count	%	PValue	Genes	List Total	Pop Hits	Pop Total	Fold Enrichment	Bonferroni	Benjamini	FDR
SP_PIR_KEYWORDS	P-loop	6	0.828729	0.427197	DHX9, GNA11, EIF2S3, GNAS, ABCC2, DNM2	711	116	19235	1.39932	1	0.912957	99.9685
SP_PIR_KEYWORDS	GTP binding	4	0.552486	0.451756	GNA11, EIF2S3, GNAS, DNM2	711	67	19235	1.61513	1	0.924939	99.9833
SP_PIR_KEYWORDS	nucleotide binding	5	0.690608	0.560667	GNA11, EIF2S3, GNAS, ABCC2, DNM2	711	107	19235	1.26418	1	0.953076	99.9993
UP_SEQ_FEATURE	nucleotide phosphate-binding region:GTP	6	0.828729	0.98587	GTPBP6, GNA11, AK3, EIF2S3, GNAS, DNM2	708	295	19113	0.549066	1	1	100
GOTERM_MF_FAT	GO:0003924~GTPase activity	4	0.552486	0.987235	GNA11, EIF2S3, GNAS, DNM2	489	211	12983	0.503319	1	1	100
GOTERM_MF_FAT	GO:0005525~GTP binding	8	1.10497	0.987845	GTPBP6, GLUD2, GNA11, AK3, EIF2S3, GNAS, ERCC3, DNM2	489	372	12983	0.57097	1	1	100
GOTERM_MF_FAT	GO:0032561~guanyl ribonucleotide binding	8	1.10497	0.990476	GTPBP6, GLUD2, GNA11, AK3, EIF2S3, GNAS, ERCC3, DNM2	489	382	12983	0.556023	1	1	100
GOTERM_MF_FAT	GO:0019001~guanyl nucleotide binding	8	1.10497	0.990476	GTPBP6, GLUD2, GNA11, AK3, EIF2S3, GNAS, ERCC3, DNM2	489	382	12983	0.556023	1	1	100
SP_PIR_KEYWORDS	gtp-binding	6	0.828729	0.994142	GTPBP6, GNA11, AK3, EIF2S3, GNAS, DNM2	711	329	19235	0.493376	1	0.999995	100
Annotation Cluster 178	Enrichment Score: 0.10610002267066437
Category	Term	Count	%	PValue	Genes	List Total	Pop Hits	Pop Total	Fold Enrichment	Bonferroni	Benjamini	FDR
KEGG_PATHWAY	hsa05218:Melanoma	4	0.552486	0.672856	CDKN2A, ARAF, FGF4, PIK3R2	246	71	5085	1.16455	1	0.99902	99.9999
KEGG_PATHWAY	hsa05212:Pancreatic cancer	4	0.552486	0.682117	CDKN2A, RELA, ARAF, PIK3R2	246	72	5085	1.14837	1	0.998922	99.9999
KEGG_PATHWAY	hsa05220:Chronic myeloid leukemia	4	0.552486	0.708734	CDKN2A, RELA, ARAF, PIK3R2	246	75	5085	1.10244	1	0.998917	100
KEGG_PATHWAY	hsa05223:Non-small cell lung cancer	3	0.414365	0.742175	CDKN2A, ARAF, PIK3R2	246	54	5085	1.14837	1	0.998861	100
KEGG_PATHWAY	hsa05221:Acute myeloid leukemia	3	0.414365	0.777235	RELA, ARAF, PIK3R2	246	58	5085	1.06918	1	0.998706	100
KEGG_PATHWAY	hsa05214:Glioma	3	0.414365	0.81516	CDKN2A, ARAF, PIK3R2	246	63	5085	0.984321	1	0.998309	100
KEGG_PATHWAY	hsa05215:Prostate cancer	3	0.414365	0.9337	RELA, ARAF, PIK3R2	246	89	5085	0.696766	1	0.999453	100
KEGG_PATHWAY	hsa05200:Pathways in cancer	9	1.24309	0.991806	FOS, CDKN2A, LAMC3, RELA, ARAF, TFG, FGF4, CSF1R, PIK3R2	246	328	5085	0.567185	1	0.999989	100
Annotation Cluster 179	Enrichment Score: 0.10169045937898186
Category	Term	Count	%	PValue	Genes	List Total	Pop Hits	Pop Total	Fold Enrichment	Bonferroni	Benjamini	FDR
GOTERM_BP_FAT	GO:0031175~neuron projection development	11	1.51934	0.520588	CDK5R1, NEDD4, DMD, CLU, MAP2, RTN4R, DSCAML1, PIP5K1C, CNTN4, NRXN1, GRIN3A	520	256	13528	1.11785	1	0.99856	99.9998
GOTERM_BP_FAT	GO:0048858~cell projection morphogenesis	10	1.38122	0.600711	OFD1, CDK5R1, DMD, CLU, RTN4R, DSCAML1, PIP5K1C, CNTN4, NRXN1, DNAI2	520	245	13528	1.06185	1	0.999275	100
GOTERM_BP_FAT	GO:0032990~cell part morphogenesis	10	1.38122	0.652902	OFD1, CDK5R1, DMD, CLU, RTN4R, DSCAML1, PIP5K1C, CNTN4, NRXN1, DNAI2	520	256	13528	1.01623	1	0.999456	100
GOTERM_BP_FAT	GO:0030030~cell projection organization	14	1.9337	0.659932	CDK5R1, CLU, RTN4R, PIP5K1C, DSCAML1, NRXN1, GRIN3A, DNAI2, OFD1, NEDD4, DMD, MAP2, CNTN4, CDH23	520	368	13528	0.989716	1	0.999474	100
GOTERM_BP_FAT	GO:0048812~neuron projection morphogenesis	8	1.10497	0.71412	CDK5R1, DMD, CLU, RTN4R, DSCAML1, PIP5K1C, CNTN4, NRXN1	520	213	13528	0.977104	1	0.999684	100
GOTERM_BP_FAT	GO:0000902~cell morphogenesis	13	1.79558	0.71797	CDK5R1, ARHGEF2, TFCP2L1, CLU, RTN4R, PIP5K1C, DSCAML1, NRXN1, DNAI2, OFD1, DMD, CNTN4, CDH23	520	356	13528	0.95	1	0.99969	100
GOTERM_BP_FAT	GO:0048666~neuron development	12	1.65746	0.757114	CDK5R1, NEDD4, DMD, CLU, MAP2, RTN4R, DSCAML1, PIP5K1C, CNTN4, NRXN1, GRIN3A, CDH23	520	339	13528	0.920899	1	0.999803	100
GOTERM_BP_FAT	GO:0048667~cell morphogenesis involved in neuron differentiation	7	0.966851	0.817897	CDK5R1, RTN4R, DSCAML1, PIP5K1C, CNTN4, NRXN1, CDH23	520	209	13528	0.871329	1	0.999915	100
GOTERM_BP_FAT	GO:0032989~cellular component morphogenesis	13	1.79558	0.839096	CDK5R1, ARHGEF2, TFCP2L1, CLU, RTN4R, PIP5K1C, DSCAML1, NRXN1, DNAI2, OFD1, DMD, CNTN4, CDH23	520	397	13528	0.851889	1	0.99994	100
GOTERM_BP_FAT	GO:0007409~axonogenesis	6	0.828729	0.867679	CDK5R1, RTN4R, DSCAML1, PIP5K1C, CNTN4, NRXN1	520	193	13528	0.808768	1	0.999963	100
GOTERM_BP_FAT	GO:0060284~regulation of cell development	6	0.828729	0.898702	HDAC5, CDK5R1, RELA, RTN4R, CNTN4, MBNL3	520	205	13528	0.761426	1	0.999984	100
GOTERM_BP_FAT	GO:0000904~cell morphogenesis involved in differentiation	7	0.966851	0.910871	CDK5R1, RTN4R, DSCAML1, PIP5K1C, CNTN4, NRXN1, CDH23	520	244	13528	0.746343	1	0.999988	100
GOTERM_BP_FAT	GO:0030182~neuron differentiation	13	1.79558	0.915909	CDK5R1, CLU, RTN4R, PIP5K1C, DSCAML1, GRIN3A, NRXN1, NEDD4, DMD, MAP2, CNTN4, CDH23, C17ORF28	520	438	13528	0.772146	1	0.999991	100
GOTERM_BP_FAT	GO:0007411~axon guidance	3	0.414365	0.920678	CDK5R1, CNTN4, NRXN1	520	107	13528	0.729403	1	0.999993	100
GOTERM_BP_FAT	GO:0051960~regulation of nervous system development	5	0.690608	0.940232	CDK5R1, RELA, IFNG, RTN4R, CNTN4	520	192	13528	0.677484	1	0.999997	100
GOTERM_BP_FAT	GO:0050767~regulation of neurogenesis	4	0.552486	0.956399	CDK5R1, RELA, RTN4R, CNTN4	520	166	13528	0.626877	1	0.999999	100
GOTERM_BP_FAT	GO:0045664~regulation of neuron differentiation	3	0.414365	0.965916	CDK5R1, RTN4R, CNTN4	520	133	13528	0.586813	1	1	100
Annotation Cluster 180	Enrichment Score: 0.10134440937862951
Category	Term	Count	%	PValue	Genes	List Total	Pop Hits	Pop Total	Fold Enrichment	Bonferroni	Benjamini	FDR
GOTERM_BP_FAT	GO:0030336~negative regulation of cell migration	3	0.414365	0.648501	DLC1, HDAC5, ACVRL1	520	57	13528	1.36923	1	0.999431	100
GOTERM_BP_FAT	GO:0040013~negative regulation of locomotion	3	0.414365	0.684895	DLC1, HDAC5, ACVRL1	520	61	13528	1.27945	1	0.999548	100
GOTERM_BP_FAT	GO:0051271~negative regulation of cell motion	3	0.414365	0.701905	DLC1, HDAC5, ACVRL1	520	63	13528	1.23883	1	0.999627	100
GOTERM_BP_FAT	GO:0030334~regulation of cell migration	5	0.690608	0.893186	DLC1, HDAC5, ACVRL1, GAB1, BDKRB1	520	169	13528	0.769686	1	0.999982	100
GOTERM_BP_FAT	GO:0040012~regulation of locomotion	5	0.690608	0.940232	DLC1, HDAC5, ACVRL1, GAB1, BDKRB1	520	192	13528	0.677484	1	0.999997	100
GOTERM_BP_FAT	GO:0051270~regulation of cell motion	5	0.690608	0.941768	DLC1, HDAC5, ACVRL1, GAB1, BDKRB1	520	193	13528	0.673974	1	0.999997	100
Annotation Cluster 181	Enrichment Score: 0.09869892422440987
Category	Term	Count	%	PValue	Genes	List Total	Pop Hits	Pop Total	Fold Enrichment	Bonferroni	Benjamini	FDR
INTERPRO	IPR003879:Butyrophylin-like	3	0.414365	0.6941	TRIM65, BTNL8, TRIM58	641	62	16659	1.25754	1	1	100
UP_SEQ_FEATURE	domain:B30.2/SPRY	3	0.414365	0.81195	TRIM65, BTNL8, TRIM58	708	82	19113	0.98765	1	1	100
INTERPRO	IPR003877:SPla/RYanodine receptor SPRY	3	0.414365	0.838546	TRIM65, BTNL8, TRIM58	641	84	16659	0.928181	1	1	100
INTERPRO	IPR001870:B302 (SPRY)-like	3	0.414365	0.852563	TRIM65, BTNL8, TRIM58	641	87	16659	0.896175	1	1	100
Annotation Cluster 182	Enrichment Score: 0.09584199945067372
Category	Term	Count	%	PValue	Genes	List Total	Pop Hits	Pop Total	Fold Enrichment	Bonferroni	Benjamini	FDR
GOTERM_BP_FAT	GO:0048514~blood vessel morphogenesis	8	1.10497	0.704936	EDNRA, CCM2, PKNOX1, BGN, ACVRL1, HTATIP2, DBH, NCL	520	211	13528	0.986365	1	0.999628	100
GOTERM_BP_FAT	GO:0001525~angiogenesis	5	0.690608	0.824623	EDNRA, PKNOX1, ACVRL1, HTATIP2, NCL	520	148	13528	0.878898	1	0.999925	100
GOTERM_BP_FAT	GO:0001568~blood vessel development	8	1.10497	0.834901	EDNRA, CCM2, PKNOX1, BGN, ACVRL1, HTATIP2, DBH, NCL	520	245	13528	0.849482	1	0.999938	100
GOTERM_BP_FAT	GO:0001944~vasculature development	8	1.10497	0.852299	EDNRA, CCM2, PKNOX1, BGN, ACVRL1, HTATIP2, DBH, NCL	520	251	13528	0.829176	1	0.999948	100
Annotation Cluster 183	Enrichment Score: 0.08663956393109515
Category	Term	Count	%	PValue	Genes	List Total	Pop Hits	Pop Total	Fold Enrichment	Bonferroni	Benjamini	FDR
SP_PIR_KEYWORDS	isopeptide bond	11	1.51934	0.744343	PLAG1, FOS, A2M, KIAA0284, SP1, SNX14, ZFYVE28, GNAS, ZRANB3, RBBP7, KLF1	711	319	19235	0.932877	1	0.981803	100
UP_SEQ_FEATURE	cross-link:Glycyl lysine isopeptide (Lys-Gly) (interchain with G-Cter in ubiquitin)	7	0.966851	0.749517	FOS, KIAA0284, SNX14, ZFYVE28, GNAS, ZRANB3, RBBP7	708	199	19113	0.9496	1	1	100
SP_PIR_KEYWORDS	ubl conjugation	14	1.9337	0.985205	PLAG1, KIAA0284, SNX14, RELA, RBBP7, HDAC5, FOS, SP1, SORBS2, ZFYVE28, GNAS, ZRANB3, KLF1, GHR	711	588	19235	0.64413	1	0.99996	100
Annotation Cluster 184	Enrichment Score: 0.08394263560255777
Category	Term	Count	%	PValue	Genes	List Total	Pop Hits	Pop Total	Fold Enrichment	Bonferroni	Benjamini	FDR
GOTERM_MF_FAT	GO:0004842~ubiquitin-protein ligase activity	6	0.828729	0.652285	UBE2D3, NEDD4, UBE3A, FBXO6, TRIM63, BRCA1	489	147	12983	1.08368	1	0.998043	100
SP_PIR_KEYWORDS	ligase	11	1.51934	0.693091	IARS, UBE2D3, NARS, NEDD4, UBE3A, SH3RF2, MARCH8, TRIM63, BRCA1, RNF31, MARCH3	711	305	19235	0.975698	1	0.975304	100
UP_SEQ_FEATURE	active site:Glycyl thioester intermediate	3	0.414365	0.729628	UBE2D3, NEDD4, UBE3A	708	69	19113	1.17373	1	1	100
GOTERM_MF_FAT	GO:0019787~small conjugating protein ligase activity	6	0.828729	0.752771	UBE2D3, NEDD4, UBE3A, FBXO6, TRIM63, BRCA1	489	166	12983	0.959642	1	0.999243	100
GOTERM_BP_FAT	GO:0006511~ubiquitin-dependent protein catabolic process	8	1.10497	0.825612	PSMB10, NPLOC4, UBE2D3, MAD2L1, NEDD4, UBE3A, FBXO6, TRIM63	520	242	13528	0.860013	1	0.999924	100
GOTERM_BP_FAT	GO:0016567~protein ubiquitination	4	0.552486	0.84026	UBE2D3, NEDD4, UBE3A, BRCA1	520	119	13528	0.874467	1	0.999941	100
GOTERM_MF_FAT	GO:0016879~ligase activity, forming carbon-nitrogen bonds	7	0.966851	0.870785	UBE2D3, NEDD4, UBE3A, FAAH, FBXO6, TRIM63, BRCA1	489	231	12983	0.804549	1	0.999884	100
GOTERM_MF_FAT	GO:0016881~acid-amino acid ligase activity	6	0.828729	0.878635	UBE2D3, NEDD4, UBE3A, FBXO6, TRIM63, BRCA1	489	201	12983	0.79254	1	0.999902	100
GOTERM_BP_FAT	GO:0032446~protein modification by small protein conjugation	4	0.552486	0.886644	UBE2D3, NEDD4, UBE3A, BRCA1	520	132	13528	0.788345	1	0.999978	100
GOTERM_CC_FAT	GO:0000151~ubiquitin ligase complex	3	0.414365	0.898685	NEDD4, FBXO6, BRCA1	541	90	12782	0.787554	1	0.999427	100
SP_PIR_KEYWORDS	ubl conjugation pathway	15	2.07182	0.90074	NPLOC4, UBE3A, GMCL1L, SOCS6, ASB12, MARCH8, TRIM63, BRCA1, MARCH3, UBE2D3, NEDD4, FBXO6, SH3RF2, FBXO44, ASB4	711	509	19235	0.797253	1	0.997599	100
KEGG_PATHWAY	hsa04120:Ubiquitin mediated proteolysis	5	0.690608	0.903704	UBE2D3, NEDD4, UBE3A, AIRE, BRCA1	246	137	5085	0.754406	1	0.999066	100
GOTERM_BP_FAT	GO:0070647~protein modification by small protein conjugation or removal	4	0.552486	0.948117	UBE2D3, NEDD4, UBE3A, BRCA1	520	160	13528	0.650385	1	0.999998	100
Annotation Cluster 185	Enrichment Score: 0.0818449196202011
Category	Term	Count	%	PValue	Genes	List Total	Pop Hits	Pop Total	Fold Enrichment	Bonferroni	Benjamini	FDR
SP_PIR_KEYWORDS	Tight junction	3	0.414365	0.663873	ARHGEF2, TJP1, CNKSR3	711	61	19235	1.3305	1	0.971134	100
GOTERM_CC_FAT	GO:0016327~apicolateral plasma membrane	4	0.552486	0.811118	ARHGEF2, TJP1, NEDD4, CNKSR3	541	102	12782	0.926534	1	0.998445	100
GOTERM_CC_FAT	GO:0070160~occluding junction	3	0.414365	0.820183	ARHGEF2, TJP1, CNKSR3	541	73	12782	0.970957	1	0.998536	100
GOTERM_CC_FAT	GO:0005923~tight junction	3	0.414365	0.820183	ARHGEF2, TJP1, CNKSR3	541	73	12782	0.970957	1	0.998536	100
GOTERM_CC_FAT	GO:0043296~apical junction complex	3	0.414365	0.925978	ARHGEF2, TJP1, CNKSR3	541	99	12782	0.715958	1	0.999691	100
GOTERM_CC_FAT	GO:0005911~cell-cell junction	5	0.690608	0.962365	ARHGEF2, TJP1, CNKSR3, ABCC2, STEAP1	541	190	12782	0.621753	1	0.999908	100
Annotation Cluster 186	Enrichment Score: 0.07815779130051596
Category	Term	Count	%	PValue	Genes	List Total	Pop Hits	Pop Total	Fold Enrichment	Bonferroni	Benjamini	FDR
SP_PIR_KEYWORDS	glycosyltransferase	8	1.10497	0.679956	UGT1A6, MGAT3, B4GALT3, UGT1A9, GCNT2, PYGM, UGT1A3, GALNT6, FUT5, MTAP	711	214	19235	1.01134	1	0.97364	100
GOTERM_BP_FAT	GO:0009100~glycoprotein metabolic process	7	0.966851	0.79219	COG3, MGAT3, BGN, GALNT6, SULF1, FUT5, FBXO6	520	202	13528	0.901523	1	0.999871	100
GOTERM_BP_FAT	GO:0006486~protein amino acid glycosylation	4	0.552486	0.873836	COG3, MGAT3, GALNT6, FUT5	520	128	13528	0.812981	1	0.999968	100
GOTERM_BP_FAT	GO:0070085~glycosylation	4	0.552486	0.873836	COG3, MGAT3, GALNT6, FUT5	520	128	13528	0.812981	1	0.999968	100
GOTERM_BP_FAT	GO:0043413~biopolymer glycosylation	4	0.552486	0.873836	COG3, MGAT3, GALNT6, FUT5	520	128	13528	0.812981	1	0.999968	100
GOTERM_BP_FAT	GO:0009101~glycoprotein biosynthetic process	4	0.552486	0.945046	COG3, MGAT3, GALNT6, FUT5	520	158	13528	0.658617	1	0.999998	100
Annotation Cluster 187	Enrichment Score: 0.07798621513448549
Category	Term	Count	%	PValue	Genes	List Total	Pop Hits	Pop Total	Fold Enrichment	Bonferroni	Benjamini	FDR
INTERPRO	IPR018029:C2 membrane targeting protein	4	0.552486	0.778934	SYT1, MCTP2, NEDD4, PLCH2	641	106	16659	0.98072	1	1	100
SMART	SM00239:C2	4	0.552486	0.831127	SYT1, MCTP2, NEDD4, PLCH2	298	137	9079	0.889531	1	0.999818	100
INTERPRO	IPR000008:C2 calcium-dependent membrane targeting	4	0.552486	0.901308	SYT1, MCTP2, NEDD4, PLCH2	641	137	16659	0.758805	1	1	100
Annotation Cluster 188	Enrichment Score: 0.07265375083571828
Category	Term	Count	%	PValue	Genes	List Total	Pop Hits	Pop Total	Fold Enrichment	Bonferroni	Benjamini	FDR
UP_SEQ_FEATURE	domain:RRM	5	0.690608	0.646241	ALKBH8, CSTF2, A2BP1, ZCRB1, BOLL	708	119	19113	1.13428	1	1	100
SMART	SM00360:RRM	7	0.966851	0.693736	CSTF2, A2BP1, TIAL1, ZCRB1, NCL, BOLL, RBMS1	298	211	9079	1.01074	1	0.998166	100
INTERPRO	IPR000504:RNA recognition motif, RNP-1	7	0.966851	0.825347	CSTF2, A2BP1, TIAL1, ZCRB1, NCL, BOLL, RBMS1	641	211	16659	0.862197	1	1	100
INTERPRO	IPR012677:Nucleotide-binding, alpha-beta plait	7	0.966851	0.831985	CSTF2, A2BP1, TIAL1, ZCRB1, NCL, BOLL, RBMS1	641	213	16659	0.854101	1	1	100
UP_SEQ_FEATURE	domain:RRM 2	3	0.414365	0.892223	TIAL1, NCL, RBMS1	708	101	19113	0.801854	1	1	100
UP_SEQ_FEATURE	domain:RRM 1	3	0.414365	0.892223	TIAL1, NCL, RBMS1	708	101	19113	0.801854	1	1	100
GOTERM_BP_FAT	GO:0006397~mRNA processing	9	1.24309	0.929657	DHX9, POLR2G, CSTF2, AQR, A2BP1, ERN2, ZCRB1, POP4, SLBP	520	321	13528	0.729403	1	0.999995	100
GOTERM_BP_FAT	GO:0008380~RNA splicing	6	0.828729	0.985948	DHX9, POLR2G, CSTF2, AQR, A2BP1, ZCRB1	520	284	13528	0.549621	1	1	100
SP_PIR_KEYWORDS	mrna processing	5	0.690608	0.98776	CSTF2, AQR, A2BP1, ZCRB1, SLBP	711	260	19235	0.520259	1	0.999974	100
Annotation Cluster 189	Enrichment Score: 0.06795368213804921
Category	Term	Count	%	PValue	Genes	List Total	Pop Hits	Pop Total	Fold Enrichment	Bonferroni	Benjamini	FDR
GOTERM_BP_FAT	GO:0008202~steroid metabolic process	7	0.966851	0.79219	TM7SF2, IL4, OSBPL5, UGT1A6, UGT1A9, UGT1A3, TFCP2L1, FSHB, FABP6	520	202	13528	0.901523	1	0.999871	100
GOTERM_BP_FAT	GO:0008203~cholesterol metabolic process	3	0.414365	0.873143	TM7SF2, IL4, OSBPL5	520	92	13528	0.848328	1	0.999968	100
GOTERM_BP_FAT	GO:0016125~sterol metabolic process	3	0.414365	0.904116	TM7SF2, IL4, OSBPL5	520	101	13528	0.772734	1	0.999986	100
Annotation Cluster 190	Enrichment Score: 0.06754276566343813
Category	Term	Count	%	PValue	Genes	List Total	Pop Hits	Pop Total	Fold Enrichment	Bonferroni	Benjamini	FDR
GOTERM_MF_FAT	GO:0003713~transcription coactivator activity	7	0.966851	0.820228	MAGED1, HTATIP2, ELF3, SMARCC1, ZFX, RIPK3, BRCA1	489	214	12983	0.868461	1	0.999723	100
GOTERM_MF_FAT	GO:0016563~transcription activator activity	13	1.79558	0.850126	EGR1, HTATIP2, ELF3, ZFX, BRCA1, USF2, MAGED1, SP1, SMARCC1, RIPK3, AIRE, SERTAD1, DNM2	489	410	12983	0.841833	1	0.999824	100
GOTERM_MF_FAT	GO:0008134~transcription factor binding	16	2.20994	0.873988	HTATIP2, ELF3, TFCP2L1, RELA, ZFX, BRCA1, USF2, GPS2, HDAC5, MAGED1, SORBS3, CDKN2A, SMARCC1, RIPK3, ERCC3, TTRAP	489	513	12983	0.828073	1	0.999891	100
GOTERM_MF_FAT	GO:0003712~transcription cofactor activity	11	1.51934	0.880857	MAGED1, HDAC5, HTATIP2, ELF3, SMARCC1, TFCP2L1, ZFX, RIPK3, BRCA1, GPS2, TTRAP	489	363	12983	0.804549	1	0.999905	100
Annotation Cluster 191	Enrichment Score: 0.06520950244153638
Category	Term	Count	%	PValue	Genes	List Total	Pop Hits	Pop Total	Fold Enrichment	Bonferroni	Benjamini	FDR
GOTERM_BP_FAT	GO:0045934~negative regulation of nucleobase, nucleoside, nucleotide and nucleic acid metabolic process	18	2.48619	0.764837	EGR1, NKRF, TFCP2L1, DRD4, ZNF8, HAT1, NOSTRIN, RBBP7, BRCA1, ZC3H8, GPS2, HDAC5, EDNRA, SORBS3, NEDD4, ERN2, CDA, FABP4	520	512	13528	0.914603	1	0.999816	100
GOTERM_BP_FAT	GO:0051172~negative regulation of nitrogen compound metabolic process	18	2.48619	0.7832	EGR1, NKRF, TFCP2L1, DRD4, ZNF8, HAT1, NOSTRIN, RBBP7, BRCA1, ZC3H8, GPS2, HDAC5, EDNRA, SORBS3, NEDD4, ERN2, CDA, FABP4	520	519	13528	0.902268	1	0.999852	100
GOTERM_BP_FAT	GO:0031327~negative regulation of cellular biosynthetic process	19	2.62431	0.815435	NKRF, EGR1, TFCP2L1, DRD4, ZNF8, HAT1, NOSTRIN, RBBP7, BRCA1, ZC3H8, GPS2, INHBB, HDAC5, EDNRA, SORBS3, NEDD4, BACE2, ERN2, FABP4	520	561	13528	0.881091	1	0.99991	100
GOTERM_BP_FAT	GO:0009890~negative regulation of biosynthetic process	19	2.62431	0.84076	NKRF, EGR1, TFCP2L1, DRD4, ZNF8, HAT1, NOSTRIN, RBBP7, BRCA1, ZC3H8, GPS2, INHBB, HDAC5, EDNRA, SORBS3, NEDD4, BACE2, ERN2, FABP4	520	573	13528	0.862639	1	0.999941	100
GOTERM_MF_FAT	GO:0016564~transcription repressor activity	10	1.38122	0.845057	NKRF, HDAC5, ELF3, TFCP2L1, FABP4, NOSTRIN, RBBP7, GPS2, ZC3H8, TTRAP	489	316	12983	0.840193	1	0.999814	100
GOTERM_BP_FAT	GO:0016481~negative regulation of transcription	15	2.07182	0.84595	NKRF, EGR1, TFCP2L1, ZNF8, HAT1, NOSTRIN, RBBP7, BRCA1, ZC3H8, GPS2, HDAC5, SORBS3, NEDD4, FABP4, ERN2	520	459	13528	0.850176	1	0.999941	100
GOTERM_BP_FAT	GO:0010605~negative regulation of macromolecule metabolic process	24	3.31492	0.870153	EGR1, NKRF, PSMB10, A2M, TFCP2L1, RELA, ZNF8, HAT1, NOSTRIN, BDKRB1, RBBP7, BRCA1, ZC3H8, GPS2, INHBB, HDAC5, SORBS3, CDKN2A, MAD2L1, NEDD4, BACE2, ERN2, PEBP1, FABP4	520	734	13528	0.850639	1	0.999965	100
GOTERM_BP_FAT	GO:0000122~negative regulation of transcription from RNA polymerase II promoter	8	1.10497	0.889367	EGR1, HDAC5, SORBS3, NEDD4, TFCP2L1, ZNF8, RBBP7, GPS2	520	266	13528	0.782418	1	0.99998	100
GOTERM_BP_FAT	GO:0010558~negative regulation of macromolecule biosynthetic process	17	2.34807	0.897737	NKRF, EGR1, TFCP2L1, ZNF8, HAT1, NOSTRIN, RBBP7, BRCA1, ZC3H8, GPS2, INHBB, HDAC5, SORBS3, NEDD4, BACE2, FABP4, ERN2	520	547	13528	0.808522	1	0.999984	100
GOTERM_BP_FAT	GO:0010629~negative regulation of gene expression	15	2.07182	0.921758	NKRF, EGR1, TFCP2L1, ZNF8, HAT1, NOSTRIN, RBBP7, BRCA1, ZC3H8, GPS2, HDAC5, SORBS3, NEDD4, FABP4, ERN2	520	504	13528	0.774267	1	0.999993	100
GOTERM_BP_FAT	GO:0045892~negative regulation of transcription, DNA-dependent	10	1.38122	0.933129	EGR1, HDAC5, SORBS3, NEDD4, TFCP2L1, HAT1, ZNF8, NOSTRIN, RBBP7, GPS2	520	356	13528	0.730769	1	0.999996	100
GOTERM_BP_FAT	GO:0051253~negative regulation of RNA metabolic process	10	1.38122	0.94052	EGR1, HDAC5, SORBS3, NEDD4, TFCP2L1, HAT1, ZNF8, NOSTRIN, RBBP7, GPS2	520	362	13528	0.718657	1	0.999997	100
Annotation Cluster 192	Enrichment Score: 0.05943057329018716
Category	Term	Count	%	PValue	Genes	List Total	Pop Hits	Pop Total	Fold Enrichment	Bonferroni	Benjamini	FDR
GOTERM_MF_FAT	GO:0017016~Ras GTPase binding	4	0.552486	0.670342	ARHGEF2, CDC42EP2, RASGRP3, RIN3	489	91	12983	1.16704	1	0.998353	100
GOTERM_MF_FAT	GO:0005099~Ras GTPase activator activity	4	0.552486	0.670342	DLC1, CDC42EP2, RASGRP3, TBC1D21	489	91	12983	1.16704	1	0.998353	100
GOTERM_MF_FAT	GO:0031267~small GTPase binding	4	0.552486	0.737194	ARHGEF2, CDC42EP2, RASGRP3, RIN3	489	101	12983	1.05149	1	0.999094	100
GOTERM_MF_FAT	GO:0051020~GTPase binding	4	0.552486	0.782577	ARHGEF2, CDC42EP2, RASGRP3, RIN3	489	109	12983	0.974316	1	0.999476	100
GOTERM_MF_FAT	GO:0005088~Ras guanyl-nucleotide exchange factor activity	3	0.414365	0.848576	OBSCN, ARHGEF2, RASGRP3	489	88	12983	0.905117	1	0.999824	100
GOTERM_BP_FAT	GO:0035023~regulation of Rho protein signal transduction	3	0.414365	0.897912	DLC1, OBSCN, ARHGEF2	520	99	13528	0.788345	1	0.999984	100
GOTERM_MF_FAT	GO:0005096~GTPase activator activity	6	0.828729	0.920577	DLC1, CDC42EP2, RASGRP3, RIN1, TBC1D21, RIN3	489	220	12983	0.724094	1	0.999976	100
GOTERM_MF_FAT	GO:0005085~guanyl-nucleotide exchange factor activity	4	0.552486	0.928862	OBSCN, ARHGEF2, RASGRP3, IQSEC3	489	152	12983	0.698687	1	0.99998	100
SP_PIR_KEYWORDS	GTPase activation	4	0.552486	0.936162	DLC1, RIN1, TBC1D21, RIN3	711	159	19235	0.68059	1	0.999063	100
GOTERM_MF_FAT	GO:0005083~small GTPase regulator activity	7	0.966851	0.948414	DLC1, OBSCN, ARHGEF2, CDC42EP2, RASGRP3, TBC1D21, IQSEC3	489	274	12983	0.678287	1	0.999993	100
GOTERM_BP_FAT	GO:0046578~regulation of Ras protein signal transduction	5	0.690608	0.962922	DLC1, OBSCN, ARHGEF2, TBC1D21, IQSEC3	520	210	13528	0.619414	1	0.999999	100
GOTERM_BP_FAT	GO:0051056~regulation of small GTPase mediated signal transduction	6	0.828729	0.967455	DLC1, OBSCN, ARHGEF2, RASGRP3, TBC1D21, IQSEC3	520	252	13528	0.619414	1	1	100
GOTERM_MF_FAT	GO:0030695~GTPase regulator activity	10	1.38122	0.970296	DLC1, OBSCN, ARHGEF2, CDC42EP2, RASGRP3, RIN1, TBC1D21, IQSEC3, GPS2, RIN3	489	404	12983	0.657181	1	0.999999	100
GOTERM_MF_FAT	GO:0008047~enzyme activator activity	8	1.10497	0.971044	DLC1, CDC42EP2, CDK5R1, RASGRP3, RIN1, MMP17, TBC1D21, RIN3	489	335	12983	0.634032	1	0.999999	100
GOTERM_MF_FAT	GO:0060589~nucleoside-triphosphatase regulator activity	10	1.38122	0.975415	DLC1, OBSCN, ARHGEF2, CDC42EP2, RASGRP3, RIN1, TBC1D21, IQSEC3, GPS2, RIN3	489	413	12983	0.64286	1	1	100
Annotation Cluster 193	Enrichment Score: 0.05553184011101495
Category	Term	Count	%	PValue	Genes	List Total	Pop Hits	Pop Total	Fold Enrichment	Bonferroni	Benjamini	FDR
GOTERM_BP_FAT	GO:0009991~response to extracellular stimulus	7	0.966851	0.853152	FOS, UGT1A6, A2M, UGT1A9, UGT1A3, GHRH, RELA, USF2, GHR	520	220	13528	0.827762	1	0.999949	100
GOTERM_BP_FAT	GO:0031667~response to nutrient levels	6	0.828729	0.878813	UGT1A6, A2M, UGT1A9, UGT1A3, GHRH, RELA, USF2, GHR	520	197	13528	0.792347	1	0.999973	100
GOTERM_BP_FAT	GO:0007584~response to nutrient	4	0.552486	0.908828	UGT1A6, A2M, UGT1A9, UGT1A3, RELA, USF2	520	140	13528	0.743297	1	0.999988	100
Annotation Cluster 194	Enrichment Score: 0.054284460735799914
Category	Term	Count	%	PValue	Genes	List Total	Pop Hits	Pop Total	Fold Enrichment	Bonferroni	Benjamini	FDR
GOTERM_BP_FAT	GO:0030384~phosphoinositide metabolic process	3	0.414365	0.775813	PLCH2, SMG1, PIP5K1C	520	73	13528	1.06913	1	0.999845	100
GOTERM_BP_FAT	GO:0006650~glycerophospholipid metabolic process	4	0.552486	0.836089	SERINC5, PLCH2, SMG1, PIP5K1C	520	118	13528	0.881877	1	0.999939	100
GOTERM_BP_FAT	GO:0019637~organophosphate metabolic process	6	0.828729	0.886631	SERINC5, TALDO1, PLCH2, SMG1, PIP5K1C, GK	520	200	13528	0.780462	1	0.999978	100
GOTERM_BP_FAT	GO:0046486~glycerolipid metabolic process	4	0.552486	0.951028	SERINC5, PLCH2, SMG1, PIP5K1C	520	162	13528	0.642355	1	0.999998	100
GOTERM_BP_FAT	GO:0006644~phospholipid metabolic process	4	0.552486	0.978659	SERINC5, PLCH2, SMG1, PIP5K1C	520	190	13528	0.547692	1	1	100
Annotation Cluster 195	Enrichment Score: 0.054035769621770695
Category	Term	Count	%	PValue	Genes	List Total	Pop Hits	Pop Total	Fold Enrichment	Bonferroni	Benjamini	FDR
GOTERM_BP_FAT	GO:0048562~embryonic organ morphogenesis	5	0.690608	0.755986	SP1, DSCAML1, GNAS, C17ORF28, CDH23	520	133	13528	0.978022	1	0.999806	100
GOTERM_BP_FAT	GO:0048568~embryonic organ development	6	0.828729	0.794389	SP1, DSCAML1, GNAS, KLF1, C17ORF28, CDH23	520	172	13528	0.907513	1	0.999873	100
GOTERM_BP_FAT	GO:0048706~embryonic skeletal system development	3	0.414365	0.800586	SP1, DSCAML1, GNAS	520	77	13528	1.01359	1	0.999884	100
GOTERM_BP_FAT	GO:0001701~in utero embryonic development	5	0.690608	0.910144	EDNRA, TJP1, ACVRL1, SP1, KLF1	520	176	13528	0.739073	1	0.999988	100
GOTERM_BP_FAT	GO:0043009~chordate embryonic development	9	1.24309	0.942607	DLC1, EDNRA, TJP1, ACVRL1, SP1, DSCAML1, GNAS, KLF1, BRCA1	520	331	13528	0.707367	1	0.999997	100
GOTERM_BP_FAT	GO:0009792~embryonic development ending in birth or egg hatching	9	1.24309	0.946059	DLC1, EDNRA, TJP1, ACVRL1, SP1, DSCAML1, GNAS, KLF1, BRCA1	520	334	13528	0.701013	1	0.999998	100
GOTERM_BP_FAT	GO:0048598~embryonic morphogenesis	8	1.10497	0.953149	DLC1, SP1, DSCAML1, GNAS, MMP13, C17ORF28, FGF4, CDH23	520	307	13528	0.677925	1	0.999999	100
GOTERM_BP_FAT	GO:0007423~sensory organ development	4	0.552486	0.993662	PKNOX1, SP1, C17ORF28, CDH23	520	229	13528	0.454417	1	1	100
Annotation Cluster 196	Enrichment Score: 0.05149918435156482
Category	Term	Count	%	PValue	Genes	List Total	Pop Hits	Pop Total	Fold Enrichment	Bonferroni	Benjamini	FDR
GOTERM_CC_FAT	GO:0005759~mitochondrial matrix	8	1.10497	0.849852	PDK1, PPIF, GCDH, MRPS28, GLUD2, AK3, ECHS1, VDAC2	541	227	12782	0.832656	1	0.9989	100
GOTERM_CC_FAT	GO:0031980~mitochondrial lumen	8	1.10497	0.849852	PDK1, PPIF, GCDH, MRPS28, GLUD2, AK3, ECHS1, VDAC2	541	227	12782	0.832656	1	0.9989	100
GOTERM_CC_FAT	GO:0044429~mitochondrial part	18	2.48619	0.970098	PDK1, GCDH, MCART6, MSTO1, MRPS28, NDUFB7, GLUD2, AK3, ECHS1, VDAC2, CPT1A, PPIF, GOLPH3, SLC25A10, SLC25A22, SLC25A3, PEBP1, GK	541	595	12782	0.714755	1	0.99994	100
Annotation Cluster 197	Enrichment Score: 0.04744984406648305
Category	Term	Count	%	PValue	Genes	List Total	Pop Hits	Pop Total	Fold Enrichment	Bonferroni	Benjamini	FDR
GOTERM_MF_FAT	GO:0015078~hydrogen ion transmembrane transporter activity	3	0.414365	0.857331	SLC9A7, ATP4A, ATP6V1G1	489	90	12983	0.885003	1	0.999844	100
GOTERM_MF_FAT	GO:0015077~monovalent inorganic cation transmembrane transporter activity	3	0.414365	0.906735	SLC9A7, ATP4A, ATP6V1G1	489	104	12983	0.765868	1	0.999962	100
GOTERM_MF_FAT	GO:0022890~inorganic cation transmembrane transporter activity	4	0.552486	0.926876	SLC11A1, SLC9A7, ATP4A, ATP6V1G1	489	151	12983	0.703314	1	0.999981	100
Annotation Cluster 198	Enrichment Score: 0.047363494478574394
Category	Term	Count	%	PValue	Genes	List Total	Pop Hits	Pop Total	Fold Enrichment	Bonferroni	Benjamini	FDR
GOTERM_BP_FAT	GO:0009141~nucleoside triphosphate metabolic process	5	0.690608	0.745432	ATP4A, ATP8A2, AK3, ERCC3, ERVK6	520	131	13528	0.992954	1	0.999765	100
GOTERM_BP_FAT	GO:0046034~ATP metabolic process	4	0.552486	0.772856	ATP4A, ATP8A2, AK3, ERCC3	520	105	13528	0.991062	1	0.99984	100
GOTERM_BP_FAT	GO:0009205~purine ribonucleoside triphosphate metabolic process	4	0.552486	0.831825	ATP4A, ATP8A2, AK3, ERCC3	520	117	13528	0.889415	1	0.999935	100
GOTERM_BP_FAT	GO:0009199~ribonucleoside triphosphate metabolic process	4	0.552486	0.836089	ATP4A, ATP8A2, AK3, ERCC3	520	118	13528	0.881877	1	0.999939	100
GOTERM_BP_FAT	GO:0009144~purine nucleoside triphosphate metabolic process	4	0.552486	0.852228	ATP4A, ATP8A2, AK3, ERCC3	520	122	13528	0.852963	1	0.999949	100
GOTERM_BP_FAT	GO:0006754~ATP biosynthetic process	3	0.414365	0.860922	ATP4A, ATP8A2, AK3	520	89	13528	0.876923	1	0.999958	100
GOTERM_BP_FAT	GO:0009206~purine ribonucleoside triphosphate biosynthetic process	3	0.414365	0.894672	ATP4A, ATP8A2, AK3	520	98	13528	0.796389	1	0.999982	100
GOTERM_BP_FAT	GO:0009201~ribonucleoside triphosphate biosynthetic process	3	0.414365	0.897912	ATP4A, ATP8A2, AK3	520	99	13528	0.788345	1	0.999984	100
GOTERM_BP_FAT	GO:0009145~purine nucleoside triphosphate biosynthetic process	3	0.414365	0.897912	ATP4A, ATP8A2, AK3	520	99	13528	0.788345	1	0.999984	100
GOTERM_BP_FAT	GO:0009150~purine ribonucleotide metabolic process	4	0.552486	0.903684	ATP4A, ATP8A2, AK3, ERCC3	520	138	13528	0.754069	1	0.999986	100
GOTERM_BP_FAT	GO:0009142~nucleoside triphosphate biosynthetic process	3	0.414365	0.907084	ATP4A, ATP8A2, AK3	520	102	13528	0.765158	1	0.999987	100
GOTERM_BP_FAT	GO:0009259~ribonucleotide metabolic process	4	0.552486	0.924932	ATP4A, ATP8A2, AK3, ERCC3	520	147	13528	0.707902	1	0.999994	100
GOTERM_BP_FAT	GO:0006163~purine nucleotide metabolic process	5	0.690608	0.930222	ATP4A, ATP8A2, AK3, OGG1, ERCC3	520	186	13528	0.699338	1	0.999995	100
GOTERM_BP_FAT	GO:0009152~purine ribonucleotide biosynthetic process	3	0.414365	0.942445	ATP4A, ATP8A2, AK3	520	117	13528	0.667061	1	0.999997	100
GOTERM_BP_FAT	GO:0009260~ribonucleotide biosynthetic process	3	0.414365	0.954166	ATP4A, ATP8A2, AK3	520	124	13528	0.629404	1	0.999999	100
GOTERM_BP_FAT	GO:0006164~purine nucleotide biosynthetic process	3	0.414365	0.979353	ATP4A, ATP8A2, AK3	520	148	13528	0.527339	1	1	100
GOTERM_BP_FAT	GO:0034404~nucleobase, nucleoside and nucleotide biosynthetic process	4	0.552486	0.98052	ATP4A, ATP8A2, AK3, CDA	520	193	13528	0.539179	1	1	100
GOTERM_BP_FAT	GO:0034654~nucleobase, nucleoside, nucleotide and nucleic acid biosynthetic process	4	0.552486	0.98052	ATP4A, ATP8A2, AK3, CDA	520	193	13528	0.539179	1	1	100
GOTERM_BP_FAT	GO:0009165~nucleotide biosynthetic process	3	0.414365	0.994396	ATP4A, ATP8A2, AK3	520	186	13528	0.419603	1	1	100
Annotation Cluster 199	Enrichment Score: 0.04593671121797868
Category	Term	Count	%	PValue	Genes	List Total	Pop Hits	Pop Total	Fold Enrichment	Bonferroni	Benjamini	FDR
SP_PIR_KEYWORDS	zinc finger	9	1.24309	0.20506	EGR1, SP1, ZFX, FHL3, SMG1, ZXDB, ZNF8, RORC, BRCA1	711	153	19235	1.59138	1	0.81639	96.3857
UP_SEQ_FEATURE	zinc finger region:C2H2-type 1	10	1.38122	0.998435	ZBTB7B, PLAG1, EGR1, SNAI3, PRDM9, SP1, ZFX, ZXDB, ZNF8, KLF1	708	542	19113	0.498077	1	1	100
UP_SEQ_FEATURE	zinc finger region:C2H2-type 3	10	1.38122	0.999795	ZBTB7B, PLAG1, EGR1, SNAI3, PRDM9, SP1, ZFX, ZXDB, ZNF8, KLF1	708	622	19113	0.434015	1	1	100
INTERPRO	IPR013087:Zinc finger, C2H2-type/integrase, DNA-binding	10	1.38122	0.999892	ZBTB7B, PLAG1, EGR1, SNAI3, PRDM9, SP1, ZFX, ZXDB, ZNF8, KLF1	641	621	16659	0.418504	1	1	100
UP_SEQ_FEATURE	zinc finger region:C2H2-type 2	9	1.24309	0.999906	ZBTB7B, PLAG1, EGR1, SNAI3, SP1, ZFX, ZXDB, ZNF8, KLF1	708	608	19113	0.399608	1	1	100
SMART	SM00355:ZnF_C2H2	11	1.51934	0.999949	ZBTB7B, PLAG1, EGR1, SNAI3, PRDM9, ZC3H7A, SP1, ZFX, ZXDB, ZNF8, KLF1	298	797	9079	0.42049	1	1	100
UP_SEQ_FEATURE	zinc finger region:C2H2-type 10	3	0.414365	0.999957	PRDM9, ZFX, ZXDB	708	334	19113	0.242477	1	1	100
UP_SEQ_FEATURE	zinc finger region:C2H2-type 7	5	0.690608	0.999963	PLAG1, PRDM9, ZFX, ZXDB, ZNF8	708	451	19113	0.299288	1	1	100
UP_SEQ_FEATURE	zinc finger region:C2H2-type 6	5	0.690608	0.999989	PLAG1, PRDM9, ZFX, ZXDB, ZNF8	708	488	19113	0.276596	1	1	100
INTERPRO	IPR007087:Zinc finger, C2H2-type	12	1.65746	0.999989	ZBTB7B, PLAG1, EGR1, SNAI3, PRDM9, ZC3H7A, SP1, SORBS2, ZFX, ZXDB, ZNF8, KLF1	641	784	16659	0.397792	1	1	100
UP_SEQ_FEATURE	zinc finger region:C2H2-type 9	3	0.414365	0.99999	PRDM9, ZFX, ZXDB	708	376	19113	0.215392	1	1	100
UP_SEQ_FEATURE	zinc finger region:C2H2-type 4	6	0.828729	0.999996	PLAG1, SNAI3, PRDM9, ZFX, ZXDB, ZNF8	708	575	19113	0.281695	1	1	100
INTERPRO	IPR015880:Zinc finger, C2H2-like	11	1.51934	0.999998	ZBTB7B, PLAG1, EGR1, SNAI3, PRDM9, ZC3H7A, SP1, ZFX, ZXDB, ZNF8, KLF1	641	797	16659	0.358695	1	1	100
UP_SEQ_FEATURE	zinc finger region:C2H2-type 8	3	0.414365	0.999998	PRDM9, ZFX, ZXDB	708	417	19113	0.194214	1	1	100
UP_SEQ_FEATURE	zinc finger region:C2H2-type 5	5	0.690608	0.999998	PLAG1, PRDM9, ZFX, ZXDB, ZNF8	708	538	19113	0.25089	1	1	100
Annotation Cluster 200	Enrichment Score: 0.04487163855272756
Category	Term	Count	%	PValue	Genes	List Total	Pop Hits	Pop Total	Fold Enrichment	Bonferroni	Benjamini	FDR
GOTERM_BP_FAT	GO:0042060~wound healing	6	0.828729	0.861797	F11, F2RL3, SLC11A1, SERPINA10, LPA, ACVRL1	520	191	13528	0.817237	1	0.999958	100
GOTERM_BP_FAT	GO:0050817~coagulation	3	0.414365	0.907084	F11, F2RL3, LPA	520	102	13528	0.765158	1	0.999987	100
GOTERM_BP_FAT	GO:0007596~blood coagulation	3	0.414365	0.907084	F11, F2RL3, LPA	520	102	13528	0.765158	1	0.999987	100
GOTERM_BP_FAT	GO:0050878~regulation of body fluid levels	4	0.552486	0.911306	F11, F2RL3, LPA, LACRT	520	141	13528	0.738025	1	0.999988	100
GOTERM_BP_FAT	GO:0007599~hemostasis	3	0.414365	0.923162	F11, F2RL3, LPA	520	108	13528	0.72265	1	0.999993	100
Annotation Cluster 201	Enrichment Score: 0.041654245070149525
Category	Term	Count	%	PValue	Genes	List Total	Pop Hits	Pop Total	Fold Enrichment	Bonferroni	Benjamini	FDR
SP_PIR_KEYWORDS	spermatogenesis	4	0.552486	0.80662	GMCL1L, C15ORF2, ADAM18, BOLL	711	116	19235	0.932877	1	0.989865	100
GOTERM_BP_FAT	GO:0048609~reproductive process in a multicellular organism	16	2.20994	0.84314	BCAT2, C15ORF2, GMCL1L, TIMP4, PDE3A, DBH, USF2, GHRHR, BOLL, RPL10L, INHBB, SP1, TESK1, PEBP1, ADAM18, FSHB	520	487	13528	0.854715	1	0.999939	100
GOTERM_BP_FAT	GO:0032504~multicellular organism reproduction	16	2.20994	0.84314	BCAT2, C15ORF2, GMCL1L, TIMP4, PDE3A, DBH, USF2, GHRHR, BOLL, RPL10L, INHBB, SP1, TESK1, PEBP1, ADAM18, FSHB	520	487	13528	0.854715	1	0.999939	100
GOTERM_BP_FAT	GO:0048232~male gamete generation	8	1.10497	0.954174	RPL10L, GMCL1L, C15ORF2, TESK1, PEBP1, ADAM18, FSHB, BOLL	520	308	13528	0.675724	1	0.999999	100
GOTERM_BP_FAT	GO:0007283~spermatogenesis	8	1.10497	0.954174	RPL10L, GMCL1L, C15ORF2, TESK1, PEBP1, ADAM18, FSHB, BOLL	520	308	13528	0.675724	1	0.999999	100
GOTERM_BP_FAT	GO:0007276~gamete generation	9	1.24309	0.986057	RPL10L, GMCL1L, C15ORF2, TESK1, PEBP1, PDE3A, ADAM18, FSHB, BOLL	520	395	13528	0.592756	1	1	100
GOTERM_BP_FAT	GO:0019953~sexual reproduction	10	1.38122	0.992648	RPL10L, ZP2, GMCL1L, C15ORF2, TESK1, PEBP1, PDE3A, ADAM18, FSHB, BOLL	520	458	13528	0.568021	1	1	100
Annotation Cluster 202	Enrichment Score: 0.040047216807011586
Category	Term	Count	%	PValue	Genes	List Total	Pop Hits	Pop Total	Fold Enrichment	Bonferroni	Benjamini	FDR
GOTERM_MF_FAT	GO:0043167~ion binding	154	21.2707	0.75076	SYT1, SLC9A7, CNDP2, PNKD, RORC, FSTL4, ZXDB, GRIN3A, SSR1, APOBEC3A, LPA, LUC7L2, MLL3, CDH23, MAP2K5, RNF31, L3MBTL4, PCDHGA10, CRTAC1, FA2H, RELA, ZNF8, CYP1A2, SAG, PRDM9, BAZ1B, TESK1, ZZZ3, RNF24, CDK5R1, SCN1B, MYL1, ZCRB1, KCNJ2, ZC3H8, TRIM65, SLC11A1, CAPS2, PLCH2, RPTN, DMD, CDA, ZMPSTE24, MBNL3, CYP2B7P1, GABRQ, PLAG1, OBSCN, NPLOC4, B4GALT3, TRPC3, MGC42105, TRPC7, SUV39H1, TREX2, SM…	489	4241	12983	0.964092	1	0.999246	100
GOTERM_MF_FAT	GO:0046872~metal ion binding	147	20.3039	0.841667	SYT1, SLC9A7, CNDP2, PNKD, RORC, FSTL4, ZXDB, GRIN3A, SSR1, APOBEC3A, LPA, LUC7L2, MLL3, CDH23, MAP2K5, RNF31, L3MBTL4, PCDHGA10, CRTAC1, FA2H, ZNF8, CYP1A2, SAG, PRDM9, BAZ1B, TESK1, RNF24, ZZZ3, CDK5R1, SCN1B, MYL1, ZCRB1, KCNJ2, ZC3H8, TRIM65, SLC11A1, CAPS2, PLCH2, RPTN, DMD, CDA, ZMPSTE24, MBNL3, CYP2B7P1, PLAG1, OBSCN, NPLOC4, B4GALT3, TRPC3, MGC42105, TRPC7, SUV39H1, TREX2, SMG1, TRIM63, C…	489	4140	12983	0.942721	1	0.999814	100
GOTERM_MF_FAT	GO:0043169~cation binding	148	20.442	0.852075	SYT1, SLC9A7, CNDP2, PNKD, RORC, FSTL4, ZXDB, GRIN3A, SSR1, APOBEC3A, LPA, LUC7L2, MLL3, CDH23, MAP2K5, RNF31, L3MBTL4, PCDHGA10, CRTAC1, FA2H, ZNF8, CYP1A2, SAG, PRDM9, BAZ1B, TESK1, RNF24, ZZZ3, CDK5R1, SCN1B, MYL1, ZCRB1, KCNJ2, ZC3H8, TRIM65, SLC11A1, CAPS2, PLCH2, RPTN, DMD, CDA, ZMPSTE24, MBNL3, CYP2B7P1, PLAG1, OBSCN, NPLOC4, B4GALT3, TRPC3, MGC42105, TRPC7, SUV39H1, TREX2, SMG1, TRIM63, C…	489	4179	12983	0.940276	1	0.999826	100
SP_PIR_KEYWORDS	metal-binding	98	13.5359	0.920507	SYT1, CNDP2, PNKD, ZXDB, RORC, APOBEC3A, LUC7L2, MLL3, MAP2K5, RNF31, FA2H, ZNF8, CYP1A2, PRDM9, BAZ1B, TESK1, RNF24, ZZZ3, ZCRB1, TIMP4, ZC3H8, TRIM65, PLCH2, DMD, CDA, ZMPSTE24, MBNL3, CYP2B7P1, PLAG1, OBSCN, B4GALT3, NPLOC4, MGC42105, SMG1, TRIM63, C1ORF124, CYB561, BRCA1, S100A12, EBF2, CD209, MTR, TRIM58, AIRE, PAPPA2, KLF1, FTMT, ACVRL1, CYP2C19, ARSF, AMY2B, AMY2A, ZCCHC7, ERVK6, EGR1, ARH…	711	2972	19235	0.892072	1	0.99861	100
GOTERM_MF_FAT	GO:0046914~transition metal ion binding	88	12.1547	0.981172	FTMT, ACVRL1, CYP2C19, CNDP2, PNKD, ZXDB, RORC, APOBEC3A, LUC7L2, MLL3, ZCCHC7, ERVK6, RNF31, EGR1, L3MBTL4, ARHGEF2, ZC3H7A, FA2H, ZFX, CPXM2, MMP17, ZNF8, CYP1A2, MMP13, PRDM9, BAZ1B, ZFYVE28, TESK1, RNF24, ZZZ3, ADAM18, HBG1, CA2, STEAP1, REV3L, ABLIM1, CYP2U1, ADAMTS18, ABLIM2, CYP2F1, ECEL1, GALNT6, FHL3, ZCRB1, ZC3H8, IARS, TRIM65, SLC11A1, RASGRP3, SORBS2, DMD, EPX, CDA, ZMPSTE24, ADAMTS12…	489	2785	12983	0.838926	1	1	100
SP_PIR_KEYWORDS	zinc	63	8.70166	0.991708	PNKD, HINT1, ZXDB, RORC, APOBEC3A, LUC7L2, MLL3, ZCCHC7, ERVK6, RNF31, EGR1, ARHGEF2, ZC3H7A, ZFX, MMP17, ZNF8, MMP13, PRDM9, BAZ1B, ZFYVE28, RNF24, ZZZ3, CA2, REV3L, ABLIM1, ADAMTS18, ABLIM2, ECEL1, FHL3, ZCRB1, TIMP4, ZC3H8, TRIM65, RASGRP3, DMD, CDA, ZMPSTE24, ADAMTS12, MBNL3, CHD5, ZBTB7B, PLAG1, NPLOC4, DGKQ, MARCH8, TRIM63, C1ORF124, BRCA1, S100A12, RUFY2, MARCH3, SNAI3, SP1, EBF2, TRIM58, …	711	2189	19235	0.778605	1	0.999989	100
GOTERM_MF_FAT	GO:0008270~zinc ion binding	68	9.39227	0.994218	CNDP2, PNKD, ZXDB, RORC, APOBEC3A, LUC7L2, MLL3, ZCCHC7, ERVK6, RNF31, EGR1, L3MBTL4, ARHGEF2, ZC3H7A, ZFX, MMP17, ZNF8, CPXM2, MMP13, PRDM9, BAZ1B, ZFYVE28, RNF24, ZZZ3, ADAM18, CA2, REV3L, ABLIM1, ADAMTS18, ABLIM2, ECEL1, FHL3, ZCRB1, ZC3H8, IARS, TRIM65, RASGRP3, SORBS2, DMD, CDA, ZMPSTE24, ADAMTS12, MBNL3, CHD5, ZBTB7B, PLAG1, NPLOC4, DGKQ, SUV39H1, MARCH8, TRIM63, C1ORF124, BRCA1, S100A12, R…	489	2311	12983	0.781223	1	1	100
SP_PIR_KEYWORDS	zinc-finger	45	6.21547	0.997391	FHL3, ZXDB, RORC, ZCRB1, ZC3H8, TRIM65, RASGRP3, DMD, LUC7L2, MBNL3, MLL3, CHD5, ZCCHC7, ERVK6, RNF31, EGR1, PLAG1, ZBTB7B, ARHGEF2, NPLOC4, DGKQ, ZC3H7A, ZFX, ZNF8, MARCH8, TRIM63, C1ORF124, BRCA1, RUFY2, MARCH3, SNAI3, PRDM9, SP1, BAZ1B, EBF2, ARAF, ZFYVE28, TRIM58, AIRE, ZZZ3, RNF24, SH3RF2, ZRANB3, KLF1, REV3L	711	1718	19235	0.708618	1	0.999999	100
Annotation Cluster 203	Enrichment Score: 0.039577418581712175
Category	Term	Count	%	PValue	Genes	List Total	Pop Hits	Pop Total	Fold Enrichment	Bonferroni	Benjamini	FDR
GOTERM_BP_FAT	GO:0050900~leukocyte migration	3	0.414365	0.648501	IFNG, DBH, SELPLG	520	57	13528	1.36923	1	0.999431	100
GOTERM_BP_FAT	GO:0051674~localization of cell	6	0.828729	0.992523	CDK5R1, ACVRL1, IFNG, DBH, SELPLG, DNAH5	520	307	13528	0.508444	1	1	100
GOTERM_BP_FAT	GO:0048870~cell motility	6	0.828729	0.992523	CDK5R1, ACVRL1, IFNG, DBH, SELPLG, DNAH5	520	307	13528	0.508444	1	1	100
GOTERM_BP_FAT	GO:0016477~cell migration	5	0.690608	0.994368	CDK5R1, ACVRL1, IFNG, DBH, SELPLG	520	276	13528	0.471293	1	1	100
GOTERM_BP_FAT	GO:0006928~cell motion	9	1.24309	0.9981	CDK5R1, ACVRL1, IFNG, FPR1, CNTN4, NRXN1, DBH, SELPLG, DNAH5	520	475	13528	0.492923	1	1	100
Annotation Cluster 204	Enrichment Score: 0.03921890352657601
Category	Term	Count	%	PValue	Genes	List Total	Pop Hits	Pop Total	Fold Enrichment	Bonferroni	Benjamini	FDR
SMART	SM00082:LRRCT	3	0.414365	0.788486	TLR1, RTN4R, LGI1	298	88	9079	1.03863	1	0.999621	100
SMART	SM00013:LRRNT	3	0.414365	0.839994	BGN, RTN4R, LGI1	298	99	9079	0.923226	1	0.999829	100
INTERPRO	IPR000483:Cysteine-rich flanking region, C-terminal	3	0.414365	0.856983	TLR1, RTN4R, LGI1	641	88	16659	0.885991	1	1	100
UP_SEQ_FEATURE	repeat:LRR 6	6	0.828729	0.892114	BGN, LRDD, LRRC43, TLR1, RTN4R, LRRC18	708	210	19113	0.771308	1	1	100
UP_SEQ_FEATURE	repeat:LRR 7	5	0.690608	0.896884	BGN, LRDD, TLR1, RTN4R, LRRC18	708	177	19113	0.762592	1	1	100
INTERPRO	IPR000372:Leucine-rich repeat, cysteine-rich flanking region, N-terminal	3	0.414365	0.898191	BGN, RTN4R, LGI1	641	99	16659	0.787548	1	1	100
INTERPRO	IPR001611:Leucine-rich repeat	6	0.828729	0.91596	BGN, LRDD, TLR1, RTN4R, LRRC18, LGI1	641	213	16659	0.732087	1	1	100
UP_SEQ_FEATURE	repeat:LRR 3	8	1.10497	0.929129	PRAMEF3, BGN, LRDD, LRRC43, TLR1, RTN4R, LRRC18, LGI1	708	299	19113	0.722295	1	1	100
SMART	SM00369:LRR_TYP	3	0.414365	0.931772	LRDD, RTN4R, LGI1	298	131	9079	0.697705	1	0.999993	100
UP_SEQ_FEATURE	repeat:LRR 5	6	0.828729	0.932397	BGN, LRDD, LRRC43, TLR1, RTN4R, LRRC18	708	231	19113	0.701189	1	1	100
UP_SEQ_FEATURE	repeat:LRR 1	8	1.10497	0.95215	PRAMEF3, BGN, LRDD, LRRC43, TLR1, RTN4R, LRRC18, LGI1	708	318	19113	0.679139	1	1	100
UP_SEQ_FEATURE	repeat:LRR 2	8	1.10497	0.953152	PRAMEF3, BGN, LRDD, LRRC43, TLR1, RTN4R, LRRC18, LGI1	708	319	19113	0.67701	1	1	100
SP_PIR_KEYWORDS	leucine-rich repeat	8	1.10497	0.955388	PRAMEF3, BGN, LRDD, LRRC43, TLR1, RTN4R, LRRC18, LGI1	711	322	19235	0.672135	1	0.999544	100
UP_SEQ_FEATURE	repeat:LRR 4	6	0.828729	0.958679	BGN, LRDD, LRRC43, TLR1, RTN4R, LRRC18	708	252	19113	0.642756	1	1	100
INTERPRO	IPR003591:Leucine-rich repeat, typical subtype	3	0.414365	0.963689	LRDD, RTN4R, LGI1	641	131	16659	0.59517	1	1	100
UP_SEQ_FEATURE	repeat:LRR 8	3	0.414365	0.975909	BGN, TLR1, RTN4R	708	149	19113	0.543539	1	1	100
Annotation Cluster 205	Enrichment Score: 0.024285391225208692
Category	Term	Count	%	PValue	Genes	List Total	Pop Hits	Pop Total	Fold Enrichment	Bonferroni	Benjamini	FDR
SMART	SM00320:WD40	7	0.966851	0.872917	WDR19, WDR72, LRBA, AHI1, RBBP7, DENND3, DNAI2	298	266	9079	0.801748	1	0.999929	100
UP_SEQ_FEATURE	repeat:WD 6	5	0.690608	0.928139	WDR19, WDR72, LRBA, AHI1, RBBP7	708	192	19113	0.703015	1	1	100
UP_SEQ_FEATURE	repeat:WD 3	7	0.966851	0.930139	WDR19, WDR72, LRBA, AHI1, RBBP7, DENND3, DNAI2	708	265	19113	0.713096	1	1	100
UP_SEQ_FEATURE	repeat:WD 5	6	0.828729	0.935428	WDR19, WDR72, LRBA, AHI1, RBBP7, DNAI2	708	233	19113	0.69517	1	1	100
UP_SEQ_FEATURE	repeat:WD 1	7	0.966851	0.942493	WDR19, WDR72, LRBA, AHI1, RBBP7, DENND3, DNAI2	708	274	19113	0.689673	1	1	100
UP_SEQ_FEATURE	repeat:WD 2	7	0.966851	0.942493	WDR19, WDR72, LRBA, AHI1, RBBP7, DENND3, DNAI2	708	274	19113	0.689673	1	1	100
SP_PIR_KEYWORDS	wd repeat	7	0.966851	0.944232	WDR19, WDR72, LRBA, AHI1, RBBP7, DENND3, DNAI2	711	276	19235	0.686138	1	0.999311	100
INTERPRO	IPR015943:WD40/YVTN repeat-like	8	1.10497	0.945517	WDR19, WDR72, LRBA, AHI1, SEMA4B, RBBP7, DENND3, DNAI2	641	300	16659	0.693042	1	1	100
INTERPRO	IPR001680:WD40 repeat	7	0.966851	0.945529	WDR19, WDR72, LRBA, AHI1, RBBP7, DENND3, DNAI2	641	266	16659	0.683923	1	1	100
INTERPRO	IPR017986:WD40 repeat, region	6	0.828729	0.953862	WDR19, WDR72, AHI1, RBBP7, DENND3, DNAI2	641	238	16659	0.655187	1	1	100
UP_SEQ_FEATURE	repeat:WD 4	6	0.828729	0.957677	WDR19, WDR72, LRBA, AHI1, RBBP7, DNAI2	708	251	19113	0.645317	1	1	100
INTERPRO	IPR019775:WD40 repeat, conserved site	7	0.966851	0.957785	WDR19, WDR72, LRBA, AHI1, RBBP7, DENND3, DNAI2	641	277	16659	0.656764	1	1	100
INTERPRO	IPR019781:WD40 repeat, subgroup	6	0.828729	0.958223	WDR72, LRBA, AHI1, RBBP7, DENND3, DNAI2	641	242	16659	0.644357	1	1	100
UP_SEQ_FEATURE	repeat:WD 7	3	0.414365	0.976674	WDR72, AHI1, RBBP7	708	150	19113	0.539915	1	1	100
INTERPRO	IPR019782:WD40 repeat 2	3	0.414365	0.998635	WDR72, AHI1, RBBP7	641	226	16659	0.344988	1	1	100
Annotation Cluster 206	Enrichment Score: 0.02123236864239941
Category	Term	Count	%	PValue	Genes	List Total	Pop Hits	Pop Total	Fold Enrichment	Bonferroni	Benjamini	FDR
GOTERM_BP_FAT	GO:0051223~regulation of protein transport	3	0.414365	0.936594	LACRT, IFNG, DRD4	520	114	13528	0.684615	1	0.999996	100
GOTERM_BP_FAT	GO:0070201~regulation of establishment of protein localization	3	0.414365	0.949452	LACRT, IFNG, DRD4	520	121	13528	0.64501	1	0.999998	100
GOTERM_BP_FAT	GO:0032880~regulation of protein localization	3	0.414365	0.971132	LACRT, IFNG, DRD4	520	138	13528	0.565552	1	1	100
Annotation Cluster 207	Enrichment Score: 0.01833893023236967
Category	Term	Count	%	PValue	Genes	List Total	Pop Hits	Pop Total	Fold Enrichment	Bonferroni	Benjamini	FDR
SP_PIR_KEYWORDS	rna-binding	16	2.20994	0.900125	POLR2G, DHX9, ALKBH8, CSTF2, SURF6, ZCRB1, NCL, BOLL, ZC3H8, SLBP, AQR, DDX3X, A2BP1, TIAL1, RBMS1, ERVK6	711	540	19235	0.801584	1	0.997633	100
GOTERM_BP_FAT	GO:0016071~mRNA metabolic process	11	1.51934	0.907046	SLC11A1, DHX9, POLR2G, CSTF2, AQR, A2BP1, SMG1, ERN2, ZCRB1, POP4, SLBP	520	370	13528	0.77343	1	0.999987	100
GOTERM_MF_FAT	GO:0003723~RNA binding	22	3.03867	0.908821	NKRF, DHX9, POLR2G, ALKBH8, CSTF2, SURF6, RPLP2, ZCRB1, RPL38, NCL, MRM1, BOLL, RPS7, SLBP, AQR, DDX3X, A2BP1, TIAL1, RPL3, POP4, RBMS1, ERVK6	489	718	12983	0.813513	1	0.999963	100
GOTERM_BP_FAT	GO:0006397~mRNA processing	9	1.24309	0.929657	DHX9, POLR2G, CSTF2, AQR, A2BP1, ERN2, ZCRB1, POP4, SLBP	520	321	13528	0.729403	1	0.999995	100
GOTERM_BP_FAT	GO:0000375~RNA splicing, via transesterification reactions	3	0.414365	0.982563	DHX9, POLR2G, CSTF2	520	153	13528	0.510106	1	1	100
GOTERM_BP_FAT	GO:0000398~nuclear mRNA splicing, via spliceosome	3	0.414365	0.982563	DHX9, POLR2G, CSTF2	520	153	13528	0.510106	1	1	100
GOTERM_BP_FAT	GO:0000377~RNA splicing, via transesterification reactions with bulged adenosine as nucleophile	3	0.414365	0.982563	DHX9, POLR2G, CSTF2	520	153	13528	0.510106	1	1	100
GOTERM_BP_FAT	GO:0008380~RNA splicing	6	0.828729	0.985948	DHX9, POLR2G, CSTF2, AQR, A2BP1, ZCRB1	520	284	13528	0.549621	1	1	100
SP_PIR_KEYWORDS	mrna processing	5	0.690608	0.98776	CSTF2, AQR, A2BP1, ZCRB1, SLBP	711	260	19235	0.520259	1	0.999974	100
GOTERM_BP_FAT	GO:0006396~RNA processing	13	1.79558	0.989493	POLR2G, DHX9, CSTF2, ZCRB1, MRM1, RPS7, SLBP, AQR, CDKN2A, A2BP1, ERN2, POP4, RBMS1	520	547	13528	0.618282	1	1	100
SP_PIR_KEYWORDS	mrna splicing	3	0.414365	0.99664	AQR, A2BP1, ZCRB1	711	209	19235	0.388327	1	0.999999	100
Annotation Cluster 208	Enrichment Score: 0.0171338216809523
Category	Term	Count	%	PValue	Genes	List Total	Pop Hits	Pop Total	Fold Enrichment	Bonferroni	Benjamini	FDR
SMART	SM00225:BTB	4	0.552486	0.936194	ZBTB7B, KCNA10, GMCL1L, KLHL22	298	179	9079	0.680814	1	0.999994	100
INTERPRO	IPR013069:BTB/POZ	3	0.414365	0.958577	ZBTB7B, GMCL1L, KLHL22	641	127	16659	0.613915	1	1	100
UP_SEQ_FEATURE	domain:BTB	3	0.414365	0.96984	ZBTB7B, GMCL1L, KLHL22	708	142	19113	0.570333	1	1	100
INTERPRO	IPR000210:BTB/POZ-like	4	0.552486	0.970365	ZBTB7B, KCNA10, GMCL1L, KLHL22	641	179	16659	0.580762	1	1	100
INTERPRO	IPR011333:BTB/POZ fold	4	0.552486	0.972083	ZBTB7B, KCNA10, GMCL1L, KLHL22	641	181	16659	0.574344	1	1	100
Annotation Cluster 209	Enrichment Score: 0.014974974638379159
Category	Term	Count	%	PValue	Genes	List Total	Pop Hits	Pop Total	Fold Enrichment	Bonferroni	Benjamini	FDR
GOTERM_BP_FAT	GO:0046907~intracellular transport	21	2.90055	0.885497	OSBPL5, ARHGEF2, KIF4A, HTATIP2, MYL1, SMG1, SSR1, COG3, PPIF, SLC11A1, WDR19, CRY2, NEDD4, CD209, KIAA1012, SLC25A10, IFNG, AP3B2, GNAS, KPNA1, DNM2	520	657	13528	0.831542	1	0.999978	100
GOTERM_BP_FAT	GO:0006886~intracellular protein transport	10	1.38122	0.95319	COG3, SLC11A1, ARHGEF2, WDR19, CRY2, NEDD4, IFNG, AP3B2, KPNA1, SSR1	520	374	13528	0.695599	1	0.999999	100
GOTERM_BP_FAT	GO:0034613~cellular protein localization	11	1.51934	0.956889	COG3, SLC11A1, ARHGEF2, WDR19, CRY2, NEDD4, LACRT, IFNG, AP3B2, KPNA1, SSR1	520	411	13528	0.696276	1	0.999999	100
GOTERM_BP_FAT	GO:0070727~cellular macromolecule localization	11	1.51934	0.959371	COG3, SLC11A1, ARHGEF2, WDR19, CRY2, NEDD4, LACRT, IFNG, AP3B2, KPNA1, SSR1	520	414	13528	0.69123	1	0.999999	100
GOTERM_BP_FAT	GO:0015031~protein transport	19	2.62431	0.992179	ARHGEF2, MSR1, SNX14, CHMP4B, SSR1, COG3, SLC11A1, WDR19, CRY2, NEDD4, BACE2, RANBP6, IFNG, AP3B2, MS4A2, GNAS, KPNA1, C11ORF2, DMBT1	520	762	13528	0.648678	1	1	100
GOTERM_BP_FAT	GO:0045184~establishment of protein localization	19	2.62431	0.993156	ARHGEF2, MSR1, SNX14, CHMP4B, SSR1, COG3, SLC11A1, WDR19, CRY2, NEDD4, BACE2, RANBP6, IFNG, AP3B2, MS4A2, GNAS, KPNA1, C11ORF2, DMBT1	520	769	13528	0.642773	1	1	100
GOTERM_BP_FAT	GO:0008104~protein localization	22	3.03867	0.994834	ARHGEF2, MSR1, SNX14, CHMP4B, SSR1, COG3, SLC11A1, WDR19, CRY2, NEDD4, BACE2, DMD, RANBP6, IFNG, LACRT, AP3B2, MS4A2, GNAS, ERCC3, KPNA1, C11ORF2, DMBT1	520	882	13528	0.64891	1	1	100
SP_PIR_KEYWORDS	protein transport	8	1.10497	0.999143	COG3, SNX14, CHMP4B, RANBP6, AP3B2, KPNA1, C11ORF2, DMBT1	711	485	19235	0.446242	1	1	100
Annotation Cluster 210	Enrichment Score: 0.014200660096276994
[truncated: 50 more rows]
