# Supplementary material for: Differences among brain tumor stem cell types and fetal neural stem cells in focal regions of histone modifications and DNA methylation, broad regions of modifications, and bivalent promoters
Source: BMC Genomics. 2014 Aug 27;15(1):724. doi: 10.1186/1471-2164-15-724 (PMC4155105; doi:10.1186/1471-2164-15-724)
Supplement: Supplementary file 34 — Additional file 34: Listing of broad regions for each modification that are differentially present among cell types. (XLS 28 KB) [file 12864_2014_6396_MOESM34_ESM.xls]

## Sheet: long regions FINALSUPP
chr	start	end	H3K27me3 broad region cell type difference?	H3K9me3 broad region cell type difference?	meC broad region cell type difference?	H3K4me3 broad region cell type difference?
chr1	149422255	149924684	no	no	no	no
chr10	55153819	55653818	no	no	no	no
chr11	1699992	3146116	YES	YES	no	no
chr11	4730996	5735546	YES	no	no	no
chr11	63940889	64451755	YES	no	no	no
chr11	115962316	116462315	YES	no	no	no
chr11	130604798	131104797	YES	no	no	no
chr12	38626477	39126476	no	no	no	no
chr13	29418016	29918349	no	no	no	no
chr13	112338065	112838064	YES	no	no	no
chr14	52947076	53447075	marginal	no	no	no
chr14	98458224	98958223	YES	no	no	no
chr15	41520089	42020088	no	no	no	no
chr16	1	500502	YES	no	no	no
chr16	25780428	26280428	YES	no	no	no
chr16	60833950	61333949	no	no	no	no
chr18	23719232	24219231	no	no	no	no
chr18	59412301	59912300	YES	no	no	no
chr19	59023585	60024460	YES	YES	no	no
chr2	51512209	52012208	no	no	no	no
chr2	118011044	118511043	YES	no	no	no
chr2	219984342	220485589	YES	no	no	no
chr2	234156564	234656627	YES	no	no	no
chr20	33304929	33804928	no	no	no	no
chr21	32668237	34370851	YES	no	no	no
chr21	39244467	39748698	YES	no	no	no
chr22	30133954	31833953	YES	YES	no	no
chr4	118466104	118966103	YES	no	no	no
chr5	55871007	56371006	no	no	no	no
chr5	131284314	132284313	no	no	no	no
chr5	141880151	142380150	no	no	no	no
chr6	41404504	41905894	YES	no	no	no
chr6	73789953	74290478	no	no	no	no
chr6	108371397	108871396	no	no	no	no
chr6	132217442	132718539	YES	no	no	no
chr7	26924046	27424045	YES	YES	no	no
chr7	89614624	90736048	YES	no	no	no
chr7	113720369	114720368	YES	no	no	no
chr7	115597757	117475182	YES	no	no	no
chr7	125865892	127029088	YES	no	no	no
chr8	118882221	119382220	YES	no	no	no
chr9	130716507	131225122	no	no	no	no
chrX	122609996	123109995	no	no	no	no
chrX	152767492	154063081	no	no	no	no
SUMMARY			26 of 44	4 of 44	0	0
