# Supplementary material for: Differences among brain tumor stem cell types and fetal neural stem cells in focal regions of histone modifications and DNA methylation, broad regions of modifications, and bivalent promoters
Source: BMC Genomics. 2014 Aug 27;15(1):724. doi: 10.1186/1471-2164-15-724 (PMC4155105; doi:10.1186/1471-2164-15-724)
Supplement: Supplementary file 35 — Additional file 35: List of bivalent promoters and associated genes (H3K4me3+/H3K27me3+) in B12 cells. (XLS 150 KB) [file 12864_2014_6396_MOESM35_ESM.xls]

## Sheet: promoters only
promo
CHR10_100984799_100989109
CHR10_101279199_101283449
CHR10_102977957_102982207
CHR10_103100314_103104640
CHR10_103332190_103341504
CHR10_105604404_105608654
CHR10_108913532_108917782
CHR10_112823410_112828330
CHR10_119124177_119128427
CHR10_119288445_119295777
CHR10_120091058_120095312
CHR10_124628318_124634034
CHR10_124900359_124904678
CHR10_126096691_126100967
CHR10_132999070_133003476
CHR10_134857050_134861300
CHR10_134999616_135003901
CHR10_135124225_135130375
CHR10_13665520_13669772
CHR10_1543742_1547998
CHR10_15941753_15946025
CHR10_21825447_21829697
CHR10_22669129_22675181
CHR10_23517965_23522215
CHR10_27189114_27193465
CHR10_27829720_27834004
CHR10_3204218_3208503
CHR10_33662566_33667339
CHR10_35969618_35973868
CHR10_42594764_42599014
CHR10_46177788_46186263
CHR10_50416328_50421090
CHR10_51155580_51159830
CHR10_5441061_5445311
CHR10_63697722_63701972
CHR10_71056519_71060769
CHR10_72638852_72643439
CHR10_74843059_74847331
CHR10_7748170_7752440
CHR10_85885737_85890044
CHR10_92606901_92611151
CHR10_96111923_96116173
CHR10_99614378_99618628
CHR11_102467329_102471579
CHR11_103539349_103543817
CHR11_104982515_104987684
CHR11_106393631_106397881
CHR11_106963783_106968436
CHR11_107968805_107973175
CHR11_110087233_110092622
CHR11_113148885_113156477
CHR11_113432140_113437247
CHR11_113935040_113939290
CHR11_117251816_117256077
CHR11_119541394_119545644
CHR11_120665136_120669568
CHR11_122570119_122574717
CHR11_123029772_123034022
CHR11_123116823_123121073
CHR11_123994480_123998849
CHR11_124236991_124241241
CHR11_128216813_128221073
CHR11_129820578_129828731
CHR11_133440529_133444938
CHR11_133703515_133707768
CHR11_13643339_13647596
CHR11_14949642_14953908
CHR11_1547354_1553226
CHR11_17454275_17458525
CHR11_17990463_17994765
CHR11_18611720_18616096
CHR11_1974530_1978780
CHR11_2106239_2113041
CHR11_2114822_2120280
CHR11_22642729_22646979
CHR11_27677006_27683229
CHR11_27698096_27703372
CHR11_30297724_30301985
CHR11_32632269_32636519
CHR11_36569144_36573418
CHR11_40270506_40275740
CHR11_4370723_4375002
CHR11_43855470_43859944
CHR11_44040913_44045182
CHR11_4614096_4622481
CHR11_48191437_48195687
CHR11_5363704_5367954
CHR11_57170876_57177493
CHR11_59275964_59280214
CHR11_59334037_59338421
CHR11_60429882_60434132
CHR11_60434752_60439002
CHR11_61440823_61447817
CHR11_62067177_62074408
CHR11_6208021_6217659
CHR11_65303368_65311854
CHR11_66067466_66073747
CHR11_67027666_67036178
CHR11_67104358_67108611
CHR11_6900729_6904979
CHR11_69161553_69165876
CHR11_69198513_69202846
CHR11_69298602_69302852
CHR11_69342379_69346629
CHR11_69790970_69795240
CHR11_71500713_71504974
CHR11_71632100_71636352
CHR11_74119084_74123375
CHR11_74818005_74822381
CHR11_75056043_75060627
CHR11_75594391_75602951
CHR11_76857632_76866081
CHR11_7961969_7966219
CHR11_85033192_85037442
CHR11_86343198_86347581
CHR11_87709836_87714086
CHR11_92569993_92574256
CHR11_93031024_93035274
CHR12_100194547_100198797
CHR12_101872093_101876365
CHR12_102413126_102417379
CHR12_10656685_10660950
CHR12_106677900_106682651
CHR12_10766411_10770678
CHR12_107942320_107946728
CHR12_108801926_108806176
CHR12_109043064_109050305
CHR12_109952711_109956961
CHR12_112887748_112891999
CHR12_113605028_113609852
CHR12_115829643_115833893
CHR12_116020841_116025320
CHR12_116111746_116116183
CHR12_117900278_117904528
CHR12_118798725_118802978
CHR12_16648598_16655791
CHR12_21478377_21482657
CHR12_21701238_21705543
CHR12_21818132_21822514
CHR12_25294337_25298621
CHR12_26168363_26172770
CHR12_28013411_28019683
CHR12_32799327_32803580
CHR12_33483098_33487521
CHR12_34062982_34067465
CHR12_39369124_39373374
CHR12_43555471_43559905
CHR12_436303_440553
CHR12_44948074_44952521
CHR12_45759165_45763501
CHR12_4623832_4629302
CHR12_46795927_46803566
CHR12_46860165_46864431
CHR12_50628217_50632518
CHR12_52615342_52620110
CHR12_53098552_53102817
CHR12_53238135_53242385
CHR12_5346451_5350701
CHR12_54168913_54173163
CHR12_55919992_55924312
CHR12_56136700_56144464
CHR12_57598844_57604029
CHR12_61830156_61836357
CHR12_62456403_62460667
CHR12_62901550_62905819
CHR12_63846137_63850387
CHR12_63955254_63959538
CHR12_64506271_64510521
CHR12_64849281_64853574
CHR12_64979122_64983372
CHR12_68415004_68420204
CHR12_69042828_69047439
CHR12_70431420_70435674
CHR12_73214413_73218663
CHR12_78607537_78612421
CHR12_81601564_81606158
CHR12_86944229_86954206
CHR12_87497476_87501869
CHR12_92484228_92493169
CHR12_94857701_94864059
CHR12_98901430_98906063
CHR12_9912469_9917225
CHR13_101851374_101855625
CHR13_110562124_110566532
CHR13_113543412_113547668
CHR13_21075557_21079812
CHR13_24642871_24647925
CHR13_24758826_24763204
CHR13_24840708_24844958
CHR13_24937442_24941864
CHR13_25520196_25526698
CHR13_26026339_26030589
CHR13_26921961_26926211
CHR13_27261279_27265529
CHR13_36142548_36146798
CHR13_37341110_37345439
CHR13_50691007_50695305
CHR13_52320025_52324276
CHR13_57100444_57105405
CHR13_60886530_60890782
CHR13_78074946_78079196
CHR13_78130565_78134815
CHR13_87119370_87123712
CHR13_95502888_95507237
CHR13_99421429_99425679
CHR14_101093940_101098342
CHR14_104490536_104494786
CHR14_18994573_18998829
CHR14_20094318_20098568
CHR14_22127202_22131469
CHR14_22133486_22141195
CHR14_35069498_35073748
CHR14_35858834_35863096
CHR14_36054771_36062615
CHR14_47212953_47217203
CHR14_51800680_51804930
CHR14_51847362_51851713
CHR14_53490270_53496862
CHR14_54947564_54951829
CHR14_56112763_56117045
CHR14_56341348_56345598
CHR14_56346187_56350437
CHR14_60185158_60189433
CHR14_64638060_64642480
CHR14_64944092_64952655
CHR14_70136384_70140637
CHR14_73772427_73776677
CHR14_75684511_75688767
CHR14_77936345_77940595
CHR14_81069136_81073434
CHR14_88952351_88956627
CHR14_91371686_91375936
CHR14_91855177_91860704
CHR14_93706901_93711192
CHR14_93828364_93832861
CHR14_95795244_95799494
CHR15_100081084_100085668
CHR15_19866439_19870689
CHR15_21441332_21445582
CHR15_22747727_22753412
CHR15_24661460_24665716
CHR15_32288731_32293050
CHR15_36530146_36534399
CHR15_38184829_38191867
CHR15_40051284_40055542
CHR15_42742388_42750262
CHR15_57514163_57518413
CHR15_58671199_58675499
CHR15_60139189_60147243
CHR15_67006417_67010668
CHR15_67374847_67379097
CHR15_71830119_71835577
CHR15_74135853_74140103
CHR15_76378236_76382495
CHR15_80427875_80435161
CHR15_80584489_80591907
CHR15_80734693_80742711
CHR15_80979121_80983485
CHR15_81743722_81747972
CHR15_81903645_81911332
CHR15_82110341_82114600
CHR15_82689131_82697491
CHR15_83578216_83586607
CHR15_90812410_90816906
CHR15_94666660_94676938
CHR16_10183362_10187612
CHR16_11916486_11920809
CHR16_13918023_13922291
CHR16_1907482_1911732
CHR16_21216176_21225418
CHR16_2185716_2189966
CHR16_23098040_23105843
CHR16_24170874_24175976
CHR16_24947065_24951315
CHR16_29948655_29952905
CHR16_2998706_3003879
CHR16_31615934_31620206
CHR16_32801584_32807464
CHR16_3600836_3605086
CHR16_47929574_47936779
CHR16_49136241_49140491
CHR16_5055223_5062593
CHR16_54067088_54071376
CHR16_546922_551172
CHR16_54780148_54784468
CHR16_56788407_56792783
CHR16_56980393_56984673
CHR16_57274833_57279675
CHR16_65914747_65921612
CHR16_695059_699309
CHR16_69879842_69884514
CHR16_74154249_74158558
CHR16_75778836_75786115
CHR16_75910742_75914992
CHR16_76025762_76030012
CHR16_76610454_76614741
CHR16_79128854_79133172
CHR16_80366930_80371180
CHR16_80601797_80606047
CHR16_80760551_80764813
CHR16_82732915_82739765
CHR16_83601879_83606142
CHR16_85142926_85149817
CHR16_85166115_85170580
CHR16_8619548_8623798
CHR16_87530549_87538609
CHR16_87762163_87766438
CHR17_11082270_11086520
CHR17_12860920_12865563
CHR17_13441706_13449469
CHR17_14635875_14640125
CHR17_1874178_1880968
CHR17_20967349_20971609
CHR17_28227265_28231515
CHR17_28275540_28280099
CHR17_30492670_30500145
CHR17_30934894_30939237
CHR17_32365111_32370265
CHR17_32376787_32381157
CHR17_33076838_33081100
CHR17_35387085_35391434
CHR17_36450447_36454739
CHR17_37143671_37147922
CHR17_39339670_39344139
CHR17_39434056_39440863
CHR17_41213948_41218423
CHR17_42280466_42284726
CHR17_4345381_4349631
CHR17_43976542_43980891
CHR17_44057966_44062216
CHR17_4430542_4435332
CHR17_44662377_44666627
CHR17_4490959_4495209
CHR17_45004977_45009227
CHR17_45398050_45406056
CHR17_46063726_46068010
CHR17_47589672_47595192
CHR17_4966371_4973583
CHR17_51179920_51184198
CHR17_52022773_52027023
CHR17_53512297_53516547
CHR17_53648281_53655100
CHR17_53783806_53788062
CHR17_63964460_63968710
CHR17_68669254_68677801
CHR17_69707889_69712202
CHR17_70439991_70444241
CHR17_70912579_70916884
CHR17_71578986_71587653
CHR17_7321944_7331741
CHR17_75363087_75367337
CHR17_7558303_7564513
CHR17_8474006_8478261
CHR18_21185364_21189614
CHR18_29273905_29278183
CHR18_31207577_31214799
CHR18_41554654_41558913
CHR18_43710174_43714721
CHR18_46067254_46071686
CHR18_46976540_46980880
CHR18_53250414_53254702
CHR18_54954604_54958866
CHR18_55176713_55180971
CHR18_5533236_5537780
CHR18_58140027_58144277
CHR18_59784742_59789082
CHR18_6859952_6864202
CHR18_69963265_69969429
CHR19_10384948_10393082
CHR19_11766899_11771149
CHR19_14658369_14662630
CHR19_15096218_15101077
CHR19_16744_26754
CHR19_17919610_17923860
CHR19_18577843_18585490
CHR19_2690256_2694574
CHR19_33909677_33913927
CHR19_38484410_38488770
CHR19_41033829_41040413
CHR19_43497504_43503140
CHR19_43598877_43603127
CHR19_44677926_44682197
CHR19_44721914_44726178
CHR19_45028063_45032348
CHR19_46456763_46462945
CHR19_46636900_46641155
CHR19_47052327_47057434
CHR19_47075606_47081117
CHR19_47189434_47193722
CHR19_49012878_49024943
CHR19_49217855_49222141
CHR19_49244503_49248753
CHR19_49695643_49699895
CHR19_50659592_50665760
CHR19_51055857_51061730
CHR19_51538633_51542947
CHR19_52211440_52216732
CHR19_52425541_52431363
CHR19_54156877_54161159
CHR19_54349363_54353993
CHR19_55518372_55522622
CHR19_55666904_55675322
CHR19_55832364_55838406
CHR19_56009248_56013498
CHR19_5628534_5635411
CHR19_56560664_56571272
CHR19_56762842_56767119
CHR19_56914256_56922539
CHR19_58327196_58331457
CHR19_59614916_59622931
CHR19_60556970_60561376
CHR19_60610043_60614457
CHR19_62520188_62524783
CHR19_6409986_6416429
CHR19_6717710_6724471
CHR19_7644013_7652510
CHR19_947936_952186
CHR19_9555459_9559709
CHR1_100487211_100491478
CHR1_101471662_101475913
CHR1_103837414_103844187
CHR1_104039034_104043912
CHR1_1040574_1044838
CHR1_1095648_1099898
CHR1_109853077_109857327
CHR1_111307297_111311589
CHR1_115013428_115018067
CHR1_115124051_115128322
CHR1_115982619_115986884
CHR1_117465157_117469434
CHR1_117946626_117950876
CHR1_120052532_120056856
CHR1_13712079_13719940
CHR1_13895821_13900071
CHR1_14004_23197
CHR1_143750481_143754731
CHR1_144257100_144261368
CHR1_144793038_144797601
CHR1_146397679_146402059
CHR1_147665034_147670666
CHR1_149953430_149959414
CHR1_150275324_150279635
CHR1_15119712_15123962
CHR1_151439042_151443292
CHR1_151495302_151500776
CHR1_152561159_152567649
CHR1_152866311_152870561
CHR1_153378730_153383120
CHR1_15349315_15355047
CHR1_157404543_157408839
CHR1_157820739_157824989
CHR1_158497798_158502339
CHR1_159331277_159335560
CHR1_159545618_159551557
CHR1_160259518_160263768
CHR1_163590891_163595141
CHR1_163863573_163867884
CHR1_163931110_163938224
CHR1_170764611_170769729
CHR1_171947202_171952078
CHR1_17252483_17256752
CHR1_175399876_175408005
CHR1_183209447_183213805
CHR1_188712632_188716882
CHR1_1968268_1972697
CHR1_198644720_198649289
CHR1_203460160_203464463
CHR1_204851628_204856027
CHR1_205102276_205106570
CHR1_205881586_205885891
CHR1_20768212_20772462
CHR1_207831443_207835693
CHR1_208174718_208178968
CHR1_219981285_219985584
CHR1_220854572_220858825
CHR1_221603274_221607597
CHR1_222867301_222872063
CHR1_22341447_22345697
CHR1_226390368_226398868
CHR1_226708930_226715683
CHR1_229361796_229366088
CHR1_23215032_23219358
CHR1_234368954_234373246
CHR1_234511063_234515408
CHR1_235021840_235026090
CHR1_235268824_235273074
CHR1_239748910_239753177
CHR1_2447140_2455044
CHR1_24698473_24702723
CHR1_2504596_2508867
CHR1_25128205_25132455
CHR1_26627859_26632718
CHR1_29429278_29436360
CHR1_2972103_2977693
CHR1_31655049_31659411
CHR1_32699744_32703994
CHR1_33121184_33129637
CHR1_34401802_34407530
CHR1_35314076_35318328
CHR1_35878914_35883230
CHR1_37833333_37837609
CHR1_37990411_37998450
CHR1_38284143_38288537
CHR1_40334759_40339055
CHR1_40766319_40770665
CHR1_43407112_43414018
CHR1_46741754_46746004
CHR1_46955718_46960823
CHR1_47650830_47655080
CHR1_52115529_52120510
CHR1_56880107_56884357
CHR1_64008777_64015995
CHR1_67291560_67295816
CHR1_72520019_72524365
CHR1_74433013_74439919
CHR1_74649536_74653786
CHR1_845509_851733
CHR1_84714045_84718295
CHR1_86633762_86638091
CHR1_92720926_92728521
CHR1_93198851_93203111
CHR1_95310321_95314571
CHR20_13566800_13571063
CHR20_1394727_1399917
CHR20_17609971_17614340
CHR20_18063026_18067341
CHR20_18213169_18217906
CHR20_18432687_18437455
CHR20_22960620_22964870
CHR20_24394334_24399085
CHR20_30002719_30007044
CHR20_30157677_30161943
CHR20_30635441_30639691
CHR20_33650258_33654508
CHR20_3396175_3400464
CHR20_35752347_35756616
CHR20_35961419_35965730
CHR20_36404798_36409048
CHR20_36531372_36535649
CHR20_36807010_36811260
CHR20_38750175_38757650
CHR20_39679797_39684047
CHR20_41516431_41520731
CHR20_41649492_41653749
CHR20_42713024_42717290
CHR20_42871576_42875826
CHR20_43671537_43675787
CHR20_44087741_44091994
CHR20_44574851_44579105
CHR20_471604_475982
CHR20_47531838_47537397
CHR20_56858597_56862847
CHR20_5836667_5840925
CHR20_59257376_59261701
CHR20_60227440_60232218
CHR20_61317233_61321483
CHR20_61458283_61466692
CHR20_61959509_61967889
CHR21_14676592_14680880
CHR21_16020714_16025274
CHR21_27259915_27264203
CHR21_29178797_29183064
CHR21_30233403_30237653
CHR21_32905787_32910284
CHR21_35182107_35186357
CHR21_38954738_38958988
CHR21_41458097_41462719
CHR21_44594066_44598748
CHR21_44696320_44700570
CHR21_44955173_44959423
CHR21_45177947_45187688
CHR22_14572239_14576495
CHR22_17511404_17515662
CHR22_19863702_19867952
CHR22_23943884_23948134
CHR22_26526736_26530986
CHR22_29317083_29321394
CHR22_31137462_31141735
CHR22_31523301_31528494
CHR22_37519324_37523607
CHR22_37877685_37881984
CHR22_41446054_41450320
CHR22_42618390_42622726
CHR22_47260456_47264706
CHR22_47347281_47351706
CHR22_48603706_48610838
CHR22_48630032_48634282
CHR22_49314541_49320617
CHR2_10137233_10141489
CHR2_102290893_102295143
CHR2_106868292_106873482
CHR2_109904123_109910004
CHR2_111587483_111598543
CHR2_113538517_113542776
CHR2_113908352_113912616
CHR2_115632770_115637020
CHR2_118487349_118495288
CHR2_118559019_118565603
CHR2_119321479_119325729
CHR2_128284465_128288715
CHR2_139253531_139257781
CHR2_14686806_14693415
CHR2_148315539_148319855
CHR2_152662715_152667290
CHR2_158192890_158197145
CHR2_158439119_158443369
CHR2_15994633_16002796
CHR2_161057509_161062051
CHR2_171377945_171383275
CHR2_172248727_172253316
CHR2_172997115_173001365
CHR2_178644978_178649228
CHR2_17919925_17927578
CHR2_1824936_1829186
CHR2_183648231_183652558
CHR2_192247606_192252252
CHR2_192419285_192423726
CHR2_196641026_196645281
CHR2_196743770_196748020
CHR2_197382495_197386745
CHR2_198520230_198524480
CHR2_201082260_201086537
CHR2_201095624_201099936
CHR2_216008285_216012536
CHR2_219632402_219636933
CHR2_219822708_219830382
CHR2_230286765_230291018
CHR2_232959248_232963498
CHR2_233060025_233064282
CHR2_238057168_238061419
CHR2_240612647_240616971
CHR2_240723639_240732246
CHR2_241407547_241411797
CHR2_25954110_25958360
CHR2_27043528_27047793
CHR2_27338701_27342964
CHR2_27569709_27575090
CHR2_27844587_27848889
CHR2_31213767_31218596
CHR2_31307206_31311682
CHR2_33677116_33681366
CHR2_40531963_40536213
CHR2_50427646_50431898
CHR2_55773713_55777963
CHR2_55998156_56007936
CHR2_56261267_56269047
CHR2_5746749_5750999
CHR2_68399597_68403847
CHR2_68544745_68551394
CHR2_69090492_69094773
CHR2_70844314_70852337
CHR2_70870533_70874783
CHR2_71207451_71214367
CHR2_73462893_73467143
CHR2_73906093_73912227
CHR2_74587544_74595868
CHR2_75640786_75645415
CHR2_85831030_85835499
CHR2_86417500_86421788
CHR3_100836643_100840901
CHR3_101690652_101694902
CHR3_101907349_101911976
CHR3_102713968_102721156
CHR3_102759895_102764152
CHR3_114715893_114720193
CHR3_114730682_114734932
CHR3_12017364_12021625
CHR3_125156669_125166386
CHR3_127558176_127562427
CHR3_127902307_127909640
CHR3_128827216_128831499
CHR3_129693717_129698220
CHR3_131947582_131951835
CHR3_132703699_132708019
CHR3_133235375_133240034
CHR3_134236442_134240692
CHR3_135003854_135008132
CHR3_135096379_135100850
CHR3_139385337_139389850
CHR3_140542050_140546308
CHR3_142249443_142254182
CHR3_152658437_152662687
CHR3_159999049_160003355
CHR3_162571253_162576862
CHR3_16620499_16628854
CHR3_168932704_168938845
CHR3_170346037_170351716
CHR3_170863362_170867668
CHR3_181236461_181240919
CHR3_181799153_181803442
CHR3_183990484_183994734
CHR3_18439594_18444569
CHR3_18454458_18462488
CHR3_184627799_184632083
CHR3_185214134_185221921
CHR3_185332003_185336567
CHR3_186560163_186564473
CHR3_186698736_186703017
CHR3_19161520_19165770
CHR3_194117572_194122144
CHR3_2113746_2117996
CHR3_23216311_23220561
CHR3_27738039_27742289
CHR3_29294367_29298778
CHR3_31545967_31550244
CHR3_3195635_3199890
CHR3_36393490_36397850
CHR3_38665417_38669668
CHR3_41212503_41216765
CHR3_42613650_42617988
CHR3_42817258_42826729
CHR3_43299536_43303849
CHR3_44351136_44356021
CHR3_4506636_4510887
CHR3_45242008_45246274
CHR3_45401571_45405828
CHR3_45857833_45862125
CHR3_46011554_46015804
CHR3_50623353_50630378
CHR3_53500222_53504865
CHR3_53900175_53904529
CHR3_55495621_55499871
CHR3_56562730_56567005
CHR3_69063615_69067901
CHR3_77169120_77173370
CHR3_85087322_85091602
CHR3_9569663_9573986
CHR4_100647691_100653972
CHR4_104338265_104342515
CHR4_107032553_107036806
CHR4_109303487_109312527
CHR4_109902863_109907158
CHR4_11038867_11043135
CHR4_110869910_110874160
CHR4_113282501_113286876
CHR4_113425738_113430008
CHR4_113656027_113660277
CHR4_114186818_114191068
CHR4_115731969_115740284
CHR4_119975952_119982770
CHR4_120349738_120356615
CHR4_120440485_120444738
CHR4_134286419_134293310
CHR4_141510734_141517464
CHR4_142272389_142277566
CHR4_142358014_142362296
CHR4_144650565_144655064
CHR4_145045412_145049666
CHR4_145783122_145790540
CHR4_148618074_148622448
CHR4_148754486_148758795
CHR4_149582076_149586473
CHR4_155469990_155474240
CHR4_155690223_155694499
CHR4_155730562_155734847
CHR4_155918449_155922699
CHR4_156350999_156355249
CHR4_156516822_156521072
CHR4_159863248_159867502
CHR4_164481040_164485290
CHR4_164487320_164491570
CHR4_164631791_164636064
CHR4_166516037_166520555
CHR4_170914873_170919133
CHR4_171184186_171188436
CHR4_17631724_17635977
CHR4_177159725_177164739
CHR4_177949974_177954389
CHR4_183300807_183306113
CHR4_2386998_2393667
CHR4_39714_44026
CHR4_41444730_41449244
CHR4_41848701_41853152
CHR4_4300085_4304370
CHR4_53926206_53930499
CHR4_6202386_6206636
CHR4_6616129_6620379
CHR4_66217051_66221604
CHR4_68897327_68901902
CHR4_71415386_71419636
CHR4_7241872_7246122
CHR4_73652630_73656880
CHR4_75122519_75126854
CHR4_75239188_75243438
CHR4_78037276_78041526
CHR4_79194657_79198907
CHR4_79688433_79695363
CHR4_80078783_80083081
CHR4_82167642_82171941
CHR4_85637661_85641911
CHR4_90249490_90253740
CHR4_95894650_95898900
CHR4_991439_997001
CHR5_102925635_102929889
CHR5_110430176_110437674
CHR5_111520621_111524874
CHR5_111779678_111786409
CHR5_113722414_113726664
CHR5_114543005_114547642
CHR5_121322054_121326333
CHR5_128454838_128459112
CHR5_137116916_137121438
CHR5_140282985_140287235
CHR5_140407644_140411912
CHR5_140579761_140584011
CHR5_141237378_141241638
CHR5_143527129_143533909
CHR5_147234966_147239216
CHR5_150446140_150450412
CHR5_156501703_156505953
CHR5_156622168_156629679
CHR5_158619375_158623628
CHR5_159729450_159733707
CHR5_168659804_168664054
CHR5_168939854_168944104
CHR5_16988389_16992872
CHR5_17267249_17273656
CHR5_172687101_172692612
CHR5_174834688_174838938
CHR5_175152715_175156965
CHR5_175987067_175993663
CHR5_176166665_176170915
CHR5_176856418_176860708
CHR5_176948318_176952568
CHR5_177985886_177993722
CHR5_2801761_2808276
CHR5_34688773_34693024
CHR5_35811526_35815776
CHR5_39109498_39113760
CHR5_40712288_40717071
CHR5_40870317_40877969
CHR5_49995069_50000236
CHR5_52128195_52132551
CHR5_52317513_52321763
CHR5_52888725_52892991
CHR5_54316368_54320667
CHR5_54503981_54508260
CHR5_58367297_58374194
CHR5_6430889_6435139
CHR5_66332754_66337004
CHR5_68820374_68825123
CHR5_76044041_76048458
CHR5_76358486_76362737
CHR5_83051704_83058605
CHR5_85946039_85950325
CHR5_89860384_89865094
CHR6_100545176_100556292
CHR6_10518785_10526956
CHR6_105413701_105417951
CHR6_106879234_106883861
CHR6_108590454_108596669
CHR6_116525191_116529484
CHR6_116885748_116889998
CHR6_119511286_119515551
CHR6_12395051_12399394
CHR6_126699462_126703749
CHR6_130725799_130730049
CHR6_131990266_131994556
CHR6_132763575_132767825
CHR6_132875109_132879394
CHR6_144509861_144514111
CHR6_149106656_149110961
CHR6_150301328_150305621
CHR6_160306620_160310870
CHR6_165994797_165999532
CHR6_233600_237850
CHR6_26766991_26771241
CHR6_27325243_27329493
CHR6_28151050_28157762
CHR6_28293936_28304554
CHR6_28422237_28426487
CHR6_28661861_28666591
CHR6_29795663_29799969
CHR6_30087276_30091526
CHR6_30331852_30336102
CHR6_31347084_31351342
CHR6_31432164_31436423
CHR6_32203218_32209545
CHR6_35524609_35528865
CHR6_36949980_36954247
CHR6_38778105_38782395
CHR6_40007399_40013714
CHR6_42122728_42126987
CHR6_42636535_42640785
CHR6_43315699_43319949
CHR6_44340753_44347620
CHR6_44388291_44392541
CHR6_46090774_46095053
CHR6_46202188_46206620
CHR6_46566240_46570490
CHR6_47384467_47389139
CHR6_47859320_47863570
CHR6_49788465_49792758
CHR6_53320934_53325401
CHR6_55296725_55300975
CHR6_55551102_55555444
CHR6_64336378_64341183
CHR6_64400480_64404730
CHR6_7531930_7536203
CHR6_75971540_75975790
CHR6_76259315_76263716
CHR6_79843767_79848208
CHR6_80394218_80398468
CHR6_8047030_8051280
CHR6_80767575_80771827
CHR6_80869582_80873874
CHR6_83126757_83131007
CHR6_8379874_8384293
CHR6_84471449_84479331
CHR6_84993283_84997545
CHR6_88170939_88175199
CHR6_88235913_88240190
CHR6_97388031_97395421
CHR6_97475823_97480089
CHR7_100138201_100142454
CHR7_100594803_100599072
CHR7_101242504_101248351
CHR7_101999323_102003698
CHR7_106087816_106092327
CHR7_106593195_106597445
CHR7_112366418_112370668
CHR7_112545123_112549373
CHR7_113510350_113514600
CHR7_116286298_116290594
CHR7_116749815_116754079
CHR7_120284663_120288913
CHR7_120374552_120378855
CHR7_120412531_120417638
CHR7_12213950_12218222
CHR7_122312971_122317250
CHR7_122959488_122965374
CHR7_122984311_122988694
CHR7_126818809_126823503
CHR7_128568447_128572697
CHR7_131911019_131915269
CHR7_133651438_133655843
CHR7_139522456_139526710
CHR7_139744018_139748280
CHR7_140270244_140274533
CHR7_140356181_140364716
CHR7_142768267_142773467
CHR7_148564206_148568457
CHR7_149959469_149963874
CHR7_150351769_150357219
CHR7_150666290_150674114
CHR7_151203978_151209706
CHR7_154938675_154944334
CHR7_156122661_156130017
CHR7_156492468_156499486
CHR7_15691981_15696319
CHR7_19123070_19127320
CHR7_23475748_23480020
CHR7_23790667_23794917
CHR7_24576025_24580359
CHR7_27245445_27249695
CHR7_33114777_33119027
CHR7_33907346_33912449
CHR7_35188822_35195799
CHR7_35259017_35263267
CHR7_38914570_38918825
CHR7_43585747_43590010
CHR7_44203602_44207922
CHR7_44587566_44591855
CHR7_45117048_45121342
CHR7_47544974_47549224
CHR7_50102615_50106977
CHR7_56140871_56145181
CHR7_64235537_64239787
CHR7_64746711_64750961
CHR7_68698341_68705120
CHR7_70232224_70236474
CHR7_86683398_86690467
CHR7_89708944_89713210
CHR7_92299403_92304648
CHR7_92692968_92700364
CHR7_93470769_93475126
CHR7_98081039_98085324
CHR8_100972707_100978571
CHR8_10733959_10738296
CHR8_107735769_107740019
CHR8_109329361_109333629
CHR8_109521528_109525791
CHR8_110724330_110733741
CHR8_11095508_11099785
CHR8_11175909_11183487
CHR8_11360913_11365163
CHR8_11458862_11463112
CHR8_11595661_11603902
CHR8_117836467_117840723
CHR8_117844422_117848725
CHR8_117952312_117959682
CHR8_118028898_118033148
CHR8_118598710_118602960
CHR8_119702551_119706801
CHR8_12088235_12092500
CHR8_121892700_121897410
CHR8_123859581_123863919
CHR8_124846383_124850812
CHR8_125452672_125457614
CHR8_133561436_133565686
CHR8_145709926_145717476
CHR8_16925618_16929868
CHR8_17054408_17059151
CHR8_17701916_17706166
CHR8_22069538_22079613
CHR8_23767493_23771765
CHR8_26292939_26297289
CHR8_26777660_26782339
CHR8_31613309_31617792
CHR8_32521794_32526444
CHR8_35209016_35213266
CHR8_4838986_4843236
CHR8_55529547_55533797
CHR8_57283368_57289892
CHR8_57394458_57399295
CHR8_670476_679300
CHR8_70909012_70913262
CHR8_72918427_72922757
CHR8_74080160_74084419
CHR8_75395367_75399617
CHR8_8894359_8898609
CHR8_99504925_99509202
CHR9_102827351_102831868
CHR9_106546289_106550539
CHR9_107493145_107497420
CHR9_111122089_111126565
CHR9_111439388_111443642
CHR9_111847296_111851546
CHR9_115954551_115958801
CHR9_116306321_116311051
CHR9_117952391_117957011
CHR9_121170651_121175024
CHR9_124030021_124034305
CHR9_125069914_125074164
CHR9_12761511_12765795
CHR9_128656077_128663514
CHR9_132526301_132530551
CHR9_133944188_133948574
CHR9_134028454_134032704
CHR9_134444313_134448563
CHR9_135272190_135278015
CHR9_138276423_138281008
CHR9_139616416_139620676
CHR9_14682719_14686974
CHR9_16717245_16721495
CHR9_16859918_16864245
CHR9_2001718_2006091
CHR9_20611700_20616005
CHR9_21324145_21328871
CHR9_23815547_23819797
CHR9_2608292_2612884
CHR9_32371132_32375468
CHR9_32769996_32774246
CHR9_34512277_34516537
CHR9_34617261_34621511
CHR9_34827740_34832028
CHR9_37637551_37641801
CHR9_43121306_43127040
CHR9_68551600_68558038
CHR9_68667325_68672550
CHR9_69729177_69733469
CHR9_70043204_70047458
CHR9_71130560_71134810
CHR9_77691940_77696190
CHR9_78710073_78714323
CHR9_78978680_78982930
CHR9_88158379_88162709
CHR9_93225215_93229465
CHR9_94607990_94612463
CHR9_98840532_98844860
CHR9_99210624_99214878
CHR9_99723903_99728173
CHRX_100527050_100533408
CHRX_101657553_101661855
CHRX_102395994_102400277
CHRX_102745989_102750248
CHRX_103694151_103699109
CHRX_105929074_105933324
CHRX_109447218_109451536
CHRX_11592992_11597242
CHRX_119262353_119269384
CHRX_12715913_12720201
CHRX_129360155_129364437
CHRX_132946537_132950832
CHRX_134059579_134063830
CHRX_13494161_13498555
CHRX_148520350_148524875
CHRX_151553792_151558077
CHRX_151857400_151861650
CHRX_152562350_152566600
CHRX_15259285_15267066
CHRX_153903442_153909151
CHRX_154760649_154764981
CHRX_17299963_17304213
CHRX_17787998_17792248
CHRX_18281949_18286222
CHRX_30166589_30175993
CHRX_3271124_3275374
CHRX_37090010_37094260
CHRX_46653311_46657561
CHRX_48211943_48222073
CHRX_51163006_51167256
CHRX_53366296_53370747
CHRX_54847395_54852967
CHRX_55036485_55044292
CHRX_55203581_55207834
CHRX_64112311_64116638
CHRX_6461813_6466659
CHRX_70229434_70233747
CHRX_70499338_70503588
CHRX_71910057_71914906
CHRX_72079029_72083878
CHRX_72350607_72354909
CHRX_78309624_78313874
CHRX_80263022_80267293
CHRX_82646456_82654378
CHRX_83643305_83647614
CHRX_84380834_84389958
CHRX_8659477_8663727
CHRX_92812360_92818764
CHRY_57619849_57624181

## Sheet: promoters and genes
promo	symbol
CHR22_41446054_41450320	A4GALT
CHR6_44388291_44392541	AARS2
CHR17_32376787_32381157	AATF
CHR7_150351769_150357219	ABCB8
CHR3_185214134_185221921	ABCC5
CHR11_17454275_17458525	ABCC8
CHR14_22133486_22141195	ABHD4
CHR10_27189114_27193465	ABI1
CHR7_150351769_150357219	ACCN3
CHR11_44040913_44045182	ACCS
CHR9_32371132_32375468	ACO1
CHR11_66067466_66073747	ACTN3
CHR20_36807010_36811260	ACTR5
CHR2_158439119_158443369	ACVR1
CHR12_50628217_50632518	ACVR1B
CHR2_158192890_158197145	ACVR1C
CHR2_148315539_148319855	ACVR2A
CHR20_42713024_42717290	ADA
CHR11_129820578_129828731	ADAMTS15
CHR16_76025762_76030012	ADAMTS18
CHR4_73652630_73656880	ADAMTS3
CHR15_82110341_82114600	ADAMTSL3
CHR1_152866311_152870561	ADAR
CHR2_70844314_70852337	ADD2
CHR8_26777660_26782339	ADRA1A
CHR10_112823410_112828330	ADRA2A
CHR5_76358486_76362737	AGGF1
CHR4_109902863_109907158	AGXT2L1
CHR11_62067177_62074408	AHNAK
CHR9_111847296_111851546	AKAP2
CHR12_4623832_4629302	AKAP3
CHR1_163931110_163938224	ALDH9A1
CHR16_5055223_5062593	ALG1
CHR12_34062982_34067465	ALG10
CHR1_95310321_95314571	ALG14
CHR11_43855470_43859944	ALKBH3
CHR2_73462893_73467143	ALMS1
CHR17_4490959_4495209	ALOX15
CHR12_94857701_94864059	AMDHD1
CHR1_109853077_109857327	AMIGO1
CHR12_45759165_45763501	AMIGO2
CHRX_109447218_109451536	AMMECR1
CHR4_71415386_71419636	AMTN
CHR1_104039034_104043912	AMY1A
CHR4_114186818_114191068	ANK2
CHR9_68667325_68672550	ANKRD20A2
CHR9_68667325_68672550	ANKRD20A3
CHR1_144257100_144261368	ANKRD35
CHR4_78037276_78041526	ANKRD56
CHR12_98901430_98906063	ANKS1B
CHR2_69090492_69094773	ANTXR1
CHR4_79688433_79695363	ANXA3
CHR10_74843059_74847331	ANXA7
CHR1_23215032_23219358	AOF2
CHR17_30934894_30939237	AP2B1
CHR1_157820739_157824989	APCS
CHRX_55036485_55044292	APEX2
CHR2_68544745_68551394	APLF
CHR6_131990266_131994556	ARG1
CHR11_110087233_110092622	ARHGAP20
CHR18_6859952_6864202	ARHGAP28
CHRX_11592992_11597242	ARHGAP6
CHR19_47075606_47081117	ARHGEF1
CHR13_110562124_110566532	ARHGEF7
CHR9_34617261_34621511	ARID3C
CHR3_139385337_139389850	ARMC8
CHR11_122570119_122574717	ASAM
CHR12_101872093_101876365	ASCL1
CHR1_175399876_175408005	ASTN1
CHR2_25954110_25958360	ASXL2
CHR6_106879234_106883861	ATG5
CHR7_150351769_150357219	ATG9B
CHR2_85831030_85835499	ATOH8
CHR3_183990484_183994734	ATP11B
CHR19_47189434_47193722	ATP1A3
CHR19_46636900_46641155	ATP5SL
CHR13_24937442_24941864	ATP8A2
CHR1_152561159_152567649	ATP8B2
CHR20_3396175_3400464	ATRN
CHR7_68698341_68705120	AUTS2
CHR12_61830156_61836357	AVPR1A
CHR3_184627799_184632083	B3GNT5
CHR12_436303_440553	B4GALNT3
CHR21_41458097_41462719	BACE2
CHR9_134444313_134448563	BARHL1
CHR19_52425541_52431363	BBC3
CHR1_115013428_115018067	BCAS2
CHR6_80869582_80873874	BCKDHB
CHR2_111587483_111598543	BCL2L11
CHR14_95795244_95799494	BDKRB1
CHR11_27698096_27703372	BDNF
CHR4_41848701_41853152	BEND4
CHR7_93470769_93475126	BET1
CHR12_26168363_26172770	BHLHB3
CHR8_11458862_11463112	BLK
CHR15_38184829_38191867	BMF
CHR8_22069538_22079613	BMP1
CHR4_82167642_82171941	BMP3
CHR14_53490270_53496862	BMP4
CHR4_95894650_95898900	BMPR1B
CHR10_42594764_42599014	BMS1
CHR15_81743722_81747972	BNC1
CHR9_16717245_16721495	BNC2
CHR8_26292939_26297289	BNIP3L
CHR7_140270244_140274533	BRAF
CHR22_48603706_48610838	BRD1
CHR16_3600836_3605086	BTBD12
CHRX_100527050_100533408	BTK
CHR10_103100314_103104640	BTRC
CHR10_124900359_124904678	BUB3
CHR1_84714045_84718295	BXDC5
CHR10_21825447_21829697	C10orf114
CHR10_71056519_71060769	C10orf35
CHR10_120091058_120095312	C10orf84
CHR10_15941753_15946025	C10orf97
CHR11_30297724_30301985	C11orf46
CHR11_71500713_71504974	C11orf51
CHR11_36569144_36573418	C11orf74
CHR12_86944229_86954206	C12orf29
CHR12_102413126_102417379	C12orf42
CHR12_86944229_86954206	C12orf50
CHR12_62901550_62905819	C12orf66
CHR12_46860165_46864431	C12orf68
CHR13_36142548_36146798	C13orf36
CHR14_56112763_56117045	C14orf101
CHR14_75684511_75688767	C14orf118
CHR15_74135853_74140103	C15orf27
CHR15_32288731_32293050	C15orf29
CHR15_90812410_90816906	C15orf32
CHR15_71830119_71835577	C15orf59
CHR16_8619548_8623798	C16orf68
CHR16_5055223_5062593	C16orf89
CHR18_29273905_29278183	C18orf34
CHR18_69963265_69969429	C18orf55
CHR19_7644013_7652510	C19orf59
CHR19_55666904_55675322	C19orf63
CHR19_5628534_5635411	C19orf70
CHR5_159729450_159733707	C1QTNF2
CHR1_111307297_111311589	C1orf103
CHR1_1040574_1044838	C1orf159
CHR1_170764611_170769729	C1orf9
CHR1_34401802_34407530	C1orf94
CHR20_61959509_61967889	C20orf135
CHR20_24394334_24399085	C20orf39
CHR21_30233403_30237653	C21orf41
CHR21_45177947_45187688	C21orf70
CHR22_31137462_31141735	C22orf28
CHR2_161057509_161062051	C2orf12
CHR2_197382495_197386745	C2orf66
CHR3_44351136_44356021	C3orf23
CHR3_194117572_194122144	C3orf59
CHR3_56562730_56567005	C3orf63
CHR4_100647691_100653972	C4orf17
CHR4_170914873_170919133	C4orf27
CHR4_164631791_164636064	C4orf43
CHR5_2801761_2808276	C5orf38
CHR5_156622168_156629679	C5orf40
CHR6_88170939_88175199	C6orf165
CHR6_126699462_126703749	C6orf173
CHR7_120412531_120417638	C7orf58
CHR8_11095508_11099785	C8orf16
CHR9_12761511_12765795	C9orf150
CHR9_99723903_99728173	C9orf156
CHR9_34512277_34516537	C9orf165
CHR9_139616416_139620676	C9orf37
CHR9_71130560_71134810	C9orf61
CHR17_47589672_47595192	CA10
CHR3_53500222_53504865	CACNA1D
CHR2_152662715_152667290	CACNB4
CHR16_24170874_24175976	CACNG3
CHR3_85087322_85091602	CADM2
CHR1_157404543_157408839	CADM3
CHR7_122312971_122317250	CADPS2
CHR11_14949642_14953908	CALCA
CHR10_134999616_135003901	CALY
CHR1_207831443_207835693	CAMK1G
CHR7_116286298_116290594	CAPZA2
CHR5_40870317_40877969	CARD6
CHR16_2185716_2189966	CASKIN1
CHR2_113908352_113912616	CBWD2
CHR9_70043204_70047458	CBWD3
CHR17_75363087_75367337	CBX2
CHR22_37877685_37881984	CBX7
CHR3_42817258_42826729	CCBP2
CHR7_92692968_92700364	CCDC132
CHR3_125156669_125166386	CCDC14
CHR12_94857701_94864059	CCDC38
CHR3_114715893_114720193	CCDC52
CHR3_56562730_56567005	CCDC66
CHR11_32632269_32636519	CCDC73
CHR2_56261267_56269047	CCDC85A
CHR2_118487349_118495288	CCDC93
CHR5_168939854_168944104	CCDC99
CHR11_69161553_69165876	CCND1
CHR1_20768212_20772462	CDA
CHR16_87762163_87766438	CDH15
CHR20_59257376_59261701	CDH4
CHR11_67027666_67036178	CDK2AP2
CHR19_38484410_38488770	CEBPA
CHR4_104338265_104342515	CENPE
CHR7_56140871_56145181	CHCHD2
CHR3_127902307_127909640	CHCHD6
CHR8_57283368_57289892	CHCHD7
CHR20_39679797_39684047	CHD6
CHR20_5836667_5840925	CHGB
CHR11_74119084_74123375	CHRDL2
CHR20_61458283_61466692	CHRNA4
CHR3_50623353_50630378	CISH
CHR12_118798725_118802978	CIT
CHR16_2998706_3003879	CLDN9
CHR12_9912469_9917225	CLEC2B
CHR16_76610454_76614741	CLEC3A
CHR6_46090774_46095053	CLIC5
CHR5_177985886_177993722	CLK4
CHR11_6208021_6217659	CNGA4
CHR1_222867301_222872063	CNIH3
CHR2_68399597_68403847	CNRIP1
CHR12_39369124_39373374	CNTN1
CHR3_2113746_2117996	CNTN4
CHR6_116525191_116529484	COL10A1
CHR6_75971540_75975790	COL12A1
CHR9_115954551_115958801	COL27A1
CHR3_100836643_100840901	COL8A1
CHR19_60556970_60561376	COX6B2
CHR8_100972707_100978571	COX6C
CHR5_85946039_85950325	COX7C
CHR4_166516037_166520555	CPE
CHR5_175152715_175156965	CPLX2
CHR3_133235375_133240034	CPNE4
CHR19_6409986_6416429	CRB3
CHR3_3195635_3199890	CRBN
CHR17_41213948_41218423	CRHR1
CHR6_49788465_49792758	CRISP2
CHR19_18577843_18585490	CRLF1
CHR22_23943884_23948134	CRYBB2
CHR16_21216176_21225418	CRYM
CHR12_10766411_10770678	CSDA
CHR8_4838986_4843236	CSMD1
CHR1_34401802_34407530	CSMD2
CHR20_471604_475982	CSNK2A1
CHR16_56788407_56792783	CSNK2A2
CHR20_18063026_18067341	CSRP2BP
CHR10_51155580_51159830	CTGLF1
CHR3_41212503_41216765	CTNNB1
CHR20_35752347_35756616	CTNNBL1
CHR11_87709836_87714086	CTSC
CHR9_98840532_98844860	CTSL2
CHR7_101242504_101248351	CUX1
CHR12_109952711_109956961	CUX2
CHR4_75122519_75126854	CXCL3
CHR3_46011554_46015804	CXCR6
CHR18_46067254_46071686	CXXC1
CHR5_156622168_156629679	CYFIP2
CHR2_10137233_10141489	CYS1
CHR14_22127202_22131469	DAD1
CHR3_16620499_16628854	DAZL
CHR9_121170651_121175024	DBC1
CHR1_100487211_100491478	DBT
CHR11_102467329_102471579	DCUN1D5
CHR11_103539349_103543817	DDI1
CHR17_33076838_33081100	DDX52
CHR9_116306321_116311051	DFNB31
CHR22_17511404_17515662	DGCR14
CHR1_26627859_26632718	DHDDS
CHR17_20967349_20971609	DHRS7B
CHR14_101093940_101098342	DIO3
CHR11_76857632_76866081	DKFZp434E1119
CHR11_65303368_65311854	DKFZp761E198
CHR19_44677926_44682197	DLL3
CHR17_45398050_45406056	DLX4
CHR1_46741754_46746004	DMBX1
CHR2_196641026_196645281	DNAH7
CHR22_37519324_37523607	DNAL4
CHR2_230286765_230291018	DNER
CHR17_1874178_1880968	DPH1
CHR1_153378730_153383120	DPM3
CHR2_115632770_115637020	DPP10
CHR1_219981285_219985584	DUSP10
CHR2_183648231_183652558	DUSP19
CHR6_233600_237850	DUSP22
CHRX_152562350_152566600	DUSP9
CHR2_172248727_172253316	DYNC1I2
CHR17_53512297_53516547	DYNLL2
CHR16_79128854_79133172	DYNLRB2
CHR1_43407112_43414018	EBNA1BP2
CHR2_233060025_233064282	ECEL1
CHR6_12395051_12399394	EDN1
CHR4_148618074_148622448	EDNRA
CHR6_8047030_8051280	EEF1E1
CHR2_55998156_56007936	EFEMP1
CHR13_21075557_21079812	EFHA1
CHR8_16925618_16929868	EFHA2
CHRX_13494161_13498555	EGFL6
CHR2_31307206_31311682	EHD3
CHR15_40051284_40055542	EHD4
CHR19_44721914_44726178	EID2
CHR3_185332003_185336567	EIF2B5
CHR8_109329361_109333629	EIF3E
CHR11_7961969_7966219	EIF3F
CHR8_117836467_117840723	EIF3H
CHR11_32632269_32636519	EIF3M
CHR17_12860920_12865563	ELAC2
CHR9_23815547_23819797	ELAVL2
CHR11_106963783_106968436	ELMOD1
CHR6_53320934_53325401	ELOVL5
CHR19_14658369_14662630	EMR2
CHR10_119288445_119295777	EMX2
CHR2_119321479_119325729	EN1
CHR7_154938675_154944334	EN2
CHR6_46202188_46206620	ENPP4
CHR3_27738039_27742289	EOMES
CHR18_5533236_5537780	EPB41L3
CHR5_111779678_111786409	EPB41L4A
CHR9_111122089_111126565	EPB41L4B
CHR4_66217051_66221604	EPHA5
CHR16_13918023_13922291	ERCC4
CHR10_50416328_50421090	ERCC6
CHR21_38954738_38958988	ERG
CHR8_670476_679300	ERICH1
CHR1_234511063_234515408	ERO1LB
CHR5_54316368_54320667	ESM1
CHR19_56560664_56571272	ETFB
CHR3_170346037_170351716	EVI1
CHR7_27245445_27249695	EVX1
CHR17_71578986_71587653	EXOC7
CHR11_107968805_107973175	EXPH5
CHR5_76044041_76048458	F2R
CHRX_153903442_153909151	F8
CHRX_153903442_153909151	F8A1
CHRX_153903442_153909151	F8A3
CHR13_24642871_24647925	FAM123A
CHR7_142768267_142773467	FAM131B
CHRX_92812360_92818764	FAM133A
CHR15_60139189_60147243	FAM148A
CHR8_11360913_11365163	FAM167A
CHR6_119511286_119515551	FAM184A
CHR3_69063615_69067901	FAM19A4
CHR10_124628318_124634034	FAM24B
CHR6_116885748_116889998	FAM26F
CHR1_117946626_117950876	FAM46C
CHR11_113935040_113939290	FAM55A
CHR1_175399876_175408005	FAM5B
CHR1_188712632_188716882	FAM5C
CHR1_93198851_93203111	FAM69A
CHR12_98901430_98906063	FAM71C
CHR19_55666904_55675322	FAM71E1
CHR15_57514163_57518413	FAM81A
CHR2_14686806_14693415	FAM84A
CHR8_124846383_124850812	FAM91A1
CHR2_33677116_33681366	FAM98A
CHR15_36530146_36534399	FAM98B
CHR6_35524609_35528865	FANCE
CHR11_13643339_13647596	FAR1
CHR19_45028063_45032348	FBL
CHR16_695059_699309	FBXL16
CHR18_69963265_69969429	FBXO15
CHR12_116111746_116116183	FBXO21
CHR2_68544745_68551394	FBXO48
CHR12_115829643_115833893	FBXW8
CHR4_155730562_155734847	FGA
CHR13_101851374_101855625	FGF14
CHR11_69342379_69346629	FGF3
CHR11_69298602_69302852	FGF4
CHR4_991439_997001	FGFRL1
CHR1_239748910_239753177	FH
CHR2_70870533_70874783	FIGLA
CHR6_76259315_76263716	FILIP1
CHR6_32203218_32209545	FKBPL
CHR7_106087816_106092327	FLJ36031
CHR6_30331852_30336102	FLJ45422
CHR17_11082270_11086520	FLJ45455
CHR17_14635875_14640125	FLJ45831
CHR2_216008285_216012536	FN1
CHR14_64638060_64642480	FNTB
CHR19_50659592_50665760	FOSB
CHR19_51055857_51061730	FOXA3
CHR1_47650830_47655080	FOXE3
CHR16_85166115_85170580	FOXL1
CHR14_88952351_88956627	FOXN3
CHR1_74433013_74439919	FPGT
CHR4_79194657_79198907	FRAS1
CHR9_37637551_37641801	FRMPD1
CHR19_54156877_54161159	FTL
CHRX_48211943_48222073	FTSJ1
CHR16_69879842_69884514	FTSJD1
CHR14_64944092_64952655	FUT8
CHR11_117251816_117256077	FXYD6
CHR3_46011554_46015804	FYCO1
CHR11_86343198_86347581	FZD4
CHR10_35969618_35973868	FZD8
CHR16_74154249_74158558	GABARAPL2
CHRX_151553792_151558077	GABRQ
CHR2_171377945_171383275	GAD1
CHR2_31213767_31218596	GALNT14
CHR17_71578986_71587653	GALR2
CHR11_22642729_22646979	GAS2
CHR13_113543412_113547668	GAS6
CHR3_129693717_129698220	GATA2
CHR8_11595661_11603902	GATA4
CHR2_27569709_27575090	GCKR
CHR1_92720926_92728521	GFI1
CHR6_55296725_55300975	GFRAL
CHR10_85885737_85890044	GHITM
CHR7_149959469_149963874	GIMAP6
CHR16_56980393_56984673	GINS3
CHR11_133703515_133707768	GLB1L2
CHR12_56136700_56144464	GLI1
CHR6_38778105_38782395	GLO1
CHR12_108801926_108806176	GLTP
CHR16_54780148_54784468	GNAO1
CHR20_56858597_56862847	GNAS
CHR1_37833333_37837609	GNL2
CHR8_110724330_110733741	GOLSYN
CHRX_132946537_132950832	GPC3
CHR4_177159725_177164739	GPM6A
CHR1_234368954_234373246	GPR137B
CHRX_78309624_78313874	GPR174
CHR5_54503981_54508260	GPX8
CHR17_70912579_70916884	GRB2
CHR11_104982515_104987684	GRIA4
CHR21_30233403_30237653	GRIK1
CHR16_10183362_10187612	GRIN2A
CHR19_947936_952186	GRIN3B
CHR16_11916486_11920809	GSPT1
CHR11_67104358_67108611	GSTP1
CHR13_27261279_27265529	GSX1
CHR11_106393631_106397881	GUCY1A2
CHR1_226390368_226398868	GUK1
CHR4_145045412_145049666	GYPE
CHR11_1974530_1978780	H19
CHRX_153903442_153909151	H2AFB1
CHRX_153903442_153909151	H2AFB2
CHRX_153903442_153909151	H2AFB3
CHR6_105413701_105417951	HACE1
CHR17_37143671_37147922	HAP1
CHR5_83051704_83058605	HAPLN1
CHR19_56914256_56922539	HAS1
CHR7_106593195_106597445	HBP1
CHR12_64979122_64983372	HELB
CHR7_92692968_92700364	HEPACAM2
CHR1_2447140_2455044	HES5
CHR4_145783122_145790540	HHIP
CHR3_42817258_42826729	HIGD1A
CHR1_226708930_226715683	HIST3H2A
CHR6_31432164_31436423	HLA-B
CHR6_31347084_31351342	HLA-C
CHR6_29795663_29799969	HLA-F
CHR1_34401802_34407530	HMGB4
CHR6_55551102_55555444	HMGCLL1
CHR19_46456763_46462945	HNRNPUL1
CHR17_43976542_43980891	HOXB2
CHR17_44057966_44062216	HOXB9
CHR12_52615342_52620110	HOXC13
CHR1_33121184_33129637	HPCA
CHR10_100984799_100989109	HPSE2
CHR19_54349363_54353993	HRC
CHR20_60227440_60232218	HRH3
CHR4_11038867_11043135	HS3ST1
CHR16_1907482_1911732	HS3ST6
CHR19_5628534_5635411	HSD11B1L
CHR16_82732915_82739765	HSDL1
CHR21_14676592_14680880	HSPA13
CHR16_80601797_80606047	HSPC105
CHR10_92606901_92611151	HTR7
CHR20_41649492_41653749	IFT52
CHR12_109043064_109050305	IFT81
CHR11_2114822_2120280	IGF2
CHR7_23475748_23480020	IGF2BP3
CHR6_160306620_160310870	IGF2R
CHR3_152658437_152662687	IGSF10
CHR2_219632402_219636933	IHH
CHR2_113538517_113542776	IL1F10
CHRX_103694151_103699109	IL1RAPL2
CHR2_102290893_102295143	IL1RL1
CHR19_15096218_15101077	ILVBL
CHR7_120374552_120378855	ING3
CHR2_118559019_118565603	INSIG2
CHR14_35069498_35073748	INSM2
CHR7_122959488_122965374	IQUB
CHR5_2801761_2808276	IRX2
CHR5_128454838_128459112	ISOC1
CHR5_52317513_52321763	ITGA2
CHR12_53098552_53102817	ITGA5
CHR2_172997115_173001365	ITGA6
CHR10_7748170_7752440	ITIH5
CHR3_4506636_4510887	ITPR1
CHR11_133440529_133444938	JAM3
CHR8_75395367_75399617	JPH1
CHRX_8659477_8663727	KAL1
CHR20_47531838_47537397	KCNB1
CHR19_55518372_55522622	KCNC3
CHR3_19161520_19165770	KCNH8
CHR11_128216813_128221073	KCNJ1
CHR12_21818132_21822514	KCNJ8
CHR19_43497504_43503140	KCNK6
CHR12_69042828_69047439	KCNMB4
CHR19_17919610_17923860	KCNN1
CHR5_113722414_113726664	KCNN2
CHR8_133561436_133565686	KCNQ3
CHR8_99504925_99509202	KCNS2
CHR2_17919925_17927578	KCNS3
CHR5_143527129_143533909	KCTD16
CHR2_201082260_201086537	KCTD18
CHR1_46955718_46960823	KIAA0494
CHR14_54947564_54951829	KIAA0831
CHR6_84993283_84997545	KIAA1009
CHR20_36531372_36535649	KIAA1219
CHR12_117900278_117904528	KIAA1853
CHR2_241407547_241411797	KIF1A
CHR19_41033829_41040413	KIRREL2
CHR12_87497476_87501869	KITLG
CHR3_127558176_127562427	KLF15
CHR1_159331277_159335560	KLHDC9
CHR1_171947202_171952078	KLHL20
CHR6_97475823_97480089	KLHL32
CHR9_21324145_21328871	KLHL9
CHR10_134857050_134861300	KNDC1
CHR12_25294337_25298621	KRAS
CHR17_36450447_36454739	KRTAP1-3
CHR21_44955173_44959423	KRTAP10-1
CHR21_44955173_44959423	KRTAP10-10
CHR21_44955173_44959423	KRTAP10-11
CHR21_44955173_44959423	KRTAP10-12
CHR21_44955173_44959423	KRTAP10-2
CHR21_44955173_44959423	KRTAP10-3
CHR21_44955173_44959423	KRTAP10-4
CHR21_44955173_44959423	KRTAP10-5
CHR21_44955173_44959423	KRTAP10-6
CHR21_44955173_44959423	KRTAP10-7
CHR21_44955173_44959423	KRTAP10-8
CHR21_44955173_44959423	KRTAP10-9
CHR21_44955173_44959423	KRTAP12-1
CHR21_44955173_44959423	KRTAP12-2
CHR21_44955173_44959423	KRTAP12-3
CHR21_44955173_44959423	KRTAP12-4
CHR3_45401571_45405828	LARS2
CHR20_36404798_36409048	LBP
CHR10_102977957_102982207	LBX1
CHR4_17631724_17635977	LCORL
CHR12_21701238_21705543	LDHB
CHR4_109303487_109312527	LEF1
CHR1_151439042_151443292	LELP1
CHR12_63846137_63850387	LEMD3
CHR8_22069538_22079613	LGI3
CHR1_204851628_204856027	LGTN
CHR3_9569663_9573986	LHFPL4
CHR17_32365111_32370265	LHX1
CHR9_124030021_124034305	LHX6
CHR18_55176713_55180971	LMAN1
CHR12_16648598_16655791	LMO3
CHR1_163590891_163595141	LMX1A
CHR10_50416328_50421090	LOC100128032
CHR14_77936345_77940595	LOC100131497
CHR9_93225215_93229465	LOC100132701
CHR16_546922_551172	LOC146325
CHR22_47260456_47264706	LOC284933
CHRX_51163006_51167256	LOC340602
CHR4_120440485_120444738	LOC401152
CHR5_34688773_34693024	LOC401180
CHR7_112545123_112549373	LOC401397
CHR12_73214413_73218663	LOC552889
CHR10_135124225_135130375	LOC619207
CHR21_44955173_44959423	LOC642702
CHR9_78978680_78982930	LOC642947
CHR11_106963783_106968436	LOC643923
CHR7_151203978_151209706	LOC644090
CHR7_156492468_156499486	LOC645249
CHR1_143750481_143754731	LOC652164
CHR1_220854572_220858825	LOC653631
CHR12_100194547_100198797	LOC653877
CHR6_160306620_160310870	LOC729603
CHR4_148754486_148758795	LOC90826
CHR1_151495302_151500776	LOR
CHR12_57598844_57604029	LRIG3
CHR21_44696320_44700570	LRRC3
CHR16_65914747_65921612	LRRC36
CHR1_13712079_13719940	LRRC38
CHR11_40270506_40275740	LRRC4C
CHR16_82732915_82739765	LRRC50
CHR5_89860384_89865094	LYSMD3
CHR3_45857833_45862125	LZTFL1
CHR20_38750175_38757650	MAFB
CHRX_30166589_30175993	MAGEB1
CHRX_30166589_30175993	MAGEB4
CHRX_54847395_54852967	MAGED2
CHR15_21441332_21445582	MAGEL2
CHR3_186560163_186564473	MAP3K13
CHR11_75056043_75060627	MAP6
CHR3_50623353_50630378	MAPKAPK3
CHR2_27043528_27047793	MAPRE3
CHR5_66332754_66337004	MAST4
CHR14_64638060_64642480	MAX
CHR14_35858834_35863096	MBIP
CHR2_71207451_71214367	MCEE
CHR3_184627799_184632083	MCF2L2
CHR1_29429278_29436360	MECR
CHR5_6430889_6435139	MED10
CHR6_131990266_131994556	MED23
CHR9_133944188_133948574	MED27
CHR8_118598710_118602960	MED30
CHR14_70136384_70140637	MED6
CHR5_156501703_156505953	MED7
CHR7_15691981_15696319	MEOX2
CHR18_46976540_46980880	MEX3C
CHR4_171184186_171188436	MFAP3L
CHR3_159999049_160003355	MFSD1
CHR7_101999323_102003698	MGC119295
CHR1_163863573_163867884	MGST3
CHR17_53648281_53655100	MKS1
CHR9_20611700_20616005	MLLT3
CHR2_238057168_238061419	MLPH
CHR16_54067088_54071376	MMP2
CHR22_26526736_26530986	MN1
CHR6_40007399_40013714	MOCS1
CHR16_75778836_75786115	MON1B
CHR16_80760551_80764813	MPHOSPH6
CHR17_39339670_39344139	MPP2
CHR7_24576025_24580359	MPP6
CHR1_159545618_159551557	MPZ
CHR11_59334037_59338421	MRPL16
CHR3_132703699_132708019	MRPL3
CHR2_27844587_27848889	MRPL33
CHR3_140542050_140546308	MRPS22
CHR7_140356181_140364716	MRPS33
CHR8_72918427_72922757	MSC
CHR12_63955254_63959538	MSRB3
CHR4_75239188_75243438	MTHFD2L
CHR13_26921961_26926211	MTIF3
CHR13_24758826_24763204	MTMR6
CHR1_235021840_235026090	MTR
CHR8_17701916_17706166	MTUS1
CHRX_3271124_3275374	MXRA5
CHR2_15994633_16002796	MYCN
CHR5_16988389_16992872	MYO10
CHR17_28227265_28231515	MYO1D
CHR21_29178797_29183064	N6AMT1
CHRX_84380834_84389958	NA
CHRX_72350607_72354909	NAP1L2
CHRX_92812360_92818764	NAP1L3
CHRX_134059579_134063830	NCRNA00087
CHR2_240612647_240616971	NDUFA10
CHR12_55919992_55924312	NDUFA4L2
CHR7_122984311_122988694	NDUFA5
CHR12_4623832_4629302	NDUFA9
CHR5_52888725_52892991	NDUFS4
CHR1_72520019_72524365	NEGR1
CHR12_43555471_43559905	NELL2
CHR10_5441061_5445311	NET1
CHR4_113656027_113660277	NEUROG2
CHR9_93225215_93229465	NFIL3
CHR6_44340753_44347620	NFKBIE
CHRX_17299963_17304213	NHS
CHR9_106546289_106550539	NIPSNAP3A
CHR16_49136241_49140491	NKD1
CHR19_56560664_56571272	NKG7
CHR3_42613650_42617988	NKTR
CHR14_36054771_36062615	NKX2-1
CHR10_101279199_101283449	NKX2-3
CHR4_85637661_85641911	NKX6-1
CHR17_30492670_30500145	NLE1
CHR10_96111923_96116173	NOC3L
CHR17_52022773_52027023	NOG
CHR15_67006417_67010668	NOX5
CHR19_52211440_52216732	NPAS1
CHR19_41033829_41040413	NPHS1
CHR4_107032553_107036806	NPNT
CHR7_98081039_98085324	NPTX2
CHR4_156350999_156355249	NPY2R
CHR4_164487320_164491570	NPY5R
CHR6_108590454_108596669	NR2E1
CHR15_94666660_94676938	NR2F2
CHR4_149582076_149586473	NR3C2
CHR1_52115529_52120510	NRD1
CHR8_32521794_32526444	NRG1
CHR10_33662566_33667339	NRP1
CHR2_50427646_50431898	NRXN1
CHR14_77936345_77940595	NRXN3
CHRX_80263022_80267293	NSBP1
CHR20_1394727_1399917	NSFL1C
CHR6_116525191_116529484	NT5DC1
CHR9_134028454_134032704	NTNG2
CHR7_150666290_150674114	NUB1
CHR5_102925635_102929889	NUDT12
CHR2_139253531_139257781	NXPH2
CHR17_45004977_45009227	NXPH3
CHR10_126096691_126100967	OAT
CHR5_68820374_68825123	OCLN
CHR1_86633762_86638091	ODF2L
CHR22_49314541_49320617	ODF3B
CHR1_160259518_160263768	OLFML2B
CHR18_53250414_53254702	ONECUT2
CHR6_47859320_47863570	OPN5
CHR11_48191437_48195687	OR4B1
CHR15_19866439_19870689	OR4M2
CHR11_4614096_4622481	OR51D1
CHR11_5363704_5367954	OR51M1
CHR12_54168913_54173163	OR6C68
CHR11_69198513_69202846	ORAOV1
CHR17_70439991_70444241	OTOP3
CHR2_240723639_240732246	OTOS
CHR14_56346187_56350437	OTX2
CHR11_65303368_65311854	OVOL1
CHR11_76857632_76866081	PAK1
CHR9_111439388_111443642	PALM2
CHR9_111847296_111851546	PALM2-AKAP2
CHR9_117952391_117957011	PAPPA
CHR15_67374847_67379097	PAQR5
CHR5_49995069_50000236	PARP8
CHR12_78607537_78612421	PAWR
CHR5_141237378_141241638	PCDH1
CHR4_134286419_134293310	PCDH10
CHR13_60886530_60890782	PCDH20
CHR13_52320025_52324276	PCDH8
CHR5_140282985_140287235	PCDHAC1
CHR5_140407644_140411912	PCDHB1
CHR5_140579761_140584011	PCDHB14
CHR2_74587544_74595868	PCGF1
CHR9_77691940_77696190	PCSK5
CHR17_51179920_51184198	PCTP
CHR6_165994797_165999532	PDE10A
CHR2_178644978_178649228	PDE11A
CHR12_53238135_53242385	PDE1B
CHR19_10384948_10393082	PDE4A
CHR5_58367297_58374194	PDE4D
CHR1_143750481_143754731	PDE4DIP
CHR11_103539349_103543817	PDGFD
CHR5_176856418_176860708	PDLIM7
CHR20_30002719_30007044	PDRG1
CHR10_119124177_119128427	PDZD8
CHR5_52128195_52132551	PELO
CHR22_29317083_29321394	PES1
CHR3_181236461_181240919	PEX5L
CHRX_55036485_55044292	PFKFB1
CHR12_46795927_46803566	PFKM
CHR10_50416328_50421090	PGBD3
CHRX_46653311_46657561	PHF16
CHR6_64400480_64404730	PHF3
CHR1_120052532_120056856	PHGDH
CHR6_79843767_79848208	PHIP
CHR17_44662377_44666627	PHOSPHO1
CHR11_71632100_71636352	PHOX2A
CHR4_41444730_41449244	PHOX2B
CHRX_15259285_15267066	PIGA
CHR3_131947582_131951835	PIK3R4
CHR8_10733959_10738296	PINX1
CHR11_67027666_67036178	PITPNM1
CHR10_3204218_3208503	PITRM1
CHR4_110869910_110874160	PLA2G12A
CHR21_41458097_41462719	PLAC4
CHR8_57283368_57289892	PLAG1
CHR16_80366930_80371180	PLCG2
CHR2_198520230_198524480	PLCL1
CHR4_155690223_155694499	PLRG1
CHR7_131911019_131915269	PLXNA4
CHR22_42618390_42622726	PNPLA5
CHR2_55773713_55777963	PNPT1
CHR3_128827216_128831499	PODXL2
CHR10_103332190_103341504	POLL
CHR7_100138201_100142454	POP7
CHRX_82646456_82654378	POU3F4
CHR13_78074946_78079196	POU4F1
CHR11_69790970_69795240	PPFIA1
CHR4_159863248_159867502	PPID
CHR6_36949980_36954247	PPIL1
CHR14_93706901_93711192	PPP4R4
CHR19_51538633_51542947	PPP5C
CHR1_40334759_40339055	PPT1
CHR9_132526301_132530551	PRDM12
CHR1_2972103_2977693	PRDM16
CHR1_13895821_13900071	PRDM2
CHR12_106677900_106682651	PRDM4
CHR1_56880107_56884357	PRKAA2
CHR7_151203978_151209706	PRKAG2
CHR1_1968268_1972697	PRKCZ
CHR10_13665520_13669772	PRPF18
CHR11_60429882_60434132	PRPF19
CHRX_12715913_12720201	PRPS2
CHRX_37090010_37094260	PRRG1
CHR6_27325243_27329493	PRSS16
CHR9_78710073_78714323	PRUNE2
CHR1_35878914_35883230	PSMB2
CHR17_35387085_35391434	PSMD3
CHR10_23517965_23522215	PTF1A
CHR14_51800680_51804930	PTGDR
CHR14_51847362_51851713	PTGER2
CHR5_40712288_40717071	PTGER4
CHR12_28013411_28019683	PTHLH
CHR6_64336378_64341183	PTP4A1
CHR1_29429278_29436360	PTPRU
CHR12_21478377_21482657	PYROXD1
CHR17_39434056_39440863	PYY
CHR9_138276423_138281008	QSOX2
CHR10_27829720_27834004	RAB18
CHR12_70431420_70435674	RAB21
CHR11_61440823_61447817	RAB3IL1
CHR12_68415004_68420204	RAB3IP
CHR3_135096379_135100850	RAB6B
CHR8_117952312_117959682	RAD21
CHR5_34688773_34693024	RAI14
CHRX_17787998_17792248	RAI2
CHR19_43598877_43603127	RASGRP4
CHR12_112887748_112891999	RBM19
CHR4_155918449_155922699	RBM46
CHR2_161057509_161062051	RBMS1
CHR3_29294367_29298778	RBMS3
CHRX_129360155_129364437	RBMX2
CHR6_46566240_46570490	RCAN2
CHR1_24698473_24702723	RCAN3
CHR8_57394458_57399295	RDHE2
CHR12_21478377_21482657	RECQL
CHR8_145709926_145717476	RECQL4
CHR2_86417500_86421788	REEP1
CHR3_102759895_102764152	RG9MTD1
CHR2_109904123_109910004	RGPD5
CHR5_39109498_39113760	RICTOR
CHR20_42871576_42875826	RIMS4
CHR14_20094318_20098568	RNASE9
CHR7_122312971_122317250	RNF148
CHR4_142272389_142277566	RNF150
CHR13_78130565_78134815	RNF219
CHR7_156122661_156130017	RNF32
CHR3_77169120_77173370	ROBO2
CHR11_124236991_124241241	ROBO3
CHR15_58671199_58675499	RORA
CHR1_15119712_15123962	RP1-21O18.1
CHR9_102827351_102831868	RP11-35N6.1
CHR10_103332190_103341504	RP11-529I10.4
CHR1_115124051_115128322	RP5-1000E10.4
CHR7_33114777_33119027	RP9
CHRX_100527050_100533408	RPL36A
CHR17_69707889_69712202	RPL38
CHR1_93198851_93203111	RPL5
CHR19_47052327_47057434	RPS19
CHR20_17609971_17614340	RRBP1
CHR10_63697722_63701972	RTKN2
CHR21_35182107_35186357	RUNX1
CHR1_25128205_25132455	RUNX3
CHR1_235268824_235273074	RYR2
CHR1_150275324_150279635	S100A11
CHR1_101471662_101475913	S1PR1
CHR8_119702551_119706801	SAMD12
CHR3_18454458_18462488	SATB1
CHR11_120665136_120669568	SC5DL
CHR6_28661861_28666591	SCAND3
CHR11_93031024_93035274	SCARNA9
CHR4_53926206_53930499	SCFD2
CHR5_147234966_147239216	SCGB3A2
CHRX_18281949_18286222	SCML2
CHR11_123029772_123034022	SCN3B
CHR3_38665417_38669668	SCN5A
CHR16_23098040_23105843	SCNN1G
CHR1_17252483_17256752	SDHB
CHR1_159545618_159551557	SDHC
CHR2_192419285_192423726	SDPR
CHR20_18432687_18437455	SEC23B
CHR4_119975952_119982770	SEC24D
CHR14_81069136_81073434	SEL1L
CHR3_53900175_53904529	SELK
CHR3_102713968_102721156	SENP7
CHR11_17990463_17994765	SERGEF
CHR1_31655049_31659411	SERINC2
CHR14_93828364_93832861	SERPINA10
CHR18_59784742_59789082	SERPINB8
CHR3_168932704_168938845	SERPINI1
CHR20_41516431_41520731	SFRS6
CHR8_22069538_22079613	SFTPC
CHR5_174834688_174838938	SFXN1
CHR2_201095624_201099936	SGOL2
CHR19_6717710_6724471	SH2D3A
CHR6_80394218_80398468	SH3BGRL2
CHR15_81903645_81911332	SH3GL3
CHR10_105604404_105608654	SH3PXD2A
CHR13_25520196_25526698	SHISA2
CHR3_114730682_114734932	SIDT1
CHR14_60185158_60189433	SIX1
CHR20_44087741_44091994	SLC12A5
CHR18_41554654_41558913	SLC14A1
CHR14_91855177_91860704	SLC24A4
CHR19_6409986_6416429	SLC25A23
CHR2_27338701_27342964	SLC30A3
CHR8_118028898_118033148	SLC30A8
CHR6_88235913_88240190	SLC35A1
CHR6_8379874_8384293	SLC35B3
CHR7_133651438_133655843	SLC35B4
CHR1_67291560_67295816	SLC35D1
CHR11_92569993_92574256	SLC36A4
CHR7_139744018_139748280	SLC37A3
CHR12_44948074_44952521	SLC38A1
CHRX_48211943_48222073	SLC38A5
CHR16_57274833_57279675	SLC38A7
CHR19_2690256_2694574	SLC39A3
CHR2_40531963_40536213	SLC8A1
CHR8_70909012_70913262	SLCO5A1
CHR5_168659804_168664054	SLIT3
CHR13_87119370_87123712	SLITRK5
CHR18_43710174_43714721	SMAD2
CHR9_2001718_2006091	SMARCA2
CHR4_144650565_144655064	SMARCA5
CHR6_84471449_84479331	SNAP91
CHR5_175987067_175993663	SNCB
CHR1_93198851_93203111	SNORA66
CHR1_93198851_93203111	SNORD21
CHR3_43299536_43303849	SNRK
CHR6_7531930_7536203	SNRNP48
CHR15_22747727_22753412	SNRPN
CHR8_121892700_121897410	SNTB1
CHR12_92484228_92493169	SOCS2
CHR10_108913532_108917782	SORCS1
CHR4_7241872_7246122	SORCS2
CHR8_55529547_55533797	SOX17
CHR10_22669129_22675181	SPAG6
CHR15_67006417_67010668	SPESP1
CHR15_42742388_42750262	SPG11
CHR3_142249443_142254182	SPSB4
CHR11_18611720_18616096	SPTY2D1
CHR5_121322054_121326333	SRFBP1
CHR17_71578986_71587653	SRP68
CHR3_135003854_135008132	SRPRB
CHR17_68669254_68677801	SSTR2
CHR20_22960620_22964870	SSTR4
CHR2_106868292_106873482	ST6GAL2
CHR3_36393490_36397850	STAC
CHR2_73906093_73912227	STAMBP
CHR8_23767493_23771765	STC1
CHR5_172687101_172692612	STC2
CHR2_196743770_196748020	STK17B
CHR7_23790667_23794917	STK31
CHR9_125069914_125074164	STRBP
CHR3_31545967_31550244	STT3B
CHR6_144509861_144514111	STX11
CHR11_59275964_59280214	STX3
CHR6_132875109_132879394	STX7
CHR17_53783806_53788062	SUPT4H1
CHR1_221603274_221607597	SUSD4
CHR12_107942320_107946728	SVOP
CHR19_51055857_51061730	SYMPK
CHR3_12017364_12021625	SYN2
CHR12_33483098_33487521	SYT10
CHR1_208174718_208178968	SYT14
CHR19_55832364_55838406	SYT3
CHRX_70499338_70503588	TAF1
CHR16_82732915_82739765	TAF1C
CHR15_100081084_100085668	TARSL2
CHR20_13566800_13571063	TASP1
CHR11_123994480_123998849	TBRG1
CHR7_45117048_45121342	TBRG4
CHR7_35259017_35263267	TBX20
CHR12_113605028_113609852	TBX3
CHR14_91371686_91375936	TC2N
CHRX_102745989_102750248	TCEAL3
CHRX_102395994_102400277	TCEAL8
CHR10_132999070_133003476	TCERG1L
CHR9_99210624_99214878	TDRD7
CHR8_74080160_74084419	TERF1
CHR12_116020841_116025320	TESC
CHRX_103694151_103699109	TEX13A
CHR6_10518785_10526956	TFAP2A
CHR3_101907349_101911976	TFG
CHR8_8894359_8898609	THEX1
CHR4_113425738_113430008	TIFA
CHR4_90249490_90253740	TIGD2
CHR22_31523301_31528494	TIMP3
CHR3_12017364_12021625	TIMP4
CHR2_74587544_74595868	TLX2
CHR20_30157677_30161943	TM9SF4
CHR12_64849281_64853574	TMBIM4
CHR1_203460160_203464463	TMCC2
CHR7_44587566_44591855	TMED4
CHR5_176948318_176952568	TMED9
CHR7_12213950_12218222	TMEM106B
CHR3_134236442_134240692	TMEM108
CHR11_60434752_60439002	TMEM109
CHR11_85033192_85037442	TMEM126A
CHR4_4300085_4304370	TMEM128
CHR4_148754486_148758795	TMEM184C
CHRX_148520350_148524875	TMEM185A
CHR6_130725799_130730049	TMEM200A
CHR9_32769996_32774246	TMEM215
CHR9_107493145_107497420	TMEM38B
CHR3_186698736_186703017	TMEM41A
CHR3_101690652_101694902	TMEM45A
CHR12_62456403_62460667	TMEM5
CHR1_15349315_15355047	TMEM51
CHR19_18577843_18585490	TMEM59L
CHR8_125452672_125457614	TMEM65
CHR17_28275540_28280099	TMEM98
CHRX_101657553_101661855	TMSL8
CHR12_81601564_81606158	TMTC2
CHR18_58140027_58144277	TNFRSF11A
CHR6_47384467_47389139	TNFRSF21
CHR5_150446140_150450412	TNIP1
CHR1_149953430_149959414	TNRC4
CHR7_47544974_47549224	TNS3
CHR20_61959509_61967889	TPD52L2
CHR19_7644013_7652510	TRAPPC5
CHR11_4370723_4375002	TRIM21
CHR5_114543005_114547642	TRIM36
CHR1_117465157_117469434	TRIM45
CHR1_229361796_229366088	TRIM67
CHR13_37341110_37345439	TRPC4
CHR19_54349363_54353993	TRPM4
CHR5_110430176_110437674	TSLP
CHR7_120284663_120288913	TSPAN12
CHR7_128568447_128572697	TSPAN33
CHR6_43315699_43319949	TTBK1
CHR3_181799153_181803442	TTC14
CHR8_109521528_109525791	TTC35
CHR6_80767575_80771827	TTK
CHR1_1095648_1099898	TTLL10
CHR19_59614916_59622931	TTYH1
CHR2_219822708_219830382	TUBA4A
CHR7_19123070_19127320	TWIST1
CHR3_139385337_139389850	TXNDC6
CHR22_49314541_49320617	TYMP
CHR3_23216311_23220561	UBE2E2
CHR19_60610043_60614457	UBE2S
CHR5_158619375_158623628	UBLCP1
CHR6_42636535_42640785	UBR2
CHR13_95502888_95507237	UGCGL2
CHR4_115731969_115740284	UGT8
CHR17_30492670_30500145	UNC45B
CHR5_176166665_176170915	UNC5A
CHR10_72638852_72643439	UNC5B
CHR21_16020714_16025274	USP25
CHR17_4966371_4973583	USP6
CHR6_149106656_149110961	UST
CHR12_100194547_100198797	UTP20
CHR8_117844422_117848725	UTP23
CHRY_57619849_57624181	VAMP7
CHR19_6717710_6724471	VAV1
CHRX_6461813_6466659	VCX3A
CHR4_177949974_177954389	VEGFC
CHR7_100594803_100599072	VGF
CHR9_2608292_2612884	VLDLR
CHR9_78978680_78982930	VPS13A
CHR15_60139189_60147243	VPS13C
CHR7_38914570_38918825	VPS41
CHR20_35961419_35965730	VSTM2L
CHR14_73772427_73776677	VSX2
CHR13_26026339_26030589	WASF3
CHR7_70232224_70236474	WBSCR17
CHR2_128284465_128288715	WDR33
CHR15_76378236_76382495	WDR61
CHR1_43407112_43414018	WDR65
CHR20_43671537_43675787	WFDC9
CHR17_63964460_63968710	WIPI1
CHR11_75594391_75602951	WNT11
CHR7_116749815_116754079	WNT2
CHR1_22341447_22345697	WNT4
CHR3_55495621_55499871	WNT5A
CHR17_42280466_42284726	WNT9B
CHR19_43497504_43503140	YIF1B
CHR5_143527129_143533909	YIPF5
CHR7_44203602_44207922	YKT6
CHR11_57170876_57177493	YPEL4
CHR4_68897327_68901902	YTHDC1
CHR20_61317233_61321483	YTHDF1
CHR17_71578986_71587653	ZACN
CHR22_48630032_48634282	ZBED4
CHR11_113432140_113437247	ZBTB16
CHRX_119262353_119269384	ZBTB33
CHR17_7321944_7331741	ZBTB4
CHRX_64112311_64116638	ZC4H2
CHR9_88158379_88162709	ZCCHC6
CHR8_17054408_17059151	ZDHHC2
CHR9_14682719_14686974	ZDHHC21
CHR11_66067466_66073747	ZDHHC24
CHR16_83601879_83606142	ZDHHC7
CHR8_123859581_123863919	ZHX2
CHR13_99421429_99425679	ZIC5
CHR1_35314076_35318328	ZMYM1
CHR19_9555459_9559709	ZNF121
CHR20_18213169_18217906	ZNF133
CHR6_28151050_28157762	ZNF165
CHR19_56762842_56767119	ZNF175
CHR19_49695643_49699895	ZNF180
CHRX_151857400_151861650	ZNF185
CHR6_28293936_28304554	ZNF193
CHR11_123116823_123121073	ZNF202
CHR7_148564206_148568457	ZNF212
CHR11_6900729_6904979	ZNF215
CHR19_49217855_49222141	ZNF222
CHR19_49244503_49248753	ZNF223
CHR1_198644720_198649289	ZNF281
CHR6_26766991_26771241	ZNF322A
CHR6_26766991_26771241	ZNF322B
CHR4_142358014_142362296	ZNF330
CHR19_14658369_14662630	ZNF333
CHR20_44574851_44579105	ZNF334
CHR18_31207577_31214799	ZNF396
CHR19_58327196_58331457	ZNF415
CHR9_94607990_94612463	ZNF484
CHR19_11766899_11771149	ZNF491
CHR18_21185364_21189614	ZNF521
CHR19_62520188_62524783	ZNF543
CHR1_40766319_40770665	ZNF684
CHRX_84380834_84389958	ZNF711
CHR4_39714_44026	ZNF718
CHR7_126818809_126823503	ZNF800
CHR7_50102615_50106977	ZPBP
CHR11_113148885_113156477	ZW10
