# Supplementary material for: Differences among brain tumor stem cell types and fetal neural stem cells in focal regions of histone modifications and DNA methylation, broad regions of modifications, and bivalent promoters
Source: BMC Genomics. 2014 Aug 27;15(1):724. doi: 10.1186/1471-2164-15-724 (PMC4155105; doi:10.1186/1471-2164-15-724)
Supplement: Supplementary file 36 — Additional file 36: List of bivalent promoters and associated genes (H3K4me3+/H3K9me3+) in B12 cells. (XLS 100 KB) [file 12864_2014_6396_MOESM36_ESM.xls]

## Sheet: promoters only
promo
CHR10_105981303_105985610
CHR10_111664038_111668288
CHR10_112823410_112828330
CHR10_113932735_113937008
CHR10_115600909_115607097
CHR10_116567992_116572522
CHR10_118753886_118758366
CHR10_123872718_123876968
CHR10_133644667_133649887
CHR10_134857050_134861300
CHR10_3095394_3101568
CHR10_35662461_35666736
CHR10_3816640_3820955
CHR10_43389265_43393515
CHR10_64891494_64896227
CHR10_72823196_72827474
CHR10_75237426_75246380
CHR10_91000822_91005140
CHR10_91048282_91052532
CHR10_93670215_93674481
CHR10_94323045_94327313
CHR10_94434122_94440470
CHR10_99019661_99023911
CHR10_99880917_99885179
CHR11_10515894_10522850
CHR11_113432140_113437247
CHR11_118521459_118526636
CHR11_119541394_119545644
CHR11_120824629_120828879
CHR11_123029772_123034022
CHR11_124484766_124490308
CHR11_124941007_124945376
CHR11_133647984_133656029
CHR11_1974530_1978780
CHR11_33846908_33851447
CHR11_356303_360553
CHR11_35637428_35641778
CHR11_36487632_36494339
CHR11_43655324_43659656
CHR11_47619888_47624140
CHR11_492433_500773
CHR11_523140_529050
CHR11_62133698_62140097
CHR11_62145270_62149524
CHR11_63742711_63759591
CHR11_63761488_63766913
CHR11_63805804_63817456
CHR11_65439803_65446607
CHR11_66113765_66120630
CHR11_66639815_66644823
CHR11_69161553_69165876
CHR11_71632100_71636352
CHR11_72693816_72698066
CHR11_73878632_73886109
CHR11_84311336_84315586
CHR11_85112654_85120219
CHR11_85240291_85247134
CHR11_9547415_9552755
CHR11_9635012_9642978
CHR12_104001616_104005965
CHR12_105053116_105061441
CHR12_105165056_105169414
CHR12_112140151_112146763
CHR12_116111746_116116183
CHR12_119388542_119395441
CHR12_122321389_122326140
CHR12_122583270_122587953
CHR12_124038841_124045165
CHR12_132120668_132124990
CHR12_132163609_132168304
CHR12_132213785_132218036
CHR12_132264567_132268967
CHR12_1667007_1671257
CHR12_19170452_19174746
CHR12_31772501_31776819
CHR12_3590680_3594930
CHR12_43555471_43559905
CHR12_47396298_47400548
CHR12_47495278_47499530
CHR12_48846616_48850870
CHR12_49181534_49185906
CHR12_61830156_61836357
CHR12_64810042_64814300
CHR12_6510444_6514985
CHR12_6586037_6590312
CHR12_69042828_69047439
CHR12_78607537_78612421
CHR12_8992757_8997019
CHR12_93920859_93925142
CHR12_94465980_94472858
CHR13_101366246_101370496
CHR13_113543412_113547668
CHR13_24770165_24777194
CHR13_27261279_27265529
CHR13_29935634_29941517
CHR13_36287838_36292110
CHR13_41740788_41748031
CHR13_43842477_43846759
CHR13_47884019_47891447
CHR13_48444559_48449689
CHR13_57100444_57105405
CHR13_76498508_76502786
CHR13_95123911_95130677
CHR13_98202135_98206409
CHR14_102918023_102922851
CHR14_38970621_38974927
CHR14_44497660_44504400
CHR14_49426070_49430338
CHR14_49845296_49852197
CHR14_50068262_50072626
CHR14_51393699_51397949
CHR14_52263181_52267431
CHR14_54560093_54567057
CHR14_54724903_54731649
CHR14_54804331_54808591
CHR14_56346187_56350437
CHR14_68328780_68336443
CHR14_70344891_70349141
CHR14_89488498_89494296
CHR14_92326902_92331170
CHR14_93558976_93563226
CHR14_95795244_95799494
CHR15_24739195_24743445
CHR15_35177045_35184296
CHR15_41445253_41456779
CHR15_42364720_42368996
CHR15_49904927_49909930
CHR15_50374394_50378733
CHR15_53275640_53280023
CHR15_53349026_53353899
CHR15_54441435_54445685
CHR15_54994624_55002773
CHR15_61197571_61201860
CHR15_70398532_70403079
CHR15_70550220_70554535
CHR15_75496797_75501047
CHR15_77998667_78006599
CHR15_91432687_91436937
CHR15_98956836_98963402
CHR15_99271179_99277828
CHR15_99608899_99613149
CHR16_1813721_1820663
CHR16_19029260_19033955
CHR16_20716816_20728799
CHR16_21074000_21081763
CHR16_3006842_3017788
CHR16_30452915_30457195
CHR16_3290107_3299082
CHR16_33867494_33873504
CHR16_3386996_3394526
CHR16_341700_345965
CHR16_368747_375408
CHR16_3706764_3711021
CHR16_412168_416418
CHR16_46832211_46842306
CHR16_52877096_52881379
CHR16_56031591_56042441
CHR16_56588982_56594763
CHR16_56720016_56724297
CHR16_56788407_56792783
CHR16_56980393_56984673
CHR16_65192213_65196919
CHR16_66150464_66154726
CHR16_66826709_66831137
CHR16_69879842_69884514
CHR16_73736425_73740730
CHR16_79686655_79690981
CHR16_80366930_80371180
CHR16_80601797_80606047
CHR16_86082216_86086466
CHR16_8619548_8623798
CHR16_87447506_87455855
CHR16_88464020_88468321
CHR17_1029131_1033381
CHR17_13441706_13449469
CHR17_13909943_13914320
CHR17_17622670_17627068
CHR17_1899964_1905762
CHR17_19820967_19825221
CHR17_19896003_19900259
CHR17_24009928_24016560
CHR17_24527146_24535056
CHR17_24738568_24742818
CHR17_36225420_36229670
CHR17_36450447_36454739
CHR17_38978023_38982273
CHR17_40749398_40753648
CHR17_42752845_42759338
CHR17_44662377_44666627
CHR17_45004977_45009227
CHR17_4955128_4961206
CHR17_4966371_4973583
CHR17_52345642_52349908
CHR17_53512297_53516547
CHR17_56840393_56844643
CHR17_59127263_59135277
CHR17_71092233_71096483
CHR17_72877366_72881616
CHR17_74516657_74520949
CHR17_7558303_7564513
CHR17_77093626_77097922
CHR17_77966359_77977412
CHR17_78198733_78203128
CHR17_78249052_78253387
CHR18_19874636_19878886
CHR18_31120797_31127670
CHR18_46976540_46980880
CHR18_644108_651840
CHR18_73087220_73092242
CHR18_74837762_74844601
CHR18_75253259_75262063
CHR18_75721155_75725405
CHR18_9603753_9608067
CHR19_10165787_10170311
CHR19_10929105_10933355
CHR19_11310571_11327968
CHR19_11735406_11739656
CHR19_11817078_11821328
CHR19_11856169_11860419
CHR19_12108794_12115640
CHR19_12265887_12270214
CHR19_12852530_12856835
CHR19_13086608_13091958
CHR19_15075713_15079982
CHR19_16293147_16297400
CHR19_16599265_16603515
CHR19_1762520_1766775
CHR19_1813746_1817996
CHR19_19704171_19708421
CHR19_19869264_19873536
CHR19_2001136_2005733
CHR19_21368274_21372547
CHR19_3012524_3017464
CHR19_34991240_34996150
CHR19_3710171_3716173
CHR19_38373829_38378259
CHR19_39913432_39918443
CHR19_39955199_39959474
CHR19_40142294_40146949
CHR19_4015737_4021316
CHR19_40897260_40901510
CHR19_41671427_41675677
CHR19_41710260_41714510
CHR19_41848811_41853079
CHR19_41866869_41872891
CHR19_4190489_4198881
CHR19_42095201_42102527
CHR19_42550404_42554674
CHR19_42686180_42690430
CHR19_42837379_42841653
CHR19_42874226_42878492
CHR19_44517710_44525728
CHR19_45191309_45195618
CHR19_45287885_45292185
CHR19_45385990_45390240
CHR19_45724734_45728984
CHR19_46550408_46555156
CHR19_49143736_49147986
CHR19_49305880_49312501
CHR19_49695643_49699895
CHR19_51792746_51799566
CHR19_53398271_53402521
CHR19_54882712_54886968
CHR19_55042322_55047043
CHR19_56298909_56303159
CHR19_57082259_57086509
CHR19_57099309_57103576
CHR19_57118999_57123290
CHR19_57181141_57185391
CHR19_57202515_57206775
CHR19_57222580_57226929
CHR19_57243135_57247385
CHR19_57290074_57294330
CHR19_57527876_57532172
CHR19_57561503_57565753
CHR19_57589432_57597786
CHR19_58327196_58331457
CHR19_58353346_58357625
CHR19_58449173_58454190
CHR19_60610043_60614457
CHR19_61567819_61575064
CHR19_61594264_61600201
CHR19_61604029_61611173
CHR19_61738628_61742883
CHR19_61795003_61799253
CHR19_6230209_6234459
CHR19_62391180_62395430
CHR19_62679975_62684250
CHR19_62758787_62766519
CHR19_62781305_62788189
CHR19_62813939_62818388
CHR19_62930004_62934295
CHR19_62946520_62957973
CHR19_63137601_63142052
CHR19_63150101_63154389
CHR19_63201740_63210026
CHR19_63300639_63304889
CHR19_63353207_63357460
CHR19_63382707_63387868
CHR19_63478629_63482921
CHR19_63642445_63646901
CHR19_63666770_63674846
CHR19_656501_660854
CHR19_9292427_9296677
CHR19_9509553_9513803
CHR1_101130765_101137642
CHR1_111307297_111311589
CHR1_115982619_115986884
CHR1_13712079_13719940
CHR1_13895821_13900071
CHR1_144178364_144189191
CHR1_149585577_149589893
CHR1_151495302_151500776
CHR1_152866311_152870561
CHR1_153921997_153928915
CHR1_154092423_154099315
CHR1_158305912_158310162
CHR1_159281591_159285881
CHR1_160259518_160263768
CHR1_165453255_165457516
CHR1_166458369_166462632
CHR1_182037376_182041626
CHR1_20682049_20688359
CHR1_20768212_20772462
CHR1_208565419_208570016
CHR1_211287719_211292033
CHR1_22341447_22345697
CHR1_227470001_227477469
CHR1_227825103_227831917
CHR1_228579240_228583490
CHR1_233879927_233884177
CHR1_23564546_23570966
CHR1_239869526_239873824
CHR1_244950500_244955089
CHR1_245333501_245337797
CHR1_29320541_29326508
CHR1_35269128_35273425
CHR1_35314076_35318328
CHR1_37751704_37756463
CHR1_37990411_37998450
CHR1_40684865_40690052
CHR1_40710052_40716638
CHR1_40743519_40747783
CHR1_42156006_42160465
CHR1_45561631_45565913
CHR1_45983970_45992402
CHR1_46741754_46746004
CHR1_46955718_46960823
CHR1_48709519_48713932
CHR1_54075946_54080263
CHR1_56880107_56884357
CHR1_59021007_59025873
CHR1_60164261_60168550
CHR1_6222731_6226981
CHR1_77997256_78001625
CHR1_8008193_8012443
CHR1_84579448_84583698
CHR1_84741061_84748331
CHR1_85497163_85501443
CHR1_87563238_87570764
CHR1_89759542_89763799
CHR1_92264645_92268895
CHR1_924583_928833
CHR1_9805879_9814416
CHR20_13918501_13927357
CHR20_16655128_16659422
CHR20_18063026_18067341
CHR20_18213169_18217906
CHR20_18722183_18726433
CHR20_20293264_20297514
CHR20_22960620_22964870
CHR20_25624719_25628969
CHR20_30635441_30639691
CHR20_33274616_33278866
CHR20_36091966_36098747
CHR20_41974720_41978970
CHR20_42713024_42717290
CHR20_42871576_42875826
CHR20_43464584_43469497
CHR20_44750727_44755183
CHR20_44953415_44957665
CHR20_46877077_46881327
CHR20_47324621_47331589
CHR20_49005269_49011994
CHR20_55532810_55537541
CHR20_56394150_56398586
CHR20_59257376_59261701
CHR20_60073511_60077761
CHR20_61458283_61466692
CHR21_29589590_29594357
CHR21_32163998_32168248
CHR21_36351105_36364956
CHR21_38954738_38958988
CHR21_39639574_39646419
CHR21_39736166_39746448
CHR21_42505755_42513826
CHR21_43171960_43176247
CHR21_44019872_44024187
CHR21_44696320_44700570
CHR21_45061647_45068045
CHR21_46470088_46476619
CHR21_46848664_46852924
CHR22_22731051_22738547
CHR22_29693437_29698184
CHR22_35501310_35505601
CHR22_36628791_36633196
CHR22_37597402_37601704
CHR22_41223028_41227324
CHR22_44844812_44849062
CHR22_47347281_47351706
CHR22_48603706_48610838
CHR22_48865115_48871370
CHR2_109725676_109732572
CHR2_119718610_119726617
CHR2_130813458_130819892
CHR2_136212307_136220169
CHR2_161869685_161873935
CHR2_164300009_164304263
CHR2_170040738_170045004
CHR2_170145595_170149892
CHR2_170255720_170262944
CHR2_171490456_171494797
CHR2_171995573_172002365
CHR2_172081752_172089140
CHR2_200027839_200032556
CHR2_218414378_218418628
CHR2_223621670_223625920
CHR2_225157547_225161858
CHR2_227894718_227902438
CHR2_233821538_233825835
CHR2_241407547_241411797
CHR2_242220702_242228828
CHR2_25327934_25332184
CHR2_27432374_27436872
CHR2_27655896_27660178
CHR2_32088091_32092837
CHR2_38156030_38160296
CHR2_38953106_38961614
CHR2_43756013_43760263
CHR2_44246003_44250289
CHR2_55129080_55134738
CHR2_64224287_64228562
CHR2_68332401_68336655
CHR2_85691913_85697555
CHR2_86417500_86421788
CHR2_86518453_86522762
CHR2_88768818_88773068
CHR2_95186101_95195687
CHR3_101599230_101606432
CHR3_10262095_10266437
CHR3_114715893_114720193
CHR3_116348067_116352317
CHR3_120492409_120497164
CHR3_124399998_124404248
CHR3_124785866_124790226
CHR3_127902307_127909640
CHR3_129023250_129028241
CHR3_133923198_133927493
CHR3_137395927_137400878
CHR3_138060262_138064512
CHR3_140145265_140152172
CHR3_147450806_147455156
CHR3_148592660_148601370
CHR3_151168015_151175086
CHR3_170346037_170351716
CHR3_170969547_170975495
CHR3_171012256_171016506
CHR3_171163773_171168039
CHR3_183990484_183994734
CHR3_184180255_184184520
CHR3_184894799_184899049
CHR3_187024756_187029021
CHR3_188339207_188343457
CHR3_188407361_188411611
CHR3_19161520_19165770
CHR3_193607956_193612206
CHR3_197714229_197718479
CHR3_197947811_197952061
CHR3_23216311_23220561
CHR3_23818942_23823213
CHR3_25799143_25807347
CHR3_32119647_32123897
CHR3_32831013_32837362
CHR3_38178529_38182796
CHR3_41212503_41216765
CHR3_42104249_42108499
CHR3_44742627_44746877
CHR3_44774788_44781658
CHR3_48317102_48321352
CHR3_49421142_49428030
CHR3_50304092_50319508
CHR3_58290156_58294505
CHR3_61518782_61523060
CHR3_81892685_81897069
CHR3_85087322_85091602
CHR3_88189988_88194336
CHR4_100068549_100074311
CHR4_109902863_109907158
CHR4_115118689_115124026
CHR4_1270171_1274465
CHR4_13094122_13098557
CHR4_146235430_146242298
CHR4_151719252_151725824
CHR4_24522919_24527169
CHR4_25926929_25932501
CHR4_318116_324063
CHR4_38478150_38486307
CHR4_38719553_38723803
CHR4_39043581_39047890
CHR4_39204683_39209106
CHR4_455695_461340
CHR4_479509_486391
CHR4_4908806_4913282
CHR4_56727617_56731867
CHR4_6616129_6620379
CHR4_7094817_7102359
CHR4_89028518_89032768
CHR4_991439_997001
CHR4_99282664_99286914
CHR5_109049554_109053804
CHR5_114659114_114663754
CHR5_115445125_115449375
CHR5_115841522_115847374
CHR5_118812602_118816871
CHR5_121672218_121676550
CHR5_126650937_126655263
CHR5_131771071_131775321
CHR5_137098612_137103177
CHR5_138235740_138242408
CHR5_140456890_140461167
CHR5_140491483_140495743
CHR5_140534113_140542921
CHR5_140543576_140547826
CHR5_140564974_140569224
CHR5_140579761_140584011
CHR5_140662866_140667296
CHR5_140679733_140684035
CHR5_140716323_140724831
CHR5_142762644_142767738
CHR5_148628126_148632400
CHR5_150263834_150268125
CHR5_158619375_158623628
CHR5_169640042_169644292
CHR5_175987067_175993663
CHR5_179217649_179221946
CHR5_179850522_179854772
CHR5_1851008_1856451
CHR5_40870317_40877969
CHR5_43592142_43596744
CHR5_52888725_52892991
CHR5_55043098_55047352
CHR5_56237356_56241609
CHR5_60493296_60497549
CHR5_661965_666228
CHR5_69916553_69920906
CHR5_74226794_74231044
CHR5_76358486_76362737
CHR5_79816055_79820305
CHR5_85946039_85950325
CHR5_92941298_92947147
CHR5_93472245_93476495
CHR6_100122475_100126911
CHR6_10823957_10832148
CHR6_111907826_111915111
CHR6_117040842_117045106
CHR6_119440761_119445532
CHR6_142661188_142665508
CHR6_151685015_151689265
CHR6_159158437_159162754
CHR6_16868950_16873200
CHR6_18094923_18099333
CHR6_18372000_18376250
CHR6_2190082_2194345
CHR6_24771753_24778594
CHR6_26392956_26397241
CHR6_26526117_26531075
CHR6_3089790_3094040
CHR6_30986460_30999230
CHR6_35414819_35419113
CHR6_36914448_36918698
CHR6_37772994_37777244
CHR6_4020941_4027890
CHR6_4077806_4084330
CHR6_41808819_41815475
CHR6_43499769_43508216
CHR6_46090774_46095053
CHR6_52549071_52553321
CHR6_53763753_53768486
CHR6_7049762_7057473
CHR6_79630407_79634740
CHR6_84471449_84479331
CHR6_89727464_89733534
CHR6_99501773_99506070
CHR7_100015682_100025222
CHR7_101242504_101248351
CHR7_103634919_103639199
CHR7_104438372_104442807
CHR7_12559211_12563461
CHR7_12689505_12694235
CHR7_127832482_127841042
CHR7_128612448_128616698
CHR7_129914908_129919923
CHR7_140356181_140364716
CHR7_142768267_142773467
CHR7_148518521_148524343
CHR7_149039580_149043830
CHR7_155126405_155130655
CHR7_158189474_158193750
CHR7_21430713_21435020
CHR7_23108426_23112762
CHR7_2560922_2566047
CHR7_27132414_27140424
CHR7_32947890_32952795
CHR7_3304105_3308355
CHR7_33068109_33072434
CHR7_45926592_45930896
CHR7_6278017_6282300
CHR7_64235537_64239787
CHR7_64746711_64750961
CHR7_66020146_66024433
CHR7_8436609_8441434
CHR7_87339979_87347104
CHR7_90725532_90732580
CHR7_92159345_92163595
CHR7_92584508_92588772
CHR7_94120123_94126914
CHR7_96176349_96180639
CHR7_97570632_97574882
CHR7_97745422_97749700
CHR7_99354302_99358590
CHR8_104376775_104383679
CHR8_104449461_104453711
CHR8_110724330_110733741
CHR8_11095508_11099785
CHR8_11175909_11183487
CHR8_11595661_11603902
CHR8_117952312_117959682
CHR8_126051232_126055482
CHR8_141714077_141718327
CHR8_145659045_145669514
CHR8_168881_176528
CHR8_21826383_21833877
CHR8_22509566_22519245
CHR8_41463737_41468079
CHR8_55096614_55101061
CHR8_6549785_6554371
CHR8_66915547_66919847
CHR8_9044813_9049116
CHR8_90835672_90839971
CHR8_99504925_99509202
CHR8_9986975_9991225
CHR9_101705272_101712663
CHR9_102154166_102158495
CHR9_102225962_102230212
CHR9_112837558_112844304
CHR9_113460209_113464470
CHR9_114858067_114862317
CHR9_116306321_116311051
CHR9_118485929_118492834
CHR9_121170651_121175024
CHR9_123400036_123404286
CHR9_123958510_123965419
CHR9_126667804_126672086
CHR9_128125448_128129718
CHR9_139088516_139093163
CHR9_139315774_139320024
CHR9_139562654_139568157
CHR9_139616416_139620676
CHR9_23815547_23819797
CHR9_42005415_42012985
CHR9_43121306_43127040
CHR9_44337568_44346752
CHR9_46523957_46531622
CHR9_46679467_46688651
CHR9_4971744_4976701
CHR9_69881969_69890558
CHR9_72673034_72677294
CHR9_81373007_81378196
CHR9_84867113_84871412
CHR9_86469785_86475341
CHR9_87545959_87550229
CHR9_88750806_88755424
CHR9_95829396_95833665
CHR9_97318410_97322660
CHR9_97674303_97681579
CHR9_99210624_99214878
CHRX_128940849_128945099
CHRX_132946537_132950832
CHRX_149609002_149613254
CHRX_152709787_152716661
CHRX_152748191_152752697
CHRX_152887934_152893329
CHRX_153322195_153326546
CHRX_153396661_153401164
CHRX_153686122_153690457
CHRX_18350177_18354427
CHRX_40826331_40830581
CHRX_47363451_47367701
CHRX_48436574_48440826
CHRX_51255417_51259699
CHRX_51827081_51832608
CHRX_51941164_51950142
CHRX_74658850_74663100
CHRX_9387868_9393950
CHRY_1666985_1675097

## Sheet: promoters and genes
promo	symbol
CHR4_455695_461340	ABCA11P
CHR6_43499769_43508216	ABCC10
CHR16_46832211_46842306	ABCC11
CHR4_146235430_146242298	ABCE1
CHR21_42505755_42513826	ABCG1
CHR11_118521459_118526636	ABCG4
CHR1_92264645_92268895	ABHD7
CHR17_1029131_1033381	ABR
CHR3_133923198_133927493	ACAD11
CHR16_20716816_20728799	ACSM3
CHR17_77093626_77097922	ACTG1
CHR20_42713024_42717290	ADA
CHR1_152866311_152870561	ADAR
CHR12_1667007_1671257	ADIPOR2
CHR10_112823410_112828330	ADRA2A
CHR19_3012524_3017464	AES
CHR5_76358486_76362737	AGGF1
CHR8_6549785_6554371	AGPAT5
CHR9_87545959_87550229	AGTPBP1
CHR4_109902863_109907158	AGXT2L1
CHR17_19820967_19825221	AKAP10
CHR6_151685015_151689265	AKAP12
CHR12_104001616_104005965	ALDH1L2
CHR12_31772501_31776819	AMN1
CHR4_146235430_146242298	ANAPC10
CHR9_43121306_43127040	ANKRD20A2
CHR9_43121306_43127040	ANKRD20A3
CHR1_144178364_144189191	ANKRD34A
CHR14_49426070_49430338	ARF6
CHR10_99019661_99023911	ARHGAP19
CHR11_72693816_72698066	ARHGEF17
CHR15_70550220_70554535	ARIH1
CHR7_12689505_12694235	ARL4A
CHR9_126667804_126672086	ARPC5L
CHR4_115118689_115124026	ARSJ
CHR15_98956836_98963402	ASB7
CHR9_118485929_118492834	ASTN2
CHR2_233821538_233825835	ATG16L1
CHR2_242220702_242228828	ATG4B
CHR3_183990484_183994734	ATP11B
CHR14_49845296_49852197	ATP5S
CHR19_1762520_1766775	ATP8B3
CHR19_56298909_56303159	ATPBD3
CHR6_16868950_16873200	ATXN1
CHR12_61830156_61836357	AVPR1A
CHR16_341700_345965	AXIN1
CHR11_62145270_62149524	B3GAT3
CHR11_356303_360553	B4GALNT4
CHR8_104376775_104383679	BAALC
CHR21_29589590_29594357	BACH1
CHR11_63805804_63817456	BAD
CHR2_170040738_170045004	BBS5
CHRX_128940849_128945099	BCORL1
CHR14_95795244_95799494	BDKRB1
CHR22_48603706_48610838	BRD1
CHR7_97745422_97749700	BRI3
CHR12_124038841_124045165	BRI3BP
CHR15_70398532_70403079	BRUNOL6
CHR10_93670215_93674481	BTAF1
CHR6_26526117_26531075	BTN2A3
CHR10_99880917_99885179	C10orf28
CHR10_105981303_105985610	C10orf79
CHR11_65439803_65446607	C11orf68
CHR14_89488498_89494296	C14orf143
CHR14_68328780_68336443	C14orf181
CHR15_53275640_53280023	C15orf15
CHR16_8619548_8623798	C16orf68
CHR16_56720016_56724297	C16orf80
CHR17_42752845_42759338	C17orf57
CHR17_56840393_56844643	C17orf82
CHR1_111307297_111311589	C1orf103
CHR1_37751704_37756463	C1orf149
CHR1_23564546_23570966	C1orf213
CHR1_85497163_85501443	C1orf52
CHR21_29589590_29594357	C21orf41
CHR2_171995573_172002365	C2orf37
CHR2_85691913_85697555	C2orf68
CHR3_187024756_187029021	C3orf65
CHR4_99282664_99286914	C4orf37
CHR5_56237356_56241609	C5orf35
CHR5_60493296_60497549	C5orf43
CHR5_179217649_179221946	C5orf45
CHR7_66020146_66024433	C7orf42
CHR8_11095508_11099785	C8orf16
CHR8_22509566_22519245	C8orf58
CHR9_97674303_97681579	C9orf102
CHR9_102225962_102230212	C9orf30
CHR9_139616416_139620676	C9orf37
CHR12_47495278_47499530	CACNB3
CHR3_85087322_85091602	CADM2
CHR19_51792746_51799566	CALM3
CHR10_75237426_75246380	CAMK2G
CHR1_20682049_20688359	CAMK2N1
CHR17_74516657_74520949	CANT1
CHR5_40870317_40877969	CARD6
CHR15_42364720_42368996	CASC4
CHR22_37597402_37601704	CBX6
CHR5_114659114_114663754	CCDC112
CHR2_130813458_130819892	CCDC115
CHR4_24522919_24527169	CCDC149
CHR3_114715893_114720193	CCDC52
CHR11_85240291_85247134	CCDC83
CHR11_66113765_66120630	CCDC87
CHR4_7094817_7102359	CCDC96
CHR6_100122475_100126911	CCNC
CHR11_69161553_69165876	CCND1
CHR19_34991240_34996150	CCNE1
CHR12_47396298_47400548	CCNT1
CHR10_35662461_35666736	CCNY
CHR11_66113765_66120630	CCS
CHR1_20768212_20772462	CDA
CHR3_120492409_120497164	CDGAP
CHR10_72823196_72827474	CDH23
CHR20_59257376_59261701	CDH4
CHRX_18350177_18354427	CDKL5
CHR5_661965_666228	CEP72
CHR3_88189988_88194336	CGGBP1
CHR3_127902307_127909640	CHCHD6
CHR12_6586037_6590312	CHD4
CHR1_239869526_239873824	CHML
CHR20_61458283_61466692	CHRNA4
CHR15_99608899_99613149	CHSY1
CHR16_56031591_56042441	CIAPIN1
CHR12_105165056_105169414	CKAP4
CHR16_3006842_3017788	CLDN6
CHR6_46090774_46095053	CLIC5
CHR16_65192213_65196919	CMTM3
CHR5_179850522_179854772	CNOT6
CHR5_115445125_115449375	COMMD10
CHR16_56031591_56042441	COQ9
CHR17_13909943_13914320	COX10
CHR5_85946039_85950325	COX7C
CHR6_36914448_36918698	CPNE5
CHR19_54882712_54886968	CPT1C
CHR16_56788407_56792783	CSNK2A2
CHR20_18063026_18067341	CSRP2BP
CHR21_44019872_44024187	CSTB
CHR16_66150464_66154726	CTCF
CHR20_55532810_55537541	CTCFL
CHR8_104449461_104453711	CTHRC1
CHR5_138235740_138242408	CTNNA1
CHR3_41212503_41216765	CTNNB1
CHR2_225157547_225161858	CUL3
CHR7_101242504_101248351	CUX1
CHR2_172081752_172089140	CYBRD1
CHR8_145659045_145669514	CYHR1
CHR2_38156030_38160296	CYP1B1
CHR1_60164261_60168550	CYP2J2
CHR7_6278017_6282300	CYTH3
CHR1_153921997_153928915	DAP3
CHR9_121170651_121175024	DBC1
CHR20_43464584_43469497	DBNDD2
CHR3_184180255_184184520	DCUN1D1
CHR20_47324621_47331589	DDX27
CHR6_18372000_18376250	DEK
CHR1_40743519_40747783	DEM1
CHR9_116306321_116311051	DFNB31
CHR12_124038841_124045165	DHX37
CHR2_38953106_38961614	DHX57
CHR12_49181534_49185906	DIP2B
CHR11_84311336_84315586	DLG2
CHR14_54724903_54731649	DLGAP5
CHR1_46741754_46746004	DMBX1
CHR13_95123911_95130677	DNAJC3
CHR11_63742711_63759591	DNAJC4
CHR19_12852530_12856835	DNASE2
CHR19_10165787_10170311	DNMT1
CHR2_25327934_25332184	DNMT3A
CHR8_21826383_21833877	DOK2
CHR20_49005269_49011994	DPM1
CHR12_119388542_119395441	DYNLL1
CHR17_53512297_53516547	DYNLL2
CHR11_124941007_124945376	EI24
CHR8_141714077_141718327	EIF2C2
CHR4_100068549_100074311	EIF4E
CHR9_23815547_23819797	ELAVL2
CHR11_62133698_62140097	EML3
CHR21_38954738_38958988	ERG
CHR1_8008193_8012443	ERRFI1
CHR17_38978023_38982273	ETV4
CHR3_170346037_170351716	EVI1
CHR16_20716816_20728799	EXOD1
CHR1_101130765_101137642	EXTL2
CHR20_44953415_44957665	EYA2
CHR6_159158437_159162754	EZR
CHR16_1813721_1820663	FAHD1
CHR9_128125448_128129718	FAM125B
CHR7_142768267_142773467	FAM131B
CHR5_79816055_79820305	FAM151B
CHR10_116567992_116572522	FAM160B1
CHR5_93472245_93476495	FAM172A
CHR6_119440761_119445532	FAM184A
CHRX_153396661_153401164	FAM3A
CHRX_153322195_153326546	FAM50A
CHR13_76498508_76502786	FBXL3
CHR6_99501773_99506070	FBXL4
CHR12_116111746_116116183	FBXO21
CHR7_100015682_100025222	FBXO24
CHR14_38970621_38974927	FBXO33
CHR14_54804331_54808591	FBXO34
CHR11_63742711_63759591	FERMT3
CHR3_193607956_193612206	FGF12
CHR13_101366246_101370496	FGF14
CHR4_991439_997001	FGFRL1
CHR2_164300009_164304263	FIGN
CHR11_63761488_63766913	FKBP2
CHR17_77966359_77977412	FLJ22222
CHR13_48444559_48449689	FNDC3A
CHR3_140145265_140152172	FOXL2
CHR16_69879842_69884514	FTSJD1
CHR8_104376775_104383679	FZD6
CHR15_24739195_24743445	GABRA5
CHR16_87447506_87455855	GALNS
CHR18_73087220_73092242	GALR1
CHR12_6510444_6514985	GAPDH
CHR9_88750806_88755424	GAS1
CHR13_113543412_113547668	GAS6
CHR8_11595661_11603902	GATA4
CHR3_81892685_81897069	GBE1
CHR16_79686655_79690981	GCSH
CHR16_56980393_56984673	GINS3
CHR6_2190082_2194345	GMDS
CHR19_44517710_44525728	GMFG
CHR9_113460209_113464470	GNG10
CHR14_51393699_51397949	GNG2
CHR1_233879927_233884177	GNG4
CHR1_84741061_84748331	GNG5
CHR14_92326902_92331170	GOLGA5
CHR8_41463737_41468079	GOLGA7
CHR8_110724330_110733741	GOLSYN
CHR1_154092423_154099315	GON4L
CHR2_171490456_171494797	GORASP2
CHR10_113932735_113937008	GPAM
CHRX_132946537_132950832	GPC3
CHR3_32119647_32123897	GPD1L
CHR6_142661188_142665508	GPR126
CHR11_63805804_63817456	GPR137
CHR13_27261279_27265529	GSX1
CHR2_27432374_27436872	GTF3C2
CHR11_1974530_1978780	H19
CHR16_1813721_1820663	HAGH
CHRX_152887934_152893329	HCFC1
CHR16_3006842_3017788	HCFC1R1
CHR1_6222731_6226981	HES3
CHR1_924583_928833	HES4
CHR17_77966359_77977412	HEXDC
CHR1_208565419_208570016	HHAT
CHR10_94434122_94440470	HHEX
CHR6_26392956_26397241	HIST1H4H
CHR1_42156006_42160465	HIVEP3
CHR15_75496797_75501047	HMG20A
CHR13_29935634_29941517	HMGB1
CHR21_39639574_39646419	HMGN1
CHR7_27132414_27140424	HOXA3
CHR1_45561631_45565913	HPDL
CHR11_43655324_43659656	HSD17B12
CHR5_118812602_118816871	HSD17B4
CHR16_80601797_80606047	HSPC105
CHR21_32163998_32168248	HUNK
CHR3_50304092_50319508	HYAL1
CHR10_94323045_94327313	IDE
CHRX_152709787_152716661	IDH3G
CHR10_91048282_91052532	IFIT2
CHR3_50304092_50319508	IFRD2
CHR3_187024756_187029021	IGF2BP2
CHR7_45926592_45930896	IGFBP3
CHR7_127832482_127841042	IMPDH1
CHR20_20293264_20297514	INSM1
CHR1_45983970_45992402	IPP
CHR12_112140151_112146763	IQCD
CHR7_2560922_2566047	IQCE
CHR6_79630407_79634740	IRAK1BP1
CHR16_52877096_52881379	IRX3
CHR16_19029260_19033955	ITPRIPL2
CHR9_4971744_4976701	JAK2
CHR2_86518453_86522762	JMJD1A
CHR1_59021007_59025873	JUN
CHR2_223621670_223625920	KCNE4
CHR18_75721155_75725405	KCNG2
CHR3_19161520_19165770	KCNH8
CHR1_158305912_158310162	KCNJ10
CHR11_63805804_63817456	KCNK4
CHR12_69042828_69047439	KCNMB4
CHR8_99504925_99509202	KCNS2
CHR20_36091966_36098747	KIAA0406
CHR1_46955718_46960823	KIAA0494
CHR3_44774788_44781658	KIAA1143
CHR10_118753886_118758366	KIAA1598
CHR8_22509566_22519245	KIAA1967
CHR6_18094923_18099333	KIF13A
CHR2_241407547_241411797	KIF1A
CHR8_145659045_145669514	KIFC2
CHR19_1813746_1817996	KLF16
CHR19_16293147_16297400	KLF2
CHR10_3816640_3820955	KLF6
CHR14_44497660_44504400	KLHL28
CHR5_137098612_137103177	KLHL3
CHR4_38719553_38723803	KLHL5
CHR7_23108426_23112762	KLHL7
CHR10_134857050_134861300	KNDC1
CHR7_149039580_149043830	KRBA1
CHR17_36450447_36454739	KRTAP1-3
CHR15_61197571_61201860	LACTB
CHR12_48846616_48850870	LASS5
CHR21_39736166_39746448	LCA5L
CHR17_59127263_59135277	LIMD2
CHR10_91000822_91005140	LIPA
CHR1_144178364_144189191	LIX1L
CHR12_64810042_64814300	LLPH
CHR11_33846908_33851447	LMO2
CHR1_87563238_87570764	LMO4
CHR7_97570632_97574882	LMTK2
CHR3_116348067_116352317	LOC100128175
CHR19_11310571_11327968	LOC126075
CHR5_131771071_131775321	LOC441108
CHR9_113460209_113464470	LOC552891
CHR5_69916553_69920906	LOC643373
CHR5_69916553_69920906	LOC643784
CHR13_48444559_48449689	LOC647131
CHR4_151719252_151725824	LOC729558
CHR11_133647984_133656029	LOC729860
CHR16_20716816_20728799	LOC81691
CHR16_46832211_46842306	LONP2
CHR1_151495302_151500776	LOR
CHR9_112837558_112844304	LPAR1
CHR4_151719252_151725824	LRBA
CHR19_38373829_38378259	LRP3
CHR21_44696320_44700570	LRRC3
CHR3_171012256_171016506	LRRC34
CHR1_13712079_13719940	LRRC38
CHR11_523140_529050	LRRC56
CHR1_89759542_89763799	LRRC8B
CHR21_46470088_46476619	LSS
CHR11_10515894_10522850	LYVE1
CHR12_8992757_8997019	M6PR
CHR20_13918501_13927357	MACROD2
CHR4_1270171_1274465	MAEA
CHRX_51941164_51950142	MAGED4B
CHR5_109049554_109053804	MAN2A1
CHR19_45385990_45390240	MAP3K10
CHR17_40749398_40753648	MAP3K14
CHR14_70344891_70349141	MAP3K9
CHR14_50068262_50072626	MAP4K5
CHR14_102918023_102922851	MARK3
CHR6_37772994_37777244	MDGA1
CHR19_16599265_16603515	MED26
CHR5_126650937_126655263	MEGF10
CHR15_35177045_35184296	MEIS2
CHR2_32088091_32092837	MEMO1
CHR7_129914908_129919923	MEST
CHR18_46976540_46980880	MEX3C
CHR2_227894718_227902438	MFF
CHR3_129023250_129028241	MGLL
CHR22_36628791_36633196	MICALL1
CHR19_2001136_2005733	MKNK2
CHR22_48865115_48871370	MLC1
CHR19_40897260_40901510	MLL4
CHR7_104438372_104442807	MLL5
CHR19_6230209_6234459	MLLT1
CHR20_33274616_33278866	MMP24
CHR15_54441435_54445685	MNS1
CHR20_49005269_49011994	MOCS3
CHR22_29693437_29698184	MORC2
CHR9_123958510_123965419	MORN5
CHRX_153686122_153690457	MPP1
CHR5_1851008_1856451	MRPL36
CHR9_139562654_139568157	MRPL41
CHR19_3710171_3716173	MRPL54
CHR7_140356181_140364716	MRPS33
CHR3_137395927_137400878	MSL2
CHR8_9986975_9991225	MSRA
CHR4_4908806_4913282	MSX1
CHR11_47619888_47624140	MTCH2
CHR15_77998667_78006599	MTHFS
CHRX_149609002_149613254	MTMR1
CHR2_161869685_161873935	MXRA7
CHR3_170969547_170975495	MYNN
CHR17_24527146_24535056	MYO18A
CHR15_50374394_50378733	MYO5C
CHRX_51941164_51950142	NA
CHR19_13086608_13091958	NACC1
CHR7_158189474_158193750	NCAPG2
CHR3_138060262_138064512	NCK1
CHR12_93920859_93925142	NDUFA12
CHR9_123958510_123965419	NDUFA8
CHR5_52888725_52892991	NDUFS4
CHR12_43555471_43559905	NELL2
CHR18_75253259_75262063	NFATC1
CHR3_25799143_25807347	NGLY1
CHR10_115600909_115607097	NHLRC2
CHR3_48317102_48321352	NME6
CHR3_133923198_133927493	NPHP3
CHR5_92941298_92947147	NR2F1
CHR5_142762644_142767738	NR3C1
CHR9_139315774_139320024	NRARP
CHR7_33068109_33072434	NT5C3
CHR9_86469785_86475341	NTRK2
CHRX_51255417_51259699	NUDT11
CHR11_63742711_63759591	NUDT22
CHR13_24770165_24777194	NUPL1
CHR7_8436609_8441434	NXPH1
CHR17_45004977_45009227	NXPH3
CHR1_160259518_160263768	OLFML2B
CHR1_239869526_239873824	OPN3
CHR7_103634919_103639199	ORC5L
CHR14_56346187_56350437	OTX2
CHR3_25799143_25807347	OXSM
CHR3_38178529_38182796	OXSR1
CHR13_47884019_47891447	P2RY5
CHR5_43592142_43596744	PAIP1
CHR19_656501_660854	PALM
CHR12_78607537_78612421	PAWR
CHR5_140564974_140569224	PCDHB12
CHR5_140579761_140584011	PCDHB14
CHR5_140534113_140542921	PCDHB16
CHR5_140456890_140461167	PCDHB3
CHR5_140491483_140495743	PCDHB5
CHR5_140534113_140542921	PCDHB8
CHR5_140543576_140547826	PCDHB9
CHR5_140716323_140724831	PCDHGA5
CHR8_66915547_66919847	PDE7A
CHRX_152748191_152752697	PDZD4
CHR7_94120123_94126914	PEG10
CHR2_64224287_64228562	PELI1
CHR10_3095394_3101568	PFKP
CHR3_151168015_151175086	PFN2
CHR1_228579240_228583490	PGBD5
CHR17_44662377_44666627	PHOSPHO1
CHR2_170255720_170262944	PHOSPHO2
CHR11_71632100_71636352	PHOX2A
CHR4_479509_486391	PIGG
CHR16_80366930_80371180	PLCG2
CHR12_19170452_19174746	PLEKHA5
CHR2_43756013_43760263	PLEKHH2
CHR3_147450806_147455156	PLSCR4
CHR9_139562654_139568157	PNPLA7
CHR1_144178364_144189191	POLR3GL
CHR1_165453255_165457516	POU2F1
CHR6_35414819_35419113	PPARD
CHR2_170145595_170149892	PPIG
CHR2_44246003_44250289	PPM1B
CHR8_9044813_9049116	PPP1R3B
CHR2_68332401_68336655	PPP3R1
CHR18_9603753_9608067	PPP4R1
CHR1_13895821_13900071	PRDM2
CHR20_46877077_46881327	PREX1
CHR1_56880107_56884357	PRKAA2
CHR19_55042322_55047043	PTOV1
CHR9_95829396_95833665	PTPDC1
CHR3_124785866_124790226	PTPLB
CHR3_61518782_61523060	PTPRG
CHR3_58290156_58294505	PXK
CHR16_412168_416418	RAB11FIP3
CHR15_53349026_53353899	RAB27A
CHR4_13094122_13098557	RAB28
CHR17_78249052_78253387	RAB40B
CHR1_227470001_227477469	RAB4A
CHR22_35501310_35505601	RABL4
CHR8_117952312_117959682	RAD21
CHR9_84867113_84871412	RASEF
CHR7_155126405_155130655	RBM33
CHR16_66826709_66831137	RBM35B
CHR4_25926929_25932501	RBPJ
CHR2_86417500_86421788	REEP1
CHR6_111907826_111915111	REV3L
CHR4_39043581_39047890	RFC1
CHR1_149585577_149589893	RFX5
CHR13_36287838_36292110	RFXAP
CHR1_182037376_182041626	RGL1
CHR15_91432687_91436937	RGMA
CHR3_49421142_49428030	RHOA
CHR12_122583270_122587953	RILPL1
CHR20_42871576_42875826	RIMS4
CHR8_90835672_90839971	RIPK2
CHR3_197714229_197718479	RNF168
CHR6_89727464_89733534	RNGTT
CHR11_492433_500773	RNH1
CHR11_62133698_62140097	ROM1
CHR2_88768818_88773068	RPIA
CHR3_188339207_188343457	RPL39L
CHR1_211287719_211292033	RPS6KC1
CHRX_18350177_18354427	RS1
CHR6_117040842_117045106	RSHL3
CHR2_55129080_55134738	RTN4
CHR3_188407361_188411611	RTP1
CHR21_46848664_46852924	S100B
CHR19_44517710_44525728	SAMD4B
CHR7_92584508_92588772	SAMD9
CHR1_244950500_244955089	SCCPDH
CHR11_123029772_123034022	SCN3B
CHR17_24009928_24016560	SDF2
CHR7_3304105_3308355	SDK1
CHR3_124399998_124404248	SEC22A
CHR3_171163773_171168039	SEC62
CHR5_115841522_115847374	SEMA6A
CHR22_41223028_41227324	SERHL
CHR13_43842477_43846759	SERP2
CHRY_1666985_1675097	SFRS17A
CHR12_119388542_119395441	SFRS9
CHR1_166458369_166462632	SFT2D2
CHR21_39736166_39746448	SH3BGR
CHR7_96176349_96180639	SHFM1
CHR13_98202135_98206409	SLC15A1
CHR5_140662866_140667296	SLC25A2
CHR7_87339979_87347104	SLC25A40
CHR1_101130765_101137642	SLC30A7
CHR19_10929105_10933355	SMARCA4
CHR7_128612448_128616698	SMO
CHR6_84471449_84479331	SNAP91
CHR5_121672218_121676550	SNCAIP
CHR5_175987067_175993663	SNCB
CHR20_16655128_16659422	SNRPB2
CHR14_54560093_54567057	SOCS4
CHR11_120824629_120828879	SORL1
CHR7_21430713_21435020	SP4
CHR1_48709519_48713932	SPATA6
CHR19_45724734_45728984	SPTBN4
CHRX_152709787_152716661	SSR4
CHR20_22960620_22964870	SSTR4
CHR2_119718610_119726617	STEAP3
CHR9_101705272_101712663	STX17
CHR14_52263181_52267431	STYX
CHR21_45061647_45068045	SUMO3
CHRX_48436574_48440826	SUV39H1
CHR19_15075713_15079982	SYDE1
CHRX_47363451_47367701	SYN1
CHR1_154092423_154099315	SYT11
CHR11_85112654_85120219	SYTL2
CHR10_123872718_123876968	TACC2
CHR20_60073511_60077761	TAF4
CHR1_227825103_227831917	TAF5L
CHR5_140679733_140684035	TAF7
CHR17_24738568_24742818	TAOK1
CHR3_10262095_10266437	TATDN2
CHRX_9387868_9393950	TBL1X
CHR8_55096614_55101061	TCEA1
CHR15_54994624_55002773	TCF12
CHR14_89488498_89494296	TDP1
CHR9_99210624_99214878	TDRD7
CHR9_102154166_102158495	TEX10
CHR15_54441435_54445685	TEX9
CHR6_41808819_41815475	TFEB
CHR19_46550408_46555156	TGFB1
CHR2_242220702_242228828	THAP4
CHR6_24771753_24778594	THEM2
CHR16_3006842_3017788	THOC6
CHR16_3290107_3299082	TIGD7
CHRX_47363451_47367701	TIMP1
CHR9_81373007_81378196	TLE4
CHR4_38478150_38486307	TLR1
CHR6_10823957_10832148	TMEM14C
CHR16_21074000_21081763	TMEM159
CHRX_152887934_152893329	TMEM187
CHR1_29320541_29326508	TMEM200B
CHR19_11310571_11327968	TMEM205
CHR11_124484766_124490308	TMEM218
CHR1_54075946_54080263	TMEM48
CHR17_36225420_36229670	TMEM99
CHR15_49904927_49909930	TMOD3
CHR16_3006842_3017788	TNFRSF12A
CHR2_218414378_218418628	TNS1
CHR3_101599230_101606432	TOMM70A
CHR20_41974720_41978970	TOX2
CHR20_44750727_44755183	TP53RK
CHR12_112140151_112146763	TPCN1
CHR11_36487632_36494339	TRAF6
CHR3_42104249_42108499	TRAK1
CHR6_52549071_52553321	TRAM2
CHR16_3706764_3711021	TRAP1
CHR16_87447506_87455855	TRAPPC2L
CHR17_52345642_52349908	TRIM25
CHR7_99354302_99358590	TRIM4
CHR11_35637428_35641778	TRIM44
CHR3_32831013_32837362	TRIM71
CHR9_72673034_72677294	TRPM3
CHR11_63742711_63759591	TRPT1
CHR6_24771753_24778594	TTRAP
CHR15_41445253_41456779	TUBGCP4
CHR18_644108_651840	TYMS
CHR9_139088516_139093163	UAP1L1
CHR3_133923198_133927493	UBA5
CHR3_23818942_23823213	UBE2E1
CHR3_23216311_23220561	UBE2E2
CHR19_60610043_60614457	UBE2S
CHR5_158619375_158623628	UBLCP1
CHR2_136212307_136220169	UBXN4
CHR4_39204683_39209106	UGDH
CHR1_159281591_159285881	USF1
CHR1_77997256_78001625	USP33
CHR2_85691913_85697555	USP39
CHR12_94465980_94472858	USP44
CHR17_4966371_4973583	USP6
CHR20_56394150_56398586	VAPB
CHR6_30986460_30999230	VARS2
CHR11_63742711_63759591	VEGFB
CHR14_54560093_54567057	WDHD1
CHR21_43171960_43176247	WDR4
CHR17_78198733_78203128	WDR45L
CHR11_9547415_9552755	WEE1
CHR1_22341447_22345697	WNT4
CHR10_111664038_111668288	XPNPEP1
CHR8_21826383_21833877	XPO7
CHR3_184894799_184899049	YEATS2
CHR11_113432140_113437247	ZBTB16
CHR3_116348067_116352317	ZBTB20
CHR19_4015737_4021316	ZBTB7A
CHR16_86082216_86086466	ZCCHC14
CHRX_74658850_74663100	ZDHHC15
CHR16_73736425_73740730	ZFP1
CHR19_61738628_61742883	ZFP28
CHR19_42837379_42841653	ZFP30
CHR9_114858067_114862317	ZFP37
CHR3_148592660_148601370	ZIC4
CHR19_62781305_62788189	ZIK1
CHR1_35314076_35318328	ZMYM1
CHR1_35269128_35273425	ZMYM6
CHR12_132213785_132218036	ZNF10
CHR19_63642445_63646901	ZNF132
CHR20_18213169_18217906	ZNF133
CHR19_62813939_62818388	ZNF134
CHR19_19704171_19708421	ZNF14
CHR12_132163609_132168304	ZNF140
CHR4_318116_324063	ZNF141
CHR16_3386996_3394526	ZNF174
CHR19_49695643_49699895	ZNF180
CHR19_39913432_39918443	ZNF181
CHR2_95186101_95195687	ZNF2
CHR19_12108794_12115640	ZNF20
CHR19_49143736_49147986	ZNF221
CHR19_49305880_49312501	ZNF225
CHR17_4955128_4961206	ZNF232
CHR10_43389265_43393515	ZNF239
CHR19_63150101_63154389	ZNF256
CHR19_41710260_41714510	ZNF260
CHR19_62391180_62395430	ZNF264
CHR12_132264567_132268967	ZNF268
CHR19_63382707_63387868	ZNF274
CHR5_150263834_150268125	ZNF300
CHR16_56588982_56594763	ZNF319
CHR19_63666770_63674846	ZNF324
CHR19_63353207_63357460	ZNF329
CHR20_25624719_25628969	ZNF337
CHR19_58353346_58357625	ZNF347
CHR19_57181141_57185391	ZNF350
CHR19_58327196_58331457	ZNF415
CHR19_62781305_62788189	ZNF416
CHR19_63137601_63142052	ZNF418
CHR19_9509553_9513803	ZNF426
CHR19_57243135_57247385	ZNF432
CHR16_3386996_3394526	ZNF434
CHR19_11817078_11821328	ZNF439
CHR19_12265887_12270214	ZNF44
CHR19_11735406_11739656	ZNF441
CHR19_21368274_21372547	ZNF493
CHR3_44742627_44746877	ZNF501
CHR2_27655896_27660178	ZNF512
CHR19_57589432_57597786	ZNF528
CHR19_45191309_45195618	ZNF546
CHR19_9292427_9296677	ZNF559
CHR19_41671427_41675677	ZNF566
CHR19_41866869_41872891	ZNF567
CHR8_126051232_126055482	ZNF572
CHR19_57082259_57086509	ZNF577
CHR19_61594264_61600201	ZNF582
CHR8_168881_176528	ZNF596
CHR19_39955199_39959474	ZNF599
CHR19_63201740_63210026	ZNF606
CHR19_57527876_57532172	ZNF610
CHR19_57118999_57123290	ZNF613
CHR19_57222580_57226929	ZNF614
CHR19_57202515_57206775	ZNF615
CHR1_40710052_40716638	ZNF642
CHR1_40684865_40690052	ZNF643
CHR19_57099309_57103576	ZNF649
CHR1_245333501_245337797	ZNF669
CHR19_62930004_62934295	ZNF671
CHR19_58449173_58454190	ZNF677
CHR19_11856169_11860419	ZNF69
CHR19_61795003_61799253	ZNF71
CHR16_30452915_30457195	ZNF747
CHR16_3290107_3299082	ZNF75A
CHR19_62679975_62684250	ZNF772
CHR19_62946520_62957973	ZNF776
CHR19_45287885_45292185	ZNF780A
CHR19_42686180_42690430	ZNF793
CHR19_63478629_63482921	ZNF8
CHR19_19869264_19873536	ZNF93
CHR20_47324621_47331589	ZNFX1
CHR19_63300639_63304889	ZSCAN18
CHR15_41445253_41456779	ZSCAN29
CHR19_61567819_61575064	ZSCAN5A
