# Supplementary material for: Differences among brain tumor stem cell types and fetal neural stem cells in focal regions of histone modifications and DNA methylation, broad regions of modifications, and bivalent promoters
Source: BMC Genomics. 2014 Aug 27;15(1):724. doi: 10.1186/1471-2164-15-724 (PMC4155105; doi:10.1186/1471-2164-15-724)
Supplement: Supplementary file 37 — Additional file 37: List of bivalent promoters and associated genes (H3K4me3+/H3K27me3+) in B25 cells. (XLS 124 KB) [file 12864_2014_6396_MOESM37_ESM.xls]

## Sheet: promoters only
promo
CHR10_102977957_102982207
CHR10_103100314_103104640
CHR10_104140819_104146202
CHR10_106387348_106391598
CHR10_11096432_11100684
CHR10_115923146_115929864
CHR10_118987093_118991458
CHR10_119124177_119128427
CHR10_119288445_119295777
CHR10_124900359_124904678
CHR10_132999070_133003476
CHR10_133846893_133851143
CHR10_134820460_134824710
CHR10_13665520_13669772
CHR10_15801026_15805276
CHR10_15941753_15946025
CHR10_20141877_20146755
CHR10_21825447_21829697
CHR10_21852074_21858117
CHR10_22646645_22650895
CHR10_22669129_22675181
CHR10_23517965_23522215
CHR10_27742471_27746727
CHR10_28074003_28078253
CHR10_3204218_3208503
CHR10_35140837_35147717
CHR10_35969618_35973868
CHR10_42594764_42599014
CHR10_43081623_43085873
CHR10_45409610_45414856
CHR10_48058232_48062672
CHR10_50639600_50643875
CHR10_5530760_5535018
CHR10_6167512_6172064
CHR10_63697722_63701972
CHR10_70550413_70554711
CHR10_8133172_8138953
CHR10_85885737_85890044
CHR10_88115480_88119730
CHR10_88714667_88724548
CHR10_95350233_95354483
CHR10_97039936_97044271
CHR10_99520953_99525260
CHR11_113432140_113437247
CHR11_117172436_117176686
CHR11_119103714_119108145
CHR11_119612677_119617005
CHR11_123029772_123034022
CHR11_123116823_123121073
CHR11_123994480_123998849
CHR11_124111451_124115900
CHR11_124131885_124140887
CHR11_124248993_124253243
CHR11_128747544_128751840
CHR11_129803348_129807598
CHR11_13252400_13256768
CHR11_133647984_133656029
CHR11_133703515_133707768
CHR11_133786272_133790522
CHR11_17710595_17714865
CHR11_2248008_2252258
CHR11_29994314_29998564
CHR11_30297724_30301985
CHR11_30564363_30568613
CHR11_31344462_31351433
CHR11_31788611_31795375
CHR11_35396622_35401600
CHR11_36487632_36494339
CHR11_36569144_36573418
CHR11_43855470_43859944
CHR11_44040913_44045182
CHR11_45121269_45126219
CHR11_45640102_45647248
CHR11_4962496_4966749
CHR11_55491765_55496015
CHR11_58963717_58967967
CHR11_60429882_60434132
CHR11_60434752_60439002
CHR11_6208021_6217659
CHR11_6396126_6400720
CHR11_64333856_64338842
CHR11_65303368_65311854
CHR11_65941550_65945887
CHR11_67027666_67036178
CHR11_67104358_67108611
CHR11_68205102_68209360
CHR11_69198513_69202846
CHR11_69298602_69302852
CHR11_70836297_70842651
CHR11_72693816_72698066
CHR11_74913765_74918015
CHR11_75594391_75602951
CHR11_76857632_76866081
CHR11_7961969_7966219
CHR11_8571326_8575579
CHR11_8981358_8985624
CHR12_100194547_100198797
CHR12_106677900_106682651
CHR12_10766411_10770678
CHR12_109952711_109956961
CHR12_110285149_110294709
CHR12_112887748_112891999
CHR12_113605028_113609852
CHR12_116111746_116116183
CHR12_119290591_119294841
CHR12_127900431_127904783
CHR12_131255776_131260026
CHR12_16387842_16392728
CHR12_16394117_16398367
CHR12_26168363_26172770
CHR12_26236288_26240542
CHR12_2671073_2675323
CHR12_32940220_32944493
CHR12_4249698_4253973
CHR12_436303_440553
CHR12_43730399_43734649
CHR12_45759165_45763501
CHR12_4623832_4629302
CHR12_46449757_46454037
CHR12_47636647_47641077
CHR12_47650798_47659414
CHR12_4785102_4790121
CHR12_48215706_48219956
CHR12_50068286_50074960
CHR12_50267786_50272036
CHR12_52676643_52680919
CHR12_52693439_52697927
CHR12_53267957_53272210
CHR12_5346451_5350701
CHR12_53923838_53928088
CHR12_5470026_5474324
CHR12_69042828_69047439
CHR12_70615392_70619773
CHR12_79622076_79626360
CHR12_79631431_79635681
CHR12_80675651_80680740
CHR12_8122639_8126889
CHR12_81601564_81606158
CHR12_86944229_86954206
CHR12_87497476_87501869
CHR12_93567705_93571955
CHR12_94465980_94472858
CHR12_95819258_95826124
CHR12_98071853_98076276
CHR13_110562124_110566532
CHR13_19702317_19708646
CHR13_24758826_24763204
CHR13_25723255_25727528
CHR13_27388676_27392926
CHR13_36531026_36535323
CHR13_60886530_60890782
CHR13_69579118_69583960
CHR13_87119370_87123712
CHR13_90793709_90798824
CHR14_101093940_101098342
CHR14_18994573_18998829
CHR14_22127202_22131469
CHR14_22133486_22141195
CHR14_22654989_22661814
CHR14_22721242_22726189
CHR14_23903593_23907999
CHR14_30410015_30414278
CHR14_35858834_35863096
CHR14_36120787_36125037
CHR14_36182541_36186791
CHR14_41143589_41147843
CHR14_56112763_56117045
CHR14_60042274_60046536
CHR14_60185158_60189433
CHR14_60854687_60859884
CHR14_68688319_68693002
CHR14_69106844_69111171
CHR14_70136384_70140637
CHR14_71466085_71470364
CHR14_75684511_75688767
CHR14_81069136_81073434
CHR14_88090126_88094376
CHR14_89594360_89598611
CHR14_94305404_94309752
CHR14_99694962_99699212
CHR15_18970693_18978612
CHR15_30106517_30110822
CHR15_31386954_31391218
CHR15_36530146_36534399
CHR15_39307228_39313687
CHR15_49827585_49834574
CHR15_60244024_60248274
CHR15_61124188_61132139
CHR15_65901494_65905744
CHR15_67490196_67494491
CHR15_71830119_71835577
CHR15_72512579_72516844
CHR15_72774663_72778913
CHR15_74135853_74140103
CHR15_75711014_75715264
CHR15_77387006_77391305
CHR15_80124666_80129034
CHR15_83578216_83586607
CHR15_90999182_91003535
CHR15_98696078_98703150
CHR16_1320154_1325413
CHR16_13918023_13922291
CHR16_1907482_1911732
CHR16_2766502_2770798
CHR16_27981573_27985823
CHR16_28321839_28326195
CHR16_28409831_28416905
CHR16_28626782_28631109
CHR16_3018982_3030422
CHR16_3033182_3038282
CHR16_32801584_32807464
CHR16_48613144_48617439
CHR16_5055223_5062593
CHR16_546922_551172
CHR16_55177267_55181706
CHR16_56788407_56792783
CHR16_56980393_56984673
CHR16_65421561_65425880
CHR16_65747009_65756966
CHR16_66248851_66261629
CHR16_67232739_67237026
CHR16_69391812_69396072
CHR16_69879842_69884514
CHR16_71649285_71653535
CHR16_73736425_73740730
CHR16_76025762_76030012
CHR16_76376483_76380733
CHR16_78190668_78195612
CHR16_80032894_80037144
CHR16_80760551_80764813
CHR16_82732915_82739765
CHR16_83601879_83606142
CHR16_85098144_85102408
CHR16_85166115_85170580
CHR16_86190499_86194761
CHR16_8619548_8623798
CHR16_87520224_87524604
CHR16_87530549_87538609
CHR16_87808118_87812368
CHR17_1029131_1033381
CHR17_11082270_11086520
CHR17_11861359_11865625
CHR17_16411092_16416689
CHR17_27613807_27618058
CHR17_28227265_28231515
CHR17_29928380_29934001
CHR17_30492670_30500145
CHR17_30934894_30939237
CHR17_31157100_31161389
CHR17_32365111_32370265
CHR17_32376787_32381157
CHR17_33076838_33081100
CHR17_35387085_35391434
CHR17_36053171_36061129
CHR17_3813712_3817985
CHR17_40094511_40098761
CHR17_40262397_40266647
CHR17_41213948_41218423
CHR17_43162108_43166404
CHR17_44030065_44035601
CHR17_44057966_44062216
CHR17_44225935_44230185
CHR17_4430542_4435332
CHR17_45426816_45431087
CHR17_53648281_53655100
CHR17_56828538_56835518
CHR17_5911157_5915901
CHR17_60400880_60405648
CHR17_6399851_6404101
CHR17_6494899_6499150
CHR17_69707889_69712202
CHR17_69830464_69834809
CHR17_70379939_70384210
CHR17_70912579_70916884
CHR17_7105576_7110013
CHR17_7122332_7126632
CHR17_71225610_71233120
CHR17_71578986_71587653
CHR17_7321944_7331741
CHR17_75426914_75431308
CHR18_11675762_11680014
CHR18_11837925_11842216
CHR18_19419649_19423926
CHR18_26934678_26939875
CHR18_30056442_30061019
CHR18_43914750_43919000
CHR18_46067254_46071686
CHR18_54954604_54958866
CHR18_55176713_55180971
CHR18_55514820_55519070
CHR18_59784742_59789082
CHR18_61564967_61569886
CHR18_6404151_6408401
CHR18_65215770_65220020
CHR18_68682948_68689290
CHR18_75253259_75262063
CHR18_8595934_8600184
CHR19_1471613_1478266
CHR19_14979055_14983305
CHR19_16153733_16158000
CHR19_16744_26754
CHR19_17828226_17832496
CHR19_18577843_18585490
CHR19_241419_245935
CHR19_2690256_2694574
CHR19_2733005_2737854
CHR19_295041_299291
CHR19_3172200_3176484
CHR19_3550921_3561158
CHR19_3736664_3740914
CHR19_37760443_37764752
CHR19_38393685_38397935
CHR19_38407789_38412048
CHR19_38484410_38488770
CHR19_38976106_38981995
CHR19_40427634_40432500
CHR19_43553560_43558028
CHR19_43598877_43603127
CHR19_44304759_44309043
CHR19_44517710_44525728
CHR19_44677926_44682197
CHR19_45028063_45032348
CHR19_4739269_4743519
CHR19_49244503_49248753
CHR19_50659592_50665760
CHR19_51055857_51061730
CHR19_51538633_51542947
CHR19_52425541_52431363
CHR19_52709340_52713809
CHR19_54267260_54271510
CHR19_54635846_54640096
CHR19_5518215_5522465
CHR19_55666904_55675322
CHR19_55993656_56003286
CHR19_56914256_56922539
CHR19_583781_591675
CHR19_60265606_60269856
CHR19_60319668_60324239
CHR19_6060795_6065068
CHR19_6409986_6416429
CHR19_7563287_7567537
CHR19_7599671_7608762
CHR19_799790_804041
CHR19_8117635_8124230
CHR1_1040574_1044838
CHR1_10675799_10680049
CHR1_108308311_108312561
CHR1_109821113_109828833
CHR1_109889255_109893573
CHR1_1101439_1108298
CHR1_111015793_111022678
CHR1_113050487_113054743
CHR1_114270018_114274268
CHR1_115013428_115018067
CHR1_115124051_115128322
CHR1_115195477_115199727
CHR1_11662497_11667280
CHR1_117946626_117950876
CHR1_13895821_13900071
CHR1_14004_23197
CHR1_146397679_146402059
CHR1_147665034_147670666
CHR1_149953430_149959414
CHR1_152561159_152567649
CHR1_152737818_152744713
CHR1_152796969_152801244
CHR1_152866311_152870561
CHR1_155093794_155098790
CHR1_1553920_1558195
CHR1_158013882_158018139
CHR1_158267514_158271872
CHR1_158497798_158502339
CHR1_16271932_16276208
CHR1_165071847_165076097
CHR1_165210435_165214685
CHR1_170764611_170769729
CHR1_171904874_171909124
CHR1_171947202_171952078
CHR1_17317767_17322017
CHR1_1968268_1972697
CHR1_199258695_199262951
CHR1_199515702_199519952
CHR1_19997674_20002845
CHR1_204872003_204876445
CHR1_205732624_205736874
CHR1_205881586_205885891
CHR1_20706411_20710741
CHR1_208023763_208028013
CHR1_20829034_20833369
CHR1_208565419_208570016
CHR1_209373330_209377580
CHR1_218167388_218172116
CHR1_221603274_221607597
CHR1_22341447_22345697
CHR1_226201472_226205799
CHR1_226330124_226338223
CHR1_226416638_226420888
CHR1_226708930_226715683
CHR1_227542253_227549164
CHR1_228841360_228845685
CHR1_2333079_2337370
CHR1_234511063_234515408
CHR1_234620802_234626088
CHR1_235021840_235026090
CHR1_239748910_239753177
CHR1_239758772_239763079
CHR1_242277707_242283954
CHR1_2447140_2455044
CHR1_24514967_24522866
CHR1_246163615_246167865
CHR1_26354597_26361845
CHR1_26504960_26509223
CHR1_26725335_26729601
CHR1_27189284_27193534
CHR1_29429278_29436360
CHR1_32699744_32703994
CHR1_33108184_33114169
CHR1_33121184_33129637
CHR1_3437122_3441372
CHR1_35093181_35101434
CHR1_35314076_35318328
CHR1_35878914_35883230
CHR1_37833333_37837609
CHR1_37990411_37998450
CHR1_38284143_38288537
CHR1_39909547_39913797
CHR1_42691251_42698014
CHR1_43407112_43414018
CHR1_43765633_43769910
CHR1_45444065_45448315
CHR1_47463089_47471530
CHR1_49014244_49018677
CHR1_50658880_50663296
CHR1_54950643_54954893
CHR1_55001999_55006275
CHR1_55038709_55045112
CHR1_65655405_65659727
CHR1_71285329_71289585
CHR1_72520019_72524365
CHR1_78280676_78284926
CHR1_82035169_82039419
CHR1_845509_851733
CHR1_89230125_89234604
CHR1_93919114_93923473
CHR1_94779031_94783444
CHR1_95310321_95314571
CHR20_1320923_1325245
CHR20_17151251_17156445
CHR20_17985771_17990026
CHR20_18213169_18217906
CHR20_19137789_19142039
CHR20_2028018_2032268
CHR20_22977515_22981801
CHR20_30157677_30161943
CHR20_3165596_3171336
CHR20_32876344_32880594
CHR20_33274616_33278866
CHR20_33650258_33654508
CHR20_34139339_34144817
CHR20_35588760_35593217
CHR20_35752347_35756616
CHR20_36531372_36535649
CHR20_4176909_4181159
CHR20_42372473_42376797
CHR20_42713024_42717290
CHR20_43528307_43532581
CHR20_44151176_44155487
CHR20_49059532_49063782
CHR20_538160_542410
CHR20_54011884_54017435
CHR20_56236341_56240591
CHR20_56858597_56862847
CHR20_59257376_59261701
CHR20_60127411_60132337
CHR20_60227440_60232218
CHR20_60413636_60419228
CHR20_60483671_60487921
CHR20_60553577_60562676
CHR20_61108037_61112287
CHR20_61355585_61359835
CHR20_61458283_61466692
CHR20_61598878_61604449
CHR20_61619076_61623328
CHR20_61959509_61967889
CHR20_62207878_62212128
CHR20_930154_934904
CHR21_14676592_14680880
CHR21_27137217_27143099
CHR21_27259915_27264203
CHR21_38954738_38958988
CHR21_39905488_39910118
CHR21_42505755_42513826
CHR21_42943430_42947706
CHR21_43670686_43674936
CHR21_44955173_44959423
CHR21_45154419_45158669
CHR21_45177947_45187688
CHR21_45646024_45650288
CHR22_14572239_14576495
CHR22_16058663_16064045
CHR22_17511404_17515662
CHR22_17517046_17521296
CHR22_19657661_19667414
CHR22_20064647_20071153
CHR22_20419226_20423571
CHR22_21192301_21197005
CHR22_28040725_28045248
CHR22_28193406_28197656
CHR22_28202718_28206968
CHR22_29317083_29321394
CHR22_29644841_29649145
CHR22_31137462_31141735
CHR22_31197206_31201973
CHR22_35501310_35505601
CHR22_36330948_36335547
CHR22_37519324_37523607
CHR22_37569213_37573463
CHR22_37597402_37601704
CHR22_37966110_37974436
CHR22_39927758_39932019
CHR22_41912295_41916551
CHR22_42068481_42072799
CHR22_42588851_42593231
CHR22_44750645_44754895
CHR22_47260456_47264706
CHR22_48630032_48634282
CHR22_48792432_48796682
CHR22_48947802_48952066
CHR2_10137233_10141489
CHR2_104834900_104839150
CHR2_106868292_106873482
CHR2_111587483_111598543
CHR2_113908352_113912616
CHR2_118487349_118495288
CHR2_118559019_118565603
CHR2_119632191_119636441
CHR2_119694353_119698652
CHR2_120015014_120019266
CHR2_121758495_121762745
CHR2_127580299_127584834
CHR2_135192290_135196540
CHR2_142604990_142609240
CHR2_149599726_149604227
CHR2_15994633_16002796
CHR2_161977365_161981672
CHR2_165405424_165410396
CHR2_171276606_171282823
CHR2_175577450_175581861
CHR2_196641026_196645281
CHR2_198357229_198364450
CHR2_201095624_201099936
CHR2_202604054_202608351
CHR2_207335116_207341795
CHR2_213110777_213115032
CHR2_213720848_213728078
CHR2_216982244_216987577
CHR2_217267341_217272016
CHR2_222144494_222149961
CHR2_227734024_227741019
CHR2_232498453_232502782
CHR2_233060025_233064282
CHR2_240723639_240732246
CHR2_241407547_241411797
CHR2_25188860_25193110
CHR2_26920968_26925410
CHR2_27043528_27047793
CHR2_31213767_31218596
CHR2_40531963_40536213
CHR2_56261267_56269047
CHR2_60633268_60637637
CHR2_62270757_62280699
CHR2_68722957_68727207
CHR2_70633662_70637966
CHR2_70844314_70852337
CHR2_80384248_80388866
CHR2_86417500_86421788
CHR2_8736063_8740386
CHR2_96144865_96149115
CHR2_98066571_98070834
CHR2_99472162_99476429
CHR3_102713968_102721156
CHR3_10829385_10833666
CHR3_11005952_11010205
CHR3_11862602_11866852
CHR3_12325386_12329636
CHR3_124649332_124653582
CHR3_12497499_12501777
CHR3_125085089_125089339
CHR3_125156669_125166386
CHR3_125928402_125932735
CHR3_127381358_127386219
CHR3_127718534_127726615
CHR3_132703699_132708019
CHR3_135003854_135008132
CHR3_139385337_139389850
CHR3_142249443_142254182
CHR3_152283370_152288115
CHR3_155524193_155528471
CHR3_162571253_162576862
CHR3_171163773_171168039
CHR3_185214134_185221921
CHR3_194117572_194122144
CHR3_2113746_2117996
CHR3_21766894_21771320
CHR3_31545967_31550244
CHR3_3195635_3199890
CHR3_35654013_35659602
CHR3_37465109_37469566
CHR3_38665417_38669668
CHR3_39065010_39069276
CHR3_45857833_45862125
CHR3_46011554_46015804
CHR3_46420224_46424868
CHR3_50515146_50519532
CHR3_50623353_50630378
CHR3_52004173_52008498
CHR3_53900175_53904529
CHR3_55495621_55499871
CHR3_56476655_56480931
CHR3_56562730_56567005
CHR3_58263550_58267822
CHR3_65998273_66003049
CHR3_67128592_67132842
CHR3_71882390_71888965
CHR3_72979471_72983788
CHR3_77169120_77173370
CHR3_87355786_87360036
CHR3_9744933_9749353
CHR3_98962784_98967034
CHR4_109303487_109312527
CHR4_113282501_113286876
CHR4_120767140_120772929
CHR4_134286419_134293310
CHR4_149582076_149586473
CHR4_15385528_15389870
CHR4_155690223_155694499
CHR4_155918449_155922699
CHR4_164306773_164311023
CHR4_177949974_177954389
CHR4_39714_44026
CHR4_40443170_40447487
CHR4_44144831_44149081
CHR4_6249574_6256683
CHR4_6616129_6620379
CHR4_68677432_68681682
CHR4_7241872_7246122
CHR4_74704240_74708704
CHR4_80547636_80551896
CHR4_809195_813445
CHR4_9389200_9393450
CHR5_100266119_100270369
CHR5_114543005_114547642
CHR5_11956360_11960610
CHR5_121322054_121326333
CHR5_126393395_126397649
CHR5_1274969_1279261
CHR5_128454838_128459112
CHR5_132975372_132979976
CHR5_133474800_133480075
CHR5_1347409_1351659
CHR5_136862132_136866394
CHR5_139152089_139156362
CHR5_140528926_140533196
CHR5_14631431_14635714
CHR5_14923862_14928376
CHR5_1497795_1502045
CHR5_153837236_153841517
CHR5_15549804_15554486
CHR5_156501703_156505953
CHR5_156622168_156629679
CHR5_168939854_168944104
CHR5_16988389_16992872
CHR5_174080707_174084995
CHR5_175152715_175156965
CHR5_175327093_175331386
CHR5_176166665_176170915
CHR5_176948318_176952568
CHR5_177231632_177235925
CHR5_177469661_177473911
CHR5_177477202_177481452
CHR5_22888443_22892988
CHR5_2801761_2808276
CHR5_54488243_54492493
CHR5_57911195_57915445
CHR5_66332754_66337004
CHR5_68820374_68825123
CHR5_83051704_83058605
CHR5_85946039_85950325
CHR6_100157870_100162120
CHR6_106637387_106641637
CHR6_108590454_108596669
CHR6_117689913_117694179
CHR6_127478011_127482625
CHR6_132763575_132767825
CHR6_133173900_133178171
CHR6_134312493_134316832
CHR6_137154546_137158850
CHR6_137281594_137285844
CHR6_1552179_1556429
CHR6_159506916_159511166
CHR6_160685914_160690164
CHR6_16233795_16238064
CHR6_165994797_165999532
CHR6_166317528_166321854
CHR6_166641111_166645361
CHR6_168139287_168144106
CHR6_168462489_168466783
CHR6_28422237_28426487
CHR6_28474737_28478987
CHR6_35568786_35576263
CHR6_37722201_37726451
CHR6_38778105_38782395
CHR6_39304186_39308729
CHR6_42526211_42531261
CHR6_42636535_42640785
CHR6_44388291_44392541
CHR6_46090774_46095053
CHR6_46760324_46765970
CHR6_75971540_75975790
CHR6_80767575_80771827
CHR6_84993283_84997545
CHR6_88235913_88240190
CHR6_91062426_91066682
CHR6_97475823_97480089
CHR7_100330668_100335151
CHR7_101242504_101248351
CHR7_101999323_102003698
CHR7_107168321_107172571
CHR7_112545123_112549373
CHR7_113510350_113514600
CHR7_114345944_114350194
CHR7_116286298_116290594
CHR7_120284663_120288913
CHR7_120374552_120378855
CHR7_12213950_12218222
CHR7_122312971_122317250
CHR7_122984311_122988694
CHR7_126818809_126823503
CHR7_130068650_130072900
CHR7_130890928_130895416
CHR7_138563270_138567740
CHR7_138818199_138825458
CHR7_139522456_139526710
CHR7_140356181_140364716
CHR7_142259413_142263663
CHR7_148952001_148956276
CHR7_149648037_149659083
CHR7_150351769_150357219
CHR7_150707687_150711937
CHR7_150737923_150742173
CHR7_151203978_151209706
CHR7_154938675_154944334
CHR7_155018550_155022800
CHR7_156492468_156499486
CHR7_158512716_158516966
CHR7_21951209_21955531
CHR7_27149049_27157418
CHR7_27170904_27175174
CHR7_27205471_27209750
CHR7_28186000_28190250
CHR7_282833_292530
CHR7_30774064_30778360
CHR7_33907346_33912449
CHR7_35259017_35263267
CHR7_43585747_43590010
CHR7_44203602_44207922
CHR7_49780302_49784609
CHR7_64746711_64750961
CHR7_70232224_70236474
CHR7_72716762_72721012
CHR7_73076871_73081203
CHR7_78917289_78924326
CHR7_86616163_86620609
CHR7_86683398_86690467
CHR7_89708944_89713210
CHR7_91600986_91605446
CHR7_92299403_92304648
CHR7_92692968_92700364
CHR7_93470769_93475126
CHR7_959896_964292
CHR7_98310548_98314878
CHR7_98578909_98583159
CHR8_10624670_10628932
CHR8_109521528_109525791
CHR8_110617604_110622331
CHR8_11095508_11099785
CHR8_111055350_111059635
CHR8_11239063_11243313
CHR8_117952312_117959682
CHR8_118598710_118602960
CHR8_12088235_12092500
CHR8_123859581_123863919
CHR8_124846383_124850812
CHR8_125452672_125457614
CHR8_131097079_131101379
CHR8_13415805_13420267
CHR8_142287214_142291464
CHR8_144882048_144886298
CHR8_146096870_146101154
CHR8_146245129_146249417
CHR8_16925618_16929868
CHR8_17054408_17059151
CHR8_21826383_21833877
CHR8_22605749_22610260
CHR8_24869196_24873543
CHR8_28000167_28007394
CHR8_30357985_30362822
CHR8_35209016_35213266
CHR8_37668958_37673257
CHR8_41773547_41777797
CHR8_49995759_50000041
CHR8_53639824_53644074
CHR8_54952494_54956867
CHR8_55529547_55533797
CHR8_56174067_56178320
CHR8_57283368_57289892
CHR8_670476_679300
CHR8_73608679_73612929
CHR8_74167311_74171561
CHR8_82795327_82799585
CHR8_85254640_85260414
CHR8_8593575_8597825
CHR8_86559997_86564247
CHR8_99142425_99146731
CHR8_99504925_99509202
CHR9_100510550_100514857
CHR9_106546289_106550539
CHR9_107493145_107497420
CHR9_112381057_112385481
CHR9_115674879_115679191
CHR9_116386346_116390638
CHR9_123958510_123965419
CHR9_125810209_125815206
CHR9_128413068_128417368
CHR9_128713373_128717700
CHR9_131464240_131468490
CHR9_132440633_132445591
CHR9_132526301_132530551
CHR9_132803308_132807558
CHR9_132870824_132875131
CHR9_133140977_133145227
CHR9_135922163_135926954
CHR9_138276423_138281008
CHR9_138673697_138680814
CHR9_139149162_139154476
CHR9_139183574_139189800
CHR9_139888561_139892811
CHR9_2001718_2006091
CHR9_21324145_21328871
CHR9_21789134_21793420
CHR9_23810728_23814978
CHR9_34512277_34516537
CHR9_34617261_34621511
CHR9_68551600_68558038
CHR9_69729177_69733469
CHR9_70043204_70047458
CHR9_77691940_77696190
CHR9_78978680_78982930
CHR9_79452293_79456543
CHR9_88158379_88162709
CHR9_90792097_90796931
CHR9_91406247_91410515
CHR9_93750233_93755765
CHR9_963463_967713
CHRX_102395994_102400277
CHRX_104949691_104953951
CHRX_106247936_106252209
CHRX_107865557_107869807
CHRX_113719612_113725560
CHRX_11682698_11689695
CHRX_118250790_118255051
CHRX_119262353_119269384
CHRX_122142332_122146588
CHRX_12715913_12720201
CHRX_129360155_129364437
CHRX_135403836_135408086
CHRX_148393839_148398341
CHRX_150613934_150618184
CHRX_151972029_151976798
CHRX_153686122_153690457
CHRX_18281949_18286222
CHRX_23258552_23263765
CHRX_24943025_24947275
CHRX_49007482_49014010
CHRX_51827081_51832608
CHRX_51941164_51950142
CHRX_53366296_53370747
CHRX_53477278_53481548
CHRX_55663057_55667307
CHRX_56272131_56277096
CHRX_67962045_67966314
CHRX_69266542_69270792
CHRX_71266723_71271976
CHRX_72350607_72354909
CHRX_80263022_80267293
CHRX_8659477_8663727
CHRX_92812360_92818764
CHRX_99958503_99962795

## Sheet: promoters and genes
promo	symbol
CHR5_126393395_126397649	3-Mar
CHR10_45409610_45414856	8-Mar
CHR6_44388291_44392541	AARS2
CHR17_32376787_32381157	AATF
CHR7_150351769_150357219	ABCB8
CHR3_185214134_185221921	ABCC5
CHR21_42505755_42513826	ABCG1
CHR14_22133486_22141195	ABHD4
CHR17_1029131_1033381	ABR
CHR7_150351769_150357219	ACCN3
CHR11_44040913_44045182	ACCS
CHR16_66248851_66261629	ACD
CHR7_100330668_100335151	ACHE
CHR20_42713024_42717290	ADA
CHR21_27137217_27143099	ADAMTS1
CHR15_98696078_98703150	ADAMTS17
CHR16_76025762_76030012	ADAMTS18
CHR11_129803348_129807598	ADAMTS8
CHR7_959896_964292	ADAP1
CHR1_152866311_152870561	ADAR
CHR3_124649332_124653582	ADCY5
CHR2_70844314_70852337	ADD2
CHR20_4176909_4181159	ADRA1D
CHR2_96144865_96149115	ADRA2B
CHR22_19657661_19667414	AIFM3
CHR12_4623832_4629302	AKAP3
CHR3_127381358_127386219	ALDH1L1
CHR16_5055223_5062593	ALG1
CHR1_95310321_95314571	ALG14
CHR11_43855470_43859944	ALKBH3
CHR12_45759165_45763501	AMIGO2
CHR9_128713373_128717700	ANGPTL2
CHR8_41773547_41777797	ANK1
CHR5_14923862_14928376	ANKH
CHR1_171904874_171909124	ANKRD45
CHR12_98071853_98076276	ANKS1B
CHR17_30934894_30939237	AP2B1
CHR11_6396126_6400720	APBB1
CHR16_28409831_28416905	APOB48R
CHR1_226330124_226338223	ARF1
CHR12_47636647_47641077	ARF3
CHR11_72693816_72698066	ARHGEF17
CHR13_110562124_110566532	ARHGEF7
CHR9_34617261_34621511	ARID3C
CHR3_98962784_98967034	ARL6
CHR3_139385337_139389850	ARMC8
CHR11_13252400_13256768	ARNTL
CHR3_35654013_35659602	ARPP-21
CHRX_24943025_24947275	ARX
CHR11_2248008_2252258	ASCL2
CHR7_150351769_150357219	ATG9B
CHR17_3813712_3817985	ATP2A3
CHR9_116386346_116390638	ATP6V1G1
CHR1_152561159_152567649	ATP8B2
CHR1_109821113_109828833	ATXN7L2
CHR13_69579118_69583960	ATXN8OS
CHR11_133786272_133790522	B3GAT1
CHR2_62270757_62280699	B3GNT2
CHR12_436303_440553	B4GALNT3
CHR11_128747544_128751840	BARX2
CHR19_52425541_52431363	BBC3
CHR1_93919114_93923473	BCAR3
CHR1_115013428_115018067	BCAS2
CHR2_60633268_60637637	BCL11A
CHR2_111587483_111598543	BCL2L11
CHR1_49014244_49018677	BEND5
CHR7_93470769_93475126	BET1
CHR12_26168363_26172770	BHLHB3
CHR20_61108037_61112287	BHLHB4
CHR2_127580299_127584834	BIN1
CHR20_35588760_35593217	BLCAP
CHR10_22646645_22650895	BMI1
CHR10_42594764_42599014	BMS1
CHR2_198357229_198364450	BOLL
CHR9_135922163_135926954	BRD3
CHR3_9744933_9749353	BRPF1
CHR19_3172200_3176484	BRUNOL5
CHR10_103100314_103104640	BTRC
CHR10_124900359_124904678	BUB3
CHR10_21825447_21829697	C10orf114
CHR10_88714667_88724548	C10orf116
CHR10_21852074_21858117	C10orf140
CHR10_15941753_15946025	C10orf97
CHR11_30297724_30301985	C11orf46
CHR11_36569144_36573418	C11orf74
CHR12_86944229_86954206	C12orf29
CHR12_86944229_86954206	C12orf50
CHR14_56112763_56117045	C14orf101
CHR14_75684511_75688767	C14orf118
CHR15_74135853_74140103	C15orf27
CHR15_71830119_71835577	C15orf59
CHR16_1320154_1325413	C16orf42
CHR16_8619548_8623798	C16orf68
CHR16_5055223_5062593	C16orf89
CHR19_55993656_56003286	C19orf48
CHR19_55666904_55675322	C19orf63
CHR2_119632191_119636441	C1QL2
CHR1_1040574_1044838	C1orf159
CHR1_55038709_55045112	C1orf177
CHR1_27189284_27193534	C1orf225
CHR1_165210435_165214685	C1orf32
CHR1_226416638_226420888	C1orf69
CHR1_208023763_208028013	C1orf74
CHR1_170764611_170769729	C1orf9
CHR1_227542253_227549164	C1orf96
CHR20_61959509_61967889	C20orf135
CHR20_42372473_42376797	C20orf142
CHR20_61619076_61623328	C20orf149
CHR20_60553577_60562676	C20orf166
CHR21_45646024_45650288	C21orf123
CHR21_45177947_45187688	C21orf70
CHR22_31137462_31141735	C22orf28
CHR3_11862602_11866852	C3orf31
CHR3_194117572_194122144	C3orf59
CHR3_56562730_56567005	C3orf63
CHR5_2801761_2808276	C5orf38
CHR5_156622168_156629679	C5orf40
CHR6_168139287_168144106	C6orf54
CHR7_149648037_149659083	C7orf29
CHR8_11095508_11099785	C8orf16
CHR8_146245129_146249417	C8orf33
CHR8_99142425_99146731	C8orf47
CHR9_34512277_34516537	C9orf165
CHR9_90792097_90796931	C9orf47
CHR8_86559997_86564247	CA2
CHR9_139888561_139892811	CACNA1B
CHR3_50515146_50519532	CACNA2D2
CHR7_122312971_122317250	CADPS2
CHR10_5530760_5535018	CALML5
CHR7_116286298_116290594	CAPZA2
CHR1_10675799_10680049	CASZ1
CHR7_107168321_107172571	CBLL1
CHR20_54011884_54017435	CBLN4
CHR2_113908352_113912616	CBWD2
CHR9_70043204_70047458	CBWD3
CHR17_75426914_75431308	CBX4
CHR22_37597402_37601704	CBX6
CHR18_55514820_55519070	CCBE1
CHR1_89230125_89234604	CCBL2
CHR19_14979055_14983305	CCDC105
CHR7_92692968_92700364	CCDC132
CHR3_125156669_125166386	CCDC14
CHR3_56562730_56567005	CCDC66
CHR2_56261267_56269047	CCDC85A
CHR2_118487349_118495288	CCDC93
CHR5_168939854_168944104	CCDC99
CHR12_4249698_4253973	CCND2
CHR3_46420224_46424868	CCRL2
CHR4_15385528_15389870	CD38
CHR7_21951209_21955531	CDCA7L
CHR16_67232739_67237026	CDH3
CHR20_59257376_59261701	CDH4
CHR18_61564967_61569886	CDH7
CHR11_67027666_67036178	CDK2AP2
CHR13_25723255_25727528	CDK8
CHR19_38484410_38488770	CEBPA
CHR14_22654989_22661814	CEBPE
CHR8_57283368_57289892	CHCHD7
CHR18_11837925_11842216	CHMP1B
CHR3_87355786_87360036	CHMP2B
CHR2_175577450_175581861	CHN1
CHR15_39307228_39313687	CHP
CHR20_61458283_61466692	CHRNA4
CHR15_30106517_30110822	CHRNA7
CHR11_45640102_45647248	CHST1
CHR3_50623353_50630378	CISH
CHR8_8593575_8597825	CLDN23
CHR17_7105576_7110013	CLDN7
CHR6_46090774_46095053	CLIC5
CHR16_28409831_28416905	CLN3
CHR16_80032894_80037144	CMIP
CHR11_6208021_6217659	CNGA4
CHR3_2113746_2117996	CNTN4
CHR2_165405424_165410396	COBLL1
CHR14_30410015_30414278	COCH
CHR1_228841360_228845685	COG2
CHR6_75971540_75975790	COL12A1
CHR2_227734024_227741019	COL4A3
CHR2_227734024_227741019	COL4A4
CHR5_85946039_85950325	COX7C
CHR4_809195_813445	CPLX1
CHR5_175152715_175156965	CPLX2
CHR1_205732624_205736874	CR1
CHR19_6409986_6416429	CRB3
CHR3_3195635_3199890	CRBN
CHR17_41213948_41218423	CRHR1
CHR19_18577843_18585490	CRLF1
CHR12_10766411_10770678	CSDA
CHR16_56788407_56792783	CSNK2A2
CHRX_99958503_99962795	CSTF2
CHR20_35752347_35756616	CTNNBL1
CHR5_11956360_11960610	CTNND2
CHR10_11096432_11100684	CUGBP2
CHR7_101242504_101248351	CUX1
CHR12_109952711_109956961	CUX2
CHR3_46011554_46015804	CXCR6
CHR18_46067254_46071686	CXXC1
CHR5_156622168_156629679	CYFIP2
CHR7_91600986_91605446	CYP51A1
CHR2_10137233_10141489	CYS1
CHR6_168462489_168466783	DACT2
CHR14_22127202_22131469	DAD1
CHR12_43730399_43734649	DBX2
CHR11_31344462_31351433	DCDC1
CHR17_33076838_33081100	DDX52
CHR14_99694962_99699212	DEGS2
CHR22_17511404_17515662	DGCR14
CHR3_155524193_155528471	DHX36
CHR14_101093940_101098342	DIO3
CHR11_76857632_76866081	DKFZp434E1119
CHR11_65303368_65311854	DKFZp761E198
CHR8_13415805_13420267	DLC1
CHR19_44677926_44682197	DLL3
CHR17_45426816_45431087	DLX3
CHR9_963463_967713	DMRT3
CHR7_86616163_86620609	DMTF1
CHR2_196641026_196645281	DNAH7
CHR11_31344462_31351433	DNAJC24
CHR22_37519324_37523607	DNAL4
CHR8_21826383_21833877	DOK2
CHR18_65215770_65220020	DOK6
CHR10_133846893_133851143	DPYSL4
CHR2_26920968_26925410	DPYSL5
CHR4_9389200_9393450	DRD5
CHR18_26934678_26939875	DSC2
CHR11_117172436_117176686	DSCAML1
CHR1_158013882_158018139	DUSP23
CHR1_204872003_204876445	DYRK3
CHR8_110617604_110622331	EBAG9
CHR1_43407112_43414018	EBNA1BP2
CHR2_233060025_233064282	ECEL1
CHR1_234620802_234626088	EDARADD
CHR20_61598878_61604449	EEF1A2
CHR8_16925618_16929868	EFHA2
CHRX_67962045_67966314	EFNB1
CHR2_25188860_25193110	EFR3B
CHR9_138673697_138680814	EGFL7
CHR8_22605749_22610260	EGR3
CHR16_28321839_28326195	EIF3C
CHR11_7961969_7966219	EIF3F
CHR3_71882390_71888965	EIF4E3
CHR19_799790_804041	ELA2
CHR9_23810728_23814978	ELAVL2
CHR7_73076871_73081203	ELN
CHR8_28000167_28007394	ELP3
CHR10_119288445_119295777	EMX2
CHR7_154938675_154944334	EN2
CHR20_34139339_34144817	EPB41L1
CHR2_222144494_222149961	EPHA4
CHR7_142259413_142263663	EPHB6
CHR2_213110777_213115032	ERBB4
CHR3_56476655_56480931	ERC2
CHR16_13918023_13922291	ERCC4
CHR21_38954738_38958988	ERG
CHR8_670476_679300	ERICH1
CHR1_234511063_234515408	ERO1LB
CHR11_124131885_124140887	ESAM
CHR15_39307228_39313687	EXDL1
CHR17_71578986_71587653	EXOC7
CHR1_94779031_94783444	F3
CHR5_14631431_14635714	FAM105A
CHR12_110285149_110294709	FAM109A
CHR1_16271932_16276208	FAM131C
CHRX_92812360_92818764	FAM133A
CHR15_60244024_60248274	FAM148B
CHR8_53639824_53644074	FAM150A
CHR15_90999182_91003535	FAM174B
CHR7_282833_292530	FAM20C
CHR1_117946626_117950876	FAM46C
CHR13_36531026_36535323	FAM48A
CHR19_55666904_55675322	FAM71E1
CHR9_133140977_133145227	FAM78A
CHR8_144882048_144886298	FAM83H
CHR8_124846383_124850812	FAM91A1
CHR15_36530146_36534399	FAM98B
CHR2_207335116_207341795	FASTKD2
CHR19_45028063_45032348	FBL
CHR19_8117635_8124230	FBN3
CHR5_15549804_15554486	FBXL7
CHR12_116111746_116116183	FBXO21
CHR22_31197206_31201973	FBXO7
CHR17_70379939_70384210	FDXR
CHR19_4739269_4743519	FEM1A
CHR19_583781_591675	FGF22
CHR11_69298602_69302852	FGF4
CHR1_239748910_239753177	FH
CHR9_132803308_132807558	FIBCD1
CHR20_1320923_1325245	FKBP1A
CHR7_30774064_30778360	FLJ22374
CHR17_40094511_40098761	FLJ35848
CHR17_29928380_29934001	FLJ44815
CHR17_11082270_11086520	FLJ45455
CHR10_8133172_8138953	FLJ45983
CHR6_159506916_159511166	FNDC1
CHR1_33108184_33114169	FNDC5
CHR19_50659592_50665760	FOSB
CHR19_51055857_51061730	FOXA3
CHR6_1552179_1556429	FOXC1
CHR16_85098144_85102408	FOXF1
CHR16_85166115_85170580	FOXL1
CHRX_49007482_49014010	FOXP3
CHRX_55663057_55667307	FOXR2
CHR5_132975372_132979976	FSTL4
CHR16_69879842_69884514	FTSJD1
CHR9_132440633_132445591	FUBP3
CHR3_46011554_46015804	FYCO1
CHR2_202604054_202608351	FZD7
CHR10_35969618_35973868	FZD8
CHR9_100510550_100514857	GABBR2
CHR9_91406247_91410515	GADD45G
CHR11_68205102_68209360	GAL
CHR2_31213767_31218596	GALNT14
CHR12_50068286_50074960	GALNT6
CHR12_131255776_131260026	GALNT9
CHR17_71578986_71587653	GALR2
CHR10_8133172_8138953	GATA3
CHR20_60483671_60487921	GATA5
CHR10_48058232_48062672	GDF10
CHR11_74913765_74918015	GDPD5
CHR22_36330948_36335547	GGA1
CHR10_85885737_85890044	GHITM
CHR16_56980393_56984673	GINS3
CHR1_78280676_78284926	GIPC2
CHR13_19702317_19708646	GJB6
CHR17_40262397_40266647	GJC1
CHR4_80547636_80551896	GK2
CHR11_133703515_133707768	GLB1L2
CHR6_38778105_38782395	GLO1
CHR12_127900431_127904783	GLT1D1
CHR19_44517710_44525728	GMFG
CHR9_79452293_79456543	GNA14
CHR1_109889255_109893573	GNAI3
CHR18_11675762_11680014	GNAL
CHR20_56858597_56862847	GNAS
CHR1_37833333_37837609	GNL2
CHR3_152283370_152288115	GPR171
CHR3_152283370_152288115	GPR87
CHR5_54488243_54492493	GPX8
CHR17_70912579_70916884	GRB2
CHR1_24514967_24522866	GRHL3
CHRX_122142332_122146588	GRIA3
CHR10_88115480_88119730	GRID1
CHR9_139149162_139154476	GRIN1
CHR14_94305404_94309752	GSC
CHR16_27981573_27985823	GSG1L
CHR11_67104358_67108611	GSTP1
CHR5_153837236_153841517	HAND1
CHR5_83051704_83058605	HAPLN1
CHR19_56914256_56922539	HAS1
CHR7_92692968_92700364	HEPACAM2
CHR15_18970693_18978612	HERC2P3
CHR1_2447140_2455044	HES5
CHR1_208565419_208570016	HHAT
CHR1_114270018_114274268	HIPK1
CHR1_226708930_226715683	HIST3H2A
CHR7_27205471_27209750	HOXA13
CHR7_27149049_27157418	HOXA5
CHR7_27149049_27157418	HOXA6
CHR7_27170904_27175174	HOXA9
CHR17_44057966_44062216	HOXB9
CHR12_52693439_52697927	HOXC4
CHR12_52693439_52697927	HOXC5
CHR12_52693439_52697927	HOXC6
CHR12_52676643_52680919	HOXC9
CHR1_33121184_33129637	HPCA
CHR20_60227440_60232218	HRH3
CHR16_1907482_1911732	HS3ST6
CHRX_53477278_53481548	HSD17B10
CHR16_82732915_82739765	HSDL1
CHR16_65747009_65756966	HSF4
CHR21_14676592_14680880	HSPA13
CHRX_135403836_135408086	HTATSF1
CHRX_113719612_113725560	HTR2C
CHR2_8736063_8740386	ID2
CHRX_148393839_148398341	IDS
CHRX_69266542_69270792	IGBP1
CHR2_217267341_217272016	IGFBP5
CHR2_213720848_213728078	IKZF2
CHR22_48792432_48796682	IL17REL
CHR7_120374552_120378855	ING3
CHR2_118559019_118565603	INSIG2
CHR1_155093794_155098790	INSRR
CHRX_107865557_107869807	IRS4
CHR5_2801761_2808276	IRX2
CHR5_128454838_128459112	ISOC1
CHR10_15801026_15805276	ITGA8
CHR3_37465109_37469566	ITGA9
CHR21_45154419_45158669	ITGB2
CHR17_71225610_71233120	ITGB4
CHR4_6249574_6256683	JAKMIP1
CHR7_28186000_28190250	JAZF1
CHR16_86190499_86194761	JPH3
CHRX_8659477_8663727	KAL1
CHR3_67128592_67132842	KBTBD8
CHR1_111015793_111022678	KCNA3
CHR11_29994314_29998564	KCNA4
CHR12_4785102_4790121	KCNA6
CHR19_54267260_54271510	KCNA7
CHR8_73608679_73612929	KCNB2
CHR11_17710595_17714865	KCNC1
CHR20_49059532_49063782	KCNG1
CHR1_209373330_209377580	KCNH1
CHR12_48215706_48219956	KCNH3
CHR14_89594360_89598611	KCNK13
CHR6_39304186_39308729	KCNK5
CHR12_69042828_69047439	KCNMB4
CHR8_99504925_99509202	KCNS2
CHR8_111055350_111059635	KCNV1
CHR19_38976106_38981995	KCTD15
CHR4_44144831_44149081	KCTD8
CHR6_84993283_84997545	KIAA1009
CHR20_36531372_36535649	KIAA1219
CHR19_7563287_7567537	KIAA1543
CHR17_69830464_69834809	KIF19
CHR2_241407547_241411797	KIF1A
CHR1_199258695_199262951	KIF21B
CHR15_67490196_67494491	KIF23
CHR12_87497476_87501869	KITLG
CHR7_130068650_130072900	KLF14
CHRX_56272131_56277096	KLF8
CHR1_171947202_171952078	KLHL20
CHR6_97475823_97480089	KLHL32
CHR9_21324145_21328871	KLHL9
CHR7_138818199_138825458	KLRG2
CHR1_239758772_239763079	KMO
CHR21_44955173_44959423	KRTAP10-1
CHR21_44955173_44959423	KRTAP10-10
CHR21_44955173_44959423	KRTAP10-11
CHR21_44955173_44959423	KRTAP10-12
CHR21_44955173_44959423	KRTAP10-2
CHR21_44955173_44959423	KRTAP10-3
CHR21_44955173_44959423	KRTAP10-4
CHR21_44955173_44959423	KRTAP10-5
CHR21_44955173_44959423	KRTAP10-6
CHR21_44955173_44959423	KRTAP10-7
CHR21_44955173_44959423	KRTAP10-8
CHR21_44955173_44959423	KRTAP10-9
CHR21_44955173_44959423	KRTAP12-1
CHR21_44955173_44959423	KRTAP12-2
CHR21_44955173_44959423	KRTAP12-3
CHR21_44955173_44959423	KRTAP12-4
CHR22_39927758_39932019	L3MBTL2
CHR18_6404151_6408401	L3MBTL4
CHR9_132870824_132875131	LAMC3
CHR10_102977957_102982207	LBX1
CHR15_65901494_65905744	LBXCOR1
CHR4_109303487_109312527	LEF1
CHR1_65655405_65659727	LEPR
CHR1_65655405_65659727	LEPROT
CHR17_32365111_32370265	LHX1
CHR9_125810209_125815206	LHX2
CHR15_75711014_75715264	LINGO1
CHR18_55176713_55180971	LMAN1
CHR9_128413068_128417368	LMX1B
CHR20_19137789_19142039	LOC100130264
CHR16_546922_551172	LOC146325
CHR22_47260456_47264706	LOC284933
CHR7_112545123_112549373	LOC401397
CHR7_150707687_150711937	LOC401433
CHR10_11096432_11100684	LOC439950
CHR6_166317528_166321854	LOC441177
CHR16_87520224_87524604	LOC642452
CHR21_44955173_44959423	LOC642702
CHR9_78978680_78982930	LOC642947
CHR7_151203978_151209706	LOC644090
CHR7_156492468_156499486	LOC645249
CHR17_56828538_56835518	LOC645722
CHR12_100194547_100198797	LOC653877
CHR11_133647984_133656029	LOC729860
CHR1_82035169_82039419	LPHN2
CHR14_41143589_41147843	LRFN5
CHR2_142604990_142609240	LRP1B
CHR9_139183574_139189800	LRRC26
CHR16_82732915_82739765	LRRC50
CHR7_149648037_149659083	LRRC61
CHR2_80384248_80388866	LRRTM1
CHR20_60127411_60132337	LSM14B
CHR19_40427634_40432500	LSR
CHR2_149599726_149604227	LYPD6B
CHR15_49827585_49834574	LYSMD2
CHR3_45857833_45862125	LZTFL1
CHR22_19657661_19667414	LZTR1
CHR1_11662497_11667280	MAD2L2
CHR16_78190668_78195612	MAF
CHRX_51941164_51950142	MAGED4B
CHR3_65998273_66003049	MAGI1
CHR7_78917289_78924326	MAGI2
CHR17_11861359_11865625	MAP2K4
CHR6_137154546_137158850	MAP3K5
CHR3_50623353_50630378	MAPKAPK3
CHR2_27043528_27047793	MAPRE3
CHR5_66332754_66337004	MAST4
CHR19_3736664_3740914	MATK
CHR14_35858834_35863096	MBIP
CHR7_114345944_114350194	MDFIC
CHR6_37722201_37726451	MDGA1
CHR1_29429278_29436360	MECR
CHR3_152283370_152288115	MED12L
CHR8_118598710_118602960	MED30
CHR17_6494899_6499150	MED31
CHR14_70136384_70140637	MED6
CHR5_156501703_156505953	MED7
CHR11_64333856_64338842	MEN1
CHR15_80124666_80129034	MEX3B
CHR7_101999323_102003698	MGC119295
CHR12_16394117_16398367	MGST1
CHR17_53648281_53655100	MKS1
CHR10_28074003_28078253	MKX
CHR1_1553920_1558195	MMP23B
CHR20_33274616_33278866	MMP24
CHR16_3033182_3038282	MMP25
CHR11_4962496_4966749	MMP26
CHR9_123958510_123965419	MORN5
CHR16_80760551_80764813	MPHOSPH6
CHRX_153686122_153690457	MPP1
CHR11_30564363_30568613	MPPED2
CHR3_132703699_132708019	MRPL3
CHR7_140356181_140364716	MRPS33
CHR12_119290591_119294841	MSI1
CHRX_11682698_11689695	MSL3
CHR5_174080707_174084995	MSX2
CHR16_55177267_55181706	MT3
CHR9_21789134_21793420	MTAP
CHR13_24758826_24763204	MTMR6
CHR1_235021840_235026090	MTR
CHR1_20706411_20710741	MUL1
CHR2_15994633_16002796	MYCN
CHR12_79631431_79635681	MYF5
CHR12_79622076_79626360	MYF6
CHR6_16233795_16238064	MYLIP
CHR3_125085089_125089339	MYLK
CHR5_16988389_16992872	MYO10
CHR17_28227265_28231515	MYO1D
CHR5_177477202_177481452	N4BP3
CHRX_71266723_71271976	NA
CHR11_70836297_70842651	NADSYN1
CHR16_65421561_65425880	NAE1
CHR4_164306773_164311023	NAF1
CHRX_72350607_72354909	NAP1L2
CHRX_92812360_92818764	NAP1L3
CHR19_52709340_52713809	NAPA
CHR20_44151176_44155487	NCOA5
CHR20_32876344_32880594	NCOA6
CHR7_122984311_122988694	NDUFA5
CHR9_123958510_123965419	NDUFA8
CHR12_4623832_4629302	NDUFA9
CHR12_8122639_8126889	NECAP1
CHR12_95819258_95826124	NEDD1
CHR22_28202718_28206968	NEFH
CHR8_24869196_24873543	NEFL
CHR1_72520019_72524365	NEGR1
CHR18_68682948_68689290	NETO1
CHR18_75253259_75262063	NFATC1
CHR14_23903593_23907999	NFATC4
CHR10_104140819_104146202	NFKB2
CHR9_106546289_106550539	NIPSNAP3A
CHR20_61355585_61359835	NKAIN4
CHR14_36120787_36125037	NKX2-8
CHR17_30492670_30500145	NLE1
CHR20_35588760_35593217	NNAT
CHR18_30056442_30061019	NOL4
CHR11_65941550_65945887	NPAS4
CHR20_62207878_62212128	NPBWR2
CHR18_19419649_19423926	NPC1
CHR2_232498453_232502782	NPPC
CHR6_108590454_108596669	NR2E1
CHR4_149582076_149586473	NR3C2
CHR11_124111451_124115900	NRGN
CHR11_8981358_8985624	NRIP3
CHRX_104949691_104953951	NRK
CHRX_80263022_80267293	NSBP1
CHR4_40443170_40447487	NSUN7
CHR1_39909547_39913797	NT5C1A
CHR12_5470026_5474324	NTF3
CHR5_68820374_68825123	OCLN
CHR10_50639600_50643875	OGDHL
CHR11_55491765_55496015	OR10AG1
CHR1_246163615_246167865	OR2L13
CHR1_246163615_246167865	OR2L1P
CHR1_246163615_246167865	OR2L8
CHR11_58963717_58967967	OR5A1
CHR12_53923838_53928088	OR6C74
CHR11_69198513_69202846	ORAOV1
CHR2_240723639_240732246	OTOS
CHR11_65303368_65311854	OVOL1
CHR20_17985771_17990026	OVOL2
CHR3_152283370_152288115	P2RY12
CHR3_152283370_152288115	P2RY13
CHR3_152283370_152288115	P2RY14
CHR1_17317767_17322017	PADI2
CHR11_76857632_76866081	PAK1
CHR19_44304759_44309043	PAK4
CHR22_48947802_48952066	PANX2
CHR10_35140837_35147717	PARD3
CHR16_66248851_66261629	PARD6A
CHR1_55001999_55006275	PARS2
CHR11_31788611_31795375	PAX6
CHR4_134286419_134293310	PCDH10
CHR13_60886530_60890782	PCDH20
CHR5_140528926_140533196	PCDHB7
CHR19_7599671_7608762	PCP2
CHR20_17151251_17156445	PCSK2
CHR9_77691940_77696190	PCSK5
CHR19_37760443_37764752	PDCD5
CHR6_165994797_165999532	PDE10A
CHR4_120767140_120772929	PDE5A
CHR21_42943430_42947706	PDE9A
CHR22_37966110_37974436	PDGFB
CHR10_97039936_97044271	PDLIM1
CHR13_27388676_27392926	PDX1
CHR10_119124177_119128427	PDZD8
CHR22_29317083_29321394	PES1
CHR1_2333079_2337370	PEX10
CHRX_118250790_118255051	PGRMC1
CHR1_158267514_158271872	PIGM
CHR1_20829034_20833369	PINK1
CHR11_67027666_67036178	PITPNM1
CHR17_6399851_6404101	PITPNM3
CHR10_3204218_3208503	PITRM1
CHR1_199515702_199519952	PKP1
CHR12_32940220_32944493	PKP2
CHR8_57283368_57289892	PLAG1
CHR4_155690223_155694499	PLRG1
CHR10_20141877_20146755	PLXDC2
CHRX_151972029_151976798	PNMA3
CHR7_130890928_130895416	PODXL
CHR1_165071847_165076097	POGK
CHR11_119612677_119617005	POU2F3
CHR2_104834900_104839150	POU3F3
CHR19_241419_245935	PPAP2C
CHR3_12325386_12329636	PPARG
CHR1_42691251_42698014	PPCS
CHR12_80675651_80680740	PPFIA2
CHR19_60319668_60324239	PPP1R12C
CHR12_53267957_53272210	PPP1R1A
CHR19_51538633_51542947	PPP5C
CHR6_106637387_106641637	PRDM1
CHR9_132526301_132530551	PRDM12
CHR6_100157870_100162120	PRDM13
CHR1_13895821_13900071	PRDM2
CHR12_106677900_106682651	PRDM4
CHR7_151203978_151209706	PRKAG2
CHR14_60854687_60859884	PRKCH
CHR1_1968268_1972697	PRKCZ
CHR2_68722957_68727207	PROKR1
CHR10_13665520_13669772	PRPF18
CHR11_60429882_60434132	PRPF19
CHRX_12715913_12720201	PRPS2
CHR6_166641111_166645361	PRR18
CHRX_150613934_150618184	PRRG3
CHR9_131464240_131468490	PRRX2
CHR5_139152089_139156362	PSD2
CHR1_35878914_35883230	PSMB2
CHR17_35387085_35391434	PSMD3
CHR19_43553560_43558028	PSMD8
CHRX_23258552_23263765	PTCHD1
CHR10_27742471_27746727	PTCHD3
CHR10_23517965_23522215	PTF1A
CHR1_71285329_71289585	PTGER3
CHR14_88090126_88094376	PTPN21
CHR1_43765633_43769910	PTPRF
CHR1_29429278_29436360	PTPRU
CHR11_119103714_119108145	PVRL1
CHR9_138276423_138281008	QSOX2
CHR18_8595934_8600184	RAB12
CHR5_57911195_57915445	RAB3C
CHR22_35501310_35505601	RABL4
CHR8_117952312_117959682	RAD21
CHR9_128713373_128717700	RALGPS1
CHR8_85254640_85260414	RALYL
CHR10_43081623_43085873	RASGEF1A
CHR19_43598877_43603127	RASGRP4
CHR22_28040725_28045248	RASL10A
CHR4_74704240_74708704	RASSF6
CHR10_6167512_6172064	RBM17
CHR12_112887748_112891999	RBM19
CHRX_106247936_106252209	RBM41
CHR4_155918449_155922699	RBM46
CHRX_129360155_129364437	RBMX2
CHR10_95350233_95354483	RBP4
CHR8_30357985_30362822	RBPMS
CHR19_60265606_60269856	RDH13
CHR2_86417500_86421788	REEP1
CHR2_99472162_99476429	REV1
CHR19_6060795_6065068	RFX2
CHRX_71266723_71271976	RGAG4
CHR8_54952494_54956867	RGS20
CHR14_71466085_71470364	RGS6
CHR17_27613807_27618058	RHBDL3
CHR1_113050487_113054743	RHOC
CHR22_20064647_20071153	RIMBP3B
CHR7_122312971_122317250	RNF148
CHR3_77169120_77173370	ROBO2
CHR11_124248993_124253243	ROBO3
CHR9_93750233_93755765	ROR2
CHR1_115124051_115128322	RP5-1000E10.4
CHR8_74167311_74171561	RPESP
CHR19_17828226_17832496	RPL18A
CHR3_52004173_52008498	RPL29
CHR17_69707889_69712202	RPL38
CHR3_58263550_58267822	RPP14
CHR6_133173900_133178171	RPS12
CHR1_26725335_26729601	RPS6KA1
CHR6_127478011_127482625	RSPO3
CHR20_930154_934904	RSPO4
CHR10_63697722_63701972	RTKN2
CHR15_31386954_31391218	RYR3
CHR9_90792097_90796931	S1PR3
CHR19_44517710_44525728	SAMD4B
CHRX_18281949_18286222	SCML2
CHR11_123029772_123034022	SCN3B
CHR3_38665417_38669668	SCN5A
CHR12_50267786_50272036	SCN8A
CHR22_42068481_42072799	SCUBE1
CHR3_171163773_171168039	SEC62
CHR14_81069136_81073434	SEL1L
CHR3_53900175_53904529	SELK
CHR15_72512579_72516844	SEMA7A
CHR3_102713968_102721156	SENP7
CHR18_59784742_59789082	SERPINB8
CHR10_99520953_99525260	SFRP5
CHR2_201095624_201099936	SGOL2
CHR1_152737818_152744713	SHE
CHR3_72979471_72983788	SHQ1
CHR14_60185158_60189433	SIX1
CHR14_60042274_60046536	SIX6
CHR19_54635846_54640096	SLC17A7
CHR10_118987093_118991458	SLC18A2
CHR11_35396622_35401600	SLC1A2
CHR6_160685914_160690164	SLC22A3
CHR20_19137789_19142039	SLC24A3
CHR19_6409986_6416429	SLC25A23
CHR17_7122332_7126632	SLC2A4
CHR1_218167388_218172116	SLC30A10
CHR6_88235913_88240190	SLC35A1
CHR6_137281594_137285844	SLC35D3
CHR19_2690256_2694574	SLC39A3
CHR12_46449757_46454037	SLC48A1
CHR20_3165596_3171336	SLC4A11
CHR3_11005952_11010205	SLC6A1
CHR3_10829385_10833666	SLC6A11
CHR5_1274969_1279261	SLC6A18
CHR5_1497795_1502045	SLC6A3
CHR19_38407789_38412048	SLC7A10
CHR14_22721242_22726189	SLC7A8
CHR2_40531963_40536213	SLC8A1
CHR13_87119370_87123712	SLITRK5
CHR9_2001718_2006091	SMARCA2
CHR2_216982244_216987577	SMARCAL1
CHR7_98578909_98583159	SMURF1
CHR8_49995759_50000041	SNAI2
CHR21_43670686_43674936	SNF1LK
CHR6_133173900_133178171	SNORA33
CHR6_133173900_133178171	SNORD100
CHR6_133173900_133178171	SNORD101
CHR4_7241872_7246122	SORCS2
CHR10_106387348_106391598	SORCS3
CHR8_55529547_55533797	SOX17
CHR8_10624670_10628932	SOX7
CHR10_22669129_22675181	SPAG6
CHR5_136862132_136866394	SPOCK1
CHR3_142249443_142254182	SPSB4
CHR5_121322054_121326333	SRFBP1
CHR17_71578986_71587653	SRP68
CHR3_135003854_135008132	SRPRB
CHR12_26236288_26240542	SSPN
CHR2_106868292_106873482	ST6GAL2
CHR5_100266119_100270369	ST8SIA4
CHR2_119694353_119698652	STEAP3
CHR11_8571326_8575579	STK33
CHR20_2028018_2032268	STK35
CHR3_31545967_31550244	STT3B
CHR19_7599671_7608762	STXBP2
CHR1_221603274_221607597	SUSD4
CHR1_115195477_115199727	SYCP1
CHR19_51055857_51061730	SYMPK
CHR4_68677432_68681682	SYT14L
CHR17_31157100_31161389	TAF15
CHR16_82732915_82739765	TAF1C
CHR1_47463089_47471530	TAL1
CHR6_134312493_134316832	TBPL1
CHR2_161977365_161981672	TBR1
CHR11_123994480_123998849	TBRG1
CHR17_56828538_56835518	TBX2
CHR7_35259017_35263267	TBX20
CHR17_43162108_43166404	TBX21
CHR12_113605028_113609852	TBX3
CHRX_102395994_102400277	TCEAL8
CHR16_2766502_2770798	TCEB2
CHR10_132999070_133003476	TCERG1L
CHR20_538160_542410	TCF15
CHR5_133474800_133480075	TCF7
CHR8_11239063_11243313	TDH
CHR10_115923146_115929864	TDRD1
CHR1_152737818_152744713	TDRD10
CHR6_46760324_46765970	TDRD6
CHR6_35568786_35576263	TEAD3
CHR5_1347409_1351659	TERT
CHR2_121758495_121762745	TFCP2L1
CHR2_70633662_70637966	TGFA
CHR20_22977515_22981801	THBD
CHR5_177231632_177235925	THOC3
CHR19_2733005_2737854	THOP1
CHR20_30157677_30161943	TM9SF4
CHR12_93567705_93571955	TMCC3
CHR1_19997674_20002845	TMCO4
CHR15_77387006_77391305	TMED3
CHR5_176948318_176952568	TMED9
CHR7_12213950_12218222	TMEM106B
CHR11_60434752_60439002	TMEM109
CHR2_135192290_135196540	TMEM163
CHR16_48613144_48617439	TMEM188
CHR9_107493145_107497420	TMEM38B
CHR19_18577843_18585490	TMEM59L
CHR8_125452672_125457614	TMEM65
CHR15_49827585_49834574	TMOD2
CHR4_68677432_68681682	TMPRSS11F
CHR12_81601564_81606158	TMTC2
CHR1_149953430_149959414	TNRC4
CHR20_61959509_61967889	TPD52L2
CHR12_70615392_70619773	TPH2
CHR16_65747009_65756966	TRADD
CHR11_36487632_36494339	TRAF6
CHR6_42526211_42531261	TRERF1
CHR5_114543005_114547642	TRIM36
CHR7_98310548_98314878	TRRAP
CHR3_12497499_12501777	TSEN2
CHR7_120284663_120288913	TSPAN12
CHR1_55038709_55045112	TTC22
CHR8_109521528_109525791	TTC35
CHR1_54950643_54954893	TTC4
CHR6_80767575_80771827	TTK
CHR1_1101439_1108298	TTLL10
CHR22_41912295_41916551	TTLL12
CHR17_44225935_44230185	TTLL6
CHR3_139385337_139389850	TXNDC6
CHR1_152796969_152801244	UBE2Q1
CHR6_42636535_42640785	UBR2
CHR1_26504960_26509223	UBXN11
CHR3_125928402_125932735	UMPS
CHR17_30492670_30500145	UNC45B
CHR5_176166665_176170915	UNC5A
CHR3_127718534_127726615	UROC1
CHR12_94465980_94472858	USP44
CHR12_100194547_100198797	UTP20
CHR16_69391812_69396072	VAC14
CHR16_76376483_76380733	VAT1L
CHR1_108308311_108312561	VAV3
CHR4_177949974_177954389	VEGFC
CHR6_117689913_117694179	VGLL2
CHR9_78978680_78982930	VPS13A
CHR10_70550413_70554711	VPS26A
CHR2_98066571_98070834	VWA3B
CHR7_49780302_49784609	VWC2
CHR7_70232224_70236474	WBSCR17
CHR14_68688319_68693002	WDR22
CHR3_39065010_39069276	WDR48
CHR1_43407112_43414018	WDR65
CHR7_150737923_150742173	WDR86
CHR12_47650798_47659414	WNT10B
CHR11_75594391_75602951	WNT11
CHR1_22341447_22345697	WNT4
CHR3_55495621_55499871	WNT5A
CHR22_44750645_44754895	WNT7B
CHR1_226201472_226205799	WNT9A
CHR19_7599671_7608762	XAB2
CHR8_21826383_21833877	XPO7
CHR7_44203602_44207922	YKT6
CHR22_20419226_20423571	YPEL1
CHR17_71578986_71587653	ZACN
CHR22_48630032_48634282	ZBED4
CHR11_113432140_113437247	ZBTB16
CHRX_119262353_119269384	ZBTB33
CHR17_7321944_7331741	ZBTB4
CHR9_88158379_88162709	ZCCHC6
CHR8_17054408_17059151	ZDHHC2
CHR16_83601879_83606142	ZDHHC7
CHR8_82795327_82799585	ZFAND1
CHR16_71649285_71653535	ZFHX3
CHR16_73736425_73740730	ZFP1
CHR8_123859581_123863919	ZHX2
CHR1_35314076_35318328	ZMYM1
CHR1_42691251_42698014	ZMYND12
CHR20_18213169_18217906	ZNF133
CHR11_123116823_123121073	ZNF202
CHR19_49244503_49248753	ZNF223
CHR1_242277707_242283954	ZNF238
CHR8_146096870_146101154	ZNF250
CHR17_16411092_16416689	ZNF287
CHR3_21766894_21771320	ZNF385D
CHR1_26354597_26361845	ZNF593
CHR9_115674879_115679191	ZNF618
CHR8_37668958_37673257	ZNF703
CHR4_39714_44026	ZNF718
CHR7_148952001_148956276	ZNF767
CHR16_87808118_87812368	ZNF778
CHR7_126818809_126823503	ZNF800
CHR2_120015014_120019266	hCG_17324
