# Supplementary material for: Differences among brain tumor stem cell types and fetal neural stem cells in focal regions of histone modifications and DNA methylation, broad regions of modifications, and bivalent promoters
Source: BMC Genomics. 2014 Aug 27;15(1):724. doi: 10.1186/1471-2164-15-724 (PMC4155105; doi:10.1186/1471-2164-15-724)
Supplement: Supplementary file 38 — Additional file 38: List of bivalent promoters and associated genes (H3K4me3+/H3K9me3+) in B25 cells. (XLS 64 KB) [file 12864_2014_6396_MOESM38_ESM.xls]

## Sheet: promoters only
promo
CHR10_11243557_11247896
CHR10_123723949_123728222
CHR10_124702988_124707263
CHR10_127394573_127401552
CHR10_127570860_127578517
CHR10_132999070_133003476
CHR10_133644667_133649887
CHR10_17535510_17539760
CHR10_28858205_28864950
CHR10_35418550_35423032
CHR10_38181792_38189992
CHR10_38419780_38427537
CHR10_43389265_43393515
CHR10_43460906_43467832
CHR10_91000822_91005140
CHR10_94434122_94440470
CHR10_97443140_97448202
CHR11_124484766_124490308
CHR11_55340181_55344431
CHR11_77025745_77029995
CHR11_95756824_95766209
CHR12_120940743_120945113
CHR12_131255776_131260026
CHR12_131794008_131798258
CHR12_131914333_131918861
CHR12_132069628_132073878
CHR12_132163609_132168304
CHR12_132213785_132218036
CHR12_132264567_132268967
CHR12_31772501_31776819
CHR12_42434582_42442356
CHR12_73887301_73893278
CHR12_8992757_8997019
CHR12_93920859_93925142
CHR12_94465980_94472858
CHR13_48444559_48449689
CHR13_94750824_94755184
CHR13_95123911_95130677
CHR14_22302070_22306550
CHR14_60854687_60859884
CHR14_63873813_63878067
CHR14_68328780_68336443
CHR14_93613891_93620811
CHR15_22747727_22753412
CHR15_32178065_32184923
CHR15_41445253_41456779
CHR15_54441435_54445685
CHR15_99271179_99277828
CHR16_1464263_1468513
CHR16_2869818_2874068
CHR16_30009956_30018522
CHR16_30989768_30996505
CHR16_32801584_32807464
CHR16_3290107_3299082
CHR16_3386996_3394526
CHR16_3432741_3436991
CHR16_46832211_46842306
CHR16_4836517_4842966
CHR16_56031591_56042441
CHR16_56980393_56984673
CHR16_69879842_69884514
CHR16_80760551_80764813
CHR16_86190499_86194761
CHR16_8619548_8623798
CHR16_87520224_87524604
CHR16_88277078_88281363
CHR17_16411092_16416689
CHR17_18155940_18162546
CHR17_44030065_44035601
CHR17_5327131_5333721
CHR17_598712_605681
CHR17_6399851_6404101
CHR17_6494899_6499150
CHR17_6556638_6560920
CHR17_78283296_78287546
CHR18_11675762_11680014
CHR18_26875937_26880187
CHR18_31120797_31127670
CHR18_31173866_31181905
CHR18_70109340_70113701
CHR18_74926884_74931227
CHR18_75537288_75544233
CHR18_75811855_75816105
CHR19_11310571_11327968
CHR19_12006741_12011025
CHR19_12108794_12115640
CHR19_12579252_12586095
CHR19_15075713_15079982
CHR19_19704171_19708421
CHR19_19834215_19838471
CHR19_20894421_20898683
CHR19_21303302_21307552
CHR19_21328053_21334324
CHR19_21721886_21726175
CHR19_38407789_38412048
CHR19_39955199_39959474
CHR19_40106223_40110473
CHR19_40427634_40432500
CHR19_41396647_41400897
CHR19_41414933_41419183
CHR19_41561168_41565418
CHR19_41671427_41675677
CHR19_41710260_41714510
CHR19_41755244_41759530
CHR19_41784560_41791911
CHR19_41848811_41853079
CHR19_41866869_41872891
CHR19_42020349_42024621
CHR19_42029602_42033856
CHR19_42095201_42102527
CHR19_42257676_42261971
CHR19_42354423_42358968
CHR19_42389197_42396793
CHR19_42550404_42554674
CHR19_42686180_42690430
CHR19_42730647_42735413
CHR19_42774070_42781031
CHR19_42837379_42841653
CHR19_42901179_42906031
CHR19_42961290_42965540
CHR19_45191309_45195618
CHR19_49012878_49024943
CHR19_49143736_49147986
CHR19_49176694_49180944
CHR19_49195416_49199689
CHR19_49217855_49222141
CHR19_49264636_49268886
CHR19_49305880_49312501
CHR19_49334117_49338367
CHR19_49357588_49362328
CHR19_49405030_49409280
CHR19_49500260_49504510
CHR19_49551916_49556166
CHR19_49695643_49699895
CHR19_51792746_51799566
CHR19_55042322_55047043
CHR19_57082259_57086509
CHR19_57099309_57103576
CHR19_57118999_57123290
CHR19_57181141_57185391
CHR19_57202515_57206775
CHR19_57222580_57226929
CHR19_57290074_57294330
CHR19_57334196_57338503
CHR19_57561503_57565753
CHR19_57832665_57836950
CHR19_58015947_58020198
CHR19_58387665_58391915
CHR19_58449173_58454190
CHR19_61594264_61600201
CHR19_61679805_61684055
CHR19_61707523_61711773
CHR19_61738628_61742883
CHR19_61795003_61799253
CHR19_62043126_62047387
CHR19_62319820_62324070
CHR19_62391180_62395430
CHR19_62563202_62567495
CHR19_62589529_62593779
CHR19_62610858_62615108
CHR19_62679975_62684250
CHR19_62758787_62766519
CHR19_62781305_62788189
CHR19_62930004_62934295
CHR19_62946520_62957973
CHR19_63201740_63210026
CHR19_63233711_63237995
CHR19_63300639_63304889
CHR19_63353207_63357460
CHR19_63429145_63433401
CHR19_63478629_63482921
CHR19_9292427_9296677
CHR19_9331195_9335445
CHR19_9406484_9410734
CHR19_9509553_9513803
CHR1_100500850_100505142
CHR1_13895821_13900071
CHR1_146397679_146402059
CHR1_147665034_147670666
CHR1_149585577_149589893
CHR1_152866311_152870561
CHR1_153921997_153928915
CHR1_168309599_168314003
CHR1_168896436_168903895
CHR1_183966805_183971055
CHR1_208565419_208570016
CHR1_212517566_212521948
CHR1_221603274_221607597
CHR1_225814366_225818616
CHR1_229241845_229246108
CHR1_23564546_23570966
CHR1_239865105_239869355
CHR1_245307936_245312192
CHR1_246163615_246167865
CHR1_246632418_246636668
CHR1_35269128_35273425
CHR1_40710052_40716638
CHR1_40766319_40770665
CHR1_43081366_43088562
CHR1_45983970_45992402
CHR1_46629074_46633333
CHR1_63554733_63562067
CHR1_74967927_74974820
CHR1_84741061_84748331
CHR1_89759542_89763799
CHR20_13918501_13927357
CHR20_18213169_18217906
CHR20_29927780_29932030
CHR20_33274616_33278866
CHR20_36091966_36098747
CHR20_42713024_42717290
CHR20_44750727_44755183
CHR20_47324621_47331589
CHR20_56858597_56862847
CHR21_42505755_42513826
CHR21_45061647_45068045
CHR21_45315416_45321172
CHR21_45646024_45650288
CHR21_46470088_46476619
CHR21_46561749_46571713
CHR21_46848664_46852924
CHR22_14572239_14576495
CHR22_19657661_19667414
CHR22_20064647_20071153
CHR22_21192301_21197005
CHR22_22563063_22567377
CHR22_29693437_29698184
CHR22_35501310_35505601
CHR22_45024107_45028357
CHR22_47347281_47351706
CHR2_161869685_161873935
CHR2_169017580_169021904
CHR2_171490456_171494797
CHR2_171995573_172002365
CHR2_172081752_172089140
CHR2_176733550_176737800
CHR2_18604590_18608881
CHR2_204107497_204111803
CHR2_227734024_227741019
CHR2_227894718_227902438
CHR2_233120100_233127044
CHR2_237655193_237660076
CHR2_241407547_241411797
CHR2_241860174_241864424
CHR2_251395_258310
CHR2_27655896_27660178
CHR2_38953106_38961614
CHR2_86417500_86421788
CHR2_86518453_86522762
CHR2_95186101_95195687
CHR3_114715893_114720193
CHR3_121940781_121947574
CHR3_124399998_124404248
CHR3_124785866_124790226
CHR3_126508318_126512568
CHR3_15875183_15879557
CHR3_159932155_159936469
CHR3_161764481_161769570
CHR3_171012256_171016506
CHR3_171163773_171168039
CHR3_172108341_172112620
CHR3_197714229_197718479
CHR3_197947811_197952061
CHR3_28362163_28369079
CHR3_37006482_37013299
CHR3_38665417_38669668
CHR3_44725641_44729891
CHR3_44774788_44781658
CHR3_71882390_71888965
CHR4_107421095_107425345
CHR4_109757670_109765020
CHR4_110901_115169
CHR4_13154386_13158712
CHR4_1327553_1331853
CHR4_174684602_174690669
CHR4_25926929_25932501
CHR4_39204683_39209106
CHR4_39714_44026
CHR4_455695_461340
CHR4_479509_486391
CHR4_53216889_53223697
CHR4_6249574_6256683
CHR4_6722581_6727481
CHR4_9389200_9393450
CHR5_109049554_109053804
CHR5_118812602_118816871
CHR5_126650937_126655263
CHR5_140450910_140455261
CHR5_140528926_140533196
CHR5_140564974_140569224
CHR5_140579761_140584011
CHR5_140662866_140667296
CHR5_140679733_140684035
CHR5_140686887_140691185
CHR5_140773943_140781470
CHR5_140786841_140791091
CHR5_148628126_148632400
CHR5_1497795_1502045
CHR5_150263834_150268125
CHR5_178252021_178256271
CHR5_178353980_178358230
CHR5_179850522_179854772
CHR5_55043098_55047352
CHR5_60273290_60280148
CHR5_65482289_65486539
CHR6_10823957_10832148
CHR6_119297228_119301478
CHR6_144370336_144374746
CHR6_167327786_167333638
CHR6_168462489_168466783
CHR6_169395312_169399562
CHR6_169890145_169897063
CHR6_24771753_24778594
CHR6_26125196_26130635
CHR6_26150117_26155364
CHR6_26392956_26397241
CHR6_27947328_27952768
CHR6_46090774_46095053
CHR6_53763753_53768486
CHR6_84726014_84730516
CHR7_103634919_103639199
CHR7_107994091_108000633
CHR7_127832482_127841042
CHR7_130890928_130895416
CHR7_139522456_139526710
CHR7_140356181_140364716
CHR7_149039580_149043830
CHR7_152003408_152007683
CHR7_23108426_23112762
CHR7_27170904_27175174
CHR7_30510189_30514477
CHR7_32947890_32952795
CHR7_33068109_33072434
CHR7_64746711_64750961
CHR7_6485946_6493828
CHR7_6712341_6717031
CHR7_87339979_87347104
CHR7_89867197_89873517
CHR7_91646031_91650399
CHR7_94120123_94126914
CHR7_96176349_96180639
CHR8_104449461_104453711
CHR8_117952312_117959682
CHR8_126051232_126055482
CHR8_146016205_146027903
CHR8_146044192_146052740
CHR8_168881_176528
CHR8_26292939_26297289
CHR8_64113190_64117465
CHR8_6549785_6554371
CHR8_66915547_66919847
CHR8_94818024_94825864
CHR9_103197483_103204217
CHR9_114178671_114182982
CHR9_114858067_114862317
CHR9_118485929_118492834
CHR9_123958510_123965419
CHR9_128713373_128717700
CHR9_132870824_132875131
CHR9_23810728_23814978
CHR9_42005415_42012985
CHR9_43121306_43127040
CHR9_44337568_44346752
CHR9_44926731_44930981
CHR9_46276277_46280527
CHR9_46523957_46531622
CHR9_46679467_46688651
CHR9_67383259_67387509
CHR9_69881969_69890558
CHR9_86469785_86475341
CHR9_88750806_88755424
CHR9_97674303_97681579
CHR9_99210624_99214878
CHRX_113719612_113725560
CHRX_13613761_13618011
CHRX_149609002_149613254
CHRX_150092282_150096553
CHRX_153686122_153690457
CHRX_27732545_27737303
CHRX_47221693_47230789
CHRX_47745177_47751821
CHRX_48568726_48573207
CHRX_51827081_51832608
CHRX_51941164_51950142
CHRX_71266723_71271976
CHRX_74658850_74663100
CHRX_79951139_79955389

## Sheet: promoters and genes
promo	symbol
CHR4_455695_461340	ABCA11P
CHR16_46832211_46842306	ABCC11
CHR21_42505755_42513826	ABCG1
CHR2_251395_258310	ACP1
CHR20_42713024_42717290	ADA
CHR1_152866311_152870561	ADAR
CHR21_45315416_45321172	ADARB1
CHR8_6549785_6554371	AGPAT5
CHR22_19657661_19667414	AIFM3
CHR12_31772501_31776819	AMN1
CHR9_128713373_128717700	ANGPTL2
CHR9_43121306_43127040	ANKRD20A2
CHR9_43121306_43127040	ANKRD20A3
CHR3_15875183_15879557	ANKRD28
CHR9_118485929_118492834	ASTN2
CHR18_74926884_74931227	ATP9B
CHR12_120940743_120945113	BCL7A
CHR8_26292939_26297289	BNIP3L
CHRX_79951139_79955389	BRWD3
CHR10_127394573_127401552	C10orf137
CHR10_124702988_124707263	C10orf88
CHR14_68328780_68336443	C14orf181
CHR15_32178065_32184923	C15orf24
CHR16_8619548_8623798	C16orf68
CHR1_23564546_23570966	C1orf213
CHR21_45646024_45650288	C21orf123
CHR21_46561749_46571713	C21orf58
CHR22_45024107_45028357	C22orf40
CHR2_171995573_172002365	C2orf37
CHR9_97674303_97681579	C9orf102
CHR19_51792746_51799566	CALM3
CHR3_114715893_114720193	CCDC52
CHR11_95756824_95766209	CCDC82
CHR16_88277078_88281363	CDK10
CHR1_239865105_239869355	CHML
CHR16_56031591_56042441	CIAPIN1
CHR16_1464263_1468513	CLCN7
CHR7_89867197_89873517	CLDN12
CHR6_46090774_46095053	CLIC5
CHR11_77025745_77029995	CLNS1A
CHR5_179850522_179854772	CNOT6
CHR2_227734024_227741019	COL4A3
CHR2_227734024_227741019	COL4A4
CHR8_146044192_146052740	COMMD5
CHR2_237655193_237660076	COPS8
CHR16_56031591_56042441	COQ9
CHR1_74967927_74974820	CRYZ
CHR18_75537288_75544233	CTDP1
CHR8_104449461_104453711	CTHRC1
CHR10_11243557_11247896	CUGBP2
CHR10_35418550_35423032	CUL2
CHRX_47221693_47230789	CXorf24
CHR18_70109340_70113701	CYB5A
CHR2_172081752_172089140	CYBRD1
CHR6_168462489_168466783	DACT2
CHR1_153921997_153928915	DAP3
CHR14_93613891_93620811	DDX24
CHR20_47324621_47331589	DDX27
CHR2_38953106_38961614	DHX57
CHR13_95123911_95130677	DNAJC3
CHR4_9389200_9393450	DRD5
CHR18_26875937_26880187	DSC3
CHR2_233120100_233127044	EIF4E2
CHR3_71882390_71888965	EIF4E3
CHR3_172108341_172112620	EIF5A2
CHR9_23810728_23814978	ELAVL2
CHR3_37006482_37013299	EPM2AIP1
CHRX_48568726_48573207	ERAS
CHR5_60273290_60280148	ERCC8
CHR14_63873813_63878067	ESR2
CHR1_46629074_46633333	FAAH
CHR9_46276277_46280527	FAM27E1
CHR1_229241845_229246108	FAM89A
CHR10_127570860_127578517	FANK1
CHR6_167327786_167333638	FGFR1OP
CHR18_75537288_75544233	FLJ25715
CHR16_2869818_2874068	FLYWCH2
CHR17_78283296_78287546	FN3K
CHR13_48444559_48449689	FNDC3A
CHR16_69879842_69884514	FTSJD1
CHR12_131255776_131260026	GALNT9
CHR9_88750806_88755424	GAS1
CHR7_30510189_30514477	GGCT
CHR8_64113190_64117465	GGH
CHR16_56980393_56984673	GINS3
CHR18_11675762_11680014	GNAL
CHR20_56858597_56862847	GNAS
CHR1_84741061_84748331	GNG5
CHR12_131914333_131918861	GOLGA3
CHR2_171490456_171494797	GORASP2
CHRX_150092282_150096553	GPR50
CHR5_178353980_178358230	GRM6
CHR3_121940781_121947574	GTF2E1
CHR4_174684602_174690669	HAND2
CHR2_241860174_241864424	HDLBP
CHR1_208565419_208570016	HHAT
CHR10_94434122_94440470	HHEX
CHR6_26150117_26155364	HIST1H2BB
CHR6_26125196_26130635	HIST1H3A
CHR6_26150117_26155364	HIST1H3C
CHR6_26125196_26130635	HIST1H4A
CHR6_26392956_26397241	HIST1H4H
CHR6_27947328_27952768	HIST1H4L
CHR1_183966805_183971055	HMCN1
CHR7_27170904_27175174	HOXA9
CHR2_176733550_176737800	HOXD3
CHR5_118812602_118816871	HSD17B4
CHR9_114178671_114182982	HSDL2
CHRX_113719612_113725560	HTR2C
CHR14_93613891_93620811	IFI27L1
CHR7_127832482_127841042	IMPDH1
CHR1_45983970_45992402	IPP
CHR12_42434582_42442356	IRAK4
CHR4_6249574_6256683	JAKMIP1
CHR2_86518453_86522762	JMJD1A
CHR16_86190499_86194761	JPH3
CHR11_95756824_95766209	JRKL
CHR12_73887301_73893278	KCNC2
CHR7_6485946_6493828	KDELR2
CHR20_36091966_36098747	KIAA0406
CHR3_44774788_44781658	KIAA1143
CHR4_1327553_1331853	KIAA1530
CHR2_241407547_241411797	KIF1A
CHR1_168309599_168314003	KIFAP3
CHR7_23108426_23112762	KLHL7
CHR3_161764481_161769570	KPNA4
CHR7_149039580_149043830	KRBA1
CHR9_132870824_132875131	LAMC3
CHR2_169017580_169021904	LASS6
CHR10_91000822_91005140	LIPA
CHR19_11310571_11327968	LOC126075
CHR16_87520224_87524604	LOC642452
CHR4_53216889_53223697	LOC643783
CHR1_229241845_229246108	LOC644006
CHR13_48444559_48449689	LOC647131
CHR16_46832211_46842306	LONP2
CHR3_171012256_171016506	LRRC34
CHR1_89759542_89763799	LRRC8B
CHR19_40427634_40432500	LSR
CHR21_46470088_46476619	LSS
CHR22_19657661_19667414	LZTR1
CHR12_8992757_8997019	M6PR
CHR20_13918501_13927357	MACROD2
CHRX_27732545_27737303	MAGEB10
CHRX_51941164_51950142	MAGED4B
CHR5_109049554_109053804	MAN2A1
CHR6_119297228_119301478	MCM9
CHR17_6494899_6499150	MED31
CHR5_126650937_126655263	MEGF10
CHR2_227894718_227902438	MFF
CHR22_22563063_22567377	MIF
CHR17_5327131_5333721	MIS12
CHR3_37006482_37013299	MLH1
CHR20_33274616_33278866	MMP24
CHR15_54441435_54445685	MNS1
CHR22_29693437_29698184	MORC2
CHR9_123958510_123965419	MORN5
CHR16_80760551_80764813	MPHOSPH6
CHRX_153686122_153690457	MPP1
CHR9_103197483_103204217	MRPL50
CHR7_140356181_140364716	MRPS33
CHRX_149609002_149613254	MTMR1
CHR2_161869685_161873935	MXRA7
CHR16_4836517_4842966	N-PAC
CHRX_71266723_71271976	NA
CHR12_93920859_93925142	NDUFA12
CHR9_123958510_123965419	NDUFA8
CHR5_60273290_60280148	NDUFAF2
CHR4_13154386_13158712	NKX3-2
CHR10_123723949_123728222	NSMCE4A
CHR7_33068109_33072434	NT5C3
CHR9_86469785_86475341	NTRK2
CHR1_246163615_246167865	OR2L13
CHR1_246163615_246167865	OR2L1P
CHR1_246163615_246167865	OR2L8
CHR1_246632418_246636668	OR2T1
CHR11_55340181_55344431	OR5D18
CHR7_103634919_103639199	ORC5L
CHR14_22302070_22306550	OXA1L
CHR5_140564974_140569224	PCDHB12
CHR5_140579761_140584011	PCDHB14
CHR5_140450910_140455261	PCDHB2
CHR5_140528926_140533196	PCDHB7
CHR5_140686887_140691185	PCDHGA1
CHR5_140686887_140691185	PCDHGA10
CHR5_140773943_140781470	PCDHGA11
CHR5_140786841_140791091	PCDHGA12
CHR5_140686887_140691185	PCDHGA2
CHR5_140686887_140691185	PCDHGA3
CHR5_140686887_140691185	PCDHGA4
CHR5_140686887_140691185	PCDHGA5
CHR5_140686887_140691185	PCDHGA6
CHR5_140686887_140691185	PCDHGA7
CHR5_140686887_140691185	PCDHGA8
CHR5_140686887_140691185	PCDHGA9
CHR5_140686887_140691185	PCDHGB1
CHR5_140686887_140691185	PCDHGB2
CHR5_140686887_140691185	PCDHGB3
CHR5_140686887_140691185	PCDHGB4
CHR5_140686887_140691185	PCDHGB5
CHR5_140686887_140691185	PCDHGB6
CHR5_140686887_140691185	PCDHGB7
CHR5_140686887_140691185	PCDHGB8P
CHR5_140686887_140691185	PCDHGC3
CHR5_140686887_140691185	PCDHGC4
CHR5_140686887_140691185	PCDHGC5
CHR8_66915547_66919847	PDE7A
CHR7_94120123_94126914	PEG10
CHR19_62043126_62047387	PEG3
CHR12_131794008_131798258	PGAM5
CHR15_32178065_32184923	PGBD4
CHR4_479509_486391	PIGG
CHR17_6399851_6404101	PITPNM3
CHR6_144370336_144374746	PLAGL1
CHR7_130890928_130895416	PODXL
CHR18_75811855_75816105	PQLC1
CHR1_13895821_13900071	PRDM2
CHR14_60854687_60859884	PRKCH
CHR1_168896436_168903895	PRRX1
CHR19_55042322_55047043	PTOV1
CHR3_124785866_124790226	PTPLB
CHR12_42434582_42442356	PUS7L
CHRX_13613761_13618011	RAB9A
CHR3_121940781_121947574	RABL3
CHR22_35501310_35505601	RABL4
CHR8_117952312_117959682	RAD21
CHR9_128713373_128717700	RALGPS1
CHR2_204107497_204111803	RAPH1
CHR3_159932155_159936469	RARRES1
CHR4_25926929_25932501	RBPJ
CHR2_18604590_18608881	RDH14
CHR2_86417500_86421788	REEP1
CHR1_149585577_149589893	RFX5
CHRX_71266723_71271976	RGAG4
CHR22_20064647_20071153	RIMBP3B
CHR3_197714229_197718479	RNF168
CHR4_109757670_109765020	RPL34
CHR1_100500850_100505142	RTCD1
CHR21_46848664_46852924	S100B
CHR3_38665417_38669668	SCN5A
CHR3_124399998_124404248	SEC22A
CHR3_171163773_171168039	SEC62
CHR19_62563202_62567495	SEDLP
CHR5_65482289_65486539	SFRS12
CHR2_251395_258310	SH3YL1
CHR7_96176349_96180639	SHFM1
CHR17_6556638_6560920	SLC13A5
CHR5_140662866_140667296	SLC25A2
CHR7_87339979_87347104	SLC25A40
CHR5_1497795_1502045	SLC6A3
CHR19_38407789_38412048	SLC7A10
CHR17_18155940_18162546	SMCR8
CHR1_212517566_212521948	SMYD2
CHR15_22747727_22753412	SNRPN
CHRX_47745177_47751821	SPACA5
CHRX_47745177_47751821	SPACA5B
CHR10_17535510_17539760	ST8SIA6
CHR21_45061647_45068045	SUMO3
CHR1_221603274_221607597	SUSD4
CHR19_15075713_15079982	SYDE1
CHR5_140679733_140684035	TAF7
CHR10_132999070_133003476	TCERG1L
CHR6_169890145_169897063	TCTE3
CHR10_97443140_97448202	TCTN3
CHR9_99210624_99214878	TDRD7
CHR15_54441435_54445685	TEX9
CHR7_107994091_108000633	THAP5
CHR6_169395312_169399562	THBS2
CHR6_24771753_24778594	THEM2
CHR2_233120100_233127044	TIGD1
CHR16_3290107_3299082	TIGD7
CHR6_10823957_10832148	TMEM14C
CHR19_11310571_11327968	TMEM205
CHR11_124484766_124490308	TMEM218
CHR17_18155940_18162546	TOP3A
CHR20_44750727_44755183	TP53RK
CHR20_29927780_29932030	TTLL9
CHR6_24771753_24778594	TTRAP
CHR15_41445253_41456779	TUBGCP4
CHR4_39204683_39209106	UGDH
CHR19_62319820_62324070	USP29
CHR12_94465980_94472858	USP44
CHR4_53216889_53223697	USP46
CHR10_28858205_28864950	WAC
CHR7_152003408_152007683	XRCC2
CHR16_30009956_30018522	YPEL3
CHR3_28362163_28369079	ZCWPW2
CHRX_74658850_74663100	ZDHHC15
CHR19_49551916_49556166	ZFP112
CHR19_41561168_41565418	ZFP14
CHR5_178252021_178256271	ZFP2
CHR19_61738628_61742883	ZFP28
CHR19_42837379_42841653	ZFP30
CHR9_114858067_114862317	ZFP37
CHR19_62781305_62788189	ZIK1
CHR19_62043126_62047387	ZIM2
CHR1_35269128_35273425	ZMYM6
CHR12_132213785_132218036	ZNF10
CHR7_6712341_6717031	ZNF12
CHR20_18213169_18217906	ZNF133
CHR19_19704171_19708421	ZNF14
CHR12_132163609_132168304	ZNF140
CHR19_41414933_41419183	ZNF146
CHR19_49176694_49180944	ZNF155
CHR19_62610858_62615108	ZNF17
CHR16_3386996_3394526	ZNF174
CHR19_9331195_9335445	ZNF177
CHR19_49695643_49699895	ZNF180
CHRX_47745177_47751821	ZNF182
CHR9_103197483_103204217	ZNF189
CHR2_95186101_95195687	ZNF2
CHR19_12108794_12115640	ZNF20
CHR19_49143736_49147986	ZNF221
CHR19_49217855_49222141	ZNF222
CHR19_49305880_49312501	ZNF225
CHR19_49357588_49362328	ZNF226
CHR19_49405030_49409280	ZNF227
CHR19_49195416_49199689	ZNF230
CHR19_49334117_49338367	ZNF234
CHR19_49500260_49504510	ZNF235
CHR10_43389265_43393515	ZNF239
CHR18_31173866_31181905	ZNF24
CHR10_38181792_38189992	ZNF248
CHR19_19834215_19838471	ZNF253
CHR12_132069628_132073878	ZNF26
CHR19_41710260_41714510	ZNF260
CHR19_62391180_62395430	ZNF264
CHR19_9406484_9410734	ZNF266
CHR12_132264567_132268967	ZNF268
CHR19_58015947_58020198	ZNF28
CHR19_49264636_49268886	ZNF284
CHR17_16411092_16416689	ZNF287
CHR19_40106223_40110473	ZNF30
CHR5_150263834_150268125	ZNF300
CHR10_43460906_43467832	ZNF32
CHR19_63353207_63357460	ZNF329
CHR8_146016205_146027903	ZNF34
CHR19_42029602_42033856	ZNF345
CHR19_57181141_57185391	ZNF350
CHR10_38419780_38427537	ZNF37A
CHR19_41784560_41791911	ZNF382
CHRX_47221693_47230789	ZNF41
CHR19_62781305_62788189	ZNF416
CHR19_42257676_42261971	ZNF420
CHR19_9509553_9513803	ZNF426
CHR16_3386996_3394526	ZNF434
CHR19_61707523_61711773	ZNF471
CHR3_44725641_44729891	ZNF502
CHR2_27655896_27660178	ZNF512
CHR19_41755244_41759530	ZNF529
CHR19_63429145_63433401	ZNF544
CHR19_45191309_45195618	ZNF546
CHR19_62563202_62567495	ZNF547
CHR19_62589529_62593779	ZNF548
CHR19_9292427_9296677	ZNF559
CHR19_41396647_41400897	ZNF565
CHR19_41671427_41675677	ZNF566
CHR19_41866869_41872891	ZNF567
CHR19_42774070_42781031	ZNF571
CHR8_126051232_126055482	ZNF572
CHR19_42961290_42965540	ZNF573
CHR19_57082259_57086509	ZNF577
CHR19_61594264_61600201	ZNF582
CHR19_42354423_42358968	ZNF585A
CHR19_42389197_42396793	ZNF585B
CHR8_168881_176528	ZNF596
CHR16_3432741_3436991	ZNF597
CHR19_39955199_39959474	ZNF599
CHR19_63201740_63210026	ZNF606
CHR19_42901179_42906031	ZNF607
CHR19_57118999_57123290	ZNF613
CHR19_57222580_57226929	ZNF614
CHR19_57202515_57206775	ZNF615
CHR19_57334196_57338503	ZNF616
CHR1_40710052_40716638	ZNF642
CHR16_30989768_30996505	ZNF646
CHR19_57099309_57103576	ZNF649
CHR19_58387665_58391915	ZNF665
CHR19_61679805_61684055	ZNF667
CHR16_30989768_30996505	ZNF668
CHR1_245307936_245312192	ZNF670
CHR19_62930004_62934295	ZNF671
CHR19_58449173_58454190	ZNF677
CHR1_225814366_225818616	ZNF678
CHR1_40766319_40770665	ZNF684
CHR1_43081366_43088562	ZNF691
CHR8_146044192_146052740	ZNF7
CHR19_21303302_21307552	ZNF708
CHR19_61795003_61799253	ZNF71
CHR4_39714_44026	ZNF718
CHR16_3290107_3299082	ZNF75A
CHR19_62679975_62684250	ZNF772
CHR19_62946520_62957973	ZNF776
CHR19_42020349_42024621	ZNF790
CHR19_12579252_12586095	ZNF791
CHR19_42686180_42690430	ZNF793
CHR19_63478629_63482921	ZNF8
CHR19_57832665_57836950	ZNF83
CHR19_20894421_20898683	ZNF85
CHR20_47324621_47331589	ZNFX1
CHR19_63233711_63237995	ZSCAN1
CHR19_63300639_63304889	ZSCAN18
CHR15_41445253_41456779	ZSCAN29
