# Supplementary material for: Differences among brain tumor stem cell types and fetal neural stem cells in focal regions of histone modifications and DNA methylation, broad regions of modifications, and bivalent promoters
Source: BMC Genomics. 2014 Aug 27;15(1):724. doi: 10.1186/1471-2164-15-724 (PMC4155105; doi:10.1186/1471-2164-15-724)
Supplement: Supplementary file 39 — Additional file 39: List of bivalent promoters and associated genes (H3K4me3+/H3K27me3+) in B48 cells. (XLS 168 KB) [file 12864_2014_6396_MOESM39_ESM.xls]

## Sheet: promoters only
promo
CHR10_101405752_101410002
CHR10_104140819_104146202
CHR10_104166078_104172965
CHR10_104181569_104185843
CHR10_104664564_104669603
CHR10_105868305_105873461
CHR10_11096432_11100684
CHR10_115923146_115929864
CHR10_116567992_116572522
CHR10_118020891_118026466
CHR10_119124177_119128427
CHR10_120503998_120508248
CHR10_124628318_124634034
CHR10_124900359_124904678
CHR10_127570860_127578517
CHR10_13665520_13669772
CHR10_15941753_15946025
CHR10_16898638_16902959
CHR10_22641804_22646080
CHR10_22669129_22675181
CHR10_23517965_23522215
CHR10_25500795_25505045
CHR10_27829720_27834004
CHR10_30063986_30068236
CHR10_30759363_30766876
CHR10_3204218_3208503
CHR10_32771546_32776070
CHR10_33662566_33667339
CHR10_35140837_35147717
CHR10_45409610_45414856
CHR10_46177788_46186263
CHR10_47971594_47975844
CHR10_50416328_50421090
CHR10_53128595_53132861
CHR10_5747791_5752047
CHR10_59761244_59765523
CHR10_63697722_63701972
CHR10_70550413_70554711
CHR10_72242221_72246471
CHR10_74843059_74847331
CHR10_79355634_79359884
CHR10_8133172_8138953
CHR10_90626102_90630755
CHR10_90736767_90741053
CHR10_90956281_90960551
CHR10_93992233_93996483
CHR10_94037399_94044324
CHR10_94434122_94440470
CHR10_95231279_95235563
CHR10_96111923_96116173
CHR10_97875993_97880400
CHR10_99245257_99252003
CHR11_102467329_102471579
CHR11_102481875_102486210
CHR11_104982515_104987684
CHR11_106963783_106968436
CHR11_110087233_110092622
CHR11_113148885_113156477
CHR11_114879572_114883951
CHR11_117527997_117532247
CHR11_117627471_117631721
CHR11_118756777_118761131
CHR11_119103714_119108145
CHR11_120396539_120400789
CHR11_120665136_120669568
CHR11_120824629_120828879
CHR11_123116823_123121073
CHR11_123994480_123998849
CHR11_124111451_124115900
CHR11_124248993_124253243
CHR11_125276100_125281815
CHR11_126374514_126379201
CHR11_130742278_130746528
CHR11_1547354_1553226
CHR11_17990463_17994765
CHR11_18673426_18677676
CHR11_30297724_30301985
CHR11_30557866_30562116
CHR11_31344462_31351433
CHR11_36487632_36494339
CHR11_36569144_36573418
CHR11_45121269_45126219
CHR11_45822104_45826354
CHR11_57038184_57043235
CHR11_58627785_58632035
CHR11_59275964_59280214
CHR11_60429882_60434132
CHR11_60434752_60439002
CHR11_60684742_60688992
CHR11_61104124_61108374
CHR11_61200985_61205235
CHR11_61858016_61862290
CHR11_6208021_6217659
CHR11_63805804_63817456
CHR11_6396126_6400720
CHR11_65303368_65311854
CHR11_65894937_65899646
CHR11_66067466_66073747
CHR11_67027666_67036178
CHR11_67104358_67108611
CHR11_69198513_69202846
CHR11_69790970_69795240
CHR11_71500713_71504974
CHR11_77962617_77966867
CHR11_82542360_82546610
CHR11_83705278_83709528
CHR11_85033192_85037442
CHR11_85456798_85461256
CHR11_85629962_85634662
CHR11_8571326_8575579
CHR11_92569993_92574256
CHR11_93031024_93035274
CHR12_100194547_100198797
CHR12_100979153_100983477
CHR12_102978949_102983213
CHR12_104153292_104157638
CHR12_10656685_10660950
CHR12_106677900_106682651
CHR12_10766411_10770678
CHR12_108801926_108806176
CHR12_112887748_112891999
CHR12_113325336_113334130
CHR12_115802865_115807115
CHR12_115829643_115833893
CHR12_116111746_116116183
CHR12_13085081_13089342
CHR12_14023569_14027819
CHR12_21478377_21482657
CHR12_21701238_21705543
CHR12_25294337_25298621
CHR12_26168363_26172770
CHR12_27063249_27067499
CHR12_27373553_27378004
CHR12_27751495_27755789
CHR12_28013411_28019683
CHR12_2935256_2939972
CHR12_31369556_31373888
CHR12_32799327_32803580
CHR12_37584928_37589187
CHR12_39369124_39373374
CHR12_43730399_43734649
CHR12_45759165_45763501
CHR12_46640156_46645008
CHR12_46795927_46803566
CHR12_46860165_46864431
CHR12_47030094_47034441
CHR12_47545170_47549420
CHR12_50267786_50272036
CHR12_52351948_52360196
CHR12_53696388_53700638
CHR12_55128683_55132950
CHR12_56136700_56144464
CHR12_56226421_56231038
CHR12_56267823_56272073
CHR12_56417546_56425851
CHR12_56446395_56456022
CHR12_56618113_56622461
CHR12_57598844_57604029
CHR12_62456403_62460667
CHR12_62901550_62905819
CHR12_63287059_63291309
CHR12_63846137_63850387
CHR12_64501006_64505256
CHR12_64506271_64510521
CHR12_64979122_64983372
CHR12_67287418_67291740
CHR12_68415004_68420204
CHR12_70340550_70347405
CHR12_70431420_70435674
CHR12_73214413_73218663
CHR12_74005758_74015479
CHR12_81601564_81606158
CHR12_86944229_86954206
CHR12_92591781_92596373
CHR12_93376862_93381112
CHR12_94773369_94777619
CHR12_94857701_94864059
CHR12_95819258_95826124
CHR12_98901430_98906063
CHR12_99488119_99492369
CHR13_101851374_101855625
CHR13_106017712_106021986
CHR13_110062438_110070201
CHR13_113543412_113547668
CHR13_20609184_20613434
CHR13_21075557_21079812
CHR13_23984198_23988448
CHR13_24394196_24399364
CHR13_24758826_24763204
CHR13_25723255_25727528
CHR13_26893180_26897430
CHR13_26921961_26926211
CHR13_28190212_28194607
CHR13_33286733_33291024
CHR13_34410955_34415205
CHR13_36531026_36535323
CHR13_37818490_37822767
CHR13_39124313_39128623
CHR13_45680583_45684833
CHR13_46268533_46272868
CHR13_50691007_50695305
CHR13_51481050_51487131
CHR13_74953501_74957751
CHR13_78074946_78079196
CHR13_78949787_78954281
CHR13_95502888_95507237
CHR14_101672464_101679276
CHR14_103456841_103461119
CHR14_104399198_104403448
CHR14_20524304_20528735
CHR14_22127202_22131469
CHR14_22133486_22141195
CHR14_31096915_31101178
CHR14_34168162_34172595
CHR14_34251946_34257149
CHR14_35069498_35073748
CHR14_35858834_35863096
CHR14_38970621_38974927
CHR14_53977148_53981399
CHR14_54042836_54047123
CHR14_54947564_54951829
CHR14_59406473_59410810
CHR14_63263759_63268026
CHR14_64447392_64451644
CHR14_64519759_64524159
CHR14_64638060_64642480
CHR14_66774078_66778523
CHR14_74026715_74033337
CHR14_75111229_75115494
CHR14_75684511_75688767
CHR14_80474887_80481284
CHR14_81069136_81073434
CHR14_88090126_88094376
CHR14_88356749_88361520
CHR14_88952351_88956627
CHR14_89154459_89158709
CHR14_90595947_90600246
CHR14_92283939_92288265
CHR14_92326902_92331170
CHR14_93706901_93711192
CHR15_100081084_100085668
CHR15_21358046_21362706
CHR15_29070160_29074598
CHR15_32288731_32293050
CHR15_32421849_32426152
CHR15_36530146_36534399
CHR15_37998968_38003885
CHR15_38515711_38521452
CHR15_38970419_38974842
CHR15_39307228_39313687
CHR15_40051284_40055542
CHR15_42742388_42750262
CHR15_43266706_43270956
CHR15_43601544_43605794
CHR15_46889769_46894019
CHR15_48844415_48848665
CHR15_49701491_49705741
CHR15_49827585_49834574
CHR15_50607790_50612040
CHR15_50756855_50761623
CHR15_55782692_55786970
CHR15_57063653_57068386
CHR15_57451612_57455863
CHR15_57514163_57518413
CHR15_59307967_59312294
CHR15_60139189_60147243
CHR15_61124188_61132139
CHR15_61912390_61916640
CHR15_65330739_65337551
CHR15_67490196_67494491
CHR15_68842154_68846404
CHR15_72691754_72696048
CHR15_72951973_72956223
CHR15_74135853_74140103
CHR15_75007633_75011926
CHR15_76378236_76382495
CHR15_76583478_76587728
CHR15_76641460_76645710
CHR15_77387006_77391305
CHR15_80124666_80129034
CHR15_80427875_80435161
CHR15_80584489_80591907
CHR15_80734693_80742711
CHR15_80814367_80821648
CHR15_80979121_80983485
CHR15_81743722_81747972
CHR15_82689131_82697491
CHR15_83578216_83586607
CHR15_88031531_88038462
CHR16_13918023_13922291
CHR16_21216176_21225418
CHR16_23067342_23071592
CHR16_28409831_28416905
CHR16_31615934_31620206
CHR16_31789154_31793410
CHR16_3484672_3491767
CHR16_47872224_47876474
CHR16_48613144_48617439
CHR16_49136241_49140491
CHR16_5055223_5062593
CHR16_5086992_5091282
CHR16_54780148_54784468
CHR16_56788407_56792783
CHR16_56980393_56984673
CHR16_65287243_65291611
CHR16_65342251_65346526
CHR16_65522347_65529304
CHR16_65747009_65756966
CHR16_65836864_65842371
CHR16_69391812_69396072
CHR16_69879842_69884514
CHR16_70596643_70600913
CHR16_74154249_74158558
CHR16_75778836_75786115
CHR16_78190668_78195612
CHR16_79128854_79133172
CHR16_82732915_82739765
CHR16_83208369_83212684
CHR16_83601879_83606142
CHR16_8619548_8623798
CHR17_1029131_1033381
CHR17_11840664_11844999
CHR17_15104068_15112869
CHR17_16192519_16196769
CHR17_16411092_16416689
CHR17_16497133_16501383
CHR17_25642312_25646700
CHR17_27792114_27796396
CHR17_28275540_28280099
CHR17_30492670_30500145
CHR17_31281136_31285393
CHR17_32365111_32370265
CHR17_32376787_32381157
CHR17_33076838_33081100
CHR17_35071624_35078782
CHR17_35387085_35391434
CHR17_38149824_38154074
CHR17_38200835_38207730
CHR17_39209834_39215372
CHR17_39264386_39269552
CHR17_39434056_39440863
CHR17_44042579_44050800
CHR17_4430542_4435332
CHR17_45195732_45200018
CHR17_45524194_45528499
CHR17_45774891_45781364
CHR17_47589672_47595192
CHR17_4918977_4923274
CHR17_4955128_4961206
CHR17_51179920_51184198
CHR17_52392653_52396910
CHR17_52406987_52411291
CHR17_52514119_52518369
CHR17_53512297_53516547
CHR17_53648281_53655100
CHR17_54760334_54768621
CHR17_59693569_59697885
CHR17_64918933_64923272
CHR17_6494899_6499150
CHR17_68669254_68677801
CHR17_70379939_70384210
CHR17_70912579_70916884
CHR17_71578986_71587653
CHR17_73882829_73887079
CHR17_7558303_7564513
CHR17_76130162_76134412
CHR17_7967377_7971627
CHR17_8474006_8478261
CHR18_11837925_11842216
CHR18_13598165_13602593
CHR18_19419649_19423926
CHR18_20257108_20261429
CHR18_21185364_21189614
CHR18_21923790_21928109
CHR18_22382368_22386618
CHR18_27776317_27780597
CHR18_28303643_28307945
CHR18_30056442_30061019
CHR18_31207577_31214799
CHR18_31330810_31335453
CHR18_33398921_33403441
CHR18_37785696_37789980
CHR18_42164684_42169545
CHR18_43710174_43714721
CHR18_46067254_46071686
CHR18_48117655_48121905
CHR18_54954604_54958866
CHR18_55176713_55180971
CHR18_58338331_58342581
CHR18_61564967_61569886
CHR18_68682948_68689290
CHR18_69963265_69969429
CHR18_70109340_70113701
CHR18_74837762_74844601
CHR18_75253259_75262063
CHR18_9089217_9093487
CHR18_9320449_9325600
CHR18_9462029_9466417
CHR18_9900483_9904790
CHR19_10384948_10393082
CHR19_11507078_11511342
CHR19_12852530_12856835
CHR19_14177247_14181497
CHR19_15096218_15101077
CHR19_16744_26754
CHR19_18308920_18316856
CHR19_18557105_18561357
CHR19_37760443_37764752
CHR19_3880600_3885354
CHR19_3935696_3939946
CHR19_41078392_41088545
CHR19_43497504_43503140
CHR19_43553560_43558028
CHR19_45028063_45032348
CHR19_45660487_45671118
CHR19_45724734_45728984
CHR19_46456763_46462945
CHR19_47052327_47057434
CHR19_47075606_47081117
CHR19_49012878_49024943
CHR19_49217855_49222141
CHR19_49244503_49248753
CHR19_49695643_49699895
CHR19_50597806_50604910
CHR19_50659592_50665760
CHR19_50687564_50695653
CHR19_50699027_50703359
CHR19_50859841_50864104
CHR19_51055857_51061730
CHR19_51270561_51275106
CHR19_51538633_51542947
CHR19_52425541_52431363
CHR19_54088136_54097302
CHR19_54310974_54317709
CHR19_54555353_54561026
CHR19_54635846_54640096
CHR19_55523696_55527946
CHR19_55832364_55838406
CHR19_55993656_56003286
CHR19_59073778_59078124
CHR19_60319668_60324239
CHR19_60539575_60545723
CHR19_60663998_60668324
CHR19_62043126_62047387
CHR19_62520188_62524783
CHR19_62881716_62885966
CHR19_863450_869107
CHR19_9555459_9559709
CHR19_9907320_9911570
CHR1_100487211_100491478
CHR1_101471662_101475913
CHR1_103837414_103844187
CHR1_1040574_1044838
CHR1_110083697_110088683
CHR1_111015793_111022678
CHR1_113050487_113054743
CHR1_114854554_114858804
CHR1_115013428_115018067
CHR1_117465157_117469434
CHR1_117946626_117950876
CHR1_120052532_120056856
CHR1_14004_23197
CHR1_143642639_143646889
CHR1_143750481_143754731
CHR1_144257100_144261368
CHR1_144793038_144797601
CHR1_145177457_145181727
CHR1_146397679_146402059
CHR1_147665034_147670666
CHR1_149697529_149702056
CHR1_151914236_151918486
CHR1_152561159_152567649
CHR1_153378730_153383120
CHR1_154808206_154812520
CHR1_156226186_156230773
CHR1_157404543_157408839
CHR1_158497798_158502339
CHR1_159545618_159551557
CHR1_160259518_160263768
CHR1_160302704_160307253
CHR1_163863573_163867884
CHR1_163931110_163938224
CHR1_167339070_167343355
CHR1_167662544_167666836
CHR1_168128857_168133161
CHR1_170764611_170769729
CHR1_171947202_171952078
CHR1_175399876_175408005
CHR1_17636861_17642307
CHR1_176957422_176965795
CHR1_181021709_181028766
CHR1_181653610_181657860
CHR1_18303326_18307656
CHR1_191354283_191358623
CHR1_196134899_196139149
CHR1_1968268_1972697
CHR1_198644720_198649289
CHR1_20077868_20082247
CHR1_201039912_201047672
CHR1_203460160_203464463
CHR1_203866653_203872123
CHR1_203985073_203989416
CHR1_204009997_204014667
CHR1_204851628_204856027
CHR1_204872003_204876445
CHR1_204921411_204925754
CHR1_205881586_205885891
CHR1_208023763_208028013
CHR1_208064455_208068748
CHR1_208174718_208178968
CHR1_210939200_210943450
CHR1_211187058_211192257
CHR1_213319713_213324118
CHR1_219976675_219980925
CHR1_220854572_220858825
CHR1_221603274_221607597
CHR1_226390368_226398868
CHR1_226708930_226715683
CHR1_226933991_226938615
CHR1_228841360_228845685
CHR1_229070150_229075185
CHR1_229622695_229630913
CHR1_234511063_234515408
CHR1_238841262_238845585
CHR1_239748910_239753177
CHR1_239758772_239763079
CHR1_240074657_240078917
CHR1_240753318_240758121
CHR1_242879496_242883981
CHR1_247095652_247100051
CHR1_247118785_247123407
CHR1_26627859_26632718
CHR1_28455092_28459388
CHR1_29429278_29436360
CHR1_32699744_32703994
CHR1_33201551_33206501
CHR1_34401802_34407530
CHR1_35314076_35318328
CHR1_35878914_35883230
CHR1_37833333_37837609
CHR1_38002626_38006911
CHR1_38284143_38288537
CHR1_40334759_40339055
CHR1_43407112_43414018
CHR1_45224089_45230484
CHR1_45444065_45448315
CHR1_45728649_45734010
CHR1_45735099_45741821
CHR1_45759393_45763696
CHR1_46955718_46960823
CHR1_50658880_50663296
CHR1_56880107_56884357
CHR1_60164261_60168550
CHR1_6181474_6195325
CHR1_63018890_63023169
CHR1_64008777_64015995
CHR1_65499517_65503767
CHR1_65655405_65659727
CHR1_66768153_66773302
CHR1_6683699_6687963
CHR1_74433013_74439919
CHR1_82035169_82039419
CHR1_84714045_84718295
CHR1_85511210_85519671
CHR1_86633762_86638091
CHR1_86939591_86943915
CHR1_89230125_89234604
CHR1_95310321_95314571
CHR1_95468854_95473104
CHR1_98158412_98162667
CHR20_10143976_10148306
CHR20_1320923_1325245
CHR20_13566800_13571063
CHR20_1394727_1399917
CHR20_18213169_18217906
CHR20_18432687_18437455
CHR20_19977695_19988190
CHR20_23349331_23353603
CHR20_30157677_30161943
CHR20_30325627_30329877
CHR20_3101442_3105692
CHR20_32876344_32880594
CHR20_3396175_3400464
CHR20_35347964_35352236
CHR20_35588760_35593217
CHR20_35752347_35756616
CHR20_36531372_36535649
CHR20_36807010_36811260
CHR20_39679797_39684047
CHR20_41649492_41653749
CHR20_42372473_42376797
CHR20_42583326_42587640
CHR20_42713024_42717290
CHR20_42871576_42875826
CHR20_471604_475982
CHR20_47531838_47537397
CHR20_56394150_56398586
CHR20_5836667_5840925
CHR20_61108037_61112287
CHR20_61959509_61967889
CHR21_16020714_16025274
CHR21_21289003_21293350
CHR21_27137217_27143099
CHR21_29178797_29183064
CHR21_29312770_29319632
CHR21_30233403_30237653
CHR21_33520575_33525060
CHR21_39639574_39646419
CHR21_39670639_39674899
CHR21_45177947_45187688
CHR22_17511404_17515662
CHR22_21192301_21197005
CHR22_24287360_24291695
CHR22_25151801_25156051
CHR22_29317083_29321394
CHR22_29882678_29886995
CHR22_32645581_32649910
CHR22_36527619_36534650
CHR22_37519324_37523607
CHR22_38040166_38049837
CHR22_40699441_40703733
CHR22_41912295_41916551
CHR22_44921662_44925912
CHR22_48603706_48610838
CHR22_48630032_48634282
CHR2_106868292_106873482
CHR2_109904123_109910004
CHR2_111587483_111598543
CHR2_118487349_118495288
CHR2_118559019_118565603
CHR2_119632191_119636441
CHR2_120723383_120727728
CHR2_127580299_127584834
CHR2_133143476_133147752
CHR2_151051660_151055926
CHR2_152662715_152667290
CHR2_158439119_158443369
CHR2_159018221_159024960
CHR2_160362217_160366499
CHR2_161057509_161062051
CHR2_165405424_165410396
CHR2_165855337_165859587
CHR2_169926509_169930759
CHR2_172248727_172253316
CHR2_179836994_179841244
CHR2_181549856_181554619
CHR2_183285741_183291808
CHR2_183648231_183652558
CHR2_183693827_183698128
CHR2_185167837_185172087
CHR2_190152996_190157358
CHR2_190230890_190235214
CHR2_191586389_191590681
CHR2_192247606_192252252
CHR2_192767095_192771389
CHR2_196641026_196645281
CHR2_196743770_196748020
CHR2_197162159_197169080
CHR2_197882957_197887240
CHR2_20052614_20056865
CHR2_201082260_201086537
CHR2_201095624_201099936
CHR2_206251306_206256978
CHR2_207013112_207017362
CHR2_207335116_207341795
CHR2_210743546_210747796
CHR2_213720848_213728078
CHR2_216008285_216012536
CHR2_216942674_216948495
CHR2_216982244_216987577
CHR2_222144494_222149961
CHR2_225157547_225161858
CHR2_228753836_228758105
CHR2_236740641_236744891
CHR2_238890320_238894673
CHR2_240723639_240732246
CHR2_25954110_25958360
CHR2_27043528_27047793
CHR2_27485153_27489500
CHR2_27569709_27575090
CHR2_27844587_27848889
CHR2_28465782_28470608
CHR2_30304398_30308650
CHR2_38002493_38010155
CHR2_38855330_38859639
CHR2_40531963_40536213
CHR2_42441100_42445360
CHR2_60633268_60637637
CHR2_62270757_62280699
CHR2_64601468_64605718
CHR2_68399597_68403847
CHR2_68544745_68551394
CHR2_69090492_69094773
CHR2_71145454_71150033
CHR2_72227721_72231971
CHR2_73462893_73467143
CHR2_73859960_73865579
CHR2_74003960_74008335
CHR2_74471752_74476002
CHR2_74497293_74503150
CHR2_74587544_74595868
CHR2_74727922_74735711
CHR2_96666993_96673050
CHR2_99120879_99127969
CHR3_100836643_100840901
CHR3_101690652_101694902
CHR3_101907349_101911976
CHR3_102713968_102721156
CHR3_102759895_102764152
CHR3_106564902_106569207
CHR3_107069768_107074077
CHR3_109291777_109296125
CHR3_109423188_109427456
CHR3_112269915_112274304
CHR3_112872712_112876962
CHR3_114188989_114193244
CHR3_114715893_114720193
CHR3_115145937_115150187
CHR3_120235616_120239866
CHR3_123033223_123040116
CHR3_12497499_12501777
CHR3_125156669_125166386
CHR3_125928402_125932735
CHR3_128827216_128831499
CHR3_131947582_131951835
CHR3_133235375_133240034
CHR3_133615693_133619943
CHR3_134236442_134240692
CHR3_135003854_135008132
CHR3_13895869_13900119
CHR3_139385337_139389850
CHR3_140542050_140546308
CHR3_142249443_142254182
CHR3_142936240_142940623
CHR3_143779591_143783841
CHR3_144317362_144323079
CHR3_145049229_145053479
CHR3_149894854_149899129
CHR3_150952188_150956468
CHR3_152283370_152288115
CHR3_155524193_155528471
CHR3_156943459_156947709
CHR3_157054111_157058389
CHR3_162571253_162576862
CHR3_168932704_168938845
CHR3_171163773_171168039
CHR3_171615858_171620108
CHR3_173009658_173014429
CHR3_173910950_173915202
CHR3_173947741_173955690
CHR3_179733417_179737667
CHR3_181799153_181803442
CHR3_182189451_182193724
CHR3_183990484_183994734
CHR3_18439594_18444569
CHR3_18454458_18462488
CHR3_185214134_185221921
CHR3_185461107_185465445
CHR3_186560163_186564473
CHR3_186698736_186703017
CHR3_187137700_187142012
CHR3_187561721_187566197
CHR3_191320662_191326248
CHR3_19161520_19165770
CHR3_193607956_193612206
CHR3_193927316_193931566
CHR3_194117572_194122144
CHR3_195873450_195877709
CHR3_199167967_199174771
CHR3_23216311_23220561
CHR3_24506895_24514817
CHR3_26635800_26641911
CHR3_29294367_29298778
CHR3_31545967_31550244
CHR3_3195635_3199890
CHR3_37465109_37469566
CHR3_3813049_3817303
CHR3_39065010_39069276
CHR3_42817258_42826729
CHR3_44351136_44356021
CHR3_44568216_44572466
CHR3_44725641_44729891
CHR3_4506636_4510887
CHR3_45401571_45405828
CHR3_45857833_45862125
CHR3_46011554_46015804
CHR3_49811522_49816440
CHR3_50623353_50630378
CHR3_52004173_52008498
CHR3_56562730_56567005
CHR3_65998273_66003049
CHR3_66632785_66637625
CHR3_67128592_67132842
CHR3_69867822_69872072
CHR3_71714844_71719330
CHR3_72577714_72581964
CHR3_72979471_72983788
CHR3_77169120_77173370
CHR3_85087322_85091602
CHR3_87355786_87360036
CHR3_95174645_95182432
CHR3_9569663_9573986
CHR3_99723298_99727945
CHR4_103484621_103489154
CHR4_104338265_104342515
CHR4_105631166_105635416
CHR4_109068665_109072939
CHR4_109126818_109131260
CHR4_109303487_109312527
CHR4_110869910_110874160
CHR4_113955213_113959463
CHR4_119975952_119982770
CHR4_120349738_120356615
CHR4_120440485_120444738
CHR4_128770064_128774319
CHR4_128919402_128923652
CHR4_129427650_129432207
CHR4_13094122_13098557
CHR4_134286419_134293310
CHR4_138672017_138676579
CHR4_140696258_140700508
CHR4_141293933_141298183
CHR4_141510734_141517464
CHR4_141661301_141665551
CHR4_142272389_142277566
CHR4_144650565_144655064
CHR4_148754486_148758795
CHR4_152900846_152905096
CHR4_156516822_156521072
CHR4_159863248_159867502
CHR4_164631791_164636064
CHR4_165523902_165528152
CHR4_166516037_166520555
CHR4_169475723_169479978
CHR4_170774796_170779468
CHR4_170914873_170919133
CHR4_171184186_171188436
CHR4_17122049_17126737
CHR4_17631724_17635977
CHR4_177352272_177357316
CHR4_186629092_186633376
CHR4_187223802_187228075
CHR4_37128494_37132744
CHR4_40950185_40954476
CHR4_41628425_41632913
CHR4_53926206_53930499
CHR4_57465298_57469548
CHR4_6761704_6769551
CHR4_71769597_71773869
CHR4_77130365_77134615
CHR4_80078783_80083081
CHR4_81211048_81221735
CHR4_84171762_84176149
CHR4_84249270_84253520
CHR4_89515414_89519916
CHR4_90249490_90253740
CHR4_95588559_95592841
CHR5_107744260_107749198
CHR5_110099152_110106050
CHR5_111779678_111786409
CHR5_113722414_113726664
CHR5_114543005_114547642
CHR5_115179502_115183804
CHR5_118628861_118633111
CHR5_118715948_118720378
CHR5_121322054_121326333
CHR5_122135148_122139415
CHR5_122399547_122403824
CHR5_126393395_126397649
CHR5_128454838_128459112
CHR5_137116916_137121438
CHR5_138802288_138806538
CHR5_140282985_140287235
CHR5_140407644_140411912
CHR5_141237378_141241638
CHR5_143527129_143533909
CHR5_14923862_14928376
CHR5_153546987_153551237
CHR5_156501703_156505953
CHR5_159365257_159370835
CHR5_159729450_159733707
CHR5_162793654_162797954
CHR5_168939854_168944104
CHR5_16988389_16992872
CHR5_176948318_176952568
CHR5_177985886_177993722
CHR5_34688773_34693024
CHR5_39109498_39113760
CHR5_40870317_40877969
CHR5_44423791_44428123
CHR5_49995069_50000236
CHR5_52128195_52132551
CHR5_52438934_52444855
CHR5_52888725_52892991
CHR5_53641410_53645660
CHR5_54488243_54492493
CHR5_54564432_54568765
CHR5_55043098_55047352
CHR5_57911195_57915445
CHR5_58330766_58335016
CHR5_60030963_60035213
CHR5_65472418_65476668
CHR5_66332754_66337004
CHR5_68888246_68892641
CHR5_69743434_69747788
CHR5_70398461_70402775
CHR5_72779606_72783856
CHR5_76969528_76973778
CHR5_78843623_78848956
CHR5_85946039_85950325
CHR5_86595960_86601271
CHR5_93472245_93476495
CHR5_96020032_96024676
CHR5_96060760_96065047
CHR6_101949889_101954624
CHR6_105956902_105961162
CHR6_106879234_106883861
CHR6_109809590_109813853
CHR6_109910383_109914633
CHR6_110115660_110122613
CHR6_111512001_111516251
CHR6_112511866_112518895
CHR6_117040842_117045106
CHR6_121696573_121700825
CHR6_121794986_121799355
CHR6_122969575_122973993
CHR6_126699462_126703749
CHR6_127626188_127630462
CHR6_131990266_131994556
CHR6_132875109_132879394
CHR6_133160608_133164940
CHR6_133173900_133178171
CHR6_134312493_134316832
CHR6_135540645_135545094
CHR6_14222214_14226731
CHR6_144457637_144461947
CHR6_149106656_149110961
CHR6_149925716_149929970
CHR6_150285089_150289407
CHR6_150301328_150305621
CHR6_157663777_157668141
CHR6_15770433_15774750
CHR6_158319406_158323656
CHR6_158983058_158991837
CHR6_160306620_160310870
CHR6_165994797_165999532
CHR6_166317528_166321854
CHR6_167195011_167199291
CHR6_170440648_170444898
CHR6_233600_237850
CHR6_24461609_24469759
CHR6_24507660_24511910
CHR6_24753612_24757862
CHR6_25245261_25250036
CHR6_26701658_26705918
CHR6_26766991_26771241
CHR6_28293936_28304554
CHR6_28339371_28343661
CHR6_28422237_28426487
CHR6_28474737_28478987
CHR6_28661861_28666591
CHR6_29795663_29799969
CHR6_29823999_29828249
CHR6_30643648_30650320
CHR6_31347084_31351342
CHR6_31432164_31436423
CHR6_31653340_31663705
CHR6_36269027_36273277
CHR6_36949980_36954247
CHR6_37330025_37336890
CHR6_38778105_38782395
CHR6_42122728_42126987
CHR6_42636535_42640785
CHR6_44388291_44392541
CHR6_46725137_46731982
CHR6_47384467_47389139
CHR6_53320934_53325401
CHR6_53516720_53521290
CHR6_53763753_53768486
CHR6_56924382_56928796
CHR6_57286880_57291138
CHR6_64400480_64404730
CHR6_70629668_70633918
CHR6_7531930_7536203
CHR6_79630407_79634740
CHR6_79843767_79848208
CHR6_80303116_80307366
CHR6_8047030_8051280
CHR6_80767575_80771827
CHR6_80869582_80873874
CHR6_84993283_84997545
CHR6_88170939_88175199
CHR6_94185243_94189508
CHR6_96567089_96571339
CHR6_97388031_97395421
CHR6_97451717_97455976
CHR6_97475823_97480089
CHR7_101242504_101248351
CHR7_106087816_106092327
CHR7_107168321_107172571
CHR7_107883271_107887565
CHR7_110514918_110519168
CHR7_112366418_112370668
CHR7_112545123_112549373
CHR7_116286298_116290594
CHR7_117300014_117304297
CHR7_119697457_119702053
CHR7_120284663_120288913
CHR7_120374552_120378855
CHR7_12213950_12218222
CHR7_122959488_122965374
CHR7_122984311_122988694
CHR7_126818809_126823503
CHR7_12689505_12694235
CHR7_127075937_127080231
CHR7_127832482_127841042
CHR7_127879680_127884037
CHR7_128568447_128572697
CHR7_131911019_131915269
CHR7_133459091_133463394
CHR7_133651438_133655843
CHR7_137181399_137185649
CHR7_139121015_139127656
CHR7_139522456_139526710
CHR7_139744018_139748280
CHR7_140270244_140274533
CHR7_140356181_140364716
CHR7_142259413_142263663
CHR7_142667185_142671473
CHR7_145441261_145445511
CHR7_150351769_150357219
CHR7_150666290_150674114
CHR7_151203978_151209706
CHR7_151350296_151354546
CHR7_153211851_153216105
CHR7_154938675_154944334
CHR7_156492468_156499486
CHR7_15691981_15696319
CHR7_158314330_158318580
CHR7_17301270_17306093
CHR7_19714435_19718685
CHR7_24576025_24580359
CHR7_24985535_24989785
CHR7_25130652_25134980
CHR7_26869981_26874366
CHR7_27101300_27105619
CHR7_27108169_27112419
CHR7_27117991_27123641
CHR7_27132414_27140424
CHR7_27162071_27166321
CHR7_27205471_27209750
CHR7_27245445_27249695
CHR7_27668269_27672627
CHR7_27742820_27747103
CHR7_28412025_28419418
CHR7_29197350_29201662
CHR7_32076236_32081016
CHR7_33114777_33119027
CHR7_33907346_33912449
CHR7_35043428_35047678
CHR7_38914570_38918825
CHR7_43734822_43739134
CHR7_44203602_44207922
CHR7_44587566_44591855
CHR7_45117048_45121342
CHR7_50484166_50489042
CHR7_54792031_54797933
CHR7_64235537_64239787
CHR7_64746711_64750961
CHR7_65304248_65308498
CHR7_68698341_68705120
CHR7_72609117_72613460
CHR7_75748810_75753344
CHR7_75925453_75929769
CHR7_83115510_83119760
CHR7_86683398_86690467
CHR7_89708944_89713210
CHR7_90725532_90732580
CHR7_91404627_91408925
CHR7_91911226_91915573
CHR7_92056839_92061142
CHR7_92692968_92700364
CHR7_93470769_93475126
CHR7_95062989_95067239
CHR7_96581452_96585708
CHR7_98310548_98314878
CHR7_99447654_99451907
CHR7_99516501_99520786
CHR8_100022345_100027247
CHR8_100972707_100978571
CHR8_101226103_101232806
CHR8_101640396_101644688
CHR8_101802717_101807615
CHR8_105669554_105673844
CHR8_10733959_10738296
CHR8_109329361_109333629
CHR8_109521528_109525791
CHR8_11095508_11099785
CHR8_114517668_114521918
CHR8_117836467_117840723
CHR8_117952312_117959682
CHR8_118598710_118602960
CHR8_119702551_119706801
CHR8_12088235_12092500
CHR8_123859581_123863919
CHR8_124846383_124850812
CHR8_125528742_125533003
CHR8_127638898_127643148
CHR8_131097079_131101379
CHR8_133853285_133857535
CHR8_144312304_144316620
CHR8_146096870_146101154
CHR8_146245129_146249417
CHR8_16925618_16929868
CHR8_17054408_17059151
CHR8_1756048_1760339
CHR8_21826383_21833877
CHR8_22069538_22079613
CHR8_23153613_23160853
CHR8_26292939_26297289
CHR8_28000167_28007394
CHR8_32620782_32625032
CHR8_33543056_33547685
CHR8_343307_347704
CHR8_37709806_37714110
CHR8_4838986_4843236
CHR8_54952494_54956867
CHR8_57283368_57289892
CHR8_61355711_61360008
CHR8_66716027_66720292
CHR8_670476_679300
CHR8_67500316_67508039
CHR8_67846515_67850765
CHR8_69023656_69027906
CHR8_74080160_74084419
CHR8_74366390_74371923
CHR8_75395367_75399617
CHR8_75421707_75426001
CHR8_77752569_77756819
CHR8_79587390_79591640
CHR8_79737384_79741664
CHR8_85777216_85781466
CHR8_8894359_8898609
CHR9_102827351_102831868
CHR9_106546289_106550539
CHR9_107493145_107497420
CHR9_111439388_111443642
CHR9_112057843_112062142
CHR9_112381057_112385481
CHR9_114858067_114862317
CHR9_114949612_114957409
CHR9_115954551_115958801
CHR9_116306321_116311051
CHR9_125069914_125074164
CHR9_12761511_12765795
CHR9_129410889_129415140
CHR9_129927147_129934033
CHR9_133944188_133948574
CHR9_134271292_134276181
CHR9_134444313_134448563
CHR9_138276423_138281008
CHR9_139434167_139440935
CHR9_15296494_15300744
CHR9_15539394_15546982
CHR9_2001718_2006091
CHR9_20611700_20616005
CHR9_21324145_21328871
CHR9_21789134_21793420
CHR9_23810728_23814978
CHR9_23815547_23819797
CHR9_27562726_27567342
CHR9_32371132_32375468
CHR9_32562377_32566682
CHR9_34609721_34614015
CHR9_35801405_35808542
CHR9_36023405_36027687
CHR9_36177433_36181728
CHR9_37637551_37641801
CHR9_43121306_43127040
CHR9_4476939_4481193
CHR9_5437058_5441310
CHR9_70506938_70511188
CHR9_70581283_70585540
CHR9_73572463_73576728
CHR9_76832380_76836630
CHR9_76889778_76896453
CHR9_77691940_77696190
CHR9_78260465_78264715
CHR9_78710073_78714323
CHR9_78978680_78982930
CHR9_83490480_83497750
CHR9_87545959_87550229
CHR9_88158379_88162709
CHR9_93225215_93229465
CHR9_93750233_93755765
CHR9_93916731_93921011
CHR9_99037099_99041349
CHR9_99210624_99214878
CHR9_99723903_99728173
CHRX_102395994_102400277
CHRX_10547709_10552031
CHRX_105738357_105743292
CHRX_105853049_105857460
CHRX_105929074_105933324
CHRX_106247936_106252209
CHRX_114374141_114378391
CHRX_114698245_114702514
CHRX_11682698_11689695
CHRX_118250790_118255051
CHRX_118623091_118627356
CHRX_119262353_119269384
CHRX_128804366_128809054
CHRX_128940849_128945099
CHRX_129229804_129234054
CHRX_134059579_134063830
CHRX_135403836_135408086
CHRX_146797660_146801986
CHRX_148393839_148398341
CHRX_148520350_148524875
CHRX_151857400_151861650
CHRX_15259285_15267066
CHRX_153686122_153690457
CHRX_153903442_153909151
CHRX_18350177_18354427
CHRX_24389834_24394224
CHRX_2615727_2620151
CHRX_28511979_28516229
CHRX_38302182_38306490
CHRX_48211943_48222073
CHRX_48248814_48253865
CHRX_51499766_51504016
CHRX_51559394_51563644
CHRX_53270333_53274829
CHRX_53477278_53481548
CHRX_54847395_54852967
CHRX_55036485_55044292
CHRX_64112311_64116638
CHRX_71910057_71914906
CHRX_72079029_72083878
CHRX_80263022_80267293
CHRX_82646456_82654378
CHRX_92812360_92818764
CHRX_99777700_99781950
CHRX_99872404_99876654
CHRX_99958503_99962795
CHRY_2766122_2770954
CHRY_57619849_57624181

## Sheet: promoters and genes
promo	symbol
CHR4_165523902_165528152	1-Mar
CHR5_126393395_126397649	3-Mar
CHR22_40699441_40703733	3-Sep
CHR2_216942674_216948495	4-Mar
CHR10_94037399_94044324	5-Mar
CHR10_45409610_45414856	8-Mar
CHR3_173910950_173915202	AADACL1
CHR6_44388291_44392541	AARS2
CHR17_32376787_32381157	AATF
CHR7_150351769_150357219	ABCB8
CHR3_185214134_185221921	ABCC5
CHR6_30643648_30650320	ABCF1
CHR14_22133486_22141195	ABHD4
CHR17_1029131_1033381	ABR
CHR6_26701658_26705918	ABT1
CHR7_150351769_150357219	ACCN3
CHR7_96581452_96585708	ACN9
CHR9_32371132_32375468	ACO1
CHR10_90626102_90630755	ACTA2
CHR11_66067466_66073747	ACTN3
CHR20_36807010_36811260	ACTR5
CHR2_158439119_158443369	ACVR1
CHR20_42713024_42717290	ADA
CHR2_207013112_207017362	ADAM23
CHR21_27137217_27143099	ADAMTS1
CHR8_67500316_67508039	ADHFE1
CHR22_24287360_24291695	ADRBK2
CHR2_64601468_64605718	AFTPH
CHR12_56417546_56425851	AGAP2
CHR9_87545959_87550229	AGTPBP1
CHR3_149894854_149899129	AGTR1
CHR7_17301270_17306093	AHR
CHR7_91404627_91408925	AKAP9
CHR3_106564902_106569207	ALCAM
CHR1_163931110_163938224	ALDH9A1
CHR16_5055223_5062593	ALG1
CHR1_95310321_95314571	ALG14
CHR2_73462893_73467143	ALMS1
CHR12_94857701_94864059	AMDHD1
CHR12_45759165_45763501	AMIGO2
CHR1_176957422_176965795	ANGPTL1
CHR4_113955213_113959463	ANK2
CHR5_14923862_14928376	ANKH
CHR9_43121306_43127040	ANKRD20A2
CHR9_43121306_43127040	ANKRD20A3
CHR1_144257100_144261368	ANKRD35
CHR2_197882957_197887240	ANKRD44
CHR8_101640396_101644688	ANKRD46
CHR12_98901430_98906063	ANKS1B
CHR4_165523902_165528152	ANP32C
CHR2_69090492_69094773	ANTXR1
CHR4_81211048_81221735	ANTXR2
CHR10_74843059_74847331	ANXA7
CHR11_6396126_6400720	APBB1
CHRX_55036485_55044292	APEX2
CHR2_68544745_68551394	APLF
CHR16_28409831_28416905	APOB48R
CHR12_104153292_104157638	APPL2
CHR6_131990266_131994556	ARG1
CHR13_106017712_106021986	ARGLU1
CHR11_110087233_110092622	ARHGAP20
CHR19_47075606_47081117	ARHGEF1
CHR8_1756048_1760339	ARHGEF10
CHR3_95174645_95182432	ARL13B
CHR5_53641410_53645660	ARL15
CHR7_12689505_12694235	ARL4A
CHR3_139385337_139389850	ARMC8
CHR12_27373553_27378004	ARNTL2
CHR10_5747791_5752047	ASB13
CHR2_190230890_190235214	ASNSD1
CHR22_25151801_25156051	ASPHD2
CHR11_61858016_61862290	ASRGL1
CHR1_175399876_175408005	ASTN1
CHR2_25954110_25958360	ASXL2
CHR1_63018890_63023169	ATG4C
CHR6_106879234_106883861	ATG5
CHR7_150351769_150357219	ATG9B
CHR3_183990484_183994734	ATP11B
CHR1_167339070_167343355	ATP1B1
CHR12_52351948_52360196	ATP5G2
CHR13_51481050_51487131	ATP7B
CHR1_152561159_152567649	ATP8B2
CHR3_143779591_143783841	ATR
CHR20_3396175_3400464	ATRN
CHR7_68698341_68705120	AUTS2
CHR2_62270757_62280699	B3GNT2
CHR11_63805804_63817456	BAD
CHR15_38515711_38521452	BAHD1
CHR9_134444313_134448563	BARHL1
CHR1_210939200_210943450	BATF3
CHR19_52425541_52431363	BBC3
CHR1_115013428_115018067	BCAS2
CHR6_80869582_80873874	BCKDHB
CHR1_85511210_85519671	BCL10
CHR2_60633268_60637637	BCL11A
CHR2_111587483_111598543	BCL2L11
CHR7_72609117_72613460	BCL7B
CHRX_128940849_128945099	BCORL1
CHR6_56924382_56928796	BEND6
CHR7_93470769_93475126	BET1
CHR12_26168363_26172770	BHLHB3
CHR20_61108037_61112287	BHLHB4
CHR2_127580299_127584834	BIN1
CHR20_35588760_35593217	BLCAP
CHR17_25642312_25646700	BLMH
CHR19_45660487_45671118	BLVRB
CHR8_22069538_22079613	BMP1
CHR15_81743722_81747972	BNC1
CHR8_26292939_26297289	BNIP3L
CHR7_140270244_140274533	BRAF
CHR22_48603706_48610838	BRD1
CHR6_36269027_36273277	BRPF3
CHR18_33398921_33403441	BRUNOL4
CHR10_124900359_124904678	BUB3
CHR1_84714045_84718295	BXDC5
CHR10_120503998_120508248	C10orf46
CHR10_105868305_105873461	C10orf78
CHR10_15941753_15946025	C10orf97
CHR11_30297724_30301985	C11orf46
CHR11_71500713_71504974	C11orf51
CHR11_36569144_36573418	C11orf74
CHR12_86944229_86954206	C12orf29
CHR12_86944229_86954206	C12orf50
CHR12_62901550_62905819	C12orf66
CHR12_46860165_46864431	C12orf68
CHR14_75684511_75688767	C14orf118
CHR14_80474887_80481284	C14orf145
CHR14_103456841_103461119	C14orf2
CHR15_43601544_43605794	C15orf21
CHR15_74135853_74140103	C15orf27
CHR15_32288731_32293050	C15orf29
CHR16_8619548_8623798	C16orf68
CHR16_5055223_5062593	C16orf89
CHR18_13598165_13602593	C18orf1
CHR18_69963265_69969429	C18orf55
CHR19_863450_869107	C19orf22
CHR19_55993656_56003286	C19orf48
CHR2_119632191_119636441	C1QL2
CHR5_159729450_159733707	C1QTNF2
CHR1_208064455_208068748	C1orf107
CHR1_167662544_167666836	C1orf114
CHR1_1040574_1044838	C1orf159
CHR1_229070150_229075185	C1orf198
CHR1_196134899_196139149	C1orf53
CHR1_208023763_208028013	C1orf74
CHR1_170764611_170769729	C1orf9
CHR1_34401802_34407530	C1orf94
CHR20_61959509_61967889	C20orf135
CHR20_42372473_42376797	C20orf142
CHR20_19977695_19988190	C20orf26
CHR21_30233403_30237653	C21orf41
CHR21_45177947_45187688	C21orf70
CHR2_161057509_161062051	C2orf12
CHR2_99120879_99127969	C2orf15
CHR2_74727922_74735711	C2orf65
CHR2_210743546_210747796	C2orf67
CHR2_73859960_73865579	C2orf78
CHR2_74497293_74503150	C2orf81
CHR3_44351136_44356021	C3orf23
CHR3_194117572_194122144	C3orf59
CHR3_56562730_56567005	C3orf63
CHR4_37128494_37132744	C4orf19
CHR4_170914873_170919133	C4orf27
CHR4_164631791_164636064	C4orf43
CHR6_88170939_88175199	C6orf165
CHR6_121696573_121700825	C6orf170
CHR6_126699462_126703749	C6orf173
CHR6_133160608_133164940	C6orf192
CHR6_110115660_110122613	C6orf199
CHR6_112511866_112518895	C6orf225
CHR6_97451717_97455976	C6orf66
CHR6_149925716_149929970	C6orf72
CHR7_43734822_43739134	C7orf44
CHR7_127075937_127080231	C7orf54
CHR8_11095508_11099785	C8orf16
CHR8_146245129_146249417	C8orf33
CHR9_12761511_12765795	C9orf150
CHR9_99723903_99728173	C9orf156
CHR9_76832380_76836630	C9orf41
CHR9_4476939_4481193	C9orf68
CHR9_27562726_27567342	C9orf72
CHR9_15539394_15546982	C9orf93
CHR9_76889778_76896453	C9orf95
CHR17_47589672_47595192	CA10
CHR8_61355711_61360008	CA8
CHR2_152662715_152667290	CACNB4
CHR3_85087322_85091602	CADM2
CHR1_157404543_157408839	CADM3
CHR3_185461107_185465445	CAMK2N2
CHR12_74005758_74015479	CAPS2
CHR7_116286298_116290594	CAPZA2
CHR5_40870317_40877969	CARD6
CHR13_110062438_110070201	CARKD
CHR5_96060760_96065047	CAST
CHR3_107069768_107074077	CBLB
CHR7_107168321_107172571	CBLL1
CHR16_47872224_47876474	CBLN1
CHR1_89230125_89234604	CCBL2
CHR3_42817258_42826729	CCBP2
CHR4_186629092_186633376	CCDC110
CHR7_92692968_92700364	CCDC132
CHR3_125156669_125166386	CCDC14
CHR2_159018221_159024960	CCDC148
CHR12_94857701_94864059	CCDC38
CHR12_93376862_93381112	CCDC41
CHR3_114715893_114720193	CCDC52
CHR12_100979153_100983477	CCDC53
CHR17_38200835_38207730	CCDC56
CHR3_56562730_56567005	CCDC66
CHR10_32771546_32776070	CCDC7
CHR2_118487349_118495288	CCDC93
CHR5_168939854_168944104	CCDC99
CHR5_162793654_162797954	CCNG1
CHR5_54564432_54568765	CCNO
CHR6_109809590_109813853	CD164
CHR9_5437058_5441310	CD274
CHR19_50597806_50604910	CD3EAP
CHR3_109291777_109296125	CD47
CHR6_14222214_14226731	CD83
CHRX_2615727_2620151	CD99
CHR1_191354283_191358623	CDC73
CHR3_49811522_49816440	CDH29
CHR18_61564967_61569886	CDH7
CHR11_67027666_67036178	CDK2AP2
CHR13_25723255_25727528	CDK8
CHRX_18350177_18354427	CDKL5
CHR5_115179502_115183804	CDO1
CHR4_104338265_104342515	CENPE
CHR13_24394196_24399364	CENPJ
CHR17_16192519_16196769	CENPV
CHR15_46889769_46894019	CEP152
CHR16_65522347_65529304	CES2
CHR14_34251946_34257149	CFL2
CHR14_54042836_54047123	CGRRF1
CHR10_90956281_90960551	CH25H
CHR8_57283368_57289892	CHCHD7
CHR1_145177457_145181727	CHD1L
CHR20_39679797_39684047	CHD6
CHR20_5836667_5840925	CHGB
CHR18_11837925_11842216	CHMP1B
CHR3_87355786_87360036	CHMP2B
CHR8_23153613_23160853	CHMP7
CHR7_29197350_29201662	CHN2
CHR15_39307228_39313687	CHP
CHR15_76641460_76645710	CHRNA5
CHR3_144317362_144323079	CHST2
CHR14_64447392_64451644	CHURC1
CHR3_50623353_50630378	CISH
CHR4_170774796_170779468	CLCN3
CHR3_171615858_171620108	CLDN11
CHR3_99723298_99727945	CLDND1
CHR15_72691754_72696048	CLK3
CHR5_177985886_177993722	CLK4
CHR16_28409831_28416905	CLN3
CHR9_36177433_36181728	CLTA
CHR16_3484672_3491767	CLUAP1
CHR6_25245261_25250036	CMAH
CHR16_65287243_65291611	CMTM4
CHR11_6208021_6217659	CNGA4
CHR14_53977148_53981399	CNIH
CHR19_11507078_11511342	CNN1
CHR10_104664564_104669603	CNNM2
CHR4_6761704_6769551	CNO
CHR2_68399597_68403847	CNRIP1
CHR17_38200835_38207730	CNTD1
CHR12_39369124_39373374	CNTN1
CHR7_145441261_145445511	CNTNAP2
CHR2_165405424_165410396	COBLL1
CHR1_228841360_228845685	COG2
CHR13_39124313_39128623	COG6
CHR17_52392653_52396910	COIL
CHR6_70629668_70633918	COL19A1
CHR9_115954551_115958801	COL27A1
CHR3_100836643_100840901	COL8A1
CHR3_150952188_150956468	COMMD2
CHR10_22641804_22646080	COMMD3
CHR4_84171762_84176149	COPS4
CHR16_83208369_83212684	COTL1
CHR8_100972707_100978571	COX6C
CHR5_85946039_85950325	COX7C
CHR4_166516037_166520555	CPE
CHR10_94037399_94044324	CPEB3
CHR3_133235375_133240034	CPNE4
CHR12_37584928_37589187	CPNE8
CHR12_92591781_92596373	CRADD
CHR3_3195635_3199890	CRBN
CHR11_45822104_45826354	CRY2
CHR16_21216176_21225418	CRYM
CHR12_10766411_10770678	CSDA
CHR8_4838986_4843236	CSMD1
CHR1_34401802_34407530	CSMD2
CHR8_114517668_114521918	CSMD3
CHR20_471604_475982	CSNK2A1
CHR16_56788407_56792783	CSNK2A2
CHRX_99958503_99962795	CSTF2
CHR10_53128595_53132861	CSTF2T
CHR20_35752347_35756616	CTNNBL1
CHR7_117300014_117304297	CTTNBP2
CHR10_104181569_104185843	CUEDC2
CHR10_11096432_11100684	CUGBP2
CHR2_225157547_225161858	CUL3
CHR7_101242504_101248351	CUX1
CHR3_46011554_46015804	CXCR6
CHR18_46067254_46071686	CXXC1
CHR4_105631166_105635416	CXXC4
CHRX_105738357_105743292	CXorf57
CHR18_70109340_70113701	CYB5A
CHR7_25130652_25134980	CYCS
CHR2_72227721_72231971	CYP26B1
CHR12_56446395_56456022	CYP27B1
CHR1_60164261_60168550	CYP2J2
CHR4_109068665_109072939	CYP2U1
CHR6_46725137_46731982	CYP39A1
CHR14_22127202_22131469	DAD1
CHR11_61200985_61205235	DAGLA
CHR1_100487211_100491478	DBT
CHR12_43730399_43734649	DBX2
CHR18_48117655_48121905	DCC
CHR11_31344462_31351433	DCDC1
CHR2_74471752_74476002	DCTN1
CHR12_56226421_56231038	DCTN2
CHR9_34609721_34614015	DCTN3
CHR11_102467329_102471579	DCUN1D5
CHR11_125276100_125281815	DDX25
CHR17_33076838_33081100	DDX52
CHR4_169475723_169479978	DDX60
CHR5_60030963_60035213	DEPDC1B
CHR9_116306321_116311051	DFNB31
CHR22_17511404_17515662	DGCR14
CHR3_187561721_187566197	DGKG
CHR7_137181399_137185649	DGKI
CHR2_74003960_74008335	DGUOK
CHR1_26627859_26632718	DHDDS
CHR16_70596643_70600913	DHODH
CHR3_155524193_155528471	DHX36
CHR11_65303368_65311854	DKFZp761E198
CHR11_83705278_83709528	DLG2
CHR10_79355634_79359884	DLG5
CHR6_170440648_170444898	DLL1
CHR15_49701491_49705741	DMXL2
CHR2_196641026_196645281	DNAH7
CHR2_183285741_183291808	DNAJC10
CHR1_6683699_6687963	DNAJC11
CHR3_133615693_133619943	DNAJC13
CHR5_138802288_138806538	DNAJC18
CHR3_182189451_182193724	DNAJC19
CHR11_31344462_31351433	DNAJC24
CHR1_65499517_65503767	DNAJC6
CHR22_37519324_37523607	DNAL4
CHR19_12852530_12856835	DNASE2
CHR8_21826383_21833877	DOK2
CHR1_153378730_153383120	DPM3
CHR1_98158412_98162667	DPYD
CHR6_15770433_15774750	DTNBP1
CHR1_219976675_219980925	DUSP10
CHR2_73859960_73865579	DUSP11
CHR2_183648231_183652558	DUSP19
CHR6_233600_237850	DUSP22
CHR17_39209834_39215372	DUSP3
CHR2_172248727_172253316	DYNC1I2
CHR16_65342251_65346526	DYNC1LI2
CHR11_102481875_102486210	DYNC2H1
CHR17_53512297_53516547	DYNLL2
CHR16_79128854_79133172	DYNLRB2
CHR6_158983058_158991837	DYNLT1
CHR1_204872003_204876445	DYRK3
CHR3_123033223_123040116	EAF2
CHR1_43407112_43414018	EBNA1BP2
CHR3_173947741_173955690	ECT2
CHR11_85629962_85634662	EED
CHR6_8047030_8051280	EEF1E1
CHR19_3935696_3939946	EEF2
CHR13_21075557_21079812	EFHA1
CHR8_16925618_16929868	EFHA2
CHR1_229622695_229630913	EGLN1
CHR15_40051284_40055542	EHD4
CHR8_109329361_109333629	EIF3E
CHR8_117836467_117840723	EIF3H
CHR9_23815547_23819797	ELAVL2
CHR1_203866653_203872123	ELK4
CHR11_106963783_106968436	ELMOD1
CHR4_141661301_141665551	ELMOD2
CHR6_53320934_53325401	ELOVL5
CHR8_28000167_28007394	ELP3
CHR7_154938675_154944334	EN2
CHR10_101405752_101410002	ENTPD7
CHR5_111779678_111786409	EPB41L4A
CHR1_38002626_38006911	EPHA10
CHR2_222144494_222149961	EPHA4
CHR6_94185243_94189508	EPHA7
CHR7_142259413_142263663	EPHB6
CHR5_96060760_96065047	ERAP1
CHR19_50597806_50604910	ERCC1
CHR16_13918023_13922291	ERCC4
CHR10_50416328_50421090	ERCC6
CHR8_670476_679300	ERICH1
CHR8_37709806_37714110	ERLIN2
CHR1_234511063_234515408	ERO1LB
CHR13_46268533_46272868	ESD
CHR7_27245445_27249695	EVX1
CHR15_39307228_39313687	EXDL1
CHR1_240074657_240078917	EXO1
CHR17_71578986_71587653	EXOC7
CHR17_38149824_38154074	EZH1
CHRX_153903442_153909151	F8
CHRX_153903442_153909151	F8A1
CHRX_153903442_153909151	F8A3
CHR6_167195011_167199291	FAM103A1
CHR11_58627785_58632035	FAM111B
CHR17_45195732_45200018	FAM117A
CHR9_70581283_70585540	FAM122A
CHRX_92812360_92818764	FAM133A
CHR7_92056839_92061142	FAM133B
CHR15_60139189_60147243	FAM148A
CHR1_242879496_242883981	FAM152A
CHR10_116567992_116572522	FAM160B1
CHR8_79737384_79741664	FAM164A
CHR5_93472245_93476495	FAM172A
CHR10_124628318_124634034	FAM24B
CHR1_117946626_117950876	FAM46C
CHR13_36531026_36535323	FAM48A
CHR1_175399876_175408005	FAM5B
CHR7_158314330_158318580	FAM62B
CHR12_98901430_98906063	FAM71C
CHR15_57514163_57518413	FAM81A
CHR2_38002493_38010155	FAM82A1
CHR8_127638898_127643148	FAM84B
CHR16_5086992_5091282	FAM86A
CHR8_124846383_124850812	FAM91A1
CHR16_65522347_65529304	FAM96B
CHR15_36530146_36534399	FAM98B
CHR10_127570860_127578517	FANK1
CHR10_90736767_90741053	FAS
CHR2_207335116_207341795	FASTKD2
CHR19_45028063_45032348	FBL
CHR10_104166078_104172965	FBXL15
CHR5_107744260_107749198	FBXL17
CHR18_69963265_69969429	FBXO15
CHR12_116111746_116116183	FBXO21
CHR8_343307_347704	FBXO25
CHR14_38970621_38974927	FBXO33
CHR8_101226103_101232806	FBXO43
CHR2_68544745_68551394	FBXO48
CHR12_115829643_115833893	FBXW8
CHR17_70379939_70384210	FDXR
CHR10_95231279_95235563	FER1L3
CHR5_44423791_44428123	FGF10
CHR3_193927316_193931566	FGF12
CHR13_101851374_101855625	FGF14
CHR1_239748910_239753177	FH
CHR16_65836864_65842371	FHOD1
CHR6_110115660_110122613	FIG4
CHR7_50484166_50489042	FIGNL1
CHR20_1320923_1325245	FKBP1A
CHR19_54310974_54317709	FLJ10490
CHR9_139434167_139440935	FLJ20433
CHR7_106087816_106092327	FLJ36031
CHR10_8133172_8138953	FLJ45983
CHRX_146797660_146801986	FMR1
CHR2_216008285_216012536	FN1
CHR14_64638060_64642480	FNTB
CHR19_50659592_50665760	FOSB
CHR2_28465782_28470608	FOSL2
CHR19_51055857_51061730	FOXA3
CHR5_72779606_72783856	FOXD1
CHR14_88952351_88956627	FOXN3
CHR3_71714844_71719330	FOXP1
CHR1_74433013_74439919	FPGT
CHR9_37637551_37641801	FRMPD1
CHR2_27485153_27489500	FTHL3P
CHRX_48211943_48222073	FTSJ1
CHR16_69879842_69884514	FTSJD1
CHR6_96567089_96571339	FUT9
CHR3_46011554_46015804	FYCO1
CHR16_74154249_74158558	GABARAPL2
CHR5_153546987_153551237	GALNT10
CHR7_151350296_151354546	GALNT11
CHR17_71578986_71587653	GALR2
CHR12_99488119_99492369	GAS2L3
CHR13_113543412_113547668	GAS6
CHR10_8133172_8138953	GATA3
CHR7_91911226_91915573	GATAD1
CHR2_236740641_236744891	GBX2
CHR22_36527619_36534650	GCAT
CHR2_27569709_27575090	GCKR
CHR6_53516720_53521290	GCLC
CHR9_78260465_78264715	GCNT1
CHR8_75421707_75426001	GDAP1
CHR2_38855330_38859639	GEMIN6
CHR10_118020891_118026466	GFRA1
CHR16_56980393_56984673	GINS3
CHR19_50859841_50864104	GIPR
CHR6_121794986_121799355	GJA1
CHR12_56136700_56144464	GLI1
CHR12_74005758_74015479	GLIPR1L1
CHR6_38778105_38782395	GLO1
CHR12_108801926_108806176	GLTP
CHR16_54780148_54784468	GNAO1
CHR1_37833333_37837609	GNL2
CHR14_92326902_92331170	GOLGA5
CHR11_63805804_63817456	GPR137
CHR10_25500795_25505045	GPR158
CHR3_152283370_152288115	GPR171
CHR15_37998968_38003885	GPR176
CHR3_152283370_152288115	GPR87
CHR5_54488243_54492493	GPX8
CHR17_70912579_70916884	GRB2
CHR1_238841262_238845585	GREM2
CHR11_104982515_104987684	GRIA4
CHR21_30233403_30237653	GRIK1
CHR6_101949889_101954624	GRIK2
CHR12_14023569_14027819	GRIN2B
CHR15_55782692_55786970	GRINL1A
CHRX_51499766_51504016	GSPT2
CHR7_142667185_142671473	GSTK1
CHR1_110083697_110088683	GSTM3
CHR11_67104358_67108611	GSTP1
CHR13_26893180_26897430	GTF3A
CHR3_114188989_114193244	GTPBP8
CHR1_226390368_226398868	GUK1
CHR22_36527619_36534650	H1F0
CHRX_153903442_153909151	H2AFB1
CHRX_153903442_153909151	H2AFB2
CHRX_153903442_153909151	H2AFB3
CHR12_102978949_102983213	HCFC2
CHR19_41078392_41088545	HCST
CHR2_197162159_197169080	HECW2
CHR12_64979122_64983372	HELB
CHR7_92692968_92700364	HEPACAM2
CHR15_61912390_61916640	HERC1
CHR17_7967377_7971627	HES7
CHR10_94434122_94440470	HHEX
CHR7_127879680_127884037	HIG2
CHR3_42817258_42826729	HIGD1A
CHR9_35801405_35808542	HINT2
CHR7_139121015_139127656	HIPK2
CHR1_226708930_226715683	HIST3H2A
CHR6_31432164_31436423	HLA-B
CHR6_31347084_31351342	HLA-C
CHR6_29795663_29799969	HLA-F
CHR12_64501006_64505256	HMGA2
CHR1_34401802_34407530	HMGB4
CHR21_39639574_39646419	HMGN1
CHR19_46456763_46462945	HNRNPUL1
CHR5_78843623_78848956	HOMER1
CHR7_27101300_27105619	HOXA1
CHR7_27205471_27209750	HOXA13
CHR7_27108169_27112419	HOXA2
CHR7_27132414_27140424	HOXA3
CHR7_27162071_27166321	HOXA7
CHR17_44042579_44050800	HOXB8
CHR12_115802865_115807115	HRK
CHRX_53477278_53481548	HSD17B10
CHR16_82732915_82739765	HSDL1
CHR16_65747009_65756966	HSF4
CHR14_101672464_101679276	HSP90AA1
CHR4_128919402_128923652	HSPA4L
CHRX_135403836_135408086	HTATSF1
CHR11_125276100_125281815	HYLS1
CHRX_148393839_148398341	IDS
CHR21_33520575_33525060	IFNAR2
CHR20_41649492_41653749	IFT52
CHR3_109423188_109427456	IFT57
CHR6_160306620_160310870	IGF2R
CHR19_51270561_51275106	IGFL2
CHR19_51270561_51275106	IGFL3
CHR3_120235616_120239866	IGSF11
CHR1_18303326_18307656	IGSF21
CHR11_18673426_18677676	IGSF22
CHR2_213720848_213728078	IKZF2
CHRX_28511979_28516229	IL1RAPL1
CHR19_15096218_15101077	ILVBL
CHR18_20257108_20261429	IMPACT
CHR7_127832482_127841042	IMPDH1
CHR7_120374552_120378855	ING3
CHR18_31330810_31335453	INO80C
CHR2_118559019_118565603	INSIG2
CHR14_35069498_35073748	INSM2
CHR4_128770064_128774319	INTU
CHR3_123033223_123040116	IQCB1
CHR3_199167967_199174771	IQCG
CHR15_65330739_65337551	IQCH
CHR1_154808206_154812520	IQGAP3
CHR7_122959488_122965374	IQUB
CHR6_79630407_79634740	IRAK1BP1
CHR14_74026715_74033337	ISCA2
CHR5_128454838_128459112	ISOC1
CHR19_60663998_60668324	ISOC2
CHR3_37465109_37469566	ITGA9
CHR19_3880600_3885354	ITGB1BP3
CHR3_4506636_4510887	ITPR1
CHR1_201039912_201047672	JARID1B
CHRX_53270333_53274829	JARID1C
CHR8_75395367_75399617	JPH1
CHR6_24461609_24469759	KAAG1
CHR3_67128592_67132842	KBTBD8
CHR1_111015793_111022678	KCNA3
CHR20_47531838_47537397	KCNB1
CHR19_55523696_55527946	KCNC3
CHR7_119697457_119702053	KCND2
CHR3_19161520_19165770	KCNH8
CHR1_213319713_213324118	KCNK2
CHR11_63805804_63817456	KCNK4
CHR19_43497504_43503140	KCNK6
CHR3_179733417_179737667	KCNMB2
CHR5_113722414_113726664	KCNN2
CHR18_22382368_22386618	KCTD1
CHR5_143527129_143533909	KCTD16
CHR2_201082260_201086537	KCTD18
CHR14_104399198_104403448	KIAA0284
CHR6_24753612_24757862	KIAA0319
CHR1_46955718_46960823	KIAA0494
CHR14_54947564_54951829	KIAA0831
CHR6_84993283_84997545	KIAA1009
CHR18_27776317_27780597	KIAA1012
CHR20_36531372_36535649	KIAA1219
CHR17_76130162_76134412	KIAA1303
CHR2_96666993_96673050	KIAA1310
CHR15_50756855_50761623	KIAA1370
CHR12_13085081_13089342	KIAA1467
CHR9_99037099_99041349	KIAA1529
CHR15_67490196_67494491	KIF23
CHR20_30325627_30329877	KIF3B
CHR12_56226421_56231038	KIF5A
CHR1_156226186_156230773	KIRREL
CHR11_126374514_126379201	KIRREL3
CHR1_171947202_171952078	KLHL20
CHR6_97475823_97480089	KLHL32
CHR9_21324145_21328871	KLHL9
CHR1_239758772_239763079	KMO
CHR12_25294337_25298621	KRAS
CHR22_32645581_32649910	LARGE
CHR3_45401571_45405828	LARS2
CHR2_30304398_30308650	LBH
CHR6_80303116_80307366	LCA5
CHR4_17631724_17635977	LCORL
CHR12_21701238_21705543	LDHB
CHR4_109303487_109312527	LEF1
CHR12_63846137_63850387	LEMD3
CHR1_65655405_65659727	LEPR
CHR3_191320662_191326248	LEPREL1
CHR1_65655405_65659727	LEPROT
CHR8_22069538_22079613	LGI3
CHR14_92283939_92288265	LGMN
CHR1_204851628_204856027	LGTN
CHR3_9569663_9573986	LHFPL4
CHR17_32365111_32370265	LHX1
CHR2_99120879_99127969	LIPT1
CHR18_55176713_55180971	LMAN1
CHR10_50416328_50421090	LOC100128032
CHR9_93225215_93229465	LOC100132701
CHR15_76583478_76587728	LOC123688
CHR14_89154459_89158709	LOC400236
CHR4_120440485_120444738	LOC401152
CHR5_34688773_34693024	LOC401180
CHR7_28412025_28419418	LOC401317
CHR7_112545123_112549373	LOC401397
CHR19_51270561_51275106	LOC401923
CHR10_11096432_11100684	LOC439950
CHR6_166317528_166321854	LOC441177
CHR12_73214413_73218663	LOC552889
CHR9_78978680_78982930	LOC642947
CHR11_106963783_106968436	LOC643923
CHR7_151203978_151209706	LOC644090
CHR7_156492468_156499486	LOC645249
CHR2_216942674_216948495	LOC645273
CHR1_85511210_85519671	LOC646626
CHR1_176957422_176965795	LOC646976
CHR1_143750481_143754731	LOC652164
CHR7_139121015_139127656	LOC653052
CHR1_220854572_220858825	LOC653631
CHR12_100194547_100198797	LOC653877
CHR11_130742278_130746528	LOC729229
CHR6_160306620_160310870	LOC729603
CHR5_68888246_68892641	LOC730394
CHR4_148754486_148758795	LOC90826
CHR19_14177247_14181497	LPHN1
CHR1_82035169_82039419	LPHN2
CHRX_114374141_114378391	LRCH2
CHR7_133459091_133463394	LRGUK
CHR3_66632785_66637625	LRIG1
CHR12_57598844_57604029	LRIG3
CHR8_105669554_105673844	LRP12
CHR2_169926509_169930759	LRP2
CHR3_26635800_26641911	LRRC3B
CHR7_127075937_127080231	LRRC4
CHR16_82732915_82739765	LRRC50
CHR3_3813049_3817303	LRRN1
CHR7_110514918_110519168	LRRN3
CHR3_195873450_195877709	LSG1
CHR6_31653340_31663705	LST1
CHR8_144312304_144316620	LY6H
CHR2_99120879_99127969	LYG1
CHR2_99120879_99127969	LYG2
CHR2_133143476_133147752	LYPD1
CHR15_49827585_49834574	LYSMD2
CHR3_45857833_45862125	LZTFL1
CHR16_78190668_78195612	MAF
CHRX_51559394_51563644	MAGED1
CHRX_54847395_54852967	MAGED2
CHR3_65998273_66003049	MAGI1
CHR4_141293933_141298183	MAML3
CHR20_35347964_35352236	MANBAL
CHR17_64918933_64923272	MAP2K6
CHR3_186560163_186564473	MAP3K13
CHR10_30759363_30766876	MAP3K8
CHR1_204921411_204925754	MAPKAPK2
CHR3_50623353_50630378	MAPKAPK3
CHR2_27043528_27047793	MAPRE3
CHR5_66332754_66337004	MAST4
CHR14_64638060_64642480	MAX
CHR14_35858834_35863096	MBIP
CHR1_29429278_29436360	MECR
CHR3_152283370_152288115	MED12L
CHR12_27063249_27067499	MED21
CHR6_131990266_131994556	MED23
CHR9_133944188_133948574	MED27
CHR8_118598710_118602960	MED30
CHR17_6494899_6499150	MED31
CHR5_156501703_156505953	MED7
CHR7_15691981_15696319	MEOX2
CHR14_20524304_20528735	METT11D1
CHR12_56446395_56456022	METTL1
CHR15_80124666_80129034	MEX3B
CHR4_171184186_171188436	MFAP3L
CHR1_163863573_163867884	MGST3
CHRX_10547709_10552031	MID1
CHR2_99120879_99127969	MITD1
CHR3_69867822_69872072	MITF
CHR15_21358046_21362706	MKRN3
CHR17_53648281_53655100	MKS1
CHR9_20611700_20616005	MLLT3
CHR1_45735099_45741821	MMACHC
CHR10_99245257_99252003	MMS19
CHR5_52438934_52444855	MOCS2
CHR16_75778836_75786115	MON1B
CHRX_153686122_153690457	MPP1
CHR17_39264386_39269552	MPP3
CHR14_66774078_66778523	MPP5
CHR7_24576025_24580359	MPP6
CHR11_30557866_30562116	MPPED2
CHR1_159545618_159551557	MPZ
CHR11_117627471_117631721	MPZL3
CHR4_6761704_6769551	MRFAP1L1
CHR2_99120879_99127969	MRPL30
CHR2_27844587_27848889	MRPL33
CHR3_140542050_140546308	MRPS22
CHR7_140356181_140364716	MRPS33
CHR12_27751495_27755789	MRPS35
CHRX_11682698_11689695	MSL3
CHR9_21789134_21793420	MTAP
CHR8_66716027_66720292	MTFR1
CHR13_26921961_26926211	MTIF3
CHR15_29070160_29074598	MTMR10
CHR13_24758826_24763204	MTMR6
CHR6_135540645_135545094	MYB
CHR5_16988389_16992872	MYO10
CHR15_57451612_57455863	MYO1E
CHR15_50607790_50612040	MYO5A
CHR21_29178797_29183064	N6AMT1
CHRX_72079029_72083878	NA
CHR2_71145454_71150033	NAGK
CHRX_92812360_92818764	NAP1L3
CHR20_23349331_23353603	NAPB
CHR11_77962617_77966867	NARS2
CHR13_34410955_34415205	NBEA
CHR21_21289003_21293350	NCAM2
CHR20_32876344_32880594	NCOA6
CHRX_134059579_134063830	NCRNA00087
CHR13_78949787_78954281	NDFIP2
CHR7_122984311_122988694	NDUFA5
CHR9_32562377_32566682	NDUFB6
CHR5_52888725_52892991	NDUFS4
CHR18_9089217_9093487	NDUFV2
CHR12_95819258_95826124	NEDD1
CHR18_68682948_68689290	NETO1
CHR12_53696388_53700638	NEUROD4
CHR18_75253259_75262063	NFATC1
CHR9_93225215_93229465	NFIL3
CHR10_104140819_104146202	NFKB2
CHR19_41078392_41088545	NFKBID
CHR9_106546289_106550539	NIPSNAP3A
CHR16_49136241_49140491	NKD1
CHRX_118623091_118627356	NKRF
CHR17_30492670_30500145	NLE1
CHR1_181653610_181657860	NMNAT2
CHR20_35588760_35593217	NNAT
CHR10_96111923_96116173	NOC3L
CHR18_30056442_30061019	NOL4
CHR15_32421849_32426152	NOP10
CHR1_160302704_160307253	NOS1AP
CHR9_139434167_139440935	NOXA1
CHR18_19419649_19423926	NPC1
CHR14_74026715_74033337	NPC2
CHR1_181021709_181028766	NPL
CHR1_151914236_151918486	NPR1
CHR7_107883271_107887565	NRCAM
CHR8_32620782_32625032	NRG1
CHR11_124111451_124115900	NRGN
CHR10_33662566_33667339	NRP1
CHR2_206251306_206256978	NRP2
CHRX_80263022_80267293	NSBP1
CHR20_1394727_1399917	NSFL1C
CHR7_150666290_150674114	NUB1
CHR14_31096915_31101178	NUBPL
CHR19_54088136_54097302	NUCB1
CHR1_203985073_203989416	NUCKS1
CHR2_183693827_183698128	NUP35
CHR1_86633762_86638091	ODF2L
CHR19_9907320_9911570	OLFM2
CHR1_160259518_160263768	OLFML2B
CHR11_69198513_69202846	ORAOV1
CHR7_24985535_24989785	OSBPL3
CHR9_76889778_76896453	OSTF1
CHR2_240723639_240732246	OTOS
CHR5_76969528_76973778	OTP
CHR11_65303368_65311854	OVOL1
CHR3_152283370_152288115	P2RY12
CHR3_152283370_152288115	P2RY13
CHR3_152283370_152288115	P2RY14
CHR8_101802717_101807615	PABPC1
CHR9_111439388_111443642	PALM2
CHR10_35140837_35147717	PARD3
CHR13_23984198_23988448	PARP4
CHR5_49995069_50000236	PARP8
CHR5_141237378_141241638	PCDH1
CHR4_134286419_134293310	PCDH10
CHR4_138672017_138676579	PCDH18
CHR5_140282985_140287235	PCDHAC1
CHR5_140407644_140411912	PCDHB1
CHR11_82542360_82546610	PCF11
CHR2_74587544_74595868	PCGF1
CHR9_77691940_77696190	PCSK5
CHR17_51179920_51184198	PCTP
CHR19_37760443_37764752	PDCD5
CHR6_165994797_165999532	PDE10A
CHR7_32076236_32081016	PDE1C
CHR19_10384948_10393082	PDE4A
CHR5_58330766_58335016	PDE4D
CHR1_143750481_143754731	PDE4DIP
CHR17_45524194_45528499	PDK2
CHRX_24389834_24394224	PDK3
CHR7_95062989_95067239	PDK4
CHR4_95588559_95592841	PDLIM5
CHR10_119124177_119128427	PDZD8
CHR19_62043126_62047387	PEG3
CHR5_52128195_52132551	PELO
CHR22_29317083_29321394	PES1
CHR4_152900846_152905096	PET112L
CHR15_88031531_88038462	PEX11A
CHRX_55036485_55044292	PFKFB1
CHR12_46795927_46803566	PFKM
CHR10_50416328_50421090	PGBD3
CHR19_18308920_18316856	PGPEP1
CHRX_118250790_118255051	PGRMC1
CHR4_129427650_129432207	PGRMC2
CHR17_73882829_73887079	PGS1
CHR8_133853285_133857535	PHF20L1
CHR6_64400480_64404730	PHF3
CHR1_120052532_120056856	PHGDH
CHR6_79843767_79848208	PHIP
CHR11_85456798_85461256	PICALM
CHRX_15259285_15267066	PIGA
CHR18_37785696_37789980	PIK3C3
CHR3_131947582_131951835	PIK3R4
CHR8_10733959_10738296	PINX1
CHR9_70506938_70511188	PIP5K1B
CHR11_67027666_67036178	PITPNM1
CHR10_3204218_3208503	PITRM1
CHR8_79587390_79591640	PKIA
CHR6_122969575_122973993	PKIB
CHR2_159018221_159024960	PKP4
CHR4_110869910_110874160	PLA2G12A
CHR4_84249270_84253520	PLAC8
CHR8_57283368_57289892	PLAG1
CHR3_112872712_112876962	PLCXD2
CHR3_173009658_173014429	PLD1
CHRX_114698245_114702514	PLS3
CHR7_131911019_131915269	PLXNA4
CHR17_15104068_15112869	PMP22
CHR3_128827216_128831499	PODXL2
CHR1_149697529_149702056	POGZ
CHRX_48248814_48253865	PORCN
CHRX_82646456_82654378	POU3F4
CHR13_78074946_78079196	POU4F1
CHR22_44921662_44925912	PPARA
CHR11_69790970_69795240	PPFIA1
CHR5_122399547_122403824	PPIC
CHR4_159863248_159867502	PPID
CHR6_36949980_36954247	PPIL1
CHR2_27485153_27489500	PPM1G
CHR19_60319668_60324239	PPP1R12C
CHR19_50597806_50604910	PPP1R13L
CHR14_93706901_93711192	PPP4R4
CHR19_51538633_51542947	PPP5C
CHR1_40334759_40339055	PPT1
CHR12_106677900_106682651	PRDM4
CHR1_45759393_45763696	PRDX1
CHR6_105956902_105961162	PREP
CHR8_69023656_69027906	PREX2
CHR6_57286880_57291138	PRIM2
CHR1_56880107_56884357	PRKAA2
CHR7_151203978_151209706	PRKAG2
CHR19_59073778_59078124	PRKCG
CHR1_1968268_1972697	PRKCZ
CHR3_95174645_95182432	PROS1
CHR10_13665520_13669772	PRPF18
CHR11_60429882_60434132	PRPF19
CHR9_78710073_78714323	PRUNE2
CHR10_104166078_104172965	PSD
CHR1_35878914_35883230	PSMB2
CHR17_27792114_27796396	PSMD11
CHR17_35387085_35391434	PSMD3
CHR19_43553560_43558028	PSMD8
CHR10_23517965_23522215	PTF1A
CHR9_129927147_129934033	PTGES2
CHR12_28013411_28019683	PTHLH
CHR14_88090126_88094376	PTPN21
CHR1_29429278_29436360	PTPRU
CHR11_119103714_119108145	PVRL1
CHR3_112269915_112274304	PVRL3
CHR12_21478377_21482657	PYROXD1
CHR17_39434056_39440863	PYY
CHR20_3101442_3105692	ProSAPiP1
CHR4_17122049_17126737	QDPR
CHR9_138276423_138281008	QSOX2
CHR10_27829720_27834004	RAB18
CHR12_70431420_70435674	RAB21
CHR4_13094122_13098557	RAB28
CHR5_57911195_57915445	RAB3C
CHR12_68415004_68420204	RAB3IP
CHR1_204009997_204014667	RAB7L1
CHR8_117952312_117959682	RAD21
CHR6_150285089_150289407	RAET1G
CHR5_34688773_34693024	RAI14
CHR2_120723383_120727728	RALB
CHR18_9462029_9466417	RALBP1
CHR1_176957422_176965795	RALGPS2
CHR8_85777216_85781466	RALYL
CHR12_67287418_67291740	RAP1B
CHR5_86595960_86601271	RASA1
CHR12_63287059_63291309	RASSF3
CHR12_112887748_112891999	RBM19
CHRX_106247936_106252209	RBM41
CHR2_161057509_161062051	RBMS1
CHR3_29294367_29298778	RBMS3
CHR1_17636861_17642307	RCC2
CHR15_75007633_75011926	RCN2
CHR8_74366390_74371923	RDH10
CHR17_31281136_31285393	RDM1
CHR9_36023405_36027687	RECK
CHR12_21478377_21482657	RECQL
CHR4_57465298_57469548	REST
CHR13_33286733_33291024	RFC3
CHR3_102759895_102764152	RG9MTD1
CHR2_109904123_109910004	RGPD5
CHR8_54952494_54956867	RGS20
CHR1_113050487_113054743	RHOC
CHR5_39109498_39113760	RICTOR
CHR20_42871576_42875826	RIMS4
CHR12_47545170_47549420	RND1
CHR2_151051660_151055926	RND3
CHR15_57063653_57068386	RNF111
CHR8_33543056_33547685	RNF122
CHRX_105853049_105857460	RNF128
CHR6_127626188_127630462	RNF146
CHR4_142272389_142277566	RNF150
CHR18_42164684_42169545	RNF165
CHR22_29882678_29886995	RNF185
CHR1_33201551_33206501	RNF19B
CHR3_142936240_142940623	RNF7
CHR3_77169120_77173370	ROBO2
CHR11_124248993_124253243	ROBO3
CHR9_93750233_93755765	ROR2
CHR15_59307967_59312294	RORA
CHR9_102827351_102831868	RP11-35N6.1
CHR7_33114777_33119027	RP9
CHR2_210743546_210747796	RPE
CHR3_52004173_52008498	RPL29
CHR22_38040166_38049837	RPL3
CHR6_133173900_133178171	RPS12
CHR19_47052327_47057434	RPS19
CHRY_2766122_2770954	RPS4Y1
CHR6_167195011_167199291	RPS6KA2
CHR14_90595947_90600246	RPS6KA5
CHR8_67500316_67508039	RRS1
CHRX_18350177_18354427	RS1
CHR6_117040842_117045106	RSHL3
CHR10_16898638_16902959	RSU1
CHR3_156943459_156947709	RTBDN
CHR10_63697722_63701972	RTKN2
CHR14_59406473_59410810	RTN1
CHR19_50687564_50695653	RTN2
CHR21_29312770_29319632	RWDD2B
CHR1_95468854_95473104	RWDD3
CHR3_72577714_72581964	RYBP
CHR1_101471662_101475913	S1PR1
CHR8_119702551_119706801	SAMD12
CHR13_20609184_20613434	SAP18
CHR3_18454458_18462488	SATB1
CHR11_120665136_120669568	SC5DL
CHR15_72951973_72956223	SCAMP2
CHR6_28661861_28666591	SCAND3
CHR11_93031024_93035274	SCARNA9
CHR4_53926206_53930499	SCFD2
CHR2_165855337_165859587	SCN2A
CHR11_117527997_117532247	SCN4B
CHR12_50267786_50272036	SCN8A
CHR17_52406987_52411291	SCPEP1
CHR1_168128857_168133161	SCYL3
CHR4_77130365_77134615	SDAD1
CHR1_159545618_159551557	SDHC
CHR20_18432687_18437455	SEC23B
CHR4_119975952_119982770	SEC24D
CHR7_54792031_54797933	SEC61G
CHR3_171163773_171168039	SEC62
CHR14_81069136_81073434	SEL1L
CHR7_83115510_83119760	SEMA3E
CHR3_102713968_102721156	SENP7
CHR11_17990463_17994765	SERGEF
CHR20_42583326_42587640	SERINC3
CHR3_168932704_168938845	SERPINI1
CHR1_28455092_28459388	SESN2
CHR2_179836994_179841244	SESTD1
CHR4_140696258_140700508	SETD7
CHR6_144457637_144461947	SF3B5
CHR3_187137700_187142012	SFRS10
CHR5_65472418_65476668	SFRS12
CHR8_22069538_22079613	SFTPC
CHR1_66768153_66773302	SGIP1
CHR8_67846515_67850765	SGK3
CHR2_201095624_201099936	SGOL2
CHR10_72242221_72246471	SGPL1
CHR14_63263759_63268026	SGPP1
CHR1_86939591_86943915	SH3GLB1
CHR15_43266706_43270956	SHF
CHR3_72979471_72983788	SHQ1
CHR7_26869981_26874366	SKAP2
CHR6_111512001_111516251	SLC16A10
CHR19_54635846_54640096	SLC17A7
CHR5_110099152_110106050	SLC25A46
CHR11_65894937_65899646	SLC29A2
CHR15_43601544_43605794	SLC30A4
CHR9_114949612_114957409	SLC31A2
CHR3_157054111_157058389	SLC33A1
CHR7_133651438_133655843	SLC35B4
CHR11_92569993_92574256	SLC36A4
CHR7_139744018_139748280	SLC37A3
CHRX_48211943_48222073	SLC38A5
CHR4_103484621_103489154	SLC39A8
CHR2_190152996_190157358	SLC40A1
CHR11_57038184_57043235	SLC43A1
CHR13_28190212_28194607	SLC46A3
CHR2_40531963_40536213	SLC8A1
CHR16_65836864_65842371	SLC9A5
CHR3_145049229_145053479	SLC9A9
CHR18_43710174_43714721	SMAD2
CHR9_2001718_2006091	SMARCA2
CHR4_144650565_144655064	SMARCA5
CHR2_216982244_216987577	SMARCAL1
CHR20_10143976_10148306	SNAP25
CHR7_127075937_127080231	SND1
CHR6_133173900_133178171	SNORA33
CHR6_133173900_133178171	SNORD100
CHR6_133173900_133178171	SNORD101
CHR22_38040166_38049837	SNORD43
CHR6_7531930_7536203	SNRNP48
CHR12_94773369_94777619	SNRPF
CHR5_122135148_122139415	SNX2
CHR14_34168162_34172595	SNX6
CHR11_120824629_120828879	SORL1
CHR10_22669129_22675181	SPAG6
CHR9_35801405_35808542	SPAG8
CHR4_177352272_177357316	SPATA4
CHR15_42742388_42750262	SPG11
CHR2_228753836_228758105	SPHKAP
CHR15_48844415_48848665	SPPL2A
CHR3_142249443_142254182	SPSB4
CHR19_45724734_45728984	SPTBN4
CHR9_93916731_93921011	SPTLC1
CHR5_121322054_121326333	SRFBP1
CHR17_71578986_71587653	SRP68
CHR3_135003854_135008132	SRPRB
CHR18_21923790_21928109	SS18
CHR17_68669254_68677801	SSTR2
CHR2_106868292_106873482	ST6GAL2
CHR10_90626102_90630755	STAMBPL1
CHR2_191586389_191590681	STAT1
CHR2_196743770_196748020	STK17B
CHR11_8571326_8575579	STK33
CHR9_125069914_125074164	STRBP
CHR3_31545967_31550244	STT3B
CHR11_59275964_59280214	STX3
CHR6_132875109_132879394	STX7
CHR9_129410889_129415140	STXBP1
CHR1_221603274_221607597	SUSD4
CHR19_60539575_60545723	SUV420H2
CHR10_30063986_30068236	SVIL
CHR19_51055857_51061730	SYMPK
CHR6_158319406_158323656	SYNJ2
CHR1_208174718_208178968	SYT14
CHR19_55832364_55838406	SYT3
CHRX_99872404_99876654	SYTL4
CHR16_82732915_82739765	TAF1C
CHR15_100081084_100085668	TARSL2
CHR20_13566800_13571063	TASP1
CHR7_27742820_27747103	TAX1BP1
CHR13_74953501_74957751	TBC1D4
CHR11_120396539_120400789	TBCEL
CHR6_134312493_134316832	TBPL1
CHR11_123994480_123998849	TBRG1
CHR7_45117048_45121342	TBRG4
CHR12_113325336_113334130	TBX5
CHR17_35071624_35078782	TCAP
CHRX_102395994_102400277	TCEAL8
CHR10_115923146_115929864	TDRD1
CHR9_99210624_99214878	TDRD7
CHR19_54555353_54561026	TEAD2
CHR12_2935256_2939972	TEAD4
CHR8_74080160_74084419	TERF1
CHR1_45728649_45734010	TESK2
CHR17_59693569_59697885	TEX2
CHR3_101907349_101911976	TFG
CHR12_70340550_70347405	THAP2
CHR8_8894359_8898609	THEX1
CHR3_24506895_24514817	THRB
CHR4_90249490_90253740	TIGD2
CHR12_55128683_55132950	TIMELESS
CHR9_83490480_83497750	TLE1
CHR4_187223802_187228075	TLR3
CHR2_74587544_74595868	TLX2
CHR20_30157677_30161943	TM9SF4
CHR1_203460160_203464463	TMCC2
CHR15_77387006_77391305	TMED3
CHR7_44587566_44591855	TMED4
CHR5_176948318_176952568	TMED9
CHR7_12213950_12218222	TMEM106B
CHR12_46640156_46645008	TMEM106C
CHR3_134236442_134240692	TMEM108
CHR11_60434752_60439002	TMEM109
CHR11_85033192_85037442	TMEM126A
CHR4_148754486_148758795	TMEM184C
CHRX_148520350_148524875	TMEM185A
CHR16_48613144_48617439	TMEM188
CHR9_73572463_73576728	TMEM2
CHR6_37330025_37336890	TMEM217
CHR4_41628425_41632913	TMEM33
CHR9_107493145_107497420	TMEM38B
CHR3_186698736_186703017	TMEM41A
CHR3_101690652_101694902	TMEM45A
CHR12_62456403_62460667	TMEM5
CHR11_18673426_18677676	TMEM86A
CHR17_28275540_28280099	TMEM98
CHR15_49827585_49834574	TMOD2
CHR12_81601564_81606158	TMTC2
CHR5_118715948_118720378	TNFAIP8
CHR6_47384467_47389139	TNFRSF21
CHR20_61959509_61967889	TPD52L2
CHR7_65304248_65308498	TPST1
CHR16_65747009_65756966	TRADD
CHR2_238890320_238894673	TRAF3IP1
CHR11_36487632_36494339	TRAF6
CHR1_114854554_114858804	TRIM33
CHR5_114543005_114547642	TRIM36
CHR1_117465157_117469434	TRIM45
CHR8_125528742_125533003	TRMT12
CHR7_98310548_98314878	TRRAP
CHR3_12497499_12501777	TSEN2
CHR2_99120879_99127969	TSGA10
CHR7_27668269_27672627	TSL
CHR7_120284663_120288913	TSPAN12
CHR7_128568447_128572697	TSPAN33
CHRX_99777700_99781950	TSPAN6
CHRX_38302182_38306490	TSPAN7
CHR5_159365257_159370835	TTC1
CHR3_181799153_181803442	TTC14
CHR8_109521528_109525791	TTC35
CHR9_15296494_15300744	TTC39B
CHR14_88356749_88361520	TTC8
CHR9_134271292_134276181	TTF1
CHR6_80767575_80771827	TTK
CHR22_41912295_41916551	TTLL12
CHR19_54088136_54097302	TULP2
CHR7_19714435_19718685	TWISTNB
CHR18_9320449_9325600	TWSG1
CHR9_112057843_112062142	TXN
CHR3_139385337_139389850	TXNDC6
CHR2_99120879_99127969	TXNDC9
CHR15_68842154_68846404	UACA
CHR10_59761244_59765523	UBE2D1
CHR3_23216311_23220561	UBE2E2
CHR2_181549856_181554619	UBE2E3
CHR6_42636535_42640785	UBR2
CHR4_40950185_40954476	UCHL1
CHR13_37818490_37822767	UFM1
CHR13_95502888_95507237	UGCGL2
CHR3_125928402_125932735	UMPS
CHR17_30492670_30500145	UNC45B
CHR21_29312770_29319632	USP16
CHR11_118756777_118761131	USP2
CHR21_16020714_16025274	USP25
CHR16_23067342_23071592	USP31
CHR6_149106656_149110961	UST
CHR12_100194547_100198797	UTP20
CHR4_71769597_71773869	UTP3
CHR16_69391812_69396072	VAC14
CHRY_57619849_57624181	VAMP7
CHR18_9900483_9904790	VAPA
CHR20_56394150_56398586	VAPB
CHR1_211187058_211192257	VASH2
CHR19_50699027_50703359	VASP
CHR9_78978680_78982930	VPS13A
CHR15_60139189_60147243	VPS13C
CHR15_38970419_38974842	VPS18
CHR10_70550413_70554711	VPS26A
CHR11_60684742_60688992	VPS37C
CHR7_38914570_38918825	VPS41
CHR14_101672464_101679276	WDR20
CHR2_20052614_20056865	WDR35
CHR3_39065010_39069276	WDR48
CHR2_74497293_74503150	WDR54
CHR15_76378236_76382495	WDR61
CHR1_43407112_43414018	WDR65
CHR15_88031531_88038462	WDR93
CHR3_13895869_13900119	WNT7A
CHR21_39670639_39674899	WRB
CHR8_21826383_21833877	XPO7
CHR12_56618113_56622461	XRCC6BP1
CHR17_45774891_45781364	XYLT2
CHR19_43497504_43503140	YIF1B
CHR5_143527129_143533909	YIPF5
CHR7_44203602_44207922	YKT6
CHR17_54760334_54768621	YPEL2
CHR17_71578986_71587653	ZACN
CHR22_48630032_48634282	ZBED4
CHR6_109910383_109914633	ZBTB24
CHRX_119262353_119269384	ZBTB33
CHRX_64112311_64116638	ZC4H2
CHR18_58338331_58342581	ZCCHC2
CHR9_88158379_88162709	ZCCHC6
CHR8_17054408_17059151	ZDHHC2
CHR3_115145937_115150187	ZDHHC23
CHR11_66067466_66073747	ZDHHC24
CHR16_83601879_83606142	ZDHHC7
CHRX_128804366_128809054	ZDHHC9
CHR12_70340550_70347405	ZFC3H1
CHR8_77752569_77756819	ZFHX4
CHR17_4918977_4923274	ZFP3
CHR9_114858067_114862317	ZFP37
CHR8_123859581_123863919	ZHX2
CHR19_62043126_62047387	ZIM2
CHR7_99447654_99451907	ZKSCAN1
CHR1_35314076_35318328	ZMYM1
CHR19_9555459_9559709	ZNF121
CHR20_18213169_18217906	ZNF133
CHR3_44568216_44572466	ZNF167
CHR17_11840664_11844999	ZNF18
CHR19_49695643_49699895	ZNF180
CHRX_151857400_151861650	ZNF185
CHR6_28339371_28343661	ZNF187
CHR6_28293936_28304554	ZNF193
CHR11_123116823_123121073	ZNF202
CHR19_49217855_49222141	ZNF222
CHR19_49244503_49248753	ZNF223
CHR17_4955128_4961206	ZNF232
CHR8_146096870_146101154	ZNF250
CHR16_31789154_31793410	ZNF267
CHRX_129229804_129234054	ZNF280C
CHR1_198644720_198649289	ZNF281
CHR17_16411092_16416689	ZNF287
CHR7_99516501_99520786	ZNF3
CHR6_26766991_26771241	ZNF322A
CHR6_26766991_26771241	ZNF322B
CHR18_31207577_31214799	ZNF396
CHR3_44725641_44729891	ZNF502
CHR10_97875993_97880400	ZNF518A
CHR18_21185364_21189614	ZNF521
CHR19_62520188_62524783	ZNF543
CHR19_62881716_62885966	ZNF551
CHR17_16497133_16501383	ZNF624
CHR12_47030094_47034441	ZNF641
CHR1_247095652_247100051	ZNF672
CHR1_247118785_247123407	ZNF692
CHR7_126818809_126823503	ZNF800
CHR2_185167837_185172087	ZNF804A
CHR7_99516501_99520786	ZSCAN21
CHR11_113148885_113156477	ZW10
