# Supplementary material for: Differences among brain tumor stem cell types and fetal neural stem cells in focal regions of histone modifications and DNA methylation, broad regions of modifications, and bivalent promoters
Source: BMC Genomics. 2014 Aug 27;15(1):724. doi: 10.1186/1471-2164-15-724 (PMC4155105; doi:10.1186/1471-2164-15-724)
Supplement: Supplementary file 40 — Additional file 40: List of bivalent promoters and associated genes (H3K4me3+/H3K9me3+) in B48 cells. (XLS 71 KB) [file 12864_2014_6396_MOESM40_ESM.xls]

## Sheet: promoters only
promo
CHR10_102278861_102286452
CHR10_11243557_11247896
CHR10_113932735_113937008
CHR10_115425424_115430399
CHR10_118753886_118758366
CHR10_127394573_127401552
CHR10_127570860_127578517
CHR10_133644667_133649887
CHR10_13426274_13433786
CHR10_22331726_22336156
CHR10_30063986_30068236
CHR10_31928583_31932839
CHR10_35418550_35423032
CHR10_38181792_38189992
CHR10_38336119_38342025
CHR10_38419780_38427537
CHR10_50639600_50643875
CHR10_64891494_64896227
CHR10_71596368_71603775
CHR10_90956281_90960551
CHR10_91000822_91005140
CHR10_91048282_91052532
CHR10_93670215_93674481
CHR10_94434122_94440470
CHR10_97443140_97448202
CHR10_99880917_99885179
CHR11_10515894_10522850
CHR11_19091767_19096034
CHR11_36487632_36494339
CHR11_43655324_43659656
CHR11_50213449_50217875
CHR11_65136325_65144660
CHR11_67527365_67535162
CHR11_72199598_72203857
CHR11_82120155_82126054
CHR11_9635012_9642978
CHR12_110932034_110938818
CHR12_120940743_120945113
CHR12_132120668_132124990
CHR12_132163609_132168304
CHR12_132213785_132218036
CHR12_132264567_132268967
CHR12_29189998_29194248
CHR12_31772501_31776819
CHR12_56370652_56374959
CHR12_61143366_61147645
CHR12_64849281_64853574
CHR12_67484734_67490023
CHR12_8992757_8997019
CHR12_93920859_93925142
CHR13_20035707_20040026
CHR13_24770165_24777194
CHR13_40734955_40739213
CHR13_46021803_46026134
CHR13_47884019_47891447
CHR13_48444559_48449689
CHR13_50924385_50931852
CHR13_76498508_76502786
CHR13_92673595_92677980
CHR14_102125485_102129735
CHR14_104287040_104291333
CHR14_22302070_22306550
CHR14_47212953_47217203
CHR14_49845296_49852197
CHR14_50068262_50072626
CHR14_51393699_51397949
CHR14_54724903_54731649
CHR14_63873813_63878067
CHR14_68328780_68336443
CHR14_74535864_74540173
CHR14_89488498_89494296
CHR14_92326902_92331170
CHR14_93613891_93620811
CHR15_18970693_18978612
CHR15_41445253_41456779
CHR15_42364720_42368996
CHR15_53275640_53280023
CHR15_54441435_54445685
CHR15_54812329_54820893
CHR15_54994624_55002773
CHR15_61197571_61201860
CHR15_77998667_78006599
CHR15_89058105_89062390
CHR16_2869818_2874068
CHR16_29889222_29893472
CHR16_3224345_3228912
CHR16_3290107_3299082
CHR16_3386996_3394526
CHR16_46832211_46842306
CHR16_56031591_56042441
CHR16_56980393_56984673
CHR16_73257479_73261780
CHR16_73736425_73740730
CHR16_74024134_74028388
CHR16_88277078_88281363
CHR16_88563001_88573794
CHR17_13909943_13914320
CHR17_18202467_18211081
CHR17_19820967_19825221
CHR17_43477202_43481494
CHR17_43532610_43543811
CHR17_598712_605681
CHR17_72645116_72649396
CHR17_74516657_74520949
CHR17_77966359_77977412
CHR18_31120797_31127670
CHR18_644108_651840
CHR18_72661603_72665853
CHR18_73087220_73092242
CHR18_74926884_74931227
CHR19_10807121_10814264
CHR19_11856169_11860419
CHR19_12852530_12856835
CHR19_15075713_15079982
CHR19_18540113_18548002
CHR19_19869264_19873536
CHR19_20133871_20139809
CHR19_20747449_20751699
CHR19_20894421_20898683
CHR19_20991836_20996127
CHR19_21053348_21057604
CHR19_21303302_21307552
CHR19_21328053_21334324
CHR19_21368274_21372547
CHR19_23088116_23092366
CHR19_23732729_23738405
CHR19_23886051_23890301
CHR19_39955199_39959474
CHR19_40142294_40146949
CHR19_41671427_41675677
CHR19_41710260_41714510
CHR19_41784560_41791911
CHR19_41848811_41853079
CHR19_41866869_41872891
CHR19_4190489_4198881
CHR19_42550404_42554674
CHR19_42686180_42690430
CHR19_42837379_42841653
CHR19_42874226_42878492
CHR19_42961290_42965540
CHR19_49143736_49147986
CHR19_49305880_49312501
CHR19_49551916_49556166
CHR19_49596845_49601105
CHR19_51792746_51799566
CHR19_57082259_57086509
CHR19_57099309_57103576
CHR19_57118999_57123290
CHR19_57181141_57185391
CHR19_57222580_57226929
CHR19_57243135_57247385
CHR19_57290074_57294330
CHR19_57527876_57532172
CHR19_57561503_57565753
CHR19_57589432_57597786
CHR19_58327196_58331457
CHR19_58353346_58357625
CHR19_58449173_58454190
CHR19_60610043_60614457
CHR19_61567819_61575064
CHR19_61594264_61600201
CHR19_61604029_61611173
CHR19_61675499_61679749
CHR19_61679805_61684055
CHR19_61738628_61742883
CHR19_61795003_61799253
CHR19_6230209_6234459
CHR19_62391180_62395430
CHR19_62758787_62766519
CHR19_62813939_62818388
CHR19_62930004_62934295
CHR19_62946520_62957973
CHR19_63119006_63123256
CHR19_63137601_63142052
CHR19_63150101_63154389
CHR19_63201740_63210026
CHR19_63353207_63357460
CHR19_63382707_63387868
CHR19_63478629_63482921
CHR19_63651282_63655575
CHR19_9509553_9513803
CHR19_9645984_9650234
CHR1_100500850_100505142
CHR1_101130765_101137642
CHR1_107397341_107401681
CHR1_144178364_144189191
CHR1_146397679_146402059
CHR1_149585577_149589893
CHR1_152866311_152870561
CHR1_153921997_153928915
CHR1_154736403_154740672
CHR1_159281591_159285881
CHR1_160259518_160263768
CHR1_16174351_16178601
CHR1_165561621_165565871
CHR1_168309599_168314003
CHR1_16840340_16847288
CHR1_182037376_182041626
CHR1_202027949_202035835
CHR1_208565419_208570016
CHR1_224991068_224996999
CHR1_22647436_22651686
CHR1_228266078_228270400
CHR1_23564546_23570966
CHR1_241482486_241486848
CHR1_245333501_245337797
CHR1_35269128_35273425
CHR1_40684865_40690052
CHR1_40743519_40747783
CHR1_42156006_42160465
CHR1_45983970_45992402
CHR1_48709519_48713932
CHR1_54075946_54080263
CHR1_60164261_60168550
CHR1_68734545_68738795
CHR1_75959369_75963802
CHR1_78884603_78888853
CHR1_84399152_84403986
CHR1_84741061_84748331
CHR20_16655128_16659422
CHR20_18213169_18217906
CHR20_218329_226963
CHR20_25624719_25628969
CHR20_333193_337730
CHR20_42713024_42717290
CHR20_42871576_42875826
CHR20_44750727_44755183
CHR20_47324621_47331589
CHR20_52522163_52526422
CHR20_6693706_6697956
CHR20_8057795_8062045
CHR21_29589590_29594357
CHR21_36351105_36364956
CHR21_39736166_39746448
CHR21_45061647_45068045
CHR21_46470088_46476619
CHR21_46848664_46852924
CHR22_14572239_14576495
CHR22_21192301_21197005
CHR22_22731051_22738547
CHR22_27495199_27499561
CHR22_29693437_29698184
CHR22_35501310_35505601
CHR22_40813317_40820334
CHR22_48603706_48610838
CHR2_106868292_106873482
CHR2_136212307_136220169
CHR2_161869685_161873935
CHR2_170145595_170149892
CHR2_170255720_170262944
CHR2_171276606_171282823
CHR2_171490456_171494797
CHR2_171995573_172002365
CHR2_172081752_172089140
CHR2_176574487_176578764
CHR2_176669275_176673525
CHR2_176676829_176681079
CHR2_188126547_188130910
CHR2_204107497_204111803
CHR2_219776258_219780531
CHR2_219960008_219964376
CHR2_223430475_223434733
CHR2_227894718_227902438
CHR2_228753836_228758105
CHR2_233821538_233825835
CHR2_236063974_236068258
CHR2_238890320_238894673
CHR2_241860174_241864424
CHR2_38953106_38961614
CHR2_40531963_40536213
CHR2_62586230_62590480
CHR2_86518453_86522762
CHR2_8736063_8740386
CHR2_88768818_88773068
CHR2_9687292_9692077
CHR3_10262095_10266437
CHR3_116348067_116352317
CHR3_120437662_120445942
CHR3_121651765_121656015
CHR3_121940781_121947574
CHR3_124399998_124404248
CHR3_124785866_124790226
CHR3_127284890_127289324
CHR3_127902307_127909640
CHR3_138060262_138064512
CHR3_173009658_173014429
CHR3_183990484_183994734
CHR3_197714229_197718479
CHR3_197947811_197952061
CHR3_28362163_28369079
CHR3_33126982_33131297
CHR3_33734102_33738352
CHR3_40519033_40523283
CHR3_44725641_44729891
CHR3_44742627_44746877
CHR3_44774788_44781658
CHR3_45607854_45612104
CHR3_61518782_61523060
CHR4_100068549_100074311
CHR4_109126818_109131260
CHR4_109757670_109765020
CHR4_110901_115169
CHR4_120349738_120356615
CHR4_1270171_1274465
CHR4_13094122_13098557
CHR4_146618900_146626803
CHR4_151215375_151220340
CHR4_171184186_171188436
CHR4_174684602_174690669
CHR4_191095467_191099761
CHR4_192898_197169
CHR4_24636891_24645012
CHR4_25926929_25932501
CHR4_318116_324063
CHR4_39204683_39209106
CHR4_39714_44026
CHR4_455695_461340
CHR4_479509_486391
CHR4_53216889_53223697
CHR4_55903665_55907918
CHR4_6689832_6694095
CHR4_88668693_88673030
CHR5_118812602_118816871
CHR5_121672218_121676550
CHR5_126650937_126655263
CHR5_140163355_140167620
CHR5_140450910_140455261
CHR5_140456890_140461167
CHR5_140528926_140533196
CHR5_140534113_140542921
CHR5_140543576_140547826
CHR5_140579761_140584011
CHR5_140679733_140684035
CHR5_140769362_140773676
CHR5_148628126_148632400
CHR5_150263834_150268125
CHR5_180559786_180568283
CHR5_52888725_52892991
CHR5_55043098_55047352
CHR5_56237356_56241609
CHR5_69377605_69382009
CHR5_70253023_70257427
CHR5_76414827_76422286
CHR5_78940519_78944901
CHR5_83004419_83008669
CHR5_92941298_92947147
CHR5_99895522_99902283
CHR6_10823957_10832148
CHR6_111406483_111410733
CHR6_111907826_111915111
CHR6_119078997_119083876
CHR6_119440761_119445532
CHR6_142661188_142665508
CHR6_163064653_163072293
CHR6_163748964_163756937
CHR6_165642338_165646588
CHR6_18372000_18376250
CHR6_233600_237850
CHR6_26321626_26328378
CHR6_26392956_26397241
CHR6_26526117_26531075
CHR6_27947328_27952768
CHR6_28429201_28433451
CHR6_31432164_31436423
CHR6_36958205_36962461
CHR6_4077806_4084330
CHR6_53763753_53768486
CHR6_57015842_57020219
CHR6_74224708_74228983
CHR6_86404975_86413246
CHR6_88467632_88472145
CHR6_89727464_89733534
CHR6_94185243_94189508
CHR6_99501773_99506070
CHR7_100751000_100755297
CHR7_103634919_103639199
CHR7_132584862_132589140
CHR7_138673114_138677364
CHR7_139522456_139526710
CHR7_140356181_140364716
CHR7_149039580_149043830
CHR7_150010226_150014500
CHR7_155126405_155130655
CHR7_15691981_15696319
CHR7_158189474_158193750
CHR7_23108426_23112762
CHR7_27205471_27209750
CHR7_30510189_30514477
CHR7_32076236_32081016
CHR7_32947890_32952795
CHR7_33068109_33072434
CHR7_36155860_36160151
CHR7_64235537_64239787
CHR7_64746711_64750961
CHR7_6706320_6710570
CHR7_8267457_8272210
CHR7_8436609_8441434
CHR7_87339979_87347104
CHR7_879216_883576
CHR7_92159345_92163595
CHR7_92584508_92588772
CHR7_94120123_94126914
CHR7_96176349_96180639
CHR7_99354302_99358590
CHR8_11175909_11183487
CHR8_117952312_117959682
CHR8_126051232_126055482
CHR8_129029401_129033651
CHR8_131020329_131024682
CHR8_134268993_134273290
CHR8_144312304_144316620
CHR8_168881_176528
CHR8_18914726_18918976
CHR8_41463737_41468079
CHR8_42027885_42032135
CHR8_54952494_54956867
CHR8_56844754_56851980
CHR8_66915547_66919847
CHR8_69023656_69027906
CHR8_81104311_81108561
CHR8_9044813_9049116
CHR8_90979768_90984018
CHR8_94046722_94051254
CHR8_94818024_94825864
CHR8_9986975_9991225
CHR9_102154166_102158495
CHR9_103197483_103204217
CHR9_114858067_114862317
CHR9_118485929_118492834
CHR9_123958510_123965419
CHR9_20611700_20616005
CHR9_35061799_35066064
CHR9_42005415_42012985
CHR9_43121306_43127040
CHR9_44337568_44346752
CHR9_46523957_46531622
CHR9_46679467_46688651
CHR9_68667325_68672550
CHR9_69881969_69890558
CHR9_72673034_72677294
CHR9_81373007_81378196
CHR9_88750806_88755424
CHR9_93163246_93167516
CHR9_95250322_95254750
CHR9_95829396_95833665
CHR9_97674303_97681579
CHR9_99210624_99214878
CHRX_101657553_101661855
CHRX_149609002_149613254
CHRX_153686122_153690457
CHRX_154760649_154764981
CHRX_51827081_51832608
CHRX_72695943_72700595
CHRX_74658850_74663100
CHRX_99548058_99552308
CHRY_2766122_2770954
CHRY_57506344_57510594
CHRY_57619849_57624181

## Sheet: promoters and genes
promo	symbol
CHR4_455695_461340	ABCA11P
CHR16_46832211_46842306	ABCC11
CHR1_75959369_75963802	ACADM
CHR2_223430475_223434733	ACSL3
CHR20_42713024_42717290	ADA
CHR1_152866311_152870561	ADAR
CHR16_88563001_88573794	AFG3L1
CHR2_236063974_236068258	AGAP1
CHR17_19820967_19825221	AKAP10
CHR6_88467632_88472145	AKIRIN2
CHR11_67527365_67535162	ALDH3B1
CHR12_31772501_31776819	AMN1
CHR9_68667325_68672550	ANKRD20A2
CHR9_68667325_68672550	ANKRD20A3
CHR1_144178364_144189191	ANKRD34A
CHR9_118485929_118492834	ASTN2
CHR2_233821538_233825835	ATG16L1
CHR11_72199598_72203857	ATG16L2
CHR3_183990484_183994734	ATP11B
CHR14_49845296_49852197	ATP5S
CHR18_74926884_74931227	ATP9B
CHR9_93163246_93167516	AUH
CHR3_120437662_120445942	B4GALT4
CHR21_29589590_29594357	BACH1
CHR12_120940743_120945113	BCL7A
CHR15_89058105_89062390	BLM
CHR20_6693706_6697956	BMP2
CHR22_48603706_48610838	BRD1
CHR6_119078997_119083876	BRD7P3
CHR10_93670215_93674481	BTAF1
CHR6_26526117_26531075	BTN2A3
CHR6_111406483_111410733	BXDC1
CHR10_127394573_127401552	C10orf137
CHR10_99880917_99885179	C10orf28
CHR14_89488498_89494296	C14orf143
CHR14_68328780_68336443	C14orf181
CHR15_53275640_53280023	C15orf15
CHR1_23564546_23570966	C1orf213
CHR20_218329_226963	C20orf96
CHR21_29589590_29594357	C21orf41
CHR2_171995573_172002365	C2orf37
CHR5_56237356_56241609	C5orf35
CHR6_165642338_165646588	C6orf118
CHR6_119078997_119083876	C6orf204
CHR6_36958205_36962461	C6orf89
CHR7_879216_883576	C7orf20
CHR9_97674303_97681579	C9orf102
CHR19_51792746_51799566	CALM3
CHR17_74516657_74520949	CANT1
CHR15_42364720_42368996	CASC4
CHR10_115425424_115430399	CASP7
CHR17_43532610_43543811	CBX1
CHR22_27495199_27499561	CCDC117
CHR16_88277078_88281363	CDK10
CHR16_74024134_74028388	CFDP1
CHR10_90956281_90960551	CH25H
CHR3_127902307_127909640	CHCHD6
CHRX_72695943_72700595	CHIC1
CHR16_56031591_56042441	CIAPIN1
CHR3_33734102_33738352	CLASP2
CHR16_56031591_56042441	COQ9
CHR17_13909943_13914320	COX10
CHR3_33126982_33131297	CRTAP
CHR10_11243557_11247896	CUGBP2
CHR10_35418550_35423032	CUL2
CHR2_172081752_172089140	CYBRD1
CHR1_60164261_60168550	CYP2J2
CHR1_153921997_153928915	DAP3
CHR4_151215375_151220340	DCLK2
CHR14_93613891_93620811	DDX24
CHR20_47324621_47331589	DDX27
CHR6_18372000_18376250	DEK
CHR1_40743519_40747783	DEM1
CHR1_68734545_68738795	DEPDC1
CHR2_38953106_38961614	DHX57
CHR14_54724903_54731649	DLGAP5
CHR10_22331726_22336156	DNAJC1
CHR19_12852530_12856835	DNASE2
CHR2_219960008_219964376	DNPEP
CHR20_52522163_52526422	DOK5
CHR6_233600_237850	DUSP22
CHR7_36155860_36160151	EEPD1
CHR14_74535864_74540173	EIF2B2
CHR4_100068549_100074311	EIF4E
CHR6_94185243_94189508	EPHA7
CHR12_110932034_110938818	ERP29
CHR14_63873813_63878067	ESR2
CHR7_132584862_132589140	EXOC4
CHR1_101130765_101137642	EXTL2
CHR9_95250322_95254750	FAM120A
CHR5_99895522_99902283	FAM174A
CHR11_82120155_82126054	FAM181B
CHR6_119440761_119445532	FAM184A
CHR8_131020329_131024682	FAM49B
CHR10_127570860_127578517	FANK1
CHR13_76498508_76502786	FBXL3
CHR6_99501773_99506070	FBXL4
CHR17_77966359_77977412	FLJ22222
CHR16_2869818_2874068	FLYWCH2
CHR7_138673114_138677364	FMC1
CHR13_48444559_48449689	FNDC3A
CHR4_191095467_191099761	FRG1
CHR3_121651765_121656015	FSTL1
CHR1_228266078_228270400	GALNT2
CHR18_73087220_73092242	GALR1
CHR9_88750806_88755424	GAS1
CHR7_30510189_30514477	GGCT
CHR7_150010226_150014500	GIMAP2
CHR16_56980393_56984673	GINS3
CHR14_51393699_51397949	GNG2
CHR1_84741061_84748331	GNG5
CHR14_92326902_92331170	GOLGA5
CHR8_41463737_41468079	GOLGA7
CHR2_171490456_171494797	GORASP2
CHR10_113932735_113937008	GPAM
CHR13_92673595_92677980	GPC6
CHR6_142661188_142665508	GPR126
CHR3_121940781_121947574	GTF2E1
CHR4_174684602_174690669	HAND2
CHR5_83004419_83008669	HAPLN1
CHR2_241860174_241864424	HDLBP
CHR15_18970693_18978612	HERC2P3
CHR17_77966359_77977412	HEXDC
CHR1_208565419_208570016	HHAT
CHR10_94434122_94440470	HHEX
CHR10_102278861_102286452	HIF1AN
CHR6_26321626_26328378	HIST1H2BG
CHR6_26392956_26397241	HIST1H4H
CHR6_27947328_27952768	HIST1H4L
CHR1_42156006_42160465	HIVEP3
CHR6_31432164_31436423	HLA-B
CHR7_27205471_27209750	HOXA13
CHR2_176676829_176681079	HOXD11
CHR2_176669275_176673525	HOXD12
CHR11_43655324_43659656	HSD17B12
CHR5_118812602_118816871	HSD17B4
CHR7_8267457_8272210	ICA1
CHR2_8736063_8740386	ID2
CHR14_93613891_93620811	IFI27L1
CHR1_78884603_78888853	IFI44
CHR10_91048282_91052532	IFIT2
CHR13_20035707_20040026	IFT88
CHR13_50924385_50931852	INTS6
CHR1_45983970_45992402	IPP
CHR1_224991068_224996999	ITPKB
CHR2_86518453_86522762	JMJD1A
CHR3_44774788_44781658	KIAA1143
CHR6_57015842_57020219	KIAA1586
CHR10_118753886_118758366	KIAA1598
CHR2_176574487_176578764	KIAA1715
CHR1_168309599_168314003	KIFAP3
CHR7_23108426_23112762	KLHL7
CHR7_149039580_149043830	KRBA1
CHR15_61197571_61201860	LACTB
CHR21_39736166_39746448	LCA5L
CHR4_24636891_24645012	LGI2
CHR3_45607854_45612104	LIMD1
CHR10_91000822_91005140	LIPA
CHR1_144178364_144189191	LIX1L
CHR3_116348067_116352317	LOC100128175
CHR6_163064653_163072293	LOC285796
CHR19_23732729_23738405	LOC388524
CHR11_50213449_50217875	LOC441601
CHR4_53216889_53223697	LOC643783
CHR13_48444559_48449689	LOC647131
CHR16_46832211_46842306	LONP2
CHR13_46021803_46026134	LRCH1
CHR21_46470088_46476619	LSS
CHR8_144312304_144316620	LY6H
CHR11_10515894_10522850	LYVE1
CHR12_8992757_8997019	M6PR
CHR4_1270171_1274465	MAEA
CHRX_51827081_51832608	MAGED4B
CHR11_65136325_65144660	MAP3K11
CHR14_50068262_50072626	MAP4K5
CHR12_67484734_67490023	MDM2
CHR1_154736403_154740672	MEF2D
CHR5_126650937_126655263	MEGF10
CHR7_15691981_15696319	MEOX2
CHR4_171184186_171188436	MFAP3L
CHR2_227894718_227902438	MFF
CHR16_88563001_88573794	MGC16385
CHR19_6230209_6234459	MLLT1
CHR9_20611700_20616005	MLLT3
CHR15_54441435_54445685	MNS1
CHR12_61143366_61147645	MON2
CHR22_29693437_29698184	MORC2
CHR9_123958510_123965419	MORN5
CHRX_153686122_153690457	MPP1
CHR4_6689832_6694095	MRFAP1
CHR9_103197483_103204217	MRPL50
CHR8_81104311_81108561	MRPS28
CHR7_140356181_140364716	MRPS33
CHR8_9986975_9991225	MSRA
CHR1_16840340_16847288	MST1
CHR15_77998667_78006599	MTHFS
CHRX_149609002_149613254	MTMR1
CHR6_74224708_74228983	MTO1
CHR13_40734955_40739213	MTRF1
CHR2_161869685_161873935	MXRA7
CHR8_42027885_42032135	MYST3
CHRX_72695943_72700595	NA
CHR7_158189474_158193750	NCAPG2
CHR3_138060262_138064512	NCK1
CHR12_93920859_93925142	NDUFA12
CHR9_123958510_123965419	NDUFA8
CHR10_102278861_102286452	NDUFB8
CHR5_52888725_52892991	NDUFS4
CHR17_43477202_43481494	NFE2L1
CHR5_92941298_92947147	NR2F1
CHR7_33068109_33072434	NT5C3
CHR13_24770165_24777194	NUPL1
CHR7_8436609_8441434	NXPH1
CHR10_50639600_50643875	OGDHL
CHR1_160259518_160263768	OLFML2B
CHR7_103634919_103639199	ORC5L
CHR12_56370652_56374959	OS9
CHR8_90979768_90984018	OSGIN2
CHR14_22302070_22306550	OXA1L
CHR13_47884019_47891447	P2RY5
CHR6_163064653_163072293	PACRG
CHR5_78940519_78944901	PAPD4
CHR6_163064653_163072293	PARK2
CHRX_99548058_99552308	PCDH19
CHR5_140163355_140167620	PCDHA4
CHR5_140579761_140584011	PCDHB14
CHR5_140534113_140542921	PCDHB16
CHR5_140450910_140455261	PCDHB2
CHR5_140456890_140461167	PCDHB3
CHR5_140528926_140533196	PCDHB7
CHR5_140534113_140542921	PCDHB8
CHR5_140543576_140547826	PCDHB9
CHR5_140769362_140773676	PCDHGA10
CHR7_32076236_32081016	PDE1C
CHR8_66915547_66919847	PDE7A
CHR7_94120123_94126914	PEG10
CHR2_170255720_170262944	PHOSPHO2
CHR4_479509_486391	PIGG
CHR20_8057795_8062045	PLCB1
CHR3_173009658_173014429	PLD1
CHR6_119078997_119083876	PLN
CHR1_144178364_144189191	POLR3GL
CHR1_165561621_165565871	POU2F1
CHR2_170145595_170149892	PPIG
CHR8_9044813_9049116	PPP1R3B
CHR8_69023656_69027906	PREX2
CHR1_84399152_84403986	PRKACB
CHR1_107397341_107401681	PRMT6
CHR8_18914726_18918976	PSD3
CHR9_95829396_95833665	PTPDC1
CHR3_124785866_124790226	PTPLB
CHR3_61518782_61523060	PTPRG
CHR6_163748964_163756937	QKI
CHR4_13094122_13098557	RAB28
CHR3_121940781_121947574	RABL3
CHR22_35501310_35505601	RABL4
CHR7_100751000_100755297	RABL5
CHR8_117952312_117959682	RAD21
CHR2_204107497_204111803	RAPH1
CHR20_333193_337730	RBCK1
CHR7_155126405_155130655	RBM33
CHR4_25926929_25932501	RBPJ
CHR14_102125485_102129735	RCOR1
CHR6_111907826_111915111	REV3L
CHR16_73257479_73261780	RFWD3
CHR1_149585577_149589893	RFX5
CHR1_182037376_182041626	RGL1
CHR8_54952494_54956867	RGS20
CHR20_42871576_42875826	RIMS4
CHR3_197714229_197718479	RNF168
CHR6_89727464_89733534	RNGTT
CHR2_88768818_88773068	RPIA
CHR4_109757670_109765020	RPL34
CHRY_2766122_2770954	RPS4Y1
CHR1_100500850_100505142	RTCD1
CHR21_46848664_46852924	S100B
CHR7_92584508_92588772	SAMD9
CHR10_71596368_71603775	SAR1A
CHR1_241482486_241486848	SDCCAG8
CHR17_72645116_72649396	SEC14L1
CHR3_124399998_124404248	SEC22A
CHR10_13426274_13433786	SEPHS1
CHR21_39736166_39746448	SH3BGR
CHR7_96176349_96180639	SHFM1
CHR17_18202467_18211081	SHMT1
CHR14_104287040_104291333	SIVA1
CHR7_87339979_87347104	SLC25A40
CHR1_101130765_101137642	SLC30A7
CHR3_127284890_127289324	SLC41A3
CHR2_40531963_40536213	SLC8A1
CHR4_146618900_146626803	SMAD1
CHR5_70253023_70257427	SMN1
CHR5_70253023_70257427	SMN2
CHR5_121672218_121676550	SNCAIP
CHR20_16655128_16659422	SNRPB2
CHR4_88668693_88673030	SPARCL1
CHR1_48709519_48713932	SPATA6
CHR2_228753836_228758105	SPHKAP
CHRY_57506344_57510594	SPRY3
CHR4_55903665_55907918	SRD5A3
CHR2_106868292_106873482	ST6GAL2
CHR21_45061647_45068045	SUMO3
CHR10_30063986_30068236	SVIL
CHR19_15075713_15079982	SYDE1
CHR6_86404975_86413246	SYNCRIP
CHR5_140679733_140684035	TAF7
CHR16_29889222_29893472	TAOK2
CHR3_10262095_10266437	TATDN2
CHR15_54994624_55002773	TCF12
CHR10_97443140_97448202	TCTN3
CHR14_89488498_89494296	TDP1
CHR9_99210624_99214878	TDRD7
CHR9_102154166_102158495	TEX10
CHR15_54441435_54445685	TEX9
CHR2_188126547_188130910	TFPI
CHR8_56844754_56851980	TGS1
CHR16_3290107_3299082	TIGD7
CHR9_81373007_81378196	TLE4
CHR12_64849281_64853574	TMBIM4
CHR19_10807121_10814264	TMED1
CHR12_110932034_110938818	TMEM116
CHR6_10823957_10832148	TMEM14C
CHR2_62586230_62590480	TMEM17
CHR1_54075946_54080263	TMEM48
CHRX_101657553_101661855	TMSL8
CHR20_44750727_44755183	TP53RK
CHR2_238890320_238894673	TRAF3IP1
CHR11_36487632_36494339	TRAF6
CHR7_99354302_99358590	TRIM4
CHR5_180559786_180568283	TRIM7
CHR9_72673034_72677294	TRPM3
CHR15_41445253_41456779	TUBGCP4
CHR18_644108_651840	TYMS
CHR19_18540113_18548002	UBA52
CHR19_60610043_60614457	UBE2S
CHR2_136212307_136220169	UBXN4
CHR4_39204683_39209106	UGDH
CHR11_67527365_67535162	UNC93B1
CHR1_159281591_159285881	USF1
CHR4_53216889_53223697	USP46
CHRY_57619849_57624181	VAMP7
CHR9_35061799_35066064	VCP
CHR8_134268993_134273290	WISP1
CHR2_9687292_9692077	YWHAQ
CHR5_76414827_76422286	ZBED3
CHR1_16174351_16178601	ZBTB17
CHR3_116348067_116352317	ZBTB20
CHR1_22647436_22651686	ZBTB40
CHR1_202027949_202035835	ZC3H11A
CHR20_218329_226963	ZCCHC3
CHR3_28362163_28369079	ZCWPW2
CHR11_19091767_19096034	ZDHHC13
CHRX_74658850_74663100	ZDHHC15
CHR2_219776258_219780531	ZFAND2B
CHR16_73736425_73740730	ZFP1
CHR19_49551916_49556166	ZFP112
CHR19_61738628_61742883	ZFP28
CHR19_42837379_42841653	ZFP30
CHR9_114858067_114862317	ZFP37
CHR1_35269128_35273425	ZMYM6
CHR12_132213785_132218036	ZNF10
CHR7_6706320_6710570	ZNF12
CHR20_18213169_18217906	ZNF133
CHR19_62813939_62818388	ZNF134
CHR12_132163609_132168304	ZNF140
CHR4_318116_324063	ZNF141
CHR16_3386996_3394526	ZNF174
CHR9_103197483_103204217	ZNF189
CHR16_3224345_3228912	ZNF200
CHR19_49143736_49147986	ZNF221
CHR19_49305880_49312501	ZNF225
CHR18_72661603_72665853	ZNF236
CHR10_38181792_38189992	ZNF248
CHR19_63150101_63154389	ZNF256
CHR19_41710260_41714510	ZNF260
CHR19_62391180_62395430	ZNF264
CHR12_132264567_132268967	ZNF268
CHR19_63382707_63387868	ZNF274
CHR15_54812329_54820893	ZNF280D
CHR19_49596845_49601105	ZNF285A
CHR5_150263834_150268125	ZNF300
CHR6_28429201_28433451	ZNF323
CHR19_63651282_63655575	ZNF324B
CHR19_63353207_63357460	ZNF329
CHR20_25624719_25628969	ZNF337
CHR10_38336119_38342025	ZNF33A
CHR19_58353346_58357625	ZNF347
CHR19_57181141_57185391	ZNF350
CHR10_38419780_38427537	ZNF37A
CHR19_41784560_41791911	ZNF382
CHR19_58327196_58331457	ZNF415
CHR19_63119006_63123256	ZNF417
CHR19_63137601_63142052	ZNF418
CHR19_9509553_9513803	ZNF426
CHR19_20991836_20996127	ZNF430
CHR19_57243135_57247385	ZNF432
CHR16_3386996_3394526	ZNF434
CHR6_57015842_57020219	ZNF451
CHR19_21368274_21372547	ZNF493
CHR3_44742627_44746877	ZNF501
CHR3_44725641_44729891	ZNF502
CHR19_57589432_57597786	ZNF528
CHR19_9645984_9650234	ZNF562
CHR19_41671427_41675677	ZNF566
CHR19_41866869_41872891	ZNF567
CHR8_126051232_126055482	ZNF572
CHR19_42961290_42965540	ZNF573
CHR19_57082259_57086509	ZNF577
CHR19_61594264_61600201	ZNF582
CHR8_168881_176528	ZNF596
CHR19_39955199_39959474	ZNF599
CHR19_63201740_63210026	ZNF606
CHR19_57527876_57532172	ZNF610
CHR19_57118999_57123290	ZNF613
CHR19_57222580_57226929	ZNF614
CHR3_40519033_40523283	ZNF620
CHR1_40684865_40690052	ZNF643
CHR19_57099309_57103576	ZNF649
CHR19_61679805_61684055	ZNF667
CHR1_245333501_245337797	ZNF669
CHR19_62930004_62934295	ZNF671
CHR19_58449173_58454190	ZNF677
CHR19_23732729_23738405	ZNF681
CHR19_11856169_11860419	ZNF69
CHR19_21303302_21307552	ZNF708
CHR19_61795003_61799253	ZNF71
CHR19_21053348_21057604	ZNF714
CHR4_39714_44026	ZNF718
CHR16_3290107_3299082	ZNF75A
CHR19_62946520_62957973	ZNF776
CHR19_42686180_42690430	ZNF793
CHR19_63478629_63482921	ZNF8
CHR19_20894421_20898683	ZNF85
CHR19_19869264_19873536	ZNF93
CHR20_47324621_47331589	ZNFX1
CHR15_41445253_41456779	ZSCAN29
CHR19_61567819_61575064	ZSCAN5A
