# Supplementary material for: Differences among brain tumor stem cell types and fetal neural stem cells in focal regions of histone modifications and DNA methylation, broad regions of modifications, and bivalent promoters
Source: BMC Genomics. 2014 Aug 27;15(1):724. doi: 10.1186/1471-2164-15-724 (PMC4155105; doi:10.1186/1471-2164-15-724)
Supplement: Supplementary file 41 — Additional file 41: List of bivalent promoters and associated genes (H3K4me3+/H3K27me3+) in B73 cells. (XLS 218 KB) [file 12864_2014_6396_MOESM41_ESM.xls]

## Sheet: promoters only
promo
CHR10_101405752_101410002
CHR10_102491821_102499006
CHR10_103100314_103104640
CHR10_103524911_103529317
CHR10_104140819_104146202
CHR10_105023409_105027659
CHR10_112823410_112828330
CHR10_116153463_116158005
CHR10_116839613_116844385
CHR10_118020891_118026466
CHR10_118886836_118891302
CHR10_118987093_118991458
CHR10_11901902_11906152
CHR10_119288445_119295777
CHR10_124120709_124128313
CHR10_12428088_12432480
CHR10_124628318_124634034
CHR10_124900359_124904678
CHR10_125841123_125846593
CHR10_129422441_129428750
CHR10_13082960_13087210
CHR10_132999070_133003476
CHR10_133801921_133807959
CHR10_133846893_133851143
CHR10_134820460_134824710
CHR10_134827177_134831625
CHR10_134890267_134894517
CHR10_134897897_134902147
CHR10_13665520_13669772
CHR10_15452314_15456564
CHR10_15941753_15946025
CHR10_22641804_22646080
CHR10_22669129_22675181
CHR10_23517965_23522215
CHR10_25500795_25505045
CHR10_26259701_26263958
CHR10_26763771_26768439
CHR10_27742471_27746727
CHR10_27829720_27834004
CHR10_29002929_29007194
CHR10_3095394_3101568
CHR10_3204218_3208503
CHR10_35969618_35973868
CHR10_42594764_42599014
CHR10_43044443_43048693
CHR10_46177788_46186263
CHR10_46388710_46394906
CHR10_50639600_50643875
CHR10_51155580_51159830
CHR10_52417623_52421873
CHR10_53128595_53132861
CHR10_60602852_60607264
CHR10_6167512_6172064
CHR10_62162504_62166754
CHR10_6223386_6227671
CHR10_63327948_63332198
CHR10_63697722_63701972
CHR10_70550413_70554711
CHR10_71002249_71006628
CHR10_71056519_71060769
CHR10_71479106_71483372
CHR10_71870679_71874972
CHR10_724856_729108
CHR10_72638852_72643439
CHR10_72745515_72749787
CHR10_72823196_72827474
CHR10_7492704_7496956
CHR10_76828617_76835019
CHR10_79066547_79071083
CHR10_8133172_8138953
CHR10_82284137_82291304
CHR10_88115480_88119730
CHR10_94434122_94440470
CHR10_95312911_95317217
CHR10_95740235_95744485
CHR10_98469415_98473769
CHR10_99779825_99784075
CHR11_100504261_100509965
CHR11_102467329_102471579
CHR11_106393631_106397881
CHR11_107233980_107238364
CHR11_113148885_113156477
CHR11_114879572_114883951
CHR11_117527997_117532247
CHR11_119103714_119108145
CHR11_119541394_119545644
CHR11_119612677_119617005
CHR11_122255182_122262616
CHR11_123029772_123034022
CHR11_123116823_123121073
CHR11_123994480_123998849
CHR11_124131885_124140887
CHR11_124236991_124241241
CHR11_124248993_124253243
CHR11_124434722_124439191
CHR11_125276100_125281815
CHR11_125437490_125441897
CHR11_126374514_126379201
CHR11_128065692_128069990
CHR11_130290804_130295072
CHR11_131282421_131287321
CHR11_133440529_133444938
CHR11_133713444_133717694
CHR11_133786272_133790522
CHR11_1364204_1368456
CHR11_14336439_14340789
CHR11_16991785_16996035
CHR11_17454275_17458525
CHR11_17521724_17526245
CHR11_17710595_17714865
CHR11_17990463_17994765
CHR11_1865483_1869733
CHR11_18768979_18773465
CHR11_1974530_1978780
CHR11_20137696_20141946
CHR11_2106239_2113041
CHR11_2114822_2120280
CHR11_2138250_2142515
CHR11_2148851_2153183
CHR11_2419296_2423877
CHR11_27677006_27683229
CHR11_2844368_2848726
CHR11_2862801_2867077
CHR11_30297724_30301985
CHR11_30564363_30568613
CHR11_31344462_31351433
CHR11_31788611_31795375
CHR11_32412550_32417302
CHR11_33846908_33851447
CHR11_34334493_34338878
CHR11_36569144_36573418
CHR11_404226_410897
CHR11_43855470_43859944
CHR11_44070174_44074592
CHR11_44540216_44544568
CHR11_45640102_45647248
CHR11_45822104_45826354
CHR11_544094_554279
CHR11_56981414_56985664
CHR11_57118102_57123069
CHR11_58665327_58669861
CHR11_60429882_60434132
CHR11_60684742_60688992
CHR11_60818372_60822639
CHR11_61104124_61108374
CHR11_61200985_61205235
CHR11_614174_620673
CHR11_61440823_61447817
CHR11_61858016_61862290
CHR11_62067177_62074408
CHR11_6208021_6217659
CHR11_6234041_6238481
CHR11_623804_628054
CHR11_62444559_62449088
CHR11_63805804_63817456
CHR11_6396126_6400720
CHR11_64082629_64086879
CHR11_64166613_64170863
CHR11_64246486_64250736
CHR11_64267087_64273004
CHR11_64482703_64487685
CHR11_65303368_65311854
CHR11_65354485_65358786
CHR11_65812398_65816696
CHR11_65941550_65945887
CHR11_65962103_65966380
CHR11_6596469_6600736
CHR11_65987470_65991740
CHR11_66067466_66073747
CHR11_67027666_67036178
CHR11_67104358_67108611
CHR11_67138495_67142745
CHR11_69161553_69165876
CHR11_69198513_69202846
CHR11_69298602_69302852
CHR11_69723416_69727818
CHR11_69790970_69795240
CHR11_70995385_70999635
CHR11_72030373_72034623
CHR11_72062310_72066611
CHR11_74913765_74918015
CHR11_76057793_76062939
CHR11_76857632_76866081
CHR11_779363_783623
CHR11_7961969_7966219
CHR11_8055984_8060234
CHR11_814117_823762
CHR11_85013788_85019462
CHR11_85629962_85634662
CHR11_93031024_93035274
CHR11_93773311_93777566
CHR12_100194547_100198797
CHR12_101872093_101876365
CHR12_102413126_102417379
CHR12_104245269_104249519
CHR12_105053116_105061441
CHR12_10656685_10660950
CHR12_106677900_106682651
CHR12_107044094_107048390
CHR12_10766411_10770678
CHR12_108014878_108021172
CHR12_108801926_108806176
CHR12_109610147_109618159
CHR12_109952711_109956961
CHR12_110285149_110294709
CHR12_110685228_110689914
CHR12_112392980_112397760
CHR12_112887748_112891999
CHR12_115829643_115833893
CHR12_116111746_116116183
CHR12_118097477_118101759
CHR12_119290591_119294841
CHR12_119559304_119563554
CHR12_121250680_121254963
CHR12_128953416_128957666
CHR12_129209456_129214169
CHR12_129385066_129389353
CHR12_13043595_13047988
CHR12_13085081_13089342
CHR12_130875390_130879662
CHR12_131358641_131365383
CHR12_131701975_131706225
CHR12_14023569_14027819
CHR12_14814582_14819365
CHR12_15363243_15367503
CHR12_2029224_2033739
CHR12_21478377_21482657
CHR12_21701238_21705543
CHR12_21818132_21822514
CHR12_21984853_21989103
CHR12_26168363_26172770
CHR12_2935256_2939972
CHR12_31369556_31373888
CHR12_32799327_32803580
CHR12_37584928_37589187
CHR12_3852032_3856363
CHR12_4249698_4253973
CHR12_436303_440553
CHR12_45759165_45763501
CHR12_4623832_4629302
CHR12_46640156_46645008
CHR12_46795927_46803566
CHR12_46874910_46879166
CHR12_47030094_47034441
CHR12_47545170_47549420
CHR12_47636647_47641077
CHR12_4785102_4790121
CHR12_48215706_48219956
CHR12_50683514_50691321
CHR12_51774202_51779582
CHR12_52631480_52637334
CHR12_52676643_52680919
CHR12_52685656_52689906
CHR12_52730427_52734677
CHR12_52868106_52872524
CHR12_53098552_53102817
CHR12_54606413_54612905
CHR12_55919992_55924312
CHR12_56136700_56144464
CHR12_56226421_56231038
CHR12_56308665_56316752
CHR12_56417546_56425851
CHR12_56446395_56456022
CHR12_57598844_57604029
CHR12_62456403_62460667
CHR12_64506271_64510521
CHR12_64979122_64983372
CHR12_6679320_6683573
CHR12_68415004_68420204
CHR12_69042828_69047439
CHR12_70431420_70435674
CHR12_78607537_78612421
CHR12_79855075_79859325
CHR12_79992439_79996716
CHR12_81601564_81606158
CHR12_87497476_87501869
CHR12_92484228_92493169
CHR12_93063129_93067379
CHR12_94707766_94712167
CHR13_100865957_100870344
CHR13_101366246_101370496
CHR13_101851374_101855625
CHR13_110562124_110566532
CHR13_110600585_110604835
CHR13_112804605_112808855
CHR13_113567900_113572150
CHR13_19702317_19708646
CHR13_20532904_20537154
CHR13_21075557_21079812
CHR13_24149194_24153465
CHR13_24394196_24399364
CHR13_24758826_24763204
CHR13_24937442_24941864
CHR13_25520196_25526698
CHR13_26231214_26235539
CHR13_26921961_26926211
CHR13_27388676_27392926
CHR13_27571897_27576205
CHR13_30374827_30379323
CHR13_34410955_34415205
CHR13_35817703_35821953
CHR13_36531026_36535323
CHR13_36577051_36581303
CHR13_37818490_37822767
CHR13_40926185_40930461
CHR13_51481050_51487131
CHR13_66701714_66705964
CHR13_71338581_71342831
CHR13_76357621_76362026
CHR13_77390184_77395404
CHR13_90793709_90798824
CHR13_98535911_98540161
CHR13_99421429_99425679
CHR13_99428819_99433069
CHR14_100358086_100362972
CHR14_100363194_100370449
CHR14_102724359_102728609
CHR14_103456841_103461119
CHR14_104399198_104403448
CHR14_104705456_104709706
CHR14_104717841_104722185
CHR14_105020198_105029498
CHR14_105060497_105064747
CHR14_18994573_18998829
CHR14_20604866_20609116
CHR14_22127202_22131469
CHR14_22133486_22141195
CHR14_28301300_28306787
CHR14_35069498_35073748
CHR14_35858834_35863096
CHR14_36182541_36186791
CHR14_36197155_36201606
CHR14_37133239_37137740
CHR14_47212953_47217203
CHR14_50092999_50097339
CHR14_54947564_54951829
CHR14_60185158_60189433
CHR14_60259732_60264045
CHR14_60854687_60859884
CHR14_67135968_67140233
CHR14_68688319_68693002
CHR14_69724790_69729040
CHR14_70136384_70140637
CHR14_70344891_70349141
CHR14_74026715_74033337
CHR14_75684511_75688767
CHR14_76673278_76681387
CHR14_76714422_76718672
CHR14_78811934_78817108
CHR14_87858350_87866504
CHR14_88090126_88094376
CHR14_89594360_89598611
CHR14_91045382_91050066
CHR14_91371686_91375936
CHR14_91855177_91860704
CHR14_92455744_92460147
CHR14_93706901_93711192
CHR14_94855194_94859455
CHR14_95219006_95223282
CHR14_95248072_95253702
CHR14_98806825_98811075
CHR14_99694962_99699212
CHR15_100081084_100085668
CHR15_21358046_21362706
CHR15_21441332_21445582
CHR15_22747727_22753412
CHR15_24661460_24665716
CHR15_28472105_28476656
CHR15_30793996_30798383
CHR15_38515711_38521452
CHR15_38920037_38924750
CHR15_39029471_39033732
CHR15_49827585_49834574
CHR15_50607790_50612040
CHR15_50868751_50873001
CHR15_57514163_57518413
CHR15_58080926_58085176
CHR15_60139189_60147243
CHR15_61118390_61122831
CHR15_61124188_61132139
CHR15_62124813_62129074
CHR15_62854073_62858323
CHR15_65330739_65337551
CHR15_65901494_65905744
CHR15_67006417_67010668
CHR15_67374847_67379097
CHR15_67490196_67494491
CHR15_68842154_68846404
CHR15_71128427_71132677
CHR15_71830119_71835577
CHR15_72617136_72621407
CHR15_72691754_72696048
CHR15_72902503_72906770
CHR15_74135853_74140103
CHR15_75711014_75715264
CHR15_76378236_76382495
CHR15_77387006_77391305
CHR15_79402771_79407079
CHR15_80124666_80129034
CHR15_81113033_81117283
CHR15_81563827_81568163
CHR15_81666518_81671274
CHR15_81743722_81747972
CHR15_81903645_81911332
CHR15_86599643_86604165
CHR15_90734643_90739024
CHR15_94666660_94676938
CHR15_97006787_97011037
CHR15_99234066_99238333
CHR15_99247025_99251275
CHR15_99271179_99277828
CHR16_1065369_1072174
CHR16_1214505_1218755
CHR16_1320154_1325413
CHR16_13918023_13922291
CHR16_159374_171216
CHR16_15947434_15951684
CHR16_17471489_17475739
CHR16_19991780_19996030
CHR16_21074000_21081763
CHR16_2185716_2189966
CHR16_2329845_2334095
CHR16_23669948_23674198
CHR16_23751322_23755595
CHR16_25607347_25611597
CHR16_262111_271431
CHR16_27981573_27985823
CHR16_28207840_28212090
CHR16_28409831_28416905
CHR16_2956098_2960348
CHR16_29948655_29952905
CHR16_3006842_3017788
CHR16_3033182_3038282
CHR16_30928468_30932776
CHR16_4926387_4930637
CHR16_5055223_5062593
CHR16_5086992_5091282
CHR16_52877096_52881379
CHR16_54244433_54248806
CHR16_546922_551172
CHR16_54780148_54784468
CHR16_55220572_55230831
CHR16_56127207_56134851
CHR16_56613282_56617720
CHR16_56788407_56792783
CHR16_56837863_56842113
CHR16_56980393_56984673
CHR16_57274833_57279675
CHR16_57324935_57329247
CHR16_60626787_60631037
CHR16_65747009_65756966
CHR16_65768927_65779372
CHR16_65836864_65842371
CHR16_662575_673272
CHR16_684783_689033
CHR16_69391812_69396072
CHR16_695059_699309
CHR16_71649285_71653535
CHR16_74154249_74158558
CHR16_747266_751883
CHR16_75778836_75786115
CHR16_772177_781884
CHR16_788330_796193
CHR16_80366930_80371180
CHR16_83601879_83606142
CHR16_84341440_84345690
CHR16_84486774_84491024
CHR16_85098144_85102408
CHR16_85142926_85149817
CHR16_85974114_85978364
CHR16_86190499_86194761
CHR16_8619548_8623798
CHR16_86459845_86464101
CHR16_87043725_87047975
CHR16_87275542_87283883
CHR16_87405082_87409343
CHR16_87530549_87538609
CHR16_87570124_87574489
CHR16_87684288_87688574
CHR16_87762163_87766438
CHR16_88166176_88170488
CHR16_960233_964483
CHR17_11861359_11865625
CHR17_12860920_12865563
CHR17_13441706_13449469
CHR17_15104068_15112869
CHR17_17522011_17530176
CHR17_1874178_1880968
CHR17_1899964_1905762
CHR17_19057961_19063798
CHR17_19374254_19382026
CHR17_20967349_20971609
CHR17_21216791_21221041
CHR17_29928380_29934001
CHR17_30492670_30500145
CHR17_30934894_30939237
CHR17_31157100_31161389
CHR17_32365111_32370265
CHR17_32376787_32381157
CHR17_33076838_33081100
CHR17_34157330_34163278
CHR17_34436184_34440706
CHR17_34560548_34564894
CHR17_34634697_34641707
CHR17_35071624_35078782
CHR17_35144212_35152779
CHR17_35387085_35391434
CHR17_36927911_36934997
CHR17_36937321_36941660
CHR17_37143671_37147922
CHR17_3740036_3746586
CHR17_37586072_37594496
CHR17_3813712_3817985
CHR17_38182721_38186977
CHR17_39209834_39215372
CHR17_39339670_39344139
CHR17_39737806_39742328
CHR17_39774516_39783127
CHR17_40188593_40192843
CHR17_40651574_40655976
CHR17_40858030_40862280
CHR17_41213948_41218423
CHR17_42280466_42284726
CHR17_43272861_43277112
CHR17_44025367_44029617
CHR17_44154129_44158381
CHR17_44426272_44430522
CHR17_44561640_44566077
CHR17_44662377_44666627
CHR17_45004977_45009227
CHR17_45398050_45406056
CHR17_45426816_45431087
CHR17_45524194_45528499
CHR17_45633239_45637492
CHR17_45774891_45781364
CHR17_45900474_45904822
CHR17_45961597_45969536
CHR17_45989927_45994355
CHR17_46063726_46068010
CHR17_4955128_4961206
CHR17_4966371_4973583
CHR17_50693869_50698124
CHR17_51179920_51184198
CHR17_52022773_52027023
CHR17_52262966_52269831
CHR17_53512297_53516547
CHR17_53783806_53788062
CHR17_54760334_54768621
CHR17_5911157_5915901
CHR17_60206536_60212056
CHR17_62387974_62392237
CHR17_63703071_63707321
CHR17_6494899_6499150
CHR17_6616795_6621045
CHR17_6694118_6698368
CHR17_68599672_68603927
CHR17_68669254_68677801
CHR17_6886899_6891466
CHR17_69707889_69712202
CHR17_69830464_69834809
CHR17_69935630_69942180
CHR17_69970616_69974901
CHR17_70379939_70384210
CHR17_70400529_70404779
CHR17_70428464_70434446
CHR17_70614176_70618426
CHR17_71092233_71096483
CHR17_71225610_71233120
CHR17_71578986_71587653
CHR17_72092772_72097024
CHR17_7247392_7252975
CHR17_7275985_7284162
CHR17_75363087_75367337
CHR17_75384657_75388985
CHR17_75426914_75431308
CHR17_7545744_7549994
CHR17_7558303_7564513
CHR17_76000061_76007013
CHR17_76064233_76068499
CHR17_76130162_76134412
CHR17_76576789_76581039
CHR17_76918319_76922569
CHR17_7725348_7733583
CHR17_77921989_77926239
CHR17_78264394_78268666
CHR17_7843212_7847462
CHR17_78627355_78631605
CHR17_8474006_8478261
CHR17_8642558_8646811
CHR18_11837925_11842216
CHR18_12240869_12245537
CHR18_12294756_12299006
CHR18_13205294_13209544
CHR18_19419649_19423926
CHR18_19520059_19524309
CHR18_22382368_22386618
CHR18_22695769_22703214
CHR18_27328702_27332952
CHR18_2833527_2837777
CHR18_32128177_32132546
CHR18_33318787_33323037
CHR18_33398921_33403441
CHR18_43710174_43714721
CHR18_45974426_45978876
CHR18_489935_494201
CHR18_54954604_54958866
CHR18_55090847_55095105
CHR18_55176713_55180971
CHR18_5533236_5537780
CHR18_55514820_55519070
CHR18_58140027_58144277
CHR18_58338331_58342581
CHR18_59784742_59789082
CHR18_7107063_7111313
CHR18_72972952_72977262
CHR18_74837762_74844601
CHR18_75253259_75262063
CHR18_891816_896136
CHR19_1014673_1018923
CHR19_10374445_10378771
CHR19_10512092_10516396
CHR19_11387707_11394504
CHR19_11451720_11456303
CHR19_11507078_11511342
CHR19_1233667_1237917
CHR19_12806480_12811097
CHR19_14177247_14181497
CHR19_1463269_1467519
CHR19_1471613_1478266
CHR19_14950719_14955005
CHR19_16293147_16297400
CHR19_16744_26754
CHR19_17919610_17923860
CHR19_18192182_18196542
CHR19_18577843_18585490
CHR19_18910041_18916483
CHR19_19180337_19184587
CHR19_19185261_19189511
CHR19_19599267_19603517
CHR19_2276128_2283074
CHR19_241419_245935
CHR19_2690256_2694574
CHR19_2979272_2983522
CHR19_34395119_34399454
CHR19_3550921_3561158
CHR19_36531234_36535484
CHR19_37854652_37861442
CHR19_38373829_38378259
CHR19_38407789_38412048
CHR19_38484410_38488770
CHR19_38552575_38557246
CHR19_38703760_38708040
CHR19_38801216_38805510
CHR19_38863773_38868023
CHR19_38976106_38981995
CHR19_39856906_39861327
CHR19_40142294_40146949
CHR19_4015737_4021316
CHR19_40219749_40225223
CHR19_40316845_40326759
CHR19_41047740_41052059
CHR19_4190489_4198881
CHR19_4227158_4231585
CHR19_425126_429483
CHR19_43497504_43503140
CHR19_43598877_43603127
CHR19_43917402_43921652
CHR19_44263284_44267534
CHR19_443989_448239
CHR19_44677926_44682197
CHR19_45660487_45671118
CHR19_45724734_45728984
CHR19_4587029_4591279
CHR19_46456763_46462945
CHR19_46636900_46641155
CHR19_47052327_47057434
CHR19_47075606_47081117
CHR19_47189434_47193722
CHR19_47260968_47267107
CHR19_49012878_49024943
CHR19_49244503_49248753
CHR19_50000677_50004966
CHR19_50426227_50432809
CHR19_50442889_50447431
CHR19_50532337_50536608
CHR19_50597806_50604910
CHR19_50659592_50665760
CHR19_50687564_50695653
CHR19_50859841_50864104
CHR19_51055857_51061730
CHR19_51538633_51542947
CHR19_52211440_52216732
CHR19_52425541_52431363
CHR19_52613469_52618097
CHR19_52739213_52743466
CHR19_53585860_53590693
CHR19_54156877_54161159
CHR19_54231148_54240020
CHR19_54249703_54254343
CHR19_54310974_54317709
CHR19_54349363_54353993
CHR19_54555353_54561026
CHR19_55395196_55399446
CHR19_55523696_55527946
CHR19_55911257_55919202
CHR19_55993656_56003286
CHR19_56103646_56109306
CHR19_56196020_56201279
CHR19_56560664_56571272
CHR19_56762842_56767119
CHR19_583781_591675
CHR19_60265606_60269856
CHR19_60319668_60324239
CHR19_60539575_60545723
CHR19_60565665_60569932
CHR19_60572876_60580765
CHR19_60610043_60614457
CHR19_60663998_60668324
CHR19_6308962_6313212
CHR19_6409986_6416429
CHR19_6478519_6482786
CHR19_6682309_6692127
CHR19_7563287_7567537
CHR19_7755763_7760013
CHR19_7797742_7801992
CHR19_7841623_7845873
CHR19_788473_795209
CHR19_7887728_7891988
CHR19_799790_804041
CHR19_8117635_8124230
CHR19_8313396_8317646
CHR19_8580838_8585088
CHR19_863450_869107
CHR19_873536_881078
CHR19_931827_936097
CHR19_9907320_9911570
CHR1_101471662_101475913
CHR1_103837414_103844187
CHR1_108308311_108312561
CHR1_1095648_1099898
CHR1_109807122_109811372
CHR1_1101439_1108298
CHR1_110414007_110418345
CHR1_110491130_110495380
CHR1_110551999_110556337
CHR1_112849888_112854138
CHR1_113050487_113054743
CHR1_113058686_113065467
CHR1_113194038_113198288
CHR1_114854554_114858804
CHR1_115124051_115128322
CHR1_11662497_11667280
CHR1_11670865_11675122
CHR1_117946626_117950876
CHR1_120052532_120056856
CHR1_14004_23197
CHR1_143786550_143790880
CHR1_146397679_146402059
CHR1_147665034_147670666
CHR1_149697529_149702056
CHR1_1499077_1503625
CHR1_151495302_151500776
CHR1_151914236_151918486
CHR1_152561159_152567649
CHR1_153286885_153291165
CHR1_153314471_153318721
CHR1_154808206_154812520
CHR1_154871030_154879347
CHR1_157404543_157408839
CHR1_159281591_159285881
CHR1_159545618_159551557
CHR1_160259518_160263768
CHR1_16239358_16243688
CHR1_165210435_165214685
CHR1_17178972_17184168
CHR1_171947202_171952078
CHR1_17317767_17322017
CHR1_17636861_17642307
CHR1_176775053_176779303
CHR1_177820882_177828397
CHR1_177975420_177979670
CHR1_178462564_178466994
CHR1_182989577_182994120
CHR1_18303326_18307656
CHR1_18676952_18681202
CHR1_194843362_194847813
CHR1_1968268_1972697
CHR1_198644720_198649289
CHR1_199347567_199355328
CHR1_199389480_199393752
CHR1_201039912_201047672
CHR1_202386895_202391254
CHR1_203060904_203065154
CHR1_203915411_203919696
CHR1_204921411_204925754
CHR1_205881586_205885891
CHR1_205988524_205992815
CHR1_20682049_20688359
CHR1_20706411_20710741
CHR1_208469317_208473567
CHR1_210845116_210849484
CHR1_219115881_219120357
CHR1_220854572_220858825
CHR1_221603274_221607597
CHR1_22341447_22345697
CHR1_224474441_224478755
CHR1_224799623_224803873
CHR1_226201472_226205799
CHR1_226390368_226398868
CHR1_226526959_226532713
CHR1_226670220_226674477
CHR1_22832234_22837436
CHR1_232572551_232576819
CHR1_232680722_232684972
CHR1_2333079_2337370
CHR1_234294264_234298514
CHR1_234368954_234373246
CHR1_235268824_235273074
CHR1_2394113_2401936
CHR1_243196406_243204513
CHR1_243380870_243385659
CHR1_2447140_2455044
CHR1_244736432_244740737
CHR1_24698473_24702723
CHR1_2504596_2508867
CHR1_25128205_25132455
CHR1_27189284_27193534
CHR1_27588238_27592488
CHR1_29007740_29011990
CHR1_29320541_29326508
CHR1_29429278_29436360
CHR1_32699744_32703994
CHR1_33121184_33129637
CHR1_34401802_34407530
CHR1_35093181_35101434
CHR1_3517169_3522106
CHR1_3555488_3560004
CHR1_35878914_35883230
CHR1_3651912_3659576
CHR1_37709239_37713531
CHR1_37833333_37837609
CHR1_37872174_37876578
CHR1_37990411_37998450
CHR1_38284143_38288537
CHR1_39928921_39933176
CHR1_40189896_40194178
CHR1_40554776_40559026
CHR1_43407112_43414018
CHR1_47650830_47655080
CHR1_50658880_50663296
CHR1_54950643_54954893
CHR1_55001999_55006275
CHR1_55233704_55237975
CHR1_56880107_56884357
CHR1_6113636_6117886
CHR1_6181474_6195325
CHR1_6222731_6226981
CHR1_62429623_62433898
CHR1_6401816_6408184
CHR1_6427189_6431439
CHR1_6472467_6477847
CHR1_6478593_6483559
CHR1_66027280_66032201
CHR1_6683699_6687963
CHR1_77102273_77106523
CHR1_7750415_7754745
CHR1_82035169_82039419
CHR1_845509_851733
CHR1_85234461_85238884
CHR1_85285991_85290257
CHR1_857508_865302
CHR1_85815540_85820021
CHR1_86633762_86638091
CHR1_901134_905384
CHR1_94474959_94479277
CHR1_95055022_95059514
CHR1_95310321_95314571
CHR1_95468854_95473104
CHR1_98158412_98162667
CHR1_98896300_98900762
CHR1_9976341_9980610
CHR20_1320923_1325245
CHR20_13566800_13571063
CHR20_1394727_1399917
CHR20_17151251_17156445
CHR20_18213169_18217906
CHR20_20293264_20297514
CHR20_21441585_21446164
CHR20_21631574_21635824
CHR20_22512190_22517602
CHR20_22960620_22964870
CHR20_24985993_24991116
CHR20_28134124_28138374
CHR20_30002719_30007044
CHR20_30100217_30104467
CHR20_30157677_30161943
CHR20_30635441_30639691
CHR20_3165596_3171336
CHR20_33006512_33010762
CHR20_33650258_33654508
CHR20_34284325_34288610
CHR20_35347964_35352236
CHR20_35588760_35593217
CHR20_35752347_35756616
CHR20_35961419_35965730
CHR20_36531372_36535649
CHR20_3657855_3662117
CHR20_36783018_36787357
CHR20_36807010_36811260
CHR20_36864261_36868511
CHR20_42713024_42717290
CHR20_42871576_42875826
CHR20_44087741_44091994
CHR20_44176812_44181095
CHR20_44953415_44957665
CHR20_47531838_47537397
CHR20_49591915_49596165
CHR20_52221149_52227431
CHR20_52254408_52258797
CHR20_52522163_52526422
CHR20_54634264_54638555
CHR20_55532810_55537541
CHR20_55717687_55723447
CHR20_56858597_56862847
CHR20_57582458_57586708
CHR20_581084_585390
CHR20_59257376_59261701
CHR20_60227440_60232218
CHR20_60413636_60419228
CHR20_60422628_60426878
CHR20_60483671_60487921
CHR20_60553577_60562676
CHR20_61062535_61066785
CHR20_61108037_61112287
CHR20_61317233_61321483
CHR20_61355585_61359835
CHR20_61425497_61429747
CHR20_61458283_61466692
CHR20_61573687_61577937
CHR20_61932291_61936541
CHR20_61959509_61967889
CHR20_62150673_62154925
CHR20_62191002_62196889
CHR20_9766765_9771022
CHR21_14506849_14511119
CHR21_14676592_14680880
CHR21_18111763_18117053
CHR21_27259915_27264203
CHR21_34960057_34964307
CHR21_36990360_36994640
CHR21_39905488_39910118
CHR21_41607030_41611360
CHR21_41716523_41721780
CHR21_41801176_41805448
CHR21_42943430_42947706
CHR21_43670686_43674936
CHR21_44484401_44488762
CHR21_44505451_44510027
CHR21_44594066_44598748
CHR21_44955173_44959423
CHR21_45177947_45187688
CHR21_45315416_45321172
CHR21_45646024_45650288
CHR22_14572239_14576495
CHR22_17511404_17515662
CHR22_18120725_18124975
CHR22_18383559_18389386
CHR22_19641352_19645602
CHR22_19657661_19667414
CHR22_20064647_20071153
CHR22_20098192_20105706
CHR22_21739039_21743418
CHR22_23146171_23154352
CHR22_24287360_24291695
CHR22_24891939_24896373
CHR22_25151801_25156051
CHR22_25315304_25319589
CHR22_26526736_26530986
CHR22_28040725_28045248
CHR22_29317083_29321394
CHR22_30925609_30934218
CHR22_31137462_31141735
CHR22_31197206_31201973
CHR22_31523301_31528494
CHR22_32645581_32649910
CHR22_35644622_35648917
CHR22_36330948_36335547
CHR22_36545834_36550084
CHR22_37295385_37299635
CHR22_37519324_37523607
CHR22_37569213_37573463
CHR22_37877685_37881984
CHR22_38179770_38184233
CHR22_39927758_39932019
CHR22_40651978_40656268
CHR22_41912295_41916551
CHR22_42068481_42072799
CHR22_42588851_42593231
CHR22_42748000_42752272
CHR22_43501927_43506177
CHR22_43523601_43527851
CHR22_44080978_44085441
CHR22_44273882_44278176
CHR22_44750645_44754895
CHR22_44921662_44925912
CHR22_48630032_48634282
CHR22_48792432_48796682
CHR22_48947802_48952066
CHR22_49259555_49267823
CHR22_49314541_49320617
CHR22_49382496_49389177
CHR2_10005772_10010111
CHR2_100087727_100091977
CHR2_10097632_10102012
CHR2_10137233_10141489
CHR2_102599097_102603347
CHR2_10356990_10362026
CHR2_109904123_109910004
CHR2_111587483_111598543
CHR2_115632770_115637020
CHR2_118487349_118495288
CHR2_118559019_118565603
CHR2_119632191_119636441
CHR2_120723383_120727728
CHR2_120815968_120820938
CHR2_127580299_127584834
CHR2_132887116_132891835
CHR2_133143476_133147752
CHR2_135192290_135196540
CHR2_139253531_139257781
CHR2_149599726_149604227
CHR2_152662715_152667290
CHR2_158439119_158443369
CHR2_15994633_16002796
CHR2_161977365_161981672
CHR2_165405424_165410396
CHR2_168811601_168815851
CHR2_169017580_169021904
CHR2_169454440_169458690
CHR2_169926509_169930759
CHR2_171276606_171282823
CHR2_171377945_171383275
CHR2_172569549_172573799
CHR2_172654222_172659326
CHR2_173305352_173309681
CHR2_17919925_17927578
CHR2_179836994_179841244
CHR2_182229228_182233496
CHR2_190152996_190157358
CHR2_192247606_192252252
CHR2_196641026_196645281
CHR2_196743770_196748020
CHR2_197882957_197887240
CHR2_201082260_201086537
CHR2_201095624_201099936
CHR2_202604054_202608351
CHR2_205115260_205119717
CHR2_207013112_207017362
CHR2_20726404_20730654
CHR2_208976300_208980550
CHR2_213720848_213728078
CHR2_216008285_216012536
CHR2_216942674_216948495
CHR2_218966032_218975358
CHR2_219565615_219569871
CHR2_219632402_219636933
CHR2_219822708_219830382
CHR2_222867609_222875444
CHR2_227371000_227376219
CHR2_227734024_227741019
CHR2_231434364_231438690
CHR2_232498453_232502782
CHR2_232959248_232963498
CHR2_238057168_238061419
CHR2_238890320_238894673
CHR2_239512152_239516402
CHR2_240723639_240732246
CHR2_241647967_241652217
CHR2_242143364_242147744
CHR2_242448940_242453231
CHR2_26920968_26925410
CHR2_27194725_27200956
CHR2_27338701_27342964
CHR2_27383868_27388134
CHR2_30219831_30224635
CHR2_31213767_31218596
CHR2_33022395_33026645
CHR2_42125727_42130006
CHR2_42441100_42445360
CHR2_45089276_45093547
CHR2_47649604_47654502
CHR2_51108357_51112607
CHR2_56261267_56269047
CHR2_5746749_5750999
CHR2_60633268_60637637
CHR2_64601468_64605718
CHR2_65066538_65070847
CHR2_68399597_68403847
CHR2_69090492_69094773
CHR2_70844314_70852337
CHR2_70977727_70982002
CHR2_71408896_71413183
CHR2_72964555_72968805
CHR2_72994611_72998861
CHR2_73462893_73467143
CHR2_73906093_73912227
CHR2_74579601_74587451
CHR2_74587544_74595868
CHR2_75640786_75645415
CHR2_85210593_85214994
CHR2_85831030_85835499
CHR2_86417500_86421788
CHR2_95051655_95058541
CHR3_101690652_101694902
CHR3_101907349_101911976
CHR3_102713968_102721156
CHR3_102759895_102764152
CHR3_10829385_10833666
CHR3_112269915_112274304
CHR3_112872712_112876962
CHR3_115145937_115150187
CHR3_11736257_11740705
CHR3_117646318_117650568
CHR3_11862602_11866852
CHR3_122106272_122110522
CHR3_12300858_12306359
CHR3_123033223_123040116
CHR3_124649332_124653582
CHR3_12497499_12501777
CHR3_125156669_125166386
CHR3_125928402_125932735
CHR3_127558176_127562427
CHR3_128827216_128831499
CHR3_129023250_129028241
CHR3_129688699_129692949
CHR3_134236442_134240692
CHR3_13895869_13900119
CHR3_139385337_139389850
CHR3_140145265_140152172
CHR3_140542050_140546308
CHR3_141133396_141137649
CHR3_142249443_142254182
CHR3_145170102_145174352
CHR3_151168015_151175086
CHR3_152283370_152288115
CHR3_155318383_155322668
CHR3_159302774_159311338
CHR3_161953189_161957439
CHR3_16529476_16533726
CHR3_168932704_168938845
CHR3_171163773_171168039
CHR3_174595437_174599687
CHR3_181799153_181803442
CHR3_183990484_183994734
CHR3_18454458_18462488
CHR3_184627799_184632083
CHR3_185214134_185221921
CHR3_185461107_185465445
CHR3_185472997_185477337
CHR3_185575991_185582126
CHR3_186698736_186703017
CHR3_191320662_191326248
CHR3_19161520_19165770
CHR3_191711080_191715334
CHR3_193607956_193612206
CHR3_194117572_194122144
CHR3_197847552_197851802
CHR3_198177327_198183601
CHR3_198509094_198513344
CHR3_210149_217036
CHR3_23216311_23220561
CHR3_23958309_23962619
CHR3_26635800_26641911
CHR3_30619497_30623747
CHR3_31545967_31550244
CHR3_3195635_3199890
CHR3_32831013_32837362
CHR3_3813049_3817303
CHR3_42279693_42286166
CHR3_42817258_42826729
CHR3_42918905_42923155
CHR3_43299536_43303849
CHR3_44351136_44356021
CHR3_45162143_45166418
CHR3_45857833_45862125
CHR3_46709425_46713695
CHR3_50164351_50169045
CHR3_50515146_50519532
CHR3_50684175_50688425
CHR3_52004173_52008498
CHR3_53051627_53058610
CHR3_53900175_53904529
CHR3_55495621_55499871
CHR3_56476655_56480931
CHR3_67128592_67132842
CHR3_6874426_6878676
CHR3_69867822_69872072
CHR3_72979471_72983788
CHR3_87355786_87360036
CHR3_88189988_88194336
CHR3_95174645_95182432
CHR3_9744933_9749353
CHR4_102483904_102490876
CHR4_105631166_105635416
CHR4_109303487_109312527
CHR4_1096564_1100850
CHR4_109902863_109907158
CHR4_113282501_113286876
CHR4_1155637_1160097
CHR4_115731969_115740284
CHR4_119492620_119496870
CHR4_123091609_123095859
CHR4_13154386_13158712
CHR4_134286419_134293310
CHR4_141510734_141517464
CHR4_141631128_141642436
CHR4_142272389_142277566
CHR4_144650565_144655064
CHR4_145783122_145790540
CHR4_148618074_148622448
CHR4_149582076_149586473
CHR4_155631186_155635818
CHR4_155690223_155694499
CHR4_155877942_155887112
CHR4_156896163_156900441
CHR4_158111246_158115496
CHR4_164306773_164311023
CHR4_166516037_166520555
CHR4_171184186_171188436
CHR4_177949974_177954389
CHR4_183300807_183306113
CHR4_184256596_184260846
CHR4_186692883_186697150
CHR4_187346167_187353138
CHR4_187712781_187717031
CHR4_187881231_187885481
CHR4_189150418_189154668
CHR4_19860832_19865286
CHR4_2027868_2033363
CHR4_25472792_25477815
CHR4_3431335_3435585
CHR4_3452568_3456818
CHR4_37128494_37132744
CHR4_37565602_37569864
CHR4_38542331_38546581
CHR4_44144831_44149081
CHR4_52598453_52602703
CHR4_53419751_53424002
CHR4_54786703_54790984
CHR4_55215362_55219667
CHR4_5940359_5944716
CHR4_5944936_5949186
CHR4_6249574_6256683
CHR4_6318977_6323293
CHR4_66217051_66221604
CHR4_72268366_72272657
CHR4_7241872_7246122
CHR4_73652630_73656880
CHR4_75239188_75243438
CHR4_79688433_79695363
CHR4_809195_813445
CHR4_8318891_8323141
CHR4_85637661_85641911
CHR4_85719580_85724279
CHR4_86103061_86110068
CHR4_8629690_8634359
CHR4_90249490_90253740
CHR4_93441330_93445580
CHR4_95894650_95898900
CHR4_976433_980724
CHR4_991439_997001
CHR5_1058576_1062917
CHR5_107033512_107037995
CHR5_111520621_111524874
CHR5_111779678_111786409
CHR5_1164359_1168650
CHR5_118628861_118633111
CHR5_128454838_128459112
CHR5_129264921_129269171
CHR5_131374464_131379053
CHR5_131590084_131594955
CHR5_132107535_132111791
CHR5_133885745_133890446
CHR5_1347409_1351659
CHR5_139152089_139156362
CHR5_139470391_139474688
CHR5_141237378_141241638
CHR5_14631431_14635714
CHR5_147740238_147744507
CHR5_148181500_148187147
CHR5_148628126_148632400
CHR5_14923862_14928376
CHR5_1497795_1502045
CHR5_150583097_150587347
CHR5_153546987_153551237
CHR5_15549804_15554486
CHR5_156501703_156505953
CHR5_159671401_159675651
CHR5_168659804_168664054
CHR5_168939854_168944104
CHR5_169860125_169864600
CHR5_16988389_16992872
CHR5_172594049_172598368
CHR5_17267249_17273656
CHR5_172687101_172692612
CHR5_174834688_174838938
CHR5_175014144_175018394
CHR5_175152715_175156965
CHR5_175987067_175993663
CHR5_176166665_176170915
CHR5_176856418_176860708
CHR5_176948318_176952568
CHR5_177469661_177473911
CHR5_178704185_178708435
CHR5_179495434_179501455
CHR5_179567986_179572236
CHR5_179712171_179716431
CHR5_180559786_180568283
CHR5_1935018_1939380
CHR5_2801761_2808276
CHR5_32743796_32748171
CHR5_3645667_3649917
CHR5_37869905_37879039
CHR5_39109498_39113760
CHR5_40870317_40877969
CHR5_42456282_42460532
CHR5_49995069_50000236
CHR5_52128195_52132551
CHR5_58367297_58374194
CHR5_63493926_63498216
CHR5_6430889_6435139
CHR5_75731404_75735654
CHR5_76044041_76048458
CHR5_76147109_76151421
CHR5_82799838_82804115
CHR5_83051704_83058605
CHR5_94978235_94982485
CHR6_10518785_10526956
CHR6_105956902_105961162
CHR6_106879234_106883861
CHR6_109910383_109914633
CHR6_110115660_110122613
CHR6_110403486_110407740
CHR6_116995775_117000116
CHR6_118331881_118336131
CHR6_119711850_119716125
CHR6_122969575_122973993
CHR6_130377926_130382176
CHR6_132167350_132171602
CHR6_132313379_132317687
CHR6_132763575_132767825
CHR6_1331567_1335817
CHR6_134536930_134541195
CHR6_137281594_137285844
CHR6_144509861_144514111
CHR6_147563064_147570869
CHR6_147868255_147872505
CHR6_152166878_152172684
CHR6_1552179_1556429
CHR6_157663777_157668141
CHR6_15770433_15774750
CHR6_165994797_165999532
CHR6_166959965_166964216
CHR6_168139287_168144106
CHR6_168581179_168585629
CHR6_170440648_170444898
CHR6_19942095_19946345
CHR6_233600_237850
CHR6_26766991_26771241
CHR6_27446533_27450783
CHR6_28422237_28426487
CHR6_28661861_28666591
CHR6_29702976_29707269
CHR6_29708089_29712339
CHR6_29864161_29868411
CHR6_31347084_31351342
CHR6_31432164_31436423
CHR6_31570341_31574694
CHR6_31653340_31663705
CHR6_32225778_32232338
CHR6_33668343_33672593
CHR6_33693821_33698071
CHR6_33786732_33790982
CHR6_3397441_3405234
CHR6_35414819_35419113
CHR6_35524609_35528865
CHR6_35568786_35576263
CHR6_36462621_36466972
CHR6_37242463_37246713
CHR6_37330025_37336890
CHR6_37772994_37777244
CHR6_38778105_38782395
CHR6_40662354_40666604
CHR6_42122728_42126987
CHR6_43304433_43308689
CHR6_43320204_43324454
CHR6_43527344_43535264
CHR6_44340753_44347620
CHR6_44388291_44392541
CHR6_46090774_46095053
CHR6_46202188_46206620
CHR6_46566240_46570490
CHR6_46725137_46731982
CHR6_47384467_47389139
CHR6_52331403_52339590
CHR6_53516720_53521290
CHR6_53763753_53768486
CHR6_64336378_64341183
CHR6_64400480_64404730
CHR6_71722103_71726962
CHR6_72051234_72055990
CHR6_72649626_72654197
CHR6_75971540_75975790
CHR6_76006952_76013745
CHR6_7855015_7859540
CHR6_80394218_80398468
CHR6_8047030_8051280
CHR6_80869582_80873874
CHR6_84196723_84200999
CHR6_84993283_84997545
CHR6_86213027_86217301
CHR6_88170939_88175199
CHR6_89908987_89913237
CHR6_90196150_90200538
CHR6_97388031_97395421
CHR7_100076340_100080595
CHR7_100105810_100110138
CHR7_100138201_100142454
CHR7_100152858_100157211
CHR7_100330668_100335151
CHR7_100594803_100599072
CHR7_100630163_100637885
CHR7_100751000_100755297
CHR7_101242504_101248351
CHR7_101999323_102003698
CHR7_102043625_102047896
CHR7_103416448_103420699
CHR7_106087816_106092327
CHR7_106593195_106597445
CHR7_107168321_107172571
CHR7_107430290_107434540
CHR7_112545123_112549373
CHR7_114345944_114350194
CHR7_115923179_115927640
CHR7_115948574_115954392
CHR7_116096194_116100444
CHR7_117300014_117304297
CHR7_120284663_120288913
CHR7_120374552_120378855
CHR7_122959488_122965374
CHR7_126818809_126823503
CHR7_127457488_127461738
CHR7_128215233_128220084
CHR7_128568447_128572697
CHR7_128612448_128616698
CHR7_133459091_133463394
CHR7_133651438_133655843
CHR7_133793640_133797928
CHR7_137181399_137185649
CHR7_138563270_138567740
CHR7_139121015_139127656
CHR7_139744018_139748280
CHR7_140356181_140364716
CHR7_142768267_142773467
CHR7_148023365_148027615
CHR7_148564206_148568457
CHR7_148824977_148829227
CHR7_148952001_148956276
CHR7_149100478_149105212
CHR7_150351769_150357219
CHR7_150602480_150608664
CHR7_151350296_151354546
CHR7_153211851_153216105
CHR7_1533393_1537643
CHR7_154938675_154944334
CHR7_156122661_156130017
CHR7_156492468_156499486
CHR7_15691981_15696319
CHR7_158072429_158076741
CHR7_19150760_19155069
CHR7_20792280_20796530
CHR7_24576025_24580359
CHR7_29197350_29201662
CHR7_32076236_32081016
CHR7_32304716_32308966
CHR7_3304105_3308355
CHR7_33907346_33912449
CHR7_35259017_35263267
CHR7_37454231_37458481
CHR7_38914570_38918825
CHR7_43585747_43590010
CHR7_44070938_44075209
CHR7_45160423_45164675
CHR7_45577145_45581395
CHR7_4889061_4893311
CHR7_4964566_4968870
CHR7_5285600_5289935
CHR7_53067342_53071592
CHR7_64235537_64239787
CHR7_64746711_64750961
CHR7_68698341_68705120
CHR7_72676008_72680306
CHR7_72716762_72721012
CHR7_72821762_72826012
CHR7_78917289_78924326
CHR7_79598575_79602826
CHR7_8267457_8272210
CHR7_86683398_86690467
CHR7_88223188_88227438
CHR7_89708944_89713210
CHR7_90725532_90732580
CHR7_92299403_92304648
CHR7_92692968_92700364
CHR7_93385534_93389784
CHR7_93470769_93475126
CHR7_95062989_95067239
CHR7_959896_964292
CHR7_98310548_98314878
CHR8_103319528_103324022
CHR8_104578651_104582901
CHR8_105669554_105673844
CHR8_10624670_10628932
CHR8_10733959_10738296
CHR8_109521528_109525791
CHR8_110617604_110622331
CHR8_110772259_110776509
CHR8_11175909_11183487
CHR8_11595661_11603902
CHR8_117952312_117959682
CHR8_118598710_118602960
CHR8_12088235_12092500
CHR8_124621877_124626127
CHR8_124846383_124850812
CHR8_128813361_128818733
CHR8_134377907_134382180
CHR8_136535383_136539647
CHR8_142204401_142208689
CHR8_142436455_142440705
CHR8_144312304_144316620
CHR8_144362942_144367264
CHR8_144882048_144886298
CHR8_146096870_146101154
CHR8_146245129_146249417
CHR8_16925618_16929868
CHR8_17701916_17706166
CHR8_20095483_20099931
CHR8_21826383_21833877
CHR8_21963601_21973429
CHR8_22043225_22047475
CHR8_22069538_22079613
CHR8_22489087_22494678
CHR8_22605749_22610260
CHR8_26292939_26297289
CHR8_26777660_26782339
CHR8_32521794_32526444
CHR8_343307_347704
CHR8_35209016_35213266
CHR8_37770431_37774681
CHR8_41282916_41289645
CHR8_41623285_41627535
CHR8_49995759_50000041
CHR8_53639824_53644074
CHR8_54011520_54015770
CHR8_54952494_54956867
CHR8_55529547_55533797
CHR8_56174067_56178320
CHR8_56951425_56955946
CHR8_57283368_57289892
CHR8_60193414_60197821
CHR8_670476_679300
CHR8_67500316_67508039
CHR8_69023656_69027906
CHR8_70909012_70913262
CHR8_71477824_71482807
CHR8_74080160_74084419
CHR8_74167311_74171561
CHR8_76055897_76060280
CHR8_97241446_97245696
CHR8_97571557_97576090
CHR8_99504925_99509202
CHR9_100510550_100514857
CHR9_100606301_100610551
CHR9_106546289_106550539
CHR9_106562771_106567059
CHR9_113976536_113980877
CHR9_115674879_115679191
CHR9_115900408_115904658
CHR9_115954551_115958801
CHR9_116306321_116311051
CHR9_119216388_119220638
CHR9_121170651_121175024
CHR9_122678638_122682927
CHR9_123098413_123102705
CHR9_123497969_123502219
CHR9_125154769_125159019
CHR9_125810209_125815206
CHR9_126293201_126297451
CHR9_126572647_126580189
CHR9_128413068_128417368
CHR9_128656077_128663514
CHR9_129718282_129722622
CHR9_131464240_131468490
CHR9_132526301_132530551
CHR9_132803308_132807558
CHR9_133140977_133145227
CHR9_134028454_134032704
CHR9_134271292_134276181
CHR9_134444313_134448563
CHR9_134740070_134747519
CHR9_135386295_135390545
CHR9_135922163_135926954
CHR9_137370368_137375665
CHR9_137507968_137512218
CHR9_137691488_137695738
CHR9_137730351_137734695
CHR9_138234075_138240276
CHR9_138276423_138281008
CHR9_138559309_138563559
CHR9_138673697_138680814
CHR9_138723350_138727600
CHR9_139010091_139014345
CHR9_139434167_139440935
CHR9_139616416_139620676
CHR9_14682719_14686974
CHR9_19776164_19780426
CHR9_2001718_2006091
CHR9_201364_209241
CHR9_21789134_21793420
CHR9_22433339_22437589
CHR9_32371132_32375468
CHR9_33156486_33160854
CHR9_33510712_33514962
CHR9_34445310_34452068
CHR9_34512277_34516537
CHR9_34578942_34583222
CHR9_34609721_34614015
CHR9_34617261_34621511
CHR9_36023405_36027687
CHR9_37580383_37586098
CHR9_37787313_37792045
CHR9_71844816_71849352
CHR9_76889778_76896453
CHR9_79452293_79456543
CHR9_89298462_89303365
CHR9_90336339_90340589
CHR9_90792097_90796931
CHR9_93750233_93755765
CHR9_963463_967713
CHR9_99300241_99304491
CHR9_99651857_99656107
CHRX_100799541_100804991
CHRX_101850495_101857015
CHRX_102395994_102400277
CHRX_102745989_102750248
CHRX_103100360_103107020
CHRX_106845617_106850447
CHRX_107865557_107869807
CHRX_111969949_111974199
CHRX_114698245_114702514
CHRX_117989108_117993490
CHRX_118623091_118627356
CHRX_118710383_118714861
CHRX_119262353_119269384
CHRX_128804366_128809054
CHRX_129360155_129364437
CHRX_132376121_132380665
CHRX_132946537_132950832
CHRX_134059579_134063830
CHRX_135940749_135944999
CHRX_139414141_139418447
CHRX_144703541_144711453
CHRX_148520350_148524875
CHRX_150613934_150618184
CHRX_152388489_152392783
CHRX_152557681_152561931
CHRX_152562350_152566600
CHRX_15259285_15267066
CHRX_152748191_152752697
CHRX_153015573_153019871
CHRX_17787998_17792248
CHRX_18350177_18354427
CHRX_28511979_28516229
CHRX_34584576_34588826
CHRX_37090010_37094260
CHRX_46502666_46507051
CHRX_47363451_47367701
CHRX_50573034_50577284
CHRX_51499766_51504016
CHRX_54847395_54852967
CHRX_55036485_55044292
CHRX_6150898_6160206
CHRX_68638302_68642552
CHRX_71442765_71447015
CHRX_80263022_80267293
CHRX_82646456_82654378
CHRX_99872404_99876654
CHRX_99958503_99962795
CHRY_23753677_23758045
CHRY_6835123_6843421

## Sheet: promoters and genes
promo	symbol
CHR2_216942674_216948495	4-Mar
CHRX_118710383_118714861	6-Sep
CHR6_44388291_44392541	AARS2
CHR17_32376787_32381157	AATF
CHR16_2329845_2334095	ABCA3
CHR7_150351769_150357219	ABCB8
CHR16_15947434_15951684	ABCC1
CHR3_185214134_185221921	ABCC5
CHR11_17454275_17458525	ABCC8
CHR12_21984853_21989103	ABCC9
CHR14_22133486_22141195	ABHD4
CHR11_34334493_34338878	ABTB2
CHR7_150351769_150357219	ACCN3
CHR7_100330668_100335151	ACHE
CHR9_32371132_32375468	ACO1
CHR16_87684288_87688574	ACSF3
CHR5_131374464_131379053	ACSL6
CHR20_24985993_24991116	ACSS1
CHR12_79992439_79996716	ACSS3
CHR11_66067466_66073747	ACTN3
CHR20_36807010_36811260	ACTR5
CHR2_158439119_158443369	ACVR1
CHR20_42713024_42717290	ADA
CHR17_40188593_40192843	ADAM11
CHR1_153286885_153291165	ADAM15
CHR2_207013112_207017362	ADAM23
CHR19_8580838_8585088	ADAMTS10
CHR5_178704185_178708435	ADAMTS2
CHR4_73652630_73656880	ADAMTS3
CHR9_135386295_135390545	ADAMTSL2
CHR19_1463269_1467519	ADAMTSL5
CHR7_959896_964292	ADAP1
CHR21_45315416_45321172	ADARB1
CHR7_45577145_45581395	ADCY1
CHR3_124649332_124653582	ADCY5
CHR18_891816_896136	ADCYAP1
CHR2_70844314_70852337	ADD2
CHR8_67500316_67508039	ADHFE1
CHR22_49259555_49267823	ADM2
CHR8_26777660_26782339	ADRA1A
CHR10_112823410_112828330	ADRA2A
CHR5_148181500_148187147	ADRB2
CHR22_24287360_24291695	ADRBK2
CHR10_116153463_116158005	AFAP1L2
CHR2_100087727_100091977	AFF3
CHR2_64601468_64605718	AFTPH
CHR12_56417546_56425851	AGAP2
CHR4_109902863_109907158	AGXT2L1
CHR11_62067177_62074408	AHNAK
CHR22_19657661_19667414	AIFM3
CHR12_4623832_4629302	AKAP3
CHR7_133793640_133797928	AKR1B1
CHR15_99234066_99238333	ALDH1A3
CHR12_110685228_110689914	ALDH2
CHR16_5055223_5062593	ALG1
CHR1_95310321_95314571	ALG14
CHR12_108014878_108021172	ALKBH2
CHR11_43855470_43859944	ALKBH3
CHR2_73462893_73467143	ALMS1
CHR3_46709425_46713695	ALS2CL
CHR1_110414007_110418345	ALX3
CHR12_45759165_45763501	AMIGO2
CHRX_111969949_111974199	AMOT
CHR10_62162504_62166754	ANK3
CHR5_14923862_14928376	ANKH
CHR2_197882957_197887240	ANKRD44
CHR6_90196150_90200538	ANKRD6
CHR2_69090492_69094773	ANTXR1
CHR4_79688433_79695363	ANXA3
CHR17_30934894_30939237	AP2B1
CHR11_6396126_6400720	APBB1
CHR10_26763771_26768439	APBB1IP
CHRX_55036485_55044292	APEX2
CHR19_41047740_41052059	APLP1
CHR16_28409831_28416905	APOB48R
CHR16_87405082_87409343	APRT
CHR18_22695769_22703214	AQP4
CHR12_47636647_47641077	ARF3
CHR17_40858030_40862280	ARHGAP27
CHR1_94474959_94479277	ARHGAP29
CHR22_43523601_43527851	ARHGAP8
CHR16_262111_271431	ARHGDIG
CHR19_47075606_47081117	ARHGEF1
CHR13_110600585_110604835	ARHGEF7
CHR19_873536_881078	ARID3A
CHR15_72617136_72621407	ARID3B
CHR9_34617261_34621511	ARID3C
CHR10_63327948_63332198	ARID5B
CHR3_95174645_95182432	ARL13B
CHR17_70614176_70618426	ARMC7
CHR3_139385337_139389850	ARMC8
CHRX_100799541_100804991	ARMCX2
CHR22_18383559_18389386	ARVCF
CHR12_101872093_101876365	ASCL1
CHR22_25151801_25156051	ASPHD2
CHR11_61858016_61862290	ASRGL1
CHR9_119216388_119220638	ASTN2
CHR1_210845116_210849484	ATF3
CHR19_10512092_10516396	ATG4D
CHR6_106879234_106883861	ATG5
CHR7_150351769_150357219	ATG9B
CHR14_50092999_50097339	ATL1
CHR2_85831030_85835499	ATOH8
CHR3_183990484_183994734	ATP11B
CHR13_24149194_24153465	ATP12A
CHR19_47189434_47193722	ATP1A3
CHR17_3813712_3817985	ATP2A3
CHR19_46636900_46641155	ATP5SL
CHR8_20095483_20099931	ATP6V1B2
CHR13_51481050_51487131	ATP7B
CHR13_24937442_24941864	ATP8A2
CHR1_152561159_152567649	ATP8B2
CHR10_116839613_116844385	ATRNL1
CHR7_68698341_68705120	AUTS2
CHR11_133786272_133790522	B3GAT1
CHR6_71722103_71726962	B3GAT2
CHR12_121250680_121254963	B3GNT4
CHR3_184627799_184632083	B3GNT5
CHR12_56308665_56316752	B4GALNT1
CHR17_44561640_44566077	B4GALNT2
CHR12_436303_440553	B4GALNT3
CHR9_33156486_33160854	B4GALT1
CHR11_63805804_63817456	BAD
CHR15_38515711_38521452	BAHD1
CHR10_29002929_29007194	BAMBI
CHR9_134444313_134448563	BARHL1
CHR19_52425541_52431363	BBC3
CHR19_50000677_50004966	BCAM
CHR1_154871030_154879347	BCAN
CHR6_80869582_80873874	BCKDHB
CHR2_60633268_60637637	BCL11A
CHR14_98806825_98811075	BCL11B
CHR2_111587483_111598543	BCL2L11
CHR11_27677006_27683229	BDNF
CHR7_93470769_93475126	BET1
CHR12_26168363_26172770	BHLHB3
CHR20_61108037_61112287	BHLHB4
CHR2_127580299_127584834	BIN1
CHR20_35588760_35593217	BLCAP
CHR19_45660487_45671118	BLVRB
CHR8_22069538_22079613	BMP1
CHR4_95894650_95898900	BMPR1B
CHR10_42594764_42599014	BMS1
CHR15_81743722_81747972	BNC1
CHR8_26292939_26297289	BNIP3L
CHR2_242143364_242147744	BOK
CHR9_135922163_135926954	BRD3
CHR3_9744933_9749353	BRPF1
CHR11_1364204_1368456	BRSK2
CHR18_33398921_33403441	BRUNOL4
CHR1_55233704_55237975	BSND
CHR10_103100314_103104640	BTRC
CHR10_124900359_124904678	BUB3
CHR10_71056519_71060769	C10orf35
CHR10_11901902_11906152	C10orf47
CHR10_15941753_15946025	C10orf97
CHR11_544094_554279	C11orf35
CHR11_30297724_30301985	C11orf46
CHR11_122255182_122262616	C11orf63
CHR11_36569144_36573418	C11orf74
CHR12_102413126_102417379	C12orf42
CHR12_6679320_6683573	C12orf53
CHR13_40926185_40930461	C13orf15
CHR13_30374827_30379323	C13orf33
CHR14_75684511_75688767	C14orf118
CHR14_103456841_103461119	C14orf2
CHR14_105020198_105029498	C14orf80
CHR15_74135853_74140103	C15orf27
CHR15_71830119_71835577	C15orf59
CHR16_1320154_1325413	C16orf42
CHR16_8619548_8623798	C16orf68
CHR16_84341440_84345690	C16orf74
CHR16_5055223_5062593	C16orf89
CHR17_7247392_7252975	C17orf61
CHR17_44154129_44158381	C17orf92
CHR18_13205294_13209544	C18orf1
CHR19_863450_869107	C19orf22
CHR19_55993656_56003286	C19orf48
CHR1_22832234_22837436	C1QA
CHR2_119632191_119636441	C1QL2
CHR1_11670865_11675122	C1orf187
CHR1_27189284_27193534	C1orf225
CHR1_232572551_232576819	C1orf31
CHR1_165210435_165214685	C1orf32
CHR1_34401802_34407530	C1orf94
CHR1_224799623_224803873	C1orf95
CHR20_61959509_61967889	C20orf135
CHR20_60422628_60426878	C20orf151
CHR20_60553577_60562676	C20orf166
CHR20_34284325_34288610	C20orf4
CHR20_61062535_61066785	C20orf59
CHR21_45646024_45650288	C21orf123
CHR21_45177947_45187688	C21orf70
CHR21_18111763_18117053	C21orf91
CHR22_18383559_18389386	C22orf25
CHR22_31137462_31141735	C22orf28
CHR3_44351136_44356021	C3orf23
CHR3_11862602_11866852	C3orf31
CHR3_145170102_145174352	C3orf58
CHR3_194117572_194122144	C3orf59
CHR4_37128494_37132744	C4orf19
CHR4_184256596_184260846	C4orf38
CHR5_2801761_2808276	C5orf38
CHR6_43304433_43308689	C6orf108
CHR6_33786732_33790982	C6orf125
CHR6_88170939_88175199	C6orf165
CHR6_110115660_110122613	C6orf199
CHR6_168139287_168144106	C6orf54
CHR7_88223188_88227438	C7orf62
CHR8_146245129_146249417	C8orf33
CHR9_34512277_34516537	C9orf165
CHR9_34445310_34452068	C9orf25
CHR9_139616416_139620676	C9orf37
CHR9_90792097_90796931	C9orf47
CHR9_134740070_134747519	C9orf9
CHR9_76889778_76896453	C9orf95
CHR12_119559304_119563554	CABP1
CHR17_45989927_45994355	CACNA1G
CHR1_199347567_199355328	CACNA1S
CHR3_50515146_50519532	CACNA2D2
CHR2_152662715_152667290	CACNB4
CHR17_62387974_62392237	CACNG4
CHR1_157404543_157408839	CADM3
CHR10_12428088_12432480	CAMK1D
CHR1_20682049_20688359	CAMK2N1
CHR3_185461107_185465445	CAMK2N2
CHR17_3740036_3746586	CAMKK1
CHR5_40870317_40877969	CARD6
CHR16_2185716_2189966	CASKIN1
CHR7_115923179_115927640	CAV2
CHR16_87570124_87574489	CBFA2T3
CHR7_107168321_107172571	CBLL1
CHR17_75363087_75367337	CBX2
CHR17_75426914_75431308	CBX4
CHR22_37877685_37881984	CBX7
CHR17_75384657_75388985	CBX8
CHR18_55514820_55519070	CCBE1
CHR3_42817258_42826729	CCBP2
CHR16_56127207_56134851	CCDC102A
CHR16_56837863_56842113	CCDC113
CHR7_92692968_92700364	CCDC132
CHR7_128215233_128220084	CCDC136
CHR3_125156669_125166386	CCDC14
CHR2_222867609_222875444	CCDC140
CHR1_3651912_3659576	CCDC27
CHR10_13082960_13087210	CCDC3
CHR5_150583097_150587347	CCDC69
CHR2_56261267_56269047	CCDC85A
CHR2_118487349_118495288	CCDC93
CHR5_168939854_168944104	CCDC99
CHR3_42279693_42286166	CCK
CHR11_6234041_6238481	CCKBR
CHR11_69161553_69165876	CCND1
CHR12_4249698_4253973	CCND2
CHR5_132107535_132111791	CCNI2
CHR5_159671401_159675651	CCNJL
CHR11_814117_823762	CD151
CHR17_69970616_69974901	CD300A
CHR19_50597806_50604910	CD3EAP
CHR20_44176812_44181095	CD40
CHR1_205988524_205992815	CD46
CHR11_44540216_44544568	CD82
CHR19_10374445_10378771	CDC37
CHR3_45162143_45166418	CDCP1
CHR16_87762163_87766438	CDH15
CHR10_72823196_72827474	CDH23
CHR20_59257376_59261701	CDH4
CHR16_60626787_60631037	CDH8
CHR11_67027666_67036178	CDK2AP2
CHRX_18350177_18354427	CDKL5
CHR11_2862801_2867077	CDKN1C
CHR11_125437490_125441897	CDON
CHR4_85719580_85724279	CDS1
CHR19_38484410_38488770	CEBPA
CHR19_38552575_38557246	CEBPG
CHR13_24394196_24399364	CENPJ
CHR2_182229228_182233496	CERKL
CHR11_65354485_65358786	CFL1
CHR19_54231148_54240020	CGB5
CHR19_54249703_54254343	CGB7
CHR3_88189988_88194336	CGGBP1
CHR2_27194725_27200956	CGREF1
CHR15_39029471_39033732	CHAC1
CHR17_45900474_45904822	CHAD
CHR8_57283368_57289892	CHCHD7
CHR17_7725348_7733583	CHD3
CHR1_6113636_6117886	CHD5
CHR14_92455744_92460147	CHGA
CHR18_11837925_11842216	CHMP1B
CHR3_87355786_87360036	CHMP2B
CHR17_76576789_76581039	CHMP6
CHR7_29197350_29201662	CHN2
CHR16_23669948_23674198	CHP2
CHR15_28472105_28476656	CHRFAM7A
CHR11_62444559_62449088	CHRM1
CHR20_61458283_61466692	CHRNA4
CHR11_45640102_45647248	CHST1
CHR19_38863773_38868023	CHST8
CHR16_772177_781884	CHTF18
CHR18_12240869_12245537	CIDEA
CHRX_71442765_71447015	CITED1
CHR1_16239358_16243688	CLCNKB
CHR7_72821762_72826012	CLDN3
CHR16_3006842_3017788	CLDN6
CHR19_55911257_55919202	CLEC11A
CHR19_7755763_7760013	CLEC4GP1
CHR9_139010091_139014345	CLIC3
CHR6_46090774_46095053	CLIC5
CHR21_34960057_34964307	CLIC6
CHR15_72691754_72696048	CLK3
CHR14_94855194_94859455	CLMN
CHR16_28409831_28416905	CLN3
CHR19_6308962_6313212	CLPP
CHR3_141133396_141137649	CLSTN2
CHR11_6208021_6217659	CNGA4
CHR19_11507078_11511342	CNN1
CHR2_68399597_68403847	CNRIP1
CHR9_34578942_34583222	CNTFR
CHR2_165405424_165410396	COBLL1
CHR6_75971540_75975790	COL12A1
CHR17_45633239_45637492	COL1A1
CHR20_61425497_61429747	COL20A1
CHR9_115954551_115958801	COL27A1
CHR2_227734024_227741019	COL4A3
CHR2_227734024_227741019	COL4A4
CHR1_40554776_40559026	COL9A2
CHR18_489935_494201	COLEC12
CHR10_22641804_22646080	COMMD3
CHR6_76006952_76013745	COX7A2
CHR4_166516037_166520555	CPE
CHR15_81113033_81117283	CPEB1
CHR4_809195_813445	CPLX1
CHR5_175152715_175156965	CPLX2
CHR15_72902503_72906770	CPLX3
CHR16_88166176_88170488	CPNE7
CHR12_37584928_37589187	CPNE8
CHR9_125154769_125159019	CRB2
CHR19_6409986_6416429	CRB3
CHR3_3195635_3199890	CRBN
CHR17_41213948_41218423	CRHR1
CHR14_105020198_105029498	CRIP1
CHR8_76055897_76060280	CRISPLD1
CHR19_18577843_18585490	CRLF1
CHR4_5944936_5949186	CRMP1
CHR10_99779825_99784075	CRTAC1
CHR11_45822104_45826354	CRY2
CHR2_219565615_219569871	CRYBA2
CHR12_10766411_10770678	CSDA
CHR22_35644622_35648917	CSF2RB
CHR1_34401802_34407530	CSMD2
CHR13_36577051_36581303	CSNK1A1L
CHR16_56788407_56792783	CSNK2A2
CHRX_99958503_99962795	CSTF2
CHR10_53128595_53132861	CSTF2T
CHR20_55532810_55537541	CTCFL
CHR2_218966032_218975358	CTDSP1
CHR6_132313379_132317687	CTGF
CHR10_51155580_51159830	CTGLF1
CHR20_35752347_35756616	CTNNBL1
CHR7_117300014_117304297	CTTNBP2
CHR7_148023365_148027615	CUL1
CHR7_101242504_101248351	CUX1
CHR12_109952711_109956961	CUX2
CHR4_105631166_105635416	CXXC4
CHR20_52221149_52227431	CYP24A1
CHR12_56446395_56456022	CYP27B1
CHR6_46725137_46731982	CYP39A1
CHR1_85815540_85820021	CYR61
CHR2_10137233_10141489	CYS1
CHR9_123497969_123502219	DAB2IP
CHR13_71338581_71342831	DACH1
CHR14_22127202_22131469	DAD1
CHR11_61200985_61205235	DAGLA
CHR9_89298462_89303365	DAPK1
CHR15_62124813_62129074	DAPK2
CHRY_23753677_23758045	DAZ1
CHRY_23753677_23758045	DAZ4
CHR9_121170651_121175024	DBC1
CHR11_20137696_20141946	DBX1
CHR11_31344462_31351433	DCDC1
CHR4_155631186_155635818	DCHS2
CHR12_56226421_56231038	DCTN2
CHR9_34609721_34614015	DCTN3
CHR11_102467329_102471579	DCUN1D5
CHR1_85815540_85820021	DDAH1
CHR11_125276100_125281815	DDX25
CHR17_33076838_33081100	DDX52
CHR14_99694962_99699212	DEGS2
CHR8_142204401_142208689	DENND3
CHR9_116306321_116311051	DFNB31
CHR22_17511404_17515662	DGCR14
CHR12_54606413_54612905	DGKA
CHR7_137181399_137185649	DGKI
CHR17_20967349_20971609	DHRS7B
CHR10_724856_729108	DIP2C
CHR11_76857632_76866081	DKFZp434E1119
CHR7_53067342_53071592	DKFZp564N2472
CHR11_65303368_65311854	DKFZp761E198
CHR3_198509094_198513344	DLG1
CHR6_43527344_43535264	DLK2
CHR6_170440648_170444898	DLL1
CHR19_44677926_44682197	DLL3
CHR2_172654222_172659326	DLX1
CHR17_45426816_45431087	DLX3
CHR17_45398050_45406056	DLX4
CHR22_37295385_37299635	DMC1
CHR9_963463_967713	DMRT3
CHR9_22433339_22437589	DMRTA1
CHR2_196641026_196645281	DNAH7
CHR9_34445310_34452068	DNAI1
CHR1_6683699_6687963	DNAJC11
CHR11_31344462_31351433	DNAJC24
CHR22_37519324_37523607	DNAL4
CHR21_44505451_44510027	DNMT3L
CHR3_50684175_50688425	DOCK3
CHR9_201364_209241	DOCK8
CHR13_98535911_98540161	DOCK9
CHR8_21826383_21833877	DOK2
CHR20_52522163_52526422	DOK5
CHR17_1874178_1880968	DPH1
CHR2_115632770_115637020	DPP10
CHR1_98158412_98162667	DPYD
CHR10_133846893_133851143	DPYSL4
CHR2_26920968_26925410	DPYSL5
CHR11_623804_628054	DRD4
CHR18_27328702_27332952	DSG2
CHR6_15770433_15774750	DTNBP1
CHR6_233600_237850	DUSP22
CHR17_39209834_39215372	DUSP3
CHRX_152562350_152566600	DUSP9
CHR17_53512297_53516547	DYNLL2
CHR3_123033223_123040116	EAF2
CHR8_110617604_110622331	EBAG9
CHR1_43407112_43414018	EBNA1BP2
CHR3_185472997_185477337	ECE2
CHR1_182989577_182994120	EDEM3
CHR4_148618074_148622448	EDNRA
CHR13_77390184_77395404	EDNRB
CHR11_85629962_85634662	EED
CHR6_8047030_8051280	EEF1E1
CHR1_243196406_243204513	EFCAB2
CHR11_814117_823762	EFCAB4A
CHR13_21075557_21079812	EFHA1
CHR8_16925618_16929868	EFHA2
CHR19_1233667_1237917	EFNA2
CHR1_153314471_153318721	EFNA3
CHR17_7545744_7549994	EFNB3
CHR9_138673697_138680814	EGFL7
CHR6_32225778_32232338	EGFL8
CHR8_22605749_22610260	EGR3
CHR11_7961969_7966219	EIF3F
CHR19_799790_804041	ELA2
CHR17_12860920_12865563	ELAC2
CHR19_11451720_11456303	ELAVL3
CHR7_37454231_37458481	ELMO1
CHR18_2833527_2837777	EMILIN2
CHR2_72994611_72998861	EMX1
CHR10_119288445_119295777	EMX2
CHR7_154938675_154944334	EN2
CHR6_132167350_132171602	ENPP1
CHR6_46202188_46206620	ENPP4
CHR10_101405752_101410002	ENTPD7
CHR18_5533236_5537780	EPB41L3
CHR5_111779678_111786409	EPB41L4A
CHR8_21963601_21973429	EPB49
CHR4_66217051_66221604	EPHA5
CHR17_45961597_45969536	EPN3
CHR7_100152858_100157211	EPO
CHR3_56476655_56480931	ERC2
CHR19_50597806_50604910	ERCC1
CHR16_13918023_13922291	ERCC4
CHR8_670476_679300	ERICH1
CHR11_124131885_124140887	ESAM
CHR1_6427189_6431439	ESPN
CHR6_152166878_152172684	ESR1
CHR19_56560664_56571272	ETFB
CHR1_202386895_202391254	ETNK2
CHR6_36462621_36466972	ETV7
CHR19_7797742_7801992	EVI5L
CHR16_65768927_65779372	EXOC3L
CHR19_50426227_50432809	EXOC3L2
CHR17_71578986_71587653	EXOC7
CHR11_44070174_44074592	EXT2
CHR20_44953415_44957665	EYA2
CHR5_76044041_76048458	F2R
CHR5_76147109_76151421	F2RL1
CHR5_75731404_75735654	F2RL2
CHR13_112804605_112808855	F7
CHR11_69723416_69727818	FADD
CHR17_70400529_70404779	FADS6
CHR6_166959965_166964216	FAM103A1
CHR5_14631431_14635714	FAM105A
CHR12_110285149_110294709	FAM109A
CHR11_58665327_58669861	FAM111A
CHR4_38542331_38546581	FAM114A1
CHR22_44080978_44085441	FAM118A
CHR7_142768267_142773467	FAM131B
CHR15_60139189_60147243	FAM148A
CHR8_53639824_53644074	FAM150A
CHRX_68638302_68642552	FAM155B
CHR1_177975420_177979670	FAM163A
CHR10_15452314_15456564	FAM171A1
CHR1_113058686_113065467	FAM19A3
CHR10_124628318_124634034	FAM24B
CHR21_41607030_41611360	FAM3B
CHR1_117946626_117950876	FAM46C
CHR13_36531026_36535323	FAM48A
CHR9_138723350_138727600	FAM69B
CHR9_133140977_133145227	FAM78A
CHR15_57514163_57518413	FAM81A
CHR8_144882048_144886298	FAM83H
CHR16_5086992_5091282	FAM86A
CHR8_124846383_124850812	FAM91A1
CHR6_35524609_35528865	FANCE
CHR4_187881231_187885481	FAT1
CHR22_44273882_44278176	FBLN1
CHR19_8117635_8124230	FBN3
CHR16_695059_699309	FBXL16
CHR5_15549804_15554486	FBXL7
CHR12_116111746_116116183	FBXO21
CHR8_343307_347704	FBXO25
CHR16_85974114_85978364	FBXO31
CHR8_124621877_124626127	FBXO32
CHR5_147740238_147744507	FBXO38
CHR17_6616795_6621045	FBXO39
CHR22_31197206_31201973	FBXO7
CHR12_115829643_115833893	FBXW8
CHR17_70379939_70384210	FDXR
CHR7_19150760_19155069	FERD3L
CHR17_7275985_7284162	FGF11
CHR3_193607956_193612206	FGF12
CHR13_101851374_101855625	FGF14
CHR19_583781_591675	FGF22
CHR11_69298602_69302852	FGF4
CHR10_103524911_103529317	FGF8
CHR4_991439_997001	FGFRL1
CHR16_65836864_65842371	FHOD1
CHR18_32128177_32132546	FHOD3
CHR9_132803308_132807558	FIBCD1
CHR6_110115660_110122613	FIG4
CHR20_1320923_1325245	FKBP1A
CHR11_128065692_128069990	FLI1
CHR14_20604866_20609116	FLJ10357
CHR19_54310974_54317709	FLJ10490
CHR19_44263284_44267534	FLJ16165
CHR4_102483904_102490876	FLJ20021
CHR9_139434167_139440935	FLJ20433
CHR17_76000061_76007013	FLJ35220
CHR7_106087816_106092327	FLJ36031
CHR4_187346167_187353138	FLJ38576
CHR6_33668343_33672593	FLJ43752
CHR17_29928380_29934001	FLJ44815
CHR20_28134124_28138374	FLJ45832
CHR10_8133172_8138953	FLJ45983
CHR13_27571897_27576205	FLT3
CHR17_40651574_40655976	FMNL1
CHR2_216008285_216012536	FN1
CHR17_78264394_78268666	FN3KRP
CHR19_50659592_50665760	FOSB
CHR14_37133239_37137740	FOXA1
CHR20_22512190_22517602	FOXA2
CHR19_51055857_51061730	FOXA3
CHR15_58080926_58085176	FOXB1
CHR6_1552179_1556429	FOXC1
CHR9_99651857_99656107	FOXE1
CHR1_47650830_47655080	FOXE3
CHR16_85098144_85102408	FOXF1
CHR6_1331567_1335817	FOXF2
CHR14_28301300_28306787	FOXG1
CHR3_140145265_140152172	FOXL2
CHR19_54156877_54161159	FTL
CHR19_40316845_40326759	FXYD1
CHR19_40316845_40326759	FXYD7
CHR12_129209456_129214169	FZD10
CHR2_202604054_202608351	FZD7
CHR10_35969618_35973868	FZD8
CHR16_74154249_74158558	GABARAPL2
CHR6_29708089_29712339	GABBR1
CHR9_100510550_100514857	GABBR2
CHR2_171377945_171383275	GAD1
CHR10_125841123_125846593	GALNAC4S-6ST
CHR5_153546987_153551237	GALNT10
CHR7_151350296_151354546	GALNT11
CHR9_100606301_100610551	GALNT12
CHR2_31213767_31218596	GALNT14
CHR17_71578986_71587653	GALR2
CHR22_36545834_36550084	GALR3
CHR3_129688699_129692949	GATA2
CHR10_8133172_8138953	GATA3
CHR8_11595661_11603902	GATA4
CHR20_60483671_60487921	GATA5
CHR6_53516720_53521290	GCLC
CHR8_97241446_97245696	GDF6
CHR2_20726404_20730654	GDF7
CHR5_37869905_37879039	GDNF
CHR11_74913765_74918015	GDPD5
CHR5_179712171_179716431	GFPT2
CHR10_118020891_118026466	GFRA1
CHR22_36330948_36335547	GGA1
CHR5_42456282_42460532	GHR
CHR16_56980393_56984673	GINS3
CHR19_50859841_50864104	GIPR
CHR13_19702317_19708646	GJB6
CHR12_56136700_56144464	GLI1
CHR6_38778105_38782395	GLO1
CHR12_108801926_108806176	GLTP
CHR9_79452293_79456543	GNA14
CHR7_79598575_79602826	GNAI1
CHR16_54780148_54784468	GNAO1
CHR20_56858597_56862847	GNAS
CHR22_21739039_21743418	GNAZ
CHR7_100105810_100110138	GNB2
CHR7_93385534_93389784	GNG11
CHR16_788330_796193	GNG13
CHR1_37833333_37837609	GNL2
CHR10_99779825_99784075	GOLGA7B
CHR8_110772259_110776509	GOLSYN
CHR16_57324935_57329247	GOT2
CHRX_132946537_132950832	GPC3
CHRX_132376121_132380665	GPC4
CHR8_144362942_144367264	GPIHBP1
CHRX_135940749_135944999	GPR101
CHR19_6682309_6692127	GPR108
CHR16_56127207_56134851	GPR114
CHR13_26231214_26235539	GPR12
CHR10_95312911_95317217	GPR120
CHR8_37770431_37774681	GPR124
CHR11_63805804_63817456	GPR137
CHR1_234368954_234373246	GPR137B
CHR16_19991780_19996030	GPR139
CHR5_94978235_94982485	GPR150
CHR10_25500795_25505045	GPR158
CHR3_152283370_152288115	GPR171
CHR8_142436455_142440705	GPR20
CHR1_27588238_27592488	GPR3
CHR2_132887116_132891835	GPR39
CHR6_110403486_110407740	GPR6
CHR4_8629690_8634359	GPR78
CHR11_93773311_93777566	GPR83
CHR3_152283370_152288115	GPR87
CHRX_101850495_101857015	GPRASP2
CHR17_69935630_69942180	GPRC5C
CHR12_50683514_50691321	GRASP
CHR17_35144212_35152779	GRB7
CHR15_30793996_30798383	GREM1
CHR2_10005772_10010111	GRHL1
CHR10_88115480_88119730	GRID1
CHR4_93441330_93445580	GRID2
CHR19_47260968_47267107	GRIK5
CHR12_14023569_14027819	GRIN2B
CHR19_53585860_53590693	GRIN2D
CHR3_6874426_6878676	GRM7
CHR17_39774516_39783127	GRN
CHR16_27981573_27985823	GSG1L
CHR9_123098413_123102705	GSN
CHRX_51499766_51504016	GSPT2
CHR20_33006512_33010762	GSS
CHR11_67104358_67108611	GSTP1
CHR11_106393631_106397881	GUCY1A2
CHR4_156896163_156900441	GUCY1B3
CHR17_7843212_7847462	GUCY2D
CHR1_226390368_226398868	GUK1
CHR11_1974530_1978780	H19
CHR12_14814582_14819365	H2AFJ
CHR10_71479106_71483372	H2AFY2
CHRX_103100360_103107020	H2BFXP
CHR17_37143671_37147922	HAP1
CHR5_83051704_83058605	HAPLN1
CHR16_159374_171216	HBA1
CHR7_106593195_106597445	HBP1
CHR16_159374_171216	HBQ1
CHR16_3006842_3017788	HCFC1R1
CHR6_29864161_29868411	HCG4
CHR20_30100217_30104467	HCK
CHR15_81666518_81671274	HDGFRP3
CHR12_13043595_13047988	HEBP1
CHR12_64979122_64983372	HELB
CHR7_92692968_92700364	HEPACAM2
CHR1_6401816_6408184	HES2
CHR1_6222731_6226981	HES3
CHR1_2447140_2455044	HES5
CHR10_94434122_94440470	HHEX
CHR4_145783122_145790540	HHIP
CHR22_20098192_20105706	HIC2
CHR3_42817258_42826729	HIGD1A
CHR7_139121015_139127656	HIPK2
CHR12_14814582_14819365	HIST4H4
CHR6_31432164_31436423	HLA-B
CHR6_31347084_31351342	HLA-C
CHR17_50693869_50698124	HLF
CHR1_219115881_219120357	HLX
CHR1_34401802_34407530	HMGB4
CHR19_1014673_1018923	HMHA1
CHR19_46456763_46462945	HNRNPUL1
CHR11_131282421_131287321	HNT
CHR19_18910041_18916483	HOMER3
CHR17_44025367_44029617	HOXB5
CHR12_52631480_52637334	HOXC12
CHR12_52730427_52734677	HOXC4
CHR12_52685656_52689906	HOXC8
CHR12_52676643_52680919	HOXC9
CHR1_33121184_33129637	HPCA
CHR2_10356990_10362026	HPCAL1
CHR1_39928921_39933176	HPCAL4
CHR19_40219749_40225223	HPN
CHR8_22043225_22047475	HR
CHR19_54349363_54353993	HRC
CHR5_175014144_175018394	HRH2
CHR20_60227440_60232218	HRH3
CHR16_25607347_25611597	HS3ST4
CHR16_65747009_65756966	HSF4
CHR20_3657855_3662117	HSPA12B
CHR21_14676592_14680880	HSPA13
CHR12_118097477_118101759	HSPB8
CHR4_8318891_8323141	HTRA3
CHR12_109610147_109618159	HVCN1
CHR11_125276100_125281815	HYLS1
CHR7_8267457_8272210	ICA1
CHR21_44484401_44488762	ICOSLG
CHR6_19942095_19946345	ID4
CHR15_97006787_97011037	IGF1R
CHR11_2114822_2120280	IGF2
CHR17_44426272_44430522	IGF2BP1
CHR12_51774202_51779582	IGFBP6
CHR1_18303326_18307656	IGSF21
CHR2_219632402_219636933	IHH
CHR2_213720848_213728078	IKZF2
CHR19_60572876_60580765	IL11
CHR22_48792432_48796682	IL17REL
CHR3_191711080_191715334	IL1RAP
CHRX_28511979_28516229	IL1RAPL1
CHR10_105023409_105027659	INA
CHR7_120374552_120378855	ING3
CHR2_120815968_120820938	INHBB
CHR11_2138250_2142515	INS
CHR2_118559019_118565603	INSIG2
CHR20_20293264_20297514	INSM1
CHR14_35069498_35073748	INSM2
CHR3_123033223_123040116	IQCB1
CHR15_65330739_65337551	IQCH
CHR5_75731404_75735654	IQGAP2
CHR1_154808206_154812520	IQGAP3
CHR7_122959488_122965374	IQUB
CHR16_84486774_84491024	IRF8
CHR2_227371000_227376219	IRS1
CHRX_107865557_107869807	IRS4
CHR5_3645667_3649917	IRX1
CHR5_2801761_2808276	IRX2
CHR16_52877096_52881379	IRX3
CHR5_1935018_1939380	IRX4
CHR14_74026715_74033337	ISCA2
CHR5_128454838_128459112	ISOC1
CHR19_60663998_60668324	ISOC2
CHR12_53098552_53102817	ITGA5
CHR17_71225610_71233120	ITGB4
CHR2_231434364_231438690	ITM2C
CHR6_33693821_33698071	ITPR3
CHR14_104705456_104709706	JAG2
CHR4_6249574_6256683	JAKMIP1
CHR11_133440529_133444938	JAM3
CHR1_201039912_201047672	JARID1B
CHR16_662575_673272	JMJD8
CHR16_86190499_86194761	JPH3
CHR19_8313396_8317646	KANK3
CHR3_67128592_67132842	KBTBD8
CHR12_4785102_4790121	KCNA6
CHR20_47531838_47537397	KCNB1
CHR11_17710595_17714865	KCNC1
CHR19_55523696_55527946	KCNC3
CHR1_110551999_110556337	KCNC4
CHR12_48215706_48219956	KCNH3
CHR17_37586072_37594496	KCNH4
CHR3_19161520_19165770	KCNH8
CHR5_169860125_169864600	KCNIP1
CHR17_21216791_21221041	KCNJ12
CHR12_21818132_21822514	KCNJ8
CHR14_87858350_87866504	KCNK10
CHR2_47649604_47654502	KCNK12
CHR14_89594360_89598611	KCNK13
CHR11_63805804_63817456	KCNK4
CHR19_43497504_43503140	KCNK6
CHR10_79066547_79071083	KCNMA1
CHR12_69042828_69047439	KCNMB4
CHR19_17919610_17923860	KCNN1
CHR11_2419296_2423877	KCNQ1
CHR20_61573687_61577937	KCNQ2
CHR8_99504925_99509202	KCNS2
CHR2_17919925_17927578	KCNS3
CHR9_137730351_137734695	KCNT1
CHR1_194843362_194847813	KCNT2
CHR18_22382368_22386618	KCTD1
CHR13_76357621_76362026	KCTD12
CHR19_38976106_38981995	KCTD15
CHR2_201082260_201086537	KCTD18
CHR4_44144831_44149081	KCTD8
CHR19_53585860_53590693	KDELR1
CHR8_136535383_136539647	KHDRBS3
CHR14_104399198_104403448	KIAA0284
CHR9_137507968_137512218	KIAA0649
CHR4_25472792_25477815	KIAA0746
CHR14_54947564_54951829	KIAA0831
CHR6_84993283_84997545	KIAA1009
CHR20_36531372_36535649	KIAA1219
CHR17_76130162_76134412	KIAA1303
CHR12_13085081_13089342	KIAA1467
CHR19_7563287_7567537	KIAA1543
CHR9_115900408_115904658	KIF12
CHR17_69830464_69834809	KIF19
CHR15_67490196_67494491	KIF23
CHR12_56226421_56231038	KIF5A
CHR11_126374514_126379201	KIRREL3
CHR4_55215362_55219667	KIT
CHR12_87497476_87501869	KITLG
CHR19_50532337_50536608	KLC3
CHR2_10097632_10102012	KLF11
CHR3_127558176_127562427	KLF15
CHR19_16293147_16297400	KLF2
CHR1_18676952_18681202	KLHDC7A
CHR1_171947202_171952078	KLHL20
CHR19_56103646_56109306	KLK4
CHR19_56196020_56201279	KLK8
CHR17_36927911_36934997	KRT15
CHR17_36937321_36941660	KRT19
CHR21_44955173_44959423	KRTAP10-1
CHR21_44955173_44959423	KRTAP10-10
CHR21_44955173_44959423	KRTAP10-11
CHR21_44955173_44959423	KRTAP10-12
CHR21_44955173_44959423	KRTAP10-2
CHR21_44955173_44959423	KRTAP10-3
CHR21_44955173_44959423	KRTAP10-4
CHR21_44955173_44959423	KRTAP10-5
CHR21_44955173_44959423	KRTAP10-6
CHR21_44955173_44959423	KRTAP10-7
CHR21_44955173_44959423	KRTAP10-8
CHR21_44955173_44959423	KRTAP10-9
CHR21_44955173_44959423	KRTAP12-1
CHR21_44955173_44959423	KRTAP12-2
CHR21_44955173_44959423	KRTAP12-3
CHR21_44955173_44959423	KRTAP12-4
CHR11_70995385_70999635	KRTAP5-11
CHR22_39927758_39932019	L3MBTL2
CHR6_130377926_130382176	L3MBTL3
CHR18_7107063_7111313	LAMA1
CHR18_19520059_19524309	LAMA3
CHR7_107430290_107434540	LAMB1
CHR22_32645581_32649910	LARGE
CHR2_169017580_169021904	LASS6
CHR13_20532904_20537154	LATS2
CHR2_74579601_74587451	LBX2
CHR15_65901494_65905744	LBXCOR1
CHR9_137691488_137695738	LCN9
CHR12_21701238_21705543	LDHB
CHR4_109303487_109312527	LEF1
CHR3_191320662_191326248	LEPREL1
CHR8_22069538_22079613	LGI3
CHR17_32365111_32370265	LHX1
CHR9_125810209_125815206	LHX2
CHR9_138234075_138240276	LHX3
CHR1_178462564_178466994	LHX4
CHR12_112392980_112397760	LHX5
CHR12_79855075_79859325	LIN7A
CHR15_75711014_75715264	LINGO1
CHR18_55176713_55180971	LMAN1
CHR11_33846908_33851447	LMO2
CHR9_128413068_128417368	LMX1B
CHR16_87043725_87047975	LOC100128882
CHR16_960233_964483	LOC100130051
CHR2_95051655_95058541	LOC100131662
CHR10_6223386_6227671	LOC142937
CHR16_546922_551172	LOC146325
CHR7_112545123_112549373	LOC401397
CHR6_29864161_29868411	LOC554223
CHR10_724856_729108	LOC642278
CHR16_87570124_87574489	LOC642452
CHR21_44955173_44959423	LOC642702
CHR17_34436184_34440706	LOC642808
CHR3_210149_217036	LOC642891
CHR1_66027280_66032201	LOC645227
CHR7_156492468_156499486	LOC645249
CHR2_216942674_216948495	LOC645273
CHR1_143786550_143790880	LOC649752
CHR7_139121015_139127656	LOC653052
CHR16_65768927_65779372	LOC653319
CHR1_220854572_220858825	LOC653631
CHR12_100194547_100198797	LOC653877
CHR4_55215362_55219667	LOC653882
CHRX_153015573_153019871	LOC728653
CHRX_117989108_117993490	LONRF3
CHR1_151495302_151500776	LOR
CHR19_19599267_19603517	LPAR2
CHR19_14177247_14181497	LPHN1
CHR1_82035169_82039419	LPHN2
CHR6_40662354_40666604	LRFN2
CHR7_133459091_133463394	LRGUK
CHR12_57598844_57604029	LRIG3
CHR8_105669554_105673844	LRP12
CHR2_169926509_169930759	LRP2
CHR19_38373829_38378259	LRP3
CHR11_76057793_76062939	LRRC32
CHR3_197847552_197851802	LRRC33
CHR3_26635800_26641911	LRRC3B
CHR7_127457488_127461738	LRRC4
CHR3_3813049_3817303	LRRN1
CHR3_117646318_117650568	LSAMP
CHR11_1865483_1869733	LSP1
CHR6_31653340_31663705	LST1
CHR2_33022395_33026645	LTBP1
CHR8_144312304_144316620	LY6H
CHR8_56951425_56955946	LYN
CHR2_133143476_133147752	LYPD1
CHR2_149599726_149604227	LYPD6B
CHR15_49827585_49834574	LYSMD2
CHR3_45857833_45862125	LZTFL1
CHR22_19657661_19667414	LZTR1
CHR1_11662497_11667280	MAD2L2
CHR19_443989_448239	MADCAM1
CHR7_1533393_1537643	MAFK
CHRX_54847395_54852967	MAGED2
CHR15_21441332_21445582	MAGEL2
CHR7_78917289_78924326	MAGI2
CHR2_95051655_95058541	MAL
CHR9_71844816_71849352	MAMDC2
CHR6_119711850_119716125	MAN1A1
CHR20_35347964_35352236	MANBAL
CHR2_172569549_172573799	MAP1D
CHR17_11861359_11865625	MAP2K4
CHR14_70344891_70349141	MAP3K9
CHR22_49382496_49389177	MAPK8IP2
CHR1_204921411_204925754	MAPKAPK2
CHR19_50442889_50447431	MARK4
CHR14_35858834_35863096	MBIP
CHR18_72972952_72977262	MBP
CHR3_184627799_184632083	MCF2L2
CHR1_85234461_85238884	MCOLN2
CHR1_85285991_85290257	MCOLN3
CHR7_114345944_114350194	MDFIC
CHR6_37772994_37777244	MDGA1
CHR6_84196723_84200999	ME1
CHRX_153015573_153019871	MECP2
CHR1_29429278_29436360	MECR
CHR5_6430889_6435139	MED10
CHR3_152283370_152288115	MED12L
CHR8_118598710_118602960	MED30
CHR17_6494899_6499150	MED31
CHR14_70136384_70140637	MED6
CHR5_156501703_156505953	MED7
CHR14_100358086_100362972	MEG3
CHR19_52613469_52618097	MEIS3
CHR7_15691981_15696319	MEOX2
CHR7_116096194_116100444	MET
CHR12_56446395_56456022	METTL1
CHR15_80124666_80129034	MEX3B
CHR1_17178972_17184168	MFAP2
CHR4_171184186_171188436	MFAP3L
CHR1_40189896_40194178	MFSD2
CHR17_8642558_8646811	MFSD6L
CHR22_38179770_38184233	MGAT3
CHR7_101999323_102003698	MGC119295
CHRX_103100360_103107020	MGC39900
CHR3_129023250_129028241	MGLL
CHR6_31570341_31574694	MICB
CHR3_69867822_69872072	MITF
CHR1_224474441_224478755	MIXL1
CHR15_21358046_21362706	MKRN3
CHR2_238057168_238061419	MLPH
CHR7_72676008_72680306	MLXIPL
CHR7_4964566_4968870	MMD2
CHR16_56613282_56617720	MMP15
CHR12_130875390_130879662	MMP17
CHR16_3033182_3038282	MMP25
CHR22_26526736_26530986	MN1
CHR7_100630163_100637885	MOGAT3
CHR16_75778836_75786115	MON1B
CHR17_39339670_39344139	MPP2
CHR7_24576025_24580359	MPP6
CHR11_30564363_30568613	MPPED2
CHR1_159545618_159551557	MPZ
CHR11_65962103_65966380	MRPL11
CHR3_140542050_140546308	MRPS22
CHR7_140356181_140364716	MRPS33
CHR12_119290591_119294841	MSI1
CHR16_747266_751883	MSLN
CHR16_772177_781884	MSLNL
CHR16_55220572_55230831	MT1A
CHR9_21789134_21793420	MTAP
CHR4_75239188_75243438	MTHFD2L
CHR13_26921961_26926211	MTIF3
CHR13_24758826_24763204	MTMR6
CHR4_187712781_187717031	MTNR1A
CHR8_17701916_17706166	MTUS1
CHR1_20706411_20710741	MUL1
CHR21_41716523_41721780	MX1
CHR8_128813361_128818733	MYC
CHR2_15994633_16002796	MYCN
CHR19_55395196_55399446	MYH14
CHR5_16988389_16992872	MYO10
CHR10_26259701_26263958	MYO3A
CHR15_50607790_50612040	MYO5A
CHR18_45974426_45978876	MYO5B
CHRY_23753677_23758045	NA
CHR4_164306773_164311023	NAF1
CHR13_100865957_100870344	NALCN
CHR13_34410955_34415205	NBEA
CHR19_19185261_19189511	NCAN
CHR8_71477824_71482807	NCOA2
CHRX_134059579_134063830	NCRNA00087
CHR8_134377907_134382180	NDRG1
CHR12_55919992_55924312	NDUFA4L2
CHR12_4623832_4629302	NDUFA9
CHR15_71128427_71132677	NEO1
CHR10_71002249_71006628	NEUROG3
CHR18_75253259_75262063	NFATC1
CHR20_49591915_49596165	NFATC2
CHR10_104140819_104146202	NFKB2
CHR6_44340753_44347620	NFKBIE
CHR1_234294264_234298514	NID1
CHR9_106546289_106550539	NIPSNAP3A
CHR9_106562771_106567059	NIPSNAP3B
CHR20_61355585_61359835	NKAIN4
CHR5_1058576_1062917	NKD2
CHR19_56560664_56571272	NKG7
CHRX_118623091_118627356	NKRF
CHR20_21441585_21446164	NKX2-2
CHR5_172594049_172598368	NKX2-5
CHR4_13154386_13158712	NKX3-2
CHR4_85637661_85641911	NKX6-1
CHR8_41623285_41627535	NKX6-3
CHR17_30492670_30500145	NLE1
CHR3_174595437_174599687	NLGN1
CHR17_7247392_7252975	NLGN2
CHRX_6150898_6160206	NLGN4X
CHR20_35588760_35593217	NNAT
CHR10_71870679_71874972	NODAL
CHR17_52022773_52027023	NOG
CHR16_65768927_65779372	NOL3
CHR9_138559309_138563559	NOTCH1
CHR15_67006417_67010668	NOX5
CHR9_139434167_139440935	NOXA1
CHR19_52211440_52216732	NPAS1
CHR11_65941550_65945887	NPAS4
CHR8_54011520_54015770	NPBWR1
CHR18_19419649_19423926	NPC1
CHR14_74026715_74033337	NPC2
CHR2_232498453_232502782	NPPC
CHR1_151914236_151918486	NPR1
CHR5_32743796_32748171	NPR3
CHR17_76064233_76068499	NPTX1
CHR3_23958309_23962619	NR1D2
CHR15_94666660_94676938	NR2F2
CHR4_149582076_149586473	NR3C2
CHR9_126293201_126297451	NR5A1
CHR9_126572647_126580189	NR6A1
CHR8_32521794_32526444	NRG1
CHR2_51108357_51112607	NRXN1
CHR11_64246486_64250736	NRXN2
CHR14_78811934_78817108	NRXN3
CHRX_80263022_80267293	NSBP1
CHR20_1394727_1399917	NSFL1C
CHR6_86213027_86217301	NT5E
CHR12_94707766_94712167	NTN4
CHR9_134028454_134032704	NTNG2
CHR15_86599643_86604165	NTRK3
CHR14_104717841_104722185	NUDT14
CHR9_90336339_90340589	NXNL2
CHR2_139253531_139257781	NXPH2
CHR17_45004977_45009227	NXPH3
CHR1_226526959_226532713	OBSCN
CHR1_86633762_86638091	ODF2L
CHR22_49314541_49320617	ODF3B
CHR19_425126_429483	ODF3L2
CHR10_50639600_50643875	OGDHL
CHR6_72051234_72055990	OGFRL1
CHR19_9907320_9911570	OLFM2
CHR1_160259518_160263768	OLFML2B
CHR15_50868751_50873001	ONECUT1
CHR1_29007740_29011990	OPRD1
CHR20_62191002_62196889	OPRL1
CHR11_69198513_69202846	ORAOV1
CHR9_76889778_76896453	OSTF1
CHR17_70428464_70434446	OTOP2
CHR2_240723639_240732246	OTOS
CHR11_65303368_65311854	OVOL1
CHR12_131701975_131706225	P2RX2
CHR3_152283370_152288115	P2RY12
CHR3_152283370_152288115	P2RY13
CHR3_152283370_152288115	P2RY14
CHR5_131590084_131594955	P4HA2
CHR1_17317767_17322017	PADI2
CHR11_76857632_76866081	PAK1
CHR20_9766765_9771022	PAK7
CHR22_48947802_48952066	PANX2
CHR16_2956098_2960348	PAQR4
CHR15_67374847_67379097	PAQR5
CHR6_52331403_52339590	PAQR8
CHR2_205115260_205119717	PARD3B
CHR12_3852032_3856363	PARP11
CHR5_49995069_50000236	PARP8
CHR1_55001999_55006275	PARS2
CHR22_42748000_42752272	PARVB
CHR12_78607537_78612421	PAWR
CHR20_21631574_21635824	PAX1
CHR10_102491821_102499006	PAX2
CHR2_222867609_222875444	PAX3
CHR11_31788611_31795375	PAX6
CHR14_36197155_36201606	PAX9
CHR5_141237378_141241638	PCDH1
CHR4_134286419_134293310	PCDH10
CHR13_66701714_66705964	PCDH9
CHR2_74587544_74595868	PCGF1
CHR20_17151251_17156445	PCSK2
CHR17_51179920_51184198	PCTP
CHR2_242448940_242453231	PDCD1
CHR6_165994797_165999532	PDE10A
CHR7_32304716_32308966	PDE1C
CHR11_72062310_72066611	PDE2A
CHR1_66027280_66032201	PDE4B
CHR19_18192182_18196542	PDE4C
CHR5_58367297_58374194	PDE4D
CHR1_143786550_143790880	PDE4DIP
CHR21_42943430_42947706	PDE9A
CHR4_158111246_158115496	PDGFC
CHR4_54786703_54790984	PDGFRA
CHR16_262111_271431	PDIA2
CHR17_45524194_45528499	PDK2
CHR7_95062989_95067239	PDK4
CHR8_22489087_22494678	PDLIM2
CHR4_186692883_186697150	PDLIM3
CHR5_176856418_176860708	PDLIM7
CHR20_30002719_30007044	PDRG1
CHR13_27388676_27392926	PDX1
CHRX_152748191_152752697	PDZD4
CHR11_65987470_65991740	PELI3
CHR5_52128195_52132551	PELO
CHR19_38703760_38708040	PEPD
CHR22_29317083_29321394	PES1
CHR1_2333079_2337370	PEX10
CHR20_52254408_52258797	PFDN4
CHRX_55036485_55044292	PFKFB1
CHR10_6223386_6227671	PFKFB3
CHR12_46795927_46803566	PFKM
CHR10_3095394_3101568	PFKP
CHR3_151168015_151175086	PFN2
CHR7_44070938_44075209	PGAM2
CHR11_100504261_100509965	PGR
CHR20_57582458_57586708	PHACTR3
CHR5_133885745_133890446	PHF15
CHR9_122678638_122682927	PHF19
CHR6_64400480_64404730	PHF3
CHR1_120052532_120056856	PHGDH
CHR17_44662377_44666627	PHOSPHO1
CHR10_60602852_60607264	PHYHIPL
CHRX_15259285_15267066	PIGA
CHR14_67135968_67140233	PIGH
CHR3_198177327_198183601	PIGZ
CHR10_98469415_98473769	PIK3AP1
CHR6_37242463_37246713	PIM1
CHR8_10733959_10738296	PINX1
CHR11_67027666_67036178	PITPNM1
CHR10_3204218_3208503	PITRM1
CHR12_129385066_129389353	PIWIL1
CHR6_122969575_122973993	PKIB
CHR8_57283368_57289892	PLAG1
CHR10_95740235_95744485	PLCE1
CHR16_80366930_80371180	PLCG2
CHR1_2394113_2401936	PLCH2
CHR3_112872712_112876962	PLCXD2
CHR10_124120709_124128313	PLEKHA1
CHR11_16991785_16996035	PLEKHA7
CHR1_6478593_6483559	PLEKHG5
CHR4_155690223_155694499	PLRG1
CHRX_114698245_114702514	PLS3
CHR17_34560548_34564894	PLXDC1
CHR12_93063129_93067379	PLXNC1
CHR6_89908987_89913237	PM20D2
CHR20_55717687_55723447	PMEPA1
CHR17_15104068_15112869	PMP22
CHR3_128827216_128831499	PODXL2
CHR1_149697529_149702056	POGZ
CHR7_100138201_100142454	POP7
CHR11_119612677_119617005	POU2F3
CHRX_82646456_82654378	POU3F4
CHR19_241419_245935	PPAP2C
CHR22_44921662_44925912	PPARA
CHR6_35414819_35419113	PPARD
CHR3_12300858_12306359	PPARG
CHR11_69790970_69795240	PPFIA1
CHR16_4926387_4930637	PPL
CHR3_161953189_161957439	PPM1L
CHR19_60319668_60324239	PPP1R12C
CHR19_50597806_50604910	PPP1R13L
CHR20_36864261_36868511	PPP1R16B
CHR14_93706901_93711192	PPP4R4
CHR19_51538633_51542947	PPP5C
CHR6_32225778_32232338	PPT2
CHR9_132526301_132530551	PRDM12
CHR12_106677900_106682651	PRDM4
CHR6_105956902_105961162	PREP
CHR8_69023656_69027906	PREX2
CHR1_56880107_56884357	PRKAA2
CHR16_23751322_23755595	PRKCB
CHR14_60854687_60859884	PRKCH
CHR1_1968268_1972697	PRKCZ
CHR3_95174645_95182432	PROS1
CHR10_13665520_13669772	PRPF18
CHR11_60429882_60434132	PRPF19
CHR22_43501927_43506177	PRR5
CHRX_37090010_37094260	PRRG1
CHRX_150613934_150618184	PRRG3
CHR6_32225778_32232338	PRRT1
CHR9_131464240_131468490	PRRX2
CHR4_119492620_119496870	PRSS12
CHR19_788473_795209	PRTN3
CHR5_139152089_139156362	PSD2
CHR1_35878914_35883230	PSMB2
CHR17_34157330_34163278	PSMB3
CHR17_35387085_35391434	PSMD3
CHR10_27742471_27746727	PTCHD3
CHR10_23517965_23522215	PTF1A
CHR2_208976300_208980550	PTH2R
CHR6_64336378_64341183	PTP4A1
CHR14_88090126_88094376	PTPN21
CHR11_18768979_18773465	PTPN5
CHR7_158072429_158076741	PTPRN2
CHR12_15363243_15367503	PTPRO
CHR1_29429278_29436360	PTPRU
CHR5_139470391_139474688	PURA
CHR11_119103714_119108145	PVRL1
CHR3_112269915_112274304	PVRL3
CHR12_21478377_21482657	PYROXD1
CHR9_138276423_138281008	QSOX2
CHR10_27829720_27834004	RAB18
CHR12_70431420_70435674	RAB21
CHR11_61440823_61447817	RAB3IL1
CHR12_68415004_68420204	RAB3IP
CHR7_100751000_100755297	RABL5
CHR8_117952312_117959682	RAD21
CHR7_4889061_4893311	RADIL
CHR17_17522011_17530176	RAI1
CHRX_17787998_17792248	RAI2
CHR2_120723383_120727728	RALB
CHR7_45160423_45164675	RAMP3
CHR2_173305352_173309681	RAPGEF4
CHR7_102043625_102047896	RASA4
CHR10_43044443_43048693	RASGEF1A
CHR5_179567986_179572236	RASGEF1C
CHR19_43598877_43603127	RASGRP4
CHR22_28040725_28045248	RASL10A
CHR4_53419751_53424002	RASL11B
CHR11_544094_554279	RASSF7
CHR18_55090847_55095105	RAX
CHR21_14506849_14511119	RBM11
CHR10_6167512_6172064	RBM17
CHR12_112887748_112891999	RBM19
CHRX_129360155_129364437	RBMX2
CHR1_9976341_9980610	RBP7
CHR15_62854073_62858323	RBPMS2
CHR6_46566240_46570490	RCAN2
CHR1_24698473_24702723	RCAN3
CHR1_17636861_17642307	RCC2
CHR19_60265606_60269856	RDH13
CHR9_36023405_36027687	RECK
CHR12_21478377_21482657	RECQL
CHR2_86417500_86421788	REEP1
CHR7_103416448_103420699	RELN
CHR22_30925609_30934218	RFPL2
CHR3_16529476_16533726	RFTN1
CHR3_102759895_102764152	RG9MTD1
CHR19_11387707_11394504	RGL3
CHR2_109904123_109910004	RGPD5
CHR8_54952494_54956867	RGS20
CHR19_37854652_37861442	RGS9BP
CHR16_662575_673272	RHBDL1
CHR1_113050487_113054743	RHOC
CHR5_39109498_39113760	RICTOR
CHR22_20064647_20071153	RIMBP3B
CHR6_72649626_72654197	RIMS1
CHR20_42871576_42875826	RIMS4
CHR12_47545170_47549420	RND1
CHR4_142272389_142277566	RNF150
CHR5_63493926_63498216	RNF180
CHR7_156122661_156130017	RNF32
CHR11_124248993_124253243	ROBO3
CHR9_93750233_93755765	ROR2
CHR1_115124051_115128322	RP5-1000E10.4
CHR8_74167311_74171561	RPESP
CHR3_52004173_52008498	RPL29
CHR17_69707889_69712202	RPL38
CHR19_47052327_47057434	RPS19
CHR6_166959965_166964216	RPS6KA2
CHR16_772177_781884	RPUSD1
CHR11_14336439_14340789	RRAS2
CHR8_103319528_103324022	RRM2B
CHR8_67500316_67508039	RRS1
CHRX_18350177_18354427	RS1
CHR3_159302774_159311338	RSRC1
CHR19_12806480_12811097	RTBDN
CHR10_63697722_63701972	RTKN2
CHR19_50687564_50695653	RTN2
CHR11_56981414_56985664	RTN4RL2
CHR17_39737806_39742328	RUNDC3A
CHR1_25128205_25132455	RUNX3
CHR6_116995775_117000116	RWDD1
CHR1_95468854_95473104	RWDD3
CHR1_235268824_235273074	RYR2
CHR1_101471662_101475913	S1PR1
CHR9_90792097_90796931	S1PR3
CHR1_857508_865302	SAMD11
CHR6_147868255_147872505	SAMD5
CHR3_18454458_18462488	SATB1
CHR22_49259555_49267823	SBF1
CHR16_28207840_28212090	SBK1
CHR6_28661861_28666591	SCAND3
CHR11_93031024_93035274	SCARNA9
CHR11_123029772_123034022	SCN3B
CHR11_117527997_117532247	SCN4B
CHR17_43272861_43277112	SCRN2
CHR11_614174_620673	SCT
CHR22_42068481_42072799	SCUBE1
CHR8_97571557_97576090	SDC2
CHR1_159545618_159551557	SDHC
CHR7_3304105_3308355	SDK1
CHR3_171163773_171168039	SEC62
CHR3_53900175_53904529	SELK
CHR3_50164351_50169045	SEMA3F
CHR3_102713968_102721156	SENP7
CHR11_17990463_17994765	SERGEF
CHR18_59784742_59789082	SERPINB8
CHR11_57118102_57123069	SERPING1
CHR3_168932704_168938845	SERPINI1
CHR1_208469317_208473567	SERTAD4
CHR2_179836994_179841244	SESTD1
CHR22_24891939_24896373	SEZ6L
CHR3_53051627_53058610	SFMBT1
CHR8_41282916_41289645	SFRP1
CHR8_22069538_22079613	SFTPC
CHR5_174834688_174838938	SFXN1
CHR4_52598453_52602703	SGCB
CHR3_155318383_155322668	SGEF
CHR6_134536930_134541195	SGK1
CHR2_42125727_42130006	SGK493
CHR2_201095624_201099936	SGOL2
CHR10_82284137_82291304	SH2D4B
CHR6_80394218_80398468	SH3BGRL2
CHR15_81903645_81911332	SH3GL3
CHR19_4227158_4231585	SHD
CHR13_25520196_25526698	SHISA2
CHR3_159302774_159311338	SHOX2
CHR3_72979471_72983788	SHQ1
CHR11_404226_410897	SIGIRR
CHR21_36990360_36994640	SIM2
CHR14_60185158_60189433	SIX1
CHR2_45089276_45093547	SIX2
CHR14_60259732_60264045	SIX4
CHR20_44087741_44091994	SLC12A5
CHR5_1164359_1168650	SLC12A7
CHR17_6886899_6891466	SLC16A11
CHR10_118987093_118991458	SLC18A2
CHR2_65066538_65070847	SLC1A4
CHR19_14950719_14955005	SLC1A6
CHR11_64082629_64086879	SLC22A11
CHR9_19776164_19780426	SLC24A2
CHR14_91855177_91860704	SLC24A4
CHR19_6409986_6416429	SLC25A23
CHR4_976433_980724	SLC26A1
CHR10_72745515_72749787	SLC29A3
CHR7_5285600_5289935	SLC29A4
CHR2_27338701_27342964	SLC30A3
CHR20_36783018_36787357	SLC32A1
CHR7_133651438_133655843	SLC35B4
CHR6_137281594_137285844	SLC35D3
CHR6_118331881_118336131	SLC35F1
CHR11_107233980_107238364	SLC35F2
CHR11_124434722_124439191	SLC37A2
CHR7_139744018_139748280	SLC37A3
CHR16_57274833_57279675	SLC38A7
CHR17_68599672_68603927	SLC39A11
CHR19_2690256_2694574	SLC39A3
CHR2_190152996_190157358	SLC40A1
CHR1_95055022_95059514	SLC44A3
CHR1_203915411_203919696	SLC45A3
CHR17_19374254_19382026	SLC47A1
CHR20_3165596_3171336	SLC4A11
CHR4_72268366_72272657	SLC4A4
CHR3_10829385_10833666	SLC6A11
CHR1_110491130_110495380	SLC6A17
CHR16_54244433_54248806	SLC6A2
CHR5_1497795_1502045	SLC6A3
CHR19_38407789_38412048	SLC7A10
CHR16_86459845_86464101	SLC7A5
CHR14_69724790_69729040	SLC8A3
CHR2_102599097_102603347	SLC9A2
CHR16_65836864_65842371	SLC9A5
CHRX_46502666_46507051	SLC9A7
CHR8_70909012_70913262	SLCO5A1
CHR4_19860832_19865286	SLIT2
CHR5_168659804_168664054	SLIT3
CHRX_144703541_144711453	SLITRK2
CHR18_43710174_43714721	SMAD2
CHR9_2001718_2006091	SMARCA2
CHR4_144650565_144655064	SMARCA5
CHR7_150602480_150608664	SMARCD3
CHR14_91045382_91050066	SMEK1
CHR7_128612448_128616698	SMO
CHR12_52868106_52872524	SMUG1
CHR1_244736432_244740737	SMYD3
CHR8_49995759_50000041	SNAI2
CHR16_87275542_87283883	SNAI3
CHR19_7887728_7891988	SNAPC2
CHR5_175987067_175993663	SNCB
CHR21_43670686_43674936	SNF1LK
CHR3_43299536_43303849	SNRK
CHR15_22747727_22753412	SNRPN
CHR11_130290804_130295072	SNX19
CHR11_65354485_65358786	SNX32
CHR1_98896300_98900762	SNX7
CHR12_92484228_92493169	SOCS2
CHR9_137730351_137734695	SOHLH1
CHR4_7241872_7246122	SORCS2
CHR8_55529547_55533797	SOX17
CHR20_62150673_62154925	SOX18
CHRX_139414141_139418447	SOX3
CHR8_10624670_10628932	SOX7
CHR7_20792280_20796530	SP8
CHR10_22669129_22675181	SPAG6
CHR2_169454440_169458690	SPC25
CHR15_67006417_67010668	SPESP1
CHR13_35817703_35821953	SPG20
CHR15_38920037_38924750	SPINT1
CHR4_1155637_1160097	SPON2
CHR19_2276128_2283074	SPPL2B
CHR2_72964555_72968805	SPR
CHR3_142249443_142254182	SPSB4
CHR19_45724734_45728984	SPTBN4
CHR17_71578986_71587653	SRP68
CHR20_581084_585390	SRXN1
CHR17_68669254_68677801	SSTR2
CHR20_22960620_22964870	SSTR4
CHR1_1499077_1503625	SSU72
CHR17_72092772_72097024	ST6GALNAC2
CHR9_129718282_129722622	ST6GALNAC4
CHR1_77102273_77106523	ST6GALNAC5
CHR15_90734643_90739024	ST8SIA2
CHR2_73906093_73912227	STAMBP
CHR15_79402771_79407079	STARD5
CHR5_172687101_172692612	STC2
CHR2_196743770_196748020	STK17B
CHR2_168811601_168815851	STK39
CHR3_31545967_31550244	STT3B
CHR16_662575_673272	STUB1
CHR6_144509861_144514111	STX11
CHR6_147563064_147570869	STXBP5
CHR17_53783806_53788062	SUPT4H1
CHR9_113976536_113980877	SUSD1
CHR1_221603274_221607597	SUSD4
CHR19_60539575_60545723	SUV420H2
CHR19_51055857_51061730	SYMPK
CHRX_47363451_47367701	SYN1
CHR10_46388710_46394906	SYT15
CHRX_99872404_99876654	SYTL4
CHR17_31157100_31161389	TAF15
CHR1_232680722_232684972	TARBP1
CHR15_100081084_100085668	TARSL2
CHR20_13566800_13571063	TASP1
CHR4_37565602_37569864	TBC1D1
CHR2_161977365_161981672	TBR1
CHR11_123994480_123998849	TBRG1
CHR22_18120725_18124975	TBX1
CHR7_35259017_35263267	TBX20
CHR14_91371686_91375936	TC2N
CHR17_35071624_35078782	TCAP
CHRX_102745989_102750248	TCEAL3
CHRX_102395994_102400277	TCEAL8
CHR10_132999070_133003476	TCERG1L
CHR2_85210593_85214994	TCF7L1
CHR14_95248072_95253702	TCL1A
CHR14_95219006_95223282	TCL1B
CHR19_54555353_54561026	TEAD2
CHR6_35568786_35576263	TEAD3
CHR12_2935256_2939972	TEAD4
CHR8_74080160_74084419	TERF1
CHR5_1347409_1351659	TERT
CHR6_10518785_10526956	TFAP2A
CHR20_54634264_54638555	TFAP2C
CHR3_101907349_101911976	TFG
CHR7_100076340_100080595	TFR2
CHR3_30619497_30623747	TGFBR2
CHR11_2148851_2153183	TH
CHR16_3006842_3017788	THOC6
CHR4_90249490_90253740	TIGD2
CHRX_47363451_47367701	TIMP1
CHR22_31523301_31528494	TIMP3
CHR19_2979272_2983522	TLE2
CHR2_74587544_74595868	TLX2
CHR15_81563827_81568163	TM6SF1
CHR20_30157677_30161943	TM9SF4
CHR15_77387006_77391305	TMED3
CHR5_176948318_176952568	TMED9
CHR17_7275985_7284162	TMEM102
CHR17_76918319_76922569	TMEM105
CHR12_46640156_46645008	TMEM106C
CHR3_134236442_134240692	TMEM108
CHR14_105060497_105064747	TMEM121
CHR11_85013788_85019462	TMEM126B
CHR12_128953416_128957666	TMEM132D
CHR11_65812398_65816696	TMEM151A
CHR16_21074000_21081763	TMEM159
CHR2_135192290_135196540	TMEM163
CHRX_148520350_148524875	TMEM185A
CHR1_29320541_29326508	TMEM200B
CHR6_37330025_37336890	TMEM217
CHR3_186698736_186703017	TMEM41A
CHR3_101690652_101694902	TMEM45A
CHRX_34584576_34588826	TMEM47
CHR12_62456403_62460667	TMEM5
CHR19_18577843_18585490	TMEM59L
CHR14_76714422_76718672	TMEM63C
CHR1_199389480_199393752	TMEM9
CHR9_99300241_99304491	TMOD1
CHR15_49827585_49834574	TMOD2
CHR21_41801176_41805448	TMPRSS2
CHR12_81601564_81606158	TMTC2
CHR5_118628861_118633111	TNFAIP8
CHR19_4587029_4591279	TNFAIP8L1
CHR18_58140027_58144277	TNFRSF11A
CHR16_3006842_3017788	TNFRSF12A
CHR22_40651978_40656268	TNFRSF13C
CHR6_47384467_47389139	TNFRSF21
CHR19_6478519_6482786	TNFSF9
CHR8_60193414_60197821	TOX
CHR20_61959509_61967889	TPD52L2
CHR15_61118390_61122831	TPM1
CHR11_6596469_6600736	TPP1
CHR16_1214505_1218755	TPSG1
CHR22_25315304_25319589	TPST2
CHR16_65747009_65756966	TRADD
CHR2_238890320_238894673	TRAF3IP1
CHRX_152388489_152392783	TREX2
CHR1_226670220_226674477	TRIM17
CHR1_114854554_114858804	TRIM33
CHR5_180559786_180568283	TRIM7
CHR3_32831013_32837362	TRIM71
CHR19_6682309_6692127	TRIP10
CHR4_123091609_123095859	TRPC3
CHR19_54349363_54353993	TRPM4
CHR7_98310548_98314878	TRRAP
CHRX_106845617_106850447	TSC22D3
CHR3_12497499_12501777	TSEN2
CHR7_120284663_120288913	TSPAN12
CHR7_128568447_128572697	TSPAN33
CHR6_43320204_43324454	TTBK1
CHR3_181799153_181803442	TTC14
CHR8_109521528_109525791	TTC35
CHR1_54950643_54954893	TTC4
CHR9_134271292_134276181	TTF1
CHR1_1101439_1108298	TTLL10
CHR22_41912295_41916551	TTLL12
CHR11_8055984_8060234	TUB
CHR2_219822708_219830382	TUBA4A
CHR18_12294756_12299006	TUBB6
CHR6_7855015_7859540	TXNDC5
CHR3_139385337_139389850	TXNDC6
CHR22_49314541_49320617	TYMP
CHR15_68842154_68846404	UACA
CHR3_23216311_23220561	UBE2E2
CHR19_60610043_60614457	UBE2S
CHRX_152388489_152392783	UCHL5IP
CHR2_27383868_27388134	UCN
CHR13_37818490_37822767	UFM1
CHR4_115731969_115740284	UGT8
CHR3_125928402_125932735	UMPS
CHR17_30492670_30500145	UNC45B
CHR5_176166665_176170915	UNC5A
CHR10_72638852_72643439	UNC5B
CHR11_70995385_70999635	UNC93B6
CHR12_108014878_108021172	UNG
CHR19_34395119_34399454	UQCRFS1
CHR1_159281591_159285881	USF1
CHR11_17521724_17526245	USH1C
CHR17_4966371_4973583	USP6
CHR10_134890267_134894517	UTF1
CHR12_100194547_100198797	UTP20
CHR17_77921989_77926239	UTS2R
CHR16_69391812_69396072	VAC14
CHR1_7750415_7754745	VAMP3
CHR1_108308311_108312561	VAV3
CHR10_118886836_118891302	VAX1
CHR2_70977727_70982002	VAX2
CHR5_82799838_82804115	VCAN
CHR4_177949974_177954389	VEGFC
CHR10_134897897_134902147	VENTX
CHR7_100594803_100599072	VGF
CHR3_11736257_11740705	VGLL4
CHR15_60139189_60147243	VPS13C
CHR10_70550413_70554711	VPS26A
CHR11_60684742_60688992	VPS37C
CHR7_38914570_38918825	VPS41
CHR20_35961419_35965730	VSTM2L
CHR11_60818372_60822639	VWCE
CHR4_86103061_86110068	WDFY3
CHR19_931827_936097	WDR18
CHR14_68688319_68693002	WDR22
CHR15_76378236_76382495	WDR61
CHR1_43407112_43414018	WDR65
CHR1_3555488_3560004	WDR8
CHR4_6318977_6323293	WFS1
CHR12_54606413_54612905	WIBG
CHR11_32412550_32417302	WIT1
CHR17_38182721_38186977	WNK4
CHR1_112849888_112854138	WNT2B
CHR1_22341447_22345697	WNT4
CHR3_55495621_55499871	WNT5A
CHR3_13895869_13900119	WNT7A
CHR22_44750645_44754895	WNT7B
CHR1_226201472_226205799	WNT9A
CHR17_42280466_42284726	WNT9B
CHR11_32412550_32417302	WT1
CHR8_21826383_21833877	XPO7
CHR16_17471489_17475739	XYLT1
CHR17_45774891_45781364	XYLT2
CHR11_65812398_65816696	YIF1A
CHR19_43497504_43503140	YIF1B
CHR17_54760334_54768621	YPEL2
CHR2_30219831_30224635	YPEL5
CHR20_61317233_61321483	YTHDF1
CHR17_71578986_71587653	ZACN
CHR22_48630032_48634282	ZBED4
CHR6_109910383_109914633	ZBTB24
CHRX_119262353_119269384	ZBTB33
CHR20_61932291_61936541	ZBTB46
CHR19_4015737_4021316	ZBTB7A
CHR1_37709239_37713531	ZC3H12A
CHR18_58338331_58342581	ZCCHC2
CHR9_14682719_14686974	ZDHHC21
CHR3_115145937_115150187	ZDHHC23
CHR11_66067466_66073747	ZDHHC24
CHR16_83601879_83606142	ZDHHC7
CHRX_128804366_128809054	ZDHHC9
CHR16_71649285_71653535	ZFHX3
CHR4_189150418_189154668	ZFP42
CHR16_87043725_87047975	ZFPM1
CHR13_99428819_99433069	ZIC2
CHR13_99421429_99425679	ZIC5
CHR20_18213169_18217906	ZNF133
CHR19_56762842_56767119	ZNF175
CHR11_123116823_123121073	ZNF202
CHR6_27446533_27450783	ZNF204
CHR7_148564206_148568457	ZNF212
CHR19_49244503_49248753	ZNF223
CHR17_4955128_4961206	ZNF232
CHR8_146096870_146101154	ZNF250
CHR1_198644720_198649289	ZNF281
CHR19_39856906_39861327	ZNF302
CHR6_26766991_26771241	ZNF322A
CHR6_26766991_26771241	ZNF322B
CHR7_149100478_149105212	ZNF467
CHR10_76828617_76835019	ZNF503
CHR19_47260968_47267107	ZNF574
CHR9_115674879_115679191	ZNF618
CHR12_47030094_47034441	ZNF641
CHR3_42918905_42923155	ZNF662
CHR7_148824977_148829227	ZNF746
CHR7_148952001_148956276	ZNF767
CHR7_126818809_126823503	ZNF800
CHR7_88223188_88227438	ZNF804B
CHR11_113148885_113156477	ZW10
CHR7_158072429_158076741	hCG_1999814
CHR2_47649604_47654502	hCG_2040054
