# Supplementary material for: Differences among brain tumor stem cell types and fetal neural stem cells in focal regions of histone modifications and DNA methylation, broad regions of modifications, and bivalent promoters
Source: BMC Genomics. 2014 Aug 27;15(1):724. doi: 10.1186/1471-2164-15-724 (PMC4155105; doi:10.1186/1471-2164-15-724)
Supplement: Supplementary file 42 — Additional file 42: List of bivalent promoters and associated genes (H3K4me3+/H3K9me3+) in B73 cells. (XLS 84 KB) [file 12864_2014_6396_MOESM42_ESM.xls]

## Sheet: promoters only
promo
CHR10_105981303_105985610
CHR10_11243557_11247896
CHR10_113932735_113937008
CHR10_125841123_125846593
CHR10_127394573_127401552
CHR10_127570860_127578517
CHR10_133644667_133649887
CHR10_16898638_16902959
CHR10_22331726_22336156
CHR10_23420936_23425230
CHR10_25342092_25349412
CHR10_32771546_32776070
CHR10_35418550_35423032
CHR10_38336119_38342025
CHR10_43460906_43467832
CHR10_5441061_5445311
CHR10_82200517_82204821
CHR10_91048282_91052532
CHR10_93670215_93674481
CHR10_94434122_94440470
CHR10_97443140_97448202
CHR11_10515894_10522850
CHR11_119541394_119545644
CHR11_124325726_124329976
CHR11_124941007_124945376
CHR11_2419296_2423877
CHR11_36487632_36494339
CHR11_43655324_43659656
CHR11_50213449_50217875
CHR11_60913154_60917404
CHR11_66113765_66120630
CHR11_77025745_77029995
CHR11_95756824_95766209
CHR11_9635012_9642978
CHR12_104001616_104005965
CHR12_106010688_106014955
CHR12_116111746_116116183
CHR12_120940743_120945113
CHR12_131701975_131706225
CHR12_131973245_131977767
CHR12_132042191_132046465
CHR12_132069628_132073878
CHR12_132120668_132124990
CHR12_132163609_132168304
CHR12_132213785_132218036
CHR12_132264567_132268967
CHR12_19170452_19174746
CHR12_29189998_29194248
CHR12_47396298_47400548
CHR12_56370652_56374959
CHR12_65945915_65950381
CHR12_7148679_7156630
CHR12_86944229_86954206
CHR12_8992757_8997019
CHR12_9108183_9112433
CHR12_93920859_93925142
CHR13_113359752_113364002
CHR13_19427309_19431569
CHR13_20035707_20040026
CHR13_24770165_24777194
CHR13_40734955_40739213
CHR13_47884019_47891447
CHR13_48444559_48449689
CHR13_50924385_50931852
CHR13_76498508_76502786
CHR13_95123911_95130677
CHR13_98202135_98206409
CHR14_100358086_100362972
CHR14_104399198_104403448
CHR14_18994573_18998829
CHR14_22302070_22306550
CHR14_23489304_23493585
CHR14_44497660_44504400
CHR14_50068262_50072626
CHR14_51393699_51397949
CHR14_63873813_63878067
CHR14_68328780_68336443
CHR14_71466085_71470364
CHR14_74535864_74540173
CHR14_89488498_89494296
CHR14_92865817_92872638
CHR14_92879789_92884064
CHR14_93613891_93620811
CHR15_32178065_32184923
CHR15_41445253_41456779
CHR15_47697030_47703907
CHR15_53275640_53280023
CHR15_54441435_54445685
CHR15_54994624_55002773
CHR15_61118390_61122831
CHR15_61197571_61201860
CHR15_63212477_63216727
CHR15_77998667_78006599
CHR15_82110341_82114600
CHR15_99271179_99277828
CHR16_1664778_1669053
CHR16_23751322_23755595
CHR16_2869818_2874068
CHR16_30009956_30018522
CHR16_30452915_30457195
CHR16_3224345_3228912
CHR16_32801584_32807464
CHR16_33867494_33873504
CHR16_3386996_3394526
CHR16_3432741_3436991
CHR16_46832211_46842306
CHR16_56720016_56724297
CHR16_65192213_65196919
CHR16_69879842_69884514
CHR16_79394845_79399176
CHR16_87305816_87317299
CHR16_88277078_88281363
CHR16_88563001_88573794
CHR17_13909943_13914320
CHR17_256933_261183
CHR17_42752845_42759338
CHR17_44561640_44566077
CHR17_4918977_4923274
CHR17_4955128_4961206
CHR17_52345642_52349908
CHR17_6616795_6621045
CHR17_71092233_71096483
CHR17_74516657_74520949
CHR17_77966359_77977412
CHR17_78299726_78304041
CHR17_7843212_7847462
CHR18_31120797_31127670
CHR18_46151889_46156150
CHR18_59184669_59188965
CHR18_644108_651840
CHR18_64612849_64617099
CHR18_701773_706162
CHR18_75721155_75725405
CHR19_11310571_11327968
CHR19_11782606_11786884
CHR19_11817078_11821328
CHR19_12060577_12064900
CHR19_12127779_12135668
CHR19_12304752_12309002
CHR19_18526103_18530353
CHR19_19704171_19708421
CHR19_19834215_19838471
CHR19_19869264_19873536
CHR19_20133871_20139809
CHR19_20747449_20751699
CHR19_20894421_20898683
CHR19_21053348_21057604
CHR19_21303302_21307552
CHR19_21328053_21334324
CHR19_21368274_21372547
CHR19_21476802_21481052
CHR19_21741413_21745663
CHR19_23369339_23373589
CHR19_23661032_23665344
CHR19_23886051_23890301
CHR19_2848463_2852713
CHR19_2895180_2899431
CHR19_35121758_35126014
CHR19_38407789_38412048
CHR19_39856906_39861327
CHR19_39913432_39918443
CHR19_39955199_39959474
CHR19_40142294_40146949
CHR19_41396647_41400897
CHR19_41561168_41565418
CHR19_41671427_41675677
CHR19_41710260_41714510
CHR19_41755244_41759530
CHR19_41784560_41791911
CHR19_41848811_41853079
CHR19_41866869_41872891
CHR19_42020349_42024621
CHR19_42029602_42033856
CHR19_42095201_42102527
CHR19_42257676_42261971
CHR19_42354423_42358968
CHR19_42389197_42396793
CHR19_42550404_42554674
CHR19_42648321_42653679
CHR19_42686180_42690430
CHR19_42730647_42735413
CHR19_42774070_42781031
CHR19_42837379_42841653
CHR19_42901179_42906031
CHR19_42961290_42965540
CHR19_45191309_45195618
CHR19_49012878_49024943
CHR19_49143736_49147986
CHR19_49176694_49180944
CHR19_49195416_49199689
CHR19_49217855_49222141
CHR19_49264636_49268886
CHR19_49305880_49312501
CHR19_49357588_49362328
CHR19_49405030_49409280
CHR19_49500260_49504510
CHR19_49695643_49699895
CHR19_51792746_51799566
CHR19_55042322_55047043
CHR19_55523696_55527946
CHR19_57082259_57086509
CHR19_57099309_57103576
CHR19_57118999_57123290
CHR19_57136287_57140537
CHR19_57181141_57185391
CHR19_57202515_57206775
CHR19_57222580_57226929
CHR19_57243135_57247385
CHR19_57290074_57294330
CHR19_57334196_57338503
CHR19_57461135_57465385
CHR19_57488762_57493012
CHR19_57527876_57532172
CHR19_57589432_57597786
CHR19_57719216_57723499
CHR19_57761839_57766089
CHR19_57832665_57836950
CHR19_58015947_58020198
CHR19_58136900_58141159
CHR19_58297666_58301988
CHR19_58586745_58593757
CHR19_59057922_59065342
CHR19_59183853_59188103
CHR19_60610043_60614457
CHR19_61567819_61575064
CHR19_61679805_61684055
CHR19_61707523_61711773
CHR19_61738628_61742883
CHR19_61795003_61799253
CHR19_6230209_6234459
CHR19_62391180_62395430
CHR19_62679975_62684250
CHR19_62699614_62703870
CHR19_62758787_62766519
CHR19_62781305_62788189
CHR19_62813939_62818388
CHR19_62832895_62837145
CHR19_62881716_62885966
CHR19_62946520_62957973
CHR19_63119006_63123256
CHR19_63137601_63142052
CHR19_63150101_63154389
CHR19_63201740_63210026
CHR19_63258918_63263201
CHR19_63353207_63357460
CHR19_63382707_63387868
CHR19_63429145_63433401
CHR19_63478629_63482921
CHR19_63642445_63646901
CHR19_7730580_7734902
CHR19_7755763_7760013
CHR19_9276045_9284884
CHR19_9292427_9296677
CHR19_9406484_9410734
CHR19_9555459_9559709
CHR1_100500850_100505142
CHR1_101130765_101137642
CHR1_1016569_1020917
CHR1_111307297_111311589
CHR1_113731393_113735928
CHR1_13895821_13900071
CHR1_144178364_144189191
CHR1_149517914_149522164
CHR1_149585577_149589893
CHR1_150147894_150152237
CHR1_152866311_152870561
CHR1_159281591_159285881
CHR1_166458369_166462632
CHR1_167600317_167607310
CHR1_168309599_168314003
CHR1_171709608_171713908
CHR1_17950930_17955180
CHR1_182037376_182041626
CHR1_191292286_191298662
CHR1_208565419_208570016
CHR1_211287719_211292033
CHR1_216521774_216526024
CHR1_223180489_223184756
CHR1_224991068_224996999
CHR1_225814366_225818616
CHR1_227470001_227477469
CHR1_228266078_228270400
CHR1_22832234_22837436
CHR1_23564546_23570966
CHR1_245307936_245312192
CHR1_28112882_28117323
CHR1_35269128_35273425
CHR1_40684865_40690052
CHR1_40710052_40716638
CHR1_40743519_40747783
CHR1_40766319_40770665
CHR1_42156006_42160465
CHR1_43081366_43088562
CHR1_45983970_45992402
CHR1_46629074_46633333
CHR1_48709519_48713932
CHR1_54075946_54080263
CHR1_59021007_59025873
CHR1_6113636_6117886
CHR1_66027280_66032201
CHR1_74967927_74974820
CHR1_84399152_84403986
CHR1_84741061_84748331
CHR1_84927825_84932268
CHR1_85497163_85501443
CHR1_89759542_89763799
CHR1_95055022_95059514
CHR20_18213169_18217906
CHR20_25551864_25556114
CHR20_25624719_25628969
CHR20_25791087_25795337
CHR20_28134124_28138374
CHR20_36091966_36098747
CHR20_41974720_41978970
CHR20_42871576_42875826
CHR20_43464584_43469497
CHR20_44768185_44772436
CHR20_44953415_44957665
CHR20_47324621_47331589
CHR20_54473591_54477870
CHR21_16485069_16489319
CHR21_29589590_29594357
CHR21_34818806_34824631
CHR21_36351105_36364956
CHR21_42302769_42307867
CHR21_45061647_45068045
CHR21_45646024_45650288
CHR21_46470088_46476619
CHR22_14572239_14576495
CHR22_16970058_16974339
CHR22_19657661_19667414
CHR22_21848902_21853474
CHR22_22731051_22738547
CHR22_29693437_29698184
CHR22_34964753_34969446
CHR22_35501310_35505601
CHR22_40407640_40412002
CHR22_42068481_42072799
CHR22_44750645_44754895
CHR22_45037133_45043333
CHR22_47260456_47264706
CHR22_47347281_47351706
CHR22_48603706_48610838
CHR22_48865115_48871370
CHR2_161869685_161873935
CHR2_162638548_162642798
CHR2_170145595_170149892
CHR2_171490456_171494797
CHR2_171995573_172002365
CHR2_18604590_18608881
CHR2_204107497_204111803
CHR2_219776258_219780531
CHR2_219960008_219964376
CHR2_227734024_227741019
CHR2_227894718_227902438
CHR2_241860174_241864424
CHR2_242143364_242147744
CHR2_242220702_242228828
CHR2_251395_258310
CHR2_27655896_27660178
CHR2_38953106_38961614
CHR2_48391873_48396123
CHR2_86417500_86421788
CHR2_86518453_86522762
CHR2_88247531_88254721
CHR2_88768818_88773068
CHR2_95186101_95195687
CHR2_99120879_99127969
CHR3_10262095_10266437
CHR3_114715893_114720193
CHR3_121651765_121656015
CHR3_121940781_121947574
CHR3_12300858_12306359
CHR3_124399998_124404248
CHR3_124785866_124790226
CHR3_127902307_127909640
CHR3_129023250_129028241
CHR3_137395927_137400878
CHR3_13895869_13900119
CHR3_147450806_147455156
CHR3_151168015_151175086
CHR3_15875183_15879557
CHR3_161185822_161190134
CHR3_161764481_161769570
CHR3_171012256_171016506
CHR3_171163773_171168039
CHR3_172108341_172112620
CHR3_188339207_188343457
CHR3_197714229_197718479
CHR3_197947811_197952061
CHR3_198177327_198183601
CHR3_28362163_28369079
CHR3_32831013_32837362
CHR3_42279693_42286166
CHR3_44597959_44602209
CHR3_44661758_44666008
CHR3_44725641_44729891
CHR3_44742627_44746877
CHR3_44774788_44781658
CHR3_45162143_45166418
CHR3_46849839_46854089
CHR3_50304092_50319508
CHR3_61518782_61523060
CHR4_100068549_100074311
CHR4_109757670_109765020
CHR4_110901_115169
CHR4_1230676_1236414
CHR4_1270171_1274465
CHR4_146235430_146242298
CHR4_146618900_146626803
CHR4_153672653_153679638
CHR4_171184186_171188436
CHR4_189150418_189154668
CHR4_191095467_191099761
CHR4_192898_197169
CHR4_24841250_24845522
CHR4_2786838_2791088
CHR4_318116_324063
CHR4_39043581_39047890
CHR4_39204683_39209106
CHR4_39714_44026
CHR4_455695_461340
CHR4_479509_486391
CHR4_53216889_53223697
CHR4_53419751_53424002
CHR4_6689832_6694095
CHR4_6761704_6769551
CHR4_88668693_88673030
CHR5_109049554_109053804
CHR5_118812602_118816871
CHR5_121672218_121676550
CHR5_140534113_140542921
CHR5_140679733_140684035
CHR5_148628126_148632400
CHR5_150263834_150268125
CHR5_170218099_170222349
CHR5_178216106_178221351
CHR5_178252021_178256271
CHR5_43511610_43519347
CHR5_49772208_49776458
CHR5_52888725_52892991
CHR5_55043098_55047352
CHR5_56237356_56241609
CHR5_60273290_60280148
CHR5_72448657_72455661
CHR5_78940519_78944901
CHR5_93472245_93476495
CHR5_99895522_99902283
CHR6_10823957_10832148
CHR6_111907826_111915111
CHR6_119440761_119445532
CHR6_163064653_163072293
CHR6_163748964_163756937
CHR6_169395312_169399562
CHR6_170454254_170458518
CHR6_18372000_18376250
CHR6_24771753_24778594
CHR6_26392956_26397241
CHR6_26526117_26531075
CHR6_27446533_27450783
CHR6_27906534_27910784
CHR6_29864161_29868411
CHR6_31887798_31894286
CHR6_46090774_46095053
CHR6_53763753_53768486
CHR6_89727464_89733534
CHR6_99501773_99506070
CHR7_100152858_100157211
CHR7_103634919_103639199
CHR7_107994091_108000633
CHR7_12689505_12694235
CHR7_127832482_127841042
CHR7_132584862_132589140
CHR7_138673114_138677364
CHR7_140356181_140364716
CHR7_149039580_149043830
CHR7_150666290_150674114
CHR7_155126405_155130655
CHR7_156122661_156130017
CHR7_158189474_158193750
CHR7_23108426_23112762
CHR7_24286831_24291083
CHR7_30510189_30514477
CHR7_32947890_32952795
CHR7_33068109_33072434
CHR7_36155860_36160151
CHR7_50827902_50832152
CHR7_5192860_5197169
CHR7_5285600_5289935
CHR7_63666697_63673257
CHR7_63760445_63764759
CHR7_64235537_64239787
CHR7_64746711_64750961
CHR7_65083856_65088131
CHR7_6712341_6717031
CHR7_71439146_71443416
CHR7_729363_737313
CHR7_87339979_87347104
CHR7_90725532_90732580
CHR7_91646031_91650399
CHR7_94120123_94126914
CHR7_96176349_96180639
CHR7_98081039_98085324
CHR8_102286143_102290520
CHR8_117952312_117959682
CHR8_126051232_126055482
CHR8_126076400_126081418
CHR8_144312304_144316620
CHR8_144991484_144999688
CHR8_146016205_146027903
CHR8_168881_176528
CHR8_26292939_26297289
CHR8_31613309_31617792
CHR8_6549785_6554371
CHR8_66915547_66919847
CHR8_670476_679300
CHR8_70909012_70913262
CHR8_87589222_87596560
CHR8_94818024_94825864
CHR8_9986975_9991225
CHR9_100597865_100602115
CHR9_102154166_102158495
CHR9_103197483_103204217
CHR9_114858067_114862317
CHR9_115900408_115904658
CHR9_118485929_118492834
CHR9_123958510_123965419
CHR9_128125448_128129718
CHR9_22433339_22437589
CHR9_34512277_34516537
CHR9_42005415_42012985
CHR9_44337568_44346752
CHR9_44926731_44930981
CHR9_46523957_46531622
CHR9_46679467_46688651
CHR9_67383259_67387509
CHR9_69881969_69890558
CHR9_72673034_72677294
CHR9_86469785_86475341
CHR9_88750806_88755424
CHR9_99210624_99214878
CHRX_100069804_100074054
CHRX_122818228_122826320
CHRX_125126865_125131115
CHRX_146867040_146871290
CHRX_149609002_149613254
CHRX_151553792_151558077
CHRX_154146296_154150568
CHRX_154760649_154764981
CHRX_3271124_3275374
CHRX_46502666_46507051
CHRX_51255417_51259699
CHRX_51827081_51832608
CHRX_57037917_57042183
CHRX_64112311_64116638
CHRX_68299124_68305565
CHRX_71266723_71271976
CHRX_72695943_72700595
CHRX_74658850_74663100
CHRY_57506344_57510594
CHRY_57619849_57624181

## Sheet: promoters and genes
promo	symbol
CHR4_455695_461340	ABCA11P
CHR16_46832211_46842306	ABCC11
CHR4_146235430_146242298	ABCE1
CHR2_251395_258310	ACP1
CHR1_17950930_17955180	ACTL8
CHR15_82110341_82114600	ADAMTSL3
CHR1_152866311_152870561	ADAR
CHR16_88563001_88573794	AFG3L1
CHR8_6549785_6554371	AGPAT5
CHR22_19657661_19667414	AIFM3
CHR12_104001616_104005965	ALDH1L2
CHR4_146235430_146242298	ANAPC10
CHR3_15875183_15879557	ANKRD28
CHR1_144178364_144189191	ANKRD34A
CHR9_100597865_100602115	ANKS6
CHR22_34964753_34969446	APOL2
CHR7_12689505_12694235	ARL4A
CHR9_118485929_118492834	ASTN2
CHR2_242220702_242228828	ATG4B
CHR17_44561640_44566077	B4GALNT2
CHR21_29589590_29594357	BACH1
CHR12_120940743_120945113	BCL7A
CHR22_21848902_21853474	BCR
CHR8_26292939_26297289	BNIP3L
CHR2_242143364_242147744	BOK
CHR22_48603706_48610838	BRD1
CHR10_93670215_93674481	BTAF1
CHR14_92865817_92872638	BTBD7
CHR6_26526117_26531075	BTN2A3
CHR10_127394573_127401552	C10orf137
CHR10_25342092_25349412	C10orf63
CHR10_105981303_105985610	C10orf79
CHR12_86944229_86954206	C12orf29
CHR12_86944229_86954206	C12orf50
CHR14_89488498_89494296	C14orf143
CHR14_68328780_68336443	C14orf181
CHR15_53275640_53280023	C15orf15
CHR15_32178065_32184923	C15orf24
CHR16_56720016_56724297	C16orf80
CHR17_42752845_42759338	C17orf57
CHR17_256933_261183	C17orf97
CHR18_46151889_46156150	C18orf24
CHR19_35121758_35126014	C19orf2
CHR19_18526103_18530353	C19orf50
CHR1_22832234_22837436	C1QA
CHR1_111307297_111311589	C1orf103
CHR1_1016569_1020917	C1orf159
CHR1_23564546_23570966	C1orf213
CHR1_85497163_85501443	C1orf52
CHR20_54473591_54477870	C20orf43
CHR21_45646024_45650288	C21orf123
CHR21_16485069_16489319	C21orf34
CHR21_29589590_29594357	C21orf41
CHR2_99120879_99127969	C2orf15
CHR2_171995573_172002365	C2orf37
CHR5_43511610_43519347	C5orf28
CHR5_56237356_56241609	C5orf35
CHR9_34512277_34516537	C9orf165
CHR19_59183853_59188103	CACNG6
CHR19_51792746_51799566	CALM3
CHR7_71439146_71443416	CALN1
CHR12_65945915_65950381	CAND1
CHR17_74516657_74520949	CANT1
CHR18_64612849_64617099	CCDC102B
CHR11_124325726_124329976	CCDC15
CHR3_114715893_114720193	CCDC52
CHR10_32771546_32776070	CCDC7
CHR11_95756824_95766209	CCDC82
CHR11_66113765_66120630	CCDC87
CHR3_42279693_42286166	CCK
CHR12_47396298_47400548	CCNT1
CHR11_66113765_66120630	CCS
CHR3_45162143_45166418	CDCP1
CHR16_88277078_88281363	CDK10
CHR3_127902307_127909640	CHCHD6
CHR1_6113636_6117886	CHD5
CHR12_131973245_131977767	CHFR
CHRX_72695943_72700595	CHIC1
CHR19_7755763_7760013	CLEC4GP1
CHR19_7730580_7734902	CLEC4M
CHR6_46090774_46095053	CLIC5
CHR11_77025745_77029995	CLNS1A
CHR16_65192213_65196919	CMTM3
CHR4_6761704_6769551	CNO
CHR2_227734024_227741019	COL4A3
CHR2_227734024_227741019	COL4A4
CHR8_146016205_146027903	COMMD5
CHR17_13909943_13914320	COX10
CHR14_92879789_92884064	COX8C
CHR8_87589222_87596560	CPNE3
CHR12_106010688_106014955	CRY1
CHR1_74967927_74974820	CRYZ
CHR10_11243557_11247896	CUGBP2
CHR10_35418550_35423032	CUL2
CHR20_43464584_43469497	DBNDD2
CHR14_93613891_93620811	DDX24
CHR20_47324621_47331589	DDX27
CHR6_18372000_18376250	DEK
CHR1_40743519_40747783	DEM1
CHR14_23489304_23493585	DHRS4
CHR14_23489304_23493585	DHRS4L2
CHR2_38953106_38961614	DHX57
CHR9_22433339_22437589	DMRTA1
CHR10_22331726_22336156	DNAJC1
CHR13_95123911_95130677	DNAJC3
CHR2_219960008_219964376	DNPEP
CHR2_162638548_162642798	DPP4
CHR15_47697030_47703907	DTWD1
CHR7_36155860_36160151	EEPD1
CHR11_124941007_124945376	EI24
CHR14_74535864_74540173	EIF2B2
CHR4_100068549_100074311	EIF4E
CHR3_172108341_172112620	EIF5A2
CHR5_49772208_49776458	EMB
CHR18_701773_706162	ENOSF1
CHR7_100152858_100157211	EPO
CHR5_60273290_60280148	ERCC8
CHR8_670476_679300	ERICH1
CHR14_63873813_63878067	ESR2
CHR7_132584862_132589140	EXOC4
CHR1_101130765_101137642	EXTL2
CHR20_44953415_44957665	EYA2
CHR1_46629074_46633333	FAAH
CHR9_128125448_128129718	FAM125B
CHR5_93472245_93476495	FAM172A
CHR5_99895522_99902283	FAM174A
CHR6_119440761_119445532	FAM184A
CHR8_87589222_87596560	FAM82B
CHR10_127570860_127578517	FANK1
CHR13_76498508_76502786	FBXL3
CHR6_99501773_99506070	FBXL4
CHR12_116111746_116116183	FBXO21
CHR17_6616795_6621045	FBXO39
CHR4_153672653_153679638	FBXW7
CHR17_77966359_77977412	FLJ22222
CHR20_28134124_28138374	FLJ45832
CHR16_2869818_2874068	FLYWCH2
CHR7_138673114_138677364	FMC1
CHRX_146867040_146871290	FMR1NB
CHR13_48444559_48449689	FNDC3A
CHR4_191095467_191099761	FRG1
CHR3_121651765_121656015	FSTL1
CHR16_69879842_69884514	FTSJD1
CHRX_151553792_151558077	GABRQ
CHR10_125841123_125846593	GALNAC4S-6ST
CHR1_228266078_228270400	GALNT2
CHR9_88750806_88755424	GAS1
CHR7_30510189_30514477	GGCT
CHR14_51393699_51397949	GNG2
CHR1_84741061_84748331	GNG5
CHR2_171490456_171494797	GORASP2
CHR10_113932735_113937008	GPAM
CHR7_50827902_50832152	GRB10
CHR3_121940781_121947574	GTF2E1
CHR17_7843212_7847462	GUCY2D
CHR7_65083856_65088131	GUSB
CHR6_29864161_29868411	HCG4
CHR2_241860174_241864424	HDLBP
CHR17_77966359_77977412	HEXDC
CHR1_208565419_208570016	HHAT
CHR10_94434122_94440470	HHEX
CHR6_26392956_26397241	HIST1H4H
CHR6_27906534_27910784	HIST1H4K
CHR1_42156006_42160465	HIVEP3
CHR16_1664778_1669053	HN1L
CHR11_43655324_43659656	HSD17B12
CHR5_118812602_118816871	HSD17B4
CHR6_31887798_31894286	HSPA1A
CHR3_50304092_50319508	HYAL1
CHR14_93613891_93620811	IFI27L1
CHR10_91048282_91052532	IFIT2
CHR3_50304092_50319508	IFRD2
CHR13_20035707_20040026	IFT88
CHR3_161185822_161190134	IL12A
CHR7_127832482_127841042	IMPDH1
CHR13_50924385_50931852	INTS6
CHR1_45983970_45992402	IPP
CHR1_224991068_224996999	ITPKB
CHR2_86518453_86522762	JMJD1A
CHR11_95756824_95766209	JRKL
CHR1_59021007_59025873	JUN
CHR19_55523696_55527946	KCNC3
CHR18_75721155_75725405	KCNG2
CHR11_2419296_2423877	KCNQ1
CHR18_59184669_59188965	KDSR
CHR14_104399198_104403448	KIAA0284
CHR20_36091966_36098747	KIAA0406
CHR3_44774788_44781658	KIAA1143
CHR14_92865817_92872638	KIAA1409
CHR9_115900408_115904658	KIF12
CHR1_168309599_168314003	KIFAP3
CHR14_44497660_44504400	KLHL28
CHR7_23108426_23112762	KLHL7
CHR3_161764481_161769570	KPNA4
CHR7_149039580_149043830	KRBA1
CHR15_61197571_61201860	LACTB
CHR2_99120879_99127969	LIPT1
CHR1_144178364_144189191	LIX1L
CHR19_11310571_11327968	LOC126075
CHR22_47260456_47264706	LOC284933
CHR6_163064653_163072293	LOC285796
CHR11_50213449_50217875	LOC441601
CHR6_29864161_29868411	LOC554223
CHR4_53216889_53223697	LOC643783
CHR1_66027280_66032201	LOC645227
CHR13_48444559_48449689	LOC647131
CHR16_46832211_46842306	LONP2
CHR3_171012256_171016506	LRRC34
CHR1_89759542_89763799	LRRC8B
CHR21_46470088_46476619	LSS
CHR8_144312304_144316620	LY6H
CHR2_99120879_99127969	LYG1
CHR2_99120879_99127969	LYG2
CHR11_10515894_10522850	LYVE1
CHR22_19657661_19667414	LZTR1
CHR12_8992757_8997019	M6PR
CHR4_1270171_1274465	MAEA
CHRX_51827081_51832608	MAGED4B
CHR5_109049554_109053804	MAN2A1
CHR14_50068262_50072626	MAP4K5
CHR14_100358086_100362972	MEG3
CHR4_171184186_171188436	MFAP3L
CHR2_227894718_227902438	MFF
CHR16_88563001_88573794	MGC16385
CHR3_129023250_129028241	MGLL
CHR2_99120879_99127969	MITD1
CHR22_48865115_48871370	MLC1
CHR19_6230209_6234459	MLLT1
CHR15_54441435_54445685	MNS1
CHR22_29693437_29698184	MORC2
CHR9_123958510_123965419	MORN5
CHR4_6689832_6694095	MRFAP1
CHR4_6761704_6769551	MRFAP1L1
CHR2_99120879_99127969	MRPL30
CHR9_103197483_103204217	MRPL50
CHR7_140356181_140364716	MRPS33
CHR3_137395927_137400878	MSL2
CHR8_9986975_9991225	MSRA
CHR10_23420936_23425230	MSRB2
CHR15_77998667_78006599	MTHFS
CHRX_149609002_149613254	MTMR1
CHR13_40734955_40739213	MTRF1
CHRX_3271124_3275374	MXRA5
CHR2_161869685_161873935	MXRA7
CHR19_59057922_59065342	MYADM
CHRX_72695943_72700595	NA
CHR20_25551864_25556114	NANP
CHR7_158189474_158193750	NCAPG2
CHR12_93920859_93925142	NDUFA12
CHR9_123958510_123965419	NDUFA8
CHR5_60273290_60280148	NDUFAF2
CHR5_52888725_52892991	NDUFS4
CHR10_5441061_5445311	NET1
CHR22_40407640_40412002	NHP2L1
CHR1_167600317_167607310	NME7
CHR7_98081039_98085324	NPTX2
CHR8_144991484_144999688	NRBP2
CHR8_31613309_31617792	NRG1
CHR7_33068109_33072434	NT5C3
CHR9_86469785_86475341	NTRK2
CHR7_150666290_150674114	NUB1
CHRX_51255417_51259699	NUDT11
CHR13_24770165_24777194	NUPL1
CHR7_103634919_103639199	ORC5L
CHR12_56370652_56374959	OS9
CHR14_22302070_22306550	OXA1L
CHR12_131701975_131706225	P2RX2
CHR13_47884019_47891447	P2RY5
CHR6_163064653_163072293	PACRG
CHR5_78940519_78944901	PAPD4
CHR6_163064653_163072293	PARK2
CHR5_140534113_140542921	PCDHB16
CHR5_140534113_140542921	PCDHB8
CHR15_63212477_63216727	PDCD7
CHR1_66027280_66032201	PDE4B
CHR8_66915547_66919847	PDE7A
CHR7_94120123_94126914	PEG10
CHR3_151168015_151175086	PFN2
CHR15_32178065_32184923	PGBD4
CHR4_24841250_24845522	PI4K2B
CHR4_479509_486391	PIGG
CHR3_198177327_198183601	PIGZ
CHRX_68299124_68305565	PJA1
CHR22_45037133_45043333	PKDREJ
CHR12_19170452_19174746	PLEKHA5
CHR3_147450806_147455156	PLSCR4
CHR1_144178364_144189191	POLR3GL
CHR3_12300858_12306359	PPARG
CHR2_170145595_170149892	PPIG
CHR1_13895821_13900071	PRDM2
CHR1_171709608_171713908	PRDX6
CHR1_84399152_84403986	PRKACB
CHR7_729363_737313	PRKAR1B
CHR16_23751322_23755595	PRKCB
CHR19_55042322_55047043	PTOV1
CHR3_124785866_124790226	PTPLB
CHR3_61518782_61523060	PTPRG
CHR6_163748964_163756937	QKI
CHRX_154146296_154150568	RAB39B
CHR1_227470001_227477469	RAB4A
CHR3_121940781_121947574	RABL3
CHR22_35501310_35505601	RABL4
CHR8_117952312_117959682	RAD21
CHR5_170218099_170222349	RANBP17
CHR2_204107497_204111803	RAPH1
CHR4_53419751_53424002	RASL11B
CHR7_155126405_155130655	RBM33
CHR21_34818806_34824631	RCAN1
CHR2_18604590_18608881	RDH14
CHR2_86417500_86421788	REEP1
CHR6_111907826_111915111	REV3L
CHR4_39043581_39047890	RFC1
CHR1_149585577_149589893	RFX5
CHRX_71266723_71271976	RGAG4
CHR1_182037376_182041626	RGL1
CHR14_71466085_71470364	RGS6
CHR20_42871576_42875826	RIMS4
CHR3_197714229_197718479	RNF168
CHR7_156122661_156130017	RNF32
CHR6_89727464_89733534	RNGTT
CHR1_28112882_28117323	RPA2
CHR2_88768818_88773068	RPIA
CHR4_109757670_109765020	RPL34
CHR3_188339207_188343457	RPL39L
CHR1_211287719_211292033	RPS6KC1
CHR10_16898638_16902959	RSU1
CHR1_100500850_100505142	RTCD1
CHR22_42068481_42072799	SCUBE1
CHR3_124399998_124404248	SEC22A
CHR3_171163773_171168039	SEC62
CHR1_166458369_166462632	SFT2D2
CHR4_2786838_2791088	SH3BP2
CHR2_251395_258310	SH3YL1
CHR7_96176349_96180639	SHFM1
CHR13_98202135_98206409	SLC15A1
CHR7_87339979_87347104	SLC25A40
CHR7_5285600_5289935	SLC29A4
CHR20_44768185_44772436	SLC2A10
CHR1_101130765_101137642	SLC30A7
CHR1_95055022_95059514	SLC44A3
CHR19_38407789_38412048	SLC7A10
CHRX_46502666_46507051	SLC9A7
CHR8_70909012_70913262	SLCO5A1
CHR4_146618900_146626803	SMAD1
CHR5_121672218_121676550	SNCAIP
CHR4_88668693_88673030	SPARCL1
CHR1_48709519_48713932	SPATA6
CHRX_57037917_57042183	SPIN3
CHRY_57506344_57510594	SPRY3
CHR8_126076400_126081418	SQLE
CHR1_84927825_84932268	SSX2IP
CHR21_45061647_45068045	SUMO3
CHR5_140679733_140684035	TAF7
CHR3_10262095_10266437	TATDN2
CHR17_78299726_78304041	TBCD
CHR15_54994624_55002773	TCF12
CHR10_97443140_97448202	TCTN3
CHR14_89488498_89494296	TDP1
CHR9_99210624_99214878	TDRD7
CHR3_46849839_46854089	TESSP2
CHR9_102154166_102158495	TEX10
CHR15_54441435_54445685	TEX9
CHR2_242220702_242228828	THAP4
CHR7_107994091_108000633	THAP5
CHR6_169395312_169399562	THBS2
CHR6_24771753_24778594	THEM2
CHR1_150147894_150152237	THEM4
CHR10_25342092_25349412	THNSL1
CHR2_88247531_88254721	THNSL2
CHR6_10823957_10832148	TMEM14C
CHR5_72448657_72455661	TMEM171
CHR19_11310571_11327968	TMEM205
CHR11_60913154_60917404	TMEM216
CHR1_54075946_54080263	TMEM48
CHR20_41974720_41978970	TOX2
CHR15_61118390_61122831	TPM1
CHR11_36487632_36494339	TRAF6
CHR17_52345642_52349908	TRIM25
CHR3_32831013_32837362	TRIM71
CHR1_191292286_191298662	TROVE2
CHR9_72673034_72677294	TRPM3
CHR2_99120879_99127969	TSGA10
CHR10_82200517_82204821	TSPAN14
CHR22_45037133_45043333	TTC38
CHR6_24771753_24778594	TTRAP
CHR22_16970058_16974339	TUBA8
CHR15_41445253_41456779	TUBGCP4
CHR2_99120879_99127969	TXNDC9
CHR18_644108_651840	TYMS
CHR19_60610043_60614457	UBE2S
CHR1_191292286_191298662	UCHL5
CHR4_39204683_39209106	UGDH
CHR1_159281591_159285881	USF1
CHR4_53216889_53223697	USP46
CHRY_57619849_57624181	VAMP7
CHRX_125126865_125131115	WDR40C
CHR7_5192860_5197169	WIPI2
CHR3_13895869_13900119	WNT7A
CHR22_44750645_44754895	WNT7B
CHRX_122818228_122826320	XIAP
CHRX_100069804_100074054	XKRX
CHR16_30009956_30018522	YPEL3
CHRX_64112311_64116638	ZC4H2
CHR3_28362163_28369079	ZCWPW2
CHRX_74658850_74663100	ZDHHC15
CHR2_219776258_219780531	ZFAND2B
CHR19_41561168_41565418	ZFP14
CHR5_178252021_178256271	ZFP2
CHR19_61738628_61742883	ZFP28
CHR17_4918977_4923274	ZFP3
CHR19_42837379_42841653	ZFP30
CHR9_114858067_114862317	ZFP37
CHR4_189150418_189154668	ZFP42
CHR19_62781305_62788189	ZIK1
CHR13_19427309_19431569	ZMYM2
CHR1_35269128_35273425	ZMYM6
CHR12_132213785_132218036	ZNF10
CHR19_21741413_21745663	ZNF100
CHR7_63760445_63764759	ZNF107
CHR7_6712341_6717031	ZNF12
CHR19_9555459_9559709	ZNF121
CHR19_63642445_63646901	ZNF132
CHR20_18213169_18217906	ZNF133
CHR19_62813939_62818388	ZNF134
CHR19_63258918_63263201	ZNF135
CHR19_12127779_12135668	ZNF136
CHR19_19704171_19708421	ZNF14
CHR12_132163609_132168304	ZNF140
CHR4_318116_324063	ZNF141
CHR19_49176694_49180944	ZNF155
CHR19_58297666_58301988	ZNF160
CHR16_3386996_3394526	ZNF174
CHR19_49695643_49699895	ZNF180
CHR19_39913432_39918443	ZNF181
CHR9_103197483_103204217	ZNF189
CHR2_95186101_95195687	ZNF2
CHR16_3224345_3228912	ZNF200
CHR6_27446533_27450783	ZNF204
CHR19_62832895_62837145	ZNF211
CHR19_49143736_49147986	ZNF221
CHR19_49217855_49222141	ZNF222
CHR19_49305880_49312501	ZNF225
CHR19_49357588_49362328	ZNF226
CHR19_49405030_49409280	ZNF227
CHR19_49195416_49199689	ZNF230
CHR17_4955128_4961206	ZNF232
CHR19_49500260_49504510	ZNF235
CHR19_19834215_19838471	ZNF253
CHR19_63150101_63154389	ZNF256
CHR12_132069628_132073878	ZNF26
CHR19_41710260_41714510	ZNF260
CHR19_62391180_62395430	ZNF264
CHR19_9406484_9410734	ZNF266
CHR12_132264567_132268967	ZNF268
CHR19_63382707_63387868	ZNF274
CHR19_58015947_58020198	ZNF28
CHR19_49264636_49268886	ZNF284
CHR21_42302769_42307867	ZNF295
CHR5_150263834_150268125	ZNF300
CHR19_39856906_39861327	ZNF302
CHR10_43460906_43467832	ZNF32
CHR19_58136900_58141159	ZNF321
CHR19_63353207_63357460	ZNF329
CHR20_25624719_25628969	ZNF337
CHR10_38336119_38342025	ZNF33A
CHR8_146016205_146027903	ZNF34
CHR19_42029602_42033856	ZNF345
CHR3_44661758_44666008	ZNF35
CHR19_57181141_57185391	ZNF350
CHR5_178216106_178221351	ZNF354B
CHR19_41784560_41791911	ZNF382
CHR19_62781305_62788189	ZNF416
CHR19_63119006_63123256	ZNF417
CHR19_63137601_63142052	ZNF418
CHR19_42257676_42261971	ZNF420
CHR19_21476802_21481052	ZNF429
CHR19_57243135_57247385	ZNF432
CHR16_3386996_3394526	ZNF434
CHR19_11817078_11821328	ZNF439
CHR19_11782606_11786884	ZNF440
CHR19_61707523_61711773	ZNF471
CHR19_57488762_57493012	ZNF480
CHR19_21368274_21372547	ZNF493
CHR3_44742627_44746877	ZNF501
CHR3_44725641_44729891	ZNF502
CHR2_27655896_27660178	ZNF512
CHR19_57589432_57597786	ZNF528
CHR19_41755244_41759530	ZNF529
CHR19_63429145_63433401	ZNF544
CHR19_45191309_45195618	ZNF546
CHR19_62881716_62885966	ZNF551
CHR19_9292427_9296677	ZNF559
CHR19_12304752_12309002	ZNF563
CHR19_41396647_41400897	ZNF565
CHR19_41671427_41675677	ZNF566
CHR19_41866869_41872891	ZNF567
CHR19_42648321_42653679	ZNF569
CHR19_42774070_42781031	ZNF571
CHR8_126051232_126055482	ZNF572
CHR19_42961290_42965540	ZNF573
CHR19_57082259_57086509	ZNF577
CHR19_42354423_42358968	ZNF585A
CHR19_42389197_42396793	ZNF585B
CHR8_168881_176528	ZNF596
CHR16_3432741_3436991	ZNF597
CHR19_39955199_39959474	ZNF599
CHR12_132042191_132046465	ZNF605
CHR19_63201740_63210026	ZNF606
CHR19_42901179_42906031	ZNF607
CHR19_57527876_57532172	ZNF610
CHR19_57136287_57140537	ZNF613
CHR19_57222580_57226929	ZNF614
CHR19_57202515_57206775	ZNF615
CHR19_57334196_57338503	ZNF616
CHR19_12127779_12135668	ZNF625
CHR1_40710052_40716638	ZNF642
CHR1_40684865_40690052	ZNF643
CHR19_57099309_57103576	ZNF649
CHR3_44597959_44602209	ZNF660
CHR19_61679805_61684055	ZNF667
CHR1_245307936_245312192	ZNF670
CHR19_23661032_23665344	ZNF675
CHR1_225814366_225818616	ZNF678
CHR1_40766319_40770665	ZNF684
CHR1_149517914_149522164	ZNF687
CHR1_43081366_43088562	ZNF691
CHR19_9276045_9284884	ZNF699
CHR8_146016205_146027903	ZNF7
CHR19_57761839_57766089	ZNF701
CHR8_102286143_102290520	ZNF706
CHR19_21303302_21307552	ZNF708
CHR19_61795003_61799253	ZNF71
CHR19_21053348_21057604	ZNF714
CHR4_39714_44026	ZNF718
CHR16_30452915_30457195	ZNF747
CHR17_78299726_78304041	ZNF750
CHR19_58586745_58593757	ZNF765
CHR19_57461135_57465385	ZNF766
CHR19_2895180_2899431	ZNF77
CHR19_62679975_62684250	ZNF772
CHR19_62699614_62703870	ZNF773
CHR19_62946520_62957973	ZNF776
CHR19_42020349_42024621	ZNF790
CHR19_42686180_42690430	ZNF793
CHR19_63478629_63482921	ZNF8
CHR19_57719216_57723499	ZNF808
CHR19_57832665_57836950	ZNF83
CHR19_20894421_20898683	ZNF85
CHR19_23369339_23373589	ZNF91
CHR19_19869264_19873536	ZNF93
CHR20_47324621_47331589	ZNFX1
CHR15_41445253_41456779	ZSCAN29
CHR19_61567819_61575064	ZSCAN5A
