# Supplementary material for: Differences among brain tumor stem cell types and fetal neural stem cells in focal regions of histone modifications and DNA methylation, broad regions of modifications, and bivalent promoters
Source: BMC Genomics. 2014 Aug 27;15(1):724. doi: 10.1186/1471-2164-15-724 (PMC4155105; doi:10.1186/1471-2164-15-724)
Supplement: Supplementary file 43 — Additional file 43: List of bivalent promoters and associated genes (H3K4me3+/H3K27me3+) in fNSCs. (XLS 289 KB) [file 12864_2014_6396_MOESM43_ESM.xls]

## Sheet: promoters only
promo
CHR10_101076522_101080772
CHR10_101279199_101283449
CHR10_101405752_101410002
CHR10_102079180_102083733
CHR10_102491821_102499006
CHR10_102777485_102787888
CHR10_102977957_102982207
CHR10_103524911_103529317
CHR10_104140819_104146202
CHR10_104664564_104669603
CHR10_105023409_105027659
CHR10_105604404_105608654
CHR10_105868305_105873461
CHR10_106001147_106005417
CHR10_112053937_112058187
CHR10_112823410_112828330
CHR10_115790295_115794545
CHR10_115923146_115929864
CHR10_115985507_115989990
CHR10_116567992_116572522
CHR10_116839613_116844385
CHR10_118418721_118422971
CHR10_118491325_118496286
CHR10_118886836_118891302
CHR10_118987093_118991458
CHR10_11901902_11906152
CHR10_119124177_119128427
CHR10_119288445_119295777
CHR10_120091058_120095312
CHR10_120343996_120348371
CHR10_120503998_120508248
CHR10_12124064_12128529
CHR10_121291407_121295712
CHR10_122202955_122207205
CHR10_123859043_123863293
CHR10_124120709_124128313
CHR10_124894127_124898377
CHR10_124900359_124904678
CHR10_125412360_125416625
CHR10_125841123_125846593
CHR10_126096691_126100967
CHR10_126476881_126481131
CHR10_129422441_129428750
CHR10_129591814_129596156
CHR10_13082960_13087210
CHR10_131651258_131655581
CHR10_131821152_131825421
CHR10_132999070_133003476
CHR10_133846893_133851143
CHR10_134605287_134609579
CHR10_134820460_134824710
CHR10_134857050_134861300
CHR10_134890267_134894517
CHR10_135007361_135011650
CHR10_13665520_13669772
CHR10_15452314_15456564
CHR10_15941753_15946025
CHR10_17535510_17539760
CHR10_1768920_1773170
CHR10_17698629_17702879
CHR10_20141877_20146755
CHR10_21825447_21829697
CHR10_22641804_22646080
CHR10_22646645_22650895
CHR10_22669129_22675181
CHR10_23042740_23046990
CHR10_23517965_23522215
CHR10_26259701_26263958
CHR10_26542099_26546349
CHR10_26763771_26768439
CHR10_27829720_27834004
CHR10_28074003_28078253
CHR10_29002929_29007194
CHR10_3204218_3208503
CHR10_35140837_35147717
CHR10_35969618_35973868
CHR10_42594764_42599014
CHR10_42889032_42893282
CHR10_43081623_43085873
CHR10_45186134_45190384
CHR10_45409610_45414856
CHR10_46177788_46186263
CHR10_50201507_50205757
CHR10_50639600_50643875
CHR10_51155580_51159830
CHR10_52417623_52421873
CHR10_53740546_53744811
CHR10_5441061_5445311
CHR10_5530760_5535018
CHR10_5762885_5767562
CHR10_6058742_6063648
CHR10_62162504_62166754
CHR10_6223386_6227671
CHR10_62429985_62434704
CHR10_6281400_6285669
CHR10_63697722_63701972
CHR10_64231021_64235463
CHR10_6661494_6665744
CHR10_71056519_71060769
CHR10_71870679_71874972
CHR10_72099064_72105067
CHR10_72745515_72749787
CHR10_72823196_72827474
CHR10_74118394_74122644
CHR10_7492704_7496956
CHR10_76821929_76826179
CHR10_76828617_76835019
CHR10_7748170_7752440
CHR10_79066547_79071083
CHR10_8133172_8138953
CHR10_81878737_81882987
CHR10_82103037_82109991
CHR10_85885737_85890044
CHR10_90626102_90630755
CHR10_91284543_91288793
CHR10_92606901_92611151
CHR10_92617754_92622004
CHR10_94434122_94440470
CHR10_94807510_94813326
CHR10_94819721_94824406
CHR10_95242898_95247148
CHR10_95350233_95354483
CHR10_96111923_96116173
CHR10_97875993_97880400
CHR10_98469415_98473769
CHR10_99459968_99464220
CHR10_99596484_99600735
CHR10_99779825_99784075
CHR11_100958758_100963369
CHR11_102467329_102471579
CHR11_106393631_106397881
CHR11_106940887_106945171
CHR11_107233980_107238364
CHR11_107300986_107307729
CHR11_110912942_110921162
CHR11_111539257_111544054
CHR11_112760222_112764472
CHR11_112850302_112854591
CHR11_113148885_113156477
CHR11_113432140_113437247
CHR11_114879572_114883951
CHR11_117251816_117256077
CHR11_118521459_118526636
CHR11_118798314_118803548
CHR11_119103714_119108145
CHR11_119541394_119545644
CHR11_119583456_119587706
CHR11_119612677_119617005
CHR11_120396539_120400789
CHR11_120665136_120669568
CHR11_12085213_12089463
CHR11_123029772_123034022
CHR11_123116823_123121073
CHR11_123994480_123998849
CHR11_124131885_124140887
CHR11_124236991_124241241
CHR11_125255218_125263636
CHR11_125437490_125441897
CHR11_126374514_126379201
CHR11_127896619_127900871
CHR11_128065692_128069990
CHR11_128263022_128267559
CHR11_128747544_128751840
CHR11_129820578_129828731
CHR11_133440529_133444938
CHR11_133647984_133656029
CHR11_13643339_13647596
CHR11_14949642_14953908
CHR11_16991785_16996035
CHR11_17454275_17458525
CHR11_17521724_17526245
CHR11_17694234_17698550
CHR11_18611720_18616096
CHR11_1865483_1869733
CHR11_18673426_18677676
CHR11_18768979_18773465
CHR11_19091767_19096034
CHR11_19218333_19222583
CHR11_1949571_1953821
CHR11_1974530_1978780
CHR11_20137696_20141946
CHR11_20574021_20578465
CHR11_20644192_20648532
CHR11_2106239_2113041
CHR11_2114822_2120280
CHR11_22167797_22172047
CHR11_2248008_2252258
CHR11_22806937_22811477
CHR11_2400098_2404351
CHR11_2419296_2423877
CHR11_2435759_2440009
CHR11_27677006_27683229
CHR11_2844368_2848726
CHR11_2874026_2885046
CHR11_2906466_2910726
CHR11_29994314_29998564
CHR11_31344462_31351433
CHR11_32412550_32417302
CHR11_36487632_36494339
CHR11_36569144_36573418
CHR11_40270506_40275740
CHR11_404226_410897
CHR11_43855470_43859944
CHR11_44070174_44074592
CHR11_44287542_44291792
CHR11_45121269_45126219
CHR11_45640102_45647248
CHR11_45822104_45826354
CHR11_47163765_47168034
CHR11_544094_554279
CHR11_56858469_56863427
CHR11_56981414_56985664
CHR11_57118102_57123069
CHR11_59275964_59280214
CHR11_59334037_59338421
CHR11_60434752_60439002
CHR11_61104124_61108374
CHR11_61200985_61205235
CHR11_614174_620673
CHR11_61858016_61862290
CHR11_62067177_62074408
CHR11_6208021_6217659
CHR11_6234041_6238481
CHR11_63805804_63817456
CHR11_65303368_65311854
CHR11_65423681_65428073
CHR11_65532537_65536816
CHR11_65894937_65899646
CHR11_65941550_65945887
CHR11_66896840_66901282
CHR11_67027666_67036178
CHR11_67104358_67108611
CHR11_68205102_68209360
CHR11_68536494_68540811
CHR11_69161553_69165876
CHR11_69198513_69202846
CHR11_69227206_69231787
CHR11_69298602_69302852
CHR11_69342379_69346629
CHR11_69723416_69727818
CHR11_69790970_69795240
CHR11_7063358_7067660
CHR11_70995385_70999635
CHR11_71500713_71504974
CHR11_71632100_71636352
CHR11_73849973_73854278
CHR11_74818005_74822381
CHR11_75056043_75060627
CHR11_75103081_75108816
CHR11_75153936_75158205
CHR11_75594391_75602951
CHR11_76057793_76062939
CHR11_7650529_7654897
CHR11_76857632_76866081
CHR11_7961969_7966219
CHR11_814117_823762
CHR11_8237067_8245482
CHR11_85629962_85634662
CHR11_8981358_8985624
CHR11_92699311_92703564
CHR11_9291940_9296372
CHR11_93031024_93035274
CHR11_93913274_93917524
CHR12_100194547_100198797
CHR12_100979153_100983477
CHR12_101872093_101876365
CHR12_102413126_102417379
CHR12_102967295_102971545
CHR12_104153292_104157638
CHR12_104245269_104249519
CHR12_105053116_105061441
CHR12_106232826_106238608
CHR12_106677900_106682651
CHR12_107044094_107048390
CHR12_10766411_10770678
CHR12_108754845_108759095
CHR12_108801926_108806176
CHR12_109952711_109956961
CHR12_112256468_112260808
CHR12_112392980_112397760
CHR12_112887748_112891999
CHR12_115829643_115833893
CHR12_116020841_116025320
CHR12_116111746_116116183
CHR12_116935392_116939680
CHR12_118097477_118101759
CHR12_118908530_118912780
CHR12_119290591_119294841
CHR12_119559304_119563554
CHR12_119937912_119942183
CHR12_121250680_121254963
CHR12_127900431_127904783
CHR12_128953416_128957666
CHR12_129209456_129214169
CHR12_130212008_130216258
CHR12_13043595_13047988
CHR12_13085081_13089342
CHR12_131255776_131260026
CHR12_131701975_131706225
CHR12_14814582_14819365
CHR12_2029224_2033739
CHR12_20409963_20414213
CHR12_25294337_25298621
CHR12_27063249_27067499
CHR12_27564811_27569158
CHR12_27751495_27755789
CHR12_2935256_2939972
CHR12_31364970_31369272
CHR12_32799327_32803580
CHR12_39369124_39373374
CHR12_436303_440553
CHR12_44948074_44952521
CHR12_45759165_45763501
CHR12_4623832_4629302
CHR12_46449757_46454037
CHR12_46683778_46688028
CHR12_46795927_46803566
CHR12_47636647_47641077
CHR12_47650798_47659414
CHR12_4785102_4790121
CHR12_47999828_48008126
CHR12_48016474_48020738
CHR12_48023807_48028057
CHR12_48215706_48219956
CHR12_48522392_48526642
CHR12_48636272_48642750
CHR12_4887267_4891555
CHR12_49949499_49953969
CHR12_50059082_50063332
CHR12_50068286_50074960
CHR12_50267786_50272036
CHR12_50579835_50588218
CHR12_50628217_50632518
CHR12_51774202_51779582
CHR12_52351948_52360196
CHR12_52615342_52620110
CHR12_52631480_52637334
CHR12_52676643_52680919
CHR12_52685656_52689906
CHR12_53070587_53074837
CHR12_53098552_53102817
CHR12_55167670_55171948
CHR12_55906260_55910568
CHR12_56226421_56231038
CHR12_56267823_56272073
CHR12_57598844_57604029
CHR12_6286362_6292827
CHR12_63846137_63850387
CHR12_64506271_64510521
CHR12_64865769_64870046
CHR12_6679320_6683573
CHR12_6699971_6704299
CHR12_69042828_69047439
CHR12_69316711_69320987
CHR12_70431420_70435674
CHR12_70949229_70955982
CHR12_73887301_73893278
CHR12_8122639_8126889
CHR12_81601564_81606158
CHR12_8705217_8710200
CHR12_92484228_92493169
CHR12_93567705_93571955
CHR12_94132206_94138871
CHR12_94465980_94472858
CHR12_94707766_94712167
CHR12_94773369_94777619
CHR12_94857701_94864059
CHR12_95108837_95113162
CHR12_98901430_98906063
CHR13_101366246_101370496
CHR13_101851374_101855625
CHR13_110011322_110015581
CHR13_110062438_110070201
CHR13_113543412_113547668
CHR13_19702317_19708646
CHR13_21075557_21079812
CHR13_23984198_23988448
CHR13_24149194_24153465
CHR13_24758826_24763204
CHR13_24770165_24777194
CHR13_24937442_24941864
CHR13_25520196_25526698
CHR13_25723255_25727528
CHR13_26231214_26235539
CHR13_26893180_26897430
CHR13_26921961_26926211
CHR13_27261279_27265529
CHR13_27388676_27392926
CHR13_27571897_27576205
CHR13_27966466_27970732
CHR13_32485070_32489320
CHR13_33286733_33291024
CHR13_34410955_34415205
CHR13_35901132_35905409
CHR13_36531026_36535323
CHR13_37818490_37822767
CHR13_39124313_39128623
CHR13_40137912_40142234
CHR13_45524145_45528395
CHR13_48688974_48693224
CHR13_50691007_50695305
CHR13_51481050_51487131
CHR13_71338581_71342831
CHR13_72527642_72532043
CHR13_78074946_78079196
CHR13_78130565_78134815
CHR13_87119370_87123712
CHR13_90793709_90798824
CHR13_95537593_95541867
CHR13_98202135_98206409
CHR13_98535911_98540161
CHR13_99421429_99425679
CHR14_100189857_100194107
CHR14_100363194_100370449
CHR14_101093940_101098342
CHR14_102658916_102663166
CHR14_102724359_102728609
CHR14_104141392_104145642
CHR14_104399198_104403448
CHR14_105060497_105064747
CHR14_19998636_20002976
CHR14_20003881_20008186
CHR14_20524304_20528735
CHR14_22127202_22131469
CHR14_22133486_22141195
CHR14_22721242_22726189
CHR14_23868904_23877617
CHR14_35069498_35073748
CHR14_35858834_35863096
CHR14_36182541_36186791
CHR14_36197155_36201606
CHR14_37133239_37137740
CHR14_41143589_41147843
CHR14_51800680_51804930
CHR14_51847362_51851713
CHR14_53490270_53496862
CHR14_54804331_54808591
CHR14_54947564_54951829
CHR14_56112763_56117045
CHR14_56923523_56927773
CHR14_57733050_57737401
CHR14_58167054_58175361
CHR14_59778722_59786685
CHR14_60185158_60189433
CHR14_60259732_60264045
CHR14_60267722_60271982
CHR14_60854687_60859884
CHR14_63263759_63268026
CHR14_64519759_64524159
CHR14_64638060_64642480
CHR14_68793143_68797417
CHR14_69724790_69729040
CHR14_70136384_70140637
CHR14_70344891_70349141
CHR14_74457880_74463211
CHR14_75684511_75688767
CHR14_76673278_76681387
CHR14_76714422_76718672
CHR14_81069136_81073434
CHR14_87858350_87866504
CHR14_88090126_88094376
CHR14_89594360_89598611
CHR14_89789146_89796006
CHR14_91855177_91860704
CHR14_92326902_92331170
CHR14_93706901_93711192
CHR14_94855194_94859455
CHR14_95571930_95576180
CHR14_95737449_95741699
CHR14_96034972_96039222
CHR14_98806825_98811075
CHR14_99216909_99221257
CHR14_99504403_99508653
CHR14_99694962_99699212
CHR15_26017303_26021561
CHR15_32288731_32293050
CHR15_32833231_32837574
CHR15_35177045_35184296
CHR15_36530146_36534399
CHR15_36643378_36647724
CHR15_38329176_38336220
CHR15_38515711_38521452
CHR15_38641769_38649578
CHR15_38840076_38844366
CHR15_38920037_38924750
CHR15_39005338_39009772
CHR15_39307228_39313687
CHR15_43190463_43197151
CHR15_43205983_43212866
CHR15_43266706_43270956
CHR15_46889769_46894019
CHR15_48258213_48262471
CHR15_49417334_49421918
CHR15_49827585_49834574
CHR15_50868751_50873001
CHR15_51838401_51842651
CHR15_53275640_53280023
CHR15_55452496_55456746
CHR15_55667893_55672272
CHR15_55782692_55786970
CHR15_57063653_57068386
CHR15_57514163_57518413
CHR15_58671199_58675499
CHR15_59307967_59312294
CHR15_60139189_60147243
CHR15_60244024_60248274
CHR15_64332379_64336629
CHR15_65141748_65146080
CHR15_65330739_65337551
CHR15_65901494_65905744
CHR15_67006417_67010668
CHR15_67236526_67240776
CHR15_67374847_67379097
CHR15_67490196_67494491
CHR15_68842154_68846404
CHR15_70762087_70769043
CHR15_72512579_72516844
CHR15_72617136_72621407
CHR15_72691754_72696048
CHR15_72774663_72778913
CHR15_72902503_72906770
CHR15_72951973_72956223
CHR15_73277786_73282051
CHR15_74135853_74140103
CHR15_75711014_75715264
CHR15_76378236_76382495
CHR15_76641460_76645710
CHR15_77023689_77027975
CHR15_77387006_77391305
CHR15_80124666_80129034
CHR15_81563827_81568163
CHR15_81903645_81911332
CHR15_82110341_82114600
CHR15_83721374_83725701
CHR15_88094795_88099052
CHR15_90734643_90739024
CHR15_94666660_94676938
CHR15_97920237_97924487
CHR15_98696078_98703150
CHR15_99234066_99238333
CHR15_99271179_99277828
CHR15_99846960_99851210
CHR16_1065369_1072174
CHR16_1320154_1325413
CHR16_13918023_13922291
CHR16_15857602_15861886
CHR16_159374_171216
CHR16_1907482_1911732
CHR16_1976468_1980776
CHR16_19991780_19996030
CHR16_22729860_22734147
CHR16_23098040_23105843
CHR16_2329845_2334095
CHR16_23631572_23635822
CHR16_23751322_23755595
CHR16_24454908_24460154
CHR16_25607347_25611597
CHR16_27981573_27985823
CHR16_29948655_29952905
CHR16_3006842_3017788
CHR16_3018982_3030422
CHR16_3033182_3038282
CHR16_30348124_30352374
CHR16_31615934_31620206
CHR16_31789154_31793410
CHR16_3432741_3436991
CHR16_47872224_47876474
CHR16_48613144_48617439
CHR16_49136241_49140491
CHR16_4926387_4930637
CHR16_49329985_49334305
CHR16_52093886_52098171
CHR16_52877096_52881379
CHR16_53912471_53916721
CHR16_546922_551172
CHR16_54780148_54784468
CHR16_55231599_55244066
CHR16_56127207_56134851
CHR16_56788407_56792783
CHR16_56837863_56842113
CHR16_56980393_56984673
CHR16_57051617_57056472
CHR16_57274833_57279675
CHR16_60626787_60631037
CHR16_65342251_65346526
CHR16_65421561_65425880
CHR16_65432282_65437087
CHR16_65516170_65520439
CHR16_65747009_65756966
CHR16_65768927_65779372
CHR16_65836864_65842371
CHR16_65914747_65921612
CHR16_66960910_66967162
CHR16_67039155_67043405
CHR16_67694160_67699693
CHR16_70596643_70600913
CHR16_71649285_71653535
CHR16_74154249_74158558
CHR16_75778836_75786115
CHR16_788330_796193
CHR16_79128854_79133172
CHR16_79394845_79399176
CHR16_80032894_80037144
CHR16_80366930_80371180
CHR16_82732915_82739765
CHR16_82956133_82960408
CHR16_83601879_83606142
CHR16_84486774_84491024
CHR16_85098144_85102408
CHR16_85142926_85149817
CHR16_85154942_85159192
CHR16_86190499_86194761
CHR16_8619548_8623798
CHR16_87275542_87283883
CHR16_87530549_87538609
CHR16_87684288_87688574
CHR16_87762163_87766438
CHR17_1029131_1033381
CHR17_11082270_11086520
CHR17_1126206_1130456
CHR17_12506438_12510980
CHR17_12860920_12865563
CHR17_13441706_13449469
CHR17_14141674_14146040
CHR17_15104068_15112869
CHR17_16196787_16201038
CHR17_16411092_16416689
CHR17_16497133_16501383
CHR17_17317524_17321796
CHR17_18847068_18851318
CHR17_20967349_20971609
CHR17_21216791_21221041
CHR17_23756596_23760855
CHR17_25586081_25590331
CHR17_25642312_25646700
CHR17_26269558_26273825
CHR17_29928380_29934001
CHR17_30492670_30500145
CHR17_30799135_30803396
CHR17_30934894_30939237
CHR17_32365111_32370265
CHR17_32376787_32381157
CHR17_33076838_33081100
CHR17_34111820_34116173
CHR17_34157330_34163278
CHR17_34634697_34641707
CHR17_35016949_35021199
CHR17_35033204_35039049
CHR17_35139531_35143814
CHR17_35144212_35152779
CHR17_35273198_35278747
CHR17_35387085_35391434
CHR17_3545378_3549832
CHR17_36937321_36941660
CHR17_37143671_37147922
CHR17_37586072_37594496
CHR17_3813712_3817985
CHR17_38149824_38154074
CHR17_38163237_38167538
CHR17_38200835_38207730
CHR17_39209834_39215372
CHR17_39339670_39344139
CHR17_39434056_39440863
CHR17_39774516_39783127
CHR17_39935578_39939828
CHR17_40262397_40266647
CHR17_40651574_40655976
CHR17_40858030_40862280
CHR17_42250230_42254581
CHR17_42280466_42284726
CHR17_42410838_42415113
CHR17_43399927_43404474
CHR17_4345381_4349631
CHR17_43861801_43866065
CHR17_44057966_44062216
CHR17_44154129_44158381
CHR17_44259870_44264159
CHR17_4430542_4435332
CHR17_44426272_44430522
CHR17_44561640_44566077
CHR17_44924156_44928415
CHR17_44929411_44933661
CHR17_45398050_45406056
CHR17_45485229_45489479
CHR17_45524194_45528499
CHR17_45774891_45781364
CHR17_4585972_4593460
CHR17_45900474_45904822
CHR17_46063726_46068010
CHR17_4918977_4923274
CHR17_4955128_4961206
CHR17_4966371_4973583
CHR17_50693869_50698124
CHR17_52022773_52027023
CHR17_53512297_53516547
CHR17_53648281_53655100
CHR17_53783806_53788062
CHR17_54760334_54768621
CHR17_55578578_55582904
CHR17_58876527_58881363
CHR17_58904665_58908915
CHR17_59362616_59366946
CHR17_59437087_59441339
CHR17_60206536_60212056
CHR17_60560548_60564803
CHR17_63703071_63707321
CHR17_63964460_63968710
CHR17_64107940_64112190
CHR17_64834085_64838385
CHR17_6494899_6499150
CHR17_6886899_6891466
CHR17_69935630_69942180
CHR17_69970616_69974901
CHR17_70366852_70372059
CHR17_70379939_70384210
CHR17_70400529_70404779
CHR17_70428464_70434446
CHR17_70439991_70444241
CHR17_70912579_70916884
CHR17_7105576_7110013
CHR17_71225610_71233120
CHR17_72785616_72789936
CHR17_73631510_73646263
CHR17_73867003_73871253
CHR17_73882829_73887079
CHR17_74432294_74436567
CHR17_74579113_74583371
CHR17_75384657_75388985
CHR17_75426914_75431308
CHR17_7558303_7564513
CHR17_76064233_76068499
CHR17_76130162_76134412
CHR17_76882912_76887191
CHR17_76918319_76922569
CHR17_77106516_77110766
CHR17_77877711_77881961
CHR17_77921989_77926239
CHR17_7843212_7847462
CHR17_7879582_7883948
CHR17_7961505_7966032
CHR17_7967377_7971627
CHR17_8474006_8478261
CHR17_8862083_8866333
CHR18_10512530_10516798
CHR18_11738678_11742928
CHR18_13205294_13209544
CHR18_144982_149302
CHR18_17072700_17076950
CHR18_17999901_18004163
CHR18_19419649_19423926
CHR18_19520059_19524309
CHR18_20257108_20261429
CHR18_21923790_21928109
CHR18_22382368_22386618
CHR18_26934678_26939875
CHR18_27328702_27332952
CHR18_27776317_27780597
CHR18_27922334_27930213
CHR18_2833527_2837777
CHR18_29273905_29278183
CHR18_31207577_31214799
CHR18_32128177_32132546
CHR18_33398921_33403441
CHR18_42164684_42169545
CHR18_43710174_43714721
CHR18_45271195_45276404
CHR18_45974426_45978876
CHR18_46067254_46071686
CHR18_489935_494201
CHR18_54486097_54490493
CHR18_54954604_54958866
CHR18_55034879_55039129
CHR18_55090847_55095105
CHR18_55176713_55180971
CHR18_55514820_55519070
CHR18_55714716_55718998
CHR18_57710534_57714784
CHR18_58140027_58144277
CHR18_58338331_58342581
CHR18_59784742_59789082
CHR18_61564967_61569886
CHR18_69963265_69969429
CHR18_72972952_72977262
CHR18_73087220_73092242
CHR18_75253259_75262063
CHR18_75721155_75725405
CHR18_891816_896136
CHR18_9089217_9093487
CHR18_9462029_9466417
CHR19_10054472_10064015
CHR19_10239264_10243528
CHR19_10374445_10378771
CHR19_10384948_10393082
CHR19_10488362_10492625
CHR19_11387707_11394504
CHR19_12852530_12856835
CHR19_13477567_13481817
CHR19_13995006_14004378
CHR19_1463269_1467519
CHR19_1471613_1478266
CHR19_15435584_15443331
CHR19_15476836_15481086
CHR19_16744_26754
CHR19_17840281_17844816
CHR19_17919610_17923860
CHR19_18192182_18196542
CHR19_18226405_18230729
CHR19_18557105_18561357
CHR19_18577843_18585490
CHR19_18800246_18804559
CHR19_241419_245935
CHR19_2690256_2694574
CHR19_2979272_2983522
CHR19_3172200_3176484
CHR19_3550921_3561158
CHR19_36531234_36535484
CHR19_3722467_3726719
CHR19_3736664_3740914
CHR19_37760443_37764752
CHR19_37854652_37861442
CHR19_38407789_38412048
CHR19_38484410_38488770
CHR19_38801216_38805510
CHR19_3880600_3885354
CHR19_38863773_38868023
CHR19_39955199_39959474
CHR19_40316845_40326759
CHR19_40333966_40338596
CHR19_40427634_40432500
CHR19_40690549_40699900
CHR19_40897260_40901510
CHR19_41033829_41040413
CHR19_41078392_41088545
CHR19_43497504_43503140
CHR19_43553560_43558028
CHR19_43598877_43603127
CHR19_45028063_45032348
CHR19_47052327_47057434
CHR19_47189434_47193722
CHR19_47518100_47522350
CHR19_47585510_47589779
CHR19_48546171_48550456
CHR19_48835081_48839331
CHR19_48997676_49001939
CHR19_49012878_49024943
CHR19_49217855_49222141
CHR19_49244503_49248753
CHR19_49695643_49699895
CHR19_50426227_50432809
CHR19_50536997_50541247
CHR19_50597806_50604910
CHR19_50659592_50665760
CHR19_50687564_50695653
CHR19_51055857_51061730
CHR19_51217406_51221663
CHR19_51538633_51542947
CHR19_52211440_52216732
CHR19_52613469_52618097
CHR19_52709340_52713809
CHR19_52739213_52743466
CHR19_54088136_54097302
CHR19_54211409_54215659
CHR19_54249703_54254343
CHR19_54267260_54271510
CHR19_54349363_54353993
CHR19_55395196_55399446
CHR19_55518372_55522622
CHR19_55523696_55527946
CHR19_55610526_55614777
CHR19_55624471_55628753
CHR19_55832364_55838406
CHR19_55911257_55919202
CHR19_56018102_56022355
CHR19_56103646_56109306
CHR19_56196020_56201279
CHR19_56214016_56218594
CHR19_56259203_56263679
CHR19_56762842_56767119
CHR19_57099309_57103576
CHR19_59073778_59078124
CHR19_60265606_60269856
CHR19_60319668_60324239
CHR19_60539575_60545723
CHR19_60556970_60561376
CHR19_60565665_60569932
CHR19_60572876_60580765
CHR19_60663998_60668324
CHR19_623902_628166
CHR19_62520188_62524783
CHR19_62589529_62593779
CHR19_62881716_62885966
CHR19_6409986_6416429
CHR19_6717710_6724471
CHR19_7563287_7567537
CHR19_7599671_7608762
CHR19_7644013_7652510
CHR19_7797742_7801992
CHR19_7887728_7891988
CHR19_799790_804041
CHR19_8547557_8551807
CHR19_947936_952186
CHR19_9555459_9559709
CHR1_100487211_100491478
CHR1_1040574_1044838
CHR1_10675799_10680049
CHR1_1095648_1099898
CHR1_109821113_109828833
CHR1_1101439_1108298
CHR1_110414007_110418345
CHR1_110491130_110495380
CHR1_111307297_111311589
CHR1_111544054_111552054
CHR1_112849888_112854138
CHR1_113050487_113054743
CHR1_113058686_113065467
CHR1_114497245_114501495
CHR1_115124051_115128322
CHR1_115432858_115437138
CHR1_115679682_115685880
CHR1_117011087_117015400
CHR1_117946626_117950876
CHR1_11840816_11845075
CHR1_12042520_12046770
CHR1_13712079_13719940
CHR1_13895821_13900071
CHR1_14004_23197
CHR1_144257100_144261368
CHR1_144793038_144797601
CHR1_145177457_145181727
CHR1_146397679_146402059
CHR1_147665034_147670666
CHR1_148933203_148939757
CHR1_149697529_149702056
CHR1_149847664_149852037
CHR1_149953430_149959414
CHR1_150275324_150279635
CHR1_15119712_15123962
CHR1_15141501_15145751
CHR1_151495302_151500776
CHR1_151914236_151918486
CHR1_152421480_152425808
CHR1_152561159_152567649
CHR1_152737818_152744713
CHR1_152866311_152870561
CHR1_153314471_153318721
CHR1_155048665_155056726
CHR1_155093794_155098790
CHR1_155153565_155158073
CHR1_156226186_156230773
CHR1_157404543_157408839
CHR1_158098321_158102571
CHR1_158181260_158185510
CHR1_158497798_158502339
CHR1_159331277_159335560
CHR1_159545618_159551557
CHR1_160259518_160263768
CHR1_16239358_16243688
CHR1_163590891_163595141
CHR1_163863573_163867884
CHR1_164401832_164406330
CHR1_165954331_165958612
CHR1_168896436_168903895
CHR1_170764611_170769729
CHR1_17178972_17184168
CHR1_171947202_171952078
CHR1_17252483_17256752
CHR1_175399876_175408005
CHR1_17636861_17642307
CHR1_177975420_177979670
CHR1_178387090_178391401
CHR1_178462564_178466994
CHR1_179715838_179720253
CHR1_180839383_180843666
CHR1_181021709_181028766
CHR1_181188031_181192783
CHR1_181704756_181709065
CHR1_18303326_18307656
CHR1_191354283_191358623
CHR1_1937202_1941461
CHR1_1968268_1972697
CHR1_19859984_19865549
CHR1_198644720_198649289
CHR1_20077868_20082247
CHR1_202386895_202391254
CHR1_203446544_203450850
CHR1_203460160_203464463
CHR1_203801284_203805537
CHR1_203985073_203989416
CHR1_204744001_204748251
CHR1_204793634_204797884
CHR1_204921411_204925754
CHR1_205881586_205885891
CHR1_20748018_20752268
CHR1_207911887_207916137
CHR1_208174718_208178968
CHR1_20829034_20833369
CHR1_208469317_208473567
CHR1_20916110_20920597
CHR1_209373330_209377580
CHR1_210845116_210849484
CHR1_210939200_210943450
CHR1_219115881_219120357
CHR1_21981321_21986186
CHR1_220854572_220858825
CHR1_221603274_221607597
CHR1_222867301_222872063
CHR1_22341447_22345697
CHR1_224799623_224803873
CHR1_225814366_225818616
CHR1_226201472_226205799
CHR1_226257874_226262155
CHR1_226330124_226338223
CHR1_226390368_226398868
CHR1_226670220_226674477
CHR1_226933991_226938615
CHR1_227542253_227549164
CHR1_22759090_22763340
CHR1_22832234_22837436
CHR1_22848826_22853076
CHR1_22906418_22910794
CHR1_229361796_229366088
CHR1_229622695_229630913
CHR1_231526636_231530886
CHR1_23215032_23219358
CHR1_232680722_232684972
CHR1_234511063_234515408
CHR1_234620802_234626088
CHR1_235021840_235026090
CHR1_235268824_235273074
CHR1_239758772_239763079
CHR1_243380870_243385659
CHR1_24611389_24617674
CHR1_247095652_247100051
CHR1_247163564_247167814
CHR1_24751688_24755938
CHR1_2478421_2482671
CHR1_25128205_25132455
CHR1_26244441_26248691
CHR1_26354597_26361845
CHR1_26606355_26610644
CHR1_26627859_26632718
CHR1_26725335_26729601
CHR1_27189284_27193534
CHR1_27588238_27592488
CHR1_28112882_28117323
CHR1_28455092_28459388
CHR1_29007740_29011990
CHR1_29110177_29114427
CHR1_29429278_29436360
CHR1_31655049_31659411
CHR1_31811214_31815971
CHR1_32051567_32057710
CHR1_32699744_32703994
CHR1_32773918_32778414
CHR1_33121184_33129637
CHR1_33418903_33423870
CHR1_33489832_33495510
CHR1_3437122_3441372
CHR1_35093181_35101434
CHR1_3517169_3522106
CHR1_35314076_35318328
CHR1_3555488_3560004
CHR1_35878914_35883230
CHR1_3651912_3659576
CHR1_37833333_37837609
CHR1_37872174_37876578
CHR1_37990411_37998450
CHR1_38284143_38288537
CHR1_39928921_39933176
CHR1_40026358_40030620
CHR1_40396147_40400397
CHR1_40554776_40559026
CHR1_41479619_41483875
CHR1_43523076_43527326
CHR1_45444065_45448315
CHR1_47463089_47471530
CHR1_47650830_47655080
CHR1_49014244_49018677
CHR1_50658880_50663296
CHR1_52115529_52120510
CHR1_52228186_52232436
CHR1_53159213_53166327
CHR1_53296941_53301238
CHR1_53565524_53569909
CHR1_53971715_53977418
CHR1_54950643_54954893
CHR1_55038709_55045112
CHR1_55233704_55237975
CHR1_55274307_55278557
CHR1_56880107_56884357
CHR1_60049620_60053870
CHR1_6005466_6009716
CHR1_6113636_6117886
CHR1_6160345_6166270
CHR1_6181474_6195325
CHR1_62556810_62561171
CHR1_62671062_62676016
CHR1_63554733_63562067
CHR1_63602385_63606666
CHR1_6401816_6408184
CHR1_65544369_65548621
CHR1_65655405_65659727
CHR1_66027280_66032201
CHR1_6683699_6687963
CHR1_68067073_68075224
CHR1_68470023_68474341
CHR1_77997256_78001625
CHR1_8008193_8012443
CHR1_82035169_82039419
CHR1_845509_851733
CHR1_85285991_85290257
CHR1_857508_865302
CHR1_86633762_86638091
CHR1_90954632_90958882
CHR1_92720926_92728521
CHR1_93198851_93203111
CHR1_94474959_94479277
CHR1_95310321_95314571
CHR1_95352071_95360315
CHR1_9630889_9635139
CHR20_1112367_1116617
CHR20_11815976_11820226
CHR20_1320923_1325245
CHR20_13566800_13571063
CHR20_16655128_16659422
CHR20_17151251_17156445
CHR20_17459224_17463474
CHR20_17609971_17614340
CHR20_17985771_17990026
CHR20_18213169_18217906
CHR20_18432687_18437455
CHR20_19977695_19988190
CHR20_20293264_20297514
CHR20_21051162_21055486
CHR20_21228441_21232691
CHR20_21631574_21635824
CHR20_22512190_22517602
CHR20_22960620_22964870
CHR20_22977515_22981801
CHR20_24985993_24991116
CHR20_25120871_25125148
CHR20_29523265_29527977
CHR20_2996765_3001017
CHR20_30015965_30020215
CHR20_30100217_30104467
CHR20_30157677_30161943
CHR20_30534099_30538546
CHR20_305807_310456
CHR20_30587111_30591361
CHR20_30635441_30639691
CHR20_32752308_32756680
CHR20_32876344_32880594
CHR20_33274616_33278866
CHR20_33650258_33654508
CHR20_3396175_3400464
CHR20_34139339_34144817
CHR20_35752347_35756616
CHR20_36531372_36535649
CHR20_36807010_36811260
CHR20_3709311_3713561
CHR20_38750175_38757650
CHR20_41516431_41520731
CHR20_41649492_41653749
CHR20_41725622_41729928
CHR20_4176909_4181159
CHR20_41974720_41978970
CHR20_42221253_42225503
CHR20_42305821_42310122
CHR20_42372473_42376797
CHR20_42583326_42587640
CHR20_42713024_42717290
CHR20_43161488_43166667
CHR20_43409728_43413978
CHR20_44083369_44087619
CHR20_44176812_44181095
CHR20_44312991_44317241
CHR20_471604_475982
CHR20_47531838_47537397
CHR20_48029433_48033688
CHR20_48777987_48782237
CHR20_49059532_49063782
CHR20_49072274_49076548
CHR20_49591915_49596165
CHR20_52221149_52227431
CHR20_52254408_52258797
CHR20_54634264_54638555
CHR20_55532810_55537541
CHR20_55717687_55723447
CHR20_56236341_56240591
CHR20_56394150_56398586
CHR20_56656233_56661218
CHR20_56844667_56848939
CHR20_56858597_56862847
CHR20_57305376_57310012
CHR20_57582458_57586708
CHR20_57609496_57613747
CHR20_57939854_57944104
CHR20_60227440_60232218
CHR20_60483671_60487921
CHR20_60553577_60562676
CHR20_60740741_60749188
CHR20_60807133_60811383
CHR20_61108037_61112287
CHR20_61317233_61321483
CHR20_61334220_61338643
CHR20_61425497_61429747
CHR20_61497055_61501305
CHR20_61573687_61577937
CHR20_61959509_61967889
CHR20_62178431_62189656
CHR20_62191002_62196889
CHR20_6693706_6697956
CHR20_930154_934904
CHR20_9766765_9771022
CHR21_14506849_14511119
CHR21_25929959_25934669
CHR21_26866561_26870974
CHR21_27137217_27143099
CHR21_27259915_27264203
CHR21_29178797_29183064
CHR21_34960057_34964307
CHR21_35182107_35186357
CHR21_38209334_38214066
CHR21_39096218_39100502
CHR21_39639574_39646419
CHR21_39670639_39674899
CHR21_41458097_41462719
CHR21_41607030_41611360
CHR21_41716523_41721780
CHR21_41801176_41805448
CHR21_42505755_42513826
CHR21_43670686_43674936
CHR21_44484401_44488762
CHR21_44531075_44535325
CHR21_44594066_44598748
CHR21_44696320_44700570
CHR21_44955173_44959423
CHR21_45117243_45121669
CHR21_45315416_45321172
CHR21_45475194_45479444
CHR21_45646024_45650288
CHR21_46338969_46343224
CHR22_15868362_15872612
CHR22_15942357_15946654
CHR22_16970058_16974339
CHR22_17511404_17515662
CHR22_17517046_17521296
CHR22_17891172_17896360
CHR22_18120725_18124975
CHR22_18383559_18389386
CHR22_19381901_19388114
CHR22_19641352_19645602
CHR22_19657661_19667414
CHR22_19726769_19731019
CHR22_21192301_21197005
CHR22_21230672_21235268
CHR22_21556518_21560957
CHR22_21739039_21743418
CHR22_23146171_23154352
CHR22_23217709_23222000
CHR22_24287360_24291695
CHR22_25151801_25156051
CHR22_25315304_25319589
CHR22_28202718_28206968
CHR22_29317083_29321394
CHR22_29644841_29649145
CHR22_29803804_29808063
CHR22_29808801_29813051
CHR22_29832747_29837051
CHR22_29882678_29886995
CHR22_30925609_30934218
CHR22_31137462_31141735
CHR22_31197206_31201973
CHR22_31523301_31528494
CHR22_34263797_34268047
CHR22_35933040_35937290
CHR22_36244406_36248656
CHR22_37877685_37881984
CHR22_37966110_37974436
CHR22_38732137_38736387
CHR22_41446054_41450320
CHR22_41833200_41837467
CHR22_42068481_42072799
CHR22_42588851_42593231
CHR22_42618390_42622726
CHR22_43523601_43527851
CHR22_44080978_44085441
CHR22_44184743_44191664
CHR22_44273882_44278176
CHR22_44442850_44447169
CHR22_44750645_44754895
CHR22_47260456_47264706
CHR22_47347281_47351706
CHR22_48403822_48408072
CHR22_48603706_48610838
CHR22_48630032_48634282
CHR22_48792432_48796682
CHR22_48947802_48952066
CHR22_49259555_49267823
CHR22_49268578_49272908
CHR22_49314541_49320617
CHR22_49520012_49524262
CHR2_10005772_10010111
CHR2_100087727_100091977
CHR2_100799544_100803830
CHR2_100981682_100986345
CHR2_10137233_10141489
CHR2_102599097_102603347
CHR2_106868292_106873482
CHR2_10775725_10781156
CHR2_109904123_109910004
CHR2_111587483_111598543
CHR2_113908352_113912616
CHR2_118487349_118495288
CHR2_118559019_118565603
CHR2_119694353_119698652
CHR2_119997628_120002037
CHR2_120015014_120019266
CHR2_120696671_120700924
CHR2_120723383_120727728
CHR2_120815968_120820938
CHR2_121758495_121762745
CHR2_127580299_127584834
CHR2_127999637_128004033
CHR2_128097821_128102071
CHR2_128137840_128142090
CHR2_128148371_128152652
CHR2_128284465_128288715
CHR2_131199612_131203942
CHR2_135192290_135196540
CHR2_139253531_139257781
CHR2_14686806_14693415
CHR2_149891858_149896108
CHR2_15994633_16002796
CHR2_160626617_160630867
CHR2_161057509_161062051
CHR2_161977365_161981672
CHR2_164300009_164304263
CHR2_168811601_168815851
CHR2_169454440_169458690
CHR2_172248727_172253316
CHR2_174909790_174917632
CHR2_176676829_176681079
CHR2_176691833_176696408
CHR2_176758052_176762398
CHR2_178763454_178768369
CHR2_17919925_17927578
CHR2_179836994_179841244
CHR2_180433562_180437812
CHR2_180579340_180583590
CHR2_182252708_182256999
CHR2_183648231_183652558
CHR2_183693827_183698128
CHR2_190152996_190157358
CHR2_190230890_190235214
CHR2_191586389_191590681
CHR2_192247606_192252252
CHR2_196641026_196645281
CHR2_197882957_197887240
CHR2_198357229_198364450
CHR2_200032696_200036946
CHR2_201082260_201086537
CHR2_20114097_20118426
CHR2_202353152_202357483
CHR2_202604054_202608351
CHR2_205115260_205119717
CHR2_207013112_207017362
CHR2_20713569_20717845
CHR2_20726404_20730654
CHR2_207335116_207341795
CHR2_208337279_208345863
CHR2_216008285_216012536
CHR2_216942674_216948495
CHR2_216982244_216987577
CHR2_218966032_218975358
CHR2_219429289_219433751
CHR2_219529120_219533391
CHR2_219565615_219569871
CHR2_219599977_219606267
CHR2_219733002_219737284
CHR2_219822708_219830382
CHR2_219987842_219992178
CHR2_222867609_222875444
CHR2_222993514_222998315
CHR2_224526877_224531168
CHR2_228753836_228758105
CHR2_231282408_231286658
CHR2_232498453_232502782
CHR2_232531035_232535395
CHR2_232959248_232963498
CHR2_233060025_233064282
CHR2_233203067_233207329
CHR2_236740641_236744891
CHR2_238057168_238061419
CHR2_238890320_238894673
CHR2_239512152_239516402
CHR2_240612647_240616971
CHR2_240723639_240732246
CHR2_241407547_241411797
CHR2_241615052_241619302
CHR2_241647967_241652217
CHR2_242453573_242461303
CHR2_25954110_25958360
CHR2_26634320_26638949
CHR2_26920968_26925410
CHR2_27194725_27200956
CHR2_27338701_27342964
CHR2_27569709_27575090
CHR2_277087_281337
CHR2_27844587_27848889
CHR2_30219831_30224635
CHR2_30304398_30308650
CHR2_30520112_30524390
CHR2_31213767_31218596
CHR2_33677116_33681366
CHR2_37751524_37756330
CHR2_38002493_38010155
CHR2_38156030_38160296
CHR2_38457158_38461419
CHR2_38855330_38859639
CHR2_40531963_40536213
CHR2_42246519_42250769
CHR2_42441100_42445360
CHR2_42573871_42578241
CHR2_43675568_43680181
CHR2_45089276_45093547
CHR2_45334828_45339084
CHR2_47446466_47450720
CHR2_47649604_47654502
CHR2_48835571_48839821
CHR2_55773713_55777963
CHR2_56261267_56269047
CHR2_60633268_60637637
CHR2_60958755_60963005
CHR2_62270757_62280699
CHR2_64601468_64605718
CHR2_66512535_66516946
CHR2_67474445_67478763
CHR2_68399597_68403847
CHR2_68544745_68551394
CHR2_69819109_69823504
CHR2_70633662_70637966
CHR2_70844314_70852337
CHR2_70977727_70982002
CHR2_71145454_71150033
CHR2_71408896_71413183
CHR2_72227721_72231971
CHR2_72964555_72968805
CHR2_72994611_72998861
CHR2_73373368_73377618
CHR2_73462893_73467143
CHR2_73859960_73865579
CHR2_73906093_73912227
CHR2_74519705_74526068
CHR2_74532250_74539977
CHR2_74579601_74587451
CHR2_74587544_74595868
CHR2_74605016_74613895
CHR2_74727922_74735711
CHR2_75640786_75645415
CHR2_86417500_86421788
CHR2_933054_937304
CHR2_95051655_95058541
CHR2_95372994_95377244
CHR2_96173320_96178406
CHR2_96666993_96673050
CHR2_97703855_97708105
CHR2_99472162_99476429
CHR3_101459045_101463310
CHR3_102713968_102721156
CHR3_102759895_102764152
CHR3_109291777_109296125
CHR3_113057786_113065721
CHR3_113284428_113288688
CHR3_114715893_114720193
CHR3_114730682_114734932
CHR3_115145937_115150187
CHR3_122791155_122795703
CHR3_12300858_12306359
CHR3_123715585_123719965
CHR3_12497499_12501777
CHR3_125156669_125166386
CHR3_125928402_125932735
CHR3_127718534_127726615
CHR3_127902307_127909640
CHR3_128827216_128831499
CHR3_129688699_129692949
CHR3_129693717_129698220
CHR3_131172752_131177084
CHR3_132703699_132708019
CHR3_134236442_134240692
CHR3_135003854_135008132
CHR3_135096379_135100850
CHR3_135575227_135579596
CHR3_135993449_135997699
CHR3_13895869_13900119
CHR3_139385337_139389850
CHR3_139632613_139636867
CHR3_140145265_140152172
CHR3_140542050_140546308
CHR3_140740430_140744680
CHR3_141133396_141137649
CHR3_142249443_142254182
CHR3_142936240_142940623
CHR3_143350258_143354508
CHR3_143779591_143783841
CHR3_144089738_144094124
CHR3_144164118_144168368
CHR3_144317362_144323079
CHR3_150952188_150956468
CHR3_152283370_152288115
CHR3_155524193_155528471
CHR3_156276652_156285404
CHR3_159302774_159311338
CHR3_159768176_159772486
CHR3_162571253_162576862
CHR3_170346037_170351716
CHR3_171163773_171168039
CHR3_171234993_171240146
CHR3_171615858_171620108
CHR3_181799153_181803442
CHR3_182189451_182193724
CHR3_183990484_183994734
CHR3_18439594_18444569
CHR3_18454458_18462488
CHR3_185332003_185336567
CHR3_185575991_185582126
CHR3_185758780_185763047
CHR3_188006171_188010484
CHR3_188127709_188131959
CHR3_191320662_191326248
CHR3_191522137_191526409
CHR3_19161520_19165770
CHR3_194117572_194122144
CHR3_195873450_195877709
CHR3_196957354_196961604
CHR3_198240289_198248495
CHR3_199291238_199295488
CHR3_210149_217036
CHR3_2113746_2117996
CHR3_23216311_23220561
CHR3_24506895_24514817
CHR3_30619497_30623747
CHR3_3195635_3199890
CHR3_32251674_32255969
CHR3_32404666_32409134
CHR3_32831013_32837362
CHR3_33734102_33738352
CHR3_33811060_33815866
CHR3_37465109_37469566
CHR3_38001033_38013020
CHR3_38665417_38669668
CHR3_39065010_39069276
CHR3_39822655_39827076
CHR3_41212503_41216765
CHR3_42279693_42286166
CHR3_42515620_42519970
CHR3_42817258_42826729
CHR3_43121819_43126069
CHR3_43299536_43303849
CHR3_44351136_44356021
CHR3_44568216_44572466
CHR3_44725641_44729891
CHR3_4506636_4510887
CHR3_45162143_45166418
CHR3_45242008_45246274
CHR3_45401571_45405828
CHR3_45812216_45816466
CHR3_46011554_46015804
CHR3_46733589_46737868
CHR3_4992707_4996972
CHR3_50164351_50169045
CHR3_50288021_50292271
CHR3_50349149_50356871
CHR3_50515146_50519532
CHR3_50684175_50688425
CHR3_51960936_51965186
CHR3_52004173_52008498
CHR3_53500222_53504865
CHR3_53900175_53904529
CHR3_54128232_54133277
CHR3_55495621_55499871
CHR3_56476655_56480931
CHR3_56562730_56567005
CHR3_58194848_58199347
CHR3_58263550_58267822
CHR3_63983402_63988198
CHR3_65998273_66003049
CHR3_67128592_67132842
CHR3_69867822_69872072
CHR3_71195132_71199382
CHR3_95174645_95182432
CHR3_9569663_9573986
CHR3_99723298_99727945
CHR4_10067380_10071630
CHR4_101329886_101334136
CHR4_103484621_103489154
CHR4_104338265_104342515
CHR4_107032553_107036806
CHR4_109068665_109072939
CHR4_109303487_109312527
CHR4_1096564_1100850
CHR4_11038867_11043135
CHR4_115731969_115740284
CHR4_119170720_119175850
CHR4_119492620_119496870
CHR4_119975952_119982770
CHR4_120349738_120356615
CHR4_120440485_120444738
CHR4_120767140_120772929
CHR4_122520502_122524752
CHR4_123010269_123014592
CHR4_123072968_123077561
CHR4_123091609_123095859
CHR4_13094122_13098557
CHR4_13154386_13158712
CHR4_141293933_141298183
CHR4_141510734_141517464
CHR4_141708659_141712957
CHR4_142272389_142277566
CHR4_142358014_142362296
CHR4_147776037_147780287
CHR4_148618074_148622448
CHR4_148754486_148758795
CHR4_148869402_148877069
CHR4_151719252_151725824
CHR4_154821390_154825650
CHR4_155690223_155694499
CHR4_155918449_155922699
CHR4_156345731_156349981
CHR4_156803827_156809017
CHR4_159863248_159867502
CHR4_164306773_164311023
CHR4_164481040_164485290
CHR4_164631791_164636064
CHR4_167010359_167015091
CHR4_170774796_170779468
CHR4_170914873_170919133
CHR4_17122049_17126737
CHR4_174684602_174690669
CHR4_175679427_175683686
CHR4_177949974_177954389
CHR4_183300807_183306113
CHR4_186173576_186177826
CHR4_187712781_187717031
CHR4_19860832_19865286
CHR4_23500003_23504298
CHR4_2386998_2393667
CHR4_40950185_40954476
CHR4_41628425_41632913
CHR4_41848701_41853152
CHR4_4300085_4304370
CHR4_46724835_46729097
CHR4_4908806_4913282
CHR4_52598453_52602703
CHR4_53419751_53424002
CHR4_53926206_53930499
CHR4_55215362_55219667
CHR4_57381900_57386154
CHR4_5944936_5949186
CHR4_6318977_6323293
CHR4_6524161_6528411
CHR4_6616129_6620379
CHR4_66217051_66221604
CHR4_6624302_6628582
CHR4_6761704_6769551
CHR4_68897327_68901902
CHR4_71769597_71773869
CHR4_7241872_7246122
CHR4_74704240_74708704
CHR4_75122519_75126854
CHR4_75526216_75530466
CHR4_76073821_76078129
CHR4_77130365_77134615
CHR4_79688433_79695363
CHR4_80078783_80083081
CHR4_81211048_81221735
CHR4_81320962_81325212
CHR4_82167642_82171941
CHR4_8291011_8295261
CHR4_8318891_8323141
CHR4_84171762_84176149
CHR4_84424198_84428591
CHR4_85637661_85641911
CHR4_85719580_85724279
CHR4_8629690_8634359
CHR4_8641786_8646102
CHR4_88359948_88364234
CHR4_88530591_88534872
CHR4_88559258_88563741
CHR4_90972585_90980827
CHR4_93441330_93445580
CHR4_9389200_9393450
CHR4_94965599_94969850
CHR4_991439_997001
CHR5_1058576_1062917
CHR5_111120030_111126953
CHR5_111520621_111524874
CHR5_113722414_113726664
CHR5_114543005_114547642
CHR5_1164359_1168650
CHR5_118715948_118720378
CHR5_121322054_121326333
CHR5_126393395_126397649
CHR5_128454838_128459112
CHR5_131590084_131594955
CHR5_131853576_131857833
CHR5_132018263_132022513
CHR5_132100367_132104663
CHR5_132107535_132111791
CHR5_132140067_132144466
CHR5_132173677_132178535
CHR5_132226740_132231624
CHR5_132975372_132979976
CHR5_133474800_133480075
CHR5_133885745_133890446
CHR5_134393368_134401723
CHR5_1347409_1351659
CHR5_135389078_135393346
CHR5_136862132_136866394
CHR5_137116916_137121438
CHR5_138752735_138757169
CHR5_138802288_138806538
CHR5_139152089_139156362
CHR5_139992183_140003167
CHR5_140407644_140411912
CHR5_143527129_143533909
CHR5_145695279_145699618
CHR5_14631431_14635714
CHR5_146869062_146873312
CHR5_148181500_148187147
CHR5_149546212_149550833
CHR5_1497795_1502045
CHR5_153546987_153551237
CHR5_153837236_153841517
CHR5_15549804_15554486
CHR5_156501703_156505953
CHR5_156622168_156629679
CHR5_158566662_158572637
CHR5_158619375_158623628
CHR5_159365257_159370835
CHR5_168659804_168664054
CHR5_168939854_168944104
CHR5_170743902_170748224
CHR5_172412460_172416725
CHR5_172594049_172598368
CHR5_17267249_17273656
CHR5_172687101_172692612
CHR5_174080707_174084995
CHR5_174834688_174838938
CHR5_175014144_175018394
CHR5_175152715_175156965
CHR5_175227606_175231857
CHR5_175896234_175900527
CHR5_175968987_175973237
CHR5_175987067_175993663
CHR5_176166665_176170915
CHR5_176710504_176718229
CHR5_176759433_176767492
CHR5_176948318_176952568
CHR5_177469661_177473911
CHR5_177985886_177993722
CHR5_178353980_178358230
CHR5_178704185_178708435
CHR5_179950333_179954593
CHR5_180008421_180012672
CHR5_180559786_180568283
CHR5_1935018_1939380
CHR5_2801761_2808276
CHR5_32348051_32352332
CHR5_32743796_32748171
CHR5_33968745_33973278
CHR5_34688773_34693024
CHR5_3645667_3649917
CHR5_37869905_37879039
CHR5_39109498_39113760
CHR5_40870317_40877969
CHR5_43074451_43079598
CHR5_43592142_43596744
CHR5_44423791_44428123
CHR5_49995069_50000236
CHR5_50711214_50718745
CHR5_52116030_52120642
CHR5_52128195_52132551
CHR5_52808673_52813101
CHR5_52888725_52892991
CHR5_55043098_55047352
CHR5_576695_580947
CHR5_57911195_57915445
CHR5_58367297_58374194
CHR5_59224632_59228882
CHR5_60175049_60179299
CHR5_65472418_65476668
CHR5_65924463_65928713
CHR5_68820374_68825123
CHR5_70783760_70788121
CHR5_72448657_72455661
CHR5_72779606_72783856
CHR5_75731404_75735654
CHR5_76044041_76048458
CHR5_83051704_83058605
CHR5_83715210_83719867
CHR5_85946039_85950325
CHR5_86595960_86601271
CHR5_89860384_89865094
CHR5_92941298_92947147
CHR5_93472245_93476495
CHR5_94645285_94650491
CHR5_96020032_96024676
CHR6_100157870_100162120
CHR6_10518785_10526956
CHR6_105413701_105417951
CHR6_105733813_105738063
CHR6_105956902_105961162
CHR6_106879234_106883861
CHR6_10989311_10995799
CHR6_109910383_109914633
CHR6_110403486_110407740
CHR6_116995775_117000116
CHR6_117095884_117100152
CHR6_117105559_117109816
CHR6_117192817_117201009
CHR6_119711850_119716125
CHR6_1254174_1258424
CHR6_127478011_127482625
CHR6_127626188_127630462
CHR6_128882446_128886916
CHR6_130725799_130730049
CHR6_131990266_131994556
CHR6_132167350_132171602
CHR6_132875109_132879394
CHR6_135416883_135421215
CHR6_135540645_135545094
CHR6_13679294_13683603
CHR6_137181910_137186202
CHR6_137281594_137285844
CHR6_137407241_137411491
CHR6_138226650_138234790
CHR6_14029681_14033947
CHR6_14318917_14323167
CHR6_144457637_144461947
CHR6_144509861_144514111
CHR6_149908114_149912367
CHR6_149925716_149929970
CHR6_150301328_150305621
CHR6_150323335_150327585
CHR6_152166878_152172684
CHR6_155676559_155680809
CHR6_157663777_157668141
CHR6_15770433_15774750
CHR6_158983058_158991837
CHR6_159506916_159511166
CHR6_159571918_159576168
CHR6_160306620_160310870
CHR6_161614279_161618597
CHR6_16343289_16347539
CHR6_165994797_165999532
CHR6_166317528_166321854
CHR6_166501370_166505621
CHR6_168221938_168228558
CHR6_168462489_168466783
CHR6_168581179_168585629
CHR6_17386252_17391692
CHR6_18372000_18376250
CHR6_233600_237850
CHR6_25018424_25022674
CHR6_26605049_26610223
CHR6_26701658_26705918
CHR6_26766991_26771241
CHR6_27325243_27329493
CHR6_27548108_27552358
CHR6_28293936_28304554
CHR6_28327231_28331521
CHR6_28422237_28426487
CHR6_28474737_28478987
CHR6_29795663_29799969
CHR6_30002221_30006471
CHR6_31347084_31351342
CHR6_31432164_31436423
CHR6_31570341_31574694
CHR6_31653340_31663705
CHR6_32203218_32209545
CHR6_32225778_32232338
CHR6_333238_337541
CHR6_36462621_36466972
CHR6_36622475_36626734
CHR6_37505490_37509740
CHR6_37714828_37719078
CHR6_38778105_38782395
CHR6_39389411_39393676
CHR6_40007399_40013714
CHR6_40463990_40468240
CHR6_4077806_4084330
CHR6_42016372_42021030
CHR6_42636535_42640785
CHR6_43315699_43319949
CHR6_43527344_43535264
CHR6_44388291_44392541
CHR6_45494391_45498641
CHR6_46090774_46095053
CHR6_46566240_46570490
CHR6_46810311_46814889
CHR6_49622837_49627096
CHR6_53320934_53325401
CHR6_57286880_57291138
CHR6_5951360_5956132
CHR6_64400480_64404730
CHR6_7480491_7487618
CHR6_7531930_7536203
CHR6_7668508_7672758
CHR6_7855015_7859540
CHR6_79843767_79848208
CHR6_80303116_80307366
CHR6_8047030_8051280
CHR6_80767575_80771827
CHR6_83126757_83131007
CHR6_84796638_84801025
CHR6_84993283_84997545
CHR6_88235913_88240190
CHR6_91062426_91066682
CHR6_97388031_97395421
CHR7_100105810_100110138
CHR7_100330668_100335151
CHR7_100594803_100599072
CHR7_100609466_100613777
CHR7_101242504_101248351
CHR7_102870129_102877334
CHR7_103416448_103420699
CHR7_105303430_105307764
CHR7_107168321_107172571
CHR7_107430290_107434540
CHR7_112545123_112549373
CHR7_113510350_113514600
CHR7_114345944_114350194
CHR7_115634316_115638566
CHR7_115923179_115927640
CHR7_115948574_115954392
CHR7_116096194_116100444
CHR7_116286298_116290594
CHR7_116749815_116754079
CHR7_120284663_120288913
CHR7_120374552_120378855
CHR7_12213950_12218222
CHR7_122312971_122317250
CHR7_122984311_122988694
CHR7_12573227_12577687
CHR7_127075937_127080231
CHR7_127832482_127841042
CHR7_127879680_127884037
CHR7_137181399_137185649
CHR7_138818199_138825458
CHR7_139522456_139526710
CHR7_140356181_140364716
CHR7_142259413_142263663
CHR7_143679865_143686665
CHR7_148564206_148568457
CHR7_148824977_148829227
CHR7_149668877_149673139
CHR7_150125273_150132796
CHR7_150315579_150322556
CHR7_150351769_150357219
CHR7_150707687_150711937
CHR7_150737923_150742173
CHR7_151203978_151209706
CHR7_151350296_151354546
CHR7_1533393_1537643
CHR7_154938675_154944334
CHR7_156122661_156130017
CHR7_156431677_156435927
CHR7_156492468_156499486
CHR7_156818967_156823229
CHR7_158629551_158633910
CHR7_19123070_19127320
CHR7_22828196_22832476
CHR7_24286831_24291083
CHR7_24576025_24580359
CHR7_26154884_26159134
CHR7_27101300_27105619
CHR7_27117991_27123641
CHR7_27132414_27140424
CHR7_27149049_27157418
CHR7_27179689_27183948
CHR7_27185618_27194860
CHR7_27205471_27209750
CHR7_27245445_27249695
CHR7_27668269_27672627
CHR7_27742820_27747103
CHR7_29197350_29201662
CHR7_29566451_29570701
CHR7_30691991_30696241
CHR7_30774064_30778360
CHR7_31055166_31059416
CHR7_33907346_33912449
CHR7_35043428_35047678
CHR7_35259017_35263267
CHR7_43734822_43739134
CHR7_44203602_44207922
CHR7_44587566_44591855
CHR7_45117048_45121342
[truncated: 302 more rows]

## Sheet: promoters and genes
promo	symbol
CHR5_126393395_126397649	3-Mar
CHR2_216942674_216948495	4-Mar
CHR10_45409610_45414856	8-Mar
CHR22_41446054_41450320	A4GALT
CHR6_44388291_44392541	AARS2
CHR17_32376787_32381157	AATF
CHR16_2329845_2334095	ABCA3
CHR17_64834085_64838385	ABCA5
CHR7_86941974_86946491	ABCB4
CHR7_150351769_150357219	ABCB8
CHR11_17454275_17458525	ABCC8
CHR21_42505755_42513826	ABCG1
CHR11_118521459_118526636	ABCG4
CHR14_22133486_22141195	ABHD4
CHR3_58194848_58199347	ABHD6
CHR9_135139676_135143951	ABO
CHR17_1029131_1033381	ABR
CHR6_26701658_26705918	ABT1
CHR7_150351769_150357219	ACCN3
CHR17_58904665_58908915	ACE
CHR7_100330668_100335151	ACHE
CHR22_49520012_49524262	ACR
CHR16_87684288_87688574	ACSF3
CHRX_108862387_108867302	ACSL4
CHR20_24985993_24991116	ACSS1
CHR10_90626102_90630755	ACTA2
CHR14_57733050_57737401	ACTR10
CHR20_36807010_36811260	ACTR5
CHR12_50628217_50632518	ACVR1B
CHR20_42713024_42717290	ADA
CHR2_207013112_207017362	ADAM23
CHR21_27137217_27143099	ADAMTS1
CHR10_72099064_72105067	ADAMTS14
CHR11_129820578_129828731	ADAMTS15
CHR15_98696078_98703150	ADAMTS17
CHR5_178704185_178708435	ADAMTS2
CHR15_82110341_82114600	ADAMTSL3
CHR19_1463269_1467519	ADAMTSL5
CHR17_26269558_26273825	ADAP2
CHR1_152866311_152870561	ADAR
CHR21_45315416_45321172	ADARB1
CHR10_1768920_1773170	ADARB2
CHR14_23868904_23877617	ADCY4
CHR18_891816_896136	ADCYAP1
CHR7_31055166_31059416	ADCYAP1R1
CHR2_70844314_70852337	ADD2
CHR22_49259555_49267823	ADM2
CHR10_64231021_64235463	ADO
CHR20_4176909_4181159	ADRA1D
CHR10_112823410_112828330	ADRA2A
CHR10_115790295_115794545	ADRB1
CHR5_148181500_148187147	ADRB2
CHR8_37942433_37946841	ADRB3
CHR22_24287360_24291695	ADRBK2
CHR2_100087727_100091977	AFF3
CHR2_64601468_64605718	AFTPH
CHR11_62067177_62074408	AHNAK
CHR22_19657661_19667414	AIFM3
CHR15_83721374_83725701	AKAP13
CHR12_4623832_4629302	AKAP3
CHR16_52093886_52098171	AKTIP
CHR15_99234066_99238333	ALDH1A3
CHR1_95310321_95314571	ALG14
CHR1_63602385_63606666	ALG6
CHR11_43855470_43859944	ALKBH3
CHR11_106940887_106945171	ALKBH8
CHR2_73462893_73467143	ALMS1
CHR17_7879582_7883948	ALOX15B
CHR10_45186134_45190384	ALOX5
CHR17_7961505_7966032	ALOXE3
CHR2_202353152_202357483	ALS2
CHR1_110414007_110418345	ALX3
CHR11_44287542_44291792	ALX4
CHR12_94857701_94864059	AMDHD1
CHR12_45759165_45763501	AMIGO2
CHRX_109447218_109451536	AMMECR1
CHRX_111969949_111974199	AMOT
CHR3_135575227_135579596	AMOTL2
CHR9_128713373_128717700	ANGPTL2
CHR8_41773547_41777797	ANK1
CHR10_62162504_62166754	ANK3
CHR11_112760222_112764472	ANKK1
CHR9_43121306_43127040	ANKRD20A2
CHR9_43121306_43127040	ANKRD20A3
CHR1_144257100_144261368	ANKRD35
CHR5_132173677_132178535	ANKRD43
CHR2_197882957_197887240	ANKRD44
CHR8_101640396_101644688	ANKRD46
CHR12_98901430_98906063	ANKS1B
CHR11_22167797_22172047	ANO5
CHR4_81211048_81221735	ANTXR2
CHR4_79688433_79695363	ANXA3
CHR1_23215032_23219358	AOF2
CHRX_15782055_15786521	AP1S2
CHR17_30934894_30939237	AP2B1
CHR10_26763771_26768439	APBB1IP
CHRX_55036485_55044292	APEX2
CHR2_68544745_68551394	APLF
CHR12_104153292_104157638	APPL2
CHR12_48636272_48642750	AQP5
CHRX_152852906_152857162	ARD1A
CHR4_75526216_75530466	AREG
CHR1_226330124_226338223	ARF1
CHR12_47636647_47641077	ARF3
CHR6_131990266_131994556	ARG1
CHR4_148869402_148877069	ARHGAP10
CHR17_40858030_40862280	ARHGAP27
CHR1_94474959_94479277	ARHGAP29
CHRX_11592992_11597242	ARHGAP6
CHR22_43523601_43527851	ARHGAP8
CHR8_1756048_1760339	ARHGEF10
CHR7_143679865_143686665	ARHGEF5
CHR15_72617136_72621407	ARID3B
CHR9_34617261_34621511	ARID3C
CHR3_95174645_95182432	ARL13B
CHR3_139385337_139389850	ARMC8
CHRX_100799541_100804991	ARMCX2
CHR22_18383559_18389386	ARVCF
CHR12_101872093_101876365	ASCL1
CHR11_2248008_2252258	ASCL2
CHR2_190230890_190235214	ASNSD1
CHR22_25151801_25156051	ASPHD2
CHR11_61858016_61862290	ASRGL1
CHR1_175399876_175408005	ASTN1
CHR9_119216388_119220638	ASTN2
CHR2_25954110_25958360	ASXL2
CHR1_210845116_210849484	ATF3
CHR6_106879234_106883861	ATG5
CHR7_150351769_150357219	ATG9B
CHR2_38457158_38461419	ATL2
CHR4_94965599_94969850	ATOH1
CHR3_183990484_183994734	ATP11B
CHR13_24149194_24153465	ATP12A
CHR19_47189434_47193722	ATP1A3
CHR17_3813712_3817985	ATP2A3
CHR16_82956133_82960408	ATP2C2
CHR12_52351948_52360196	ATP5G2
CHR8_20095483_20099931	ATP6V1B2
CHR2_10775725_10781156	ATP6V1C2
CHR13_51481050_51487131	ATP7B
CHR13_24937442_24941864	ATP8A2
CHR1_152561159_152567649	ATP8B2
CHR3_143779591_143783841	ATR
CHR20_3396175_3400464	ATRN
CHR10_116839613_116844385	ATRNL1
CHR22_44442850_44447169	ATXN10
CHR7_105303430_105307764	ATXN7L1
CHR1_109821113_109828833	ATXN7L2
CHR2_62270757_62280699	B3GNT2
CHR12_121250680_121254963	B3GNT4
CHR17_44561640_44566077	B4GALNT2
CHR12_436303_440553	B4GALNT3
CHR21_41458097_41462719	BACE2
CHR11_63805804_63817456	BAD
CHR15_38515711_38521452	BAHD1
CHR7_97867566_97871816	BAIAP2L1
CHR10_29002929_29007194	BAMBI
CHR9_134444313_134448563	BARHL1
CHR1_90954632_90958882	BARHL2
CHR9_95756679_95760974	BARX1
CHR11_128747544_128751840	BARX2
CHR1_210939200_210943450	BATF3
CHR15_70762087_70769043	BBS4
CHR4_123010269_123014592	BBS7
CHR12_48522392_48526642	BCDIN3D
CHR2_60633268_60637637	BCL11A
CHR14_98806825_98811075	BCL11B
CHR2_111587483_111598543	BCL2L11
CHRX_39846248_39850498	BCOR
CHR11_27677006_27683229	BDNF
CHR5_70783760_70788121	BDP1
CHR4_41848701_41853152	BEND4
CHR1_49014244_49018677	BEND5
CHR7_93470769_93475126	BET1
CHR20_17459224_17463474	BFSP1
CHR3_4992707_4996972	BHLHB2
CHR20_61108037_61112287	BHLHB4
CHR22_41833200_41837467	BIK
CHR2_127580299_127584834	BIN1
CHR20_61334220_61338643	BIRC7
CHR8_11458862_11463112	BLK
CHR17_25642312_25646700	BLMH
CHR10_22646645_22650895	BMI1
CHR8_22069538_22079613	BMP1
CHR20_6693706_6697956	BMP2
CHR4_82167642_82171941	BMP3
CHR14_53490270_53496862	BMP4
CHR6_7668508_7672758	BMP6
CHR10_42594764_42599014	BMS1
CHR2_198357229_198364450	BOLL
CHR22_48603706_48610838	BRD1
CHR9_135922163_135926954	BRD3
CHR8_37825792_37830069	BRF2
CHR18_33398921_33403441	BRUNOL4
CHR19_3172200_3176484	BRUNOL5
CHR1_55233704_55237975	BSND
CHR12_106232826_106238608	BTBD11
CHR20_11815976_11820226	BTBD3
CHR6_26605049_26610223	BTN1A1
CHR10_124900359_124904678	BUB3
CHR10_21825447_21829697	C10orf114
CHR10_71056519_71060769	C10orf35
CHR10_120503998_120508248	C10orf46
CHR10_11901902_11906152	C10orf47
CHR10_50201507_50205757	C10orf71
CHR10_105868305_105873461	C10orf78
CHR10_118418721_118422971	C10orf82
CHR10_120091058_120095312	C10orf84
CHR10_134605287_134609579	C10orf93
CHR10_15941753_15946025	C10orf97
CHR11_544094_554279	C11orf35
CHR11_128263022_128267559	C11orf45
CHR11_71500713_71504974	C11orf51
CHR11_36569144_36573418	C11orf74
CHR12_102413126_102417379	C12orf42
CHR12_119937912_119942183	C12orf43
CHR12_6679320_6683573	C12orf53
CHR14_56112763_56117045	C14orf101
CHR14_75684511_75688767	C14orf118
CHR14_100189857_100194107	C14orf70
CHR15_53275640_53280023	C15orf15
CHR15_74135853_74140103	C15orf27
CHR15_32288731_32293050	C15orf29
CHR15_73277786_73282051	C15orf39
CHR15_38329176_38336220	C15orf56
CHR15_38641769_38649578	C15orf57
CHR16_1320154_1325413	C16orf42
CHR16_8619548_8623798	C16orf68
CHR17_35139531_35143814	C17orf37
CHR17_44154129_44158381	C17orf92
CHR18_13205294_13209544	C18orf1
CHR18_29273905_29278183	C18orf34
CHR18_69963265_69969429	C18orf55
CHR19_7644013_7652510	C19orf59
CHR19_10054472_10064015	C19orf66
CHR1_22832234_22837436	C1QA
CHR1_22848826_22853076	C1QB
CHR12_48016474_48020738	C1QL4
CHR1_111307297_111311589	C1orf103
CHR1_181188031_181192783	C1orf14
CHR1_1040574_1044838	C1orf159
CHR1_55038709_55045112	C1orf177
CHR1_43523076_43527326	C1orf210
CHR1_27189284_27193534	C1orf225
CHR1_170764611_170769729	C1orf9
CHR1_155153565_155158073	C1orf92
CHR1_224799623_224803873	C1orf95
CHR1_227542253_227549164	C1orf96
CHR20_30587111_30591361	C20orf112
CHR20_61959509_61967889	C20orf135
CHR20_42372473_42376797	C20orf142
CHR20_60553577_60562676	C20orf166
CHR20_62178431_62189656	C20orf201
CHR20_19977695_19988190	C20orf26
CHR20_1112367_1116617	C20orf46
CHR21_45646024_45650288	C21orf123
CHR22_18383559_18389386	C22orf25
CHR22_31137462_31141735	C22orf28
CHR2_161057509_161062051	C2orf12
CHR2_74727922_74735711	C2orf65
CHR2_73859960_73865579	C2orf78
CHR3_44351136_44356021	C3orf23
CHR3_43121819_43126069	C3orf39
CHR3_50288021_50292271	C3orf45
CHR3_113284428_113288688	C3orf52
CHR3_194117572_194122144	C3orf59
CHR3_56562730_56567005	C3orf63
CHR4_170914873_170919133	C4orf27
CHR4_164631791_164636064	C4orf43
CHR5_111120030_111126953	C5orf13
CHR5_2801761_2808276	C5orf38
CHR5_43074451_43079598	C5orf39
CHR5_156622168_156629679	C5orf40
CHR5_172412460_172416725	C5orf41
CHR6_105733813_105738063	C6orf112
CHR6_37714828_37719078	C6orf129
CHR6_149925716_149929970	C6orf72
CHR7_43734822_43739134	C7orf44
CHR7_127075937_127080231	C7orf54
CHR7_88223188_88227438	C7orf62
CHR8_11095508_11099785	C8orf16
CHR8_146245129_146249417	C8orf33
CHR8_69402010_69406763	C8orf34
CHR9_139003190_139007440	C9orf142
CHR9_123894634_123899206	C9orf148
CHR9_12761511_12765795	C9orf150
CHR9_34512277_34516537	C9orf165
CHR9_139288598_139292848	C9orf167
CHR9_6399650_6403900	C9orf38
CHR9_4476939_4481193	C9orf68
CHR9_15539394_15546982	C9orf93
CHR17_55578578_55582904	CA4
CHR16_65432282_65437087	CA7
CHR2_231282408_231286658	CAB39
CHR12_119559304_119563554	CABP1
CHR19_13477567_13481817	CACNA1A
CHR9_139888561_139892811	CACNA1B
CHR3_53500222_53504865	CACNA1D
CHR1_179715838_179720253	CACNA1E
CHR3_50515146_50519532	CACNA2D2
CHR3_54128232_54133277	CACNA2D3
CHR1_157404543_157408839	CADM3
CHR19_48835081_48839331	CADM4
CHR7_122312971_122317250	CADPS2
CHR11_14949642_14953908	CALCA
CHR17_44259870_44264159	CALCOCO2
CHR10_5530760_5535018	CALML5
CHR7_71439146_71443416	CALN1
CHR7_116286298_116290594	CAPZA2
CHR22_36244406_36248656	CARD10
CHR5_40870317_40877969	CARD6
CHR13_110062438_110070201	CARKD
CHR5_96020032_96024676	CAST
CHR1_10675799_10680049	CASZ1
CHR7_115923179_115927640	CAV2
CHR7_107168321_107172571	CBLL1
CHR16_47872224_47876474	CBLN1
CHR2_113908352_113912616	CBWD2
CHR9_70043204_70047458	CBWD3
CHR17_75426914_75431308	CBX4
CHR22_37877685_37881984	CBX7
CHR17_75384657_75388985	CBX8
CHR18_55514820_55519070	CCBE1
CHR3_42817258_42826729	CCBP2
CHR16_56127207_56134851	CCDC102A
CHR2_219599977_219606267	CCDC108
CHR10_74118394_74122644	CCDC109A
CHR16_56837863_56842113	CCDC113
CHR3_125156669_125166386	CCDC14
CHR2_222867609_222875444	CCDC140
CHR1_3651912_3659576	CCDC27
CHR10_13082960_13087210	CCDC3
CHR12_94857701_94864059	CCDC38
CHR3_114715893_114720193	CCDC52
CHR12_100979153_100983477	CCDC53
CHR17_38200835_38207730	CCDC56
CHR12_118908530_118912780	CCDC64
CHR3_56562730_56567005	CCDC66
CHR11_92699311_92703564	CCDC67
CHR2_56261267_56269047	CCDC85A
CHR2_118487349_118495288	CCDC93
CHR5_168939854_168944104	CCDC99
CHR3_42279693_42286166	CCK
CHR11_6234041_6238481	CCKBR
CHR13_35901132_35905409	CCNA1
CHR11_69161553_69165876	CCND1
CHR6_42016372_42021030	CCND3
CHR5_132140067_132144466	CCNI2
CHR5_139992183_140003167	CD14
CHR11_814117_823762	CD151
CHR19_48546171_48550456	CD177
CHRY_19613300_19617593	CD24
CHR17_69970616_69974901	CD300A
CHR19_50597806_50604910	CD3EAP
CHR20_44176812_44181095	CD40
CHR3_109291777_109296125	CD47
CHR17_59362616_59366946	CD79B
CHR19_10374445_10378771	CDC37
CHR2_37751524_37756330	CDC42EP3
CHR1_191354283_191358623	CDC73
CHR3_45162143_45166418	CDCP1
CHR16_87762163_87766438	CDH15
CHR20_44312991_44317241	CDH22
CHR10_72823196_72827474	CDH23
CHR18_61564967_61569886	CDH7
CHR16_60626787_60631037	CDH8
CHR11_67027666_67036178	CDK2AP2
CHR2_219529120_219533391	CDK5R2
CHR17_43399927_43404474	CDK5RAP3
CHR13_25723255_25727528	CDK8
CHR9_21983607_21987990	CDKN2A
CHR11_125437490_125441897	CDON
CHR4_85719580_85724279	CDS1
CHR19_38484410_38488770	CEBPA
CHR4_104338265_104342515	CENPE
CHR17_16196787_16201038	CENPV
CHR15_46889769_46894019	CEP152
CHR10_95242898_95247148	CEP55
CHR19_54249703_54254343	CGB7
CHR15_55452496_55456746	CGNL1
CHR2_27194725_27200956	CGREF1
CHR17_45900474_45904822	CHAD
CHR3_127902307_127909640	CHCHD6
CHR8_57283368_57289892	CHCHD7
CHR1_145177457_145181727	CHD1L
CHR1_6160345_6166270	CHD5
CHRX_72695943_72700595	CHIC1
CHR8_23153613_23160853	CHMP7
CHR7_29197350_29201662	CHN2
CHR15_39307228_39313687	CHP
CHR8_27391925_27396175	CHRNA2
CHR15_76641460_76645710	CHRNA5
CHR11_45640102_45647248	CHST1
CHR3_144317362_144323079	CHST2
CHR19_38863773_38868023	CHST8
CHRX_71442765_71447015	CITED1
CHR3_33734102_33738352	CLASP2
CHR11_66896840_66901282	CLCF1
CHR4_170774796_170779468	CLCN3
CHR1_16239358_16243688	CLCNKB
CHR3_191522137_191526409	CLDN1
CHR3_171615858_171620108	CLDN11
CHR6_155676559_155680809	CLDN20
CHR8_8593575_8597825	CLDN23
CHR22_17891172_17896360	CLDN5
CHR16_3006842_3017788	CLDN6
CHR17_7105576_7110013	CLDN7
CHR3_99723298_99727945	CLDND1
CHR19_55911257_55919202	CLEC11A
CHR6_46090774_46095053	CLIC5
CHR21_34960057_34964307	CLIC6
CHR15_72691754_72696048	CLK3
CHR5_177985886_177993722	CLK4
CHR14_94855194_94859455	CLMN
CHR3_141133396_141137649	CLSTN2
CHR9_36177433_36181728	CLTA
CHR16_80032894_80037144	CMIP
CHR3_32404666_32409134	CMTM7
CHR3_32251674_32255969	CMTM8
CHR19_47585510_47589779	CNFN
CHR11_6208021_6217659	CNGA4
CHR1_222867301_222872063	CNIH3
CHR10_101076522_101080772	CNNM1
CHR10_104664564_104669603	CNNM2
CHR4_6761704_6769551	CNO
CHR2_68399597_68403847	CNRIP1
CHR17_38200835_38207730	CNTD1
CHR12_39369124_39373374	CNTN1
CHR3_2113746_2117996	CNTN4
CHR9_39277445_39281812	CNTNAP3
CHR13_39124313_39128623	COG6
CHR20_61425497_61429747	COL20A1
CHR9_115954551_115958801	COL27A1
CHR12_46683778_46688028	COL2A1
CHR21_46338969_46343224	COL6A2
CHR1_40554776_40559026	COL9A2
CHR18_489935_494201	COLEC12
CHR3_150952188_150956468	COMMD2
CHR10_22641804_22646080	COMMD3
CHR4_84171762_84176149	COPS4
CHR7_99521018_99525294	COPS6
CHR12_6699971_6704299	COPS7A
CHR4_84424198_84428591	COQ2
CHR19_60556970_60561376	COX6B2
CHR8_100972707_100978571	COX6C
CHR5_85946039_85950325	COX7C
CHR5_175227606_175231857	CPLX2
CHR15_72902503_72906770	CPLX3
CHR4_8641786_8646102	CPZ
CHR19_6409986_6416429	CRB3
CHR3_3195635_3199890	CRBN
CHR7_30691991_30696241	CRHR2
CHR19_18577843_18585490	CRLF1
CHR4_5944936_5949186	CRMP1
CHR10_99779825_99784075	CRTAC1
CHR11_45822104_45826354	CRY2
CHR2_219565615_219569871	CRYBA2
CHR12_10766411_10770678	CSDA
CHR8_114517668_114521918	CSMD3
CHR20_471604_475982	CSNK2A1
CHR16_56788407_56792783	CSNK2A2
CHR11_65532537_65536816	CST6
CHR10_52417623_52421873	CSTF2T
CHR20_55532810_55537541	CTCFL
CHR2_218966032_218975358	CTDSP1
CHR10_51155580_51159830	CTGLF1
CHR3_41212503_41216765	CTNNB1
CHR20_35752347_35756616	CTNNBL1
CHRX_16639946_16648457	CTPS2
CHR15_77023689_77027975	CTSH
CHR9_98840532_98844860	CTSL2
CHR7_101242504_101248351	CUX1
CHR12_109952711_109956961	CUX2
CHR4_75122519_75126854	CXCL3
CHR3_46011554_46015804	CXCR6
CHR18_46067254_46071686	CXXC1
CHRX_16710980_16715258	CXorf15
CHRX_40390967_40395221	CXorf38
CHR17_58876527_58881363	CYB561
CHR11_7650529_7654897	CYB5R2
CHR5_156622168_156629679	CYFIP2
CHR16_49329985_49334305	CYLD
CHR15_49417334_49421918	CYP19A1
CHR2_38156030_38160296	CYP1B1
CHR20_52221149_52227431	CYP24A1
CHR10_94819721_94824406	CYP26A1
CHR2_72227721_72231971	CYP26B1
CHR10_94807510_94813326	CYP26C1
CHR4_109068665_109072939	CYP2U1
CHR14_99216909_99221257	CYP46A1
CHR19_15476836_15481086	CYP4F22
CHR2_10137233_10141489	CYS1
CHR21_26866561_26870974	CYYR1
CHR13_71338581_71342831	DACH1
CHR14_58167054_58175361	DACT1
CHR6_168462489_168466783	DACT2
CHR14_22127202_22131469	DAD1
CHR11_61200985_61205235	DAGLA
CHR9_89298462_89303365	DAPK1
CHR1_100487211_100491478	DBT
CHR11_20137696_20141946	DBX1
CHR11_31344462_31351433	DCDC1
CHR12_56226421_56231038	DCTN2
CHR11_102467329_102471579	DCUN1D5
CHR4_101329886_101334136	DDIT4L
CHRX_41074094_41079556	DDX3X
CHR17_33076838_33081100	DDX52
CHR20_29523265_29527977	DEFB124
CHR14_99694962_99699212	DEGS2
CHR6_18372000_18376250	DEK
CHR9_125731328_125735738	DENND1A
CHR1_111544054_111552054	DENND2D
CHR2_219987842_219992178	DES
CHR9_116306321_116311051	DFNB31
CHR11_75153936_75158205	DGAT2
CHR22_17511404_17515662	DGCR14
CHR7_137181399_137185649	DGKI
CHRX_50229727_50233977	DGKK
CHR1_26627859_26632718	DHDDS
CHR16_70596643_70600913	DHODH
CHR17_20967349_20971609	DHRS7B
CHR3_155524193_155528471	DHX36
CHR14_101093940_101098342	DIO3
CHR9_92444137_92448428	DIRAS2
CHR1_68067073_68075224	DIRAS3
CHR2_232531035_232535395	DIS3L2
CHR4_76073821_76078129	DKFZP564O0823
CHR11_76857632_76866081	DKFZp434E1119
CHR11_65303368_65311854	DKFZp761E198
CHR10_53740546_53744811	DKK1
CHRX_69578043_69582478	DLG3
CHR6_43527344_43535264	DLK2
CHR15_39005338_39009772	DLL4
CHR17_45398050_45406056	DLX4
CHR7_96469725_96474329	DLX6
CHR19_40690549_40699900	DMKN
CHR9_963463_967713	DMRT3
CHR2_196641026_196645281	DNAH7
CHR7_156818967_156823229	DNAJB6
CHR1_6683699_6687963	DNAJC11
CHR5_138802288_138806538	DNAJC18
CHR3_182189451_182193724	DNAJC19
CHR12_48023807_48028057	DNAJC22
CHR11_31344462_31351433	DNAJC24
CHR1_65544369_65548621	DNAJC6
CHR19_12852530_12856835	DNASE2
CHR3_50684175_50688425	DOCK3
CHR8_25094703_25098953	DOCK5
CHR13_98535911_98540161	DOCK9
CHR8_21826383_21833877	DOK2
CHR5_146869062_146873312	DPYSL3
CHR10_133846893_133851143	DPYSL4
CHR2_26920968_26925410	DPYSL5
CHR11_112850302_112854591	DRD2
CHR4_9389200_9393450	DRD5
CHR18_26934678_26939875	DSC2
CHR18_27328702_27332952	DSG2
CHR6_7480491_7487618	DSP
CHR6_15770433_15774750	DTNBP1
CHR15_43205983_43212866	DUOX1
CHR15_43190463_43197151	DUOX2
CHR15_43205983_43212866	DUOXA1
CHR15_43205983_43212866	DUOXA2
CHR2_73859960_73865579	DUSP11
CHR2_183648231_183652558	DUSP19
CHR2_96173320_96178406	DUSP2
CHR6_233600_237850	DUSP22
CHR17_39209834_39215372	DUSP3
CHRX_152562350_152566600	DUSP9
CHR10_82103037_82109991	DYDC1
CHR2_172248727_172253316	DYNC1I2
CHR16_65342251_65346526	DYNC1LI2
CHR17_53512297_53516547	DYNLL2
CHR16_79128854_79133172	DYNLRB2
CHR6_158983058_158991837	DYNLT1
CHRX_37591011_37595275	DYNLT3
CHR8_86317970_86327115	E2F5
CHR11_19218333_19222583	E2F8
CHR10_131651258_131655581	EBF3
CHR2_233060025_233064282	ECEL1
CHR1_53159213_53166327	ECHDC2
CHR1_234620802_234626088	EDARADD
CHR5_83715210_83719867	EDIL3
CHR20_57305376_57310012	EDN3
CHR4_148618074_148622448	EDNRA
CHR11_85629962_85634662	EED
CHR6_8047030_8051280	EEF1E1
CHR11_814117_823762	EFCAB4A
CHR13_21075557_21079812	EFHA1
CHR8_16925618_16929868	EFHA2
CHR2_233203067_233207329	EFHD1
CHR1_153314471_153318721	EFNA3
CHRX_67962045_67966314	EFNB1
CHR6_32225778_32232338	EGFL8
CHR1_229622695_229630913	EGLN1
CHR2_73373368_73377618	EGR4
CHRX_20069098_20073387	EIF1AX
CHR3_185332003_185336567	EIF2B5
CHR11_7961969_7966219	EIF3F
CHR8_117836467_117840723	EIF3H
CHR19_799790_804041	ELA2
CHR17_12860920_12865563	ELAC2
CHR9_23815547_23819797	ELAVL2
CHR12_95108837_95113162	ELK3
CHR6_53320934_53325401	ELOVL5
CHR5_60175049_60179299	ELOVL7
CHR8_28000167_28007394	ELP3
CHR18_2833527_2837777	EMILIN2
CHR2_42246519_42250769	EML4
CHR2_72994611_72998861	EMX1
CHR10_119288445_119295777	EMX2
CHR7_154938675_154944334	EN2
CHR6_132167350_132171602	ENPP1
CHR8_23370403_23374653	ENTPD4
CHR20_25120871_25125148	ENTPD6
CHR10_101405752_101410002	ENTPD7
CHR1_29110177_29114427	EPB41
CHR20_34139339_34144817	EPB41L1
CHR9_111122089_111126565	EPB41L4B
CHR8_21963601_21973429	EPB49
CHR4_66217051_66221604	EPHA5
CHR1_22759090_22763340	EPHA8
CHR3_135993449_135997699	EPHB1
CHR1_22906418_22910794	EPHB2
CHR3_185758780_185763047	EPHB3
CHR7_142259413_142263663	EPHB6
CHR5_96020032_96024676	ERAP1
CHR3_56476655_56480931	ERC2
CHR19_50597806_50604910	ERCC1
CHR16_13918023_13922291	ERCC4
CHR8_670476_679300	ERICH1
CHR8_37709806_37714110	ERLIN2
CHR1_234511063_234515408	ERO1LB
CHR1_8008193_8012443	ERRFI1
CHR11_124131885_124140887	ESAM
CHR6_152166878_152172684	ESR1
CHR2_67474445_67478763	ETAA1
CHR1_202386895_202391254	ETNK2
CHR11_127896619_127900871	ETS1
CHR21_39096218_39100502	ETS2
CHR6_36462621_36466972	ETV7
CHR3_170346037_170351716	EVI1
CHR19_7797742_7801992	EVI5L
CHR14_99504403_99508653	EVL
CHR7_27245445_27249695	EVX1
CHR15_39307228_39313687	EXDL1
CHR16_65768927_65779372	EXOC3L
CHR19_50426227_50432809	EXOC3L2
CHR11_44070174_44074592	EXT2
CHR17_38149824_38154074	EZH1
CHR5_76044041_76048458	F2R
CHR5_75731404_75735654	F2RL2
CHRX_153903442_153909151	F8
CHRX_153903442_153909151	F8A1
CHRX_153903442_153909151	F8A3
CHR15_83721374_83725701	FABP5L9
CHR11_69723416_69727818	FADD
CHR17_70400529_70404779	FADS6
CHR5_14631431_14635714	FAM105A
CHR22_44080978_44085441	FAM118A
CHR8_139577497_139581747	FAM135B
CHR15_60139189_60147243	FAM148A
CHR15_60244024_60248274	FAM148B
CHR8_53639824_53644074	FAM150A
CHR2_277087_281337	FAM150B
CHR10_116567992_116572522	FAM160B1
CHR1_177975420_177979670	FAM163A
CHR8_79737384_79741664	FAM164A
CHR8_11360913_11365163	FAM167A
CHR10_15452314_15456564	FAM171A1
CHR5_93472245_93476495	FAM172A
CHR10_126476881_126481131	FAM175B
CHR1_113058686_113065467	FAM19A3
CHR17_64107940_64112190	FAM20A
CHR21_41607030_41611360	FAM3B
CHR1_20748018_20752268	FAM43B
CHR1_117946626_117950876	FAM46C
CHR13_36531026_36535323	FAM48A
CHR1_175399876_175408005	FAM5B
CHR3_139632613_139636867	FAM62C
CHR6_25018424_25022674	FAM65B
CHR1_93198851_93203111	FAM69A
CHR9_138723350_138727600	FAM69B
CHR12_98901430_98906063	FAM71C
CHR9_133140977_133145227	FAM78A
CHR1_164401832_164406330	FAM78B
CHR15_57514163_57518413	FAM81A
CHR2_38002493_38010155	FAM82A1
CHR22_38732137_38736387	FAM83F
CHR17_18847068_18851318	FAM83G
CHR8_144882048_144886298	FAM83H
CHR2_14686806_14693415	FAM84A
CHR8_124846383_124850812	FAM91A1
CHR2_33677116_33681366	FAM98A
CHR15_36530146_36534399	FAM98B
CHR11_13643339_13647596	FAR1
CHR2_207335116_207341795	FASTKD2
CHR19_45028063_45032348	FBL
CHR22_44273882_44278176	FBLN1
CHR9_96440860_96445124	FBP1
CHR5_15549804_15554486	FBXL7
CHR18_69963265_69969429	FBXO15
CHR12_116111746_116116183	FBXO21
CHR8_343307_347704	FBXO25
CHR14_54804331_54808591	FBXO34
CHR3_122791155_122795703	FBXO40
CHR8_101226103_101232806	FBXO43
CHR2_68544745_68551394	FBXO48
CHR22_31197206_31201973	FBXO7
CHR12_115829643_115833893	FBXW8
CHR9_136908978_136913228	FCN2
CHR17_70379939_70384210	FDXR
CHR12_94132206_94138871	FGD6
CHR5_44423791_44428123	FGF10
CHR13_101851374_101855625	FGF14
CHR11_69227206_69231787	FGF19
CHR11_69342379_69346629	FGF3
CHR11_69298602_69302852	FGF4
CHR10_103524911_103529317	FGF8
CHR4_991439_997001	FGFRL1
CHR16_65836864_65842371	FHOD1
CHR18_32128177_32132546	FHOD3
CHR9_132803308_132807558	FIBCD1
CHR2_164300009_164304263	FIGN
CHR20_1320923_1325245	FKBP1A
CHR6_32203218_32209545	FKBPL
CHR11_128065692_128069990	FLI1
CHR7_30774064_30778360	FLJ22374
CHR2_242453573_242461303	FLJ33590
CHR8_142585762_142590012	FLJ43860
CHR17_29928380_29934001	FLJ44815
CHR17_11082270_11086520	FLJ45455
CHR10_8133172_8138953	FLJ45983
CHR2_174909790_174917632	FLJ46347
CHR13_27966466_27970732	FLT1
CHR13_27571897_27576205	FLT3
CHR5_180008421_180012672	FLT4
CHR17_40651574_40655976	FMNL1
CHR2_216008285_216012536	FN1
CHR6_159571918_159576168	FNDC1
CHR14_64638060_64642480	FNTB
CHR19_50659592_50665760	FOSB
CHR11_65423681_65428073	FOSL1
CHR14_37133239_37137740	FOXA1
CHR20_22512190_22517602	FOXA2
CHR19_51055857_51061730	FOXA3
CHR9_78820890_78825140	FOXB2
CHR16_85154942_85159192	FOXC2
CHR5_72779606_72783856	FOXD1
CHR9_99651857_99656107	FOXE1
CHR1_47650830_47655080	FOXE3
CHR16_85098144_85102408	FOXF1
CHR3_140145265_140152172	FOXL2
CHR6_1254174_1258424	FOXQ1
CHR6_168221938_168228558	FRMD1
CHR9_85342119_85346673	FRMD3
CHR9_37637551_37641801	FRMPD1
CHR17_77106516_77110766	FSCN2
CHR5_52808673_52813101	FST
CHR19_623902_628166	FSTL3
CHR5_132975372_132979976	FSTL4
CHRX_48211943_48222073	FTSJ1
CHR6_37714828_37719078	FTSJD2
CHR11_93913274_93917524	FUT4
CHR19_40316845_40326759	FXYD1
CHR19_40333966_40338596	FXYD5
CHR11_117251816_117256077	FXYD6
CHR19_40316845_40326759	FXYD7
CHR3_46011554_46015804	FYCO1
CHR12_129209456_129214169	FZD10
CHR2_208337279_208345863	FZD5
CHR2_202604054_202608351	FZD7
CHR10_35969618_35973868	FZD8
CHR1_207911887_207916137	G0S2
CHR16_74154249_74158558	GABARAPL2
CHR9_100510550_100514857	GABBR2
CHR4_46724835_46729097	GABRB1
CHR1_1937202_1941461	GABRD
CHRX_150893051_150897307	GABRE
CHRX_151553792_151558077	GABRQ
CHR10_26542099_26546349	GAD2
CHR11_68205102_68209360	GAL
CHR10_125841123_125846593	GALNAC4S-6ST
CHR5_153546987_153551237	GALNT10
CHR7_151350296_151354546	GALNT11
CHR9_100606301_100610551	GALNT12
CHR2_31213767_31218596	GALNT14
CHR12_50068286_50074960	GALNT6
CHR12_131255776_131260026	GALNT9
CHR14_68793143_68797417	GALNTL1
CHR18_73087220_73092242	GALR1
CHR13_113543412_113547668	GAS6
CHR3_129693717_129698220	GATA2
CHR10_8133172_8138953	GATA3
CHR8_11595661_11603902	GATA4
CHR20_60483671_60487921	GATA5
CHR18_17999901_18004163	GATA6
CHR9_135028347_135032622	GBGT1
CHR2_236740641_236744891	GBX2
CHR15_38840076_38844366	GCHFR
CHR2_27569709_27575090	GCKR
CHR9_78260465_78264715	GCNT1
CHR15_55667893_55672272	GCOM1
CHR8_75421707_75426001	GDAP1
CHR20_42305821_42310122	GDAP1L1
CHR8_97241446_97245696	GDF6
CHR2_20726404_20730654	GDF7
CHR5_132226740_132231624	GDF9
CHR5_37869905_37879039	GDNF
CHR2_38855330_38859639	GEMIN6
CHRX_13955696_13961433	GEMIN8
CHR1_92720926_92728521	GFI1
CHR10_85885737_85890044	GHITM
CHR16_56980393_56984673	GINS3
CHR13_19702317_19708646	GJB6
CHR17_40262397_40266647	GJC1
CHR15_32833231_32837574	GJD2
CHR15_67236526_67240776	GLCE
CHR9_36123229_36127491	GLIPR2
CHR1_53971715_53977418	GLIS1
CHR6_38778105_38782395	GLO1
CHR10_131821152_131825421	GLRX3
CHR12_55167670_55171948	GLS2
CHR12_127900431_127904783	GLT1D1
CHR12_102967295_102971545	GLT8D2
CHR12_108801926_108806176	GLTP
CHR8_143909718_143913968	GML
CHR6_16343289_16347539	GMPR
CHR9_79452293_79456543	GNA14
CHR7_79598575_79602826	GNAI1
CHR18_11738678_11742928	GNAL
CHR16_54780148_54784468	GNAO1
CHR20_56858597_56862847	GNAS
CHR22_21739039_21743418	GNAZ
CHR7_100105810_100110138	GNB2
CHR16_788330_796193	GNG13
CHR1_37833333_37837609	GNL2
CHR14_92326902_92331170	GOLGA5
CHR10_99779825_99784075	GOLGA7B
CHR1_148933203_148939757	GOLPH3L
CHR17_39935578_39939828	GPATCH8
CHRX_132946537_132950832	GPC3
CHRX_13866002_13870252	GPM6B
CHRX_135940749_135944999	GPR101
CHR4_122520502_122524752	GPR103
CHR16_56127207_56134851	GPR114
CHR13_26231214_26235539	GPR12
CHR8_37770431_37774681	GPR124
CHR11_63805804_63817456	GPR137
CHR16_19991780_19996030	GPR139
CHR2_131199612_131203942	GPR148
CHR3_171234993_171240146	GPR160
CHR2_128148371_128152652	GPR17
CHR3_152283370_152288115	GPR171
CHR1_68470023_68474341	GPR177
CHR10_125412360_125416625	GPR26
CHR1_27588238_27592488	GPR3
CHR6_110403486_110407740	GPR6
CHR3_51960936_51965186	GPR62
CHRX_19049753_19054176	GPR64
CHR4_8629690_8634359	GPR78
CHR3_152283370_152288115	GPR87
CHR17_69935630_69942180	GPRC5C
CHR5_175968987_175973237	GPRIN1
CHR17_70912579_70916884	GRB2
CHR17_35144212_35152779	GRB7
CHR2_10005772_10010111	GRHL1
CHR8_102570661_102574911	GRHL2
CHR4_93441330_93445580	GRID2
CHR9_139149162_139154476	GRIN1
CHR17_70366852_70372059	GRIN2C
CHR19_947936_952186	GRIN3B
CHR15_55782692_55786970	GRINL1A
CHR5_178353980_178358230	GRM6
CHR17_39774516_39783127	GRN
CHR18_55034879_55039129	GRP
CHR16_27981573_27985823	GSG1L
CHRX_51499766_51504016	GSPT2
CHR10_106001147_106005417	GSTO1
CHR11_67104358_67108611	GSTP1
CHR13_27261279_27265529	GSX1
CHR13_26893180_26897430	GTF3A
CHR11_106393631_106397881	GUCY1A2
CHR4_156803827_156809017	GUCY1A3
CHR17_7843212_7847462	GUCY2D
CHR1_226390368_226398868	GUK1
CHR11_1974530_1978780	H19
CHRX_153903442_153909151	H2AFB1
CHRX_153903442_153909151	H2AFB2
CHRX_153903442_153909151	H2AFB3
CHR12_14814582_14819365	H2AFJ
CHR5_134393368_134401723	H2AFY
CHR6_105413701_105417951	HACE1
CHR5_153837236_153841517	HAND1
CHR4_174684602_174690669	HAND2
CHR17_37143671_37147922	HAP1
CHR5_83051704_83058605	HAPLN1
CHR16_67694160_67699693	HAS3
CHR16_159374_171216	HBA1
CHR16_159374_171216	HBQ1
CHR6_135416883_135421215	HBS1L
CHR16_3006842_3017788	HCFC1R1
CHR6_30002221_30006471	HCG4P6
CHR20_30100217_30104467	HCK
CHR19_41078392_41088545	HCST
CHRX_71708619_71712878	HDAC8
CHRX_7075416_7079689	HDHD1A
CHR12_13043595_13047988	HEBP1
CHR4_186173576_186177826	HELT
CHR1_6401816_6408184	HES2
CHR17_7967377_7971627	HES7
CHR8_80841800_80846060	HEY1
CHR10_94434122_94440470	HHEX
CHR7_127879680_127884037	HIG2
CHR3_42817258_42826729	HIGD1A
CHR15_70762087_70769043	HIGD2BP
CHR12_14814582_14819365	HIST4H4
CHR6_31432164_31436423	HLA-B
CHR6_31347084_31351342	HLA-C
CHR6_29795663_29799969	HLA-F
CHR17_50693869_50698124	HLF
CHR1_219115881_219120357	HLX
CHR21_39639574_39646419	HMGN1
CHR10_124894127_124898377	HMX2
CHR1_60049620_60053870	HOOK1
CHR7_27101300_27105619	HOXA1
CHR7_27185618_27194860	HOXA10
CHR7_27185618_27194860	HOXA11
CHR7_27205471_27209750	HOXA13
CHR7_27132414_27140424	HOXA3
CHR7_27149049_27157418	HOXA5
CHR7_27149049_27157418	HOXA6
CHR17_44057966_44062216	HOXB9
CHR12_52631480_52637334	HOXC12
CHR12_52615342_52620110	HOXC13
CHR12_52685656_52689906	HOXC8
CHR12_52676643_52680919	HOXC9
CHR2_176758052_176762398	HOXD1
CHR2_176676829_176681079	HOXD11
CHR2_176691833_176696408	HOXD9
CHR1_33121184_33129637	HPCA
CHR1_39928921_39933176	HPCAL4
CHR4_175679427_175683686	HPGD
CHR19_54349363_54353993	HRC
CHR5_175014144_175018394	HRH2
CHR20_60227440_60232218	HRH3
CHR2_20713569_20717845	HS1BP3
CHR4_11038867_11043135	HS3ST1
CHR16_22729860_22734147	HS3ST2
CHR17_14141674_14146040	HS3ST3B1
CHR16_25607347_25611597	HS3ST4
CHR16_1907482_1911732	HS3ST6
CHR16_82732915_82739765	HSDL1
CHR16_65747009_65756966	HSF4
CHR12_118097477_118101759	HSPB8
CHR1_19859984_19865549	HTR6
CHR10_92606901_92611151	HTR7
CHR2_74605016_74613895	HTRA2
CHR4_8318891_8323141	HTRA3
CHR11_125255218_125263636	HYLS1
CHR19_10239264_10243528	ICAM1
CHR17_59437087_59441339	ICAM2
CHR21_44484401_44488762	ICOSLG
CHR20_41649492_41653749	IFT52
CHR11_2114822_2120280	IGF2
CHR17_44426272_44430522	IGF2BP1
CHR6_160306620_160310870	IGF2R
CHR12_51774202_51779582	IGFBP6
CHR1_18303326_18307656	IGSF21
CHR11_18673426_18677676	IGSF22
CHR1_117011087_117015400	IGSF3
CHR1_158181260_158185510	IGSF9
CHR17_35273198_35278747	IKZF3
CHR19_60572876_60580765	IL11
CHR5_132018263_132022513	IL13
CHR10_6058742_6063648	IL15RA
CHR22_48792432_48796682	IL17REL
CHR11_111539257_111544054	IL18
CHR6_137407241_137411491	IL20RA
CHR19_13995006_14004378	IL27RA
CHR18_20257108_20261429	IMPACT
CHR7_127832482_127841042	IMPDH1
CHR10_105023409_105027659	INA
CHR7_120374552_120378855	ING3
CHR2_120815968_120820938	INHBB
CHR2_118559019_118565603	INSIG2
CHR20_20293264_20297514	INSM1
CHR14_35069498_35073748	INSM2
CHR1_155093794_155098790	INSRR
CHR8_95901209_95905459	INTS8
CHR15_65330739_65337551	IQCH
CHR5_75731404_75735654	IQGAP2
CHRX_152937771_152942036	IRAK1
CHR12_64865769_64870046	IRAK3
CHR5_131853576_131857833	IRF1
CHR6_333238_337541	IRF4
CHR16_84486774_84491024	IRF8
CHR5_3645667_3649917	IRX1
CHR5_2801761_2808276	IRX2
CHR16_52877096_52881379	IRX3
CHR5_1935018_1939380	IRX4
CHR16_53912471_53916721	IRX6
CHR5_50711214_50718745	ISL1
CHR5_128454838_128459112	ISOC1
CHR19_60663998_60668324	ISOC2
CHR17_45485229_45489479	ITGA3
CHR12_53098552_53102817	ITGA5
CHR3_37465109_37469566	ITGA9
CHR19_3880600_3885354	ITGB1BP3
CHR17_71225610_71233120	ITGB4
CHR10_7748170_7752440	ITIH5
CHR3_4506636_4510887	ITPR1
CHR2_127999637_128004033	IWS1
CHR21_25929959_25934669	JAM2
CHR11_133440529_133444938	JAM3
CHRX_53270333_53274829	JARID1C
CHR20_42221253_42225503	JPH2
CHR16_86190499_86194761	JPH3
CHRX_8659477_8663727	KAL1
CHR1_62556810_62561171	KANK4
CHR3_67128592_67132842	KBTBD8
CHR12_4887267_4891555	KCNA1
CHR11_29994314_29998564	KCNA4
CHR12_4785102_4790121	KCNA6
CHR19_54267260_54271510	KCNA7
CHR1_6005466_6009716	KCNAB2
CHR20_47531838_47537397	KCNB1
CHR8_73608679_73612929	KCNB2
CHR12_73887301_73893278	KCNC2
CHR19_55523696_55527946	KCNC3
CHR11_73849973_73854278	KCNE3
CHR20_49072274_49076548	KCNG1
CHR18_75721155_75725405	KCNG2
CHR2_42573871_42578241	KCNG3
CHR1_209373330_209377580	KCNH1
CHR12_48215706_48219956	KCNH3
CHR17_37586072_37594496	KCNH4
CHR3_19161520_19165770	KCNH8
CHR2_95372994_95377244	KCNIP3
CHR17_21216791_21221041	KCNJ12
CHR11_128263022_128267559	KCNJ5
CHR14_87858350_87866504	KCNK10
CHR2_47649604_47654502	KCNK12
CHR14_89594360_89598611	KCNK13
CHR6_39389411_39393676	KCNK17
CHR11_63805804_63817456	KCNK4
CHR19_43497504_43503140	KCNK6
CHR10_79066547_79071083	KCNMA1
CHR12_69042828_69047439	KCNMB4
CHR19_17919610_17923860	KCNN1
CHR5_113722414_113726664	KCNN2
CHR11_2435759_2440009	KCNQ1
CHR20_61573687_61577937	KCNQ2
CHR8_133561436_133565686	KCNQ3
CHR20_43161488_43166667	KCNS1
CHR8_99504925_99509202	KCNS2
CHR2_17919925_17927578	KCNS3
CHR9_137730351_137734695	KCNT1
CHR18_22382368_22386618	KCTD1
CHR5_143527129_143533909	KCTD16
CHR2_201082260_201086537	KCTD18
CHR14_104399198_104403448	KIAA0284
CHR14_54947564_54951829	KIAA0831
CHR6_84993283_84997545	KIAA1009
CHR18_27776317_27780597	KIAA1012
CHR20_36531372_36535649	KIAA1219
CHR17_76130162_76134412	KIAA1303
CHR2_96666993_96673050	KIAA1310
CHR12_13085081_13089342	KIAA1467
CHR19_7563287_7567537	KIAA1543
CHR2_180579340_180583590	KIAA1604
CHR1_231526636_231530886	KIAA1804
CHR9_115900408_115904658	KIF12
CHR1_20916110_20920597	KIF17
CHR2_241407547_241411797	KIF1A
CHR15_67490196_67494491	KIF23
CHR5_132100367_132104663	KIF3A
CHR12_56226421_56231038	KIF5A
CHR1_156226186_156230773	KIRREL
CHR19_41033829_41040413	KIRREL2
CHR11_126374514_126379201	KIRREL3
CHR4_55215362_55219667	KIT
CHR19_50536997_50541247	KLC3
CHR9_109290526_109295076	KLF4
CHR13_72527642_72532043	KLF5
CHR1_159331277_159335560	KLHDC9
CHR1_171947202_171952078	KLHL20
CHR4_88359948_88364234	KLHL8
CHR19_56018102_56022355	KLK1
CHR19_56214016_56218594	KLK10
CHR19_56259203_56263679	KLK13
CHR19_56103646_56109306	KLK4
CHR19_56196020_56201279	KLK8
CHR7_138818199_138825458	KLRG2
CHR1_239758772_239763079	KMO
CHR10_134857050_134861300	KNDC1
CHR3_123715585_123719965	KPNA1
CHR6_117105559_117109816	KPNA5
CHR12_25294337_25298621	KRAS
CHR17_36937321_36941660	KRT19
CHR21_44955173_44959423	KRTAP10-1
CHR21_44955173_44959423	KRTAP10-10
CHR21_44955173_44959423	KRTAP10-11
CHR21_44955173_44959423	KRTAP10-12
CHR21_44955173_44959423	KRTAP10-2
CHR21_44955173_44959423	KRTAP10-3
CHR21_44955173_44959423	KRTAP10-4
CHR21_44955173_44959423	KRTAP10-5
CHR21_44955173_44959423	KRTAP10-6
CHR21_44955173_44959423	KRTAP10-7
CHR21_44955173_44959423	KRTAP10-8
CHR21_44955173_44959423	KRTAP10-9
CHR21_44955173_44959423	KRTAP12-1
CHR21_44955173_44959423	KRTAP12-2
CHR21_44955173_44959423	KRTAP12-3
CHR21_44955173_44959423	KRTAP12-4
CHR11_70995385_70999635	KRTAP5-11
CHR18_19520059_19524309	LAMA3
CHR7_107430290_107434540	LAMB1
CHRX_119486437_119490689	LAMP2
CHR7_55397134_55401692	LANCL2
CHR2_20114097_20118426	LAPTM4A
CHR3_45401571_45405828	LARS2
CHR11_110912942_110921162	LAYN
CHR2_30304398_30308650	LBH
CHR10_102977957_102982207	LBX1
CHR2_74579601_74587451	LBX2
CHR15_65901494_65905744	LBXCOR1
CHR6_80303116_80307366	LCA5
CHR4_109303487_109312527	LEF1
CHR12_63846137_63850387	LEMD3
CHR1_65655405_65659727	LEPR
CHR3_191320662_191326248	LEPREL1
CHR1_65655405_65659727	LEPROT
CHR8_22069538_22079613	LGI3
CHR19_54211409_54215659	LHB
CHR2_48835571_48839821	LHCGR
CHR3_9569663_9573986	LHFPL4
CHR17_32365111_32370265	LHX1
CHR9_138234075_138240276	LHX3
CHR1_178462564_178466994	LHX4
CHR12_112392980_112397760	LHX5
CHR9_124030021_124034305	LHX6
CHR2_128148371_128152652	LIMS2
CHR1_26606355_26610644	LIN28
CHR15_75711014_75715264	LINGO1
CHR18_55176713_55180971	LMAN1
CHR5_176710504_176718229	LMAN2
CHR11_8237067_8245482	LMO1
CHR1_163590891_163595141	LMX1A
CHR9_128413068_128417368	LMX1B
CHR11_1949571_1953821	LOC100129826
CHR2_95051655_95058541	LOC100131662
CHR9_93225215_93229465	LOC100132701
CHR12_130212008_130216258	LOC116437
CHR10_6223386_6227671	LOC142937
CHR16_546922_551172	LOC146325
CHR22_47260456_47264706	LOC284933
CHR5_134393368_134401723	LOC340073
CHR4_120440485_120444738	LOC401152
CHR5_34688773_34693024	LOC401180
CHR7_112545123_112549373	LOC401397
CHR7_150707687_150711937	LOC401433
CHR3_198240289_198248495	LOC440995
CHR6_166317528_166321854	LOC441177
CHR12_49949499_49953969	LOC57228
CHR21_44955173_44959423	LOC642702
CHR3_210149_217036	LOC642891
CHR9_78978680_78982930	LOC642947
CHR10_23042740_23046990	LOC643475
CHR7_151203978_151209706	LOC644090
CHR3_135993449_135997699	LOC645218
CHR1_66027280_66032201	LOC645227
CHR7_156492468_156499486	LOC645249
CHR2_216942674_216948495	LOC645273
CHR2_231282408_231286658	LOC645870
CHR16_65768927_65779372	LOC653319
CHR1_220854572_220858825	LOC653631
CHR12_100194547_100198797	LOC653877
CHR4_55215362_55219667	LOC653882
CHRX_153015573_153019871	LOC728653
CHR4_151719252_151725824	LOC729558
CHR6_160306620_160310870	LOC729603
CHR11_133647984_133656029	LOC729860
CHR4_148754486_148758795	LOC90826
CHRX_117989108_117993490	LONRF3
CHR1_151495302_151500776	LOR
CHR1_82035169_82039419	LPHN2
CHR4_151719252_151725824	LRBA
CHRX_114374141_114378391	LRCH2
CHR6_40463990_40468240	LRFN2
CHR14_41143589_41147843	LRFN5
CHR12_57598844_57604029	LRIG3
CHR1_53565524_53569909	LRP8
CHR9_139183574_139189800	LRRC26
CHR21_44696320_44700570	LRRC3
CHR11_76057793_76062939	LRRC32
CHR16_65914747_65921612	LRRC36
CHR1_13712079_13719940	LRRC38
CHR7_127075937_127080231	LRRC4
CHR11_40270506_40275740	LRRC4C
CHR16_82732915_82739765	LRRC50
CHR3_54128232_54133277	LRTM1
CHR3_195873450_195877709	LSG1
CHR11_1865483_1869733	LSP1
CHR19_40427634_40432500	LSR
CHR6_31653340_31663705	LST1
CHR8_144312304_144316620	LY6H
CHR2_30520112_30524390	LYCAT
CHR8_143847498_143851748	LYNX1
CHR19_48997676_49001939	LYPD5
CHR2_149891858_149896108	LYPD6
CHR15_49827585_49834574	LYSMD2
CHR5_89860384_89865094	LYSMD3
CHR22_19657661_19667414	LZTR1
CHR20_38750175_38757650	MAFB
CHR7_1533393_1537643	MAFK
CHRX_54847395_54852967	MAGED2
CHR3_65998273_66003049	MAGI1
CHR2_95051655_95058541	MAL
CHR18_54486097_54490493	MALT1
CHR4_141293933_141298183	MAML3
CHR6_119711850_119716125	MAN1A1
CHR4_6624302_6628582	MAN2B2
CHR14_70344891_70349141	MAP3K9
CHR11_75056043_75060627	MAP6
CHR8_144866997_144871252	MAPK15
CHR1_204921411_204925754	MAPKAPK2
CHR5_65924463_65928713	MAST4
CHR19_3736664_3740914	MATK
CHR14_64638060_64642480	MAX
CHR14_35858834_35863096	MBIP
CHR18_72972952_72977262	MBP
CHR1_85285991_85290257	MCOLN3
CHR5_94645285_94650491	MCTP1
CHR7_114345944_114350194	MDFIC
CHR6_37714828_37719078	MDGA1
CHRX_153015573_153019871	MECP2
CHR1_29429278_29436360	MECR
CHR3_152283370_152288115	MED12L
CHRX_40478977_40483248	MED14
CHR12_27063249_27067499	MED21
CHR6_131990266_131994556	MED23
CHR9_133944188_133948574	MED27
CHR8_118598710_118602960	MED30
CHR17_6494899_6499150	MED31
CHR14_70136384_70140637	MED6
CHR5_156501703_156505953	MED7
CHR17_17317524_17321796	MED9
CHR15_97920237_97924487	MEF2A
CHR15_64332379_64336629	MEGF11
CHR19_47518100_47522350	MEGF8
CHR2_66512535_66516946	MEIS1
CHR15_35177045_35184296	MEIS2
CHR19_52613469_52618097	MEIS3
CHR15_88094795_88099052	MESP1
CHR7_116096194_116100444	MET
CHR14_20524304_20528735	METT11D1
CHR15_80124666_80129034	MEX3B
CHR1_17178972_17184168	MFAP2
CHR12_8705217_8710200	MFAP5
CHR3_198240289_198248495	MFI2
CHR1_203801284_203805537	MFSD4
CHR5_138752735_138757169	MGC29506
CHR1_163863573_163867884	MGST3
CHR11_12085213_12089463	MICAL2
CHR6_31570341_31574694	MICB
CHR22_49268578_49272908	MIOX
CHR3_69867822_69872072	MITF
CHR17_53648281_53655100	MKS1
CHR10_28074003_28078253	MKX
CHR3_159768176_159772486	MLF1
CHR19_40897260_40901510	MLL4
CHR17_34111820_34116173	MLLT6
CHR13_48688974_48693224	MLNR
CHR2_238057168_238061419	MLPH
CHR7_72676008_72680306	MLXIPL
CHR3_156276652_156285404	MME
CHR20_33274616_33278866	MMP24
CHR16_3033182_3038282	MMP25
CHR20_44083369_44087619	MMP9
CHR14_60267722_60271982	MNAT1
CHR6_40007399_40013714	MOCS1
CHR11_75103081_75108816	MOGAT2
CHR16_75778836_75786115	MON1B
CHR9_123958510_123965419	MORN5
CHR17_39339670_39344139	MPP2
CHR7_24576025_24580359	MPP6
CHR1_159545618_159551557	MPZ
CHR1_165954331_165958612	MPZL1
CHR6_84796638_84801025	MRAP2
CHR4_6761704_6769551	MRFAP1L1
CHR11_68536494_68540811	MRGPRF
CHR11_59334037_59338421	MRPL16
CHR3_132703699_132708019	MRPL3
CHR2_27844587_27848889	MRPL33
CHR15_38641769_38649578	MRPL42P5
CHR2_224526877_224531168	MRPL44
CHR3_140542050_140546308	MRPS22
CHR7_140356181_140364716	MRPS33
CHR12_27751495_27755789	MRPS35
CHR8_72918427_72922757	MSC
CHR12_119290591_119294841	MSI1
CHR4_4908806_4913282	MSX1
CHR5_174080707_174084995	MSX2
CHR16_55231599_55244066	MT1B
CHR9_21789134_21793420	MTAP
CHR13_26921961_26926211	MTIF3
CHR13_24758826_24763204	MTMR6
CHR8_17314457_17318707	MTMR7
CHR4_187712781_187717031	MTNR1A
CHR1_235021840_235026090	MTR
CHR21_41716523_41721780	MX1
CHRX_3271124_3275374	MXRA5
CHR6_135540645_135545094	MYB
CHR20_41725622_41729928	MYBL2
CHR2_15994633_16002796	MYCN
CHR16_15857602_15861886	MYH11
CHR19_55395196_55399446	MYH14
CHR19_8547557_8551807	MYO1F
CHR10_26259701_26263958	MYO3A
CHR18_45974426_45978876	MYO5B
CHR2_128097821_128102071	MYO7B
CHR17_12506438_12510980	MYOCD
CHR11_17694234_17698550	MYOD1
CHR3_39822655_39827076	MYRIP
CHR21_29178797_29183064	N6AMT1
CHRY_19613300_19617593	NA
CHR16_65421561_65425880	NAE1
CHR4_164306773_164311023	NAF1
CHR2_71145454_71150033	NAGK
CHR9_99920278_99924809	NANS
CHR19_52709340_52713809	NAPA
CHR18_10512530_10516798	NAPG
CHR14_56923523_56927773	NAT12
CHR13_34410955_34415205	NBEA
CHR20_32876344_32880594	NCOA6
CHRX_134059579_134063830	NCRNA00087
CHR20_21051162_21055486	NCRNA00153
CHR16_15857602_15861886	NDE1
CHR8_134377907_134382180	NDRG1
CHR16_57051617_57056472	NDRG4
CHR4_119170720_119175850	NDST3
CHR2_240612647_240616971	NDUFA10
CHR7_122984311_122988694	NDUFA5
CHR9_123958510_123965419	NDUFA8
CHR12_4623832_4629302	NDUFA9
CHRX_46886074_46892881	NDUFB11
CHR9_32562377_32566682	NDUFB6
CHR5_52888725_52892991	NDUFS4
CHR18_9089217_9093487	NDUFV2
CHR12_8122639_8126889	NECAP1
CHR22_28202718_28206968	NEFH
CHR8_24869196_24873543	NEFL
CHR11_20644192_20648532	NELL1
CHR10_5441061_5445311	NET1
CHR2_182252708_182256999	NEUROD1
CHR17_35016949_35021199	NEUROD2
CHR18_75253259_75262063	NFATC1
CHR20_49591915_49596165	NFATC2
CHR7_26154884_26159134	NFE2L3
CHR9_93225215_93229465	NFIL3
CHR10_104140819_104146202	NFKB2
CHR19_41078392_41088545	NFKBID
CHR1_115679682_115685880	NGF
CHR17_44924156_44928415	NGFR
CHR2_219733002_219737284	NHEJ1
CHRX_17299963_17304213	NHS
CHR9_106546289_106550539	NIPSNAP3A
CHR16_49136241_49140491	NKD1
CHR5_1058576_1062917	NKD2
CHRX_118623091_118627356	NKRF
CHR10_101279199_101283449	NKX2-3
CHR5_172594049_172598368	NKX2-5
CHR4_13154386_13158712	NKX3-2
CHR4_85637661_85641911	NKX6-1
CHR8_41623285_41627535	NKX6-3
CHR17_30492670_30500145	NLE1
CHR10_96111923_96116173	NOC3L
CHR10_71870679_71874972	NODAL
CHR17_52022773_52027023	NOG
CHR16_65768927_65779372	NOL3
CHR7_156431677_156435927	NOM1
CHR7_150315579_150322556	NOS3
CHR15_67006417_67010668	NOX5
CHR14_20003881_20008186	NP
CHR1_24611389_24617674	NPAL3
CHR19_52211440_52216732	NPAS1
CHR2_100799544_100803830	NPAS2
CHR11_65941550_65945887	NPAS4
CHR8_54011520_54015770	NPBWR1
CHR18_19419649_19423926	NPC1
CHR19_41033829_41040413	NPHS1
CHR1_181021709_181028766	NPL
CHR5_170743902_170748224	NPM1
CHR8_21934799_21939057	NPM2
CHR4_107032553_107036806	NPNT
CHR1_11840816_11845075	NPPB
CHR2_232498453_232502782	NPPC
CHR1_151914236_151918486	NPR1
CHR5_32743796_32748171	NPR3
CHR17_76064233_76068499	NPTX1
CHR7_98081039_98085324	NPTX2
CHR4_156345731_156349981	NPY2R
CHR4_164481040_164485290	NPY5R
CHR5_92941298_92947147	NR2F1
CHR15_94666660_94676938	NR2F2
CHR9_101620457_101629579	NR4A3
CHR1_52115529_52120510	NRD1
CHR8_32620782_32625032	NRG1
CHR11_8981358_8985624	NRIP3
CHR6_5951360_5956132	NRN1
CHR17_8862083_8866333	NTN1
CHR12_94707766_94712167	NTN4
CHR9_134028454_134032704	NTNG2
CHR1_155048665_155056726	NTRK1
CHR20_60807133_60811383	NTSR1
CHR19_54088136_54097302	NUCB1
CHR1_203985073_203989416	NUCKS1
CHR4_88559258_88563741	NUDT9
CHR2_183693827_183698128	NUP35
CHR13_24770165_24777194	NUPL1
CHR2_139253531_139257781	NXPH2
CHR11_119583456_119587706	OAF
CHR10_126096691_126100967	OAT
CHR15_26017303_26021561	OCA2
CHR5_68820374_68825123	OCLN
CHR1_86633762_86638091	ODF2L
CHR22_49314541_49320617	ODF3B
CHR10_50639600_50643875	OGDHL
CHR9_137103491_137107937	OLFM1
CHR1_160259518_160263768	OLFML2B
CHR15_50868751_50873001	ONECUT1
CHR1_29007740_29011990	OPRD1
CHR8_54325973_54330247	OPRK1
CHR20_62191002_62196889	OPRL1
CHR7_143679865_143686665	OR2A1
CHR7_143679865_143686665	OR2A42
CHR7_143679865_143686665	OR2A7
CHR11_69198513_69202846	ORAOV1
CHR2_26634320_26638949	OTOF
CHR17_70428464_70434446	OTOP2
CHR17_70439991_70444241	OTOP3
CHR2_240723639_240732246	OTOS
CHR11_65303368_65311854	OVOL1
CHR20_17985771_17990026	OVOL2
CHR1_40026358_40030620	OXCT2
CHR20_2996765_3001017	OXT
CHR12_131701975_131706225	P2RX2
CHR11_56858469_56863427	P2RX3
CHR17_3545378_3549832	P2RX5
CHR3_152283370_152288115	P2RY12
CHR3_152283370_152288115	P2RY13
CHR3_152283370_152288115	P2RY14
CHR5_131590084_131594955	P4HA2
CHR8_101802717_101807615	PABPC1
CHR11_47163765_47168034	PACSIN3
CHR5_43592142_43596744	PAIP1
CHR11_76857632_76866081	PAK1
CHR20_9766765_9771022	PAK7
CHR9_111578909_111583289	PALM2
CHR9_111578909_111583289	PALM2-AKAP2
CHR22_48947802_48952066	PANX2
CHR14_96034972_96039222	PAPOLA
CHR9_117952391_117957011	PAPPA
CHR15_67374847_67379097	PAQR5
CHR3_144164118_144168368	PAQR9
CHR10_35140837_35147717	PARD3
CHR2_205115260_205119717	PARD3B
CHR20_48777987_48782237	PARD6B
CHR13_23984198_23988448	PARP4
CHR5_49995069_50000236	PARP8
CHR20_21631574_21635824	PAX1
CHR10_102491821_102499006	PAX2
CHR2_222867609_222875444	PAX3
CHR14_36197155_36201606	PAX9
CHR9_127545986_127552407	PBX3
CHR5_140407644_140411912	PCDHB1
CHR2_74587544_74595868	PCGF1
CHR3_144089738_144094124	PCOLCE2
CHR19_7599671_7608762	PCP2
CHR20_17151251_17156445	PCSK2
CHR15_99846960_99851210	PCSK6
CHR1_55274307_55278557	PCSK9
CHR19_37760443_37764752	PDCD5
CHR3_33811060_33815866	PDCD6IP
CHR6_165994797_165999532	PDE10A
CHR12_20409963_20414213	PDE3A
CHR19_10384948_10393082	PDE4A
CHR1_66027280_66032201	PDE4B
CHR19_18192182_18196542	PDE4C
CHR5_58367297_58374194	PDE4D
CHR4_120767140_120772929	PDE5A
CHR22_37966110_37974436	PDGFB
CHR17_45524194_45528499	PDK2
CHR8_22489087_22494678	PDLIM2
CHR13_27388676_27392926	PDX1
CHR10_119124177_119128427	PDZD8
CHR5_52128195_52132551	PELO
CHR8_57520393_57524643	PENK
CHR22_29317083_29321394	PES1
CHR6_137181910_137186202	PEX7
CHR20_52254408_52258797	PFDN4
CHRX_55036485_55044292	PFKFB1
CHR10_6281400_6285669	PFKFB3
CHR12_46795927_46803566	PFKM
CHR5_176759433_176767492	PFN3
CHR12_102967295_102971545	PGAM1
CHR1_247163564_247167814	PGBD2
CHR19_51217406_51221663	PGLYRP1
CHRX_118250790_118255051	PGRMC1
CHR17_73882829_73887079	PGS1
CHR20_57609496_57613747	PHACTR3
CHR5_133885745_133890446	PHF15
CHRX_46653311_46657561	PHF16
CHR6_64400480_64404730	PHF3
CHR6_79843767_79848208	PHIP
CHR11_2906466_2910726	PHLDA2
CHR11_71632100_71636352	PHOX2A
CHRX_15259285_15267066	PIGA
CHR10_98469415_98473769	PIK3AP1
CHR1_9630889_9635139	PIK3CD
CHR1_20829034_20833369	PINK1
CHR8_10733959_10738296	PINX1
CHR10_23042740_23046990	PIP4K2A
CHR9_129728841_129733091	PIP5KL1
CHR11_67027666_67036178	PITPNM1
CHR10_3204218_3208503	PITRM1
CHR5_134393368_134401723	PITX1
CHR10_102079180_102083733	PKD2L1
CHR6_46810311_46814889	PLA2G7
CHR2_160626617_160630867	PLA2R1
CHR21_41458097_41462719	PLAC4
CHR10_81878737_81882987	PLAC9
CHR8_57283368_57289892	PLAG1
CHR16_80366930_80371180	PLCG2
CHR10_124120709_124128313	PLEKHA1
CHR11_16991785_16996035	PLEKHA7
CHR12_6286362_6292827	PLEKHG6
CHR4_155690223_155694499	PLRG1
CHRX_114698245_114702514	PLS3
CHR10_20141877_20146755	PLXDC2
CHR18_55714716_55718998	PMAIP1
CHR20_55717687_55723447	PMEPA1
CHR17_15104068_15112869	PMP22
CHR22_42618390_42622726	PNPLA5
CHR2_55773713_55777963	PNPT1
CHR1_53296941_53301238	PODN
CHR3_128827216_128831499	PODXL2
CHR1_149697529_149702056	POGZ
CHR6_105733813_105738063	POPDC3
CHR11_119612677_119617005	POU2F3
CHR13_78074946_78079196	POU4F1
CHR4_147776037_147780287	POU4F2
CHR5_145695279_145699618	POU4F3
CHR19_241419_245935	PPAP2C
CHR10_122202955_122207205	PPAPDC1A
CHR3_12300858_12306359	PPARG
CHR11_69790970_69795240	PPFIA1
CHR12_27564811_27569158	PPFIBP1
CHR4_159863248_159867502	PPID
CHR6_149908114_149912367	PPIL4
CHR16_4926387_4930637	PPL
CHR14_59778722_59786685	PPM1A
CHR19_60319668_60324239	PPP1R12C
CHR19_50597806_50604910	PPP1R13L
CHR17_35033204_35039049	PPP1R1B
CHR4_6524161_6528411	PPP2R2C
CHR14_93706901_93711192	PPP4R4
CHR19_51538633_51542947	PPP5C
CHR6_32225778_32232338	PPT2
CHR22_21230672_21235268	PRAME
CHR10_135007361_135011650	PRAP1
CHR9_132526301_132530551	PRDM12
CHR6_100157870_100162120	PRDM13
CHR8_71145279_71149616	PRDM14
CHR1_13895821_13900071	PRDM2
CHR12_106677900_106682651	PRDM4
CHR4_81320962_81325212	PRDM8
CHR6_105956902_105961162	PREP
CHR6_57286880_57291138	PRIM2
CHR1_56880107_56884357	PRKAA2
CHR7_151203978_151209706	PRKAG2
CHR16_23751322_23755595	PRKCB
CHR19_59073778_59078124	PRKCG
CHR14_60854687_60859884	PRKCH
CHR10_6661494_6665744	PRKCQ
CHR1_1968268_1972697	PRKCZ
CHR10_120343996_120348371	PRLHR
CHR3_95174645_95182432	PROS1
CHR10_13665520_13669772	PRPF18
CHR7_29566451_29570701	PRR15
CHRX_37090010_37094260	PRRG1
CHRX_150613934_150618184	PRRG3
CHR6_32225778_32232338	PRRT1
CHR1_168896436_168903895	PRRX1
CHR9_131464240_131468490	PRRX2
CHR4_119492620_119496870	PRSS12
CHR6_27325243_27329493	PRSS16
CHR5_139152089_139156362	PSD2
CHR1_35878914_35883230	PSMB2
CHR17_34157330_34163278	PSMB3
CHR14_89789146_89796006	PSMC1
CHR7_102870129_102877334	PSMC2
CHR17_35387085_35391434	PSMD3
CHR3_63983402_63988198	PSMD6
CHR19_43553560_43558028	PSMD8
CHR10_23517965_23522215	PTF1A
CHR14_51800680_51804930	PTGDR
CHR14_51847362_51851713	PTGER2
CHR9_129927147_129934033	PTGES2
CHR10_17698629_17702879	PTPLA
CHR14_88090126_88094376	PTPN21
CHR11_18768979_18773465	PTPN5
CHR12_69316711_69320987	PTPRB
CHR10_129591814_129596156	PTPRE
CHR6_128882446_128886916	PTPRK
CHR1_29429278_29436360	PTPRU
CHR21_45117243_45121669	PTTG1IP
CHR11_119103714_119108145	PVRL1
CHR17_39434056_39440863	PYY
CHR4_17122049_17126737	QDPR
CHR1_178387090_178391401	QSOX1
CHR9_138276423_138281008	QSOX2
CHR8_37875393_37879661	RAB11FIP1
CHR10_27829720_27834004	RAB18
CHR13_110011322_110015581	RAB20
CHR12_70431420_70435674	RAB21
CHR4_13094122_13098557	RAB28
CHR11_107300986_107307729	RAB39
CHR1_52228186_52232436	RAB3B
CHR5_57911195_57915445	RAB3C
CHR3_135096379_135100850	RAB6B
CHRX_13613761_13618011	RAB9A
CHR8_117952312_117959682	RAD21
CHR5_34688773_34693024	RAI14
CHR2_120723383_120727728	RALB
CHR18_9462029_9466417	RALBP1
CHR9_128713373_128717700	RALGPS1
CHR17_38163237_38167538	RAMP2
CHR7_45160423_45164675	RAMP3
CHR7_149668877_149673139	RARRES2
CHR5_86595960_86601271	RASA1
CHR22_34263797_34268047	RASD2
CHR10_43081623_43085873	RASGEF1A
CHR15_36643378_36647724	RASGRP1
CHR19_43598877_43603127	RASGRP4
CHR4_53419751_53424002	RASL11B
CHR3_50349149_50356871	RASSF1
CHR1_204793634_204797884	RASSF5
CHR4_74704240_74708704	RASSF6
CHR11_544094_554279	RASSF7
CHR18_55090847_55095105	RAX
CHR19_3722467_3726719	RAX2
CHR16_24454908_24460154	RBBP6
CHRX_16797146_16801886	RBBP7
CHR21_14506849_14511119	RBM11
CHR12_112887748_112891999	RBM19
CHR6_17386252_17391692	RBM24
CHR8_95719077_95723347	RBM35A
CHR4_155918449_155922699	RBM46
CHR2_161057509_161062051	RBMS1
CHR11_7063358_7067660	RBMXL2
CHR3_140740430_140744680	RBP1
CHR10_95350233_95354483	RBP4
CHR6_46566240_46570490	RCAN2
CHR1_17636861_17642307	RCC2
CHR19_60265606_60269856	RDH13
CHR9_36023405_36027687	RECK
CHR2_86417500_86421788	REEP1
CHR2_60958755_60963005	REL
CHR7_103416448_103420699	RELN
CHR20_29523265_29527977	REM1
CHR10_42889032_42893282	RET
CHR2_99472162_99476429	REV1
CHR13_33286733_33291024	RFC3
CHR3_188006171_188010484	RFC4
CHR12_116935392_116939680	RFC5
CHR22_30925609_30934218	RFPL2
CHR3_102759895_102764152	RG9MTD1
CHRX_71266723_71271976	RGAG4
CHR19_11387707_11394504	RGL3
CHR2_109904123_109910004	RGPD5
CHR10_121291407_121295712	RGS10
CHR5_176710504_176718229	RGS14
CHR1_180839383_180843666	RGS16
CHR20_62178431_62189656	RGS19
CHR17_60560548_60564803	RGS9
CHR19_37854652_37861442	RGS9BP
CHR10_62429985_62434704	RHOBTB1
CHR1_113050487_113054743	RHOC
CHR22_44184743_44191664	RIBC2
CHR5_39109498_39113760	RICTOR
CHR1_203446544_203450850	RIPK5
CHR1_40396147_40400397	RLF
CHR19_13995006_14004378	RLN3
CHR15_57063653_57068386	RNF111
CHR8_33543056_33547685	RNF122
CHR18_27922334_27930213	RNF138
CHR5_158566662_158572637	RNF145
CHR6_127626188_127630462	RNF146
CHR7_122312971_122317250	RNF148
CHR4_142272389_142277566	RNF150
CHR18_57710534_57714784	RNF152
CHR18_42164684_42169545	RNF165
CHR22_29882678_29886995	RNF185
CHR13_78130565_78134815	RNF219
CHR7_156122661_156130017	RNF32
CHR5_175896234_175900527	RNF44
CHR3_142936240_142940623	RNF7
CHR6_37714828_37719078	RNF8
CHR11_124236991_124241241	ROBO3
CHR9_93750233_93755765	ROR2
CHR15_59307967_59312294	RORA
CHR1_15141501_15145751	RP1-21O18.1
CHR9_102827351_102831868	RP11-35N6.1
CHR20_60740741_60749188	RP11-93B14.6
CHR1_115124051_115128322	RP5-1000E10.4
CHR1_28112882_28117323	RPA2
CHR8_74167311_74171561	RPESP
CHR18_45271195_45276404	RPL17
CHR3_52004173_52008498	RPL29
CHR2_100981682_100986345	RPL31
CHR1_93198851_93203111	RPL5
CHR3_58263550_58267822	RPP14
CHR10_92617754_92622004	RPP30
CHR17_42410838_42415113	RPRML
CHR19_47052327_47057434	RPS19
CHRX_71412060_71417366	RPS4X
CHR1_26725335_26729601	RPS6KA1
CHR14_74457880_74463211	RPS6KL1
CHR15_38641769_38649578	RPUSD2
CHR16_65516170_65520439	RRAD
CHR20_17609971_17614340	RRBP1
CHR6_127478011_127482625	RSPO3
CHR20_930154_934904	RSPO4
CHR3_159302774_159311338	RSRC1
CHR2_74519705_74526068	RTKN
CHR10_63697722_63701972	RTKN2
CHR19_50687564_50695653	RTN2
CHR11_56981414_56985664	RTN4RL2
CHR21_35182107_35186357	RUNX1
CHR6_45494391_45498641	RUNX2
CHR1_25128205_25132455	RUNX3
CHR6_116995775_117000116	RWDD1
CHR5_33968745_33973278	RXFP3
CHR1_235268824_235273074	RYR2
CHR1_150275324_150279635	S100A11
CHRX_16639946_16648457	S100G
CHR19_10488362_10492625	S1PR5
CHR1_857508_865302	SAMD11
CHR8_119702551_119706801	SAMD12
CHR3_18454458_18462488	SATB1
CHR2_200032696_200036946	SATB2
CHR22_49259555_49267823	SBF1
CHR11_120665136_120669568	SC5DL
CHR15_72951973_72956223	SCAMP2
CHR11_93031024_93035274	SCARNA9
CHR4_53926206_53930499	SCFD2
CHR5_180008421_180012672	SCGB3A1
CHR7_12573227_12577687	SCIN
CHR1_41479619_41483875	SCMH1
CHR11_123029772_123034022	SCN3B
CHR3_38665417_38669668	SCN5A
CHR12_50267786_50272036	SCN8A
CHR16_23098040_23105843	SCNN1G
CHR1_53159213_53166327	SCP2
CHR11_614174_620673	SCT
CHR2_119997628_120002037	SCTR
CHR22_42068481_42072799	SCUBE1
CHR4_77130365_77134615	SDAD1
CHR20_43409728_43413978	SDC4
CHR1_17252483_17256752	SDHB
CHR1_159545618_159551557	SDHC
CHR20_18432687_18437455	SEC23B
CHR4_119975952_119982770	SEC24D
CHR3_171163773_171168039	SEC62
CHR17_77877711_77881961	SECTM1
CHR14_81069136_81073434	SEL1L
CHR3_53900175_53904529	SELK
CHR22_29832747_29837051	SELM
CHR3_50164351_50169045	SEMA3F
CHR15_72512579_72516844	SEMA7A
CHR3_102713968_102721156	SENP7
CHR1_31655049_31659411	SERINC2
CHR20_42583326_42587640	SERINC3
CHR18_59784742_59789082	SERPINB8
CHR11_57118102_57123069	SERPING1
CHR1_208469317_208473567	SERTAD4
CHR1_28455092_28459388	SESN2
CHR2_179836994_179841244	SESTD1
CHR6_144457637_144461947	SF3B5
CHR8_41282916_41289645	SFRP1
CHR5_65472418_65476668	SFRS12
CHR20_41516431_41520731	SFRS6
CHR8_22069538_22079613	SFTPC
CHR5_174834688_174838938	SFXN1
CHR10_102777485_102787888	SFXN3
CHR4_52598453_52602703	SGCB
CHR14_63263759_63268026	SGPP1
CHR2_222993514_222998315	SGPP2
CHR1_155048665_155056726	SH2D2A
CHR19_6717710_6724471	SH2D3A
CHR9_17565563_17569943	SH3GL2
CHR15_81903645_81911332	SH3GL3
CHR10_105604404_105608654	SH3PXD2A
CHR1_152737818_152744713	SHE
CHR15_43266706_43270956	SHF
CHR13_25520196_25526698	SHISA2
CHR12_55906260_55910568	SHMT2
CHRY_501578_505828	SHOX
CHR3_159302774_159311338	SHOX2
CHR3_114730682_114734932	SIDT1
CHR11_404226_410897	SIGIRR
CHR6_13679294_13683603	SIRT5
CHR14_60185158_60189433	SIX1
CHR2_45089276_45093547	SIX2
CHR14_60259732_60264045	SIX4
CHR17_43861801_43866065	SKAP1
CHR8_134140878_134145226	SLA
CHR5_1164359_1168650	SLC12A7
CHR13_98202135_98206409	SLC15A1
CHR17_6886899_6891466	SLC16A11
CHR10_91284543_91288793	SLC16A12
CHR10_118987093_118991458	SLC18A2
CHR11_2874026_2885046	SLC22A18
CHR11_2874026_2885046	SLC22A18AS
CHR9_19776164_19780426	SLC24A2
CHR14_91855177_91860704	SLC24A4
CHR12_112256468_112260808	SLC24A6
CHR19_6409986_6416429	SLC25A23
CHR7_102870129_102877334	SLC26A5
CHR15_48258213_48262471	SLC27A2
CHR11_65894937_65899646	SLC29A2
CHR10_72745515_72749787	SLC29A3
CHR1_26244441_26248691	SLC30A2
CHR2_27338701_27342964	SLC30A3
CHR9_114949612_114957409	SLC31A2
CHR6_88235913_88240190	SLC35A1
CHR6_137281594_137285844	SLC35D3
CHR11_107300986_107307729	SLC35F2
CHR12_44948074_44952521	SLC38A1
CHR17_76882912_76887191	SLC38A10
CHRX_48211943_48222073	SLC38A5
CHR16_57274833_57279675	SLC38A7
CHR8_22277236_22281494	SLC39A14
CHR19_2690256_2694574	SLC39A3
CHR4_103484621_103489154	SLC39A8
CHR2_190152996_190157358	SLC40A1
CHR12_46449757_46454037	SLC48A1
CHR19_17840281_17844816	SLC5A5
CHR1_110491130_110495380	SLC6A17
CHR3_45812216_45816466	SLC6A20
CHR5_1497795_1502045	SLC6A3
CHR17_25586081_25590331	SLC6A4
CHR11_20574021_20578465	SLC6A5
CHR5_149546212_149550833	SLC6A7
CHR19_38407789_38412048	SLC7A10
CHR14_22721242_22726189	SLC7A8
CHR2_40531963_40536213	SLC8A1
CHR14_69724790_69729040	SLC8A3
CHR2_102599097_102603347	SLC9A2
CHR5_576695_580947	SLC9A3
CHR16_65836864_65842371	SLC9A5
CHR20_60740741_60749188	SLCO4A1
CHR8_70909012_70913262	SLCO5A1
CHR17_30799135_30803396	SLFN13
CHR4_19860832_19865286	SLIT2
CHR5_168659804_168664054	SLIT3
CHR13_87119370_87123712	SLITRK5
CHR18_43710174_43714721	SMAD2
CHR15_65141748_65146080	SMAD3
CHR9_2001718_2006091	SMARCA2
CHR2_216982244_216987577	SMARCAL1
CHR22_44184743_44191664	SMC1B
CHR1_181704756_181709065	SMG7
CHR10_112053937_112058187	SMNDC1
CHR16_67039155_67043405	SMPD3
CHR22_29803804_29808063	SMTN
CHR7_98578909_98583159	SMURF1
CHR20_48029433_48033688	SNAI1
CHR16_87275542_87283883	SNAI3
CHR19_7887728_7891988	SNAPC2
CHR4_90972585_90980827	SNCA
CHR5_175987067_175993663	SNCB
CHR7_127075937_127080231	SND1
CHR21_43670686_43674936	SNF1LK
CHR1_93198851_93203111	SNORA66
CHR1_93198851_93203111	SNORD21
CHR3_43299536_43303849	SNRK
CHR6_7531930_7536203	SNRNP48
CHR20_16655128_16659422	SNRPB2
CHR12_94773369_94777619	SNRPF
CHR2_933054_937304	SNTG2
CHR1_149847664_149852037	SNX27
CHR12_92484228_92493169	SOCS2
CHR17_73867003_73871253	SOCS3
CHR9_137730351_137734695	SOHLH1
CHR4_7241872_7246122	SORCS2
CHR8_10624670_10628932	SOX7
CHR10_22669129_22675181	SPAG6
CHR2_169454440_169458690	SPC25
CHR20_3709311_3713561	SPEF1
CHR15_67006417_67010668	SPESP1
CHR2_228753836_228758105	SPHKAP
CHR19_55610526_55614777	SPIB
CHR4_57381900_57386154	SPINK2
CHR15_38920037_38924750	SPINT1
CHR1_32051567_32057710	SPOCD1
CHR5_136862132_136866394	SPOCK1
CHR2_72964555_72968805	SPR
CHR3_142249443_142254182	SPSB4
CHR9_93916731_93921011	SPTLC1
CHR11_18611720_18616096	SPTY2D1
CHR5_121322054_121326333	SRFBP1
CHR3_135003854_135008132	SRPRB
CHR18_21923790_21928109	SS18
CHR11_56858469_56863427	SSRP1
CHR22_35933040_35937290	SSTR3
CHR20_22960620_22964870	SSTR4
CHR3_188127709_188131959	ST6GAL1
CHR2_106868292_106873482	ST6GAL2
CHR15_90734643_90739024	ST8SIA2
CHR10_17535510_17539760	ST8SIA6
CHR2_73906093_73912227	STAMBP
CHR10_90626102_90630755	STAMBPL1
CHR2_191586389_191590681	STAT1
CHR5_172687101_172692612	STC2
CHR2_119694353_119698652	STEAP3
CHR6_36622475_36626734	STK38
CHR2_168811601_168815851	STK39
CHR9_123171575_123175866	STOM
CHR6_144509861_144514111	STX11
CHR20_56656233_56661218	STX16
CHR11_59275964_59280214	STX3
CHR6_132875109_132879394	STX7
CHR9_129410889_129415140	STXBP1
CHR19_7599671_7608762	STXBP2
CHR17_53783806_53788062	SUPT4H1
CHR9_113976536_113980877	SUSD1
CHR1_221603274_221607597	SUSD4
CHR19_60539575_60545723	SUV420H2
CHRX_16639946_16648457	SYAP1
CHR20_57939854_57944104	SYCP2
CHR9_92600390_92604795	SYK
CHR19_51055857_51061730	SYMPK
CHR16_1976468_1980776	SYNGR3
CHR1_208174718_208178968	SYT14
CHR19_55832364_55838406	SYT3
CHR1_114497245_114501495	SYT6
CHR6_166501370_166505621	T
CHR10_123859043_123863293	TACC2
CHR2_47446466_47450720	TACSTD1
CHR16_82732915_82739765	TAF1C
CHR1_47463089_47471530	TAL1
CHR1_232680722_232684972	TARBP1
CHR20_13566800_13571063	TASP1
CHR7_27742820_27747103	TAX1BP1
CHR3_101459045_101463310	TBC1D23
CHR11_120396539_120400789	TBCEL
CHRX_9387868_9393950	TBL1X
CHR2_161977365_161981672	TBR1
CHR11_123994480_123998849	TBRG1
CHR7_45117048_45121342	TBRG4
CHR22_18120725_18124975	TBX1
CHR7_35259017_35263267	TBX20
CHRX_102395994_102400277	TCEAL8
CHR10_132999070_133003476	TCERG1L
CHR5_133474800_133480075	TCF7
CHR8_11239063_11243313	TDH
CHR10_115923146_115929864	TDRD1
CHR1_152737818_152744713	TDRD10
CHR9_99210624_99214878	TDRD7
CHR12_2935256_2939972	TEAD4
CHR8_74080160_74084419	TERF1
CHR5_1347409_1351659	TERT
CHR7_115634316_115638566	TES
CHR12_116020841_116025320	TESC
CHR11_111539257_111544054	TEX12
CHR6_10518785_10526956	TFAP2A
CHR20_54634264_54638555	TFAP2C
CHR2_121758495_121762745	TFCP2L1
CHR3_143350258_143354508	TFDP2
CHR7_93357245_93361501	TFPI2
CHR2_70633662_70637966	TGFA
CHR5_135389078_135393346	TGFBI
CHR3_30619497_30623747	TGFBR2
CHR2_43675568_43680181	THADA
CHR20_22977515_22981801	THBD
CHR8_8894359_8898609	THEX1
CHR16_3006842_3017788	THOC6
CHR3_24506895_24514817	THRB
CHR11_118798314_118803548	THY1
CHR17_74432294_74436567	TIMP2
CHR22_31523301_31528494	TIMP3
CHR1_31811214_31815971	TINAGL1
CHR9_83490480_83497750	TLE1
CHR19_2979272_2983522	TLE2
CHR4_167010359_167015091	TLL1
[truncated: 259 more rows]
