# Supplementary material for: Differences among brain tumor stem cell types and fetal neural stem cells in focal regions of histone modifications and DNA methylation, broad regions of modifications, and bivalent promoters
Source: BMC Genomics. 2014 Aug 27;15(1):724. doi: 10.1186/1471-2164-15-724 (PMC4155105; doi:10.1186/1471-2164-15-724)
Supplement: Supplementary file 44 — Additional file 44: List of bivalent promoters and associated genes (H3K4me3+/H3K9me3+) in fNSCs. (XLS 112 KB) [file 12864_2014_6396_MOESM44_ESM.xls]

## Sheet: promoters only
promo
CHR10_101279199_101283449
CHR10_118886836_118891302
CHR10_119288445_119295777
CHR10_125841123_125846593
CHR10_126838269_126842519
CHR10_127570860_127578517
CHR10_131651258_131655581
CHR10_133644667_133649887
CHR10_133969956_133974967
CHR10_134857050_134861300
CHR10_135113921_135121914
CHR10_17535510_17539760
CHR10_22669129_22675181
CHR10_23420936_23425230
CHR10_25342092_25349412
CHR10_26542099_26546349
CHR10_29002929_29007194
CHR10_30063986_30068236
CHR10_31928583_31932839
CHR10_35140837_35147717
CHR10_3816640_3820955
CHR10_43460906_43467832
CHR10_52417623_52421873
CHR10_5441061_5445311
CHR10_6223386_6227671
CHR10_724856_729108
CHR10_75237426_75246380
CHR10_7748170_7752440
CHR10_8133172_8138953
CHR10_88115480_88119730
CHR10_91048282_91052532
CHR10_92617754_92622004
CHR10_93670215_93674481
CHR10_94434122_94440470
CHR10_94807510_94813326
CHR10_97443140_97448202
CHR11_10515894_10522850
CHR11_107873573_107877823
CHR11_116605119_116611521
CHR11_118166048_118170582
CHR11_119103714_119108145
CHR11_119541394_119545644
CHR11_120396539_120400789
CHR11_120824629_120828879
CHR11_124941007_124945376
CHR11_125437490_125441897
CHR11_128065692_128069990
CHR11_133647984_133656029
CHR11_14336439_14340789
CHR11_19091767_19096034
CHR11_1974530_1978780
CHR11_20574021_20578465
CHR11_2248008_2252258
CHR11_2419296_2423877
CHR11_277181_281443
CHR11_2844368_2848726
CHR11_2874026_2885046
CHR11_29994314_29998564
CHR11_36487632_36494339
CHR11_43655324_43659656
CHR11_44287542_44291792
CHR11_44540216_44544568
CHR11_492433_500773
CHR11_57118102_57123069
CHR11_614174_620673
CHR11_63459543_63463838
CHR11_64166613_64170863
CHR11_66113765_66120630
CHR11_66378048_66382298
CHR11_71609972_71616788
CHR11_72199598_72203857
CHR11_73878632_73886109
CHR11_814117_823762
CHR11_85240291_85247134
CHR12_102413126_102417379
CHR12_110324634_110328884
CHR12_118908530_118912780
CHR12_120940743_120945113
CHR12_121945853_121950165
CHR12_130875390_130879662
CHR12_131701975_131706225
CHR12_132042191_132046465
CHR12_132069628_132073878
CHR12_132120668_132124990
CHR12_132163609_132168304
CHR12_132213785_132218036
CHR12_132264567_132268967
CHR12_14406377_14410679
CHR12_14814582_14819365
CHR12_19170452_19174746
CHR12_29189998_29194248
CHR12_32000119_32007517
CHR12_43555471_43559905
CHR12_43730399_43734649
CHR12_48016474_48020738
CHR12_48846616_48850870
CHR12_52615342_52620110
CHR12_52631480_52637334
CHR12_64865769_64870046
CHR12_6586037_6590312
CHR12_8992757_8997019
CHR12_92484228_92493169
CHR12_93920859_93925142
CHR12_94465980_94472858
CHR12_98071853_98076276
CHR13_100124300_100128550
CHR13_19702317_19708646
CHR13_26026339_26030589
CHR13_27388676_27392926
CHR13_35685926_35690225
CHR13_48444559_48449689
CHR13_50924385_50931852
CHR13_98202135_98206409
CHR14_102724359_102728609
CHR14_103095583_103102404
CHR14_104141392_104145642
CHR14_104837357_104841874
CHR14_31864773_31869023
CHR14_36197155_36201606
CHR14_37133239_37137740
CHR14_41143589_41147843
CHR14_51393699_51397949
CHR14_52688922_52693250
CHR14_53490270_53496862
CHR14_60854687_60859884
CHR14_68328780_68336443
CHR14_87858350_87866504
CHR14_99208069_99212319
CHR15_18970693_18978612
CHR15_21358046_21362706
CHR15_21441332_21445582
CHR15_21482767_21487043
CHR15_24661460_24665716
CHR15_27900293_27905498
CHR15_29402874_29409933
CHR15_33066996_33071261
CHR15_41445253_41456779
CHR15_42364720_42368996
CHR15_43266706_43270956
CHR15_54441435_54445685
CHR15_54994624_55002773
CHR15_72206497_72211247
CHR15_77998667_78006599
CHR15_81903645_81911332
CHR15_82110341_82114600
CHR15_87584751_87589001
CHR15_99271179_99277828
CHR15_99846960_99851210
CHR16_12804459_12812913
CHR16_1664778_1669053
CHR16_2222968_2227476
CHR16_2869818_2874068
CHR16_30009956_30018522
CHR16_3006842_3017788
CHR16_30452915_30457195
CHR16_32801584_32807464
CHR16_33867494_33873504
CHR16_3386996_3394526
CHR16_3432741_3436991
CHR16_45564286_45568579
CHR16_47872224_47876474
CHR16_55213718_55217968
CHR16_55774241_55780945
CHR16_56031591_56042441
CHR16_65154296_65158900
CHR16_65192213_65196919
CHR16_67694160_67699693
CHR16_73736425_73740730
CHR16_79623458_79627891
CHR16_80366930_80371180
CHR16_86190499_86194761
CHR16_88277078_88281363
CHR16_88464020_88468321
CHR17_14141674_14146040
CHR17_17143904_17148180
CHR17_18847068_18851318
CHR17_19057961_19063798
CHR17_30799135_30803396
CHR17_35273198_35278747
CHR17_40560736_40569377
CHR17_42752845_42759338
CHR17_44057966_44062216
CHR17_44154129_44158381
CHR17_44561640_44566077
CHR17_44794084_44798334
CHR17_4955128_4961206
CHR17_50693869_50698124
CHR17_52262966_52269831
CHR17_52345642_52349908
CHR17_53386933_53391183
CHR17_60400880_60405648
CHR17_6616795_6621045
CHR17_70366852_70372059
CHR17_71092233_71096483
CHR17_72044508_72048877
CHR17_7398839_7409152
CHR17_74516657_74520949
CHR17_7458021_7462394
CHR17_75426914_75431308
CHR17_77966359_77977412
CHR17_78283296_78287546
CHR17_7843212_7847462
CHR17_7961505_7966032
CHR18_14165595_14169845
CHR18_17999901_18004163
CHR18_19520059_19524309
CHR18_31120797_31127670
CHR18_46151889_46156150
CHR18_55714716_55718998
CHR18_73087220_73092242
CHR18_74926884_74931227
CHR18_75721155_75725405
CHR18_891816_896136
CHR19_10536946_10544155
CHR19_11310571_11327968
CHR19_1153297_1158391
CHR19_12108794_12115640
CHR19_12852530_12856835
CHR19_13477567_13481817
CHR19_13977347_13981597
CHR19_14056689_14064674
CHR19_15075713_15079982
CHR19_16629437_16633771
CHR19_17687802_17692058
CHR19_19704171_19708421
CHR19_19834215_19838471
CHR19_19869264_19873536
CHR19_20133871_20139809
CHR19_20635443_20639742
CHR19_20747449_20751699
CHR19_21721886_21726175
CHR19_2184315_2190828
CHR19_2788944_2793231
CHR19_2848463_2852713
CHR19_36531234_36535484
CHR19_3710171_3716173
CHR19_3752060_3756310
CHR19_38407789_38412048
CHR19_40179585_40183919
CHR19_40427634_40432500
CHR19_41561168_41565418
CHR19_41671427_41675677
CHR19_41710260_41714510
CHR19_41784560_41791911
CHR19_41848811_41853079
CHR19_41866869_41872891
CHR19_42095201_42102527
CHR19_42686180_42690430
CHR19_42730647_42735413
CHR19_42774070_42781031
CHR19_42837379_42841653
CHR19_42961290_42965540
CHR19_4490286_4494592
CHR19_47477156_47481406
CHR19_47505827_47510077
CHR19_4858313_4864519
CHR19_49012878_49024943
CHR19_49143736_49147986
CHR19_49305880_49312501
CHR19_49500260_49504510
CHR19_50517223_50521474
CHR19_50907354_50915869
CHR19_51217406_51221663
CHR19_51792746_51799566
CHR19_5402941_5407191
CHR19_54295189_54299439
CHR19_55042322_55047043
CHR19_55395196_55399446
CHR19_55518372_55522622
CHR19_55523696_55527946
CHR19_57082259_57086509
CHR19_57099309_57103576
CHR19_57118999_57123290
CHR19_57181141_57185391
CHR19_57198064_57202314
CHR19_57222580_57226929
CHR19_57243135_57247385
CHR19_57290074_57294330
CHR19_57527876_57532172
CHR19_57561503_57565753
CHR19_57589432_57597786
CHR19_58136900_58141159
CHR19_58353346_58357625
CHR19_58485485_58490187
CHR19_60676010_60680260
CHR19_61567819_61575064
CHR19_61594264_61600201
CHR19_61604029_61611173
CHR19_61679805_61684055
CHR19_61707523_61711773
CHR19_61738628_61742883
CHR19_61795003_61799253
CHR19_6230209_6234459
CHR19_62391180_62395430
CHR19_62679975_62684250
CHR19_62758787_62766519
CHR19_62930004_62934295
CHR19_62946520_62957973
CHR19_63137601_63142052
CHR19_63150101_63154389
CHR19_63201740_63210026
CHR19_63258918_63263201
CHR19_63353207_63357460
CHR19_63382707_63387868
CHR19_63478629_63482921
CHR19_7599671_7608762
CHR19_8412150_8416623
CHR19_863450_869107
CHR19_9292427_9296677
CHR19_9406484_9410734
CHR1_101130765_101137642
CHR1_111307297_111311589
CHR1_113058686_113065467
CHR1_113731393_113735928
CHR1_12042520_12046770
CHR1_13712079_13719940
CHR1_13895821_13900071
CHR1_144178364_144189191
CHR1_146397679_146402059
CHR1_152737818_152744713
CHR1_152866311_152870561
CHR1_153314471_153318721
CHR1_155153565_155158073
CHR1_159281591_159285881
CHR1_160259518_160263768
CHR1_16271932_16276208
CHR1_165954331_165958612
CHR1_166458369_166462632
CHR1_177975420_177979670
CHR1_17950930_17955180
CHR1_182037376_182041626
CHR1_19472272_19476522
CHR1_19859984_19865549
CHR1_199389480_199393752
CHR1_200061460_200065710
CHR1_204085118_204089383
CHR1_207911887_207916137
CHR1_208565419_208570016
CHR1_219115881_219120357
CHR1_221603274_221607597
CHR1_225814366_225818616
CHR1_227470001_227477469
CHR1_228266078_228270400
CHR1_22832234_22837436
CHR1_233879927_233884177
CHR1_234368954_234373246
CHR1_246083623_246087873
CHR1_25995753_26000003
CHR1_35269128_35273425
CHR1_38284143_38288537
CHR1_40684865_40690052
CHR1_40710052_40716638
CHR1_40743519_40747783
CHR1_40766319_40770665
CHR1_42156006_42160465
CHR1_45983970_45992402
CHR1_46629074_46633333
CHR1_48709519_48713932
CHR1_60049620_60053870
CHR1_60164261_60168550
CHR1_60311264_60315514
CHR1_6113636_6117886
CHR1_63554733_63562067
CHR1_66027280_66032201
CHR1_7371425_7375675
CHR1_84741061_84748331
CHR1_90954632_90958882
CHR1_9111066_9115316
CHR1_95055022_95059514
CHR1_98896300_98900762
CHR20_18213169_18217906
CHR20_22512190_22517602
CHR20_25624719_25628969
CHR20_28222039_28226289
CHR20_30100217_30104467
CHR20_32752308_32756680
CHR20_33274616_33278866
CHR20_41974720_41978970
CHR20_44768185_44772436
CHR20_44953415_44957665
CHR20_47324621_47331589
CHR20_52221149_52227431
CHR20_54634264_54638555
CHR20_56656233_56661218
CHR20_56858597_56862847
CHR20_60413636_60419228
CHR20_62178431_62189656
CHR20_9766765_9771022
CHR21_10012041_10016291
CHR21_16485069_16489319
CHR21_29589590_29594357
CHR21_33316608_33320865
CHR21_36610875_36615149
CHR21_39736166_39746448
CHR21_41607030_41611360
CHR21_42505755_42513826
CHR21_44696320_44700570
CHR21_45061647_45068045
CHR21_45646024_45650288
CHR21_46470088_46476619
CHR22_16970058_16974339
CHR22_18838295_18844801
CHR22_20064647_20071153
CHR22_20232259_20238765
CHR22_21192301_21197005
CHR22_21848902_21853474
CHR22_24891939_24896373
CHR22_26526736_26530986
CHR22_29416567_29421634
CHR22_29693437_29698184
CHR22_30015962_30021974
CHR22_35501310_35505601
CHR22_36835828_36840122
CHR22_40813317_40820334
CHR22_43523601_43527851
CHR22_47347281_47351706
CHR22_48603706_48610838
CHR2_10097632_10102012
CHR2_109725676_109732572
CHR2_113116497_113120747
CHR2_120015014_120019266
CHR2_128137840_128142090
CHR2_169017580_169021904
CHR2_170388763_170393166
CHR2_171276606_171282823
CHR2_171490456_171494797
CHR2_176691833_176696408
CHR2_176758052_176762398
CHR2_182252708_182256999
CHR2_203897906_203905676
CHR2_204107497_204111803
CHR2_207738109_207743715
CHR2_219960008_219964376
CHR2_220083635_220088045
CHR2_222867609_222875444
CHR2_227894718_227902438
CHR2_228753836_228758105
CHR2_232277979_232283484
CHR2_236063974_236068258
CHR2_236740641_236744891
CHR2_238890320_238894673
CHR2_241407547_241411797
CHR2_241615052_241619302
CHR2_241860174_241864424
CHR2_26317786_26324493
CHR2_27655896_27660178
CHR2_32353034_32357284
CHR2_38953106_38961614
CHR2_39516973_39521446
CHR2_39743093_39747360
CHR2_40531963_40536213
CHR2_45334828_45339084
CHR2_46694311_46701208
CHR2_55129080_55134738
CHR2_73192825_73197153
CHR2_79590133_79594415
CHR2_85691913_85697555
CHR2_86417500_86421788
CHR2_86518453_86522762
CHR2_95186101_95195687
CHR3_121940781_121947574
CHR3_124399998_124404248
CHR3_124649332_124653582
CHR3_124785866_124790226
CHR3_127558176_127562427
CHR3_127902307_127909640
CHR3_138060262_138064512
CHR3_13895869_13900119
CHR3_147450806_147455156
CHR3_148592660_148601370
CHR3_159932155_159936469
CHR3_171012256_171016506
CHR3_171163773_171168039
CHR3_171554707_171560854
CHR3_19161520_19165770
CHR3_197714229_197718479
CHR3_197947811_197952061
CHR3_198075673_198079923
CHR3_198177327_198183601
CHR3_199291238_199295488
CHR3_23216311_23220561
CHR3_28362163_28369079
CHR3_32119647_32123897
CHR3_32251674_32255969
CHR3_32404666_32409134
CHR3_32831013_32837362
CHR3_38665417_38669668
CHR3_44742627_44746877
CHR3_45162143_45166418
CHR3_46849839_46854089
CHR3_61518782_61523060
CHR3_67786948_67791228
CHR3_73125168_73129558
CHR4_102556640_102560890
CHR4_109303487_109312527
CHR4_109757670_109765020
CHR4_110901_115169
CHR4_115731969_115740284
CHR4_1230676_1236414
CHR4_1270171_1274465
CHR4_129198439_129202702
CHR4_13094122_13098557
CHR4_141708659_141712957
CHR4_14611119_14616553
CHR4_146235430_146242298
CHR4_153672653_153679638
CHR4_154821390_154825650
CHR4_158111246_158115496
CHR4_174684602_174690669
CHR4_184256596_184260846
CHR4_189150418_189154668
CHR4_191095467_191099761
CHR4_22126020_22130270
CHR4_24522919_24527169
CHR4_24841250_24845522
CHR4_318116_324063
CHR4_3503191_3507486
CHR4_39204683_39209106
CHR4_455695_461340
CHR4_479509_486391
CHR4_4908806_4913282
CHR4_52608849_52613099
CHR4_53419751_53424002
CHR4_7241872_7246122
CHR4_81320962_81325212
CHR4_85637661_85641911
CHR4_8629690_8634359
CHR4_8641786_8646102
CHR4_94965599_94969850
CHR5_109049554_109053804
CHR5_111520621_111524874
CHR5_118812602_118816871
CHR5_121672218_121676550
CHR5_126650937_126655263
CHR5_136862132_136866394
CHR5_140142559_140146809
CHR5_140491483_140495743
CHR5_140662866_140667296
CHR5_140744088_140752416
CHR5_140786841_140791091
CHR5_140841332_140849741
CHR5_148628126_148632400
CHR5_150263834_150268125
CHR5_170218099_170222349
CHR5_175152715_175156965
CHR5_175987067_175993663
CHR5_178252021_178256271
CHR5_178297329_178303085
CHR5_178416521_178420962
CHR5_2801761_2808276
CHR5_32743796_32748171
CHR5_50711214_50718745
CHR5_52317513_52321763
CHR5_55043098_55047352
CHR5_71435390_71439640
CHR5_72448657_72455661
CHR5_99895522_99902283
CHR6_10518785_10526956
CHR6_108590454_108596669
CHR6_109881367_109887383
CHR6_111907826_111915111
CHR6_119440761_119445532
CHR6_14318917_14323167
CHR6_152166878_152172684
CHR6_163748964_163756937
CHR6_168462489_168466783
CHR6_18372000_18376250
CHR6_24771753_24778594
CHR6_26125196_26130635
CHR6_27325243_27329493
CHR6_30986460_30999230
CHR6_35524609_35528865
CHR6_41808819_41815475
CHR6_41859880_41864130
CHR6_46090774_46095053
CHR6_4718178_4722431
CHR6_76365243_76369710
CHR6_84471449_84479331
CHR6_86404975_86413246
CHR6_89727464_89733534
CHR7_100299473_100303736
CHR7_100324488_100328738
CHR7_101242504_101248351
CHR7_113510350_113514600
CHR7_116096194_116100444
CHR7_122312971_122317250
CHR7_127665066_127669322
CHR7_127832482_127841042
CHR7_149039580_149043830
CHR7_149668877_149673139
CHR7_150315579_150322556
CHR7_155126405_155130655
CHR7_156431677_156435927
CHR7_156492468_156499486
CHR7_158189474_158193750
CHR7_19123070_19127320
CHR7_23108426_23112762
CHR7_27117991_27123641
CHR7_27132414_27140424
CHR7_27149049_27157418
CHR7_27179689_27183948
CHR7_27185618_27194860
CHR7_27205471_27209750
CHR7_27668269_27672627
CHR7_29995152_29999402
CHR7_30510189_30514477
CHR7_31055166_31059416
CHR7_32947890_32952795
CHR7_33068109_33072434
CHR7_35259017_35263267
CHR7_36155860_36160151
CHR7_44128905_44133157
CHR7_4867401_4871651
CHR7_49780302_49784609
CHR7_51351205_51355509
CHR7_5192860_5197169
CHR7_5285600_5289935
CHR7_64235537_64239787
CHR7_65479274_65483524
CHR7_6712341_6717031
CHR7_729363_737313
CHR7_87339979_87347104
CHR7_94120123_94126914
CHR7_96176349_96180639
CHR7_96469725_96474329
CHR7_99354302_99358590
CHR8_103492921_103497593
CHR8_104449461_104453711
CHR8_11095508_11099785
CHR8_11175909_11183487
CHR8_143864260_143868510
CHR8_144312304_144316620
CHR8_144582969_144587219
CHR8_144991484_144999688
CHR8_145659045_145669514
CHR8_145694421_145700980
CHR8_18914726_18918976
CHR8_38947353_38951642
CHR8_41463737_41468079
CHR8_42027885_42032135
CHR8_56844754_56851980
CHR8_64113190_64117465
CHR8_66915547_66919847
CHR8_670476_679300
CHR8_69023656_69027906
CHR8_72918427_72922757
CHR8_81104311_81108561
CHR8_94818024_94825864
CHR9_102225962_102230212
CHR9_103197483_103204217
CHR9_112381057_112385481
CHR9_114858067_114862317
CHR9_115900408_115904658
CHR9_118485929_118492834
CHR9_123958510_123965419
CHR9_128125448_128129718
CHR9_128713373_128717700
CHR9_132306592_132310919
CHR9_132526301_132530551
CHR9_135028347_135032622
CHR9_135846476_135850726
CHR9_136354667_136358998
CHR9_138992676_138998015
CHR9_139003190_139007440
CHR9_139057195_139067386
CHR9_139125022_139132516
CHR9_139315774_139320024
CHR9_139562654_139568157
CHR9_139888561_139892811
CHR9_33510712_33514962
CHR9_38607584_38613805
CHR9_42005415_42012985
CHR9_43121306_43127040
CHR9_44337568_44346752
CHR9_46679467_46688651
CHR9_81373007_81378196
CHR9_84867113_84871412
CHR9_86469785_86475341
CHR9_88750806_88755424
CHR9_93750233_93755765
CHR9_963463_967713
CHR9_97318410_97322660
CHR9_99210624_99214878
CHR9_99651857_99656107
CHRX_100069804_100074054
CHRX_101737313_101741876
CHRX_101790948_101796081
CHRX_101850495_101857015
CHRX_102494535_102498834
CHRX_102827489_102831783
CHRX_108754278_108758549
CHRX_111969949_111974199
CHRX_11682698_11689695
CHRX_117510398_117514649
CHRX_117989108_117993490
CHRX_118589026_118593314
CHRX_118808852_118813134
CHRX_122918735_122924037
CHRX_12715913_12720201
CHRX_129068188_129075834
CHRX_129126735_129134203
CHRX_132376121_132380665
CHRX_133507563_133511819
CHRX_134302886_134309123
CHRX_134380036_134384286
CHRX_135160440_135164701
CHRX_135789791_135794105
CHRX_135815719_135819969
CHRX_135940749_135944999
CHRX_136472511_136476761
CHRX_13866002_13870252
CHRX_144703541_144711453
CHRX_148852223_148865258
CHRX_149484226_149488500
CHRX_149609002_149613254
CHRX_151553792_151558077
CHRX_151746666_151753457
CHRX_152388489_152392783
CHRX_152451273_152455523
CHRX_152516880_152521275
CHRX_152562350_152566600
CHRX_15259285_15267066
CHRX_152640016_152646581
CHRX_152709787_152716661
CHRX_153015573_153019871
CHRX_153252029_153261730
CHRX_153276411_153280785
CHRX_153289570_153297121
CHRX_153306714_153320295
CHRX_153322195_153326546
CHRX_153396661_153401164
CHRX_153425522_153432163
CHRX_153949403_153956330
CHRX_154256837_154265707
CHRX_16871234_16875484
CHRX_18281949_18286222
CHRX_19268471_19272769
CHRX_19814817_19819140
CHRX_23670545_23674828
CHRX_24943025_24947275
CHRX_2753362_2758895
CHRX_2856594_2860892
CHRX_3271124_3275374
CHRX_38542150_38548766
CHRX_39840850_39845100
CHRX_39846248_39850498
CHRX_41666450_41670712
CHRX_46502666_46507051
CHRX_46886074_46892881
CHRX_47363451_47367701
CHRX_47381745_47389318
CHRX_47402530_47407004
CHRX_47745177_47751821
CHRX_48211943_48222073
CHRX_48541930_48546811
CHRX_48568726_48573207
CHRX_48636638_48643870
CHRX_48653111_48657679
CHRX_48787130_48791434
CHRX_48866273_48870523
CHRX_48903686_48907936
CHRX_48911716_48915976
CHRX_49007482_49014010
CHRX_50229727_50233977
CHRX_51649937_51654853
CHRX_51827081_51832608
CHRX_51941164_51950142
CHRX_54085569_54091621
CHRX_54480077_54484327
CHRX_54538086_54542824
CHRX_55036485_55044292
CHRX_55531606_55535856
CHRX_57037917_57042183
CHRX_64670606_64674892
CHRX_64800735_64805032
CHRX_65774858_65779108
CHRX_68638302_68642552
CHRX_69578043_69582478
CHRX_70229434_70233747
CHRX_70251797_70256081
CHRX_70416691_70421721
CHRX_70499338_70503588
CHRX_70666157_70670455
CHRX_71910057_71914906
CHRX_72079029_72083878
CHRX_72695943_72700595
CHRX_73554309_73558861
CHRX_74658850_74663100
CHRX_77242907_77247207
CHRX_79951139_79955389
CHRX_82646456_82654378
CHRX_84142060_84146310
CHRX_84380834_84389958
CHRX_85188472_85192722
CHRX_9387868_9393950
CHRX_9710995_9715245
CHRX_99548058_99552308
CHRY_1666985_1675097
CHRY_22165190_22169440

## Sheet: promoters and genes
promo	symbol
CHR4_455695_461340	ABCA11P
CHRX_152640016_152646581	ABCD1
CHR4_146235430_146242298	ABCE1
CHR21_42505755_42513826	ABCG1
CHR17_40560736_40569377	ACBD4
CHR2_220083635_220088045	ACCN4
CHRX_23670545_23674828	ACOT9
CHR1_17950930_17955180	ACTL8
CHR15_82110341_82114600	ADAMTSL3
CHR1_152866311_152870561	ADAR
CHR3_124649332_124653582	ADCY5
CHR18_891816_896136	ADCYAP1
CHR7_31055166_31059416	ADCYAP1R1
CHR1_19472272_19476522	AFAR3
CHR2_236063974_236068258	AGAP1
CHRX_129126735_129134203	AIFM1
CHR14_31864773_31869023	AKAP6
CHR17_7961505_7966032	ALOXE3
CHR11_44287542_44291792	ALX4
CHRX_111969949_111974199	AMOT
CHR4_146235430_146242298	ANAPC10
CHR9_128713373_128717700	ANGPTL2
CHR9_43121306_43127040	ANKRD20A2
CHR9_43121306_43127040	ANKRD20A3
CHR1_144178364_144189191	ANKRD34A
CHR12_98071853_98076276	ANKS1B
CHRX_55036485_55044292	APEX2
CHRX_84142060_84146310	APOOL
CHR22_43523601_43527851	ARHGAP8
CHRX_101737313_101741876	ARMCX5
CHRX_2856594_2860892	ARSD
CHRX_24943025_24947275	ARX
CHR11_2248008_2252258	ASCL2
CHR9_132306592_132310919	ASS1
CHR9_118485929_118492834	ASTN2
CHR12_14406377_14410679	ATF7IP
CHR11_72199598_72203857	ATG16L2
CHR7_150315579_150322556	ATG9B
CHR11_277181_281443	ATHL1
CHR16_79623458_79627891	ATMIN
CHR4_94965599_94969850	ATOH1
CHRX_152451273_152455523	ATP2B3
CHRX_153306714_153320295	ATP6AP1
CHR18_74926884_74931227	ATP9B
CHR17_44561640_44566077	B4GALNT2
CHR21_29589590_29594357	BACH1
CHR14_103095583_103102404	BAG5
CHR22_36835828_36840122	BAIAP2L2
CHR10_29002929_29007194	BAMBI
CHR4_102556640_102560890	BANK1
CHR1_90954632_90958882	BARHL2
CHRX_152640016_152646581	BCAP31
CHR12_120940743_120945113	BCL7A
CHRX_39846248_39850498	BCOR
CHR22_21848902_21853474	BCR
CHR19_58485485_58490187	BIRC8
CHR14_53490270_53496862	BMP4
CHRX_153949403_153956330	BRCC3
CHR22_48603706_48610838	BRD1
CHR14_104837357_104841874	BRF1
CHRX_79951139_79955389	BRWD3
CHR10_93670215_93674481	BTAF1
CHR10_25342092_25349412	C10orf63
CHR12_32000119_32007517	C12orf35
CHR12_102413126_102417379	C12orf42
CHR14_103095583_103102404	C14orf153
CHR14_68328780_68336443	C14orf181
CHR17_42752845_42759338	C17orf57
CHR17_44154129_44158381	C17orf92
CHR18_46151889_46156150	C18orf24
CHR19_863450_869107	C19orf22
CHR19_14056689_14064674	C19orf67
CHR1_22832234_22837436	C1QA
CHR12_48016474_48020738	C1QL4
CHR1_111307297_111311589	C1orf103
CHR1_60311264_60315514	C1orf87
CHR1_155153565_155158073	C1orf92
CHR20_62178431_62189656	C20orf201
CHR21_45646024_45650288	C21orf123
CHR21_16485069_16489319	C21orf34
CHR21_29589590_29594357	C21orf41
CHR2_85691913_85697555	C2orf68
CHR4_184256596_184260846	C4orf38
CHR5_2801761_2808276	C5orf38
CHR8_11095508_11099785	C8orf16
CHR9_139003190_139007440	C9orf142
CHR9_102225962_102230212	C9orf30
CHR19_13477567_13481817	CACNA1A
CHR9_139888561_139892811	CACNA1B
CHR7_122312971_122317250	CADPS2
CHR19_51792746_51799566	CALM3
CHR10_75237426_75246380	CAMK2G
CHR17_74516657_74520949	CANT1
CHR15_42364720_42368996	CASC4
CHRX_41666450_41670712	CASK
CHR16_47872224_47876474	CBLN1
CHR17_75426914_75431308	CBX4
CHR2_222867609_222875444	CCDC140
CHR4_24522919_24527169	CCDC149
CHR12_118908530_118912780	CCDC64
CHR11_85240291_85247134	CCDC83
CHR11_66113765_66120630	CCDC87
CHR11_66113765_66120630	CCS
CHR11_814117_823762	CD151
CHR11_44540216_44544568	CD82
CHR3_45162143_45166418	CDCP1
CHR16_88277078_88281363	CDK10
CHR19_10536946_10544155	CDKN2D
CHR11_125437490_125441897	CDON
CHR6_4718178_4722431	CDYL
CHRX_151746666_151753457	CETN2
CHR3_127902307_127909640	CHCHD6
CHR12_6586037_6590312	CHD4
CHR1_6113636_6117886	CHD5
CHRX_72695943_72700595	CHIC1
CHRX_85188472_85192722	CHM
CHR16_56031591_56042441	CIAPIN1
CHR19_47477156_47481406	CIC
CHR19_50517223_50521474	CKM
CHR16_3006842_3017788	CLDN6
CHR6_46090774_46095053	CLIC5
CHR16_65154296_65158900	CMTM1
CHR16_65192213_65196919	CMTM3
CHR3_32404666_32409134	CMTM7
CHR3_32251674_32255969	CMTM8
CHR16_56031591_56042441	COQ9
CHR4_14611119_14616553	CPEB2
CHR5_175152715_175156965	CPLX2
CHR4_8641786_8646102	CPZ
CHR2_46694311_46701208	CRIPT
CHR10_52417623_52421873	CSTF2T
CHR10_126838269_126842519	CTBP2
CHR8_104449461_104453711	CTHRC1
CHR2_79590133_79594415	CTNNA2
CHR17_53386933_53391183	CUEDC1
CHR7_101242504_101248351	CUX1
CHRX_148852223_148865258	CXorf40B
CHR17_72044508_72048877	CYGB
CHR8_145659045_145669514	CYHR1
CHR20_52221149_52227431	CYP24A1
CHR10_94807510_94813326	CYP26C1
CHR1_60164261_60168550	CYP2J2
CHR6_168462489_168466783	DACT2
CHR12_43730399_43734649	DBX2
CHR14_52688922_52693250	DDHD1
CHR20_47324621_47331589	DDX27
CHR11_118166048_118170582	DDX6
CHR6_18372000_18376250	DEK
CHR1_40743519_40747783	DEM1
CHRX_50229727_50233977	DGKK
CHR2_38953106_38961614	DHX57
CHR10_724856_729108	DIP2C
CHRX_69578043_69582478	DLG3
CHR7_96469725_96474329	DLX6
CHR9_963463_967713	DMRT3
CHR16_45564286_45568579	DNAJA2
CHRX_153289570_153297121	DNASE1L1
CHR16_2222968_2227476	DNASE1L2
CHR19_12852530_12856835	DNASE2
CHR2_219960008_219964376	DNPEP
CHRX_117510398_117514649	DOCK11
CHR9_139125022_139132516	DPP7
CHRX_152562350_152566600	DUSP9
CHR10_131651258_131655581	EBF3
CHRX_65774858_65779108	EDA2R
CHR7_36155860_36160151	EEPD1
CHR11_814117_823762	EFCAB4A
CHR1_153314471_153318721	EFNA3
CHR11_124941007_124945376	EI24
CHRX_129068188_129075834	ELF4
CHRX_47381745_47389318	ELK1
CHRX_153252029_153261730	EMD
CHR10_119288445_119295777	EMX2
CHRX_48568726_48573207	ERAS
CHR8_670476_679300	ERICH1
CHR6_152166878_152172684	ESR1
CHR1_101130765_101137642	EXTL2
CHR20_44953415_44957665	EYA2
CHRX_154256837_154265707	F8A1
CHRX_154256837_154265707	F8A3
CHR1_46629074_46633333	FAAH
CHR9_128125448_128129718	FAM125B
CHR1_16271932_16276208	FAM131C
CHRX_68638302_68642552	FAM155B
CHR1_177975420_177979670	FAM163A
CHR5_99895522_99902283	FAM174A
CHR6_119440761_119445532	FAM184A
CHR1_113058686_113065467	FAM19A3
CHRX_153396661_153401164	FAM3A
CHR21_41607030_41611360	FAM3B
CHRX_153322195_153326546	FAM50A
CHRX_152516880_152521275	FAM58A
CHR17_18847068_18851318	FAM83G
CHR6_35524609_35528865	FANCE
CHR10_127570860_127578517	FANK1
CHR17_6616795_6621045	FBXO39
CHR19_50907354_50915869	FBXO46
CHR4_153672653_153679638	FBXW7
CHRX_54538086_54542824	FGD1
CHR11_128065692_128069990	FLI1
CHR3_73125168_73129558	FLJ10213
CHR16_12804459_12812913	FLJ11151
CHR17_77966359_77977412	FLJ22222
CHR9_138992676_138998015	FLJ45224
CHR10_8133172_8138953	FLJ45983
CHRX_153252029_153261730	FLNA
CHR16_2869818_2874068	FLYWCH2
CHR17_78283296_78287546	FN3K
CHR13_48444559_48449689	FNDC3A
CHR14_37133239_37137740	FOXA1
CHR20_22512190_22517602	FOXA2
CHR9_99651857_99656107	FOXE1
CHRX_49007482_49014010	FOXP3
CHR4_191095467_191099761	FRG1
CHRX_48211943_48222073	FTSJ1
CHR17_7458021_7462394	FXR2
CHR1_207911887_207916137	G0S2
CHRX_153425522_153432163	G6PD
CHRX_151553792_151558077	GABRQ
CHR10_26542099_26546349	GAD2
CHR10_125841123_125846593	GALNAC4S-6ST
CHR1_228266078_228270400	GALNT2
CHR18_73087220_73092242	GALR1
CHR9_88750806_88755424	GAS1
CHR10_8133172_8138953	GATA3
CHR18_17999901_18004163	GATA6
CHR9_135028347_135032622	GBGT1
CHR2_236740641_236744891	GBX2
CHRX_153306714_153320295	GDI1
CHR7_30510189_30514477	GGCT
CHR8_64113190_64117465	GGH
CHR13_19702317_19708646	GJB6
CHR20_56858597_56862847	GNAS
CHR14_51393699_51397949	GNG2
CHR1_233879927_233884177	GNG4
CHR1_84741061_84748331	GNG5
CHR8_41463737_41468079	GOLGA7
CHR2_171490456_171494797	GORASP2
CHRX_132376121_132380665	GPC4
CHR3_32119647_32123897	GPD1L
CHRX_48866273_48870523	GPKOW
CHRX_13866002_13870252	GPM6B
CHRX_135940749_135944999	GPR101
CHR4_22126020_22130270	GPR125
CHR1_234368954_234373246	GPR137B
CHR1_9111066_9115316	GPR157
CHR2_128137840_128142090	GPR17
CHRX_41666450_41670712	GPR34
CHR4_8629690_8634359	GPR78
CHRX_41666450_41670712	GPR82
CHRX_101790948_101796081	GPRASP1
CHRX_101850495_101857015	GPRASP2
CHR8_145694421_145700980	GPT
CHR19_40179585_40183919	GRAMD1A
CHR10_88115480_88119730	GRID1
CHR17_70366852_70372059	GRIN2C
CHR3_121940781_121947574	GTF2E1
CHR17_7843212_7847462	GUCY2D
CHRX_2753362_2758895	GYG2
CHR11_1974530_1978780	H19
CHR12_14814582_14819365	H2AFJ
CHR2_26317786_26324493	HADHB
CHR4_174684602_174690669	HAND2
CHR16_67694160_67699693	HAS3
CHR16_3006842_3017788	HCFC1R1
CHR20_30100217_30104467	HCK
CHRX_48541930_48546811	HDAC6
CHR2_241860174_241864424	HDLBP
CHR15_18970693_18978612	HERC2P3
CHR17_77966359_77977412	HEXDC
CHR1_208565419_208570016	HHAT
CHR10_94434122_94440470	HHEX
CHR6_26125196_26130635	HIST1H3A
CHR6_26125196_26130635	HIST1H4A
CHR12_14814582_14819365	HIST4H4
CHR1_42156006_42160465	HIVEP3
CHR17_50693869_50698124	HLF
CHR1_219115881_219120357	HLX
CHR16_1664778_1669053	HN1L
CHR19_8412150_8416623	HNRNPM
CHR1_60049620_60053870	HOOK1
CHR7_27185618_27194860	HOXA10
CHR7_27185618_27194860	HOXA11
CHR7_27205471_27209750	HOXA13
CHR7_27132414_27140424	HOXA3
CHR7_27149049_27157418	HOXA5
CHR7_27149049_27157418	HOXA6
CHR17_44057966_44062216	HOXB9
CHR12_52631480_52637334	HOXC12
CHR12_52615342_52620110	HOXC13
CHR2_176758052_176762398	HOXD1
CHR2_176691833_176696408	HOXD9
CHR17_14141674_14146040	HS3ST3B1
CHR11_43655324_43659656	HSD17B12
CHR5_118812602_118816871	HSD17B4
CHR1_19859984_19865549	HTR6
CHR8_38947353_38951642	HTRA4
CHRX_152709787_152716661	IDH3G
CHR10_91048282_91052532	IFIT2
CHRX_153425522_153432163	IKBKG
CHR17_35273198_35278747	IKZF3
CHR7_127832482_127841042	IMPDH1
CHR13_50924385_50931852	INTS6
CHR1_200061460_200065710	IPO9
CHR1_45983970_45992402	IPP
CHR12_64865769_64870046	IRAK3
CHR5_2801761_2808276	IRX2
CHR5_50711214_50718745	ISL1
CHR5_52317513_52321763	ITGA2
CHR10_7748170_7752440	ITIH5
CHR2_86518453_86522762	JMJD1A
CHR16_86190499_86194761	JPH3
CHR11_29994314_29998564	KCNA4
CHR19_55523696_55527946	KCNC3
CHRX_108754278_108758549	KCNE1L
CHR18_75721155_75725405	KCNG2
CHR3_19161520_19165770	KCNH8
CHR14_87858350_87866504	KCNK10
CHR11_2419296_2423877	KCNQ1
CHR11_107873573_107877823	KDELC2
CHR9_115900408_115904658	KIF12
CHR2_241407547_241411797	KIF1A
CHR8_145659045_145669514	KIFC2
CHR2_10097632_10102012	KLF11
CHR15_29402874_29409933	KLF13
CHR3_127558176_127562427	KLF15
CHR10_3816640_3820955	KLF6
CHR2_207738109_207743715	KLF7
CHR7_23108426_23112762	KLHL7
CHR10_134857050_134861300	KNDC1
CHR7_149039580_149043830	KRBA1
CHR18_19520059_19524309	LAMA3
CHR4_129198439_129202702	LARP2
CHRX_64670606_64674892	LAS1L
CHR12_48846616_48850870	LASS5
CHR2_169017580_169021904	LASS6
CHR21_39736166_39746448	LCA5L
CHR4_109303487_109312527	LEF1
CHR7_127665066_127669322	LEP
CHR2_128137840_128142090	LIMS2
CHR1_144178364_144189191	LIX1L
CHR19_11310571_11327968	LOC126075
CHR10_6223386_6227671	LOC142937
CHR7_65479274_65483524	LOC285908
CHR15_72206497_72211247	LOC440287
CHR4_14611119_14616553	LOC441009
CHR10_135113921_135121914	LOC619207
CHR10_724856_729108	LOC642278
CHR1_66027280_66032201	LOC645227
CHR7_156492468_156499486	LOC645249
CHR13_48444559_48449689	LOC647131
CHR1_204085118_204089383	LOC651713
CHRX_153015573_153019871	LOC728653
CHR11_133647984_133656029	LOC729860
CHRX_117989108_117993490	LONRF3
CHR11_66378048_66382298	LRFN4
CHR14_41143589_41147843	LRFN5
CHR4_3503191_3507486	LRPAP1
CHR21_44696320_44700570	LRRC3
CHR3_171012256_171016506	LRRC34
CHR1_13712079_13719940	LRRC38
CHR2_79590133_79594415	LRRTM1
CHR19_4490286_4494592	LSDP5
CHR19_40427634_40432500	LSR
CHR21_46470088_46476619	LSS
CHR8_143864260_143868510	LY6D
CHR8_144312304_144316620	LY6H
CHR11_10515894_10522850	LYVE1
CHR12_8992757_8997019	M6PR
CHR4_1270171_1274465	MAEA
CHR8_144582969_144587219	MAFA
CHRX_51649937_51654853	MAGED1
CHRX_51941164_51950142	MAGED4B
CHR15_21441332_21445582	MAGEL2
CHRX_48903686_48907936	MAGIX
CHR5_109049554_109053804	MAN2A1
CHR5_71435390_71439640	MAP1B
CHR19_17687802_17692058	MAP1S
CHR2_39516973_39521446	MAP4K3
CHR19_3752060_3756310	MATK
CHRX_153015573_153019871	MECP2
CHRX_70251797_70256081	MED12
CHR5_126650937_126655263	MEGF10
CHR7_116096194_116100444	MET
CHR2_170388763_170393166	METTL5
CHR2_227894718_227902438	MFF
CHR18_14165595_14169845	MGC26718
CHR6_109881367_109887383	MICAL1
CHRX_38542150_38548766	MID1IP1
CHR15_21358046_21362706	MKRN3
CHR19_6230209_6234459	MLLT1
CHR12_130875390_130879662	MMP17
CHR20_33274616_33278866	MMP24
CHR22_26526736_26530986	MN1
CHR15_54441435_54445685	MNS1
CHR22_29693437_29698184	MORC2
CHR21_36610875_36615149	MORC3
CHRX_102827489_102831783	MORF4L2
CHR9_123958510_123965419	MORN5
CHR1_165954331_165958612	MPZL1
CHR9_139562654_139568157	MRPL41
CHR9_103197483_103204217	MRPL50
CHR19_3710171_3716173	MRPL54
CHR8_81104311_81108561	MRPS28
CHR8_72918427_72922757	MSC
CHRX_11682698_11689695	MSL3
CHRX_64800735_64805032	MSN
CHR10_23420936_23425230	MSRB2
CHR4_4908806_4913282	MSX1
CHR16_55213718_55217968	MT1E
CHRX_153949403_153956330	MTCP1
CHR15_77998667_78006599	MTHFS
CHRX_149484226_149488500	MTM1
CHRX_149609002_149613254	MTMR1
CHRX_3271124_3275374	MXRA5
CHR19_55395196_55399446	MYH14
CHR8_42027885_42032135	MYST3
CHRX_84380834_84389958	NA
CHR11_63459543_63463838	NAT11
CHR7_158189474_158193750	NCAPG2
CHR3_138060262_138064512	NCK1
CHR15_21482767_21487043	NDN
CHR12_93920859_93925142	NDUFA12
CHR9_123958510_123965419	NDUFA8
CHRX_46886074_46892881	NDUFB11
CHR12_43555471_43559905	NELL2
CHR10_5441061_5445311	NET1
CHR2_182252708_182256999	NEUROD1
CHR16_55774241_55780945	NIP30
CHR10_101279199_101283449	NKX2-3
CHR4_85637661_85641911	NKX6-1
CHR7_156431677_156435927	NOM1
CHRX_70416691_70421721	NONO
CHR7_150315579_150322556	NOS3
CHR9_139057195_139067386	NPDC1
CHR5_32743796_32748171	NPR3
CHR6_108590454_108596669	NR2E1
CHR9_139315774_139320024	NRARP
CHR8_144991484_144999688	NRBP2
CHR11_64166613_64170863	NRXN2
CHRX_151746666_151753457	NSDHL
CHR7_33068109_33072434	NT5C3
CHR17_17143904_17148180	NT5M
CHR9_86469785_86475341	NTRK2
CHRX_70666157_70670455	OGT
CHR1_160259518_160263768	OLFML2B
CHR21_33316608_33320865	OLIG2
CHR20_62178431_62189656	OPRL1
CHR22_29416567_29421634	OSBP2
CHR12_131701975_131706225	P2RX2
CHR20_9766765_9771022	PAK7
CHR7_4867401_4871651	PAPOLB
CHR10_35140837_35147717	PARD3
CHR2_222867609_222875444	PAX3
CHR14_36197155_36201606	PAX9
CHRX_99548058_99552308	PCDH19
CHR5_140142559_140146809	PCDHA1
CHR5_140142559_140146809	PCDHA10
CHR5_140142559_140146809	PCDHA11
CHR5_140142559_140146809	PCDHA12
CHR5_140142559_140146809	PCDHA13
CHR5_140142559_140146809	PCDHA2
CHR5_140142559_140146809	PCDHA3
CHR5_140142559_140146809	PCDHA4
CHR5_140142559_140146809	PCDHA5
CHR5_140142559_140146809	PCDHA6
CHR5_140142559_140146809	PCDHA7
CHR5_140142559_140146809	PCDHA8
CHR5_140142559_140146809	PCDHAC2
CHR5_140491483_140495743	PCDHB5
CHR5_140786841_140791091	PCDHGA12
CHR5_140744088_140752416	PCDHGA8
CHR5_140841332_140849741	PCDHGC5
CHR19_7599671_7608762	PCP2
CHR15_99846960_99851210	PCSK6
CHR11_116605119_116611521	PCSK7
CHR1_66027280_66032201	PDE4B
CHR8_66915547_66919847	PDE7A
CHR4_158111246_158115496	PDGFC
CHRX_19268471_19272769	PDHA1
CHR13_27388676_27392926	PDX1
CHR7_94120123_94126914	PEG10
CHRX_55036485_55044292	PFKFB1
CHR10_6223386_6227671	PFKFB3
CHRX_77242907_77247207	PGK1
CHR19_51217406_51221663	PGLYRP1
CHRX_54085569_54091621	PHF8
CHR4_24841250_24845522	PI4K2B
CHRX_15259285_15267066	PIGA
CHR2_46694311_46701208	PIGF
CHR4_479509_486391	PIGG
CHR3_198177327_198183601	PIGZ
CHR22_30015962_30021974	PIK3IP1
CHR17_40560736_40569377	PLCD3
CHR16_80366930_80371180	PLCG2
CHR12_19170452_19174746	PLEKHA5
CHRX_48911716_48915976	PLP2
CHR3_147450806_147455156	PLSCR4
CHR1_204085118_204089383	PM20D1
CHR18_55714716_55718998	PMAIP1
CHR9_139562654_139568157	PNPLA7
CHR7_44128905_44133157	POLD2
CHR1_144178364_144189191	POLR3GL
CHRX_82646456_82654378	POU3F4
CHR3_73125168_73129558	PPP4R2
CHRX_48636638_48643870	PQBP1
CHR9_132526301_132530551	PRDM12
CHR1_13895821_13900071	PRDM2
CHR4_81320962_81325212	PRDM8
CHR8_69023656_69027906	PREX2
CHR7_729363_737313	PRKAR1B
CHR14_60854687_60859884	PRKCH
CHRX_12715913_12720201	PRPS2
CHR6_27325243_27329493	PRSS16
CHR8_18914726_18918976	PSD3
CHR2_232277979_232283484	PTMA
CHR19_55042322_55047043	PTOV1
CHR3_124785866_124790226	PTPLB
CHR3_61518782_61523060	PTPRG
CHR11_119103714_119108145	PVRL1
CHR6_163748964_163756937	QKI
CHR2_73192825_73197153	RAB11FIP5
CHR4_13094122_13098557	RAB28
CHRX_129126735_129134203	RAB33A
CHR1_227470001_227477469	RAB4A
CHR3_121940781_121947574	RABL3
CHR22_35501310_35505601	RABL4
CHR9_128713373_128717700	RALGPS1
CHR5_170218099_170222349	RANBP17
CHR2_204107497_204111803	RAPH1
CHR3_159932155_159936469	RARRES1
CHR7_149668877_149673139	RARRES2
CHR9_84867113_84871412	RASEF
CHR4_53419751_53424002	RASL11B
CHR7_155126405_155130655	RBM33
CHRX_135789791_135794105	RBMX
CHR2_86417500_86421788	REEP1
CHRX_16871234_16875484	REPS2
CHR6_111907826_111915111	REV3L
CHR19_13977347_13981597	RFX1
CHR1_182037376_182041626	RGL1
CHR20_62178431_62189656	RGS19
CHR22_20232259_20238765	RIMBP3B
CHR7_122312971_122317250	RNF148
CHR3_197714229_197718479	RNF168
CHR11_116605119_116611521	RNF214
CHR6_89727464_89733534	RNGTT
CHR11_492433_500773	RNH1
CHR9_93750233_93755765	ROR2
CHR4_109757670_109765020	RPL34
CHRX_118808852_118813134	RPL39
CHR10_92617754_92622004	RPP30
CHR11_14336439_14340789	RRAS2
CHR16_55774241_55780945	RSPRY1
CHR2_55129080_55134738	RTN4
CHR9_136354667_136358998	RXRA
CHRX_18281949_18286222	SCML2
CHR3_38665417_38669668	SCN5A
CHR7_29995152_29999402	SCRN1
CHR11_614174_620673	SCT
CHR3_124399998_124404248	SEC22A
CHR3_171163773_171168039	SEC62
CHR17_7398839_7409152	SENP3
CHR3_198075673_198079923	SENP5
CHR6_76365243_76369710	SENP6
CHR1_25995753_26000003	SEPN1
CHR11_57118102_57123069	SERPING1
CHR22_24891939_24896373	SEZ6L
CHR19_2184315_2190828	SF3A2
CHRY_1666985_1675097	SFRS17A
CHR1_166458369_166462632	SFT2D2
CHR12_110324634_110328884	SH2B3
CHR21_39736166_39746448	SH3BGR
CHR15_81903645_81911332	SH3GL3
CHRX_19814817_19819140	SH3KBP1
CHR1_152737818_152744713	SHE
CHR15_43266706_43270956	SHF
CHR7_96176349_96180639	SHFM1
CHR3_171554707_171560854	SKIL
CHR13_98202135_98206409	SLC15A1
CHRX_73554309_73558861	SLC16A2
CHR2_113116497_113120747	SLC20A1
CHR11_2874026_2885046	SLC22A18
CHR11_2874026_2885046	SLC22A18AS
CHR5_140662866_140667296	SLC25A2
CHR7_87339979_87347104	SLC25A40
CHR7_5285600_5289935	SLC29A4
CHR20_44768185_44772436	SLC2A10
CHR1_101130765_101137642	SLC30A7
CHRX_48653111_48657679	SLC35A2
CHRX_48211943_48222073	SLC38A5
CHR1_95055022_95059514	SLC44A3
CHR11_20574021_20578465	SLC6A5
CHR19_38407789_38412048	SLC7A10
CHR2_40531963_40536213	SLC8A1
CHRX_46502666_46507051	SLC9A7
CHR17_30799135_30803396	SLFN13
CHRX_144703541_144711453	SLITRK2
CHR6_84471449_84479331	SNAP91
CHR5_121672218_121676550	SNCAIP
CHR5_175987067_175993663	SNCB
CHR19_54295189_54299439	SNRNP70
CHR1_98896300_98900762	SNX7
CHR12_92484228_92493169	SOCS2
CHR13_35685926_35690225	SOHLH2
CHR4_7241872_7246122	SORCS2
CHR11_120824629_120828879	SORL1
CHRX_47745177_47751821	SPACA5
CHRX_47745177_47751821	SPACA5B
CHR10_22669129_22675181	SPAG6
CHR4_52608849_52613099	SPATA18
CHR1_48709519_48713932	SPATA6
CHR2_228753836_228758105	SPHKAP
CHRX_57037917_57042183	SPIN3
CHR5_136862132_136866394	SPOCK1
CHRX_152709787_152716661	SSR4
CHR10_17535510_17539760	ST8SIA6
CHRX_122918735_122924037	STAG2
CHR19_1153297_1158391	STK11
CHR10_133969956_133974967	STK32C
CHR20_56656233_56661218	STX16
CHR19_7599671_7608762	STXBP2
CHR3_67786948_67791228	SUCLG2
CHR21_45061647_45068045	SUMO3
CHR1_221603274_221607597	SUSD4
CHR10_30063986_30068236	SVIL
CHR19_15075713_15079982	SYDE1
CHRX_47363451_47367701	SYN1
CHR6_86404975_86413246	SYNCRIP
CHRX_70499338_70503588	TAF1
CHRX_153289570_153297121	TAZ
CHR11_120396539_120400789	TBCEL
CHRX_9387868_9393950	TBL1X
CHR7_35259017_35263267	TBX20
CHR15_54994624_55002773	TCF12
CHR10_97443140_97448202	TCTN3
CHR1_152737818_152744713	TDRD10
CHR9_99210624_99214878	TDRD7
CHR3_46849839_46854089	TESSP2
CHR15_54441435_54445685	TEX9
CHR6_10518785_10526956	TFAP2A
CHR20_54634264_54638555	TFAP2C
CHRX_48787130_48791434	TFE3
CHR6_41808819_41815475	TFEB
CHR8_56844754_56851980	TGS1
CHR6_24771753_24778594	THEM2
CHR10_25342092_25349412	THNSL1
CHR16_3006842_3017788	THOC6
CHRX_48636638_48643870	TIMM17B
CHRX_47363451_47367701	TIMP1
CHR15_27900293_27905498	TJP1
CHR9_81373007_81378196	TLE4
CHR4_154821390_154825650	TLR2
CHR19_47505827_47510077	TMEM145
CHR5_72448657_72455661	TMEM171
CHR14_104141392_104145642	TMEM179
CHR19_11310571_11327968	TMEM205
CHR19_16629437_16633771	TMEM38A
CHR1_199389480_199393752	TMEM9
CHR13_100124300_100128550	TMTC4
CHR16_3006842_3017788	TNFRSF12A
CHR1_12042520_12046770	TNFRSF8
CHR20_41974720_41978970	TOX2
CHR20_32752308_32756680	TP53INP2
CHR21_10012041_10016291	TPTE
CHR2_238890320_238894673	TRAF3IP1
CHR11_36487632_36494339	TRAF6
CHRX_152388489_152392783	TREX2
CHR17_52345642_52349908	TRIM25
CHR7_99354302_99358590	TRIM4
CHR1_246083623_246087873	TRIM58
CHR3_32831013_32837362	TRIM71
CHR7_100299473_100303736	TRIP6
CHR7_27668269_27672627	TSL
CHRX_54480077_54484327	TSR2
CHR6_24771753_24778594	TTRAP
CHRY_22165190_22169440	TTTY13
CHR22_16970058_16974339	TUBA8
CHR15_41445253_41456779	TUBGCP4
CHR7_19123070_19127320	TWIST1
CHRX_118589026_118593314	UBE2A
CHR3_23216311_23220561	UBE2E2
CHR8_103492921_103497593	UBR5
CHRX_152388489_152392783	UCHL5IP
CHR4_141708659_141712957	UCP1
CHR7_100324488_100328738	UFSP1
CHR4_39204683_39209106	UGDH
CHR4_115731969_115740284	UGT8
CHR2_45334828_45339084	UNQ6975
CHR1_159281591_159285881	USF1
CHR2_85691913_85697555	USP39
CHR12_94465980_94472858	USP44
CHRX_55531606_55535856	USP51
CHRX_47402530_47407004	UXT
CHR6_30986460_30999230	VARS2
CHR9_135846476_135850726	VAV2
CHR10_118886836_118891302	VAX1
CHR12_121945853_121950165	VPS37B
CHR7_49780302_49784609	VWC2
CHR13_26026339_26030589	WASF3
CHRX_102494535_102498834	WBP5
CHR7_5192860_5197169	WIPI2
CHR3_13895869_13900119	WNT7A
CHR19_7599671_7608762	XAB2
CHRX_100069804_100074054	XKRX
CHR2_32353034_32357284	YIPF4
CHR16_30009956_30018522	YPEL3
CHR3_28362163_28369079	ZCWPW2
CHR11_19091767_19096034	ZDHHC13
CHRX_74658850_74663100	ZDHHC15
CHR16_73736425_73740730	ZFP1
CHR19_41561168_41565418	ZFP14
CHR5_178252021_178256271	ZFP2
CHR19_61738628_61742883	ZFP28
CHR19_42837379_42841653	ZFP30
CHR9_114858067_114862317	ZFP37
CHR4_189150418_189154668	ZFP42
CHRX_136472511_136476761	ZIC3
CHR3_148592660_148601370	ZIC4
CHR1_35269128_35273425	ZMYM6
CHR12_132213785_132218036	ZNF10
CHR7_6712341_6717031	ZNF12
CHR20_18213169_18217906	ZNF133
CHR19_63258918_63263201	ZNF135
CHR19_19704171_19708421	ZNF14
CHR12_132163609_132168304	ZNF140
CHR4_318116_324063	ZNF141
CHR16_3386996_3394526	ZNF174
CHRX_47745177_47751821	ZNF182
CHR9_103197483_103204217	ZNF189
CHR2_95186101_95195687	ZNF2
CHR19_12108794_12115640	ZNF20
CHR19_49143736_49147986	ZNF221
CHR19_49305880_49312501	ZNF225
CHR17_4955128_4961206	ZNF232
CHR19_49500260_49504510	ZNF235
CHR19_19834215_19838471	ZNF253
CHR19_63150101_63154389	ZNF256
CHR12_132069628_132073878	ZNF26
CHR19_41710260_41714510	ZNF260
CHR19_62391180_62395430	ZNF264
CHR19_9406484_9410734	ZNF266
CHR12_132264567_132268967	ZNF268
CHR19_63382707_63387868	ZNF274
CHR5_150263834_150268125	ZNF300
CHR10_43460906_43467832	ZNF32
CHR19_58136900_58141159	ZNF321
CHR19_63353207_63357460	ZNF329
CHR20_25624719_25628969	ZNF337
CHR19_58353346_58357625	ZNF347
CHR19_57181141_57185391	ZNF350
CHR5_178416521_178420962	ZNF354C
CHR19_41784560_41791911	ZNF382
CHR19_63137601_63142052	ZNF418
CHR19_57243135_57247385	ZNF432
CHR16_3386996_3394526	ZNF434
CHR5_178297329_178303085	ZNF454
CHR19_61707523_61711773	ZNF471
CHR3_44742627_44746877	ZNF501
CHR2_27655896_27660178	ZNF512
CHR19_57589432_57597786	ZNF528
CHR19_2788944_2793231	ZNF555
CHR19_9292427_9296677	ZNF559
CHR19_41671427_41675677	ZNF566
CHR19_41866869_41872891	ZNF567
CHR19_42774070_42781031	ZNF571
CHR19_42961290_42965540	ZNF573
CHR19_57082259_57086509	ZNF577
CHR19_61594264_61600201	ZNF582
CHR16_3432741_3436991	ZNF597
CHR12_132042191_132046465	ZNF605
CHR19_63201740_63210026	ZNF606
CHR19_57527876_57532172	ZNF610
CHR19_57118999_57123290	ZNF613
CHR19_57222580_57226929	ZNF614
CHR19_57198064_57202314	ZNF615
CHR19_20635443_20639742	ZNF626
CHR19_60676010_60680260	ZNF628
CHR1_40710052_40716638	ZNF642
CHR1_40684865_40690052	ZNF643
CHR19_57099309_57103576	ZNF649
CHR17_44794084_44798334	ZNF652
CHR19_61679805_61684055	ZNF667
CHR19_62930004_62934295	ZNF671
CHR1_225814366_225818616	ZNF678
CHR1_40766319_40770665	ZNF684
CHR19_61795003_61799253	ZNF71
CHRX_84380834_84389958	ZNF711
CHR4_110901_115169	ZNF718
CHR16_30452915_30457195	ZNF747
CHRX_134302886_134309123	ZNF75D
CHR15_33066996_33071261	ZNF770
CHR19_62679975_62684250	ZNF772
CHR19_62946520_62957973	ZNF776
CHR19_42686180_42690430	ZNF793
CHR19_63478629_63482921	ZNF8
CHR19_19869264_19873536	ZNF93
CHR20_47324621_47331589	ZNFX1
CHR19_5402941_5407191	ZNRF4
CHR17_35273198_35278747	ZPBP2
CHR15_41445253_41456779	ZSCAN29
CHR19_61567819_61575064	ZSCAN5A
CHR2_120015014_120019266	hCG_17324
