# Supplementary material for: Differences among brain tumor stem cell types and fetal neural stem cells in focal regions of histone modifications and DNA methylation, broad regions of modifications, and bivalent promoters
Source: BMC Genomics. 2014 Aug 27;15(1):724. doi: 10.1186/1471-2164-15-724 (PMC4155105; doi:10.1186/1471-2164-15-724)
Supplement: Supplementary file 45 — Additional file 45: Output of DAVID gene classification tool for genes that are bivalent (H3K4me3+/H3K27me3+) in their promoters in fNSCs and are only H3K27me3+ in all BTSC types. (XLS 104 KB) [file 12864_2014_6396_MOESM45_ESM.xls]

## Sheet: DAVIDchart_fNSCK4K27toK27onlyal
Category	Term	Count	%	PValue	Genes	List Total	Pop Hits	Pop Total	Fold Enrichment	Bonferroni	Benjamini	FDR
SP_PIR_KEYWORDS	glycoprotein	83	43.0052	1.44899e-10	KCNK17, ADCY4, SLC5A5, OR2A1, TSPAN2, SLC6A20, FAM20A, SLC9A3, WNT3A, GABRB1, NELL1, LRTM1, DUOX2, OR2A42, DUOX1, FSTL3, VIPR1, VIPR2, TMEM179, CDH22, GLT8D2, DMKN, KLK10, WNT6, KCNQ1, TFPI2, VWA2, KLK13, CHRNA2, DUOXA2, DUOXA1, RXFP3, PKD2L1, CRHR2, C1QB, SLC26A5, ZPBP2, DLL4, PLA2G7, GPR17, IGSF9, MFAP5, CTSH, HS3ST3B1, NGF, ACR, PRLHR, OPRK1, NPY2R, GPR64, KCNA1, MFSD4, TNFRSF8, MME, FXYD5, CP…	191	4318	19235	1.93577	4.20206e-08	4.20206e-08	1.92627e-07
UP_SEQ_FEATURE	glycosylation site:N-linked (GlcNAc...)	79	40.9326	7.62369e-10	KCNK17, ADCY4, SLC5A5, OR2A1, TSPAN2, SLC6A20, FAM20A, SLC9A3, WNT3A, GABRB1, NELL1, LRTM1, DUOX2, OR2A42, DUOX1, FSTL3, VIPR1, VIPR2, TMEM179, CDH22, GLT8D2, KLK10, WNT6, KCNQ1, TFPI2, VWA2, KLK13, CHRNA2, DUOXA2, DUOXA1, RXFP3, PKD2L1, CRHR2, SLC26A5, ZPBP2, DLL4, PLA2G7, GPR17, IGSF9, MFAP5, CTSH, HS3ST3B1, NGF, ACR, PRLHR, OPRK1, NPY2R, GPR64, KCNA1, MFSD4, TNFRSF8, MME, CPZ, CD177, FCN2, FND…	190	4129	19113	1.92468	4.88679e-07	4.88679e-07	1.13614e-06
SP_PIR_KEYWORDS	signal	62	32.1244	1.88855e-07	FGF19, EDN3, RARRES2, FAM20A, WNT3A, NELL1, LRTM1, GABRB1, DUOX2, FSTL3, DUOX1, VIPR1, VIPR2, CDH22, DMKN, KLK10, FAM150B, WNT6, TFPI2, VWA2, KLK13, CHRNA2, GRP, C1QB, CRHR2, ZPBP2, DLL4, PLA2G7, NPPB, SCGB3A1, IGSF9, MFAP5, CTSH, NGF, ACR, GPR64, TNFRSF8, FXYD5, TRH, CPZ, CD177, FCN2, FNDC1, PCSK9, PRAP1, CD24, GML, OLFM1, LRFN2, GABRD, PTPRB, VSTM2A, FLT1, FLT4, KLK1, CACNA2D3, DKK1, EPHA8, PTT…	191	3250	19235	1.92118	5.47665e-05	2.73836e-05	0.000251062
UP_SEQ_FEATURE	signal peptide	62	32.1244	1.92638e-07	FGF19, EDN3, RARRES2, FAM20A, WNT3A, NELL1, LRTM1, GABRB1, DUOX2, FSTL3, DUOX1, VIPR1, VIPR2, CDH22, DMKN, KLK10, FAM150B, WNT6, TFPI2, VWA2, KLK13, CHRNA2, GRP, C1QB, CRHR2, ZPBP2, DLL4, PLA2G7, NPPB, SCGB3A1, IGSF9, MFAP5, CTSH, NGF, ACR, GPR64, TNFRSF8, FXYD5, TRH, CPZ, CD177, FCN2, FNDC1, PCSK9, PRAP1, CD24, GML, OLFM1, LRFN2, GABRD, PTPRB, VSTM2A, FLT1, FLT4, KLK1, CACNA2D3, DKK1, EPHA8, PTT…	190	3250	19113	1.91904	0.000123474	6.17387e-05	0.000287085
SP_PIR_KEYWORDS	Secreted	35	18.1347	4.89603e-05	FGF19, EDN3, RARRES2, FAM20A, NELL1, WNT3A, FSTL3, TRH, CPZ, FCN2, FNDC1, DMKN, PCSK9, KLK10, PRAP1, FAM150B, WNT6, TFPI2, KLK13, VWA2, VSTM2A, FLT1, GRP, C1QB, DKK1, ZPBP2, PLA2G7, NPPB, SCGB3A1, C11ORF45, ABO, MFAP5, BMP6, NGF, TLL1	191	1689	19235	2.08688	0.0140985	0.00472176	0.0650678
SP_PIR_KEYWORDS	ionic channel	13	6.73575	7.90817e-05	KCNK17, GABRD, GABRB1, KCNA1, CACNA2D3, FXYD5, PKD2L1, KCNJ5, CACNA1E, KCNQ1, CACNA1A, KCNG1, CHRNA2	191	318	19235	4.11694	0.0226736	0.00571724	0.105079
GOTERM_BP_FAT	GO:0007267~cell-cell signaling	19	9.84456	8.12341e-05	GJD2, GABRD, EDN3, TRHDE, OPRK1, WNT3A, SNCA, KCNA1, MME, VIPR1, TRH, VIPR2, BARX1, GAD2, SLC6A5, CACNA1E, CD24, WNT6, CACNA1A	147	600	13528	2.9142	0.114868	0.114868	0.13491
SP_PIR_KEYWORDS	ion transport	17	8.80829	0.000208177	KCNK17, GABRD, SLC5A5, GABRB1, SLC9A3, KCNA1, FXYD5, CACNA2D3, PKD2L1, KCNJ5, ATP6V1C2, CACNA1E, SLC30A2, KCNQ1, CACNA1A, KCNG1, CHRNA2	191	578	19235	2.96196	0.0585909	0.0120029	0.276394
UP_SEQ_FEATURE	topological domain:Cytoplasmic	54	27.9793	0.000260398	KCNK17, ADCY4, OR2A1, SLC5A5, TSPAN2, SLC6A20, SLC9A3, LRTM1, GABRB1, OR2A42, DUOX2, DUOX1, SYT6, VIPR1, VIPR2, CDH22, GLT8D2, KCNG1, CHRNA2, GJD2, DUOXA2, DUOXA1, RXFP3, PKD2L1, CRHR2, SLC26A5, DLL4, GPR17, SLC27A2, IGSF9, HS3ST3B1, PRLHR, NPY2R, OPRK1, GPR64, MME, TNFRSF8, FXYD5, SLC30A2, LRFN2, PTPRB, GABRD, TRHDE, FLT1, OR2A7, FLT4, CACNA2D3, KCNJ5, SLC6A7, EPHA8, SLC6A5, PTTG1IP, CACNA1E, AB…	190	3374	19113	1.60999	0.153747	0.0541258	0.387365
UP_SEQ_FEATURE	topological domain:Extracellular	46	23.8342	0.000282953	ADCY4, OR2A1, SLC5A5, PRLHR, TSPAN2, SLC6A20, LRTM1, SLC9A3, GABRB1, NPY2R, OPRK1, OR2A42, DUOX2, GPR64, DUOX1, MME, TNFRSF8, VIPR1, FXYD5, VIPR2, CDH22, LRFN2, CHRNA2, GJD2, GABRD, PTPRB, TRHDE, FLT1, OR2A7, DUOXA2, DUOXA1, RXFP3, FLT4, CACNA2D3, PKD2L1, KCNJ5, CRHR2, SLC26A5, SLC6A7, EPHA8, SLC6A5, DLL4, PTTG1IP, CACNA1E, GPR17, IGSF9, CACNA1A	190	2719	19113	1.70186	0.165897	0.0443368	0.420852
SP_PIR_KEYWORDS	disulfide bond	48	24.8705	0.000384198	FGF19, EDN3, OR2A1, GABRB1, NELL1, OR2A42, FSTL3, VIPR1, VIPR2, KLK10, TFPI2, KLK13, CHRNA2, VWA2, RXFP3, CRHR2, C1QB, DLL4, NPPB, GPR17, MFAP5, CTSH, IGSF9, HS3ST3B1, NGF, ACR, PRLHR, OPRK1, NPY2R, TNFRSF8, MME, CPZ, FCN2, PCSK9, GML, OLFM1, LRFN2, GABRD, FLT1, TRHDE, VSTM2A, FLT4, KLK1, CACNA2D3, DKK1, CACNA1E, CACNA1A, TLL1, BMP6	191	2924	19235	1.65319	0.105454	0.0184017	0.509546
GOTERM_BP_FAT	GO:0014032~neural crest cell development	5	2.59067	0.000417656	FGF19, EDN3, FOXC2, CYP26A1, ISL1	147	33	13528	13.9435	0.466049	0.26928	0.691804
GOTERM_BP_FAT	GO:0014033~neural crest cell differentiation	5	2.59067	0.000417656	FGF19, EDN3, FOXC2, CYP26A1, ISL1	147	33	13528	13.9435	0.466049	0.26928	0.691804
GOTERM_MF_FAT	GO:0015267~channel activity	14	7.25389	0.000624458	KCNK17, GABRD, GJD2, GABRB1, KCNA1, CACNA2D3, FXYD5, PKD2L1, KCNJ5, CACNA1E, KCNQ1, CACNA1A, KCNG1, CHRNA2	144	412	12983	3.06368	0.213759	0.213759	0.862679
GOTERM_MF_FAT	GO:0022803~passive transmembrane transporter activity	14	7.25389	0.000638733	KCNK17, GABRD, GJD2, GABRB1, KCNA1, CACNA2D3, FXYD5, PKD2L1, KCNJ5, CACNA1E, KCNQ1, CACNA1A, KCNG1, CHRNA2	144	413	12983	3.05626	0.218071	0.115732	0.88232
SP_PIR_KEYWORDS	developmental protein	19	9.84456	0.000736674	MYOD1, HMX2, PRR15, FLT1, WNT3A, ISL1, T, NDE1, DKK1, NDRG4, DLL4, NEUROD2, FOXC2, ALX4, WNT6, IGSF9, OLFM1, TLL1, BMP6	191	779	19235	2.45626	0.192421	0.0300693	0.974907
SP_PIR_KEYWORDS	voltage-gated channel	8	4.14508	0.00073684	KCNJ5, KCNK17, KCNA1, CACNA1E, CACNA2D3, KCNQ1, KCNG1, CACNA1A	191	150	19235	5.37103	0.19246	0.0263665	0.975124
SP_PIR_KEYWORDS	membrane	84	43.5233	0.000800161	KCNK17, ADCY4, SLC5A5, OR2A1, TSPAN2, SLC6A20, SLC9A3, GABRB1, LRTM1, DUOX2, SNCA, OR2A42, DUOX1, SYT6, VIPR1, VIPR2, SKAP1, TMEM179, CDH22, GLT8D2, DIRAS2, ELOVL7, KCNQ1, KCNG1, CCDC108, CHRNA2, GJD2, DUOXA2, DUOXA1, RXFP3, CYP26A1, PKD2L1, MCTP1, CRHR2, SLC26A5, DLL4, GPR17, IGSF9, RAB11FIP1, SLC27A2, HS3ST3B1, SNTG2, PRLHR, LIMS2, OPRK1, NPY2R, GPR64, KCNA1, MFSD4, CYP4F22, TNFRSF8, MME, FXYD5…	191	6256	19235	1.3522	0.207165	0.0254635	1.05851
GOTERM_MF_FAT	GO:0046873~metal ion transmembrane transporter activity	12	6.21762	0.00100725	KCNJ5, KCNK17, SNCA, KCNA1, SLC30A2, CACNA1E, CACNA2D3, KCNQ1, KCNG1, PKD2L1, CACNA1A, CHRNA2	144	328	12983	3.29853	0.321578	0.121315	1.38808
UP_SEQ_FEATURE	transmembrane region	69	35.7513	0.00107075	KCNK17, ADCY4, SLC5A5, OR2A1, TSPAN2, SLC6A20, SLC9A3, LRTM1, GABRB1, OR2A42, DUOX2, DUOX1, SYT6, VIPR1, VIPR2, TMEM179, CDH22, GLT8D2, ELOVL7, KCNQ1, KCNG1, CCDC108, CHRNA2, GJD2, DUOXA2, DUOXA1, RXFP3, PKD2L1, MCTP1, CRHR2, SLC26A5, DLL4, GPR17, IGSF9, SLC27A2, HS3ST3B1, PRLHR, OPRK1, NPY2R, GPR64, MFSD4, KCNA1, TNFRSF8, MME, FXYD5, SLC30A2, LRFN2, GABRD, PTPRB, TRHDE, FLT1, OR2A7, FLT4, XKR7, …	190	4911	19113	1.41337	0.496774	0.128329	1.58389
GOTERM_MF_FAT	GO:0005216~ion channel activity	13	6.73575	0.00115058	KCNK17, GABRD, GABRB1, KCNA1, CACNA2D3, FXYD5, PKD2L1, KCNJ5, CACNA1E, KCNQ1, CACNA1A, KCNG1, CHRNA2	144	386	12983	3.03647	0.358039	0.104888	1.58414
GOTERM_CC_FAT	GO:0031226~intrinsic to plasma membrane	27	13.9896	0.00137228	PRLHR, SLC6A20, NPY2R, GABRB1, OPRK1, KCNA1, GPR64, MME, VIPR1, VIPR2, CD24, KCNQ1, KCNG1, CHRNA2, PTPRB, GABRD, FLT1, TRHDE, RXFP3, FLT4, KCNJ5, CRHR2, SLC6A7, EPHA8, SLC6A5, GPR17, HS3ST3B1	148	1215	12782	1.91922	0.269823	0.269823	1.74392
GOTERM_BP_FAT	GO:0046928~regulation of neurotransmitter secretion	4	2.07254	0.0014202	EDN3, SNCA, CACNA1A, NGF	147	21	13528	17.529	0.881714	0.509118	2.3341
GOTERM_BP_FAT	GO:0007268~synaptic transmission	11	5.69948	0.00146668	GABRD, GJD2, GAD2, OPRK1, SLC6A5, SNCA, KCNA1, CACNA1E, CD24, VIPR1, CACNA1A	147	298	13528	3.39698	0.889701	0.423708	2.40961
SP_PIR_KEYWORDS	transmembrane	69	35.7513	0.00149044	KCNK17, ADCY4, SLC5A5, OR2A1, TSPAN2, SLC6A20, SLC9A3, LRTM1, GABRB1, OR2A42, DUOX2, DUOX1, SYT6, VIPR1, VIPR2, TMEM179, CDH22, GLT8D2, ELOVL7, KCNQ1, KCNG1, CCDC108, CHRNA2, GJD2, DUOXA2, DUOXA1, RXFP3, PKD2L1, MCTP1, CRHR2, SLC26A5, DLL4, GPR17, IGSF9, SLC27A2, HS3ST3B1, PRLHR, OPRK1, NPY2R, GPR64, MFSD4, KCNA1, TNFRSF8, MME, FXYD5, SLC30A2, LRFN2, GABRD, PTPRB, TRHDE, FLT1, OR2A7, FLT4, XKR7, …	191	4973	19235	1.3973	0.351148	0.042333	1.96333
GOTERM_MF_FAT	GO:0022838~substrate specific channel activity	13	6.73575	0.00149278	KCNK17, GABRD, GABRB1, KCNA1, CACNA2D3, FXYD5, PKD2L1, KCNJ5, CACNA1E, KCNQ1, CACNA1A, KCNG1, CHRNA2	144	398	12983	2.94492	0.437379	0.108661	2.05078
GOTERM_BP_FAT	GO:0006811~ion transport	19	9.84456	0.00155352	KCNK17, GABRD, SLC5A5, SLC9A3, GABRB1, KCNA1, UCP1, FXYD5, CACNA2D3, PKD2L1, KCNJ5, ATP6V1C2, SLC26A5, CACNA1E, SLC30A2, KCNQ1, CACNA1A, KCNG1, CHRNA2	147	768	13528	2.27671	0.90321	0.373146	2.55057
GOTERM_CC_FAT	GO:0044459~plasma membrane part	41	21.2435	0.00158778	PRLHR, LIMS2, SLC6A20, SLC9A3, GABRB1, NPY2R, OPRK1, KCNA1, GPR64, DUOX1, MME, SYT6, VIPR1, VIPR2, GAD2, DIRAS2, PCSK9, CD24, KCNQ1, KCNG1, CHRNA2, TES, GJD2, GABRD, PTPRB, TRHDE, FLT1, RXFP3, FLT4, KCNJ5, CRHR2, SLC6A7, EPHA8, SLC6A5, DSP, CACNA1E, GPR17, IGSF9, CACNA1A, HS3ST3B1, SNTG2	148	2203	12782	1.60734	0.305033	0.166353	2.01522
GOTERM_BP_FAT	GO:0006140~regulation of nucleotide metabolic process	7	3.62694	0.00159836	ACR, ADCY4, GNAL, OPRK1, NPY2R, PGAM1, GUCY1A3	147	116	13528	5.55337	0.909523	0.329977	2.62326
GOTERM_CC_FAT	GO:0005887~integral to plasma membrane	26	13.4715	0.00215758	PRLHR, SLC6A20, NPY2R, GABRB1, OPRK1, KCNA1, GPR64, MME, VIPR1, VIPR2, KCNQ1, KCNG1, CHRNA2, PTPRB, GABRD, FLT1, TRHDE, RXFP3, FLT4, KCNJ5, CRHR2, SLC6A7, EPHA8, SLC6A5, GPR17, HS3ST3B1	148	1188	12782	1.89014	0.390197	0.151999	2.72923
GOTERM_BP_FAT	GO:0048762~mesenchymal cell differentiation	5	2.59067	0.00219516	FGF19, EDN3, FOXC2, CYP26A1, ISL1	147	51	13528	9.02228	0.963145	0.375958	3.58606
GOTERM_BP_FAT	GO:0014031~mesenchymal cell development	5	2.59067	0.00219516	FGF19, EDN3, FOXC2, CYP26A1, ISL1	147	51	13528	9.02228	0.963145	0.375958	3.58606
GOTERM_MF_FAT	GO:0022836~gated channel activity	11	5.69948	0.00226736	GABRD, KCNJ5, KCNK17, GABRB1, KCNA1, CACNA1E, CACNA2D3, KCNQ1, KCNG1, CACNA1A, CHRNA2	144	310	12983	3.19922	0.58269	0.135543	3.09946
GOTERM_BP_FAT	GO:0045944~positive regulation of transcription from RNA polymerase II promoter	12	6.21762	0.0022903	MYOD1, T, ATOH1, MYOCD, GLIS1, FOXC2, POU4F2, IRF4, ISL1, ALX4, SKAP1, BMP6	147	371	13528	2.97662	0.968063	0.349814	3.73871
GOTERM_BP_FAT	GO:0060485~mesenchyme development	5	2.59067	0.00235841	FGF19, EDN3, FOXC2, CYP26A1, ISL1	147	52	13528	8.84877	0.971175	0.325684	3.84786
GOTERM_CC_FAT	GO:0034702~ion channel complex	9	4.66321	0.00254097	GABRD, KCNJ5, GABRB1, KCNA1, CACNA1E, KCNQ1, KCNG1, CACNA1A, CHRNA2	148	205	12782	3.79163	0.441568	0.135545	3.20695
GOTERM_BP_FAT	GO:0051588~regulation of neurotransmitter transport	4	2.07254	0.00266901	EDN3, SNCA, CACNA1A, NGF	147	26	13528	14.158	0.981943	0.330632	4.34413
GOTERM_BP_FAT	GO:0030182~neuron differentiation	13	6.73575	0.00280529	EDN3, HELT, WNT3A, ISL1, ATOH1, POU4F3, NEUROD2, PCSK9, POU4F2, CD24, IGSF9, CACNA1A, NGF	147	438	13528	2.7314	0.985293	0.318588	4.5611
GOTERM_MF_FAT	GO:0005261~cation channel activity	10	5.18135	0.00339673	KCNJ5, KCNK17, KCNA1, CACNA1E, CACNA2D3, KCNQ1, KCNG1, PKD2L1, CACNA1A, CHRNA2	144	275	12983	3.27854	0.730171	0.170671	4.6098
GOTERM_CC_FAT	GO:0005576~extracellular region	37	19.171	0.00367512	FGF19, EDN3, RARRES2, FAM20A, NELL1, WNT3A, FSTL3, TRH, CPZ, FCN2, FNDC1, DMKN, PCSK9, KLK10, PRAP1, FAM150B, WNT6, TFPI2, OLFM1, KLK13, VWA2, VSTM2A, FLT1, GRP, C1QB, DKK1, ZPBP2, CMTM8, PLA2G7, NPPB, SCGB3A1, C11ORF45, ABO, MFAP5, BMP6, NGF, TLL1	148	2010	12782	1.5898	0.569648	0.155179	4.60752
UP_SEQ_FEATURE	disulfide bond	43	22.2798	0.0037311	ACR, FGF19, EDN3, OR2A1, PRLHR, GABRB1, NPY2R, OPRK1, NELL1, OR2A42, FSTL3, MME, TNFRSF8, VIPR1, VIPR2, CPZ, PCSK9, KLK10, GML, TFPI2, OLFM1, VWA2, LRFN2, CHRNA2, KLK13, GABRD, VSTM2A, FLT1, TRHDE, RXFP3, FLT4, KLK1, C1QB, CRHR2, DKK1, DLL4, NPPB, GPR17, IGSF9, CTSH, HS3ST3B1, BMP6, NGF, TLL1	190	2819	19113	1.53444	0.908928	0.329245	5.41846
GOTERM_CC_FAT	GO:0005886~plasma membrane	60	31.0881	0.00374126	ADCY4, OR2A1, SLC5A5, SLC6A20, SLC9A3, GABRB1, OR2A42, SNCA, DUOX2, DUOX1, SYT6, VIPR1, VIPR2, SKAP1, CDH22, DIRAS2, KCNQ1, KCNG1, CHRNA2, GJD2, RXFP3, PKD2L1, GNAL, CRHR2, SLC26A5, DSP, GPR17, IGSF9, HS3ST3B1, SNTG2, PRLHR, LIMS2, NPY2R, OPRK1, KCNA1, GPR64, MME, TNFRSF8, TRH, GAD2, CD177, PCSK9, CD24, GML, TES, GABRD, PTPRB, TRHDE, FLT1, OR2A7, FLT4, DGKK, KCNJ5, ADAP2, DKK1, SLC6A7, EPHA8, SLC…	148	3777	12782	1.37196	0.576141	0.133297	4.68863
GOTERM_BP_FAT	GO:0019932~second-messenger-mediated signaling	9	4.66321	0.00397992	EDN3, ADCY4, CRHR2, GNAL, OPRK1, RXFP3, NPY2R, VIPR1, MCTP1	147	235	13528	3.52445	0.997496	0.392952	6.41223
GOTERM_BP_FAT	GO:0019226~transmission of nerve impulse	11	5.69948	0.00467069	GABRD, GJD2, GAD2, OPRK1, SLC6A5, SNCA, KCNA1, CACNA1E, CD24, VIPR1, CACNA1A	147	350	13528	2.89228	0.999117	0.417781	7.48502
GOTERM_BP_FAT	GO:0006357~regulation of transcription from RNA polymerase II promoter	17	8.80829	0.00523406	MYOD1, IKZF3, HELT, GLIS1, ISL1, SKAP1, T, ATOH1, MYOCD, NEUROD2, POU4F3, POU4F2, FOXC2, SPIB, IRF4, ALX4, BMP6	147	727	13528	2.15194	0.999623	0.43051	8.35138
GOTERM_CC_FAT	GO:0005615~extracellular space	17	8.80829	0.00543032	EDN3, FLT1, WNT3A, FSTL3, GRP, C1QB, FCN2, DMKN, CMTM8, PLA2G7, NPPB, PCSK9, SCGB3A1, OLFM1, BMP6, NGF, KLK13	148	685	12782	2.14336	0.712615	0.163169	6.73825
GOTERM_MF_FAT	GO:0022843~voltage-gated cation channel activity	7	3.62694	0.00572076	KCNJ5, KCNA1, CACNA1E, CACNA2D3, KCNQ1, KCNG1, CACNA1A	144	147	12983	4.29332	0.890169	0.241264	7.64934
GOTERM_BP_FAT	GO:0042445~hormone metabolic process	6	3.10881	0.00579149	PRLHR, DUOX2, DUOX1, CYP26A1, CACNA1A, NGF	147	106	13528	5.20909	0.999837	0.441	9.20109
GOTERM_MF_FAT	GO:0005244~voltage-gated ion channel activity	8	4.14508	0.00581884	KCNJ5, KCNK17, KCNA1, CACNA1E, CACNA2D3, KCNQ1, KCNG1, CACNA1A	144	195	12983	3.69886	0.894262	0.220922	7.77562
GOTERM_MF_FAT	GO:0022832~voltage-gated channel activity	8	4.14508	0.00581884	KCNJ5, KCNK17, KCNA1, CACNA1E, CACNA2D3, KCNQ1, KCNG1, CACNA1A	144	195	12983	3.69886	0.894262	0.220922	7.77562
GOTERM_BP_FAT	GO:0010817~regulation of hormone levels	7	3.62694	0.00590616	EDN3, PRLHR, DUOX2, DUOX1, CYP26A1, CACNA1A, NGF	147	151	13528	4.26616	0.999863	0.42655	9.37497
GOTERM_BP_FAT	GO:0044057~regulation of system process	10	5.18135	0.00635072	EDN3, FLT1, MYOCD, SNCA, GUCY1A3, NPPB, ALOX5, KCNQ1, CACNA1A, NGF	147	309	13528	2.97823	0.99993	0.430441	10.0461
GOTERM_BP_FAT	GO:0030030~cell projection organization	11	5.69948	0.00659196	ATOH1, BAIAP2L1, WNT3A, POU4F3, POU4F2, CD24, FXYD5, ISL1, IGSF9, CACNA1A, NGF	147	368	13528	2.75081	0.999951	0.424136	10.4083
GOTERM_BP_FAT	GO:0031175~neuron projection development	9	4.66321	0.00660624	ATOH1, WNT3A, POU4F3, POU4F2, CD24, ISL1, IGSF9, CACNA1A, NGF	147	256	13528	3.23533	0.999953	0.407837	10.4298
GOTERM_BP_FAT	GO:0030808~regulation of nucleotide biosynthetic process	6	3.10881	0.00675977	ACR, ADCY4, GNAL, OPRK1, NPY2R, GUCY1A3	147	110	13528	5.01967	0.999962	0.399133	10.6595
GOTERM_BP_FAT	GO:0030802~regulation of cyclic nucleotide biosynthetic process	6	3.10881	0.00675977	ACR, ADCY4, GNAL, OPRK1, NPY2R, GUCY1A3	147	110	13528	5.01967	0.999962	0.399133	10.6595
GOTERM_BP_FAT	GO:0006812~cation transport	14	7.25389	0.00685612	KCNK17, SLC5A5, SLC9A3, KCNA1, UCP1, CACNA2D3, PKD2L1, KCNJ5, ATP6V1C2, CACNA1E, SLC30A2, KCNQ1, CACNA1A, KCNG1	147	553	13528	2.3298	0.999967	0.388637	10.8034
GOTERM_CC_FAT	GO:0044421~extracellular region part	21	10.8808	0.00685912	EDN3, FLT1, WNT3A, FSTL3, CPZ, GRP, C1QB, FCN2, DMKN, CMTM8, PLA2G7, NPPB, PCSK9, SCGB3A1, WNT6, TFPI2, MFAP5, OLFM1, BMP6, NGF, KLK13	148	960	12782	1.88923	0.79323	0.178825	8.44025
GOTERM_BP_FAT	GO:0030799~regulation of cyclic nucleotide metabolic process	6	3.10881	0.00755664	ACR, ADCY4, GNAL, OPRK1, NPY2R, GUCY1A3	147	113	13528	4.8864	0.999989	0.404213	11.8432
GOTERM_BP_FAT	GO:0007166~cell surface receptor linked signal transduction	32	16.5803	0.00802542	EDN3, ADCY4, OR2A1, PRLHR, NPY2R, OPRK1, WNT3A, OR2A42, GPR64, VIPR1, SKAP1, VIPR2, CPZ, CD24, WNT6, FLT1, OR2A7, RXFP3, FLT4, DGKK, GRP, GNAL, CRHR2, DKK1, EPHA8, DLL4, NPPB, FOXC2, GPR17, HPGD, CACNA1A, BMP6, NGF	147	1856	13528	1.58668	0.999994	0.40916	12.5327
GOTERM_BP_FAT	GO:0007187~G-protein signaling, coupled to cyclic nucleotide second messenger	6	3.10881	0.0081229	ADCY4, CRHR2, GNAL, OPRK1, NPY2R, VIPR1	147	115	13528	4.80142	0.999995	0.399765	12.6754
PIR_SUPERFAMILY	PIRSF005503:G protein-coupled receptor, peptide hormone receptor type	3	1.5544	0.00854946	CRHR2, VIPR1, VIPR2	89	12	7396	20.7753	0.561448	0.561448	9.02344
SP_PIR_KEYWORDS	cell membrane	34	17.6166	0.00908362	OR2A1, PRLHR, LIMS2, SLC6A20, GABRB1, NPY2R, OPRK1, OR2A42, DUOX2, GPR64, DUOX1, MME, TNFRSF8, VIPR1, SKAP1, VIPR2, CDH22, GAD2, DIRAS2, CD177, CD24, GML, KCNQ1, CHRNA2, GJD2, GABRD, FLT1, OR2A7, RXFP3, CRHR2, ADAP2, SLC26A5, GPR17, IGSF9, SNTG2	191	2194	19235	1.56063	0.929086	0.213822	11.424
GOTERM_BP_FAT	GO:0007193~inhibition of adenylate cyclase activity by G-protein signaling	4	2.07254	0.00908721	ADCY4, GNAL, OPRK1, NPY2R	147	40	13528	9.20272	0.999999	0.422158	14.0756
GOTERM_BP_FAT	GO:0048568~embryonic organ development	7	3.62694	0.0108783	T, ATOH1, HMX2, WNT3A, POU4F3, FOXC2, ALX4	147	172	13528	3.74529	1	0.468407	16.6205
GOTERM_BP_FAT	GO:0010604~positive regulation of macromolecule metabolic process	18	9.32642	0.010949	MYOD1, EGR4, GLIS1, SNCA, TNFRSF8, ISL1, SKAP1, T, ATOH1, MYOCD, PSMC2, POU4F2, FOXC2, PCSK9, CD24, IRF4, ALX4, BMP6	147	857	13528	1.93289	1	0.457976	16.7193
GOTERM_BP_FAT	GO:0031290~retinal ganglion cell axon guidance	3	1.5544	0.0110781	POU4F3, POU4F2, ISL1	147	15	13528	18.4054	1	0.449857	16.8999
GOTERM_BP_FAT	GO:0048666~neuron development	10	5.18135	0.0112787	ATOH1, WNT3A, POU4F3, NEUROD2, POU4F2, CD24, ISL1, IGSF9, CACNA1A, NGF	147	339	13528	2.71467	1	0.444274	17.1796
INTERPRO	IPR000832:GPCR, family 2, secretin-like	4	2.07254	0.0124259	CRHR2, GPR64, VIPR1, VIPR2	176	46	16659	8.23073	0.994826	0.994826	16.1132
GOTERM_BP_FAT	GO:0019935~cyclic-nucleotide-mediated signaling	6	3.10881	0.0133358	ADCY4, CRHR2, GNAL, OPRK1, NPY2R, VIPR1	147	130	13528	4.24741	1	0.489401	19.997
PIR_SUPERFAMILY	PIRSF800007:secretin receptor-like G protein-coupled receptors	4	2.07254	0.0133756	CRHR2, GPR64, VIPR1, VIPR2	89	42	7396	7.91439	0.725477	0.47605	13.7838
GOTERM_BP_FAT	GO:0007188~G-protein signaling, coupled to cAMP nucleotide second messenger	5	2.59067	0.0134286	ADCY4, CRHR2, GNAL, OPRK1, NPY2R	147	85	13528	5.41337	1	0.480583	20.122
INTERPRO	IPR017983:GPCR, family 2, secretin-like, conserved site	4	2.07254	0.0139442	CRHR2, GPR64, VIPR1, VIPR2	176	48	16659	7.88778	0.997293	0.947969	17.9073
GOTERM_BP_FAT	GO:0045893~positive regulation of transcription, DNA-dependent	12	6.21762	0.0143037	MYOD1, T, ATOH1, MYOCD, GLIS1, FOXC2, POU4F2, IRF4, ISL1, ALX4, SKAP1, BMP6	147	477	13528	2.31515	1	0.491468	21.2912
GOTERM_BP_FAT	GO:0040007~growth	7	3.62694	0.0144206	HELT, NDRG4, POU4F3, FOXC2, POU4F2, CACNA1A, BMP6	147	183	13528	3.52017	1	0.483734	21.4462
GOTERM_BP_FAT	GO:0048562~embryonic organ morphogenesis	6	3.10881	0.0145976	ATOH1, HMX2, WNT3A, POU4F3, FOXC2, ALX4	147	133	13528	4.1516	1	0.477757	21.6803
GOTERM_BP_FAT	GO:0051254~positive regulation of RNA metabolic process	12	6.21762	0.015135	MYOD1, T, ATOH1, MYOCD, GLIS1, FOXC2, POU4F2, IRF4, ISL1, ALX4, SKAP1, BMP6	147	481	13528	2.2959	1	0.480284	22.3871
KEGG_PATHWAY	hsa04080:Neuroactive ligand-receptor interaction	8	4.14508	0.0160008	GABRD, CRHR2, PRLHR, GABRB1, OPRK1, NPY2R, VIPR1, VIPR2	54	256	5085	2.94271	0.666079	0.666079	15.2905
GOTERM_BP_FAT	GO:0031328~positive regulation of cellular biosynthetic process	15	7.77202	0.0161256	MYOD1, EGR4, GLIS1, TNFRSF8, ISL1, SKAP1, T, ATOH1, MYOCD, GUCY1A3, FOXC2, POU4F2, IRF4, ALX4, BMP6	147	685	13528	2.01519	1	0.49251	23.6742
GOTERM_MF_FAT	GO:0043565~sequence-specific DNA binding	14	7.25389	0.0165008	MYOD1, HMX2, IRX6, ISL1, T, FOXQ1, ATOH1, BARX1, POU4F3, FOXC2, POU4F2, FOXB2, SPIB, ALX4	144	607	12983	2.07947	0.998348	0.473014	20.6088
GOTERM_BP_FAT	GO:0045935~positive regulation of nucleobase, nucleoside, nucleotide and nucleic acid metabolic process	14	7.25389	0.0174821	MYOD1, EGR4, GLIS1, ISL1, SKAP1, T, ATOH1, MYOCD, GUCY1A3, FOXC2, POU4F2, IRF4, ALX4, BMP6	147	624	13528	2.06471	1	0.511275	25.4043
GOTERM_BP_FAT	GO:0000038~very-long-chain fatty acid metabolic process	3	1.5544	0.0175409	ALOX5, SLC27A2, HPGD	147	19	13528	14.5306	1	0.503156	25.4785
SP_PIR_KEYWORDS	cell junction	10	5.18135	0.017984	GABRD, GJD2, GAD2, LIMS2, GABRB1, DSP, SYT6, IGSF9, TES, CHRNA2	191	399	19235	2.52398	0.994819	0.355042	21.4358
GOTERM_BP_FAT	GO:0009891~positive regulation of biosynthetic process	15	7.77202	0.0180561	MYOD1, EGR4, GLIS1, TNFRSF8, ISL1, SKAP1, T, ATOH1, MYOCD, GUCY1A3, FOXC2, POU4F2, IRF4, ALX4, BMP6	147	695	13528	1.9862	1	0.504281	26.1252
GOTERM_CC_FAT	GO:0034703~cation channel complex	6	3.10881	0.0181396	KCNJ5, KCNA1, CACNA1E, KCNQ1, KCNG1, CACNA1A	148	132	12782	3.92568	0.984886	0.37236	20.9057
INTERPRO	IPR000175:Sodium:neurotransmitter symporter	3	1.5544	0.0184137	SLC6A7, SLC6A20, SLC6A5	176	20	16659	14.198	0.9996	0.926328	22.9841
OMIM_DISEASE	A Genome-Wide Association Study Identifies Protein Quantitative Trait Loci (pQTLs)	4	2.07254	0.0188023	DIRAS2, ABO, KCNQ1, HS3ST3B1	43	50	3671	6.82977	0.866282	0.866282	19.1836
UP_SEQ_FEATURE	short sequence motif:Selectivity filter	4	2.07254	0.0188415	KCNJ5, KCNA1, KCNQ1, KCNG1	190	57	19113	7.05928	0.999995	0.824796	24.6834
GOTERM_BP_FAT	GO:0045941~positive regulation of transcription	13	6.73575	0.0190649	MYOD1, EGR4, GLIS1, ISL1, SKAP1, T, ATOH1, MYOCD, FOXC2, POU4F2, IRF4, ALX4, BMP6	147	564	13528	2.12119	1	0.514607	27.3763
GOTERM_BP_FAT	GO:0019933~cAMP-mediated signaling	5	2.59067	0.0194513	ADCY4, CRHR2, GNAL, OPRK1, NPY2R	147	95	13528	4.84354	1	0.513055	27.8504
GOTERM_BP_FAT	GO:0050880~regulation of blood vessel size	4	2.07254	0.019471	EDN3, FOXC2, GUCY1A3, NPPB	147	53	13528	6.94545	1	0.504995	27.8744
GOTERM_BP_FAT	GO:0035150~regulation of tube size	4	2.07254	0.019471	EDN3, FOXC2, GUCY1A3, NPPB	147	53	13528	6.94545	1	0.504995	27.8744
GOTERM_MF_FAT	GO:0015370~solute:sodium symporter activity	4	2.07254	0.0195186	SLC5A5, SLC6A7, SLC6A20, SLC6A5	144	52	12983	6.93536	0.999494	0.498377	23.9219
UP_SEQ_FEATURE	region of interest:Peroxidase-like; mediates peroxidase activity	2	1.03627	0.0196798	DUOX2, DUOX1	190	2	19113	100.595	0.999997	0.796598	25.6368
UP_SEQ_FEATURE	region of interest:Interaction with TXNDC11	2	1.03627	0.0196798	DUOX2, DUOX1	190	2	19113	100.595	0.999997	0.796598	25.6368
GOTERM_MF_FAT	GO:0005328~neurotransmitter:sodium symporter activity	3	1.5544	0.0201032	SLC6A7, SLC6A20, SLC6A5	144	20	12983	13.524	0.999598	0.478762	24.5486
GOTERM_BP_FAT	GO:0045761~regulation of adenylate cyclase activity	5	2.59067	0.0201316	ACR, ADCY4, GNAL, OPRK1, NPY2R	147	96	13528	4.79308	1	0.508541	28.6777
GOTERM_BP_FAT	GO:0008344~adult locomotory behavior	4	2.07254	0.0204569	SNCA, TRH, CACNA1A, NGF	147	54	13528	6.81683	1	0.506172	29.0702
GOTERM_MF_FAT	GO:0030594~neurotransmitter receptor activity	5	2.59067	0.02077	GABRD, PRLHR, GABRB1, NPY2R, CHRNA2	144	95	12983	4.74525	0.999691	0.462909	25.2576
INTERPRO	IPR009281:LR8	2	1.03627	0.0208999	TMEM176B, TMEM176A	176	2	16659	94.6534	0.999863	0.89172	25.6804
INTERPRO	IPR015584:POU domain class 4 related	2	1.03627	0.0208999	POU4F3, POU4F2	176	2	16659	94.6534	0.999863	0.89172	25.6804
INTERPRO	IPR018469:Dual oxidase maturation factor	2	1.03627	0.0208999	DUOXA2, DUOXA1	176	2	16659	94.6534	0.999863	0.89172	25.6804
INTERPRO	IPR001571:GPCR, family 2, vasoactive intestinal peptide receptor	2	1.03627	0.0208999	VIPR1, VIPR2	176	2	16659	94.6534	0.999863	0.89172	25.6804
GOTERM_MF_FAT	GO:0003700~transcription factor activity	19	9.84456	0.0210266	MYOD1, HMX2, IRX6, IKZF3, HELT, EGR4, ISL1, T, FOXQ1, BARX1, ATOH1, NEUROD2, POU4F3, POU4F2, FOXC2, FOXB2, SPIB, IRF4, ALX4	144	975	12983	1.75696	0.99972	0.442558	25.5288
GOTERM_BP_FAT	GO:0048342~paraxial mesodermal cell differentiation	2	1.03627	0.0214692	WNT3A, FOXC2	147	2	13528	92.0272	1	0.515384	30.2785
GOTERM_BP_FAT	GO:0042335~cuticle development	2	1.03627	0.0214692	DUOX2, DUOX1	147	2	13528	92.0272	1	0.515384	30.2785
GOTERM_BP_FAT	GO:0048343~paraxial mesodermal cell fate commitment	2	1.03627	0.0214692	WNT3A, FOXC2	147	2	13528	92.0272	1	0.515384	30.2785
GOTERM_BP_FAT	GO:0051193~regulation of cofactor metabolic process	2	1.03627	0.0214692	SNCA, PGAM1	147	2	13528	92.0272	1	0.515384	30.2785
GOTERM_BP_FAT	GO:0051196~regulation of coenzyme metabolic process	2	1.03627	0.0214692	SNCA, PGAM1	147	2	13528	92.0272	1	0.515384	30.2785
GOTERM_BP_FAT	GO:0031280~negative regulation of cyclase activity	4	2.07254	0.02147	ADCY4, GNAL, OPRK1, NPY2R	147	55	13528	6.69289	1	0.507705	30.2794
GOTERM_BP_FAT	GO:0007194~negative regulation of adenylate cyclase activity	4	2.07254	0.02147	ADCY4, GNAL, OPRK1, NPY2R	147	55	13528	6.69289	1	0.507705	30.2794
GOTERM_BP_FAT	GO:0051350~negative regulation of lyase activity	4	2.07254	0.02147	ADCY4, GNAL, OPRK1, NPY2R	147	55	13528	6.69289	1	0.507705	30.2794
GOTERM_BP_FAT	GO:0051173~positive regulation of nitrogen compound metabolic process	14	7.25389	0.0220285	MYOD1, EGR4, GLIS1, ISL1, SKAP1, T, ATOH1, MYOCD, GUCY1A3, FOXC2, POU4F2, IRF4, ALX4, BMP6	147	644	13528	2.00059	1	0.509262	30.9378
GOTERM_BP_FAT	GO:0015672~monovalent inorganic cation transport	9	4.66321	0.022032	KCNJ5, KCNK17, ATP6V1C2, SLC5A5, SLC9A3, KCNA1, UCP1, KCNQ1, KCNG1	147	318	13528	2.60454	1	0.501986	30.9419
GOTERM_BP_FAT	GO:0031279~regulation of cyclase activity	5	2.59067	0.0222599	ACR, ADCY4, GNAL, OPRK1, NPY2R	147	99	13528	4.64784	1	0.498445	31.2088
GOTERM_BP_FAT	GO:0042472~inner ear morphogenesis	4	2.07254	0.0225101	ATOH1, HMX2, WNT3A, POU4F3	147	56	13528	6.57337	1	0.49537	31.5008
GOTERM_BP_FAT	GO:0010628~positive regulation of gene expression	13	6.73575	0.023402	MYOD1, EGR4, GLIS1, ISL1, SKAP1, T, ATOH1, MYOCD, FOXC2, POU4F2, IRF4, ALX4, BMP6	147	581	13528	2.05913	1	0.502124	32.5321
GOTERM_BP_FAT	GO:0030817~regulation of cAMP biosynthetic process	5	2.59067	0.0237522	ACR, ADCY4, GNAL, OPRK1, NPY2R	147	101	13528	4.5558	1	0.500603	32.9331
GOTERM_BP_FAT	GO:0051339~regulation of lyase activity	5	2.59067	0.0237522	ACR, ADCY4, GNAL, OPRK1, NPY2R	147	101	13528	4.5558	1	0.500603	32.9331
GOTERM_MF_FAT	GO:0016849~phosphorus-oxygen lyase activity	3	1.5544	0.0240942	ADCY4, GNAL, GUCY1A3	144	22	12983	12.2945	0.999916	0.465268	28.7011
INTERPRO	IPR017981:GPCR, family 2-like	4	2.07254	0.0241122	CRHR2, GPR64, VIPR1, VIPR2	176	59	16659	6.41718	0.999966	0.871923	29.0343
GOTERM_BP_FAT	GO:0008361~regulation of cell size	7	3.62694	0.0242765	NDRG4, POU4F3, NPPB, POU4F2, SCGB3A1, CACNA1A, NGF	147	206	13528	3.12714	1	0.501662	33.5291
GOTERM_BP_FAT	GO:0010557~positive regulation of macromolecule biosynthetic process	14	7.25389	0.0246097	MYOD1, EGR4, GLIS1, TNFRSF8, ISL1, SKAP1, T, ATOH1, MYOCD, FOXC2, POU4F2, IRF4, ALX4, BMP6	147	654	13528	1.97	1	0.499965	33.9053
GOTERM_BP_FAT	GO:0003018~vascular process in circulatory system	4	2.07254	0.0246714	EDN3, FOXC2, GUCY1A3, NPPB	147	58	13528	6.3467	1	0.494499	33.9748
GOTERM_BP_FAT	GO:0001755~neural crest cell migration	3	1.5544	0.0252347	FGF19, EDN3, ISL1	147	23	13528	12.0035	1	0.49617	34.6056
GOTERM_BP_FAT	GO:0017156~calcium ion-dependent exocytosis	3	1.5544	0.0252347	ACR, SYT6, CACNA1A	147	23	13528	12.0035	1	0.49617	34.6056
GOTERM_BP_FAT	GO:0030814~regulation of cAMP metabolic process	5	2.59067	0.025304	ACR, ADCY4, GNAL, OPRK1, NPY2R	147	103	13528	4.46734	1	0.491029	34.6828
GOTERM_MF_FAT	GO:0009975~cyclase activity	3	1.5544	0.0262011	ADCY4, GNAL, GUCY1A3	144	23	12983	11.76	0.999964	0.472112	30.8068
GOTERM_MF_FAT	GO:0042165~neurotransmitter binding	5	2.59067	0.0269851	GABRD, PRLHR, GABRB1, NPY2R, CHRNA2	144	103	12983	4.37669	0.999973	0.461803	31.5755
SP_PIR_KEYWORDS	potassium transport	5	2.59067	0.0273222	KCNJ5, KCNK17, KCNA1, KCNQ1, KCNG1	191	115	19235	4.37856	0.999676	0.460965	30.8072
GOTERM_BP_FAT	GO:0016049~cell growth	4	2.07254	0.0281163	NDRG4, POU4F3, POU4F2, CACNA1A	147	61	13528	6.03457	1	0.522192	37.745
GOTERM_MF_FAT	GO:0005326~neurotransmitter transporter activity	3	1.5544	0.0283799	SLC6A7, SLC6A20, SLC6A5	144	24	12983	11.27	0.999985	0.459788	32.9234
INTERPRO	IPR005821:Ion transport	5	2.59067	0.0287647	KCNA1, CACNA1E, KCNQ1, KCNG1, CACNA1A	176	110	16659	4.30243	0.999995	0.870997	33.6433
UP_SEQ_FEATURE	region of interest:Actin-binding	3	1.5544	0.0290342	MYRIP, MYH11, MYO1F	190	27	19113	11.1772	1	0.877359	35.5382
GOTERM_BP_FAT	GO:0007507~heart development	7	3.62694	0.0291266	FGF19, ADAP2, MYOCD, WNT3A, MYH11, FOXC2, ISL1	147	215	13528	2.99623	1	0.528817	38.8119
GOTERM_BP_FAT	GO:0030001~metal ion transport	11	5.69948	0.0292208	KCNJ5, KCNK17, SLC5A5, SLC9A3, KCNA1, SLC30A2, CACNA1E, CACNA2D3, KCNQ1, KCNG1, CACNA1A	147	465	13528	2.17699	1	0.524027	38.9104
UP_SEQ_FEATURE	short sequence motif:POU-IV box	2	1.03627	0.0293748	POU4F3, POU4F2	190	3	19113	67.0632	1	0.852088	35.8743
GOTERM_BP_FAT	GO:0007610~behavior	11	5.69948	0.0307346	EDN3, PRLHR, HELT, OPRK1, NPY2R, SNCA, NEUROD2, CMTM8, TRH, CACNA1A, NGF	147	469	13528	2.15842	1	0.536362	40.4743
GOTERM_BP_FAT	GO:0009719~response to endogenous stimulus	10	5.18135	0.0315066	ACR, C1QB, ADCY4, GNAL, SLC9A3, PCSK9, FOXC2, CD24, TRH, NGF	147	405	13528	2.27228	1	0.539552	41.2573
INTERPRO	IPR001879:GPCR, family 2, extracellular region	3	1.5544	0.0324299	CRHR2, VIPR1, VIPR2	176	27	16659	10.517	0.999999	0.86231	37.0767
GOTERM_BP_FAT	GO:0016485~protein processing	5	2.59067	0.0330331	C1QB, FCN2, PCSK9, KLK13, NGF	147	112	13528	4.10836	1	0.551054	42.7772
SP_PIR_KEYWORDS	LIM domain	4	2.07254	0.0332252	LIMS2, ZNF185, ISL1, TES	191	71	19235	5.67362	0.999944	0.50338	36.186
SP_PIR_KEYWORDS	Homeobox	7	3.62694	0.0334652	IRX6, BARX1, HMX2, POU4F3, POU4F2, ISL1, ALX4	191	242	19235	2.91301	0.999948	0.482149	36.3963
UP_SEQ_FEATURE	lipid moiety-binding region:S-palmitoyl cysteine	6	3.10881	0.0341569	GNAL, GAD2, OPRK1, WNT3A, NPY2R, KCNA1	190	181	19113	3.33463	1	0.868033	40.4248
GOTERM_BP_FAT	GO:0042471~ear morphogenesis	4	2.07254	0.0343955	ATOH1, HMX2, WNT3A, POU4F3	147	66	13528	5.57741	1	0.560197	44.1023
PIR_SUPERFAMILY	PIRSF038502:vascular endothelial growth factor receptor	2	1.03627	0.0352767	FLT1, FLT4	89	3	7396	55.4007	0.968182	0.683124	32.6694
PIR_SUPERFAMILY	PIRSF500790:vasoactive intestinal polypeptide/pituitary adenylate cyclase-activating polypeptide receptor	2	1.03627	0.0352767	VIPR1, VIPR2	89	3	7396	55.4007	0.968182	0.683124	32.6694
PIR_SUPERFAMILY	PIRSF038284:POU domain class 4 transcription factor, Brn3 type	2	1.03627	0.0352767	POU4F3, POU4F2	89	3	7396	55.4007	0.968182	0.683124	32.6694
GOTERM_BP_FAT	GO:0008284~positive regulation of cell proliferation	10	5.18135	0.0355051	EDN3, T, HMX2, FLT1, MYOCD, EGR4, FLT4, CD24, VIPR1, NGF	147	414	13528	2.22288	1	0.566281	45.1602
INTERPRO	IPR017970:Homeobox, conserved site	7	3.62694	0.0356936	IRX6, BARX1, HMX2, POU4F3, POU4F2, ISL1, ALX4	176	232	16659	2.85592	1	0.852322	39.9944
SP_PIR_KEYWORDS	potassium	5	2.59067	0.0364327	KCNJ5, KCNK17, KCNA1, KCNQ1, KCNG1	191	126	19235	3.9963	0.999979	0.489657	38.9438
GOTERM_MF_FAT	GO:0001653~peptide receptor activity	5	2.59067	0.0371735	PRLHR, OPRK1, RXFP3, NPY2R, GPR17	144	114	12983	3.95437	1	0.535879	40.8706
GOTERM_MF_FAT	GO:0008528~peptide receptor activity, G-protein coupled	5	2.59067	0.0371735	PRLHR, OPRK1, RXFP3, NPY2R, GPR17	144	114	12983	3.95437	1	0.535879	40.8706
SMART	SM00008:HormR	3	1.5544	0.037215	CRHR2, VIPR1, VIPR2	104	27	9079	9.69979	0.970608	0.970608	33.9782
GOTERM_MF_FAT	GO:0005245~voltage-gated calcium channel activity	3	1.5544	0.037777	CACNA1E, CACNA2D3, CACNA1A	144	28	12983	9.65997	1	0.523505	41.3826
INTERPRO	IPR001356:Homeobox	7	3.62694	0.0379329	IRX6, BARX1, HMX2, POU4F3, POU4F2, ISL1, ALX4	176	235	16659	2.81946	1	0.836174	41.9231
UP_SEQ_FEATURE	short sequence motif:PDZ-binding	4	2.07254	0.0382598	EPHA8, KCNA1, DGKK, IGSF9	190	75	19113	5.36505	1	0.875548	44.0869
SP_PIR_KEYWORDS	differentiation	10	5.18135	0.0398131	MYOD1, NDE1, HMX2, FLT1, DLL4, NEUROD2, IGSF9, TMEM176B, TLL1, BMP6	191	460	19235	2.18928	0.999992	0.499954	41.7308
SP_PIR_KEYWORDS	transport	25	12.9534	0.0402139	KCNK17, SLC5A5, SLC6A20, GABRB1, SLC9A3, KCNA1, MFSD4, FXYD5, SLC30A2, KCNQ1, KCNG1, CHRNA2, GABRD, DUOXA2, DUOXA1, UCP1, CACNA2D3, PKD2L1, KCNJ5, ATP6V1C2, SLC6A7, SLC6A5, CACNA1E, RAB11FIP1, CACNA1A	191	1670	19235	1.50759	0.999993	0.483809	42.0533
GOTERM_MF_FAT	GO:0031420~alkali metal ion binding	7	3.62694	0.0403787	KCNJ5, KCNK17, SLC5A5, SLC9A3, KCNA1, KCNQ1, KCNG1	144	228	12983	2.76806	1	0.530289	43.5431
INTERPRO	IPR012287:Homeodomain-related	7	3.62694	0.0404302	IRX6, BARX1, HMX2, POU4F3, POU4F2, ISL1, ALX4	176	238	16659	2.78392	1	0.824036	44.0059
UP_SEQ_FEATURE	DNA-binding region:Homeobox	6	3.10881	0.0408111	BARX1, HMX2, POU4F3, POU4F2, ISL1, ALX4	190	190	19113	3.17668	1	0.871845	46.2571
INTERPRO	IPR001781:Zinc finger, LIM-type	4	2.07254	0.0415161	LIMS2, ZNF185, ISL1, TES	176	73	16659	5.18649	1	0.802667	44.8898
SP_PIR_KEYWORDS	potassium channel	4	2.07254	0.0420892	KCNK17, KCNA1, KCNQ1, KCNG1	191	78	19235	5.16445	0.999996	0.481246	43.5405
GOTERM_BP_FAT	GO:0048676~axon extension involved in development	2	1.03627	0.0424805	POU4F3, POU4F2	147	4	13528	46.0136	1	0.627638	51.3917
GOTERM_BP_FAT	GO:0051604~protein maturation	5	2.59067	0.0430739	C1QB, FCN2, PCSK9, KLK13, NGF	147	122	13528	3.77161	1	0.627322	51.8899
GOTERM_BP_FAT	GO:0043112~receptor metabolic process	3	1.5544	0.0438636	SNCA, PCSK9, CACNA1A	147	31	13528	8.90586	1	0.628706	52.5454
GOTERM_BP_FAT	GO:0055085~transmembrane transport	12	6.21762	0.0440927	ATP6V1C2, SLC5A5, SLC26A5, SLC9A3, MFSD4, KCNA1, SLC30A2, CACNA1E, UCP1, KCNQ1, KCNG1, CACNA1A	147	569	13528	1.94082	1	0.625296	52.734
GOTERM_BP_FAT	GO:0042127~regulation of cell proliferation	15	7.77202	0.0450122	EDN3, HMX2, FLT1, EGR4, FLT4, TNFRSF8, VIPR1, T, MYOCD, ALOX15B, DLG3, CD24, SCGB3A1, GML, NGF	147	787	13528	1.75401	1	0.627771	53.4839
GOTERM_BP_FAT	GO:0009725~response to hormone stimulus	9	4.66321	0.0455004	ACR, C1QB, ADCY4, SLC9A3, PCSK9, FOXC2, CD24, TRH, NGF	147	367	13528	2.2568	1	0.626614	53.8775
UP_SEQ_FEATURE	active site:Charge relay system	6	3.10881	0.0455053	ACR, PLA2G7, PCSK9, KLK10, KLK1, KLK13	190	196	19113	3.07943	1	0.881446	50.0462
GOTERM_BP_FAT	GO:0007498~mesoderm development	4	2.07254	0.0458176	T, IKZF3, WNT3A, FOXC2	147	74	13528	4.97444	1	0.624086	54.1316
SP_PIR_KEYWORDS	Serine protease	5	2.59067	0.0460635	ACR, PCSK9, KLK10, KLK1, KLK13	191	136	19235	3.70246	0.999999	0.495301	46.5764
INTERPRO	IPR003091:Voltage-dependent potassium channel	3	1.5544	0.046837	KCNA1, KCNQ1, KCNG1	176	33	16659	8.60486	1	0.81417	49.0365
GOTERM_BP_FAT	GO:0010033~response to organic substance	14	7.25389	0.0480029	ACR, ADCY4, SLC9A3, SNCA, DUOX2, DUOX1, PDE3A, TRH, C1QB, GNAL, FOXC2, PCSK9, CD24, NGF	147	721	13528	1.78694	1	0.63657	55.8464
GOTERM_BP_FAT	GO:0048598~embryonic morphogenesis	8	4.14508	0.0488335	T, ATOH1, HMX2, DKK1, WNT3A, POU4F3, FOXC2, ALX4	147	307	13528	2.3981	1	0.638035	56.4822
GOTERM_BP_FAT	GO:0051952~regulation of amine transport	3	1.5544	0.0491197	SNCA, TRH, CACNA1A	147	33	13528	8.36611	1	0.635302	56.6994
SMART	SM00132:LIM	4	2.07254	0.0498456	LIMS2, ZNF185, ISL1, TES	104	73	9079	4.78346	0.991393	0.907225	42.865
SMART	SM00389:HOX	7	3.62694	0.0506353	IRX6, BARX1, HMX2, POU4F3, POU4F2, ISL1, ALX4	104	235	9079	2.60037	0.992033	0.800278	43.3827
GOTERM_BP_FAT	GO:0003013~circulatory system process	6	3.10881	0.0510932	EDN3, DLL4, FOXC2, GUCY1A3, NPPB, KCNQ1	147	186	13528	2.96862	1	0.645296	58.1688
GOTERM_BP_FAT	GO:0008015~blood circulation	6	3.10881	0.0510932	EDN3, DLL4, FOXC2, GUCY1A3, NPPB, KCNQ1	147	186	13528	2.96862	1	0.645296	58.1688
INTERPRO	IPR009134:Vascular endothelial growth factor receptor, VEGFR, N-terminal	2	1.03627	0.0514382	FLT1, FLT4	176	5	16659	37.8614	1	0.819166	52.3867
GOTERM_MF_FAT	GO:0008092~cytoskeletal protein binding	11	5.69948	0.0518512	NDE1, MYRIP, PHACTR3, BAIAP2L1, SNCA, MYH11, MYO1F, KLC3, FXYD5, PKD2L1, SNTG2	144	504	12983	1.96777	1	0.606143	52.2178
GOTERM_BP_FAT	GO:0051384~response to glucocorticoid stimulus	4	2.07254	0.0521472	C1QB, SLC9A3, TRH, NGF	147	78	13528	4.71934	1	0.648199	58.9343
SP_PIR_KEYWORDS	Protease	10	5.18135	0.0523101	ACR, TRHDE, PCSK9, MME, KLK10, KLK1, CTSH, CPZ, TLL1, KLK13	191	484	19235	2.08072	1	0.523819	51.0443
GOTERM_MF_FAT	GO:0030955~potassium ion binding	5	2.59067	0.0529403	KCNJ5, KCNK17, KCNA1, KCNQ1, KCNG1	144	128	12983	3.52186	1	0.597675	52.9735
GOTERM_BP_FAT	GO:0048839~inner ear development	4	2.07254	0.0537924	ATOH1, HMX2, WNT3A, POU4F3	147	79	13528	4.65961	1	0.655186	60.1029
GOTERM_MF_FAT	GO:0016174~NAD(P)H oxidase activity	2	1.03627	0.0538803	DUOX2, DUOX1	144	5	12983	36.0639	1	0.588722	53.6167
GOTERM_BP_FAT	GO:0050885~neuromuscular process controlling balance	3	1.5544	0.0545909	POU4F3, POU4F2, CACNA1A	147	35	13528	7.88805	1	0.656072	60.6587
GOTERM_BP_FAT	GO:0045664~regulation of neuron differentiation	5	2.59067	0.0558949	ATOH1, CD24, ISL1, CACNA1A, NGF	147	133	13528	3.45967	1	0.660369	61.5508
GOTERM_BP_FAT	GO:0016055~Wnt receptor signaling pathway	5	2.59067	0.0558949	DKK1, WNT3A, CD24, WNT6, CPZ	147	133	13528	3.45967	1	0.660369	61.5508
GOTERM_BP_FAT	GO:0048545~response to steroid hormone stimulus	6	3.10881	0.0570568	ACR, C1QB, SLC9A3, CD24, TRH, NGF	147	192	13528	2.87585	1	0.663581	62.3296
GOTERM_BP_FAT	GO:0040012~regulation of locomotion	6	3.10881	0.0570568	EDN3, FLT1, ALOX15B, DLL4, SNCA, MYO1F	147	192	13528	2.87585	1	0.663581	62.3296
SP_PIR_KEYWORDS	congenital hypothyroidism	2	1.03627	0.0578299	SLC5A5, DUOX2	191	6	19235	33.5689	1	0.543987	54.7022
UP_SEQ_FEATURE	metal ion-binding site:Iron; via carboxylate; catalytic	2	1.03627	0.0578912	ALOX15B, ALOX5	190	6	19113	33.5316	1	0.921792	58.8819
UP_SEQ_FEATURE	repeat:RPEL 3	2	1.03627	0.0578912	PHACTR3, MYOCD	190	6	19113	33.5316	1	0.921792	58.8819
UP_SEQ_FEATURE	domain:Lipoxygenase	2	1.03627	0.0578912	ALOX15B, ALOX5	190	6	19113	33.5316	1	0.921792	58.8819
GOTERM_MF_FAT	GO:0005267~potassium channel activity	5	2.59067	0.0593292	KCNJ5, KCNK17, KCNA1, KCNQ1, KCNG1	144	133	12983	3.38946	1	0.610112	57.1878
SP_PIR_KEYWORDS	synapse	6	3.10881	0.0598786	GABRD, GAD2, GABRB1, SYT6, IGSF9, CHRNA2	191	213	19235	2.83681	1	0.540924	55.9942
SP_PIR_KEYWORDS	palmitate	6	3.10881	0.0598786	GNAL, GAD2, OPRK1, WNT3A, NPY2R, KCNA1	191	213	19235	2.83681	1	0.540924	55.9942
GOTERM_BP_FAT	GO:0001667~ameboidal cell migration	3	1.5544	0.0602657	FGF19, EDN3, ISL1	147	37	13528	7.46167	1	0.679718	64.4043
GOTERM_BP_FAT	GO:0006836~neurotransmitter transport	4	2.07254	0.0606192	SLC6A7, SLC6A20, SLC6A5, CACNA1A	147	83	13528	4.43505	1	0.677498	64.6262
INTERPRO	IPR001885:Lipoxygenase, mammalian	2	1.03627	0.0614057	ALOX15B, ALOX5	176	6	16659	31.5511	1	0.851279	58.9548
INTERPRO	IPR013819:Lipoxygenase, C-terminal	2	1.03627	0.0614057	ALOX15B, ALOX5	176	6	16659	31.5511	1	0.851279	58.9548
INTERPRO	IPR000907:Lipoxygenase	2	1.03627	0.0614057	ALOX15B, ALOX5	176	6	16659	31.5511	1	0.851279	58.9548
GOTERM_BP_FAT	GO:0050877~neurological system process	20	10.3627	0.0618984	GJD2, GABRD, OR2A1, OR2A7, OPRK1, OR2A42, SNCA, KCNA1, VIPR1, GNAL, GAD2, SLC26A5, SLC6A5, NEUROD2, POU4F3, POU4F2, CACNA1E, CD24, KCNQ1, CACNA1A, NGF	147	1210	13528	1.52111	1	0.680992	65.4182
GOTERM_BP_FAT	GO:0048341~paraxial mesoderm formation	2	1.03627	0.0630437	WNT3A, FOXC2	147	6	13528	30.6757	1	0.68358	66.1132
GOTERM_BP_FAT	GO:0006940~regulation of smooth muscle contraction	3	1.5544	0.0631759	FLT1, MYOCD, GUCY1A3	147	38	13528	7.26531	1	0.680107	66.1926
GOTERM_BP_FAT	GO:0006631~fatty acid metabolic process	6	3.10881	0.0634053	ALOX15B, SNCA, ELOVL7, ALOX5, SLC27A2, HPGD	147	198	13528	2.7887	1	0.677256	66.3298
GOTERM_BP_FAT	GO:0045165~cell fate commitment	5	2.59067	0.0636727	MYOD1, ATOH1, WNT3A, FOXC2, ISL1	147	139	13528	3.31033	1	0.674671	66.4892
GOTERM_BP_FAT	GO:0031960~response to corticosteroid stimulus	4	2.07254	0.0641776	C1QB, SLC9A3, TRH, NGF	147	85	13528	4.33069	1	0.673526	66.7883
GOTERM_MF_FAT	GO:0016165~lipoxygenase activity	2	1.03627	0.0643052	ALOX15B, ALOX5	144	6	12983	30.0532	1	0.626265	60.2243
GOTERM_BP_FAT	GO:0009952~anterior/posterior pattern formation	5	2.59067	0.0649827	T, BARX1, WNT3A, CYP26A1, ALX4	147	140	13528	3.28669	1	0.674154	67.2599
GOTERM_BP_FAT	GO:0030534~adult behavior	4	2.07254	0.0659924	SNCA, TRH, CACNA1A, NGF	147	86	13528	4.28034	1	0.675945	67.8425
GOTERM_BP_FAT	GO:0051605~protein maturation by peptide bond cleavage	4	2.07254	0.0659924	C1QB, FCN2, PCSK9, NGF	147	86	13528	4.28034	1	0.675945	67.8425
SP_PIR_KEYWORDS	Thyroid hormones biosynthesis	2	1.03627	0.0671394	DUOX2, DUOX1	191	7	19235	28.7734	1	0.568197	60.304
UP_SEQ_FEATURE	repeat:RPEL 1	2	1.03627	0.0672102	PHACTR3, MYOCD	190	7	19113	28.7414	1	0.938417	64.5437
UP_SEQ_FEATURE	region of interest:Binding to the beta subunit	2	1.03627	0.0672102	CACNA1E, CACNA1A	190	7	19113	28.7414	1	0.938417	64.5437
UP_SEQ_FEATURE	repeat:RPEL 2	2	1.03627	0.0672102	PHACTR3, MYOCD	190	7	19113	28.7414	1	0.938417	64.5437
GOTERM_CC_FAT	GO:0016324~apical plasma membrane	5	2.59067	0.0673124	SLC6A20, SLC9A3, GPR64, KCNA1, DUOX1	148	133	12782	3.2468	1	0.797251	59.048
GOTERM_BP_FAT	GO:0051046~regulation of secretion	6	3.10881	0.0678508	EDN3, SNCA, TRH, KCNQ1, CACNA1A, NGF	147	202	13528	2.73348	1	0.682447	68.8895
SP_PIR_KEYWORDS	disease mutation	23	11.9171	0.0679102	GABRD, EDN3, SLC5A5, HYLS1, FLT4, DUOX2, KCNA1, SNCA, C1QB, SLC6A5, PLA2G7, MYH11, POU4F3, DSP, PCSK9, FOXC2, ALX4, HPGD, KCNQ1, CACNA1A, TLL1, NGF, CHRNA2	191	1591	19235	1.45585	1	0.557707	60.7379
GOTERM_MF_FAT	GO:0005201~extracellular matrix structural constituent	4	2.07254	0.0692263	WNT3A, WNT6, TFPI2, MFAP5	144	86	12983	4.19348	1	0.640466	63.0297
PIR_SUPERFAMILY	PIRSF000316:arachidonate 5-lipoxygenase	2	1.03627	0.0693225	ALOX15B, ALOX5	89	6	7396	27.7004	0.998989	0.821688	54.6732
GOTERM_BP_FAT	GO:0007389~pattern specification process	7	3.62694	0.0694288	T, BARX1, FLT1, WNT3A, FOXC2, CYP26A1, ALX4	147	267	13528	2.4127	1	0.687184	69.7532
INTERPRO	IPR004018:RPEL repeat	2	1.03627	0.071269	PHACTR3, MYOCD	176	7	16659	27.0438	1	0.874461	64.6171
INTERPRO	IPR013121:Ferric reductase, NAD binding	2	1.03627	0.071269	DUOX2, DUOX1	176	7	16659	27.0438	1	0.874461	64.6171
INTERPRO	IPR013112:FAD-binding 8	2	1.03627	0.071269	DUOX2, DUOX1	176	7	16659	27.0438	1	0.874461	64.6171
INTERPRO	IPR014873:Voltage-dependent calcium channel, alpha-1 subunit, IQ domain	2	1.03627	0.071269	CACNA1E, CACNA1A	176	7	16659	27.0438	1	0.874461	64.6171
GOTERM_BP_FAT	GO:0060284~regulation of cell development	6	3.10881	0.0712963	ATOH1, MYOCD, CD24, ISL1, CACNA1A, NGF	147	205	13528	2.69348	1	0.693297	70.7463
GOTERM_BP_FAT	GO:0032535~regulation of cellular component size	7	3.62694	0.0734335	NDRG4, POU4F3, NPPB, POU4F2, SCGB3A1, CACNA1A, NGF	147	271	13528	2.37709	1	0.700566	71.8451
GOTERM_BP_FAT	GO:0043523~regulation of neuron apoptosis	4	2.07254	0.0734839	SNCA, PCSK9, CACNA1A, NGF	147	90	13528	4.0901	1	0.697039	71.8706
GOTERM_BP_FAT	GO:0006865~amino acid transport	4	2.07254	0.0734839	SLC6A7, SLC6A20, SLC6A5, CACNA1A	147	90	13528	4.0901	1	0.697039	71.8706
GOTERM_MF_FAT	GO:0042277~peptide binding	6	3.10881	0.0737998	PRLHR, OPRK1, RXFP3, NPY2R, MME, GPR17	144	203	12983	2.66482	1	0.651509	65.4712
GOTERM_MF_FAT	GO:0031490~chromatin DNA binding	2	1.03627	0.0746161	ATOH1, FOXC2	144	7	12983	25.7599	1	0.642814	65.8909
PIR_SUPERFAMILY	PIRSF002443:acetylcholine receptor	3	1.5544	0.0746857	GABRD, GABRB1, CHRNA2	89	38	7396	6.56062	0.99942	0.774704	57.4685
GOTERM_BP_FAT	GO:0051591~response to cAMP	3	1.5544	0.0752712	DUOX2, DUOX1, PDE3A	147	42	13528	6.57337	1	0.702321	72.7588
GOTERM_CC_FAT	GO:0030054~cell junction	11	5.69948	0.0756055	GABRD, GJD2, GAD2, LIMS2, GABRB1, NPY2R, DSP, SYT6, IGSF9, TES, CHRNA2	148	518	12782	1.834	1	0.805369	63.4757
GOTERM_BP_FAT	GO:0048667~cell morphogenesis involved in neuron differentiation	6	3.10881	0.0760381	ATOH1, WNT3A, POU4F3, POU4F2, ISL1, CACNA1A	147	209	13528	2.64193	1	0.702425	73.1318
GOTERM_BP_FAT	GO:0007626~locomotory behavior	7	3.62694	0.0765226	EDN3, NPY2R, SNCA, CMTM8, TRH, CACNA1A, NGF	147	274	13528	2.35106	1	0.701147	73.365
GOTERM_CC_FAT	GO:0034705~potassium channel complex	4	2.07254	0.0766036	KCNJ5, KCNA1, KCNQ1, KCNG1	148	86	12782	4.01697	1	0.78148	63.9778
GOTERM_CC_FAT	GO:0008076~voltage-gated potassium channel complex	4	2.07254	0.0766036	KCNJ5, KCNA1, KCNQ1, KCNG1	148	86	12782	4.01697	1	0.78148	63.9778
SP_PIR_KEYWORDS	deafness	4	2.07254	0.0766691	EDN3, SLC26A5, POU4F3, KCNQ1	191	100	19235	4.02827	1	0.589228	65.3691
SMART	SM00707:RPEL	2	1.03627	0.0767863	PHACTR3, MYOCD	104	7	9079	24.9423	0.999407	0.843945	58.2989
GOTERM_BP_FAT	GO:0007167~enzyme linked receptor protein signaling pathway	8	4.14508	0.0773318	FLT1, EPHA8, FLT4, FOXC2, HPGD, CACNA1A, BMP6, NGF	147	342	13528	2.15268	1	0.701472	73.7502
GOTERM_BP_FAT	GO:0034599~cellular response to oxidative stress	3	1.5544	0.0784021	SNCA, DUOX2, DUOX1	147	43	13528	6.4205	1	0.703048	74.2517
GOTERM_BP_FAT	GO:0051899~membrane depolarization	3	1.5544	0.0784021	SNCA, KCNQ1, CACNA1A	147	43	13528	6.4205	1	0.703048	74.2517
GOTERM_BP_FAT	GO:0007162~negative regulation of cell adhesion	3	1.5544	0.0784021	MYO1F, CD24, FXYD5	147	43	13528	6.4205	1	0.703048	74.2517
GOTERM_BP_FAT	GO:0016477~cell migration	7	3.62694	0.0786226	FGF19, EDN3, NDE1, ATOH1, FLT1, CD24, ISL1	147	276	13528	2.33402	1	0.700549	74.3539
GOTERM_MF_FAT	GO:0019901~protein kinase binding	5	2.59067	0.0794767	GLRX3, NELL1, PGAM1, CD24, SKAP1	144	147	12983	3.06666	1	0.654501	68.2937
GOTERM_BP_FAT	GO:0043086~negative regulation of catalytic activity	7	3.62694	0.0796848	ADCY4, GNAL, PSMC2, OPRK1, NPY2R, SNCA, PCSK9	147	277	13528	2.3256	1	0.702077	74.8408
PIR_SUPERFAMILY	PIRSF005657:voltage-gated calcium channel	2	1.03627	0.080405	CACNA1E, CACNA1A	89	7	7396	23.7432	0.99968	0.738456	60.2759
GOTERM_BP_FAT	GO:0048812~neuron projection morphogenesis	6	3.10881	0.0809473	ATOH1, WNT3A, POU4F3, POU4F2, ISL1, CACNA1A	147	213	13528	2.59232	1	0.704505	75.4083
INTERPRO	IPR006202:Neurotransmitter-gated ion-channel ligand-binding	3	1.5544	0.0810043	GABRD, GABRB1, CHRNA2	176	45	16659	6.31023	1	0.891686	69.487
INTERPRO	IPR006029:Neurotransmitter-gated ion-channel transmembrane region	3	1.5544	0.0810043	GABRD, GABRB1, CHRNA2	176	45	16659	6.31023	1	0.891686	69.487
GOTERM_MF_FAT	GO:0005509~calcium ion binding	16	8.29016	0.0810758	NELL1, SNCA, DUOX2, DUOX1, SYT6, CACNA2D3, PKD2L1, MCTP1, CDH22, FCN2, DLL4, PCSK9, CACNA1E, ALOX5, CACNA1A, TLL1	144	919	12983	1.5697	1	0.650089	69.0491
GOTERM_BP_FAT	GO:0046885~regulation of hormone biosynthetic process	2	1.03627	0.0831683	CACNA1A, BMP6	147	8	13528	23.0068	1	0.711223	76.3774
GOTERM_BP_FAT	GO:0001919~regulation of receptor recycling	2	1.03627	0.0831683	SNCA, PCSK9	147	8	13528	23.0068	1	0.711223	76.3774
GOTERM_BP_FAT	GO:0048675~axon extension	2	1.03627	0.0831683	POU4F3, POU4F2	147	8	13528	23.0068	1	0.711223	76.3774
GOTERM_BP_FAT	GO:0001710~mesodermal cell fate commitment	2	1.03627	0.0831683	WNT3A, FOXC2	147	8	13528	23.0068	1	0.711223	76.3774
GOTERM_BP_FAT	GO:0048340~paraxial mesoderm morphogenesis	2	1.03627	0.0831683	WNT3A, FOXC2	147	8	13528	23.0068	1	0.711223	76.3774
GOTERM_BP_FAT	GO:0048333~mesodermal cell differentiation	2	1.03627	0.0831683	WNT3A, FOXC2	147	8	13528	23.0068	1	0.711223	76.3774
GOTERM_BP_FAT	GO:0043583~ear development	4	2.07254	0.0833548	ATOH1, HMX2, WNT3A, POU4F3	147	95	13528	3.87483	1	0.708661	76.4571
GOTERM_MF_FAT	GO:0003682~chromatin binding	5	2.59067	0.0839536	ATOH1, FOXC2, POU4F2, ISL1, CHD5	144	150	12983	3.00532	1	0.651808	70.3669
INTERPRO	IPR006201:Neurotransmitter-gated ion-channel	3	1.5544	0.0841215	GABRD, GABRB1, CHRNA2	176	46	16659	6.17305	1	0.886518	70.9096
INTERPRO	IPR018000:Neurotransmitter-gated ion-channel, conserved site	3	1.5544	0.0841215	GABRD, GABRB1, CHRNA2	176	46	16659	6.17305	1	0.886518	70.9096
UP_SEQ_FEATURE	DNA-binding region:Fork-head	3	1.5544	0.08458	FOXQ1, FOXC2, FOXB2	190	49	19113	6.15886	1	0.964284	73.2061
GOTERM_MF_FAT	GO:0005021~vascular endothelial growth factor receptor activity	2	1.03627	0.0848141	FLT1, FLT4	144	8	12983	22.5399	1	0.644416	70.7506
SP_PIR_KEYWORDS	hydrogen peroxide	2	1.03627	0.0854847	DUOX2, DUOX1	191	9	19235	22.3793	1	0.617032	69.5157
GOTERM_MF_FAT	GO:0015294~solute:cation symporter activity	4	2.07254	0.0873245	SLC5A5, SLC6A7, SLC6A20, SLC6A5	144	95	12983	3.7962	1	0.644662	71.8441
GOTERM_BP_FAT	GO:0007605~sensory perception of sound	4	2.07254	0.0874549	SLC26A5, POU4F3, POU4F2, KCNQ1	147	97	13528	3.79494	1	0.723258	78.1473
UP_SEQ_FEATURE	domain:LIM zinc-binding 1	3	1.5544	0.0875513	LIMS2, ISL1, TES	190	50	19113	6.03568	1	0.961719	74.4733
UP_SEQ_FEATURE	domain:LIM zinc-binding 2	3	1.5544	0.0875513	LIMS2, ISL1, TES	190	50	19113	6.03568	1	0.961719	74.4733
UP_SEQ_FEATURE	domain:Peptidase S1	4	2.07254	0.087946	ACR, KLK10, KLK1, KLK13	190	106	19113	3.79603	1	0.955206	74.6374
GOTERM_BP_FAT	GO:0002274~myeloid leukocyte activation	3	1.5544	0.0880318	SNCA, MYO1F, IRF4	147	46	13528	6.00177	1	0.722399	78.3758
GOTERM_MF_FAT	GO:0004252~serine-type endopeptidase activity	5	2.59067	0.0903459	ACR, PCSK9, KLK10, KLK1, KLK13	144	154	12983	2.92726	1	0.64711	73.1097
INTERPRO	IPR001766:Transcription factor, fork head	3	1.5544	0.0904631	FOXQ1, FOXC2, FOXB2	176	48	16659	5.91584	1	0.891144	73.6156
INTERPRO	IPR018122:Transcription factor, fork head, conserved site	3	1.5544	0.0904631	FOXQ1, FOXC2, FOXB2	176	48	16659	5.91584	1	0.891144	73.6156
INTERPRO	IPR002077:Voltage-dependent calcium channel, alpha-1 subunit	2	1.03627	0.0906876	CACNA1E, CACNA1A	176	9	16659	21.0341	1	0.878334	73.7069
INTERPRO	IPR001824:Receptor tyrosine kinase, class III, conserved site	2	1.03627	0.0906876	FLT1, FLT4	176	9	16659	21.0341	1	0.878334	73.7069
GOTERM_BP_FAT	GO:0006690~icosanoid metabolic process	3	1.5544	0.0913167	ALOX15B, ALOX5, HPGD	147	47	13528	5.87408	1	0.732741	79.6344
GOTERM_BP_FAT	GO:0022408~negative regulation of cell-cell adhesion	2	1.03627	0.093069	CD24, FXYD5	147	9	13528	20.4505	1	0.736551	80.2773
GOTERM_BP_FAT	GO:0045860~positive regulation of protein kinase activity	6	3.10881	0.0939425	EDN3, ADCY4, FLT1, BIRC7, DGKK, CD24	147	223	13528	2.47607	1	0.736821	80.5906
UP_SEQ_FEATURE	site:Calcium ion selectivity and permeability	2	1.03627	0.0946207	CACNA1E, CACNA1A	190	10	19113	20.1189	1	0.958655	77.2671
GOTERM_BP_FAT	GO:0006813~potassium ion transport	5	2.59067	0.0950254	KCNJ5, KCNK17, KCNA1, KCNQ1, KCNG1	147	160	13528	2.87585	1	0.737902	80.9725
GOTERM_BP_FAT	GO:0007169~transmembrane receptor protein tyrosine kinase signaling pathway	6	3.10881	0.0952979	FLT1, EPHA8, FLT4, FOXC2, CACNA1A, NGF	147	224	13528	2.46501	1	0.735838	81.0675
UP_SEQ_FEATURE	compositionally biased region:Poly-Arg	5	2.59067	0.0959291	FOXC2, PDE3A, CACNA1E, KCNG1, CACNA1A	190	175	19113	2.87414	1	0.95396	77.7518
UP_SEQ_FEATURE	compositionally biased region:Poly-Ala	8	4.14508	0.0960149	BARX1, CDK5R2, C10ORF93, FOXC2, PDE3A, FOXB2, KLC3, CCNA1	190	393	19113	2.04773	1	0.947192	77.7833
INTERPRO	IPR001314:Peptidase S1A, chymotrypsin	4	2.07254	0.0965396	ACR, KLK10, KLK1, KLK13	176	104	16659	3.64052	1	0.881999	75.9874
SP_PIR_KEYWORDS	Symport	4	2.07254	0.0974323	SLC5A5, SLC6A7, SLC6A20, SLC6A5	191	111	19235	3.62907	1	0.654142	74.4052
GOTERM_MF_FAT	GO:0005249~voltage-gated potassium channel activity	4	2.07254	0.0981562	KCNJ5, KCNA1, KCNQ1, KCNG1	144	100	12983	3.60639	1	0.668751	76.1411
SP_PIR_KEYWORDS	actin-binding	6	3.10881	0.0986481	MYRIP, PHACTR3, BAIAP2L1, MYH11, MYO1F, SNTG2	191	247	19235	2.44632	1	0.646048	74.8598
INTERPRO	IPR018114:Peptidase S1/S6, chymotrypsin/Hap, active site	4	2.07254	0.09865	ACR, KLK10, KLK1, KLK13	176	105	16659	3.60584	1	0.875342	76.7637
UP_SEQ_FEATURE	domain:SH3	5	2.59067	0.0989347	BAIAP2L1, ARHGEF5, DLG3, MYO1F, SKAP1	190	177	19113	2.84166	1	0.945163	78.829
