# Supplementary material for: Differences among brain tumor stem cell types and fetal neural stem cells in focal regions of histone modifications and DNA methylation, broad regions of modifications, and bivalent promoters
Source: BMC Genomics. 2014 Aug 27;15(1):724. doi: 10.1186/1471-2164-15-724 (PMC4155105; doi:10.1186/1471-2164-15-724)
Supplement: Supplementary file 46 — Additional file 46: Output of DAVID gene classification tool for genes that are bivalent (H3K4me3+/H3K27me3+) in their promoters in fNSCs and in all BTSC types. (XLS 40 KB) [file 12864_2014_6396_MOESM46_ESM.xls]

## Sheet: DAVIDchart_fNSCK4K27toK4K27allB
Category	Term	Count	%	PValue	Genes	List Total	Pop Hits	Pop Total	Fold Enrichment	Bonferroni	Benjamini	FDR
SP_PIR_KEYWORDS	nucleus	45	40.9091	5.10051e-06	CCDC99, ZBTB33, ING3, ZNF133, FOXA3, TCEAL8, ZNF202, MBIP, DGCR14, KIAA1009, CTNNBL1, RAD21, LHX1, ZNF223, PSMB2, OVOL1, AATF, QSOX2, GNL2, MTMR6, ERCC4, BUB3, PLAG1, SYMPK, LOC653877, GINS3, PTF1A, LEF1, FOSB, EN2, CSDA, PRPF18, MED7, AMIGO2, MED30, PRDM4, ZBED4, TBRG1, NLE1, RBM19, PES1, UTP20, CUX1, SMARCA2, DDX52, PPP5C	106	4283	19235	1.90656	0.000866713	0.000866713	0.00622236
GOTERM_CC_FAT	GO:0070013~intracellular organelle lumen	24	21.8182	5.51941e-05	ZBTB33, ING3, MRPS33, MBIP, DGCR14, CTNNBL1, PITRM1, AATF, GNL2, ERCC4, BUB3, SYMPK, LOC653877, PTF1A, LEF1, PRPF18, MED7, MED30, NLE1, RBM19, UTP20, PES1, SMARCA2, AARS2, DDX52	72	1779	12782	2.39498	0.00895654	0.00895654	0.0668372
GOTERM_CC_FAT	GO:0043233~organelle lumen	24	21.8182	7.90866e-05	ZBTB33, ING3, MRPS33, MBIP, DGCR14, CTNNBL1, PITRM1, AATF, GNL2, ERCC4, BUB3, SYMPK, LOC653877, PTF1A, LEF1, PRPF18, MED7, MED30, NLE1, RBM19, UTP20, PES1, SMARCA2, AARS2, DDX52	72	1820	12782	2.34103	0.0128089	0.00642509	0.095757
GOTERM_CC_FAT	GO:0031981~nuclear lumen	21	19.0909	8.21577e-05	LOC653877, SYMPK, ING3, ZBTB33, PTF1A, LEF1, MBIP, PRPF18, DGCR14, CTNNBL1, MED7, MED30, NLE1, RBM19, AATF, PES1, UTP20, GNL2, SMARCA2, ERCC4, DDX52, BUB3	72	1450	12782	2.57109	0.013303	0.00445414	0.0994738
GOTERM_CC_FAT	GO:0031974~membrane-enclosed lumen	24	21.8182	0.000107363	ZBTB33, ING3, MRPS33, MBIP, DGCR14, CTNNBL1, PITRM1, AATF, GNL2, ERCC4, BUB3, SYMPK, LOC653877, PTF1A, LEF1, PRPF18, MED7, MED30, NLE1, RBM19, UTP20, PES1, SMARCA2, AARS2, DDX52	72	1856	12782	2.29562	0.0173489	0.00436573	0.129974
GOTERM_MF_FAT	GO:0003702~RNA polymerase II transcription factor activity	8	7.27273	0.000139664	MED7, MED30, PRDM4, LHX1, LEF1, ZNF202, CUX1, CSDA	62	244	12983	6.86568	0.0259169	0.0259169	0.173142
GOTERM_BP_FAT	GO:0010605~negative regulation of macromolecule metabolic process	14	12.7273	0.000203427	PRKCZ, LEF1, ZNF202, PTPRU, FOSB, CSDA, OVOL1, PSMB2, PSMD3, AATF, CUX1, SMARCA2, ERCC4, BUB3	77	734	13528	3.351	0.161026	0.161026	0.314906
GOTERM_CC_FAT	GO:0005730~nucleolus	13	11.8182	0.000419872	LOC653877, ZBTB33, LEF1, MBIP, DGCR14, CTNNBL1, NLE1, RBM19, AATF, UTP20, GNL2, PES1, BUB3, DDX52	72	698	12782	3.30639	0.0661631	0.0135974	0.507414
GOTERM_MF_FAT	GO:0030528~transcription regulator activity	16	14.5455	0.00358137	PLAG1, ZNF133, FOXA3, PTF1A, LEF1, ZNF202, EN2, FOSB, CSDA, MED7, MED30, PRDM4, LHX1, AATF, CUX1, SMARCA2	62	1512	12983	2.21591	0.490593	0.286272	4.35373
GOTERM_BP_FAT	GO:0043066~negative regulation of apoptosis	8	7.27273	0.00368223	AMIGO2, PRKCZ, DAD1, AATF, GLO1, CSDA, ADA, GSTP1	77	354	13528	3.97036	0.958565	0.796444	5.55858
GOTERM_BP_FAT	GO:0000122~negative regulation of transcription from RNA polymerase II promoter	7	6.36364	0.00378172	OVOL1, LEF1, ZNF202, FOSB, CUX1, CSDA, SMARCA2	77	266	13528	4.62338	0.961987	0.663763	5.70469
GOTERM_BP_FAT	GO:0043069~negative regulation of programmed cell death	8	7.27273	0.00397614	AMIGO2, PRKCZ, DAD1, AATF, GLO1, CSDA, ADA, GSTP1	77	359	13528	3.91506	0.967879	0.576653	5.98957
GOTERM_BP_FAT	GO:0060548~negative regulation of cell death	8	7.27273	0.00403701	AMIGO2, PRKCZ, DAD1, AATF, GLO1, CSDA, ADA, GSTP1	77	360	13528	3.90418	0.969529	0.502519	6.07859
GOTERM_BP_FAT	GO:0022402~cell cycle process	10	9.09091	0.00427421	CCDC99, RAD21, OVOL1, PSMB2, TBRG1, PSMD3, PES1, BUB3, KIAA1009, PPP5C	77	565	13528	3.10953	0.975191	0.459949	6.42477
GOTERM_BP_FAT	GO:0000278~mitotic cell cycle	8	7.27273	0.00468546	CCDC99, RAD21, PSMB2, PSMD3, PES1, BUB3, KIAA1009, PPP5C	77	370	13528	3.79867	0.982631	0.439545	7.02213
GOTERM_BP_FAT	GO:0006916~anti-apoptosis	6	5.45455	0.00600948	AMIGO2, PRKCZ, DAD1, AATF, GLO1, GSTP1	77	206	13528	5.11714	0.994494	0.478074	8.92121
SP_PIR_KEYWORDS	acetylation	25	22.7273	0.00726744	ING3, NIPSNAP3A, DGCR14, ADA, CTNNBL1, CSNK2A2, RAD21, PSMB2, DAD1, GLO1, AATF, ERCC4, BUB3, PLAG1, SYMPK, LEF1, ERICH1, TPD52L2, ARMC8, NLE1, PES1, SMARCA2, DDX52, GSTP1, PPP5C	106	2635	19235	1.72165	0.710609	0.462049	8.5141
GOTERM_BP_FAT	GO:0045934~negative regulation of nucleobase, nucleoside, nucleotide and nucleic acid metabolic process	9	8.18182	0.00786922	OVOL1, LEF1, ZNF202, PTPRU, FOSB, CUX1, CSDA, ERCC4, SMARCA2	77	512	13528	3.08827	0.998906	0.531189	11.5275
GOTERM_BP_FAT	GO:0007067~mitosis	6	5.45455	0.00788403	CCDC99, RAD21, PES1, BUB3, KIAA1009, PPP5C	77	220	13528	4.7915	0.99892	0.494945	11.5479
GOTERM_BP_FAT	GO:0000280~nuclear division	6	5.45455	0.00788403	CCDC99, RAD21, PES1, BUB3, KIAA1009, PPP5C	77	220	13528	4.7915	0.99892	0.494945	11.5479
GOTERM_BP_FAT	GO:0000087~M phase of mitotic cell cycle	6	5.45455	0.00848683	CCDC99, RAD21, PES1, BUB3, KIAA1009, PPP5C	77	224	13528	4.70594	0.999361	0.487612	12.3774
GOTERM_BP_FAT	GO:0051172~negative regulation of nitrogen compound metabolic process	9	8.18182	0.00850849	OVOL1, LEF1, ZNF202, PTPRU, FOSB, CUX1, CSDA, ERCC4, SMARCA2	77	519	13528	3.04662	0.999373	0.4591	12.4071
GOTERM_MF_FAT	GO:0003677~DNA binding	20	18.1818	0.00860751	PLAG1, ZBTB33, FOXA3, ZNF133, PTF1A, LEF1, ZNF202, EN2, FOSB, CSDA, PRDM4, LHX1, ZBED4, ZNF223, OVOL1, TBRG1, AATF, CUX1, SMARCA2, ERCC4	62	2331	12983	1.79668	0.803131	0.418264	10.1703
GOTERM_BP_FAT	GO:0048285~organelle fission	6	5.45455	0.00928448	CCDC99, RAD21, PES1, BUB3, KIAA1009, PPP5C	77	229	13528	4.60319	0.999681	0.461639	13.4639
GOTERM_BP_FAT	GO:0000279~M phase	7	6.36364	0.0103808	CCDC99, RAD21, OVOL1, PES1, BUB3, KIAA1009, PPP5C	77	329	13528	3.73805	0.999877	0.474416	14.9366
GOTERM_CC_FAT	GO:0043232~intracellular non-membrane-bounded organelle	24	21.8182	0.0111702	PRKCZ, ZBTB33, CCDC99, MRPS33, MBIP, DNAH7, DGCR14, CTNNBL1, KIAA1009, RAD21, AATF, GNL2, ERCC4, KLHL20, BUB3, SYMPK, LOC653877, LEF1, SPAG6, TXNDC6, NLE1, RBM19, UTP20, PES1, DDX52	72	2596	12782	1.64124	0.839744	0.262998	12.7217
GOTERM_CC_FAT	GO:0043228~non-membrane-bounded organelle	24	21.8182	0.0111702	PRKCZ, ZBTB33, CCDC99, MRPS33, MBIP, DNAH7, DGCR14, CTNNBL1, KIAA1009, RAD21, AATF, GNL2, ERCC4, KLHL20, BUB3, SYMPK, LOC653877, LEF1, SPAG6, TXNDC6, NLE1, RBM19, UTP20, PES1, DDX52	72	2596	12782	1.64124	0.839744	0.262998	12.7217
GOTERM_BP_FAT	GO:0010558~negative regulation of macromolecule biosynthetic process	9	8.18182	0.0114636	OVOL1, LEF1, ZNF202, AATF, PTPRU, FOSB, CUX1, CSDA, SMARCA2	77	547	13528	2.89067	0.999952	0.484876	16.3681
GOTERM_BP_FAT	GO:0031327~negative regulation of cellular biosynthetic process	9	8.18182	0.0131993	OVOL1, LEF1, ZNF202, AATF, PTPRU, FOSB, CUX1, CSDA, SMARCA2	77	561	13528	2.81853	0.99999	0.511627	18.6158
GOTERM_BP_FAT	GO:0042981~regulation of apoptosis	11	10	0.0141344	AMIGO2, PRKCZ, ING3, DAD1, AATF, GLO1, CSDA, BCL2L11, ADA, GSTP1, CTNNBL1	77	804	13528	2.4037	0.999995	0.514535	19.8032
GOTERM_BP_FAT	GO:0016481~negative regulation of transcription	8	7.27273	0.0144371	OVOL1, LEF1, ZNF202, PTPRU, FOSB, CUX1, CSDA, SMARCA2	77	459	13528	3.06211	0.999996	0.502034	20.1841
GOTERM_MF_FAT	GO:0003700~transcription factor activity	11	10	0.0147283	PLAG1, FOXA3, ZNF133, LHX1, LEF1, ZNF202, AATF, EN2, FOSB, CUX1, CSDA	62	975	12983	2.3625	0.938549	0.502111	16.814
GOTERM_BP_FAT	GO:0009890~negative regulation of biosynthetic process	9	8.18182	0.0148352	OVOL1, LEF1, ZNF202, AATF, PTPRU, FOSB, CUX1, CSDA, SMARCA2	77	573	13528	2.7595	0.999997	0.492814	20.6824
GOTERM_BP_FAT	GO:0045892~negative regulation of transcription, DNA-dependent	7	6.36364	0.0148579	OVOL1, LEF1, ZNF202, FOSB, CUX1, CSDA, SMARCA2	77	356	13528	3.45455	0.999998	0.475824	20.7108
GOTERM_BP_FAT	GO:0043067~regulation of programmed cell death	11	10	0.0150619	AMIGO2, PRKCZ, ING3, DAD1, AATF, GLO1, CSDA, BCL2L11, ADA, GSTP1, CTNNBL1	77	812	13528	2.38001	0.999998	0.464033	20.965
GOTERM_BP_FAT	GO:0010941~regulation of cell death	11	10	0.0154213	AMIGO2, PRKCZ, ING3, DAD1, AATF, GLO1, CSDA, BCL2L11, ADA, GSTP1, CTNNBL1	77	815	13528	2.37125	0.999999	0.456459	21.4109
GOTERM_BP_FAT	GO:0051253~negative regulation of RNA metabolic process	7	6.36364	0.0160112	OVOL1, LEF1, ZNF202, FOSB, CUX1, CSDA, SMARCA2	77	362	13528	3.39729	0.999999	0.45427	22.1377
GOTERM_BP_FAT	GO:0001701~in utero embryonic development	5	4.54545	0.0171918	DAD1, NLE1, CSDA, BCL2L11, ADA	77	176	13528	4.99115	1	0.46397	23.5735
GOTERM_MF_FAT	GO:0016887~ATPase activity	6	5.45455	0.0200921	ABCB8, CRBN, ATP8B2, DNAH7, SMARCA2, DDX52	62	334	12983	3.76173	0.977979	0.533807	22.2614
GOTERM_BP_FAT	GO:0010629~negative regulation of gene expression	8	7.27273	0.0228672	OVOL1, LEF1, ZNF202, PTPRU, FOSB, CUX1, CSDA, SMARCA2	77	504	13528	2.7887	1	0.550014	30.1362
GOTERM_BP_FAT	GO:0001824~blastocyst development	3	2.72727	0.0242436	DAD1, NLE1, ADA	77	43	13528	12.2573	1	0.55719	31.6464
SP_PIR_KEYWORDS	transcription regulation	19	17.2727	0.025617	PLAG1, ZBTB33, ING3, ZNF133, FOXA3, PTF1A, LEF1, ZNF202, TCEAL8, EN2, CSDA, MED7, MED30, PRDM4, LHX1, ZNF223, OVOL1, CUX1, SMARCA2	106	2026	19235	1.70177	0.987865	0.7702	27.1374
GOTERM_BP_FAT	GO:0022403~cell cycle phase	7	6.36364	0.0287051	CCDC99, RAD21, OVOL1, PES1, BUB3, KIAA1009, PPP5C	77	414	13528	2.97058	1	0.605812	36.3343
GOTERM_BP_FAT	GO:0031400~negative regulation of protein modification process	4	3.63636	0.0293262	PRKCZ, PSMB2, PSMD3, BUB3	77	119	13528	5.90549	1	0.600442	36.9625
GOTERM_BP_FAT	GO:0007049~cell cycle	10	9.09091	0.0293583	CCDC99, RAD21, OVOL1, PSMB2, TBRG1, PSMD3, PES1, BUB3, KIAA1009, PPP5C	77	776	13528	2.26402	1	0.588005	36.9948
KEGG_PATHWAY	hsa04530:Tight junction	4	3.63636	0.0298877	CSNK2A2, SYMPK, PRKCZ, CSDA	27	134	5085	5.62189	0.684328	0.684328	23.9839
INTERPRO	IPR011989:Armadillo-like helical	4	3.63636	0.0358238	ARMC8, SPAG6, UNC45B, CTNNBL1	95	128	16659	5.47993	0.999878	0.999878	37.6886
GOTERM_BP_FAT	GO:0043009~chordate embryonic development	6	5.45455	0.0383608	DAD1, NLE1, LEF1, CSDA, BCL2L11, ADA	77	331	13528	3.18468	1	0.675424	45.4695
GOTERM_MF_FAT	GO:0042623~ATPase activity, coupled	5	4.54545	0.0387764	ABCB8, CRBN, ATP8B2, SMARCA2, DDX52	62	272	12983	3.84932	0.99941	0.710377	38.7784
GOTERM_BP_FAT	GO:0016055~Wnt receptor signaling pathway	4	3.63636	0.0388487	CSNK2A2, ZBTB33, LEF1, PTPRU	77	133	13528	5.28386	1	0.668148	45.8968
GOTERM_BP_FAT	GO:0009792~embryonic development ending in birth or egg hatching	6	5.45455	0.0396326	DAD1, NLE1, LEF1, CSDA, BCL2L11, ADA	77	334	13528	3.15608	1	0.663984	46.5768
GOTERM_BP_FAT	GO:0006350~transcription	19	17.2727	0.0405548	PLAG1, ZBTB33, ING3, ZNF133, FOXA3, PTF1A, LEF1, ZNF202, TCEAL8, CSDA, MED7, MED30, PRDM4, LHX1, ZNF223, OVOL1, CUX1, SMARCA2, PPP5C	77	2101	13528	1.5888	1	0.661312	47.3666
GOTERM_BP_FAT	GO:0030902~hindbrain development	3	2.72727	0.0447149	LHX1, PTF1A, EN2	77	60	13528	8.78442	1	0.686867	50.7955
SP_PIR_KEYWORDS	dna-binding	17	15.4545	0.0463228	PLAG1, ZBTB33, ZNF133, FOXA3, PTF1A, LEF1, ZNF202, EN2, FOSB, CSDA, PRDM4, LHX1, ZNF223, OVOL1, CUX1, SMARCA2, ERCC4	106	1868	19235	1.65142	0.999685	0.866783	43.9339
GOTERM_BP_FAT	GO:0045449~regulation of transcription	22	20	0.0472889	PLAG1, ZBTB33, ING3, FOXA3, ZNF133, PTF1A, LEF1, ZNF202, TCEAL8, PTPRU, EN2, FOSB, CSDA, MED7, MED30, PRDM4, LHX1, ZNF223, OVOL1, AATF, CUX1, SMARCA2	77	2601	13528	1.48602	1	0.697138	52.8112
GOTERM_BP_FAT	GO:0006357~regulation of transcription from RNA polymerase II promoter	9	8.18182	0.0507442	MED7, OVOL1, LEF1, ZNF202, AATF, FOSB, CUX1, CSDA, SMARCA2	77	727	13528	2.17496	1	0.713037	55.3958
GOTERM_BP_FAT	GO:0051436~negative regulation of ubiquitin-protein ligase activity during mitotic cell cycle	3	2.72727	0.0516185	PSMB2, PSMD3, BUB3	77	65	13528	8.10869	1	0.7095	56.0285
GOTERM_BP_FAT	GO:0031145~anaphase-promoting complex-dependent proteasomal ubiquitin-dependent protein catabolic process	3	2.72727	0.0516185	PSMB2, PSMD3, BUB3	77	65	13528	8.10869	1	0.7095	56.0285
GOTERM_CC_FAT	GO:0005654~nucleoplasm	10	9.09091	0.0544617	MED7, SYMPK, ING3, MED30, PTF1A, LEF1, PRPF18, PES1, ERCC4, SMARCA2	72	882	12782	2.01279	0.999891	0.728562	49.2546
GOTERM_BP_FAT	GO:0051444~negative regulation of ubiquitin-protein ligase activity	3	2.72727	0.0544805	PSMB2, PSMD3, BUB3	77	67	13528	7.86664	1	0.719803	58.0412
GOTERM_BP_FAT	GO:0051352~negative regulation of ligase activity	3	2.72727	0.0544805	PSMB2, PSMD3, BUB3	77	67	13528	7.86664	1	0.719803	58.0412
SP_PIR_KEYWORDS	Transcription	18	16.3636	0.0564257	PLAG1, ZBTB33, ING3, ZNF133, FOXA3, PTF1A, LEF1, ZNF202, TCEAL8, CSDA, MED7, MED30, PRDM4, LHX1, ZNF223, OVOL1, CUX1, SMARCA2	106	2071	19235	1.57717	0.999948	0.8612	50.7651
GOTERM_BP_FAT	GO:0051439~regulation of ubiquitin-protein ligase activity during mitotic cell cycle	3	2.72727	0.0603681	PSMB2, PSMD3, BUB3	77	71	13528	7.42345	1	0.747882	61.9138
GOTERM_MF_FAT	GO:0008270~zinc ion binding	17	15.4545	0.0645976	PLAG1, PRKCZ, ZBTB33, ING3, ZNF133, ZDHHC7, ZNF202, PDE10A, ADA, PRDM4, LHX1, ZBED4, ZNF223, OVOL1, PITRM1, GLO1, MECR	62	2311	12983	1.5404	0.999996	0.83362	56.3302
GOTERM_MF_FAT	GO:0043565~sequence-specific DNA binding	7	6.36364	0.0646058	FOXA3, LHX1, PTF1A, LEF1, EN2, FOSB, CUX1	62	607	12983	2.41486	0.999996	0.791851	56.3349
GOTERM_BP_FAT	GO:0031397~negative regulation of protein ubiquitination	3	2.72727	0.0649208	PSMB2, PSMD3, BUB3	77	74	13528	7.1225	1	0.765008	64.6763
SP_PIR_KEYWORDS	activator	7	6.36364	0.0653344	PLAG1, MED7, ZBTB33, MED30, FOXA3, LEF1, SMARCA2	106	520	19235	2.44276	0.99999	0.852567	56.1458
GOTERM_MF_FAT	GO:0030552~cAMP binding	2	1.81818	0.068241	PDE10A, CNGA4	62	15	12983	27.9204	0.999998	0.771553	58.3943
GOTERM_BP_FAT	GO:0043086~negative regulation of catalytic activity	5	4.54545	0.0703632	PRKCZ, PSMB2, PSMD3, MBIP, BUB3	77	277	13528	3.17127	1	0.784705	67.7325
GOTERM_BP_FAT	GO:0051438~regulation of ubiquitin-protein ligase activity	3	2.72727	0.0711644	PSMB2, PSMD3, BUB3	77	78	13528	6.75724	1	0.780609	68.1609
GOTERM_BP_FAT	GO:0042127~regulation of cell proliferation	9	8.18182	0.0735944	PRKCZ, LOC653877, LHX1, TBRG1, RTKN2, TPD52L2, PTPRU, UTP20, SMARCA2, ADA	77	787	13528	2.00914	1	0.784371	69.4281
SP_PIR_KEYWORDS	camp-binding	2	1.81818	0.0737939	PDE10A, CNGA4	106	14	19235	25.9232	0.999998	0.844593	60.7501
GOTERM_BP_FAT	GO:0007059~chromosome segregation	3	2.72727	0.0759706	CCDC99, RAD21, BUB3	77	81	13528	6.50697	1	0.787689	70.6214
GOTERM_BP_FAT	GO:0051340~regulation of ligase activity	3	2.72727	0.0759706	PSMB2, PSMD3, BUB3	77	81	13528	6.50697	1	0.787689	70.6214
SP_PIR_KEYWORDS	mitosis	4	3.63636	0.0787208	CCDC99, RAD21, BUB3, KIAA1009	106	183	19235	3.96639	0.999999	0.824888	63.2227
GOTERM_BP_FAT	GO:0032269~negative regulation of cellular protein metabolic process	4	3.63636	0.0806183	PRKCZ, PSMB2, PSMD3, BUB3	77	180	13528	3.90418	1	0.800505	72.8305
GOTERM_BP_FAT	GO:0051248~negative regulation of protein metabolic process	4	3.63636	0.0880276	PRKCZ, PSMB2, PSMD3, BUB3	77	187	13528	3.75804	1	0.82249	76.0336
GOTERM_BP_FAT	GO:0033554~cellular response to stress	7	6.36364	0.098117	ATG9B, RAD21, INSIG2, FOXA3, AATF, MBIP, ERCC4	77	566	13528	2.17282	1	0.849865	79.8303
