# Supplementary material for: Differences among brain tumor stem cell types and fetal neural stem cells in focal regions of histone modifications and DNA methylation, broad regions of modifications, and bivalent promoters
Source: BMC Genomics. 2014 Aug 27;15(1):724. doi: 10.1186/1471-2164-15-724 (PMC4155105; doi:10.1186/1471-2164-15-724)
Supplement: Supplementary file 47 — Additional file 47: Output of DAVID gene classification tool for genes that are bivalent (H3K4me3+/H3K27me3+) in their promoters in fNSCs and are only H3K4me3+ in all BTSC types. (XLS 48 KB) [file 12864_2014_6396_MOESM47_ESM.xls]

## Sheet: DAVIDchart_fNSCK4K27toK4onlyall
Category	Term	Count	%	PValue	Genes	List Total	Pop Hits	Pop Total	Fold Enrichment	Bonferroni	Benjamini	FDR
SP_PIR_KEYWORDS	phosphoprotein	77	58.3333	8.36462e-07	ALS2, RPL17, MPZL1, RAB9A, STK38, HBS1L, E2F8, PRRX1, DEK, THADA, SMNDC1, INTS8, ZNF184, HEY1, ETAA1, ZRSR2, ERRFI1, MLL4, USP14, PTPRK, RPUSD2, USP1, MED14, RBBP7, RPS4X, RBBP6, GLCE, C5ORF13, MED9, RNF138, KPNA5, PDCD6IP, XRN2, MRPL44, NAPG, SNRPB2, PPM1A, RTKN, CEP55, C5ORF41, TPM3, RPA2, MEIS2, DDX3X, REL, RPL31, NPM1, STX16, PPIL4, CXORF15, CLASP2, BCOR, MLLT6, USP33, FGD6, SSRP1, ZC3H13, ST…	130	7263	19235	1.56864	0.000162261	0.000162261	0.00104318
SP_PIR_KEYWORDS	nucleus	53	40.1515	2.98588e-06	STK38, E2F5, E2F8, PRRX1, DEK, HOXD1, ZNF678, SMNDC1, HOXD11, INTS8, ZNF184, HEY1, ZRSR2, MLL4, NR2F1, ZNF548, BRF2, USP1, ZNF649, VEZT, MED14, RBBP7, NUPL1, RBBP6, RFC5, MED9, XRN2, SNRPB2, MEIS1, RPA2, MEIS2, REL, DDX3X, FIGN, NPM1, PPIL4, ZNF597, ZNF599, BCOR, MLLT6, GCHFR, SSRP1, EPB41, SMG7, NR4A3, ZBTB43, IWS1, MNAT1, PAPOLA, ETS1, PSMC1, USP48, PBX3	130	4283	19235	1.83095	0.000579095	0.000289589	0.00372376
GOTERM_CC_FAT	GO:0031981~nuclear lumen	26	19.697	4.78712e-06	E2F5, STK38, E2F8, SMNDC1, RPA2, INTS8, MEIS2, DDX3X, FIGN, NPM1, ZNF597, MLL4, SSRP1, BRF2, USP1, MED14, RBBP7, RBBP6, ZBTB43, RFC5, MNAT1, PAPOLA, MED9, PSMC1, PBX3, XRN2	86	1450	12782	2.66505	0.00104305	0.00104305	0.00608458
GOTERM_BP_FAT	GO:0051252~regulation of RNA metabolic process	31	23.4848	2.13864e-05	E2F5, E2F8, PRRX1, PPM1A, DEK, HOXD1, MEIS1, C5ORF41, HOXD11, ZNF184, MEIS2, HEY1, REL, NPM1, ZNF597, ZNF599, MLLT6, BCOR, MLL4, NR2F1, ZNF548, BRF2, PAIP1, ZNF649, MED14, NR4A3, RBBP7, MNAT1, ETS1, MED9, PBX3	104	1813	13528	2.22415	0.0173001	0.0173001	0.0329086
GOTERM_CC_FAT	GO:0031974~membrane-enclosed lumen	28	21.2121	4.1371e-05	E2F5, STK38, E2F8, SMNDC1, RPA2, INTS8, MEIS2, DDX3X, HTRA2, FIGN, NPM1, ZNF597, MLL4, SSRP1, SHMT2, BRF2, USP1, MED14, RBBP7, RBBP6, ZBTB43, RFC5, MNAT1, PAPOLA, PSMC1, MED9, PBX3, XRN2	86	1856	12782	2.24223	0.00897851	0.00449938	0.0525726
GOTERM_CC_FAT	GO:0070013~intracellular organelle lumen	27	20.4545	5.62777e-05	E2F5, STK38, E2F8, SMNDC1, RPA2, INTS8, MEIS2, DDX3X, FIGN, NPM1, ZNF597, MLL4, SSRP1, SHMT2, BRF2, USP1, MED14, RBBP7, RBBP6, ZBTB43, RFC5, MNAT1, PAPOLA, MED9, PSMC1, PBX3, XRN2	86	1779	12782	2.25574	0.0121939	0.00408128	0.0715093
GOTERM_CC_FAT	GO:0005654~nucleoplasm	18	13.6364	5.76634e-05	SSRP1, STK38, E2F5, BRF2, USP1, E2F8, MED14, RBBP7, SMNDC1, RFC5, MNAT1, INTS8, RPA2, DDX3X, NPM1, MED9, PBX3, MLL4	86	882	12782	3.03322	0.0124923	0.00313781	0.0732693
GOTERM_CC_FAT	GO:0044451~nucleoplasm part	14	10.6061	7.07668e-05	E2F5, BRF2, STK38, E2F8, MED14, RBBP7, SMNDC1, MNAT1, INTS8, DDX3X, NPM1, MED9, PBX3, MLL4	86	555	12782	3.74917	0.0153093	0.00308078	0.0899121
GOTERM_CC_FAT	GO:0043233~organelle lumen	27	20.4545	8.3071e-05	E2F5, STK38, E2F8, SMNDC1, RPA2, INTS8, MEIS2, DDX3X, FIGN, NPM1, ZNF597, MLL4, SSRP1, SHMT2, BRF2, USP1, MED14, RBBP7, RBBP6, ZBTB43, RFC5, MNAT1, PAPOLA, MED9, PSMC1, PBX3, XRN2	86	1820	12782	2.20492	0.0179472	0.00301382	0.105538
GOTERM_BP_FAT	GO:0006355~regulation of transcription, DNA-dependent	29	21.9697	0.000102022	E2F5, E2F8, PRRX1, PPM1A, DEK, HOXD1, MEIS1, C5ORF41, HOXD11, ZNF184, MEIS2, HEY1, REL, ZNF597, ZNF599, MLLT6, BCOR, MLL4, NR2F1, ZNF548, BRF2, ZNF649, MED14, NR4A3, RBBP7, MNAT1, ETS1, MED9, PBX3	104	1773	13528	2.1276	0.0798828	0.0407726	0.156896
UP_SEQ_FEATURE	compositionally biased region:Asp/Glu-rich (acidic)	7	5.30303	0.000123654	RPA2, SSRP1, MEIS2, NPM1, DEK, MEIS1, MLL4	130	114	19113	9.02773	0.056814	0.056814	0.176531
SP_PIR_KEYWORDS	zinc-finger	25	18.9394	0.000423201	ZNF678, ZNF706, ZNF184, ZNF597, ZRSR2, ZNF599, MLLT6, FGD6, MLL4, USP33, NR2F1, ZC3H13, ZNF548, BRF2, ZNF649, NR4A3, ZUFSP, RBBP6, ZBTB43, MNAT1, RNF44, ZDHHC13, RNF138, XRN2, GPATCH8	130	1718	19235	2.15311	0.078837	0.0270015	0.526512
GOTERM_BP_FAT	GO:0045449~regulation of transcription	35	26.5152	0.000614765	E2F5, E2F8, PPM1A, PRRX1, DEK, HOXD1, MEIS1, C5ORF41, ZNF678, HOXD11, ZNF184, MEIS2, HEY1, REL, NPM1, ZNF597, ZNF599, MLLT6, BCOR, MLL4, NR2F1, SSRP1, PTPRK, ZNF548, BRF2, ZNF649, MED14, NR4A3, RBBP7, ZBTB43, MNAT1, ETS1, MED9, PBX3, XRN2	104	2601	13528	1.75036	0.394562	0.154027	0.941948
SP_PIR_KEYWORDS	Proto-oncogene	8	6.06061	0.000927956	REL, ETS1, NPM1, DEK, NR4A3, MLLT6, MEIS1, TPM3	130	230	19235	5.14649	0.164819	0.0440281	1.15115
SP_PIR_KEYWORDS	acetylation	32	24.2424	0.0010797	ALS2, STK38, DEK, SMNDC1, TPM3, RPA2, DDX3X, RPL31, NPM1, ACSL4, BCOR, MLL4, USP14, SSRP1, SHMT2, PPFIBP1, ZUFSP, RBBP7, RPS4X, RBBP6, ZBTB43, MNAT1, PAPOLA, UBA1, ETS1, PSMC1, RNF138, KPNA5, USP48, PDCD6IP, XRN2, GPATCH8	130	2635	19235	1.79688	0.189071	0.0410486	1.33823
SP_PIR_KEYWORDS	Transcription	27	20.4545	0.00118203	E2F5, E2F8, HOXD1, MEIS1, ZNF678, HOXD11, ZNF184, REL, HEY1, ZNF597, ZNF599, BCOR, MLL4, NR2F1, SSRP1, ZNF548, BRF2, ZNF649, MED14, NR4A3, RBBP7, ZBTB43, MNAT1, ETS1, MED9, PBX3, XRN2	130	2071	19235	1.929	0.205028	0.0375195	1.4642
SP_PIR_KEYWORDS	transcription regulation	26	19.697	0.00189559	E2F5, E2F8, HOXD1, ZNF678, HOXD11, ZNF184, REL, HEY1, ZNF597, ZNF599, BCOR, MLL4, NR2F1, SSRP1, ZNF548, BRF2, ZNF649, MED14, NR4A3, RBBP7, ZBTB43, MNAT1, ETS1, MED9, PBX3, XRN2	130	2026	19235	1.89882	0.307948	0.0512262	2.33854
UP_SEQ_FEATURE	compositionally biased region:Gly/Ser-rich	3	2.27273	0.00285411	RPA2, DDX3X, MLLT6	130	12	19113	36.7558	0.741258	0.491333	4.00151
SP_PIR_KEYWORDS	dna-binding	24	18.1818	0.00302812	SSRP1, ZNF548, E2F5, E2F8, PRRX1, ZNF649, DEK, HOXD1, NR4A3, MEIS1, ZBTB43, ZNF678, HOXD11, ZNF184, MEIS2, REL, DDX3X, HEY1, ETS1, ZNF597, ZNF599, PBX3, MLL4, NR2F1	130	1868	19235	1.901	0.444756	0.0709042	3.7116
GOTERM_BP_FAT	GO:0006350~transcription	28	21.2121	0.00349553	E2F5, E2F8, HOXD1, MEIS1, ZNF678, HOXD11, ZNF184, REL, HEY1, ZNF597, ZNF599, BCOR, MLL4, NR2F1, SSRP1, ZNF548, BRF2, ZNF649, MED14, NR4A3, RBBP7, ZBTB43, MNAT1, PAPOLA, ETS1, MED9, PBX3, XRN2	104	2101	13528	1.73353	0.942579	0.510484	5.2464
GOTERM_MF_FAT	GO:0003723~RNA binding	14	10.6061	0.00515326	ALKBH8, RPUSD2, PAIP1, SNRPB2, RPS4X, SMNDC1, PAPOLA, DDX3X, RPL31, EIF1AX, NPM1, PPIL4, ZRSR2, MRPL44	106	718	12983	2.38821	0.740365	0.740365	6.53409
UP_SEQ_FEATURE	DNA-binding region:Homeobox; TALE-type	3	2.27273	0.00716995	MEIS2, PBX3, MEIS1	130	19	19113	23.2142	0.966747	0.678428	9.77045
INTERPRO	IPR018200:Peptidase C19, ubiquitin carboxyl-terminal hydrolase 2, conserved site	4	3.0303	0.00786798	USP1, USP48, USP33, USP14	116	59	16659	9.73641	0.907959	0.907959	10.0272
INTERPRO	IPR001394:Peptidase C19, ubiquitin carboxyl-terminal hydrolase 2	4	3.0303	0.00862432	USP1, USP48, USP33, USP14	116	61	16659	9.41718	0.926894	0.729618	10.9404
GOTERM_MF_FAT	GO:0030528~transcription regulator activity	22	16.6667	0.00891779	E2F5, BRF2, E2F8, PRRX1, MED14, DEK, HOXD1, NR4A3, RBBP7, C5ORF41, MEIS1, HOXD11, MEIS2, HEY1, REL, ETS1, NPM1, MED9, BCOR, PBX3, MLL4, NR2F1	106	1512	12983	1.78213	0.903478	0.68932	11.0556
SP_PIR_KEYWORDS	zinc	25	18.9394	0.0103131	ZNF678, ZNF706, ZNF184, ZNF597, ZRSR2, ZNF599, MLLT6, FGD6, MLL4, USP33, NR2F1, ZC3H13, ZNF548, BRF2, ZNF649, NR4A3, ZUFSP, RBBP6, ZBTB43, MNAT1, RNF44, ZDHHC13, RNF138, XRN2, GPATCH8	130	2189	19235	1.68983	0.866163	0.200253	12.1279
SP_PIR_KEYWORDS	rna-binding	10	7.57576	0.0106295	PAPOLA, ALKBH8, DDX3X, EIF1AX, SNRPB2, NPM1, PPIL4, ZRSR2, RPS4X, MRPL44	130	540	19235	2.74003	0.874212	0.187237	12.4775
UP_SEQ_FEATURE	region of interest:Interaction with TSG101	2	1.51515	0.0134535	PDCD6IP, CEP55	130	2	19113	147.023	0.99835	0.79844	17.5953
GOTERM_MF_FAT	GO:0003702~RNA polymerase II transcription factor activity	7	5.30303	0.0142329	MEIS2, ETS1, MED9, DEK, MED14, MEIS1, NR2F1	106	244	12983	3.5138	0.976281	0.712679	17.0961
GOTERM_MF_FAT	GO:0004843~ubiquitin-specific protease activity	3	2.27273	0.0146741	USP1, USP33, USP14	106	23	12983	15.9758	0.978897	0.618857	17.5801
GOTERM_MF_FAT	GO:0019783~small conjugating protein-specific protease activity	3	2.27273	0.0159245	USP1, USP33, USP14	106	24	12983	15.3101	0.98485	0.567404	18.9377
GOTERM_CC_FAT	GO:0005813~centrosome	6	4.54545	0.0167013	ALS2, BBS4, NPM1, CLASP2, PDCD6IP, CEP55	86	224	12782	3.9811	0.974565	0.40816	19.2714
SP_PIR_KEYWORDS	ubl conjugation	10	7.57576	0.0176317	SSRP1, PAPOLA, ETS1, USP1, PSMC1, NPM1, RNF138, RBBP7, UQCRQ, USP33	130	588	19235	2.51635	0.968288	0.269286	19.8968
UP_SEQ_FEATURE	domain:DUSP 1	2	1.51515	0.0201127	USP48, USP33	130	3	19113	98.0154	0.999933	0.853694	25.196
UP_SEQ_FEATURE	domain:DUSP 2	2	1.51515	0.0201127	USP48, USP33	130	3	19113	98.0154	0.999933	0.853694	25.196
SP_PIR_KEYWORDS	dna replication	4	3.0303	0.0213895	RFC5, RPA2, SSRP1, RBBP7	130	88	19235	6.72552	0.984923	0.294994	23.6355
GOTERM_BP_FAT	GO:0044265~cellular macromolecule catabolic process	12	9.09091	0.0219037	RPA2, MNAT1, UBA1, USP1, PSMC1, SMG7, RNF138, USP48, PSMD6, USP33, XRN2, USP14	104	725	13528	2.153	1	0.973067	28.883
INTERPRO	IPR017970:Homeobox, conserved site	6	4.54545	0.0223952	MEIS2, PRRX1, HOXD1, PBX3, MEIS1, HOXD11	116	232	16659	3.71411	0.99893	0.897724	26.1383
GOTERM_MF_FAT	GO:0004221~ubiquitin thiolesterase activity	4	3.0303	0.0228012	USP1, USP48, USP33, USP14	106	75	12983	6.53233	0.99757	0.633345	26.0416
INTERPRO	IPR001356:Homeobox	6	4.54545	0.0235138	MEIS2, PRRX1, HOXD1, PBX3, MEIS1, HOXD11	116	235	16659	3.66669	0.999243	0.834122	27.2609
SP_PIR_KEYWORDS	Homeobox	6	4.54545	0.0236703	MEIS2, PRRX1, HOXD1, PBX3, MEIS1, HOXD11	130	242	19235	3.66847	0.990412	0.300564	25.8257
INTERPRO	IPR012287:Homeodomain-related	6	4.54545	0.0246681	MEIS2, PRRX1, HOXD1, PBX3, MEIS1, HOXD11	116	238	16659	3.62047	0.99947	0.778789	28.4027
GOTERM_MF_FAT	GO:0003700~transcription factor activity	15	11.3636	0.0251085	E2F5, E2F8, PRRX1, HOXD1, NR4A3, C5ORF41, MEIS1, HOXD11, MEIS2, REL, HEY1, ETS1, PBX3, MLL4, NR2F1	106	975	12983	1.88433	0.998689	0.61254	28.2933
GOTERM_CC_FAT	GO:0005815~microtubule organizing center	6	4.54545	0.0266162	ALS2, BBS4, NPM1, CLASP2, PDCD6IP, CEP55	86	253	12782	3.52477	0.997208	0.520551	29.0286
GOTERM_BP_FAT	GO:0030534~adult behavior	4	3.0303	0.0278265	BBS4, HTRA2, NR4A3, PBX3	104	86	13528	6.05009	1	0.978465	35.2295
GOTERM_MF_FAT	GO:0003677~DNA binding	28	21.2121	0.0293407	E2F5, E2F8, PRRX1, DEK, HOXD1, MEIS1, C5ORF41, ZNF678, HOXD11, ZNF184, RPA2, MEIS2, DDX3X, REL, HEY1, ZNF597, ZNF599, MLL4, NR2F1, SSRP1, ZNF548, PPFIBP1, ZNF649, NR4A3, ZBTB43, RFC5, ETS1, PBX3	106	2331	12983	1.47124	0.999579	0.62151	32.2596
GOTERM_BP_FAT	GO:0009057~macromolecule catabolic process	12	9.09091	0.0351621	RPA2, MNAT1, UBA1, USP1, PSMC1, SMG7, RNF138, USP48, PSMD6, USP33, XRN2, USP14	104	781	13528	1.99862	1	0.984589	42.3561
GOTERM_BP_FAT	GO:0008104~protein localization	13	9.84848	0.0355716	ALS2, BBS4, PTPRK, TMCO6, RAB9A, NAPG, NUPL1, TOMM7, AKTIP, NPM1, STX16, KPNA5, PDCD6IP	104	882	13528	1.91723	1	0.975138	42.7315
KEGG_PATHWAY	hsa03420:Nucleotide excision repair	3	2.27273	0.0363483	RFC5, RPA2, MNAT1	36	44	5085	9.63068	0.84867	0.84867	30.1054
SMART	SM00389:HOX	6	4.54545	0.0364368	MEIS2, PRRX1, HOXD1, PBX3, MEIS1, HOXD11	72	235	9079	3.2195	0.940448	0.940448	32.3339
GOTERM_BP_FAT	GO:0034613~cellular protein localization	8	6.06061	0.0373381	PTPRK, BBS4, TMCO6, TOMM7, NAPG, STX16, NPM1, KPNA5	104	411	13528	2.53191	1	0.968259	44.3247
GOTERM_BP_FAT	GO:0006511~ubiquitin-dependent protein catabolic process	6	4.54545	0.037469	USP1, PSMC1, USP48, PSMD6, USP33, USP14	104	242	13528	3.22505	1	0.955676	44.4412
SP_PIR_KEYWORDS	protein biosynthesis	5	3.78788	0.0379285	RPL17, RPL31, EIF1AX, HBS1L, RPS4X	130	188	19235	3.93515	0.999448	0.414804	38.2593
GOTERM_BP_FAT	GO:0070727~cellular macromolecule localization	8	6.06061	0.0385943	PTPRK, BBS4, TMCO6, TOMM7, NAPG, STX16, NPM1, KPNA5	104	414	13528	2.51356	1	0.946051	45.4325
SP_PIR_KEYWORDS	ribonucleoprotein	6	4.54545	0.0399963	RPL17, RPL31, SNRPB2, ZRSR2, RPS4X, MRPL44	130	279	19235	3.18197	0.999636	0.410166	39.894
SP_PIR_KEYWORDS	chromosomal rearrangement	6	4.54545	0.0399963	NPM1, DEK, NR4A3, MLLT6, THADA, TPM3	130	279	19235	3.18197	0.999636	0.410166	39.894
PIR_SUPERFAMILY	PIRSF005559:zinc finger protein ZFP-36	4	3.0303	0.0422348	ZNF548, ZNF649, ZNF599, ZNF678	43	137	7396	5.0219	0.898438	0.898438	34.3622
INTERPRO	IPR003959:ATPase, AAA-type, core	3	2.27273	0.0450142	RFC5, FIGN, PSMC1	116	49	16659	8.79258	0.999999	0.901558	45.9958
SP_PIR_KEYWORDS	protein transport	8	6.06061	0.0450962	RAB9A, TOMM7, NAPG, AKTIP, STX16, KPNA5, PDCD6IP, NUPL1	130	485	19235	2.4406	0.999871	0.428507	43.7571
GOTERM_MF_FAT	GO:0003704~specific RNA polymerase II transcription factor activity	3	2.27273	0.0471981	MEIS2, DEK, NR2F1	106	43	12983	8.5452	0.999997	0.75392	46.8655
INTERPRO	IPR006615:Peptidase C19, ubiquitin-specific peptidase, DUSP domain	2	1.51515	0.0473413	USP48, USP33	116	7	16659	41.032	1	0.876605	47.7298
UP_SEQ_FEATURE	compositionally biased region:Lys-rich	4	3.0303	0.0477237	ZC3H13, PPIL4, C12ORF43, GPATCH8	130	120	19113	4.90077	1	0.978825	50.276
GOTERM_MF_FAT	GO:0016790~thiolester hydrolase activity	4	3.0303	0.0496686	USP1, USP48, USP33, USP14	106	102	12983	4.80318	0.999998	0.735431	48.6395
GOTERM_CC_FAT	GO:0043232~intracellular non-membrane-bounded organelle	25	18.9394	0.0497854	ALS2, RPL17, BBS4, CEP55, TPM3, RPA2, MEIS2, RPL31, NPM1, ZNF597, CLASP2, FGD6, SSRP1, SHMT2, EPB41, RPS4X, RBBP6, ZBTB43, RFC5, PAPOLA, PSMC1, PDCD6IP, XRN2, ACTR10, MRPL44	86	2596	12782	1.43132	0.999985	0.709736	47.7485
GOTERM_CC_FAT	GO:0043228~non-membrane-bounded organelle	25	18.9394	0.0497854	ALS2, RPL17, BBS4, CEP55, TPM3, RPA2, MEIS2, RPL31, NPM1, ZNF597, CLASP2, FGD6, SSRP1, SHMT2, EPB41, RPS4X, RBBP6, ZBTB43, RFC5, PAPOLA, PSMC1, PDCD6IP, XRN2, ACTR10, MRPL44	86	2596	12782	1.43132	0.999985	0.709736	47.7485
GOTERM_BP_FAT	GO:0006357~regulation of transcription from RNA polymerase II promoter	11	8.33333	0.0499257	MNAT1, MEIS2, HEY1, ETS1, MED9, DEK, MED14, NR4A3, RBBP7, BCOR, NR2F1	104	727	13528	1.96815	1	0.969273	54.5337
GOTERM_CC_FAT	GO:0005667~transcription factor complex	5	3.78788	0.0512392	MNAT1, BRF2, E2F5, E2F8, PBX3	86	210	12782	3.53876	0.99999	0.6823	48.7556
SP_PIR_KEYWORDS	elliptocytosis	2	1.51515	0.0524189	EPB41, ACSL4	130	8	19235	36.9904	0.999971	0.459057	48.9056
SP_PIR_KEYWORDS	thiol protease	4	3.0303	0.0529328	USP1, USP48, USP33, USP14	130	126	19235	4.69719	0.999974	0.443536	49.2502
SMART	SM00695:DUSP	2	1.51515	0.0534913	USP48, USP33	72	7	9079	36.0278	0.984673	0.876196	43.9263
GOTERM_CC_FAT	GO:0031967~organelle envelope	9	6.81818	0.0535593	TMCO6, SHMT2, TOMM7, HTRA2, KPNA5, ACSL4, NUPL1, UQCRQ, GCHFR	86	620	12782	2.1575	0.999994	0.664096	50.3258
GOTERM_BP_FAT	GO:0032886~regulation of microtubule-based process	3	2.27273	0.0535686	BBS4, NPM1, CLASP2	104	49	13528	7.96389	1	0.96844	57.1439
GOTERM_CC_FAT	GO:0033279~ribosomal subunit	4	3.0303	0.0535736	RPL17, RPL31, NPM1, RPS4X	86	128	12782	4.64462	0.999994	0.632229	50.3353
INTERPRO	IPR015633:E2F Family	2	1.51515	0.0539204	E2F5, E2F8	116	8	16659	35.903	1	0.876613	52.3574
GOTERM_CC_FAT	GO:0031975~envelope	9	6.81818	0.0543875	TMCO6, SHMT2, TOMM7, HTRA2, KPNA5, ACSL4, NUPL1, UQCRQ, GCHFR	86	622	12782	2.15056	0.999995	0.608502	50.8755
GOTERM_CC_FAT	GO:0005840~ribosome	5	3.78788	0.0549723	RPL17, RPL31, NPM1, RPS4X, MRPL44	86	215	12782	3.45646	0.999996	0.585393	51.2603
GOTERM_CC_FAT	GO:0030529~ribonucleoprotein complex	8	6.06061	0.0551752	RPL17, RPL31, SNRPB2, NPM1, ZRSR2, RPS4X, SMNDC1, MRPL44	86	515	12782	2.30878	0.999996	0.5617	51.3931
GOTERM_MF_FAT	GO:0043565~sequence-specific DNA binding	10	7.57576	0.0570227	MEIS2, ETS1, PRRX1, NR4A3, HOXD1, PBX3, MEIS1, C5ORF41, NR2F1, HOXD11	106	607	12983	2.01781	1	0.751696	53.6016
SP_PIR_KEYWORDS	metal-binding	28	21.2121	0.0583524	ALOXE3, STK38, PPM1A, ZNF678, ZNF706, ZNF184, ZNF597, ZRSR2, ZNF599, MLLT6, FGD6, MLL4, USP33, NR2F1, ZC3H13, ZNF548, BRF2, ZNF649, NR4A3, ZUFSP, RBBP6, ZBTB43, MNAT1, RNF44, ZDHHC13, RNF138, XRN2, GPATCH8	130	2972	19235	1.39398	0.999991	0.458764	52.7555
SP_PIR_KEYWORDS	activator	8	6.06061	0.0610538	BRF2, REL, E2F5, MED9, MED14, PBX3, MEIS1, NR2F1	130	520	19235	2.27633	0.999995	0.457231	54.4183
GOTERM_MF_FAT	GO:0019899~enzyme binding	9	6.81818	0.0612579	RFC5, ALS2, PTPRK, SMG7, RTKN, RNF138, BCOR, FGD6, GCHFR	106	523	12983	2.10771	1	0.747139	56.2543
GOTERM_BP_FAT	GO:0046907~intracellular transport	10	7.57576	0.06265	ALS2, BBS4, TMCO6, TOMM7, NAPG, AKTIP, SMG7, STX16, NPM1, KPNA5	104	657	13528	1.97986	1	0.976971	63.0538
GOTERM_CC_FAT	GO:0005794~Golgi apparatus	11	8.33333	0.0631622	ST6GAL1, LAPTM4A, RAB9A, NAPG, GOLPH3L, STX16, CLASP2, FZD5, FGD6, QSOX1, GLCE	86	872	12782	1.87489	0.999999	0.588919	56.365
SP_PIR_KEYWORDS	isopeptide bond	6	4.54545	0.0638615	PAPOLA, ETS1, PSMC1, NPM1, RBBP7, UQCRQ	130	319	19235	2.78298	0.999997	0.456453	56.0893
GOTERM_BP_FAT	GO:0006289~nucleotide-excision repair	3	2.27273	0.065706	RFC5, RPA2, MNAT1	104	55	13528	7.0951	1	0.975208	64.8648
GOTERM_BP_FAT	GO:0045893~positive regulation of transcription, DNA-dependent	8	6.06061	0.0715815	MNAT1, MEIS2, REL, ETS1, PPM1A, MED14, NR4A3, MLL4	104	477	13528	2.18158	1	0.977357	68.1156
GOTERM_BP_FAT	GO:0016197~endosome transport	3	2.27273	0.0720871	ALS2, AKTIP, STX16	104	58	13528	6.72812	1	0.972436	68.3818
GOTERM_CC_FAT	GO:0015934~large ribosomal subunit	3	2.27273	0.0732133	RPL17, RPL31, NPM1	86	67	12782	6.65498	1	0.622806	61.9556
INTERPRO	IPR003316:Transcription factor E2F/dimerisation partner (TDP)	2	1.51515	0.0733888	E2F5, E2F8	116	11	16659	26.1113	1	0.922513	63.9253
GOTERM_BP_FAT	GO:0051254~positive regulation of RNA metabolic process	8	6.06061	0.0741133	MNAT1, MEIS2, REL, ETS1, PPM1A, MED14, NR4A3, MLL4	104	481	13528	2.16344	1	0.969524	69.4278
GOTERM_BP_FAT	GO:0009967~positive regulation of signal transduction	6	4.54545	0.0746455	ALS2, REL, P2RX3, ZDHHC13, PPM1A, PRRX1	104	295	13528	2.64563	1	0.964271	69.6971
GOTERM_BP_FAT	GO:0006308~DNA catabolic process	3	2.27273	0.0764484	RPA2, MNAT1, XRN2	104	60	13528	6.50385	1	0.961022	70.5931
GOTERM_BP_FAT	GO:0031328~positive regulation of cellular biosynthetic process	10	7.57576	0.0769583	MNAT1, MEIS2, REL, ETS1, NPM1, PPM1A, MED14, NR4A3, RPS4X, MLL4	104	685	13528	1.89893	1	0.955475	70.842
GOTERM_BP_FAT	GO:0016049~cell growth	3	2.27273	0.0786599	NPM1, GDF9, XRN2	104	61	13528	6.39723	1	0.952103	71.6584
SP_PIR_KEYWORDS	DNA binding	6	4.54545	0.0790163	SSRP1, REL, HOXD1, PBX3, NR2F1, HOXD11	130	340	19235	2.61109	1	0.516087	64.1763
GOTERM_BP_FAT	GO:0009891~positive regulation of biosynthetic process	10	7.57576	0.0825222	MNAT1, MEIS2, REL, ETS1, NPM1, PPM1A, MED14, NR4A3, RPS4X, MLL4	104	695	13528	1.87161	1	0.952907	73.4327
SP_PIR_KEYWORDS	ribosome	3	2.27273	0.0862458	RPL17, RPL31, RPS4X	130	73	19235	6.08061	1	0.532691	67.5297
GOTERM_BP_FAT	GO:0006259~DNA metabolic process	8	6.06061	0.0911329	RFC5, RPA2, SSRP1, MNAT1, USP1, PPFIBP1, RBBP7, XRN2	104	506	13528	2.05655	1	0.961184	77.0215
GOTERM_CC_FAT	GO:0005643~nuclear pore	3	2.27273	0.0970259	TMCO6, KPNA5, NUPL1	86	79	12782	5.6441	1	0.709478	72.6723
INTERPRO	IPR015880:Zinc finger, C2H2-like	10	7.57576	0.0998355	ZNF706, ZNF184, ZNF548, ZNF597, ZNF649, RNF138, ZNF599, ZUFSP, ZBTB43, ZNF678	116	797	16659	1.80191	1	0.958263	75.5103
