# Supplementary material for: Differences among brain tumor stem cell types and fetal neural stem cells in focal regions of histone modifications and DNA methylation, broad regions of modifications, and bivalent promoters
Source: BMC Genomics. 2014 Aug 27;15(1):724. doi: 10.1186/1471-2164-15-724 (PMC4155105; doi:10.1186/1471-2164-15-724)
Supplement: Supplementary file 48 — Additional file 48: Output of DAVID gene classification tool for genes that are bivalent (H3K4me3+/H3K27me3+) in their promoters in fNSCs and are H3K4me3-/H3K27me3- in all BTSC types. (XLS 226 KB) [file 12864_2014_6396_MOESM48_ESM.xls]

## Sheet: DAVIDchart_fNSCK4K27tononbivale
Category	Term	Count	%	PValue	Genes	List Total	Pop Hits	Pop Total	Fold Enrichment	Bonferroni	Benjamini	FDR
GOTERM_BP_FAT	GO:0006140~regulation of nucleotide metabolic process	19	2.56065	1.0133e-06	ACR, ADCY4, OPRL1, DRD2, OPRK1, ADCYAP1R1, NPY2R, LHCGR, PGAM1, TIMP2, ADRB3, GNAL, ADRB1, GALR1, NTRK1, GRM6, GUCY1A3, NOS3, GNAS	553	116	13528	4.00686	0.00280493	0.00280493	0.00180854
SP_PIR_KEYWORDS	membrane	297	40.027	1.82871e-06	ADCY4, CADM4, GBGT1, LYPD5, SLC9A3, LHCGR, SNCA, AQP5, SYT6, MEGF11, CDH22, PIP5KL1, DIRAS2, HTRA2, DIRAS3, GRIN2C, S1PR5, CHRNA2, GJD2, PTPRK, PRAME, DUOXA2, DUOXA1, MDGA1, CYP26A1, GLCE, THY1, CRHR2, ATP2C2, SSTR3, HTR6, VSIG8, HAS3, HS3ST3B1, SH3GL2, CYP1B1, PRLHR, GPR148, SFXN3, MME, AKAP13, EPHB3, NRN1, EPHB1, EPHB2, ADRB3, GAD2, ACE, GOLPH3L, STX16, ZAP70, TRAM1, CDC42EP3, ST6GAL1, LAPTM4A,…	730	6256	19235	1.25092	0.000899321	0.000899321	0.00262741
GOTERM_BP_FAT	GO:0030799~regulation of cyclic nucleotide metabolic process	18	2.42588	3.12943e-06	ACR, ADCY4, OPRL1, DRD2, OPRK1, ADCYAP1R1, NPY2R, LHCGR, TIMP2, ADRB3, GNAL, ADRB1, GALR1, NTRK1, GRM6, GUCY1A3, NOS3, GNAS	553	113	13528	3.89675	0.00863728	0.00432801	0.00558533
UP_SEQ_FEATURE	lipid moiety-binding region:S-palmitoyl cysteine	22	2.96496	5.77526e-06	GPRIN1, PALM2-AKAP2, OPRL1, OPRK1, WNT3A, NPY2R, KCNA1, LHCGR, NTSR1, RGS16, KCNIP3, STOM, RGS10, ADRB3, GNAL, GAD2, ADRB1, GALR1, GOLGA7B, S1PR5, PALM2, NOS3, GNAS	729	181	19113	3.18673	0.0111872	0.0111872	0.00989851
SP_PIR_KEYWORDS	lipoprotein	49	6.60377	6.12448e-06	GPRIN1, RAB9A, LYPD5, WNT3A, LHCGR, KCNIP3, SLA, CHIC1, DIRAS2, GALR1, DIRAS3, S1PR5, NOS3, RAB20, MDGA1, MFI2, NTSR1, THY1, STOM, GNAL, ADRB1, LYNX1, ULBP1, CA4, DSP, GNAS, RASD2, RAB3B, DRD2, NPY2R, OPRK1, KCNA1, NRN1, ADRB3, RGS10, GLIPR2, GAD2, CD177, LANCL2, PALM2, CD24, GML, PALM2-AKAP2, OPRL1, RGS19, RGS16, GOLGA7B, PSMC1, RAB39, CD14	730	642	19235	2.01108	0.00300872	0.00150549	0.00879914
SP_PIR_KEYWORDS	palmitate	24	3.2345	6.55787e-06	GPRIN1, NPY2R, WNT3A, OPRK1, KCNA1, LHCGR, KCNIP3, ADRB3, RGS10, CHIC1, GAD2, GALR1, S1PR5, PALM2, NOS3, PALM2-AKAP2, OPRL1, RGS19, RGS16, NTSR1, STOM, GNAL, ADRB1, GOLGA7B, GNAS	730	213	19235	2.96894	0.00322128	0.00107492	0.00942177
SP_PIR_KEYWORDS	developmental protein	56	7.54717	6.98857e-06	MYOD1, HMX2, MEF2A, PRR15, WNT3A, PRRX1, EDIL3, HOXD1, HOXD11, HOOK1, NDE1, WNT3, HEY1, WNT6, ALX4, PITX1, SATB2, MDGA1, HOXD9, SH2D2A, DACT1, MSX1, DLL4, FOXC2, SHOX, NGFR, TNFAIP2, IGSF9, ADCYAP1R1, HOXA11, GPM6B, MEIS1, MLF1, FAM65B, T, HAND2, NDRG4, PTPLA, HOXA10, OLFM1, BMP2, FLT1, ISL1, FZD5, SNAI1, DKK1, EBF3, DLX6, NTRK1, NEUROD2, NEUROD1, SCMH1, MESP1, SMPD3, BMP6, TLL1	730	779	19235	1.89417	0.00343248	0.000859227	0.0100405
GOTERM_BP_FAT	GO:0030808~regulation of nucleotide biosynthetic process	17	2.29111	9.47625e-06	ACR, ADCY4, OPRL1, DRD2, ADCYAP1R1, NPY2R, OPRK1, LHCGR, ADRB3, GNAL, ADRB1, GALR1, NTRK1, GRM6, GUCY1A3, NOS3, GNAS	553	110	13528	3.78063	0.0259263	0.00871787	0.0169121
GOTERM_BP_FAT	GO:0030802~regulation of cyclic nucleotide biosynthetic process	17	2.29111	9.47625e-06	ACR, ADCY4, OPRL1, DRD2, ADCYAP1R1, NPY2R, OPRK1, LHCGR, ADRB3, GNAL, ADRB1, GALR1, NTRK1, GRM6, GUCY1A3, NOS3, GNAS	553	110	13528	3.78063	0.0259263	0.00871787	0.0169121
GOTERM_BP_FAT	GO:0031279~regulation of cyclase activity	16	2.15633	1.08306e-05	ACR, ADCY4, DRD2, OPRL1, ADCYAP1R1, NPY2R, OPRK1, LHCGR, ADRB3, GNAL, ADRB1, GALR1, NTRK1, GRM6, NOS3, GNAS	553	99	13528	3.9536	0.0295765	0.00747757	0.019329
SP_PIR_KEYWORDS	cell membrane	122	16.442	1.27828e-05	GPRIN1, SLC22A18, RAB9A, SLC6A20, LYPD5, GABRB1, LHCGR, RRAD, VIPR1, MEGF11, VIPR2, SCTR, CDH22, CHIC1, DIRAS2, DIRAS3, GALR1, PACSIN3, GRIN2C, S1PR5, CHRNA2, GJD2, PTPRK, PRAME, MDGA1, MFI2, MRGPRF, NTSR1, THY1, CRHR2, SSTR3, LYNX1, HTR6, IGSF9, SNTG2, BBS4, PRLHR, BBS7, DRD2, ADCYAP1R1, GPR148, LRBA, MME, NRN1, ADRB3, KCNS1, ACE, GAD2, GPR26, ZAP70, GML, GABRD, GABRE, PARD6B, PALM2-AKAP2, OR2A7…	730	2194	19235	1.46519	0.00626946	0.00125705	0.0183645
GOTERM_BP_FAT	GO:0051339~regulation of lyase activity	16	2.15633	1.38805e-05	ACR, ADCY4, DRD2, OPRL1, ADCYAP1R1, NPY2R, OPRK1, LHCGR, ADRB3, GNAL, ADRB1, GALR1, NTRK1, GRM6, NOS3, GNAS	553	101	13528	3.87532	0.0377461	0.00766586	0.0247713
GOTERM_BP_FAT	GO:0030814~regulation of cAMP metabolic process	16	2.15633	1.76684e-05	ACR, ADCY4, OPRL1, DRD2, ADCYAP1R1, NPY2R, OPRK1, LHCGR, TIMP2, ADRB3, GNAL, ADRB1, GALR1, NTRK1, GRM6, GNAS	553	103	13528	3.80007	0.0477972	0.00812966	0.0315303
KEGG_PATHWAY	hsa04080:Neuroactive ligand-receptor interaction	27	3.63881	3.10671e-05	PRLHR, DRD2, OPRK1, NPY2R, GABRB1, ADCYAP1R1, LHCGR, VIPR1, VIPR2, SCTR, ADRB3, GALR1, GRIN2C, S1PR5, GABRD, GABRE, OPRL1, NTSR1, P2RX5, CRHR2, SSTR3, ADRB1, MLNR, P2RX3, HTR6, GRM6, LHB	220	256	5085	2.43777	0.00461837	0.00461837	0.03705
GOTERM_BP_FAT	GO:0045761~regulation of adenylate cyclase activity	15	2.02156	3.29731e-05	ACR, ADCY4, DRD2, OPRL1, ADCYAP1R1, NPY2R, OPRK1, LHCGR, ADRB3, GNAL, ADRB1, GALR1, NTRK1, GRM6, GNAS	553	96	13528	3.82233	0.0873502	0.0129727	0.0588348
SP_PIR_KEYWORDS	ionic channel	29	3.90836	3.33226e-05	KCNK17, KCNC2, KCNAB2, GABRB1, KCNA1, FXYD5, KCNIP3, KCNS1, GRIN2C, TRPV4, ANO5, KCNG3, KCNQ1, KCNE3, KCNG1, KCNG2, CHRNA2, GABRD, GABRE, TRPM5, TRPC3, TRPC6, CACNA2D3, PKD2L1, KCNJ5, P2RX5, P2RX3, CACNA1E, CACNA1A	730	318	19235	2.40292	0.0162613	0.00272876	0.0478664
SP_PIR_KEYWORDS	glycoprotein	210	28.3019	3.88034e-05	ADCY4, CADM4, LYPD6, LYPD5, GBGT1, FAM20A, SLC9A3, NELL1, FST, LHCGR, FSTL3, AQP5, MEGF11, CDH22, GRIN2C, S1PR5, GDF9, CHRNA2, PTPRK, DUOXA2, CRTAC1, DUOXA1, MDGA1, GLCE, THY1, CRHR2, C1QB, SSTR3, HTR6, HAS3, HS3ST3B1, ACR, PRLHR, GPR148, MME, NRN1, EPHB3, EPHB1, EPHB2, ADRB3, ACE, TRAM1, OLFM1, ST6GAL1, BMP2, OR2A7, TRPC6, TINAGL1, ABCG4, EPHA8, NTRK1, AREG, C11ORF45, LHB, ABO, TLL1, BMP6, KCNK1…	730	4318	19235	1.28146	0.0189106	0.00272366	0.0557374
GOTERM_CC_FAT	GO:0031226~intrinsic to plasma membrane	81	10.9164	5.30042e-05	KCNC2, MPZL1, IL27RA, SLC15A1, SLC6A20, GABRB1, LHCGR, SLC6A4, AQP5, TLR2, SDC4, VIPR1, VIPR2, SCTR, INSRR, GRIN2C, KCNG3, KCNQ1, KCNG1, KCNG2, CHRNA2, RAMP2, ICAM1, IRAK1, PTPRK, MDGA1, ICAM2, RXFP3, MFI2, NTSR1, THY1, STOM, CRHR2, SSTR3, ADRB1, GRM6, HTR6, CLDN1, HAS3, NGFR, GPR17, JAM2, HS3ST3B1, PRLHR, DRD2, ADCYAP1R1, OPRK1, NPY2R, GPR64, KCNA1, MME, EPHB3, EPHB1, EPHB2, ADRB3, KCNS1, BTN1A1…	547	1215	12782	1.55783	0.0207715	0.0207715	0.0737972
GOTERM_BP_FAT	GO:0030817~regulation of cAMP biosynthetic process	15	2.02156	5.86265e-05	ACR, ADCY4, DRD2, OPRL1, ADCYAP1R1, NPY2R, OPRK1, LHCGR, ADRB3, GNAL, ADRB1, GALR1, NTRK1, GRM6, GNAS	553	101	13528	3.63311	0.149999	0.0201097	0.104586
GOTERM_CC_FAT	GO:0044459~plasma membrane part	130	17.5202	6.16035e-05	KCNC2, MPZL1, SLC22A18, RAB9A, SLC6A20, SLC9A3, GABRB1, LHCGR, SLC6A4, AQP5, TLR2, SYT6, VIPR1, VIPR2, AMOTL2, SCTR, DIRAS2, DIRAS3, PACSIN3, GRIN2C, SYK, CHRNA2, GJD2, PTPRK, MDGA1, MFI2, NTSR1, NUPL1, THY1, CRHR2, SSTR3, HTR6, DSP, HAS3, IGSF9, HS3ST3B1, SNTG2, CGNL1, BBS4, PRLHR, BBS7, DRD2, ADCYAP1R1, KCNA1, MME, EPHB3, EPHB1, EPHB2, ADRB3, KCNS1, ACE, GAD2, BTN1A1, ZAP70, GABRD, GABRE, PARD6…	547	2203	12782	1.37892	0.0241005	0.0121238	0.085765
GOTERM_BP_FAT	GO:0009891~positive regulation of biosynthetic process	51	6.87332	6.51908e-05	MYOD1, LHCGR, SKAP1, ZIC3, ATOH1, MYOCD, GATA6, POU4F2, GUCY1A3, ALX4, FOSL1, MLL4, SYK, IRAK1, ICAM1, SATB2, EGR4, BARHL2, MED14, RPS4X, HOXD9, PRKCQ, FOXC2, GLIS1, PPM1A, TNFRSF8, T, NPAS2, MEIS2, REL, HAND2, NPM2, NPM1, RUNX2, KLF5, BMP2, SMAD3, NR4A3, ISL1, ABCG4, MNAT1, ETS1, EBF3, ETS2, IRF1, NEUROD1, AREG, IRF4, TBL1X, KLF4, BMP6	553	695	13528	1.79512	0.165327	0.0198792	0.11629
GOTERM_BP_FAT	GO:0007187~G-protein signaling, coupled to cyclic nucleotide second messenger	16	2.15633	6.61066e-05	ADCY4, DRD2, OPRL1, NPY2R, OPRK1, LHCGR, VIPR1, CRHR2, ADRB3, GNAL, SSTR3, ADRB1, GALR1, HTR6, GRM6, GNAS	553	115	13528	3.40354	0.167443	0.0181585	0.117923
GOTERM_BP_FAT	GO:0044093~positive regulation of molecular function	45	6.06469	6.87568e-05	ALS2, ACR, ADCY4, EDN3, DRD2, ADCYAP1R1, LHCGR, TLR2, PMAIP1, SDC4, ADRB3, IRAK3, CDKN2A, GALR1, NPM2, NPM1, NOS3, CD24, PSMD6, SYK, ICAM1, IRAK1, FLT1, EPB41, KIAA1804, RXFP3, BIRC7, DGKK, SMAD3, MALT1, SYNGR3, CARD10, THY1, GNAL, PRKCQ, ADRB1, CCND3, PSMC2, NTRK1, PSMC1, LRP8, GNAS, IRF4, RGS9, NHEJ1	553	586	13528	1.87855	0.173537	0.017178	0.122647
GOTERM_CC_FAT	GO:0005887~integral to plasma membrane	79	10.6469	7.27664e-05	KCNC2, MPZL1, IL27RA, SLC15A1, SLC6A20, GABRB1, LHCGR, SLC6A4, AQP5, TLR2, SDC4, VIPR1, VIPR2, SCTR, INSRR, GRIN2C, KCNG3, KCNQ1, KCNG1, CHRNA2, KCNG2, RAMP2, ICAM1, IRAK1, PTPRK, ICAM2, RXFP3, MFI2, NTSR1, THY1, STOM, CRHR2, SSTR3, ADRB1, GRM6, HTR6, CLDN1, HAS3, NGFR, GPR17, JAM2, HS3ST3B1, PRLHR, DRD2, ADCYAP1R1, OPRK1, NPY2R, GPR64, KCNA1, MME, EPHB3, EPHB1, EPHB2, ADRB3, KCNS1, BTN1A1, PLA2R…	547	1188	12782	1.5539	0.0284053	0.00955953	0.101299
INTERPRO	IPR012287:Homeodomain-related	24	3.2345	7.4443e-05	SATB2, HMX2, IRX6, HOXA11, BARHL2, PRRX1, HOXD1, MYBL2, ISL1, MEIS1, HOXD11, HOXD9, BARX1, MEIS2, MSX1, RAX2, DLX6, HOXA10, POU4F3, POU4F2, SHOX, PBX3, ALX4, PITX1	660	238	16659	2.5453	0.0802033	0.0802033	0.11929
GOTERM_BP_FAT	GO:0031328~positive regulation of cellular biosynthetic process	50	6.73854	8.97916e-05	MYOD1, LHCGR, SKAP1, ZIC3, ATOH1, MYOCD, GATA6, POU4F2, GUCY1A3, ALX4, FOSL1, MLL4, SYK, IRAK1, ICAM1, SATB2, EGR4, BARHL2, MED14, RPS4X, HOXD9, PRKCQ, FOXC2, GLIS1, PPM1A, TNFRSF8, T, NPAS2, MEIS2, REL, HAND2, NPM2, NPM1, RUNX2, KLF5, BMP2, SMAD3, NR4A3, ISL1, MNAT1, ETS1, EBF3, ETS2, IRF1, NEUROD1, AREG, IRF4, TBL1X, KLF4, BMP6	553	685	13528	1.78562	0.220353	0.0205291	0.160141
GOTERM_BP_FAT	GO:0031281~positive regulation of cyclase activity	11	1.48248	9.01987e-05	ACR, ADRB3, ADCY4, GNAL, ADRB1, GALR1, NTRK1, ADCYAP1R1, LHCGR, NOS3, GNAS	553	57	13528	4.72092	0.221232	0.0190502	0.160866
SP_PIR_KEYWORDS	ion transport	42	5.66038	9.46958e-05	KCNC2, KCNK17, SLC39A14, SLC5A5, SLC22A18, KCNAB2, SLC9A3, GABRB1, KCNA1, SFXN3, SLC38A10, FXYD5, KCNIP3, KCNS1, GRIN2C, TRPV4, SLC30A2, ANO5, KCNG3, KCNQ1, KCNG1, KCNE3, CHRNA2, KCNG2, GABRD, GABRE, TRPC3, TRPM5, TRPC6, SLCO4A1, MFI2, SLC24A6, CACNA2D3, PKD2L1, CNNM1, KCNJ5, P2RX5, ATP6V1C2, ATP2C2, P2RX3, CACNA1E, CACNA1A	730	578	19235	1.91466	0.0455238	0.00580714	0.135971
GOTERM_BP_FAT	GO:0007267~cell-cell signaling	45	6.06469	0.000118948	ALS2, EDN3, MPZL1, DRD2, OXT, IL18, HOXA11, OPRK1, WNT3A, KCNA1, SNCA, SLC6A4, MME, IL13, VIPR1, TRH, VIPR2, EPHB1, HOXD11, GAD2, BARX1, WNT3, GRIN2C, TRPV4, CD24, WNT6, GCHFR, USP14, SYK, GJD2, GABRD, BMP2, TRHDE, NTSR1, SSTR3, P2RX3, SLC6A5, GRM6, HTR6, NEUROD1, CACNA1E, AREG, LHB, SMPD3, CACNA1A	553	600	13528	1.83472	0.280893	0.023278	0.212089
GOTERM_BP_FAT	GO:0051349~positive regulation of lyase activity	11	1.48248	0.000121969	ACR, ADRB3, ADCY4, GNAL, ADRB1, GALR1, NTRK1, ADCYAP1R1, LHCGR, NOS3, GNAS	553	59	13528	4.56089	0.286889	0.0222891	0.217469
GOTERM_MF_FAT	GO:0003700~transcription factor activity	66	8.89488	0.000135665	MYOD1, HMX2, MEF2A, LMO1, HELT, E2F5, E2F8, PRRX1, HOXD1, ZKSCAN4, HOXD11, ATOH1, BARX1, CDKN2A, HEY1, GATA6, POU4F3, POU4F2, FOXB2, SPIB, ALX4, FOSL1, MLL4, PITX1, NR2F1, SATB2, EGR4, BARHL2, HOXD9, MSX1, SHOX, FOXC2, NFE2L3, IRX6, HOXA11, ELK3, MYBL2, MEIS1, C5ORF41, T, FOXQ1, NPAS2, TSC22D3, MEIS2, RAX2, REL, HAND2, HOXA10, TFDP2, RUNX2, KLF5, IKZF3, SMAD3, NR4A3, ISL1, RLF, DLX6, ETS1, ETS2, …	548	975	12983	1.60374	0.100541	0.100541	0.207387
INTERPRO	IPR017970:Homeobox, conserved site	23	3.09973	0.000139768	SATB2, HMX2, IRX6, HOXA11, BARHL2, PRRX1, HOXD1, ISL1, MEIS1, HOXD11, HOXD9, BARX1, MEIS2, MSX1, RAX2, DLX6, HOXA10, POU4F3, POU4F2, SHOX, PBX3, ALX4, PITX1	660	232	16659	2.50233	0.14527	0.0754841	0.223858
SP_PIR_KEYWORDS	Homeobox	23	3.09973	0.000142799	SATB2, HMX2, IRX6, HOXA11, BARHL2, PRRX1, HOXD1, ISL1, MEIS1, HOXD11, HOXD9, BARX1, MEIS2, MSX1, RAX2, DLX6, HOXA10, POU4F3, POU4F2, SHOX, PBX3, ALX4, PITX1	730	242	19235	2.50427	0.0678503	0.00777648	0.204974
GOTERM_MF_FAT	GO:0043565~sequence-specific DNA binding	46	6.19946	0.000157568	MYOD1, MEF2A, IRX6, HMX2, HOXA11, PRRX1, HOXD1, ELK3, MEIS1, C5ORF41, HOXD11, T, FOXQ1, ATOH1, BARX1, MEIS2, RAX2, GATA6, HAND2, HOXA10, POU4F3, POU4F2, SPIB, FOXB2, ALX4, FOSL1, PITX1, NR2F1, SATB2, BARHL2, SMAD3, NR4A3, ISL1, HOXD9, MSX1, ETS1, DLX6, ETS2, IRF1, FOXC2, NEUROD1, SHOX, PBX3, NFE2L3, TBL1X, KLF4	548	607	12983	1.79541	0.115798	0.05968	0.240832
GOTERM_BP_FAT	GO:0007188~G-protein signaling, coupled to cAMP nucleotide second messenger	13	1.75202	0.00016384	ADCY4, DRD2, OPRL1, NPY2R, OPRK1, LHCGR, CRHR2, ADRB3, GNAL, ADRB1, GALR1, GRM6, GNAS	553	85	13528	3.74139	0.365045	0.0279884	0.292021
INTERPRO	IPR001356:Homeobox	23	3.09973	0.000168153	SATB2, HMX2, IRX6, HOXA11, BARHL2, PRRX1, HOXD1, ISL1, MEIS1, HOXD11, HOXD9, BARX1, MEIS2, MSX1, RAX2, DLX6, HOXA10, POU4F3, POU4F2, SHOX, PBX3, ALX4, PITX1	660	235	16659	2.47039	0.172091	0.0610101	0.269263
GOTERM_BP_FAT	GO:0031290~retinal ganglion cell axon guidance	6	0.808625	0.000237273	POU4F3, POU4F2, EPHB3, ISL1, EPHB1, EPHB2	553	15	13528	9.78517	0.48201	0.037955	0.422644
GOTERM_BP_FAT	GO:0030182~neuron differentiation	35	4.71698	0.000249787	GPRIN1, ALS2, BBS4, EDN3, HELT, DRD2, WNT3A, EPHB3, EPHB1, EPHB2, EFHD1, ATOH1, HTRA2, ATXN10, POU4F3, POU4F2, PCSK9, CD24, PARD6B, RET, FSCN2, MDGA1, BARHL2, ISL1, NTN1, THY1, HOXD9, PRKCQ, NTRK1, NEUROD2, NGFR, PBX3, IGSF9, CACNA1A, NGF	553	438	13528	1.9548	0.499675	0.0377414	0.444889
GOTERM_BP_FAT	GO:0019935~cyclic-nucleotide-mediated signaling	16	2.15633	0.000265891	ADCY4, DRD2, OPRL1, NPY2R, OPRK1, LHCGR, VIPR1, CRHR2, ADRB3, GNAL, SSTR3, ADRB1, GALR1, HTR6, GRM6, GNAS	553	130	13528	3.01082	0.521524	0.0380543	0.473507
UP_SEQ_FEATURE	topological domain:Cytoplasmic	166	22.372	0.00026901	KCNC2, ADCY4, MPZL1, CADM4, TSPAN2, SLC6A20, GBGT1, SLC9A3, LRTM1, GABRB1, LHCGR, SLC6A4, TLR2, AQP5, SYT6, VIPR1, VIPR2, SCTR, CDH22, GLT8D2, GALR1, GRIN2C, S1PR5, IL15RA, CHRNA2, GJD2, PTPRK, RET, ATG9B, DUOXA2, DUOXA1, MRGPRF, C1ORF210, NTSR1, PKD2L1, GLCE, CRHR2, ATP2C2, SSTR3, DLL4, IGSF3, HTR6, VSIG8, HAS3, IGSF9, HS3ST3B1, PRLHR, DRD2, ADCYAP1R1, GPR148, MME, LMAN2, PAQR9, FXYD5, EPHB3, EP…	729	3374	19113	1.28992	0.407913	0.230528	0.460091
GOTERM_BP_FAT	GO:0045944~positive regulation of transcription from RNA polymerase II promoter	31	4.1779	0.000287462	MYOD1, GLIS1, SKAP1, ZIC3, T, ATOH1, NPAS2, MEIS2, MYOCD, GATA6, HAND2, POU4F2, ALX4, RUNX2, FOSL1, SATB2, BMP2, SMAD3, MED14, NR4A3, ISL1, HOXD9, MNAT1, ETS1, IRF1, NEUROD1, FOXC2, IRF4, TBL1X, KLF4, BMP6	553	371	13528	2.04407	0.549302	0.0390644	0.511827
UP_SEQ_FEATURE	glycosylation site:N-linked (GlcNAc...)	197	26.5499	0.000304229	ADCY4, CADM4, LYPD6, LYPD5, GBGT1, FAM20A, SLC9A3, NELL1, FST, LHCGR, FSTL3, AQP5, MEGF11, CDH22, GRIN2C, S1PR5, GDF9, CHRNA2, PTPRK, DUOXA2, DUOXA1, MDGA1, GLCE, THY1, CRHR2, SSTR3, HAS3, HS3ST3B1, ACR, PRLHR, GPR148, MME, EPHB3, EPHB1, EPHB2, ADRB3, ACE, TRAM1, OLFM1, ST6GAL1, BMP2, OR2A7, TRPC6, TINAGL1, ABCG4, EPHA8, NTRK1, AREG, C11ORF45, LHB, ABO, BMP6, TLL1, KCNK17, SLC15A1, IL27RA, GPR160…	729	4129	19113	1.2509	0.447183	0.179282	0.520179
GOTERM_BP_FAT	GO:0014032~neural crest cell development	8	1.07817	0.000306931	FGF19, EDN3, RET, CYP26C1, HAND2, FOXC2, CYP26A1, ISL1	553	33	13528	5.93041	0.572988	0.0397112	0.546403
GOTERM_BP_FAT	GO:0014033~neural crest cell differentiation	8	1.07817	0.000306931	FGF19, EDN3, RET, CYP26C1, HAND2, FOXC2, CYP26A1, ISL1	553	33	13528	5.93041	0.572988	0.0397112	0.546403
GOTERM_BP_FAT	GO:0010604~positive regulation of macromolecule metabolic process	57	7.68194	0.000307351	MYOD1, SNCA, SKAP1, ZIC3, ATOH1, PACSIN3, MYOCD, GATA6, CLCF1, POU4F2, PSMD6, ALX4, FOSL1, MLL4, SYK, IRAK1, SATB2, EGR4, BARHL2, MED14, RPS4X, HOXD9, PRKCQ, CCND3, FOXC2, GLIS1, PPM1A, TNFRSF8, T, NPAS2, MEIS2, REL, HAND2, NPM2, PCSK9, CD24, RUNX2, KLF5, BMP2, SMAD3, NR4A3, ISL1, RNF8, MNAT1, ETS1, EBF3, PSMC2, ETS2, PSMC1, MAPK15, IRF1, NEUROD1, AREG, IRF4, TBL1X, KLF4, BMP6	553	857	13528	1.62706	0.573485	0.0379917	0.547148
GOTERM_BP_FAT	GO:0060350~endochondral bone morphogenesis	6	0.808625	0.000333603	HOXA11, GNAS, COL2A1, RUNX2, PEX7, HOXD11	553	16	13528	9.1736	0.60343	0.0394153	0.593752
GOTERM_BP_FAT	GO:0007190~activation of adenylate cyclase activity	10	1.34771	0.000348887	ACR, ADRB3, ADCY4, GNAL, ADRB1, GALR1, NTRK1, ADCYAP1R1, LHCGR, GNAS	553	55	13528	4.44781	0.619886	0.0395021	0.620875
UP_SEQ_FEATURE	DNA-binding region:Homeobox	19	2.56065	0.000359156	SATB2, HMX2, HOXA11, BARHL2, PRRX1, HOXD1, ISL1, HOXD11, HOXD9, BARX1, MSX1, RAX2, DLX6, HOXA10, POU4F3, SHOX, POU4F2, ALX4, PITX1	729	190	19113	2.62181	0.503297	0.160493	0.613825
UP_SEQ_FEATURE	transmembrane region	228	30.7278	0.000398651	ADCY4, CADM4, GBGT1, SLC9A3, LHCGR, AQP5, SYT6, MEGF11, CDH22, HTRA2, GRIN2C, S1PR5, CHRNA2, GJD2, PTPRK, DUOXA2, DUOXA1, GLCE, CRHR2, ATP2C2, SSTR3, HTR6, VSIG8, HAS3, HS3ST3B1, PRLHR, GPR148, SFXN3, MME, EPHB3, EPHB1, EPHB2, ADRB3, ACE, STX16, TRAM1, ST6GAL1, LAPTM4A, TRPC3, OR2A7, CYP46A1, TRPC6, PPAPDC1A, ABCG4, SYNGR3, KCNJ5, C6ORF129, EPHA8, NTRK1, AREG, TMEM41B, ABO, BTBD11, KCNK17, JPH2, …	729	4911	19113	1.21721	0.540091	0.14388	0.681106
GOTERM_BP_FAT	GO:0045762~positive regulation of adenylate cyclase activity	10	1.34771	0.000400922	ACR, ADRB3, ADCY4, GNAL, ADRB1, GALR1, NTRK1, ADCYAP1R1, LHCGR, GNAS	553	56	13528	4.36838	0.670961	0.0434892	0.713163
GOTERM_BP_FAT	GO:0010557~positive regulation of macromolecule biosynthetic process	46	6.19946	0.000411578	MYOD1, GLIS1, PPM1A, TNFRSF8, SKAP1, ZIC3, T, NPAS2, ATOH1, MEIS2, MYOCD, REL, GATA6, HAND2, NPM2, POU4F2, ALX4, FOSL1, RUNX2, MLL4, SYK, KLF5, IRAK1, BMP2, SATB2, EGR4, BARHL2, SMAD3, MED14, NR4A3, RPS4X, ISL1, HOXD9, PRKCQ, MNAT1, ETS1, EBF3, ETS2, IRF1, FOXC2, NEUROD1, AREG, IRF4, TBL1X, KLF4, BMP6	553	654	13528	1.72063	0.680542	0.0429404	0.732052
GOTERM_BP_FAT	GO:0010817~regulation of hormone levels	17	2.29111	0.000445509	EDN3, CYP1B1, PRLHR, RBP1, SLCO4A1, DUOX2, DUOX1, CYP26A1, ACE, CYP26C1, NEUROD1, TRPV4, PCSK6, LHB, CACNA1A, SMPD3, NGF	553	151	13528	2.7541	0.709231	0.0447184	0.792177
GOTERM_BP_FAT	GO:0051094~positive regulation of developmental process	25	3.36927	0.000450402	MYOD1, DRD2, HOXA11, OXT, FST, HOXD11, EPHB2, ATOH1, GATA6, ZAP70, POU4F2, NOS3, RUNX2, SYK, BMP2, SOCS3, SMAD3, NTN1, ETS1, SCIN, NEUROD1, GNAS, NGFR, NGF, BMP6	553	278	13528	2.1999	0.71315	0.0436199	0.800844
GOTERM_BP_FAT	GO:0050850~positive regulation of calcium-mediated signaling	6	0.808625	0.000456844	P2RX5, P2RX3, LHCGR, ZAP70, CD24, SYK	553	17	13528	8.63398	0.718229	0.0427378	0.812255
GOTERM_BP_FAT	GO:0019933~cAMP-mediated signaling	13	1.75202	0.000470385	ADCY4, DRD2, OPRL1, NPY2R, OPRK1, LHCGR, CRHR2, ADRB3, GNAL, ADRB1, GALR1, GRM6, GNAS	553	95	13528	3.34756	0.728614	0.0425423	0.836234
SMART	SM00389:HOX	23	3.09973	0.000511315	SATB2, HMX2, IRX6, HOXA11, BARHL2, PRRX1, HOXD1, ISL1, MEIS1, HOXD11, HOXD9, BARX1, MEIS2, MSX1, RAX2, DLX6, HOXA10, POU4F3, POU4F2, SHOX, PBX3, ALX4, PITX1	393	235	9079	2.26103	0.115965	0.115965	0.658407
UP_SEQ_FEATURE	short sequence motif:PDZ-binding	11	1.48248	0.0005348	ADRB1, DACT1, EPHA8, GRIN2C, KCNA1, DGKK, EPHB3, FZD5, AMOTL2, IGSF9, EPHB1	729	75	19113	3.84532	0.647276	0.159433	0.912719
SP_PIR_KEYWORDS	voltage-gated channel	16	2.15633	0.000586884	KCNK17, KCNC2, TRPM5, KCNAB2, KCNA1, CACNA2D3, KCNIP3, KCNJ5, KCNS1, CACNA1E, KCNG3, KCNQ1, CACNA1A, KCNE3, KCNG1, KCNG2	730	150	19235	2.81059	0.250862	0.0284701	0.839921
SP_PIR_KEYWORDS	transmembrane	228	30.7278	0.000614618	ADCY4, CADM4, GBGT1, SLC9A3, LHCGR, AQP5, SYT6, MEGF11, CDH22, HTRA2, GRIN2C, S1PR5, CHRNA2, GJD2, PTPRK, DUOXA2, DUOXA1, GLCE, CRHR2, ATP2C2, SSTR3, HTR6, VSIG8, HAS3, HS3ST3B1, PRLHR, GPR148, SFXN3, MME, EPHB3, EPHB1, EPHB2, ADRB3, ACE, STX16, TRAM1, ST6GAL1, LAPTM4A, TRPC3, OR2A7, CYP46A1, TRPC6, PPAPDC1A, ABCG4, SYNGR3, KCNJ5, C6ORF129, EPHA8, NTRK1, AREG, TMEM41B, ABO, BTBD11, KCNK17, JPH2, …	730	4973	19235	1.20805	0.26102	0.027124	0.879449
GOTERM_MF_FAT	GO:0046873~metal ion transmembrane transporter activity	28	3.77358	0.000700408	KCNK17, KCNC2, SLC39A14, KCNAB2, KCNA1, SNCA, KCNIP3, KCNS1, GRIN2C, NUDT9, TRPV4, SLC30A2, KCNG3, KCNQ1, KCNE3, KCNG1, KCNG2, CHRNA2, TRPC3, TRPC6, CACNA2D3, PKD2L1, KCNJ5, P2RX5, ATP2C2, P2RX3, CACNA1E, CACNA1A	548	328	12983	2.02245	0.421439	0.166735	1.06638
GOTERM_BP_FAT	GO:0048666~neuron development	28	3.77358	0.00072014	GPRIN1, ALS2, BBS4, DRD2, WNT3A, EPHB3, EPHB1, EPHB2, EFHD1, ATOH1, HTRA2, ATXN10, POU4F3, POU4F2, CD24, PARD6B, RET, FSCN2, ISL1, NTN1, THY1, HOXD9, NEUROD2, NGFR, PBX3, IGSF9, CACNA1A, NGF	553	339	13528	2.02054	0.864251	0.0623867	1.27755
GOTERM_BP_FAT	GO:0003007~heart morphogenesis	11	1.48248	0.000723613	BBS4, BMP2, MSX1, BBS7, HAND2, WNT3A, FOXC2, COL2A1, ISL1, MESP1, ZIC3	553	73	13528	3.68619	0.865552	0.0607801	1.28368
GOTERM_BP_FAT	GO:0043085~positive regulation of catalytic activity	38	5.12129	0.000728177	ACR, ALS2, EDN3, ADCY4, DRD2, ADCYAP1R1, LHCGR, PMAIP1, SDC4, ADRB3, CDKN2A, GALR1, NPM2, NPM1, NOS3, CD24, PSMD6, SYK, IRAK1, FLT1, KIAA1804, RXFP3, BIRC7, DGKK, SMAD3, MALT1, CARD10, THY1, GNAL, ADRB1, CCND3, PSMC2, NTRK1, PSMC1, LRP8, GNAS, RGS9, NHEJ1	553	520	13528	1.78768	0.867244	0.0593547	1.29172
GOTERM_BP_FAT	GO:0060284~regulation of cell development	20	2.69542	0.000736978	BMP2, DRD2, HOXA11, BARHL2, SMAD3, TIMP2, ISL1, NTN1, HOXD11, THY1, EPHB2, ATOH1, MYOCD, S1PR5, NEUROD1, CDK5RAP3, CD24, NGFR, CACNA1A, NGF	553	205	13528	2.38663	0.870446	0.0583368	1.30724
SP_PIR_KEYWORDS	signal	157	21.159	0.0007611	FGF19, EDN3, RARRES2, MPZL1, CADM4, LYPD6, LYPD5, FAM20A, WNT3A, LRTM1, MMP9, NELL1, GABRB1, FST, LHCGR, FSTL3, TLR2, PGLYRP1, IL13, EDIL3, MEGF11, VIPR1, VIPR2, SCTR, CDH22, WNT3, GCOM1, GRIN2C, RLN3, TGFBI, IL15RA, GDF9, FAM150B, WNT6, TFPI2, CHRNA2, PTPRK, RET, CRTAC1, MDGA1, MFI2, PCOLCE2, THY1, C1QB, CRHR2, LYNX1, CST6, DLL4, IGSF3, VSIG8, IGSF9, MFAP5, NGF, ACR, PODN, DEFB124, ADCYAP1R1, LM…	730	3250	19235	1.27287	0.312438	0.0307348	1.08798
GOTERM_BP_FAT	GO:0051216~cartilage development	11	1.48248	0.000806776	SATB2, BMP2, MSX1, HOXA11, PRRX1, GNAS, COL2A1, RUNX2, PITX1, BMP6, HOXD11	553	74	13528	3.63638	0.893252	0.0619223	1.43021
GOTERM_BP_FAT	GO:0048598~embryonic morphogenesis	26	3.50404	0.000815655	BBS4, HMX2, HOXA11, WNT3A, PRRX1, COL2A1, HOXD11, T, ATOH1, WNT3, POU4F3, HOXA10, ALX4, SATB2, RET, SMAD3, NR4A3, HOXD9, DKK1, MSX1, DLX6, NEUROD1, FOXC2, GNAS, MESP1, KLF4	553	307	13528	2.07178	0.89585	0.0608979	1.44584
GOTERM_CC_FAT	GO:0005886~plasma membrane	196	26.4151	0.000871418	ADCY4, LYPD5, SLC9A3, SNCA, LHCGR, AQP5, SYT6, MEGF11, AMOTL2, CDH22, DIRAS2, DIRAS3, GRIN2C, S1PR5, SYK, CHRNA2, GJD2, PTPRK, PRAME, MDGA1, THY1, CRHR2, SSTR3, HTR6, HAS3, SH3GL2, HS3ST3B1, PRLHR, GPR148, MME, NRN1, EPHB3, EPHB1, EPHB2, ADRB3, ACE, GAD2, ZAP70, TRPC3, OR2A7, TRPC6, PPFIBP1, DENND1A, SMAD3, SYNGR3, KCNJ5, ADAP2, EPHA8, NTRK1, RGS9, JPH2, SLC15A1, IL27RA, GPR160, MYO7B, OR2A42, SL…	547	3777	12782	1.21261	0.291944	0.0826884	1.20687
UP_SEQ_FEATURE	signal peptide	157	21.159	0.000946754	FGF19, EDN3, RARRES2, MPZL1, CADM4, LYPD6, LYPD5, FAM20A, WNT3A, LRTM1, MMP9, NELL1, GABRB1, FST, LHCGR, FSTL3, TLR2, PGLYRP1, IL13, EDIL3, MEGF11, VIPR1, VIPR2, SCTR, CDH22, WNT3, GCOM1, GRIN2C, RLN3, TGFBI, IL15RA, GDF9, FAM150B, WNT6, TFPI2, CHRNA2, PTPRK, RET, CRTAC1, MDGA1, MFI2, PCOLCE2, THY1, C1QB, CRHR2, LYNX1, CST6, DLL4, IGSF3, VSIG8, IGSF9, MFAP5, NGF, ACR, PODN, DEFB124, ADCYAP1R1, LM…	729	3250	19113	1.26654	0.841999	0.231714	1.61043
GOTERM_BP_FAT	GO:0045935~positive regulation of nucleobase, nucleoside, nucleotide and nucleic acid metabolic process	43	5.79515	0.000983614	MYOD1, GLIS1, PPM1A, SKAP1, ZIC3, T, NPAS2, ATOH1, MEIS2, MYOCD, REL, GATA6, HAND2, NPM2, POU4F2, GUCY1A3, ALX4, FOSL1, MLL4, RUNX2, KLF5, IRAK1, BMP2, SATB2, EGR4, SMAD3, MED14, NR4A3, ISL1, HOXD9, RNF8, MNAT1, ETS1, EBF3, ETS2, IRF1, FOXC2, NEUROD1, AREG, IRF4, TBL1X, KLF4, BMP6	553	624	13528	1.68575	0.934645	0.0710753	1.7411
GOTERM_BP_FAT	GO:0014031~mesenchymal cell development	9	1.21294	0.000987711	FGF19, EDN3, RET, BMP2, CYP26C1, HAND2, FOXC2, CYP26A1, ISL1	553	51	13528	4.31699	0.935384	0.0695496	1.7483
GOTERM_BP_FAT	GO:0048762~mesenchymal cell differentiation	9	1.21294	0.000987711	FGF19, EDN3, RET, BMP2, CYP26C1, HAND2, FOXC2, CYP26A1, ISL1	553	51	13528	4.31699	0.935384	0.0695496	1.7483
GOTERM_BP_FAT	GO:0051173~positive regulation of nitrogen compound metabolic process	44	5.92992	0.00100839	MYOD1, GLIS1, PPM1A, SKAP1, ZIC3, T, NPAS2, ATOH1, MEIS2, MYOCD, REL, GATA6, HAND2, NPM2, POU4F2, GUCY1A3, ALX4, FOSL1, MLL4, RUNX2, KLF5, ICAM1, IRAK1, BMP2, SATB2, EGR4, SMAD3, MED14, NR4A3, ISL1, HOXD9, RNF8, MNAT1, ETS1, EBF3, ETS2, IRF1, FOXC2, NEUROD1, AREG, IRF4, TBL1X, KLF4, BMP6	553	644	13528	1.67138	0.938986	0.0691985	1.78458
GOTERM_BP_FAT	GO:0050848~regulation of calcium-mediated signaling	6	0.808625	0.0010341	P2RX5, P2RX3, LHCGR, ZAP70, CD24, SYK	553	20	13528	7.33888	0.943189	0.0691904	1.8297
GOTERM_BP_FAT	GO:0060349~bone morphogenesis	6	0.808625	0.0010341	HOXA11, GNAS, COL2A1, RUNX2, PEX7, HOXD11	553	20	13528	7.33888	0.943189	0.0691904	1.8297
GOTERM_BP_FAT	GO:0060485~mesenchyme development	9	1.21294	0.00112638	FGF19, EDN3, RET, BMP2, CYP26C1, HAND2, FOXC2, CYP26A1, ISL1	553	52	13528	4.23397	0.956023	0.0733665	1.99142
GOTERM_BP_FAT	GO:0045597~positive regulation of cell differentiation	21	2.83019	0.00113833	BMP2, DRD2, SOCS3, HOXA11, SMAD3, NTN1, HOXD11, EPHB2, ATOH1, GATA6, ETS1, SCIN, ZAP70, NEUROD1, POU4F2, GNAS, NGFR, RUNX2, BMP6, SYK, NGF	553	229	13528	2.24333	0.957458	0.0724168	2.01236
GOTERM_BP_FAT	GO:0045893~positive regulation of transcription, DNA-dependent	35	4.71698	0.00116246	MYOD1, GLIS1, PPM1A, SKAP1, ZIC3, T, NPAS2, ATOH1, MEIS2, MYOCD, REL, GATA6, HAND2, POU4F2, ALX4, MLL4, RUNX2, FOSL1, BMP2, SATB2, SMAD3, MED14, NR4A3, ISL1, HOXD9, MNAT1, ETS1, ETS2, IRF1, FOXC2, NEUROD1, IRF4, TBL1X, KLF4, BMP6	553	477	13528	1.79497	0.960213	0.0722397	2.05459
UP_SEQ_FEATURE	compositionally biased region:Poly-Ala	29	3.90836	0.00117609	CDK5R2, C1ORF14, HOXA11, KLC3, ELK3, THADA, ZIC3, HOXD11, KCNS1, BARX1, C10ORF93, HAND2, GATA6, PLEKHG6, FOXB2, CCNA1, MLLT6, RUNX2, PHLDA2, RPUSD2, PDE3A, MSX1, CENPV, SHOX, FOXC2, TBL1X, PBX3, TNFAIP2, GPATCH8	729	393	19113	1.93467	0.898973	0.249147	1.99683
PIR_SUPERFAMILY	PIRSF005503:G protein-coupled receptor, peptide hormone receptor type	5	0.673854	0.00120328	CRHR2, ADCYAP1R1, VIPR1, VIPR2, SCTR	315	12	7396	9.78307	0.334326	0.334326	1.62481
GOTERM_BP_FAT	GO:0042445~hormone metabolic process	13	1.75202	0.00126296	CYP1B1, PRLHR, RBP1, SLCO4A1, DUOX2, DUOX1, CYP26A1, ACE, CYP26C1, PCSK6, LHB, CACNA1A, NGF	553	106	13528	3.00017	0.969897	0.0765298	2.23033
GOTERM_MF_FAT	GO:0015267~channel activity	32	4.31267	0.00129434	KCNK17, KCNC2, KCNAB2, GABRB1, KCNA1, AQP5, FXYD5, KCNIP3, KCNS1, GRIN2C, NUDT9, TRPV4, ANO5, KCNG3, KCNQ1, KCNG1, KCNE3, KCNG2, CHRNA2, GJD2, GABRD, GABRE, TRPM5, TRPC3, TRPC6, CACNA2D3, PKD2L1, KCNJ5, P2RX5, P2RX3, CACNA1E, CACNA1A	548	412	12983	1.84012	0.63634	0.223442	1.96232
GOTERM_BP_FAT	GO:0007507~heart development	20	2.69542	0.00130278	FGF19, BBS4, BMP2, KIF3A, BBS7, WNT3A, OXT, COL2A1, ISL1, ZIC3, MNAT1, ADAP2, MSX1, MYOCD, GATA6, HAND2, MYH11, FOXC2, BCOR, MESP1	553	215	13528	2.27562	0.973047	0.0771638	2.29988
GOTERM_BP_FAT	GO:0009409~response to cold	6	0.808625	0.00131219	ADRB3, ADRB1, IL18, P2RX3, GMPR, TRH	553	21	13528	6.98941	0.973742	0.0760761	2.31631
GOTERM_BP_FAT	GO:0051254~positive regulation of RNA metabolic process	35	4.71698	0.00131475	MYOD1, GLIS1, PPM1A, SKAP1, ZIC3, T, NPAS2, ATOH1, MEIS2, MYOCD, REL, GATA6, HAND2, POU4F2, ALX4, MLL4, RUNX2, FOSL1, BMP2, SATB2, SMAD3, MED14, NR4A3, ISL1, HOXD9, MNAT1, ETS1, ETS2, IRF1, FOXC2, NEUROD1, IRF4, TBL1X, KLF4, BMP6	553	481	13528	1.78005	0.973928	0.0746592	2.32078
GOTERM_MF_FAT	GO:0022803~passive transmembrane transporter activity	32	4.31267	0.00134301	KCNK17, KCNC2, KCNAB2, GABRB1, KCNA1, AQP5, FXYD5, KCNIP3, KCNS1, GRIN2C, NUDT9, TRPV4, ANO5, KCNG3, KCNQ1, KCNG1, KCNE3, KCNG2, CHRNA2, GJD2, GABRD, GABRE, TRPM5, TRPC3, TRPC6, CACNA2D3, PKD2L1, KCNJ5, P2RX5, P2RX3, CACNA1E, CACNA1A	548	413	12983	1.83567	0.649922	0.189351	2.0354
INTERPRO	IPR005821:Ion transport	13	1.75202	0.00135461	KCNC2, TRPC3, TRPM5, TRPC6, KCNA1, KCNS1, TRPV4, CACNA1E, KCNG3, KCNQ1, CACNA1A, KCNG1, KCNG2	660	110	16659	2.98302	0.781781	0.316524	2.1499
GOTERM_MF_FAT	GO:0005261~cation channel activity	24	3.2345	0.00139377	KCNK17, KCNC2, TRPC3, TRPC6, KCNAB2, KCNA1, CACNA2D3, PKD2L1, KCNIP3, KCNJ5, P2RX5, KCNS1, GRIN2C, NUDT9, P2RX3, TRPV4, CACNA1E, KCNG3, KCNQ1, CACNA1A, KCNE3, KCNG1, KCNG2, CHRNA2	548	275	12983	2.06763	0.663545	0.166022	2.11156
GOTERM_BP_FAT	GO:0008344~adult locomotory behavior	9	1.21294	0.00145016	HOXD9, HTRA2, DRD2, SNCA, TRH, PBX3, NTSR1, CACNA1A, NGF	553	54	13528	4.07715	0.982097	0.080392	2.55691
GOTERM_MF_FAT	GO:0022838~substrate specific channel activity	31	4.1779	0.00150248	KCNK17, KCNC2, KCNAB2, GABRB1, KCNA1, AQP5, FXYD5, KCNIP3, KCNS1, GRIN2C, NUDT9, TRPV4, ANO5, KCNG3, KCNQ1, KCNG1, KCNE3, KCNG2, CHRNA2, GABRD, GABRE, TRPM5, TRPC3, TRPC6, CACNA2D3, PKD2L1, KCNJ5, P2RX5, P2RX3, CACNA1E, CACNA1A	548	398	12983	1.84533	0.690971	0.154443	2.27449
GOTERM_BP_FAT	GO:0019932~second-messenger-mediated signaling	21	2.83019	0.00155629	ADCY4, EDN3, OPRL1, DRD2, OPRK1, NPY2R, RXFP3, PIK3CD, LHCGR, VIPR1, MCTP1, CRHR2, ADRB3, GNAL, ADRB1, SSTR3, RFC4, GALR1, HTR6, GRM6, GNAS	553	235	13528	2.18605	0.986665	0.0843397	2.74157
GOTERM_BP_FAT	GO:0007610~behavior	34	4.58221	0.00165995	ALS2, EDN3, BBS4, PRLHR, HELT, DRD2, OPRK1, NPY2R, IL18, OXT, SNCA, PGLYRP1, TRH, EPHB2, KCNIP3, NPAS2, HTRA2, PPP1R1B, ACSL4, FOSL1, SYK, NR4A3, NTSR1, HOXD9, PENK, P2RX3, GRM6, CMTM8, NEUROD2, CMTM7, PBX3, RASD2, CACNA1A, NGF	553	469	13528	1.77343	0.99	0.08799	2.92165
INTERPRO	IPR003091:Voltage-dependent potassium channel	7	0.943396	0.00166404	KCNC2, KCNS1, KCNA1, KCNG3, KCNQ1, KCNG1, KCNG2	660	33	16659	5.35413	0.845918	0.31206	2.63488
GOTERM_BP_FAT	GO:0045941~positive regulation of transcription	39	5.25606	0.00166591	MYOD1, GLIS1, PPM1A, SKAP1, ZIC3, T, NPAS2, ATOH1, MEIS2, MYOCD, REL, GATA6, HAND2, POU4F2, ALX4, FOSL1, MLL4, RUNX2, KLF5, IRAK1, BMP2, SATB2, EGR4, SMAD3, MED14, NR4A3, ISL1, HOXD9, MNAT1, ETS1, EBF3, ETS2, IRF1, FOXC2, NEUROD1, IRF4, TBL1X, KLF4, BMP6	553	564	13528	1.69159	0.990164	0.0866377	2.93199
GOTERM_BP_FAT	GO:0009952~anterior/posterior pattern formation	15	2.02156	0.00174157	KIF3A, WNT3A, HOXA11, CYP26A1, ZIC3, HOXD11, HOXD9, T, BARX1, WNT3, CYP26C1, HOXA10, NEUROD1, ALX4, PBX3	553	140	13528	2.62103	0.992028	0.0887337	3.06321
GOTERM_BP_FAT	GO:0009968~negative regulation of signal transduction	20	2.69542	0.00179921	PRAME, DRD2, SOCS3, FSTL3, CYP26A1, RGS19, RGS16, RGS14, THY1, RGS10, IRAK3, ADRB3, BARX1, DKK1, CYP26C1, RGS9, NGFR, DDIT4L, TNFAIP3, RUNX2	553	221	13528	2.21384	0.993207	0.0898874	3.16306
GOTERM_BP_FAT	GO:0002764~immune response-regulating signal transduction	9	1.21294	0.00184373	IRAK1, IRAK3, ZAP70, TLR2, MALT1, CD24, SKAP1, THY1, SYK	553	56	13528	3.93154	0.993997	0.0903835	3.24011
GOTERM_MF_FAT	GO:0005216~ion channel activity	30	4.04313	0.00188802	KCNK17, KCNC2, KCNAB2, GABRB1, KCNA1, FXYD5, KCNIP3, KCNS1, GRIN2C, NUDT9, TRPV4, ANO5, KCNG3, KCNQ1, KCNE3, KCNG1, KCNG2, CHRNA2, GABRD, GABRE, TRPM5, TRPC3, TRPC6, CACNA2D3, PKD2L1, KCNJ5, P2RX5, P2RX3, CACNA1E, CACNA1A	548	386	12983	1.84132	0.771436	0.168474	2.85029
GOTERM_BP_FAT	GO:0044057~regulation of system process	25	3.36927	0.00195403	EDN3, DRD2, OXT, SNCA, FST, SDC4, TPM3, EPHB2, ACE, DES, MYOCD, GRIN2C, GUCY1A3, NOS3, KCNQ1, KCNG2, FLT1, PRKCQ, ADRB1, P2RX3, NPPB, ALOX5, PBX3, CACNA1A, NGF	553	309	13528	1.9792	0.995581	0.0938763	3.43077
GOTERM_BP_FAT	GO:0006357~regulation of transcription from RNA polymerase II promoter	47	6.33423	0.00202515	MYOD1, HELT, FST, GLIS1, DEK, SKAP1, ZIC3, KCNIP3, T, NPAS2, ATOH1, MEIS2, HEY1, MYOCD, GATA6, HAND2, POU4F3, POU4F2, SPIB, BCOR, ALX4, FOSL1, RUNX2, NR2F1, IKZF3, BMP2, SATB2, BARHL2, SMAD3, MED14, NR4A3, ISL1, RBBP7, HOXD9, MNAT1, MSX1, ETS1, MED9, IRF1, NEUROD2, FOXC2, NEUROD1, IRF4, TBL1X, HDAC8, KLF4, BMP6	553	727	13528	1.58151	0.996373	0.0954761	3.55352
SP_PIR_KEYWORDS	transport	87	11.7251	0.00216047	KCNC2, KCNK17, SLC5A5, SLC22A18, RAB9A, KCNAB2, SLC15A1, SLC6A20, SLC9A3, GABRB1, SLC6A4, SLC16A12, AQP5, UQCRQ, KCNIP3, PEX7, HOOK1, AP1S2, GRIN2C, FABP5L9, TRPV4, ANO5, KCNG3, RAB20, KCNQ1, OCA2, KCNG1, KCNG2, CHRNA2, RAMP2, NDUFB11, TRPM5, DUOXA2, KIF17, SLCO4A1, DUOXA1, MFI2, SLC24A6, NUPL1, PKD2L1, ATP6V1C2, ATP2C2, KPNA5, PDCD6IP, RAB11FIP1, KPNA1, SLC39A14, CPLX2, RAB3B, RBP1, NAPG, KCNA1,…	730	1670	19235	1.37269	0.654962	0.0785935	3.05968
GOTERM_BP_FAT	GO:0035107~appendage morphogenesis	12	1.61725	0.00230933	HOXD9, MSX1, DKK1, DLX6, HOXA11, PRRX1, HOXA10, GNAS, COL2A1, ALX4, PITX1, HOXD11	553	99	13528	2.9652	0.998353	0.106345	4.04252
GOTERM_BP_FAT	GO:0035108~limb morphogenesis	12	1.61725	0.00230933	HOXD9, MSX1, DKK1, DLX6, HOXA11, PRRX1, HOXA10, GNAS, COL2A1, ALX4, PITX1, HOXD11	553	99	13528	2.9652	0.998353	0.106345	4.04252
SP_PIR_KEYWORDS	phosphoprotein	313	42.1833	0.00252147	ALS2, RPL17, MEF2A, CADM4, GBGT1, SLC9A3, LHCGR, SNCA, PGAM1, AMOTL2, HOOK1, INTS8, WDR72, PPP1R1B, FABP5L9, RPP30, H2AFY, ZRSR2, ANKK1, PITX1, SYK, PTPRK, RPUSD2, C20ORF112, KIAA1804, PIK3CD, MED14, GLCE, ATP2C2, SSTR3, HTR6, PELO, SH3GL2, MRPL44, PFKFB3, AKAP13, EPHB3, MYBL2, EPHB1, EPHB2, FAM65B, ADRB3, GAD2, ACE, NOM1, STX16, ZAP70, CXORF15, BCOR, TRAM1, CDC42EP3, PPP2R2C, ZC3H13, IKZF3, ST6G…	730	7263	19235	1.13553	0.711232	0.0849016	3.56237
GOTERM_BP_FAT	GO:0030534~adult behavior	11	1.48248	0.00257241	HOXD9, BBS4, HTRA2, DRD2, SNCA, NR4A3, TRH, PBX3, NTSR1, CACNA1A, NGF	553	86	13528	3.12898	0.999207	0.115827	4.49314
SP_PIR_KEYWORDS	potassium channel	10	1.34771	0.0027105	KCNC2, KCNK17, KCNS1, KCNA1, KCNG3, KCNQ1, KCNG1, KCNE3, KCNIP3, KCNG2	730	78	19235	3.37812	0.73694	0.0851773	3.8246
GOTERM_BP_FAT	GO:0010628~positive regulation of gene expression	39	5.25606	0.00279766	MYOD1, GLIS1, PPM1A, SKAP1, ZIC3, T, NPAS2, ATOH1, MEIS2, MYOCD, REL, GATA6, HAND2, POU4F2, ALX4, FOSL1, MLL4, RUNX2, KLF5, IRAK1, BMP2, SATB2, EGR4, SMAD3, MED14, NR4A3, ISL1, HOXD9, MNAT1, ETS1, EBF3, ETS2, IRF1, FOXC2, NEUROD1, IRF4, TBL1X, KLF4, BMP6	553	581	13528	1.64209	0.999576	0.123332	4.87736
GOTERM_BP_FAT	GO:0048729~tissue morphogenesis	17	2.29111	0.00287401	BBS4, BMP2, RET, WNT3A, HOXA11, FST, SMAD3, NR4A3, SNAI1, HOXD11, T, FOXQ1, WNT3, FOXC2, NGFR, MESP1, KLF4	553	180	13528	2.31039	0.999657	0.124509	5.00727
SP_PIR_KEYWORDS	potassium	13	1.75202	0.00302656	KCNK17, KCNC2, KCNAB2, KCNA1, GMPR, KCNIP3, KCNJ5, KCNS1, KCNG3, KCNQ1, KCNE3, KCNG1, KCNG2	730	126	19235	2.71858	0.774926	0.0889958	4.26161
GOTERM_MF_FAT	GO:0022836~gated channel activity	25	3.36927	0.00305186	KCNK17, KCNC2, KCNAB2, GABRB1, KCNA1, KCNIP3, KCNS1, GRIN2C, KCNG3, KCNQ1, KCNE3, KCNG1, KCNG2, CHRNA2, GABRD, GABRE, TRPM5, TRPC3, TRPC6, CACNA2D3, P2RX5, KCNJ5, P2RX3, CACNA1E, CACNA1A	548	310	12983	1.91061	0.908109	0.232977	4.56928
GOTERM_BP_FAT	GO:0007498~mesoderm development	10	1.34771	0.00305813	T, SECTM1, IKZF3, WNT3, WNT3A, FOXC2, SMAD3, NR4A3, MESP1, KLF4	553	74	13528	3.3058	0.999795	0.129931	5.31985
GOTERM_BP_FAT	GO:0048562~embryonic organ morphogenesis	14	1.88679	0.00306571	SATB2, HMX2, WNT3A, PRRX1, COL2A1, NR4A3, HOXD9, ATOH1, DLX6, POU4F3, FOXC2, NEUROD1, GNAS, ALX4	553	133	13528	2.57505	0.999799	0.128272	5.3327
GOTERM_BP_FAT	GO:0045664~regulation of neuron differentiation	14	1.88679	0.00306571	BARHL2, ISL1, TIMP2, NTN1, THY1, EPHB2, ATOH1, S1PR5, NEUROD1, CDK5RAP3, CD24, NGFR, CACNA1A, NGF	553	133	13528	2.57505	0.999799	0.128272	5.3327
GOTERM_BP_FAT	GO:0001707~mesoderm formation	7	0.943396	0.00307936	WNT3, WNT3A, FOXC2, SMAD3, NR4A3, MESP1, KLF4	553	36	13528	4.75668	0.999806	0.126896	5.35582
GOTERM_BP_FAT	GO:0048736~appendage development	12	1.61725	0.00315842	HOXD9, MSX1, DKK1, DLX6, HOXA11, PRRX1, HOXA10, GNAS, COL2A1, ALX4, PITX1, HOXD11	553	103	13528	2.85005	0.999845	0.128043	5.48969
GOTERM_BP_FAT	GO:0060173~limb development	12	1.61725	0.00315842	HOXD9, MSX1, DKK1, DLX6, HOXA11, PRRX1, HOXA10, GNAS, COL2A1, ALX4, PITX1, HOXD11	553	103	13528	2.85005	0.999845	0.128043	5.48969
GOTERM_MF_FAT	GO:0030528~transcription regulator activity	86	11.5903	0.00318416	MYOD1, HMX2, MEF2A, LMO1, HELT, E2F5, E2F8, PRRX1, DEK, HOXD1, SKAP1, HOXD11, KCNIP3, ZKSCAN4, ATOH1, BARX1, CDKN2A, HEY1, MYOCD, GATA6, POU4F3, POU4F2, SPIB, FOXB2, ALX4, FOSL1, MLL4, PITX1, NR2F1, IRAK1, SATB2, PRAME, BRF2, EGR4, BARHL2, MED14, RBBP7, HOXD9, MSX1, MED9, SHOX, FOXC2, NFE2L3, IRX6, HOXA11, GLIS1, TRIB3, ELK3, MYBL2, C5ORF41, MEIS1, T, FOXQ1, NPAS2, TSC22D3, MEIS2, RAX2, REL, HAND…	548	1512	12983	1.34754	0.917156	0.220482	4.76288
GOTERM_BP_FAT	GO:0050767~regulation of neurogenesis	16	2.15633	0.00328271	BMP2, DRD2, BARHL2, TIMP2, ISL1, NTN1, THY1, EPHB2, ATOH1, S1PR5, NEUROD1, CDK5RAP3, CD24, NGFR, CACNA1A, NGF	553	166	13528	2.35787	0.99989	0.130837	5.6998
GOTERM_BP_FAT	GO:0006811~ion transport	48	6.469	0.00345861	KCNC2, KCNK17, SLC39A14, SLC5A5, JPH2, SLC22A18, KCNAB2, DRD2, SLC9A3, GABRB1, KCNA1, SFXN3, SLC38A10, FXYD5, KCNIP3, KCNS1, NUDT9, GRIN2C, TRPV4, SLC30A2, ANO5, KCNG3, KCNQ1, KCNG1, OCA2, KCNE3, CHRNA2, KCNG2, GABRD, GABRE, TRPC3, TRPM5, TRPC6, SLCO4A1, MFI2, SLC24A6, UCP1, CACNA2D3, PKD2L1, CNNM1, KCNJ5, P2RX5, ATP6V1C2, ATP2C2, SLC26A5, P2RX3, CACNA1E, CACNA1A	553	768	13528	1.52893	0.999933	0.135422	5.99639
GOTERM_BP_FAT	GO:0007167~enzyme linked receptor protein signaling pathway	26	3.50404	0.00357592	MPZL1, ADCYAP1R1, FST, EPHB3, EPHB1, EPHB2, INSRR, GDF9, SYK, PTPRK, IRAK1, RET, BMP2, PTPRE, FLT1, FLT4, SMAD3, MSX1, EPHA8, NTRK1, FOXC2, AREG, HPGD, CACNA1A, NGF, BMP6	553	342	13528	1.85975	0.999951	0.137752	6.1937
INTERPRO	IPR003968:Potassium channel, voltage dependent, Kv	6	0.808625	0.00373453	KCNC2, KCNS1, KCNA1, KCNG3, KCNG1, KCNG2	660	27	16659	5.60909	0.98503	0.503558	5.82249
GOTERM_BP_FAT	GO:0048332~mesoderm morphogenesis	7	0.943396	0.0040744	WNT3, WNT3A, FOXC2, SMAD3, NR4A3, MESP1, KLF4	553	38	13528	4.50633	0.999988	0.153319	7.02777
SP_PIR_KEYWORDS	sperm	3	0.404313	0.00419502	ACR, ACE, SPINK2	730	3	19235	26.3493	0.873598	0.114554	5.86119
GOTERM_BP_FAT	GO:0031175~neuron projection development	21	2.83019	0.0041999	GPRIN1, ALS2, BBS4, PARD6B, DRD2, WNT3A, EPHB3, ISL1, NTN1, EPHB1, EPHB2, EFHD1, ATOH1, ATXN10, POU4F3, POU4F2, CD24, NGFR, IGSF9, CACNA1A, NGF	553	256	13528	2.00672	0.999991	0.15556	7.23664
SP_PIR_KEYWORDS	potassium transport	12	1.61725	0.00428999	KCNC2, KCNJ5, KCNK17, KCNS1, KCNAB2, KCNA1, KCNG3, KCNQ1, KCNG1, KCNE3, KCNIP3, KCNG2	730	115	19235	2.74949	0.879392	0.11087	5.9901
GOTERM_BP_FAT	GO:0045165~cell fate commitment	14	1.88679	0.00448248	MYOD1, BMP2, WNT3A, HOXA11, BARHL2, ISL1, HOXD11, ATOH1, WNT3, FOXC2, NEUROD1, RUNX2, KLF4, PITX1	553	139	13528	2.46389	0.999996	0.162978	7.70536
GOTERM_BP_FAT	GO:0016477~cell migration	22	2.96496	0.0045995	FGF19, EDN3, ICAM1, PTPRK, SATB2, RET, FLT1, DRD2, MDGA1, BARHL2, ISL1, NTN1, PEX7, NDE1, ATOH1, NOS3, LRP8, CLASP2, CD24, MESP1, NR2F1, SYK	553	276	13528	1.94994	0.999997	0.164721	7.89881
GOTERM_BP_FAT	GO:0033555~multicellular organismal response to stress	7	0.943396	0.00465265	ALS2, ADRB1, PENK, P2RX3, NEUROD2, CACNA1A, KCNIP3	553	39	13528	4.39078	0.999998	0.16435	7.98653
GOTERM_BP_FAT	GO:0030030~cell projection organization	27	3.63881	0.00470165	GPRIN1, ALS2, BBS4, BBS7, DRD2, WNT3A, FXYD5, EPHB3, EPHB1, EPHB2, EFHD1, ATOH1, ATXN10, POU4F3, POU4F2, CD24, FGD6, KLF5, PARD6B, KIF3A, BAIAP2L1, ISL1, NTN1, NGFR, IGSF9, CACNA1A, NGF	553	368	13528	1.79483	0.999998	0.163856	8.06735
GOTERM_BP_FAT	GO:0002757~immune response-activating signal transduction	8	1.07817	0.00492857	IRAK1, IRAK3, ZAP70, TLR2, MALT1, SKAP1, THY1, SYK	553	52	13528	3.76353	0.999999	0.168961	8.44073
INTERPRO	IPR008266:Tyrosine protein kinase, active site	11	1.48248	0.00499125	RET, FLT1, EPHA8, NTRK1, FLT4, ZAP70, EPHB3, EPHB1, EPHB2, INSRR, SYK	660	97	16659	2.86237	0.996372	0.551902	7.70925
PIR_SUPERFAMILY	PIRSF500790:vasoactive intestinal polypeptide/pituitary adenylate cyclase-activating polypeptide receptor	3	0.404313	0.00523924	ADCYAP1R1, VIPR1, VIPR2	315	3	7396	23.4794	0.830604	0.588423	6.89773
GOTERM_BP_FAT	GO:0007193~inhibition of adenylate cyclase activity by G-protein signaling	7	0.943396	0.00528907	ADCY4, GNAL, OPRL1, DRD2, OPRK1, NPY2R, GRM6	553	40	13528	4.28101	1	0.17799	9.03097
GOTERM_BP_FAT	GO:0001704~formation of primary germ layer	7	0.943396	0.00528907	WNT3, WNT3A, FOXC2, SMAD3, NR4A3, MESP1, KLF4	553	40	13528	4.28101	1	0.17799	9.03097
GOTERM_BP_FAT	GO:0051960~regulation of nervous system development	17	2.29111	0.00539866	BMP2, DRD2, OXT, BARHL2, TIMP2, ISL1, NTN1, THY1, EPHB2, ATOH1, S1PR5, NEUROD1, CDK5RAP3, CD24, NGFR, CACNA1A, NGF	553	192	13528	2.16599	1	0.179173	9.20967
GOTERM_BP_FAT	GO:0035239~tube morphogenesis	13	1.75202	0.00571533	BBS4, BMP2, RET, FLT1, BBS7, WNT3A, HOXA11, NR4A3, ZIC3, HOXD11, T, HAND2, FOXC2	553	127	13528	2.50408	1	0.186445	9.72423
GOTERM_BP_FAT	GO:0051092~positive regulation of NF-kappaB transcription factor activity	7	0.943396	0.00598698	ICAM1, IRAK1, PRKCQ, IRAK3, NPM1, TLR2, MALT1	553	41	13528	4.1766	1	0.192173	10.1634
GOTERM_CC_FAT	GO:0031225~anchored to membrane	19	2.56065	0.00633814	GPRIN1, LYPD5, MDGA1, MFI2, RGS19, NRN1, THY1, KCNIP3, GLIPR2, GAD2, LYNX1, GOLGA7B, CD177, ULBP1, CA4, CD24, GML, RASD2, CD14	547	220	12782	2.0181	0.919371	0.395636	8.47485
GOTERM_BP_FAT	GO:0010648~negative regulation of cell communication	20	2.69542	0.00640758	PRAME, DRD2, SOCS3, FSTL3, CYP26A1, RGS19, RGS16, RGS14, THY1, RGS10, IRAK3, ADRB3, BARX1, DKK1, CYP26C1, RGS9, NGFR, DDIT4L, TNFAIP3, RUNX2	553	248	13528	1.97282	1	0.201928	10.8395
GOTERM_BP_FAT	GO:0009266~response to temperature stimulus	10	1.34771	0.00659061	ADRB3, PRKCQ, ADRB1, SOCS3, IL18, P2RX3, NOS3, NGFR, GMPR, TRH	553	83	13528	2.94734	1	0.204767	11.1322
GOTERM_BP_FAT	GO:0007389~pattern specification process	21	2.83019	0.00666188	SATB2, KIF3A, FLT1, BBS7, WNT3A, HOXA11, FST, CYP26A1, ZIC3, HOXD11, HOXD9, T, BARX1, WNT3, CYP26C1, HOXA10, FOXC2, NEUROD1, BCOR, PBX3, ALX4	553	267	13528	1.92405	1	0.20447	11.2459
GOTERM_BP_FAT	GO:0031280~negative regulation of cyclase activity	8	1.07817	0.00673302	ADCY4, GNAL, GALR1, OPRL1, DRD2, OPRK1, NPY2R, GRM6	553	55	13528	3.55824	1	0.204177	11.3593
GOTERM_BP_FAT	GO:0051350~negative regulation of lyase activity	8	1.07817	0.00673302	ADCY4, GNAL, GALR1, OPRL1, DRD2, OPRK1, NPY2R, GRM6	553	55	13528	3.55824	1	0.204177	11.3593
GOTERM_BP_FAT	GO:0007194~negative regulation of adenylate cyclase activity	8	1.07817	0.00673302	ADCY4, GNAL, GALR1, OPRL1, DRD2, OPRK1, NPY2R, GRM6	553	55	13528	3.55824	1	0.204177	11.3593
GOTERM_BP_FAT	GO:0002768~immune response-regulating cell surface receptor signaling pathway	7	0.943396	0.00674964	ZAP70, TLR2, MALT1, CD24, SKAP1, THY1, SYK	553	42	13528	4.07715	1	0.20243	11.3857
GOTERM_BP_FAT	GO:0010720~positive regulation of cell development	9	1.21294	0.00684513	BMP2, DRD2, HOXA11, SMAD3, NGFR, NTN1, EPHB2, HOXD11, NGF	553	69	13528	3.19082	1	0.202813	11.5377
SP_PIR_KEYWORDS	Proto-oncogene	18	2.42588	0.00686595	RET, LMO1, ARHGEF5, FSTL3, AKAP13, DEK, NR4A3, MEIS1, TPM3, WNT3, REL, ETS1, NTRK1, ETS2, NPM1, MYH11, GNAS, MLLT6	730	230	19235	2.06212	0.966281	0.163397	9.42469
GOTERM_MF_FAT	GO:0004714~transmembrane receptor protein tyrosine kinase activity	9	1.21294	0.00690811	RET, FLT1, EPHA8, NTRK1, FLT4, EPHB3, EPHB1, EPHB2, INSRR	548	67	12983	3.18245	0.995546	0.388706	10.064
INTERPRO	IPR001245:Tyrosine protein kinase	12	1.61725	0.00708885	RET, FLT1, EPHA8, KIAA1804, NTRK1, FLT4, ZAP70, EPHB3, EPHB1, EPHB2, INSRR, SYK	660	118	16659	2.56687	0.999661	0.63162	10.7797
GOTERM_BP_FAT	GO:0042472~inner ear morphogenesis	8	1.07817	0.00743149	ATOH1, HMX2, DLX6, WNT3A, PRRX1, POU4F3, COL2A1, NR4A3	553	56	13528	3.4947	1	0.215932	12.4652
GOTERM_MF_FAT	GO:0003702~RNA polymerase II transcription factor activity	20	2.69542	0.007461	KLF5, MYOD1, GLIS1, SMAD3, DEK, MED14, ISL1, MEIS1, HOXD9, MEIS2, GATA6, ETS1, MED9, FOXC2, NEUROD1, SPIB, IRF4, RUNX2, KLF4, NR2F1	548	244	12983	1.94193	0.997117	0.385783	10.8271
GOTERM_BP_FAT	GO:0048870~cell motility	23	3.09973	0.00759517	FGF19, EDN3, ICAM1, PTPRK, SATB2, RET, FLT1, DRD2, MDGA1, BARHL2, ISL1, NTN1, PEX7, NDE1, ATOH1, ETS1, NOS3, LRP8, CLASP2, CD24, MESP1, NR2F1, SYK	553	307	13528	1.83273	1	0.217879	12.7225
GOTERM_BP_FAT	GO:0051674~localization of cell	23	3.09973	0.00759517	FGF19, EDN3, ICAM1, PTPRK, SATB2, RET, FLT1, DRD2, MDGA1, BARHL2, ISL1, NTN1, PEX7, NDE1, ATOH1, ETS1, NOS3, LRP8, CLASP2, CD24, MESP1, NR2F1, SYK	553	307	13528	1.83273	1	0.217879	12.7225
UP_SEQ_FEATURE	topological domain:Extracellular	128	17.2507	0.00774771	ADCY4, MPZL1, CADM4, TSPAN2, SLC6A20, SLC9A3, GABRB1, LRTM1, LHCGR, SLC6A4, AQP5, TLR2, VIPR1, VIPR2, SCTR, CDH22, GALR1, GRIN2C, S1PR5, IL15RA, CHRNA2, GJD2, PTPRK, RET, DUOXA2, DUOXA1, MRGPRF, C1ORF210, NTSR1, PKD2L1, CRHR2, ATP2C2, SSTR3, DLL4, IGSF3, HTR6, VSIG8, HAS3, IGSF9, PRLHR, DRD2, ADCYAP1R1, GPR148, MME, PAQR9, FXYD5, EPHB3, EPHB1, EPHB2, ADRB3, ACE, GPR26, BTN1A1, LRFN2, GABRD, GABRE…	729	2719	19113	1.23425	1	0.814273	12.4811
GOTERM_MF_FAT	GO:0030955~potassium ion binding	13	1.75202	0.00775781	KCNK17, KCNC2, KCNAB2, KCNA1, GMPR, KCNIP3, KCNJ5, KCNS1, KCNG3, KCNQ1, KCNE3, KCNG1, KCNG2	548	128	12983	2.40618	0.997717	0.373673	11.2343
GOTERM_BP_FAT	GO:0045859~regulation of protein kinase activity	25	3.36927	0.00779245	ALS2, EDN3, ADCY4, CDK5R2, TRIB3, SDC4, IRAK3, CDKN2A, DIRAS3, NPM1, CDK5RAP3, CD24, SYK, IRAK1, FLT1, KIAA1804, BIRC7, DGKK, MALT1, CARD10, THY1, MNAT1, DUSP2, CCND3, LRP8	553	345	13528	1.77268	1	0.22062	13.0317
GOTERM_MF_FAT	GO:0042802~identical protein binding	41	5.52561	0.00804606	ALS2, ATL2, HELT, PFKFB3, LHCGR, E2F8, SNCA, CLDN5, SLC6A4, CALCOCO2, COL2A1, AMOTL2, HOOK1, ADRB3, IRAK3, NDE1, HAND2, NPM1, TRPV4, PCSK9, VWA2, IRAK1, UPF2, BMP2, FLT1, PTPRE, KIAA1804, FBP1, SMAD3, CLDN20, ABCG4, P2RX5, C1QB, RASSF5, RASSF1, P2RX3, CLDN1, GNAS, HPGD, NHEJ1, SH3GL2	548	640	12983	1.51774	0.998181	0.362799	11.628
GOTERM_BP_FAT	GO:0002237~response to molecule of bacterial origin	10	1.34771	0.00828485	IRAK1, IRAK3, SOCS3, SNCA, TLR2, NOS3, MALT1, CD24, CD14, NGF	553	86	13528	2.84453	1	0.230535	13.7988
SP_PIR_KEYWORDS	gpi-anchor	12	1.61725	0.00845032	LYNX1, CD177, LYPD5, MDGA1, ULBP1, MFI2, CA4, CD24, GML, NRN1, CD14, THY1	730	126	19235	2.50946	0.984628	0.188411	11.4788
GOTERM_CC_FAT	GO:0005667~transcription factor complex	18	2.42588	0.0086759	MYOD1, SATB2, E2F5, BRF2, HELT, HOXA11, E2F8, SMAD3, MNAT1, NPAS2, HAND2, GATA6, TFDP2, HOXA10, PBX3, ALX4, RUNX2, KLF4	547	210	12782	2.00293	0.968275	0.437356	11.4287
GOTERM_BP_FAT	GO:0030326~embryonic limb morphogenesis	10	1.34771	0.00891735	HOXD9, MSX1, DKK1, DLX6, HOXA11, PRRX1, HOXA10, GNAS, ALX4, HOXD11	553	87	13528	2.81183	1	0.24345	14.7748
GOTERM_BP_FAT	GO:0035113~embryonic appendage morphogenesis	10	1.34771	0.00891735	HOXD9, MSX1, DKK1, DLX6, HOXA11, PRRX1, HOXA10, GNAS, ALX4, HOXD11	553	87	13528	2.81183	1	0.24345	14.7748
PIR_SUPERFAMILY	PIRSF002449:potassium voltage-gated channel, alpha subunit, subfamilies A/C/D/F/G/S	5	0.673854	0.00900392	KCNC2, KCNA1, KCNG3, KCNG1, KCNG2	315	20	7396	5.86984	0.952976	0.639057	11.579
GOTERM_MF_FAT	GO:0019901~protein kinase binding	14	1.88679	0.0092038	GLRX3, IRAK1, PTPRK, NELL1, PGAM1, TRIB3, SMAD3, SKAP1, DUSP2, CDKN2A, CCND3, RNF138, CDK5RAP3, CD24	548	147	12983	2.25634	0.999269	0.382101	13.1931
SP_PIR_KEYWORDS	tyrosine-protein kinase	11	1.48248	0.00952188	RET, FLT1, EPHA8, NTRK1, FLT4, ZAP70, EPHB3, EPHB1, EPHB2, INSRR, SYK	730	111	19235	2.61119	0.99097	0.200807	12.8434
SP_PIR_KEYWORDS	golgi apparatus	35	4.71698	0.00980553	NDST3, RAB9A, GBGT1, GALNT6, HS3ST2, LRBA, CALCOCO2, LMAN2, ABCA5, KCNIP3, GLIPR2, GAD2, AP1S2, RASGRP1, GOLPH3L, STX16, IL15RA, FUT4, ENTPD6, NOS3, CALN1, CLASP2, ENTPD4, RAB20, QSOX1, ST6GAL1, SELM, GALNTL1, FZD5, GLCE, ST8SIA6, GOLGA7B, ABO, SMPD3, HS3ST3B1	730	588	19235	1.56841	0.992157	0.197778	13.2013
GOTERM_BP_FAT	GO:0043086~negative regulation of catalytic activity	21	2.83019	0.00982585	ADCY4, OPRL1, DRD2, OPRK1, NPY2R, SNCA, TRIB3, THY1, IRAK3, GNAL, CDKN2A, DUSP2, GALR1, PSMC2, GRM6, PSMC1, PCSK9, NOS3, PSMD6, GCHFR, DNAJB6	553	277	13528	1.85459	1	0.262237	16.1584
PIR_SUPERFAMILY	PIRSF500980:potassium voltage-gated channel, subfamily G	3	0.404313	0.0101847	KCNG3, KCNG1, KCNG2	315	4	7396	17.6095	0.968573	0.578958	13.0018
GOTERM_BP_FAT	GO:0051952~regulation of amine transport	6	0.808625	0.0102347	SLC15A1, DRD2, OXT, SNCA, TRH, CACNA1A	553	33	13528	4.44781	1	0.269021	16.7741
UP_SEQ_FEATURE	lipid moiety-binding region:GPI-anchor amidated glycine	5	0.673854	0.0103756	LYNX1, CD177, ULBP1, CD24, NRN1	729	23	19113	5.69959	1	0.868891	16.3702
GOTERM_BP_FAT	GO:0007166~cell surface receptor linked signal transduction	96	12.938	0.0104882	ADCY4, EDN3, MPZL1, WNT3A, FST, LHCGR, TLR2, VIPR1, VIPR2, SCTR, WNT3, GALR1, GRIN2C, S1PR5, GDF9, WNT6, SYK, PTPRK, RET, MRGPRF, NTSR1, THY1, CRHR2, SSTR3, MSX1, DLL4, HTR6, RNF138, NGF, PRLHR, DRD2, ADCYAP1R1, GPR148, EPHB3, EPHB1, EPHB2, ADRB3, GPR26, ZAP70, GABRE, BMP2, OR2A7, SMAD3, ITGA3, MALT1, EVL, PENK, EPHA8, NTRK1, CD79B, AREG, RGS9, LHB, CACNA1A, BMP6, OR2A1, IL27RA, GPR160, OR2A42, S…	553	1856	13528	1.26532	1	0.272166	17.1538
GOTERM_BP_FAT	GO:0007268~synaptic transmission	22	2.96496	0.0107335	GJD2, ALS2, GABRD, DRD2, OPRK1, OXT, KCNA1, SNCA, SLC6A4, VIPR1, NTSR1, GAD2, GRIN2C, SLC6A5, P2RX3, HTR6, GRM6, CACNA1E, CD24, GCHFR, USP14, CACNA1A	553	298	13528	1.80599	1	0.275053	17.5196
GOTERM_BP_FAT	GO:0048568~embryonic organ development	15	2.02156	0.010853	SATB2, HMX2, WNT3A, PRRX1, COL2A1, NR4A3, HOXD9, T, ATOH1, DLX6, POU4F3, FOXC2, NEUROD1, GNAS, ALX4	553	172	13528	2.1334	1	0.275156	17.6973
SP_PIR_KEYWORDS	Signal transduction inhibitor	6	0.808625	0.0109841	RGS10, SOCS3, RGS19, RGS9, RGS16, RGS14	730	36	19235	4.39155	0.995635	0.210427	14.6739
GOTERM_BP_FAT	GO:0006812~cation transport	35	4.71698	0.0110637	KCNK17, KCNC2, SLC39A14, SLC5A5, JPH2, SLC22A18, KCNAB2, DRD2, SLC9A3, KCNA1, SFXN3, SLC38A10, KCNIP3, KCNS1, NUDT9, TRPV4, SLC30A2, KCNG3, KCNQ1, KCNG1, KCNE3, KCNG2, TRPC3, TRPC6, MFI2, SLC24A6, UCP1, CACNA2D3, PKD2L1, KCNJ5, ATP6V1C2, ATP2C2, P2RX3, CACNA1E, CACNA1A	553	553	13528	1.54829	1	0.277203	18.0096
SP_PIR_KEYWORDS	disease mutation	79	10.6469	0.0111065	EDN3, SLC5A5, MEF2A, SLC22A18, ALOXE3, LHCGR, DUOX2, SNCA, ALG6, UQCRQ, ZIC3, PEX7, DES, CDKN2A, HTRA2, CLCF1, TGFBI, POU4F3, TRPV4, ANO5, NOS3, ALX4, KCNQ1, OCA2, PITX1, CHRNA2, RET, SATB2, FBP1, C1QB, COQ2, MSX1, OTOF, GRM6, PLA2G7, DSP, CA4, SHOX, FOXC2, GNAS, NHEJ1, NGF, BBS4, CYP1B1, HYLS1, BBS7, DRD2, KCNA1, COL2A1, EPHB2, TPM3, CYLD, NPAS2, RAX2, ZAP70, COL6A2, PCSK9, ACSL4, BCOR, RUNX2, K…	730	1591	19235	1.30836	0.995893	0.204637	14.8255
GOTERM_BP_FAT	GO:0001947~heart looping	5	0.673854	0.0111683	BBS4, BBS7, HAND2, WNT3A, ZIC3	553	22	13528	5.55976	1	0.276966	18.1642
GOTERM_BP_FAT	GO:0001958~endochondral ossification	4	0.539084	0.0112835	GNAS, COL2A1, RUNX2, PEX7	553	12	13528	8.15431	1	0.276957	18.3343
GOTERM_BP_FAT	GO:0043549~regulation of kinase activity	25	3.36927	0.0115612	ALS2, EDN3, ADCY4, CDK5R2, TRIB3, SDC4, IRAK3, CDKN2A, DIRAS3, NPM1, CDK5RAP3, CD24, SYK, IRAK1, FLT1, KIAA1804, BIRC7, DGKK, MALT1, CARD10, THY1, MNAT1, DUSP2, CCND3, LRP8	553	357	13528	1.71309	1	0.280301	18.7427
GOTERM_BP_FAT	GO:0001501~skeletal system development	23	3.09973	0.0115817	SATB2, BMP2, MMP9, HOXA11, PRRX1, SMAD3, COL2A1, HOXD1, HOXD11, PEX7, HOXD9, MSX1, DLX6, ETS2, HOXA10, FOXC2, SHOX, GNAS, ALX4, RUNX2, PITX1, TLL1, BMP6	553	319	13528	1.76378	1	0.278325	18.7727
GOTERM_BP_FAT	GO:0006928~cell motion	31	4.1779	0.0118919	FGF19, EDN3, DRD2, IL13, EPHB3, EPHB1, TPM3, EPHB2, PEX7, NDE1, ATOH1, POU4F3, POU4F2, NOS3, CLASP2, CD24, NR2F1, SYK, ICAM1, PTPRK, RET, SATB2, FLT1, MDGA1, BARHL2, ISL1, NTN1, ETS1, LRP8, NGFR, MESP1	553	475	13528	1.59653	1	0.282239	19.2265
GOTERM_BP_FAT	GO:0040012~regulation of locomotion	16	2.15633	0.0121887	PARD6B, EDN3, BBS4, PTPRK, ICAM1, FLT1, DRD2, MMP9, SNCA, SMAD3, MYO1F, NTN1, THY1, ACE, ALOX15B, DLL4	553	192	13528	2.03858	1	0.285791	19.6584
GOTERM_MF_FAT	GO:0005251~delayed rectifier potassium channel activity	4	0.539084	0.0123091	KCNS1, KCNA1, KCNQ1, KCNG2	548	12	12983	7.8972	0.999937	0.453689	17.2642
SP_PIR_KEYWORDS	transmembrane protein	37	4.98652	0.0126875	SLC5A5, DRD2, GABRB1, OPRK1, LHCGR, SLC6A4, MME, TNFRSF8, VIPR1, SDC4, VIPR2, INSRR, ADRB3, ACE, PLA2R1, OCA2, CYP19A1, PTPRB, ST6GAL1, RET, PTPRE, OPRL1, ZP3, FLT4, ITGA3, UCP1, NTSR1, ABCB4, THY1, LAMP2, ADRB1, SSTR3, NTRK1, HTR6, CD79B, AREG, NGFR	730	642	19235	1.51857	0.998131	0.222201	16.7612
GOTERM_BP_FAT	GO:0010033~response to organic substance	43	5.79515	0.0127118	ACR, ADCY4, CYP1B1, DRD2, SLC9A3, OXT, LHCGR, SNCA, DUOX2, TLR2, DUOX1, CALCOCO2, DEK, PMAIP1, TRH, IRAK3, COL6A2, PCSK9, NOS3, CD24, FOSL1, IRAK1, SOCS3, FBP1, SMAD3, MALT1, PDE3A, NR4A3, ABCB4, GNAL, C1QB, PRKCQ, MSX1, P2RX3, MAPK15, FOXC2, NEUROD1, CA4, GNAS, RGS9, DNAJB6, CD14, NGF	553	721	13528	1.45895	1	0.293673	20.4144
GOTERM_BP_FAT	GO:0051270~regulation of cell motion	16	2.15633	0.0127378	PARD6B, EDN3, BBS4, PTPRK, ICAM1, FLT1, DRD2, MMP9, SMAD3, MYO1F, NTN1, THY1, ACE, ALOX15B, ETS1, DLL4	553	193	13528	2.02801	1	0.291787	20.4519
GOTERM_BP_FAT	GO:0007423~sensory organ development	18	2.42588	0.0128191	BBS4, HMX2, FSCN2, WNT3A, PRRX1, COL2A1, NR4A3, EPHB1, THY1, EPHB2, ATOH1, MEIS2, DLX6, POU4F3, POU4F2, FOXC2, NEUROD1, KLF4	553	229	13528	1.92285	1	0.290991	20.5687
SMART	SM00219:TyrKc	12	1.61725	0.0128476	RET, FLT1, EPHA8, KIAA1804, NTRK1, FLT4, ZAP70, EPHB3, EPHB1, EPHB2, INSRR, SYK	393	118	9079	2.34933	0.955681	0.789478	15.3813
INTERPRO	IPR016257:Tyrosine-protein kinase, ephrin receptor	4	0.539084	0.0130965	EPHA8, EPHB3, EPHB1, EPHB2	660	13	16659	7.76643	1	0.806978	19.0523
GOTERM_BP_FAT	GO:0003073~regulation of systemic arterial blood pressure	6	0.808625	0.0130983	EDN3, ADRB3, ACE, ADRB1, DRD2, NOS3	553	35	13528	4.19365	1	0.293957	20.9687
GOTERM_BP_FAT	GO:0051099~positive regulation of binding	9	1.21294	0.0139822	ICAM1, IRAK1, PRKCQ, IRAK3, EPB41, NPM1, TLR2, MALT1, IRF4	553	78	13528	2.82265	1	0.30804	22.2225
GOTERM_BP_FAT	GO:0002253~activation of immune response	10	1.34771	0.0144189	C1QB, IRAK1, IRAK3, FCN2, ZAP70, TLR2, MALT1, SKAP1, THY1, SYK	553	94	13528	2.60244	1	0.313578	22.835
UP_SEQ_FEATURE	short sequence motif:OAR	4	0.539084	0.0146301	PRRX1, SHOX, ALX4, PITX1	729	14	19113	7.49089	1	0.926465	22.3235
GOTERM_BP_FAT	GO:0001764~neuron migration	8	1.07817	0.01508	NDE1, SATB2, ATOH1, MDGA1, BARHL2, NTN1, PEX7, NR2F1	553	64	13528	3.05787	1	0.322944	23.7536
GOTERM_BP_FAT	GO:0045778~positive regulation of ossification	5	0.673854	0.0152155	BMP2, OXT, SMAD3, RUNX2, BMP6	553	24	13528	5.09644	1	0.322891	23.9407
GOTERM_BP_FAT	GO:0051174~regulation of phosphorus metabolic process	31	4.1779	0.0155442	ALS2, EDN3, ADCY4, CDK5R2, TRIB3, SDC4, IRAK3, CDKN2A, DIRAS3, CLCF1, NPM1, CDK5RAP3, CD24, SYK, IRAK1, BMP2, FLT1, SOCS3, KIAA1804, SMG7, BIRC7, DGKK, SMAD3, MALT1, CARD10, THY1, MNAT1, DUSP2, CCND3, MAPK15, LRP8	553	485	13528	1.56361	1	0.326178	24.3925
GOTERM_BP_FAT	GO:0019220~regulation of phosphate metabolic process	31	4.1779	0.0155442	ALS2, EDN3, ADCY4, CDK5R2, TRIB3, SDC4, IRAK3, CDKN2A, DIRAS3, CLCF1, NPM1, CDK5RAP3, CD24, SYK, IRAK1, BMP2, FLT1, SOCS3, KIAA1804, SMG7, BIRC7, DGKK, SMAD3, MALT1, CARD10, THY1, MNAT1, DUSP2, CCND3, MAPK15, LRP8	553	485	13528	1.56361	1	0.326178	24.3925
PIR_SUPERFAMILY	PIRSF000666:TyrPK_ephrin_receptor	4	0.539084	0.0157868	EPHA8, EPHB3, EPHB1, EPHB2	315	13	7396	7.22442	0.995385	0.658941	19.4672
GOTERM_BP_FAT	GO:0048705~skeletal system morphogenesis	11	1.48248	0.0161305	HOXD9, SATB2, HOXA11, PRRX1, FOXC2, GNAS, COL2A1, ALX4, RUNX2, PEX7, HOXD11	553	112	13528	2.40261	1	0.333764	25.1922
INTERPRO	IPR001090:Ephrin receptor, ligand binding	4	0.539084	0.016186	EPHA8, EPHB3, EPHB1, EPHB2	660	14	16659	7.21169	1	0.839997	23.021
INTERPRO	IPR001426:Receptor tyrosine kinase, class V, conserved site	4	0.539084	0.016186	EPHA8, EPHB3, EPHB1, EPHB2	660	14	16659	7.21169	1	0.839997	23.021
INTERPRO	IPR003654:Paired-like homeodomain protein, OAR	4	0.539084	0.016186	PRRX1, SHOX, ALX4, PITX1	660	14	16659	7.21169	1	0.839997	23.021
GOTERM_BP_FAT	GO:0045786~negative regulation of cell cycle	9	1.21294	0.0172655	PTPRK, BMP2, CDKN2A, ETS1, ALOX15B, SMAD3, NGFR, HPGD, NGF	553	81	13528	2.7181	1	0.350175	26.7175
GOTERM_BP_FAT	GO:0010959~regulation of metal ion transport	9	1.21294	0.0172655	P2RX5, JPH2, DRD2, P2RX3, SLC9A3, LHCGR, NOS3, KCNE3, THY1	553	81	13528	2.7181	1	0.350175	26.7175
GOTERM_BP_FAT	GO:0048730~epidermis morphogenesis	5	0.673854	0.0175434	FOXQ1, FST, NGFR, SNAI1, KLF4	553	25	13528	4.89259	1	0.352202	27.0866
GOTERM_BP_FAT	GO:0042471~ear morphogenesis	8	1.07817	0.0176422	ATOH1, HMX2, DLX6, WNT3A, PRRX1, POU4F3, COL2A1, NR4A3	553	66	13528	2.9652	1	0.351318	27.2173
GOTERM_MF_FAT	GO:0005244~voltage-gated ion channel activity	16	2.15633	0.0180266	KCNK17, KCNC2, TRPM5, KCNAB2, KCNA1, CACNA2D3, KCNIP3, KCNJ5, KCNS1, CACNA1E, KCNG3, KCNQ1, CACNA1A, KCNE3, KCNG1, KCNG2	548	195	12983	1.94393	0.999999	0.566437	24.2969
GOTERM_MF_FAT	GO:0022832~voltage-gated channel activity	16	2.15633	0.0180266	KCNK17, KCNC2, TRPM5, KCNAB2, KCNA1, CACNA2D3, KCNIP3, KCNJ5, KCNS1, CACNA1E, KCNG3, KCNQ1, CACNA1A, KCNE3, KCNG1, KCNG2	548	195	12983	1.94393	0.999999	0.566437	24.2969
GOTERM_BP_FAT	GO:0022604~regulation of cell morphogenesis	12	1.61725	0.0182282	PALM2-AKAP2, BARHL2, SMAD3, NTN1, THY1, EPHB2, SLC26A5, PALM2, NGFR, CDC42EP3, FGD6, CACNA1A, NGF	553	131	13528	2.24088	1	0.35817	27.9883
GOTERM_BP_FAT	GO:0051338~regulation of transferase activity	25	3.36927	0.0182522	ALS2, EDN3, ADCY4, CDK5R2, TRIB3, SDC4, IRAK3, CDKN2A, DIRAS3, NPM1, CDK5RAP3, CD24, SYK, IRAK1, FLT1, KIAA1804, BIRC7, DGKK, MALT1, CARD10, THY1, MNAT1, DUSP2, CCND3, LRP8	553	372	13528	1.64401	1	0.356089	28.0198
GOTERM_BP_FAT	GO:0044092~negative regulation of molecular function	23	3.09973	0.0187278	ADCY4, IRAK1, OPRL1, DRD2, OPRK1, NPY2R, SNCA, TRIB3, THY1, GNAL, IRAK3, ADRB3, CDKN2A, DUSP2, GALR1, PSMC2, GRM6, PSMC1, PCSK9, NOS3, PSMD6, GCHFR, DNAJB6	553	334	13528	1.68457	1	0.36104	28.6397
SP_PIR_KEYWORDS	dna-binding	89	11.9946	0.0192022	MYOD1, HMX2, MEF2A, ZNF518B, HELT, E2F5, E2F8, PRRX1, DEK, HOXD1, ZIC3, ZNF678, HOXD11, ZKSCAN4, ZNF184, ATOH1, BARX1, CDKN2A, HEY1, GATA6, POU4F3, H2AFY, POU4F2, SPIB, FOXB2, ALX4, MLL4, FOSL1, PITX1, NR2F1, ZNF548, SATB2, EGR4, BARHL2, ZNF649, LOC645870, GRHL2, TOX2, HOXD9, PRDM8, MSX1, SHOX, FOXC2, NFE2L3, TNFAIP3, NHEJ1, IRX6, HOXA11, GLIS1, ELK3, MYBL2, SYCP2, MEIS1, MLF1, T, FOXQ1, NPAS2, M…	730	1868	19235	1.2554	0.999928	0.30712	24.3139
UP_SEQ_FEATURE	domain:Lipoxygenase	3	0.404313	0.0196236	ALOXE3, ALOX15B, ALOX5	729	6	19113	13.1091	1	0.959934	28.8015
UP_SEQ_FEATURE	metal ion-binding site:Iron; via carboxylate; catalytic	3	0.404313	0.0196236	ALOXE3, ALOX15B, ALOX5	729	6	19113	13.1091	1	0.959934	28.8015
GOTERM_BP_FAT	GO:0043269~regulation of ion transport	10	1.34771	0.0196565	P2RX5, JPH2, DRD2, P2RX3, SLC9A3, LHCGR, IL13, NOS3, KCNE3, THY1	553	99	13528	2.471	1	0.372719	29.8355
GOTERM_BP_FAT	GO:0008284~positive regulation of cell proliferation	27	3.63881	0.0197611	EDN3, HMX2, DRD2, IL18, PRRX1, IL13, VIPR1, T, MYOCD, NPM1, ZAP70, CD24, RUNX2, FOSL1, SYK, KLF5, FLT1, PRAME, EGR4, FLT4, RPS4X, NTN1, MNAT1, PRKCQ, DLX6, NGFR, NGF	553	414	13528	1.59541	1	0.371818	29.9689
GOTERM_BP_FAT	GO:0051588~regulation of neurotransmitter transport	5	0.673854	0.0200813	EDN3, DRD2, SNCA, CACNA1A, NGF	553	26	13528	4.70441	1	0.374122	30.3762
GOTERM_BP_FAT	GO:0035150~regulation of tube size	7	0.943396	0.0203099	EDN3, ADRB3, ADRB1, FOXC2, GUCY1A3, NPPB, NOS3	553	53	13528	3.23095	1	0.375043	30.6655
GOTERM_BP_FAT	GO:0050880~regulation of blood vessel size	7	0.943396	0.0203099	EDN3, ADRB3, ADRB1, FOXC2, GUCY1A3, NPPB, NOS3	553	53	13528	3.23095	1	0.375043	30.6655
GOTERM_BP_FAT	GO:0002429~immune response-activating cell surface receptor signaling pathway	6	0.808625	0.020347	ZAP70, TLR2, MALT1, SKAP1, THY1, SYK	553	39	13528	3.76353	1	0.373169	30.7123
SMART	SM00615:EPH_lbd	4	0.539084	0.0203844	EPHA8, EPHB3, EPHB1, EPHB2	393	14	9079	6.60051	0.993011	0.808806	23.3565
GOTERM_BP_FAT	GO:0051050~positive regulation of transport	17	2.29111	0.0206497	FGF19, EDN3, DRD2, OXT, SNCA, LHCGR, SMAD3, IL13, TRH, SYNGR3, THY1, P2RX5, PRKCQ, P2RX3, SCIN, PCSK9, SYK	553	223	13528	1.86489	1	0.375152	31.0935
INTERPRO	IPR001879:GPCR, family 2, extracellular region	5	0.673854	0.0206538	CRHR2, ADCYAP1R1, VIPR1, VIPR2, SCTR	660	27	16659	4.67424	1	0.881239	28.4386
UP_SEQ_FEATURE	region of interest:Segment H5 (pore-forming)	5	0.673854	0.0206603	KCNS1, KCNG3, KCNQ1, KCNG1, KCNG2	729	28	19113	4.6818	1	0.956208	30.0811
UP_SEQ_FEATURE	short sequence motif:Selectivity filter	7	0.943396	0.0209034	KCNJ5, KCNS1, KCNA1, KCNG3, KCNQ1, KCNG1, KCNG2	729	57	19113	3.21977	1	0.947102	30.3779
INTERPRO	IPR013819:Lipoxygenase, C-terminal	3	0.404313	0.0210802	ALOXE3, ALOX15B, ALOX5	660	6	16659	12.6205	1	0.863829	28.9366
INTERPRO	IPR000907:Lipoxygenase	3	0.404313	0.0210802	ALOXE3, ALOX15B, ALOX5	660	6	16659	12.6205	1	0.863829	28.9366
INTERPRO	IPR001885:Lipoxygenase, mammalian	3	0.404313	0.0210802	ALOXE3, ALOX15B, ALOX5	660	6	16659	12.6205	1	0.863829	28.9366
GOTERM_BP_FAT	GO:0030334~regulation of cell migration	14	1.88679	0.021098	PARD6B, EDN3, PTPRK, ICAM1, FLT1, DRD2, MMP9, SMAD3, MYO1F, NTN1, THY1, ACE, ALOX15B, DLL4	553	169	13528	2.02651	1	0.379164	31.6542
GOTERM_MF_FAT	GO:0022843~voltage-gated cation channel activity	13	1.75202	0.0214875	KCNC2, KCNAB2, KCNA1, CACNA2D3, KCNJ5, KCNS1, CACNA1E, KCNG3, KCNQ1, CACNA1A, KCNE3, KCNG1, KCNG2	548	147	12983	2.09518	1	0.610341	28.2783
GOTERM_BP_FAT	GO:0046903~secretion	21	2.83019	0.021688	ACR, EDN3, CPLX2, SLC22A18, DRD2, OXT, LHCGR, AQP5, MYO1F, SYT6, SCTR, ACE, SCIN, NPPB, NEUROD1, TRPV4, GNAS, PCSK6, SMPD3, CACNA1A, SYK	553	300	13528	1.71241	1	0.385069	32.3857
GOTERM_BP_FAT	GO:0030900~forebrain development	13	1.75202	0.0217908	BBS4, DRD2, WNT3A, SLC6A4, ISL1, TACC2, NDE1, MSX1, DKK1, HTRA2, LRP8, PITX1, NR2F1	553	152	13528	2.09222	1	0.384117	32.5124
SP_PIR_KEYWORDS	Secreted	81	10.9164	0.0218853	FGF19, EDN3, RARRES2, LYPD6, FAM20A, WNT3A, NELL1, MMP9, IL18, FST, PGLYRP1, FSTL3, SPINK2, IL13, EDIL3, WNT3, MAN2B2, CLCF1, RLN3, DMKN, TGFBI, CNTNAP3, IL15RA, KLK10, GDF9, WNT6, FAM150B, TFPI2, VWA2, KLK13, UNQ6975, CRTAC1, ZP3, PCOLCE2, GRP, C1QB, LYNX1, CST6, ZPBP2, PLA2G7, NPPB, C1QL4, SCGB3A1, MFAP5, NGF, PODN, DEFB124, ADAMTS14, OXT, COL2A1, TRH, TIMP2, CPZ, ACE, FCN2, FNDC1, BTN1A1, COL6…	730	1689	19235	1.26364	0.999981	0.33184	27.2349
GOTERM_BP_FAT	GO:0002755~MyD88-dependent toll-like receptor signaling pathway	3	0.404313	0.0223488	IRAK1, IRAK3, TLR2	553	6	13528	12.2315	1	0.389414	33.1963
GOTERM_BP_FAT	GO:0060351~cartilage development involved in endochondral bone morphogenesis	3	0.404313	0.0223488	HOXA11, COL2A1, HOXD11	553	6	13528	12.2315	1	0.389414	33.1963
GOTERM_BP_FAT	GO:0007189~activation of adenylate cyclase activity by G-protein signaling pathway	6	0.808625	0.0224981	ADRB3, ADCY4, GNAL, ADRB1, GALR1, GNAS	553	40	13528	3.66944	1	0.38908	33.3781
GOTERM_BP_FAT	GO:0010578~regulation of adenylate cyclase activity involved in G-protein signaling	6	0.808625	0.0224981	ADRB3, ADCY4, GNAL, ADRB1, GALR1, GNAS	553	40	13528	3.66944	1	0.38908	33.3781
GOTERM_BP_FAT	GO:0010579~positive regulation of adenylate cyclase activity by G-protein signaling pathway	6	0.808625	0.0224981	ADRB3, ADCY4, GNAL, ADRB1, GALR1, GNAS	553	40	13528	3.66944	1	0.38908	33.3781
GOTERM_BP_FAT	GO:0051240~positive regulation of multicellular organismal process	18	2.42588	0.0225027	EDN3, BMP2, IL27RA, DRD2, OXT, IL18, SNCA, FST, TLR2, SMAD3, MALT1, ADRB3, ADRB1, MYOCD, NOS3, ALOX5, CD14, BMP6	553	244	13528	1.80464	1	0.386803	33.3836
GOTERM_BP_FAT	GO:0003044~regulation of systemic arterial blood pressure mediated by a chemical signal	5	0.673854	0.0228339	EDN3, ADRB3, ACE, ADRB1, NOS3	553	27	13528	4.53017	1	0.388924	33.7854
COG_ONTOLOGY	Posttranslational modification, protein turnover, chaperones	9	1.21294	0.0236174	STOM, PSMC2, PSMC1, MME, GSTO1, GDAP1L1, PSMD6, RNF145, ABCB4	68	104	1950	2.48162	0.34963	0.34963	16.1531
GOTERM_BP_FAT	GO:0043388~positive regulation of DNA binding	8	1.07817	0.0236574	ICAM1, IRAK1, PRKCQ, IRAK3, NPM1, TLR2, MALT1, IRF4	553	70	13528	2.79576	1	0.397468	34.7744
GOTERM_BP_FAT	GO:0007369~gastrulation	8	1.07817	0.0236574	BBS4, WNT3, WNT3A, FOXC2, SMAD3, NR4A3, MESP1, KLF4	553	70	13528	2.79576	1	0.397468	34.7744
GOTERM_MF_FAT	GO:0016165~lipoxygenase activity	3	0.404313	0.0237413	ALOXE3, ALOX15B, ALOX5	548	6	12983	11.8458	1	0.627555	30.7648
GOTERM_CC_FAT	GO:0042383~sarcolemma	8	1.07817	0.0237557	KCNJ5, PRKCQ, DES, COL6A2, CA4, GNAS, ALOX5, KCNQ1	547	67	12782	2.79014	0.999927	0.743369	28.4558
PIR_SUPERFAMILY	PIRSF000316:arachidonate 5-lipoxygenase	3	0.404313	0.0240618	ALOXE3, ALOX15B, ALOX5	315	6	7396	11.7397	0.999734	0.746414	28.207
SP_PIR_KEYWORDS	activator	30	4.04313	0.0245887	MEF2A, E2F5, BDP1, GLIS1, ELK3, MEIS1, T, ATOH1, MYOCD, REL, GATA6, TFDP2, SPIB, ALX4, PITX1, NR2F1, KLF5, BRF2, MED14, EBF3, MED9, IRF1, NEUROD1, SHOX, FOXC2, IRF4, PBX3, TBL1X, NFE2L3, KLF4	730	520	19235	1.52015	0.999995	0.354326	30.0718
GOTERM_MF_FAT	GO:0005267~potassium channel activity	12	1.61725	0.0248066	KCNC2, KCNJ5, KCNK17, KCNS1, KCNAB2, KCNA1, KCNG3, KCNQ1, KCNG1, KCNE3, KCNIP3, KCNG2	548	133	12983	2.13759	1	0.625033	31.9119
GOTERM_MF_FAT	GO:0005249~voltage-gated potassium channel activity	10	1.34771	0.0249998	KCNC2, KCNJ5, KCNS1, KCNAB2, KCNA1, KCNG3, KCNQ1, KCNG1, KCNE3, KCNG2	548	100	12983	2.36916	1	0.609986	32.118
GOTERM_BP_FAT	GO:0051252~regulation of RNA metabolic process	91	12.2642	0.0259192	MYOD1, HMX2, MEF2A, HELT, E2F5, E2F8, FST, PRRX1, DEK, HOXD1, SKAP1, ZIC3, HOXD11, KCNIP3, ZKSCAN4, ZNF184, ATOH1, BARX1, CDKN2A, HEY1, MYOCD, GATA6, POU4F3, POU4F2, SPIB, FOXB2, ALX4, FOSL1, MLL4, PITX1, NR2F1, ZNF548, SATB2, BRF2, BARHL2, ZNF649, MED14, RBBP7, HOXD9, MSX1, GRM6, MED9, SHOX, FOXC2, NFE2L3, IRX6, HOXA11, GLIS1, PPM1A, ELK3, MEIS1, C5ORF41, T, FOXQ1, NPAS2, TSC22D3, MEIS2, RAX2, R…	553	1813	13528	1.22787	1	0.423904	37.4192
GOTERM_BP_FAT	GO:0030001~metal ion transport	29	3.90836	0.0259403	KCNK17, KCNC2, SLC39A14, SLC5A5, JPH2, KCNAB2, DRD2, SLC9A3, KCNA1, SFXN3, SLC38A10, KCNIP3, KCNS1, TRPV4, SLC30A2, KCNG3, KCNQ1, KCNE3, KCNG1, KCNG2, TRPC3, TRPC6, MFI2, SLC24A6, CACNA2D3, KCNJ5, ATP2C2, CACNA1E, CACNA1A	553	465	13528	1.52565	1	0.421771	37.4434
GOTERM_BP_FAT	GO:0048514~blood vessel morphogenesis	16	2.15633	0.0263036	KLF5, FLT1, IL18, PRRX1, ELK3, THY1, SH2D2A, T, ACE, MYOCD, HEY1, HAND2, DLL4, FOXC2, NOS3, TNFAIP2	553	211	13528	1.85501	1	0.423866	37.8585
GOTERM_BP_FAT	GO:0042325~regulation of phosphorylation	29	3.90836	0.0265259	ALS2, EDN3, ADCY4, CDK5R2, TRIB3, SDC4, IRAK3, CDKN2A, DIRAS3, CLCF1, NPM1, CDK5RAP3, CD24, SYK, IRAK1, BMP2, FLT1, SOCS3, KIAA1804, BIRC7, DGKK, MALT1, CARD10, THY1, MNAT1, DUSP2, CCND3, MAPK15, LRP8	553	466	13528	1.52237	1	0.424215	38.1113
UP_SEQ_FEATURE	domain:Fibronectin type-III 2	11	1.48248	0.0269579	PTPRB, PTPRK, IL27RA, EPHA8, IL20RA, FNDC1, EPHB3, IGSF9, EPHB1, EPHB2, INSRR	729	130	19113	2.21846	1	0.971246	37.4003
SMART	SM00008:HormR	5	0.673854	0.0273506	CRHR2, ADCYAP1R1, VIPR1, VIPR2, SCTR	393	27	9079	4.27811	0.998748	0.811909	30.1054
GOTERM_BP_FAT	GO:0048704~embryonic skeletal system morphogenesis	7	0.943396	0.0280434	HOXD9, SATB2, PRRX1, FOXC2, GNAS, COL2A1, ALX4	553	57	13528	3.00422	1	0.439966	39.8108
GOTERM_BP_FAT	GO:0050770~regulation of axonogenesis	7	0.943396	0.0280434	BARHL2, NGFR, NTN1, CACNA1A, EPHB2, THY1, NGF	553	57	13528	3.00422	1	0.439966	39.8108
GOTERM_BP_FAT	GO:0006355~regulation of transcription, DNA-dependent	89	11.9946	0.0280556	MYOD1, HMX2, MEF2A, HELT, E2F5, E2F8, FST, PRRX1, DEK, HOXD1, SKAP1, ZIC3, HOXD11, KCNIP3, ZKSCAN4, ZNF184, ATOH1, BARX1, CDKN2A, HEY1, MYOCD, GATA6, POU4F3, POU4F2, SPIB, FOXB2, ALX4, FOSL1, MLL4, PITX1, NR2F1, ZNF548, SATB2, BRF2, BARHL2, ZNF649, MED14, RBBP7, HOXD9, MSX1, GRM6, MED9, SHOX, FOXC2, NFE2L3, IRX6, HOXA11, GLIS1, PPM1A, ELK3, MEIS1, C5ORF41, T, FOXQ1, NPAS2, TSC22D3, MEIS2, RAX2, R…	553	1773	13528	1.22798	1	0.437735	39.8243
UP_SEQ_FEATURE	domain:Fibronectin type-III 1	11	1.48248	0.0282319	PTPRB, PTPRK, IL27RA, EPHA8, IL20RA, FNDC1, EPHB3, IGSF9, EPHB1, EPHB2, INSRR	729	131	19113	2.20152	1	0.969398	38.7904
INTERPRO	IPR018200:Peptidase C19, ubiquitin carboxyl-terminal hydrolase 2, conserved site	7	0.943396	0.0286132	CYLD, USP1, USP11, USP48, USP51, USP33, USP14	660	59	16659	2.99468	1	0.918552	37.2149
INTERPRO	IPR017981:GPCR, family 2-like	7	0.943396	0.0286132	CRHR2, ADCYAP1R1, GPR64, VIPR1, FZD5, VIPR2, SCTR	660	59	16659	2.99468	1	0.918552	37.2149
GOTERM_BP_FAT	GO:0031344~regulation of cell projection organization	9	1.21294	0.0286689	BBS4, PRKCQ, BARHL2, NGFR, NTN1, CACNA1A, EPHB2, THY1, NGF	553	89	13528	2.47378	1	0.442496	40.4983
INTERPRO	IPR006615:Peptidase C19, ubiquitin-specific peptidase, DUSP domain	3	0.404313	0.0287467	USP11, USP48, USP33	660	7	16659	10.8175	1	0.903642	37.3532
GOTERM_BP_FAT	GO:0060348~bone development	11	1.48248	0.0288872	SATB2, BMP2, HOXA11, FOXC2, SMAD3, GNAS, COL2A1, RUNX2, BMP6, PEX7, HOXD11	553	123	13528	2.18774	1	0.442652	40.7366
SP_PIR_KEYWORDS	alternative initiators	4	0.539084	0.0289318	LMO1, EPB41, IL13, SCP2	730	18	19235	5.8554	0.999999	0.392305	34.4146
GOTERM_BP_FAT	GO:0045667~regulation of osteoblast differentiation	6	0.808625	0.0298148	BMP2, NELL1, SMAD3, GNAS, RUNX2, BMP6	553	43	13528	3.41343	1	0.450811	41.7388
GOTERM_CC_FAT	GO:0034702~ion channel complex	16	2.15633	0.0298333	GABRD, KCNC2, GABRE, GABRB1, KCNA1, PPM1A, KCNJ5, KCNS1, CACNA1E, ANO5, KCNG3, KCNQ1, CACNA1A, KCNG1, CHRNA2, KCNG2	547	205	12782	1.8238	0.999994	0.776696	34.4155
GOTERM_BP_FAT	GO:0019226~transmission of nerve impulse	23	3.09973	0.0298704	GJD2, ALS2, GABRD, DRD2, OPRK1, OXT, KCNA1, SNCA, SLC6A4, VIPR1, NTSR1, GAD2, GRIN2C, P2RX3, SLC6A5, HTR6, GRM6, CLDN1, CACNA1E, CD24, GCHFR, USP14, CACNA1A	553	350	13528	1.60756	1	0.449093	41.7985
GOTERM_BP_FAT	GO:0003018~vascular process in circulatory system	7	0.943396	0.0302422	EDN3, ADRB3, ADRB1, FOXC2, GUCY1A3, NPPB, NOS3	553	58	13528	2.95242	1	0.450899	42.1953
GOTERM_BP_FAT	GO:0042127~regulation of cell proliferation	44	5.92992	0.0304096	EDN3, HMX2, DRD2, IL18, PRRX1, IL13, TNFRSF8, VIPR1, TIMP2, T, CDKN2A, MYOCD, NPM1, ZAP70, DLG3, NOS3, CD24, GML, FOSL1, RUNX2, QSOX1, SYK, KLF5, PTPRK, BMP2, FLT1, PRAME, EGR4, FLT4, SMAD3, RPS4X, NTN1, PRKCQ, MNAT1, MSX1, SSTR3, ETS1, DLX6, ALOX15B, SCIN, NGFR, SCGB3A1, KLF4, NGF	553	787	13528	1.36769	1	0.450434	42.3731
GOTERM_BP_FAT	GO:0048387~negative regulation of retinoic acid receptor signaling pathway	3	0.404313	0.0304519	PRAME, CYP26C1, CYP26A1	553	7	13528	10.4841	1	0.448609	42.418
GOTERM_BP_FAT	GO:0003002~regionalization	15	2.02156	0.0312101	KIF3A, WNT3A, HOXA11, CYP26A1, ZIC3, HOXD11, HOXD9, T, BARX1, WNT3, CYP26C1, HOXA10, NEUROD1, ALX4, PBX3	553	197	13528	1.86266	1	0.454558	43.2163
PIR_SUPERFAMILY	PIRSF800007:secretin receptor-like G protein-coupled receptors	6	0.808625	0.0313964	CRHR2, ADCYAP1R1, GPR64, VIPR1, VIPR2, SCTR	315	42	7396	3.3542	0.999979	0.785684	35.2103
GOTERM_BP_FAT	GO:0042493~response to drug	16	2.15633	0.0315184	GABRE, SLC22A18, SNX27, DRD2, SOCS3, SNCA, LHCGR, TLR2, PDE3A, ABCB4, NEUROD1, CA4, NOS3, GNAS, FOSL1, NGF	553	216	13528	1.81207	1	0.455589	43.538
GOTERM_MF_FAT	GO:0031420~alkali metal ion binding	17	2.29111	0.0319123	KCNK17, KCNC2, SLC5A5, KCNAB2, SLC9A3, KCNA1, SLC24A6, SLC38A10, GMPR, KCNIP3, KCNJ5, KCNS1, KCNG3, KCNQ1, KCNE3, KCNG1, KCNG2	548	228	12983	1.76648	1	0.683793	39.1203
GOTERM_BP_FAT	GO:0007626~locomotory behavior	19	2.56065	0.0322116	ALS2, EDN3, DRD2, NPY2R, SNCA, TRH, NTSR1, HOXD9, NPAS2, HTRA2, GRM6, CMTM8, CMTM7, PBX3, FOSL1, RASD2, CACNA1A, SYK, NGF	553	274	13528	1.69633	1	0.460664	44.255
UP_SEQ_FEATURE	compositionally biased region:Ser/Thr-rich	5	0.673854	0.0322228	HOXD9, MEF2A, MEIS2, NGFR, MEIS1	729	32	19113	4.09658	1	0.976556	42.9592
INTERPRO	IPR001526:CD59 antigen	4	0.539084	0.0322852	LYNX1, LYPD6, CD177, LYPD5	660	18	16659	5.60909	1	0.914306	40.9141
INTERPRO	IPR013761:Sterile alpha motif-type	8	1.07817	0.0324281	ETS1, EPHA8, ETS2, PPFIBP1, EPHB3, SCMH1, EPHB1, EPHB2	660	77	16659	2.62243	1	0.901112	41.0538
GOTERM_MF_FAT	GO:0005003~ephrin receptor activity	4	0.539084	0.0325577	EPHA8, EPHB3, EPHB1, EPHB2	548	17	12983	5.5745	1	0.675005	39.7383
GOTERM_BP_FAT	GO:0048584~positive regulation of response to stimulus	17	2.29111	0.0327163	FGF19, IRAK1, EDN3, IL27RA, TLR2, SMAD3, MALT1, SKAP1, THY1, RNF8, IRAK3, C1QB, FCN2, LANCL2, ZAP70, CD24, SYK	553	236	13528	1.76216	1	0.463675	44.7716
INTERPRO	IPR001394:Peptidase C19, ubiquitin carboxyl-terminal hydrolase 2	7	0.943396	0.03303	CYLD, USP1, USP11, USP48, USP51, USP33, USP14	660	61	16659	2.8965	1	0.891257	41.6389
SMART	SM00695:DUSP	3	0.404313	0.0338073	USP11, USP48, USP33	393	7	9079	9.90076	0.999749	0.809422	35.8668
UP_SEQ_FEATURE	DNA-binding region:Homeobox; TALE-type	4	0.539084	0.0338401	IRX6, MEIS2, PBX3, MEIS1	729	19	19113	5.5196	1	0.975903	44.5712
UP_SEQ_FEATURE	domain:FAD-binding FR-type	4	0.539084	0.0338401	CYB5R2, DUOX2, DUOX1, NOS3	729	19	19113	5.5196	1	0.975903	44.5712
GOTERM_BP_FAT	GO:0001817~regulation of cytokine production	14	1.88679	0.034389	IL27RA, IL18, TLR2, SMAD3, TNFRSF8, MALT1, IRAK3, PRKCQ, REL, IRF1, CD24, IRF4, CD14, SYK	553	181	13528	1.89216	1	0.478493	46.4516
INTERPRO	IPR000832:GPCR, family 2, secretin-like	6	0.808625	0.0343941	CRHR2, ADCYAP1R1, GPR64, VIPR1, VIPR2, SCTR	660	46	16659	3.29229	1	0.887363	42.9451
SP_PIR_KEYWORDS	tyrosine-specific protein kinase	6	0.808625	0.0345167	RET, FLT1, NTRK1, FLT4, ZAP70, SYK	730	48	19235	3.29366	1	0.437899	39.6306
GOTERM_BP_FAT	GO:0007212~dopamine receptor signaling pathway	4	0.539084	0.0349253	GNAL, DRD2, GNAS, RGS9	553	18	13528	5.43621	1	0.481575	46.98
GOTERM_BP_FAT	GO:0046717~acid secretion	4	0.539084	0.0349253	ACE, DRD2, OXT, LHCGR	553	18	13528	5.43621	1	0.481575	46.98
GOTERM_BP_FAT	GO:0002684~positive regulation of immune system process	17	2.29111	0.0349524	ICAM1, IRAK1, EDN3, IL27RA, IL18, TLR2, IL13, MALT1, SKAP1, THY1, IRAK3, PRKCQ, C1QB, FCN2, ZAP70, CD24, SYK	553	238	13528	1.74735	1	0.479582	47.0065
GOTERM_BP_FAT	GO:0051091~positive regulation of transcription factor activity	7	0.943396	0.0349711	ICAM1, IRAK1, PRKCQ, IRAK3, NPM1, TLR2, MALT1	553	60	13528	2.85401	1	0.477527	47.0249
INTERPRO	IPR011991:Winged helix repressor DNA-binding	14	1.88679	0.0350331	E2F5, E2F8, ELK3, RPA2, FOXQ1, ETS1, ETS2, IRF1, TFDP2, FOXC2, FOXB2, SPIB, IRF4, RGS9	660	187	16659	1.88969	1	0.878492	43.5474
GOTERM_BP_FAT	GO:0050778~positive regulation of immune response	12	1.61725	0.0351811	C1QB, IRAK1, IRAK3, IL27RA, FCN2, ZAP70, TLR2, MALT1, CD24, SKAP1, THY1, SYK	553	145	13528	2.02452	1	0.47737	47.2302
UP_SEQ_FEATURE	domain:RGS	5	0.673854	0.0355989	RGS10, RGS19, RGS9, RGS16, RGS14	729	33	19113	3.97244	1	0.975678	46.2756
GOTERM_MF_FAT	GO:0042393~histone binding	6	0.808625	0.0366142	RNF8, NPM2, SNCA, NPM1, DEK, TBL1X	548	44	12983	3.23067	1	0.702947	43.4908
INTERPRO	IPR001092:Basic helix-loop-helix dimerisation region bHLH	10	1.34771	0.03692	MYOD1, NPAS2, ATOH1, HELT, HEY1, EBF3, HAND2, NEUROD2, NEUROD1, MESP1	660	114	16659	2.21411	1	0.87904	45.2915
GOTERM_BP_FAT	GO:0040007~growth	14	1.88679	0.0370838	BMP2, HELT, HOXA11, HOXD11, PRKCQ, NDRG4, NPM1, POU4F3, FOXC2, POU4F2, GDF9, CACNA1A, XRN2, BMP6	553	183	13528	1.87148	1	0.493484	49.0571
GOTERM_MF_FAT	GO:0005178~integrin binding	7	0.943396	0.0371815	ICAM1, ICAM2, TGFBI, EDIL3, TIMP2, THY1, SYK	548	59	12983	2.81087	1	0.693854	43.9979
INTERPRO	IPR017927:Ferredoxin reductase-type FAD-binding domain	4	0.539084	0.0372416	CYB5R2, DUOX2, DUOX1, NOS3	660	19	16659	5.31388	1	0.868608	45.5836
SP_PIR_KEYWORDS	autophosphorylation	6	0.808625	0.0372859	PRKCQ, FLT1, NTRK1, FLT4, INSRR, SYK	730	49	19235	3.22645	1	0.452875	42.0713
GOTERM_BP_FAT	GO:0048706~embryonic skeletal system development	8	1.07817	0.037323	HOXD9, SATB2, PRRX1, FOXC2, GNAS, COL2A1, HOXD1, ALX4	553	77	13528	2.5416	1	0.493512	49.2824
GOTERM_BP_FAT	GO:0010769~regulation of cell morphogenesis involved in differentiation	8	1.07817	0.037323	BARHL2, SMAD3, NGFR, NTN1, CACNA1A, EPHB2, THY1, NGF	553	77	13528	2.5416	1	0.493512	49.2824
GOTERM_BP_FAT	GO:0051046~regulation of secretion	15	2.02156	0.0374027	EDN3, RAB3B, DRD2, OXT, SNCA, FST, IL13, TRH, PRKCQ, SCIN, NEUROD1, KCNQ1, CACNA1A, NGF, SYK	553	202	13528	1.81655	1	0.492047	49.3574
SP_PIR_KEYWORDS	chromosomal rearrangement	18	2.42588	0.0374114	CGNL1, SATB2, RET, LMO1, FSTL3, MALT1, DEK, NR4A3, THADA, MLF1, TPM3, NTRK1, NPM1, IGSF3, MYH11, IRF4, MLLT6, NHEJ1	730	279	19235	1.69996	1	0.443582	42.1797
GOTERM_BP_FAT	GO:0016049~cell growth	7	0.943396	0.0375043	NDRG4, NPM1, POU4F3, POU4F2, GDF9, XRN2, CACNA1A	553	61	13528	2.80722	1	0.4908	49.4527
UP_SEQ_FEATURE	domain:UPAR/Ly6	4	0.539084	0.0387155	LYNX1, LYPD6, LYPD5, GML	729	20	19113	5.24362	1	0.978631	49.1751
KEGG_PATHWAY	hsa04020:Calcium signaling pathway	14	1.88679	0.0391454	ADCY4, LHCGR, NTSR1, P2RX5, ADRB3, GNAL, ADRB1, GRIN2C, P2RX3, HTR6, NOS3, CACNA1E, GNAS, CACNA1A	220	176	5085	1.83858	0.997394	0.94895	37.8926
GOTERM_BP_FAT	GO:0032332~positive regulation of chondrocyte differentiation	3	0.404313	0.039521	HOXA11, RUNX2, HOXD11	553	8	13528	9.1736	1	0.507096	51.31
GOTERM_BP_FAT	GO:0048340~paraxial mesoderm morphogenesis	3	0.404313	0.039521	WNT3A, FOXC2, SMAD3	553	8	13528	9.1736	1	0.507096	51.31
GOTERM_BP_FAT	GO:0048333~mesodermal cell differentiation	3	0.404313	0.039521	WNT3A, FOXC2, KLF4	553	8	13528	9.1736	1	0.507096	51.31
GOTERM_BP_FAT	GO:0001710~mesodermal cell fate commitment	3	0.404313	0.039521	WNT3A, FOXC2, KLF4	553	8	13528	9.1736	1	0.507096	51.31
GOTERM_BP_FAT	GO:0046885~regulation of hormone biosynthetic process	3	0.404313	0.039521	LHCGR, CACNA1A, BMP6	553	8	13528	9.1736	1	0.507096	51.31
GOTERM_MF_FAT	GO:0019900~kinase binding	14	1.88679	0.0395494	GLRX3, IRAK1, PTPRK, NELL1, PGAM1, TRIB3, SMAD3, SKAP1, DUSP2, CDKN2A, CCND3, RNF138, CDK5RAP3, CD24	548	179	12983	1.85297	1	0.702438	46.0687
GOTERM_BP_FAT	GO:0045321~leukocyte activation	17	2.29111	0.0397606	ICAM1, CPLX2, SNCA, TLR2, SMAD3, MYO1F, MALT1, CCND3, CLCF1, ULBP1, NTRK1, ZAP70, IRF1, CD24, IRF4, NHEJ1, SYK	553	242	13528	1.71847	1	0.507047	51.5263
GOTERM_BP_FAT	GO:0060021~palate development	5	0.673854	0.0399231	SATB2, PRRX1, COL2A1, BCOR, ALX4	553	32	13528	3.82233	1	0.506313	51.6725
GOTERM_BP_FAT	GO:0045860~positive regulation of protein kinase activity	16	2.15633	0.0400858	ALS2, ADCY4, IRAK1, EDN3, FLT1, KIAA1804, BIRC7, DGKK, MALT1, SDC4, CARD10, CCND3, NPM1, LRP8, CD24, SYK	553	223	13528	1.75519	1	0.505589	51.8185
GOTERM_BP_FAT	GO:0043450~alkene biosynthetic process	4	0.539084	0.0402517	ALOXE3, ALOX15B, ALOX5, SYK	553	19	13528	5.15009	1	0.504901	51.9669
GOTERM_BP_FAT	GO:0031069~hair follicle morphogenesis	4	0.539084	0.0402517	FOXQ1, FST, NGFR, SNAI1	553	19	13528	5.15009	1	0.504901	51.9669
GOTERM_BP_FAT	GO:0042596~fear response	4	0.539084	0.0402517	ALS2, ADRB1, PENK, NEUROD2	553	19	13528	5.15009	1	0.504901	51.9669
GOTERM_BP_FAT	GO:0019370~leukotriene biosynthetic process	4	0.539084	0.0402517	ALOXE3, ALOX15B, ALOX5, SYK	553	19	13528	5.15009	1	0.504901	51.9669
INTERPRO	IPR017983:GPCR, family 2, secretin-like, conserved site	6	0.808625	0.0403181	CRHR2, ADCYAP1R1, GPR64, VIPR1, VIPR2, SCTR	660	48	16659	3.15511	1	0.877628	48.3057
SP_PIR_KEYWORDS	disulfide bond	129	17.3854	0.0412748	FGF19, EDN3, MPZL1, CADM4, GABRB1, MMP9, NELL1, LHCGR, FST, PGLYRP1, TLR2, FSTL3, IL13, EDIL3, MEGF11, VIPR1, VIPR2, GALR1, RLN3, FABP5L9, TGFBI, IL15RA, GDF9, TFPI2, CHRNA2, PTPRK, CRTAC1, MDGA1, MFI2, NTSR1, PCOLCE2, THY1, C1QB, CRHR2, SSTR3, LYNX1, CST6, DLL4, IGSF3, HTR6, VSIG8, IGSF9, MFAP5, HS3ST3B1, NGF, ACR, C17ORF37, PRLHR, DEFB124, DRD2, MME, TIMP2, ADRB3, ACE, GPR26, BTN1A1, NPM1, ENTP…	730	2924	19235	1.16247	1	0.466571	45.4259
GOTERM_MF_FAT	GO:0043121~neurotrophin binding	3	0.404313	0.0419099	NTRK1, NGFR, PCSK6	548	8	12983	8.88435	1	0.710158	48.0616
GOTERM_BP_FAT	GO:0048839~inner ear development	8	1.07817	0.0420161	ATOH1, HMX2, DLX6, WNT3A, PRRX1, POU4F3, COL2A1, NR4A3	553	79	13528	2.47726	1	0.51808	53.5188
SP_PIR_KEYWORDS	calcium transport	8	1.07817	0.0422662	ATP2C2, TRPC3, TRPC6, SLC24A6, TRPV4, CACNA1E, CACNA2D3, CACNA1A	730	85	19235	2.47994	1	0.464695	46.2313
INTERPRO	IPR000175:Sodium:neurotransmitter symporter	4	0.539084	0.0425626	SLC6A7, SLC6A20, SLC6A5, SLC6A4	660	20	16659	5.04818	1	0.88041	50.2104
GOTERM_CC_FAT	GO:0060170~cilium membrane	3	0.404313	0.0429791	BBS4, BBS7, CD24	547	8	12782	8.7628	1	0.855275	45.7649
GOTERM_BP_FAT	GO:0048858~cell projection morphogenesis	17	2.29111	0.0436645	ALS2, PARD6B, BBS4, KIF3A, BBS7, DRD2, WNT3A, EPHB3, ISL1, NTN1, EPHB1, EPHB2, ATOH1, POU4F3, POU4F2, NGFR, CACNA1A	553	245	13528	1.69743	1	0.529818	54.9258
GOTERM_BP_FAT	GO:0006939~smooth muscle contraction	5	0.673854	0.044018	EDN3, SMTN, DRD2, P2RX3, MYH11	553	33	13528	3.7065	1	0.530587	55.2223
GOTERM_BP_FAT	GO:0050851~antigen receptor-mediated signaling pathway	5	0.673854	0.044018	ZAP70, MALT1, SKAP1, THY1, SYK	553	33	13528	3.7065	1	0.530587	55.2223
GOTERM_BP_FAT	GO:0042108~positive regulation of cytokine biosynthetic process	6	0.808625	0.0450188	PRKCQ, REL, IRF1, TNFRSF8, IRF4, SYK	553	48	13528	3.05787	1	0.53662	56.0516
GOTERM_BP_FAT	GO:0016055~Wnt receptor signaling pathway	11	1.48248	0.0455853	DACT1, WNT3, DKK1, WNT3A, PPM1A, RNF138, CD24, TBL1X, WNT6, FZD5, CPZ	553	133	13528	2.02325	1	0.539043	56.5146
GOTERM_BP_FAT	GO:0010524~positive regulation of calcium ion transport into cytosol	4	0.539084	0.0459628	P2RX5, P2RX3, LHCGR, THY1	553	20	13528	4.89259	1	0.539926	56.8206
SP_PIR_KEYWORDS	differentiation	26	3.50404	0.0461149	MYOD1, HMX2, MEF2A, ADCYAP1R1, GPM6B, MLF1, HOOK1, FAM65B, NDE1, HAND2, RASGRP1, BMP2, FLT1, PRAME, MDGA1, SH2D2A, NTRK1, DLL4, NEUROD2, NEUROD1, NGFR, IGSF9, TNFAIP2, TMEM176B, TLL1, BMP6	730	460	19235	1.48931	1	0.48504	49.2537
SP_PIR_KEYWORDS	phosphoric monoester hydrolase	7	0.943396	0.0464198	PTPRB, PTPRK, PTPRE, PFKFB3, PGAM1, FBP1, PPP2R2C	730	69	19235	2.67312	1	0.477746	49.4863
GOTERM_MF_FAT	GO:0030594~neurotransmitter receptor activity	9	1.21294	0.0468281	GABRD, GABRE, SSTR3, PRLHR, GALR1, GABRB1, NPY2R, NTSR1, CHRNA2	548	95	12983	2.24447	1	0.737562	51.9949
INTERPRO	IPR000342:Regulator of G protein signalling	5	0.673854	0.0481876	RGS10, RGS19, RGS9, RGS16, RGS14	660	35	16659	3.60584	1	0.900829	54.6989
INTERPRO	IPR011598:Helix-loop-helix DNA-binding	8	1.07817	0.0484269	MYOD1, NPAS2, ATOH1, HEY1, HAND2, NEUROD2, NEUROD1, MESP1	660	84	16659	2.4039	1	0.892447	54.8811
GOTERM_BP_FAT	GO:0051098~regulation of binding	12	1.61725	0.0487535	ICAM1, ADRB3, IRAK1, PRKCQ, IRAK3, CDKN2A, EPB41, NPM1, TLR2, SMAD3, MALT1, IRF4	553	153	13528	1.91866	1	0.55949	59.0201
GOTERM_BP_FAT	GO:0052173~response to defenses of other organism during symbiotic interaction	3	0.404313	0.049464	TLR2, SMAD3, GUCY1A3	553	9	13528	8.15431	1	0.562721	59.563
GOTERM_BP_FAT	GO:0046641~positive regulation of alpha-beta T cell proliferation	3	0.404313	0.049464	ZAP70, CD24, SYK	553	9	13528	8.15431	1	0.562721	59.563
GOTERM_BP_FAT	GO:0052200~response to host defenses	3	0.404313	0.049464	TLR2, SMAD3, GUCY1A3	553	9	13528	8.15431	1	0.562721	59.563
GOTERM_BP_FAT	GO:0075136~response to host	3	0.404313	0.049464	TLR2, SMAD3, GUCY1A3	553	9	13528	8.15431	1	0.562721	59.563
GOTERM_BP_FAT	GO:0048385~regulation of retinoic acid receptor signaling pathway	3	0.404313	0.049464	PRAME, CYP26C1, CYP26A1	553	9	13528	8.15431	1	0.562721	59.563
GOTERM_BP_FAT	GO:0010647~positive regulation of cell communication	21	2.83019	0.049597	FGF19, ALS2, SECTM1, BMP2, FLT1, OXT, LHCGR, SNCA, PPM1A, PRRX1, MALT1, P2RX5, ADRB3, REL, CLCF1, ZDHHC13, LANCL2, P2RX3, ZAP70, CD24, SYK	553	329	13528	1.56146	1	0.561597	59.6639
GOTERM_MF_FAT	GO:0005328~neurotransmitter:sodium symporter activity	4	0.539084	0.0497557	SLC6A7, SLC6A20, SLC6A5, SLC6A4	548	20	12983	4.73832	1	0.747023	54.2021
UP_SEQ_FEATURE	mutagenesis site	93	12.5337	0.0503886	MPZL1, MEF2A, STK38, ATL2, MMP9, LHCGR, SNCA, E2F8, FSTL3, TLR2, SPINK2, PMAIP1, SKAP1, WBP1, SLA, KCNIP3, HOOK1, HTRA2, TRPV4, IL15RA, SPIB, KCNQ1, IRAK1, SATB2, PRAME, SOCS3, USP1, PIK3CD, FBP1, LOC645870, STOM, PRKCQ, ADRB1, C5ORF13, CLDN1, PLA2G7, REM1, CA4, GNAS, PDCD6IP, TNFAIP3, RAB11FIP1, SH3GL2, PRLHR, KCNA1, BDP1, AKAP13, RTKN, CALCOCO2, CEP55, EPHB1, RPA2, CYLD, ACE, NOM1, DDX3X, LANCL…	729	2045	19113	1.19231	1	0.991737	58.7779
GOTERM_BP_FAT	GO:0048545~response to steroid hormone stimulus	14	1.88679	0.0510804	ACR, SOCS3, OXT, SLC9A3, TRH, ABCB4, C1QB, MAPK15, CA4, NOS3, CD24, RGS9, FOSL1, NGF	553	192	13528	1.78376	1	0.570441	60.7729
GOTERM_MF_FAT	GO:0008528~peptide receptor activity, G-protein coupled	10	1.34771	0.0512634	SSTR3, PRLHR, GALR1, OPRL1, OPRK1, RXFP3, NPY2R, LHCGR, GPR17, NTSR1	548	114	12983	2.07821	1	0.745888	55.3015
GOTERM_MF_FAT	GO:0001653~peptide receptor activity	10	1.34771	0.0512634	SSTR3, PRLHR, GALR1, OPRL1, OPRK1, RXFP3, NPY2R, LHCGR, GPR17, NTSR1	548	114	12983	2.07821	1	0.745888	55.3015
GOTERM_BP_FAT	GO:0008217~regulation of blood pressure	9	1.21294	0.0515806	EDN3, ADRB3, ACE, ADRB1, DRD2, OXT, GUCY1A3, NPPB, NOS3	553	100	13528	2.20166	1	0.571969	61.1404
GOTERM_BP_FAT	GO:0033674~positive regulation of kinase activity	16	2.15633	0.0517177	ALS2, ADCY4, IRAK1, EDN3, FLT1, KIAA1804, BIRC7, DGKK, MALT1, SDC4, CARD10, CCND3, NPM1, LRP8, CD24, SYK	553	231	13528	1.6944	1	0.570866	61.2405
SP_PIR_KEYWORDS	cell junction	23	3.09973	0.0518091	GJD2, GABRD, CGNL1, PTPRK, PARD6B, GABRE, LIMS2, GABRB1, CLDN5, DENND1A, SYT6, VEZT, CLDN20, SYNGR3, GAD2, GRIN2C, OTOF, CLDN1, DSP, JAM2, IGSF9, TES, CHRNA2	730	399	19235	1.51888	1	0.50708	53.4367
GOTERM_BP_FAT	GO:0046928~regulation of neurotransmitter secretion	4	0.539084	0.0520506	EDN3, SNCA, CACNA1A, NGF	553	21	13528	4.65961	1	0.571178	61.4826
GOTERM_BP_FAT	GO:0051726~regulation of cell cycle	21	2.83019	0.0522651	PTPRK, EDN3, BMP2, CDK5R2, SMAD3, PDE3A, MNAT1, PRKCQ, CDKN2A, CCND3, DIRAS3, ALOX15B, ETS1, NPM2, NPM1, CDK5RAP3, NGFR, GML, HPGD, FOSL1, NGF	553	331	13528	1.55203	1	0.570643	61.6379
GOTERM_MF_FAT	GO:0042834~peptidoglycan binding	3	0.404313	0.0524084	PGLYRP1, TLR2, CD14	548	9	12983	7.8972	1	0.742365	56.1199
GOTERM_MF_FAT	GO:0017110~nucleoside-diphosphatase activity	3	0.404313	0.0524084	NUDT9, ENTPD6, ENTPD4	548	9	12983	7.8972	1	0.742365	56.1199
GOTERM_BP_FAT	GO:0009617~response to bacterium	14	1.88679	0.0528323	IRAK1, IL27RA, DEFB124, SOCS3, SNCA, TLR2, PGLYRP1, MYO1F, MALT1, IRAK3, NOS3, CD24, CD14, NGF	553	193	13528	1.77451	1	0.572613	62.0456
GOTERM_BP_FAT	GO:0001657~ureteric bud development	5	0.673854	0.0528868	RET, BMP2, HOXA11, FOXC2, HOXD11	553	35	13528	3.4947	1	0.570952	62.0846
GOTERM_BP_FAT	GO:0050885~neuromuscular process controlling balance	5	0.673854	0.0528868	GRIN2C, POU4F3, POU4F2, NR4A3, CACNA1A	553	35	13528	3.4947	1	0.570952	62.0846
INTERPRO	IPR003131:Potassium channel, voltage dependent, Kv, tetramerisation	6	0.808625	0.0539168	KCNC2, KCNS1, KCNA1, KCNG3, KCNG1, KCNG2	660	52	16659	2.91241	1	0.908729	58.8785
GOTERM_CC_FAT	GO:0031224~intrinsic to membrane	254	34.2318	0.0541551	ADCY4, CADM4, LYPD5, GBGT1, SLC9A3, LHCGR, AQP5, SYT6, MEGF11, CDH22, HTRA2, GRIN2C, S1PR5, CHRNA2, GJD2, PTPRK, DUOXA2, DUOXA1, MDGA1, GLCE, THY1, CRHR2, ATP2C2, SSTR3, HTR6, VSIG8, HAS3, HS3ST3B1, PRLHR, GPR148, SFXN3, MME, EPHB3, NRN1, EPHB1, EPHB2, ADRB3, GAD2, ACE, STX16, TRAM1, ST6GAL1, LAPTM4A, TRPC3, TRPC6, OR2A7, CYP46A1, PPAPDC1A, ABCG4, SYNGR3, KCNJ5, C6ORF129, EPHA8, GOLGA7B, NTRK1, A…	547	5485	12782	1.0821	1	0.889727	53.9501
INTERPRO	IPR018363:CD59 antigen, conserved site	4	0.539084	0.0542713	LYNX1, CD177, LYPD5, GML	660	22	16659	4.58926	1	0.901809	59.1248
GOTERM_MF_FAT	GO:0008092~cytoskeletal protein binding	30	4.04313	0.0548512	BBS4, MYO7B, SNCA, KLC3, FXYD5, SDC4, VILL, TPM3, FRMD3, HOOK1, NDE1, ACE, PFN3, PACSIN3, NOS3, CLASP2, CDC42EP3, RET, PHACTR3, FSCN2, EPB41, BAIAP2L1, MYO1F, EVL, PKD2L1, MYRIP, SMTN, SCIN, MYH11, SNTG2	548	504	12983	1.41021	1	0.747622	57.8192
GOTERM_BP_FAT	GO:0050865~regulation of cell activation	13	1.75202	0.0548721	IL27RA, IL18, SNCA, IL13, MALT1, THY1, PRKCQ, CDKN2A, ZAP70, NOS3, CD24, IRF4, SYK	553	175	13528	1.81725	1	0.582702	63.4783
GOTERM_BP_FAT	GO:0043066~negative regulation of apoptosis	22	2.96496	0.0556657	IRAK1, PRAME, SOCS3, SNCA, BIRC7, SMAD3, MALT1, PDE3A, COL2A1, MNAT1, MSX1, CLCF1, NTRK1, NPM1, NEUROD1, FOXC2, NOS3, NGFR, TNFAIP3, PCSK6, CACNA1A, NGF	553	354	13528	1.5203	1	0.586061	64.0218
GOTERM_BP_FAT	GO:0008277~regulation of G-protein coupled receptor protein signaling pathway	6	0.808625	0.0560058	ADRB3, RAMP2, DRD2, RGS9, RGS16, RGS14	553	51	13528	2.87799	1	0.586327	64.2523
UP_SEQ_FEATURE	propeptide:Removed in mature form	15	2.02156	0.0561851	ZP3, LYPD5, MDGA1, MFI2, NRN1, THY1, DIRAS2, LYNX1, DIRAS3, CD177, ULBP1, CA4, CD24, CD14, RASD2	729	229	19113	1.71734	1	0.994025	62.8848
GOTERM_CC_FAT	GO:0034703~cation channel complex	11	1.48248	0.0562017	KCNC2, KCNJ5, KCNS1, KCNA1, PPM1A, CACNA1E, KCNG3, KCNQ1, KCNG1, CACNA1A, KCNG2	547	132	12782	1.94729	1	0.875362	55.3187
GOTERM_BP_FAT	GO:0015674~di-, tri-valent inorganic cation transport	13	1.75202	0.0568185	SLC39A14, JPH2, TRPC3, TRPC6, DRD2, MFI2, SFXN3, SLC24A6, CACNA2D3, ATP2C2, TRPV4, CACNA1E, CACNA1A	553	176	13528	1.80692	1	0.589733	64.7977
INTERPRO	IPR003890:MIF4G-like, type 3	3	0.404313	0.0569608	UPF2, NOM1, PAIP1	660	10	16659	7.57227	1	0.904839	60.9492
INTERPRO	IPR016021:MIF4-like, type 1/2/3	3	0.404313	0.0569608	UPF2, NOM1, PAIP1	660	10	16659	7.57227	1	0.904839	60.9492
INTERPRO	IPR013763:Cyclin-related	5	0.673854	0.0571876	CDK5R2, CCND3, BRF2, CCNI2, CCNA1	660	37	16659	3.41093	1	0.897755	61.0996
UP_SEQ_FEATURE	compositionally biased region:Poly-His	6	0.808625	0.0576937	GATA6, POU4F2, FOXB2, NR4A3, CACNA1A, ZIC3	729	55	19113	2.86016	1	0.993481	63.8886
SMART	SM00353:HLH	10	1.34771	0.0577387	MYOD1, NPAS2, ATOH1, HELT, HEY1, EBF3, HAND2, NEUROD2, NEUROD1, MESP1	393	114	9079	2.02647	0.999999	0.908262	53.6129
GOTERM_BP_FAT	GO:0006691~leukotriene metabolic process	4	0.539084	0.0585057	ALOXE3, ALOX15B, ALOX5, SYK	553	22	13528	4.44781	1	0.598762	65.9049
GOTERM_BP_FAT	GO:0002027~regulation of heart rate	4	0.539084	0.0585057	EDN3, ADRB1, DRD2, OXT	553	22	13528	4.44781	1	0.598762	65.9049
GOTERM_BP_FAT	GO:0007628~adult walking behavior	4	0.539084	0.0585057	HTRA2, DRD2, TRH, CACNA1A	553	22	13528	4.44781	1	0.598762	65.9049
GOTERM_BP_FAT	GO:0009967~positive regulation of signal transduction	19	2.56065	0.0585213	FGF19, ALS2, SECTM1, BMP2, FLT1, LHCGR, PPM1A, PRRX1, MALT1, P2RX5, ADRB3, REL, CLCF1, ZDHHC13, P2RX3, LANCL2, ZAP70, CD24, SYK	553	295	13528	1.57558	1	0.596866	65.9149
GOTERM_CC_FAT	GO:0016324~apical plasma membrane	11	1.48248	0.0585696	SLC22A18, SLC6A20, MYO7B, SLC9A3, GPR64, KCNA1, DUOX1, AQP5, S100G, CA4, ABCB4	547	133	12782	1.93265	1	0.863538	56.8549
GOTERM_BP_FAT	GO:0042981~regulation of apoptosis	43	5.79515	0.0593898	MMP9, NELL1, SNCA, TLR2, TNFRSF8, AKAP13, COL2A1, PMAIP1, SMNDC1, KCNIP3, CDKN2A, HTRA2, CLCF1, NPM1, PCSK9, NOS3, CD24, PCSK6, ALX4, FOSL1, IRAK1, PRAME, SOCS3, BIRC7, SMAD3, MALT1, PDE3A, CARD10, MNAT1, MSX1, SSTR3, ETS1, ALOX15B, NTRK1, SCIN, FOXC2, NEUROD1, BIK, NGFR, TNFAIP3, DNAJB6, CACNA1A, NGF	553	804	13528	1.30834	1	0.600445	66.4718
GOTERM_BP_FAT	GO:0007178~transmembrane receptor protein serine/threonine kinase signaling pathway	9	1.21294	0.0594256	PTPRK, IRAK1, BMP2, MSX1, FST, SMAD3, GDF9, HPGD, BMP6	553	103	13528	2.13754	1	0.598697	66.4946
INTERPRO	IPR013753:Ras	10	1.34771	0.059959	RAB3B, DIRAS2, RAB9A, DIRAS3, REM1, RHOBTB1, RRAD, RAB39, RAB20, RASD2	660	125	16659	2.01927	1	0.901191	62.893
GOTERM_CC_FAT	GO:0043235~receptor complex	10	1.34771	0.060133	ADRB3, IRAK1, GRIN2C, LHCGR, ZAP70, SMAD3, ITGA3, CD14, CHRNA2, SYK	547	116	12782	2.01444	1	0.848797	57.8422
GOTERM_BP_FAT	GO:0043266~regulation of potassium ion transport	3	0.404313	0.0601947	DRD2, NOS3, KCNE3	553	10	13528	7.33888	1	0.601594	66.9802
GOTERM_BP_FAT	GO:0014821~phasic smooth muscle contraction	3	0.404313	0.0601947	EDN3, DRD2, P2RX3	553	10	13528	7.33888	1	0.601594	66.9802
GOTERM_BP_FAT	GO:0032990~cell part morphogenesis	17	2.29111	0.0602893	ALS2, PARD6B, BBS4, KIF3A, BBS7, DRD2, WNT3A, EPHB3, ISL1, NTN1, EPHB1, EPHB2, ATOH1, POU4F3, POU4F2, NGFR, CACNA1A	553	256	13528	1.62449	1	0.600233	67.0395
GOTERM_BP_FAT	GO:0051924~regulation of calcium ion transport	7	0.943396	0.0619639	P2RX5, JPH2, DRD2, P2RX3, LHCGR, NOS3, THY1	553	69	13528	2.48175	1	0.608661	68.0722
SMART	SM00315:RGS	5	0.673854	0.0624876	RGS10, RGS19, RGS9, RGS16, RGS14	393	35	9079	3.30025	1	0.891555	56.5435
GOTERM_BP_FAT	GO:0043069~negative regulation of programmed cell death	22	2.96496	0.0626306	IRAK1, PRAME, SOCS3, SNCA, BIRC7, SMAD3, MALT1, PDE3A, COL2A1, MNAT1, MSX1, CLCF1, NTRK1, NPM1, NEUROD1, FOXC2, NOS3, NGFR, TNFAIP3, PCSK6, CACNA1A, NGF	553	359	13528	1.49912	1	0.610782	68.4748
GOTERM_BP_FAT	GO:0001667~ameboidal cell migration	5	0.673854	0.0626523	FGF19, EDN3, RET, ISL1, MESP1	553	37	13528	3.3058	1	0.608986	68.4879
SP_PIR_KEYWORDS	leukotriene biosynthesis	3	0.404313	0.0628936	ALOXE3, ALOX15B, ALOX5	730	11	19235	7.18618	1	0.568738	60.6749
GOTERM_BP_FAT	GO:0006813~potassium ion transport	12	1.61725	0.0632265	KCNC2, KCNJ5, KCNK17, KCNS1, KCNAB2, KCNA1, KCNG3, KCNQ1, KCNG1, KCNE3, KCNIP3, KCNG2	553	160	13528	1.83472	1	0.61053	68.8306
GOTERM_BP_FAT	GO:0007242~intracellular signaling cascade	63	8.49057	0.0637735	ADCY4, EDN3, RAB9A, STK38, LHCGR, TLR2, RRAD, VIPR1, DIRAS2, DIRAS3, GALR1, CLCF1, GUCY1A3, RAB20, SYK, IRAK1, RET, SOCS3, KIAA1804, RXFP3, ARHGEF5, PIK3CD, CYP26A1, MED14, CARD10, MCTP1, GNAL, PRKCQ, CRHR2, SSTR3, ADRB1, RFC4, GRM6, HTR6, REM1, GNAS, RASD2, NGF, RAB3B, DRD2, NPY2R, OPRK1, AKAP13, RTKN, TRH, ADRB3, RASGRP1, ZAP70, RHOBTB1, GML, FLT1, OPRL1, BIRC7, RGS19, DGKK, MALT1, RASSF5, DUSP…	553	1256	13528	1.22704	1	0.611891	69.1538
BIOCARTA	h_raccPathway:Ion Channels and Their Functional Role in Vascular Endothelium	3	0.404313	0.0640633	TRPC6, NOS3, GNAS	69	9	1437	6.94203	0.999313	0.999313	52.6701
GOTERM_BP_FAT	GO:0045444~fat cell differentiation	6	0.808625	0.0641142	BBS4, ADRB3, RARRES2, ADRB1, BBS7, UCP1	553	53	13528	2.76939	1	0.612017	69.3536
GOTERM_BP_FAT	GO:0060548~negative regulation of cell death	22	2.96496	0.0641749	IRAK1, PRAME, SOCS3, SNCA, BIRC7, SMAD3, MALT1, PDE3A, COL2A1, MNAT1, MSX1, CLCF1, NTRK1, NPM1, NEUROD1, FOXC2, NOS3, NGFR, TNFAIP3, PCSK6, CACNA1A, NGF	553	360	13528	1.49496	1	0.610487	69.3891
GOTERM_CC_FAT	GO:0031233~intrinsic to external side of plasma membrane	3	0.404313	0.0652993	LHCGR, CD24, THY1	547	10	12782	7.01024	1	0.851935	60.9575
GOTERM_BP_FAT	GO:0050852~T cell receptor signaling pathway	4	0.539084	0.0653177	ZAP70, MALT1, SKAP1, THY1	553	23	13528	4.25442	1	0.615315	70.0494
GOTERM_BP_FAT	GO:0009954~proximal/distal pattern formation	4	0.539084	0.0653177	HOXD9, HOXA11, HOXA10, HOXD11	553	23	13528	4.25442	1	0.615315	70.0494
GOTERM_BP_FAT	GO:0001523~retinoid metabolic process	4	0.539084	0.0653177	RARRES2, CYP26C1, RBP1, CYP26A1	553	23	13528	4.25442	1	0.615315	70.0494
GOTERM_BP_FAT	GO:0043449~cellular alkene metabolic process	4	0.539084	0.0653177	ALOXE3, ALOX15B, ALOX5, SYK	553	23	13528	4.25442	1	0.615315	70.0494
GOTERM_BP_FAT	GO:0001755~neural crest cell migration	4	0.539084	0.0653177	FGF19, EDN3, RET, ISL1	553	23	13528	4.25442	1	0.615315	70.0494
GOTERM_BP_FAT	GO:0045776~negative regulation of blood pressure	4	0.539084	0.0653177	ADRB3, ADRB1, DRD2, OXT	553	23	13528	4.25442	1	0.615315	70.0494
GOTERM_BP_FAT	GO:0017156~calcium ion-dependent exocytosis	4	0.539084	0.0653177	ACR, SCIN, SYT6, CACNA1A	553	23	13528	4.25442	1	0.615315	70.0494
GOTERM_BP_FAT	GO:0016101~diterpenoid metabolic process	4	0.539084	0.0653177	RARRES2, CYP26C1, RBP1, CYP26A1	553	23	13528	4.25442	1	0.615315	70.0494
GOTERM_BP_FAT	GO:0051129~negative regulation of cellular component organization	11	1.48248	0.0653468	IRAK3, PACSIN3, SCIN, SNCA, NPM1, CLASP2, NGFR, NTN1, VILL, EPHB2, THY1	553	142	13528	1.89502	1	0.613614	70.066
GOTERM_BP_FAT	GO:0010975~regulation of neuron projection development	7	0.943396	0.0655551	BARHL2, NGFR, NTN1, CACNA1A, EPHB2, THY1, NGF	553	70	13528	2.44629	1	0.612964	70.1849
GOTERM_BP_FAT	GO:0043067~regulation of programmed cell death	43	5.79515	0.0662452	MMP9, NELL1, SNCA, TLR2, TNFRSF8, AKAP13, COL2A1, PMAIP1, SMNDC1, KCNIP3, CDKN2A, HTRA2, CLCF1, NPM1, PCSK9, NOS3, CD24, PCSK6, ALX4, FOSL1, IRAK1, PRAME, SOCS3, BIRC7, SMAD3, MALT1, PDE3A, CARD10, MNAT1, MSX1, SSTR3, ETS1, ALOX15B, NTRK1, SCIN, FOXC2, NEUROD1, BIK, NGFR, TNFAIP3, DNAJB6, CACNA1A, NGF	553	812	13528	1.29545	1	0.615094	70.5754
SMART	SM00543:MIF4G	3	0.404313	0.0665247	UPF2, NOM1, PAIP1	393	10	9079	6.93053	1	0.874297	58.8994
GOTERM_BP_FAT	GO:0035295~tube development	15	2.02156	0.0671019	BBS4, BMP2, RET, FLT1, BBS7, WNT3A, HOXA11, NR4A3, ZIC3, HOXD11, T, HAND2, GATA6, FOXC2, NOS3	553	220	13528	1.66793	1	0.618142	71.0536
UP_SEQ_FEATURE	disulfide bond	123	16.5768	0.0672621	FGF19, EDN3, MPZL1, CADM4, GABRB1, MMP9, NELL1, LHCGR, FST, PGLYRP1, TLR2, FSTL3, IL13, EDIL3, MEGF11, VIPR1, VIPR2, GALR1, RLN3, FABP5L9, TGFBI, IL15RA, GDF9, TFPI2, CHRNA2, PTPRK, CRTAC1, MDGA1, MFI2, NTSR1, PCOLCE2, THY1, CRHR2, C1QB, SSTR3, LYNX1, CST6, DLL4, IGSF3, HTR6, VSIG8, IGSF9, HS3ST3B1, NGF, ACR, C17ORF37, PRLHR, DEFB124, DRD2, MME, TIMP2, ADRB3, ACE, GPR26, BTN1A1, ENTPD6, GML, OLFM…	729	2819	19113	1.14396	1	0.996489	69.6841
GOTERM_BP_FAT	GO:0051347~positive regulation of transferase activity	16	2.15633	0.0673628	ALS2, ADCY4, IRAK1, EDN3, FLT1, KIAA1804, BIRC7, DGKK, MALT1, SDC4, CARD10, CCND3, NPM1, LRP8, CD24, SYK	553	240	13528	1.63086	1	0.617786	71.1978
INTERPRO	IPR003316:Transcription factor E2F/dimerisation partner (TDP)	3	0.404313	0.0678378	E2F5, E2F8, TFDP2	660	11	16659	6.88388	1	0.921512	67.5773
INTERPRO	IPR004729:Transient receptor potential channel	3	0.404313	0.0678378	TRPC3, TRPC6, TRPV4	660	11	16659	6.88388	1	0.921512	67.5773
GOTERM_BP_FAT	GO:0000079~regulation of cyclin-dependent protein kinase activity	6	0.808625	0.0684026	MNAT1, CDKN2A, CDK5R2, DIRAS3, CCND3, CDK5RAP3	553	54	13528	2.7181	1	0.621796	71.7655
GOTERM_MF_FAT	GO:0042165~neurotransmitter binding	9	1.21294	0.0688894	GABRD, GABRE, SSTR3, PRLHR, GALR1, GABRB1, NPY2R, NTSR1, CHRNA2	548	103	12983	2.07014	1	0.815344	66.4516
GOTERM_BP_FAT	GO:0010941~regulation of cell death	43	5.79515	0.0693141	MMP9, NELL1, SNCA, TLR2, TNFRSF8, AKAP13, COL2A1, PMAIP1, SMNDC1, KCNIP3, CDKN2A, HTRA2, CLCF1, NPM1, PCSK9, NOS3, CD24, PCSK6, ALX4, FOSL1, IRAK1, PRAME, SOCS3, BIRC7, SMAD3, MALT1, PDE3A, CARD10, MNAT1, MSX1, SSTR3, ETS1, ALOX15B, NTRK1, SCIN, FOXC2, NEUROD1, BIK, NGFR, TNFAIP3, DNAJB6, CACNA1A, NGF	553	815	13528	1.29068	1	0.625026	72.2545
COG_ONTOLOGY	Secondary metabolites biosynthesis, transport, and catabolism	6	0.808625	0.069377	CYP1B1, CYP46A1, CYP26C1, CYP4F22, CYP26A1, CYP19A1	68	65	1950	2.64706	0.725888	0.476443	41.1395
GOTERM_BP_FAT	GO:0009719~response to endogenous stimulus	24	3.2345	0.0694107	ACR, ADCY4, DRD2, SOCS3, SLC9A3, OXT, LHCGR, FBP1, NR4A3, TRH, ABCB4, GNAL, PRKCQ, C1QB, MAPK15, CA4, PCSK9, FOXC2, NOS3, GNAS, RGS9, CD24, FOSL1, NGF	553	405	13528	1.44966	1	0.623749	72.3059
UP_SEQ_FEATURE	compositionally biased region:Asp/Glu-rich (acidic)	9	1.21294	0.0696938	RPA2, SSRP1, MEIS2, PPP1R1B, C19ORF66, NPM1, DEK, MEIS1, MLL4	729	114	19113	2.06985	1	0.996408	71.0107
UP_SEQ_FEATURE	domain:Helix-loop-helix motif	9	1.21294	0.0696938	MYOD1, NPAS2, ATOH1, HELT, HEY1, HAND2, NEUROD2, NEUROD1, MESP1	729	114	19113	2.06985	1	0.996408	71.0107
INTERPRO	IPR017973:Cytochrome P450, C-terminal region	6	0.808625	0.0698664	CYP1B1, CYP46A1, CYP26C1, CYP4F22, CYP26A1, CYP19A1	660	56	16659	2.70438	1	0.921271	68.6903
GOTERM_MF_FAT	GO:0005201~extracellular matrix structural constituent	8	1.07817	0.0702663	WNT3, WNT3A, COL6A2, COL2A1, TINAGL1, WNT6, TFPI2, MFAP5	548	86	12983	2.20387	1	0.812424	67.2028
GOTERM_MF_FAT	GO:0005184~neuropeptide hormone activity	4	0.539084	0.0705096	GRP, PENK, OXT, TRH	548	23	12983	4.12028	1	0.804382	67.3339
GOTERM_MF_FAT	GO:0004843~ubiquitin-specific protease activity	4	0.539084	0.0705096	USP1, USP11, USP33, USP14	548	23	12983	4.12028	1	0.804382	67.3339
GOTERM_BP_FAT	GO:0007411~axon guidance	9	1.21294	0.0709967	ATOH1, POU4F3, POU4F2, NGFR, EPHB3, ISL1, NTN1, EPHB1, EPHB2	553	107	13528	2.05763	1	0.630571	73.1363
GOTERM_BP_FAT	GO:0050482~arachidonic acid secretion	3	0.404313	0.0716327	ACE, DRD2, LHCGR	553	11	13528	6.67171	1	0.632186	73.4627
GOTERM_BP_FAT	GO:0050891~multicellular organismal water homeostasis	3	0.404313	0.0716327	DRD2, OXT, NPPB	553	11	13528	6.67171	1	0.632186	73.4627
GOTERM_BP_FAT	GO:0032309~icosanoid secretion	3	0.404313	0.0716327	ACE, DRD2, LHCGR	553	11	13528	6.67171	1	0.632186	73.4627
GOTERM_BP_FAT	GO:0048588~developmental cell growth	3	0.404313	0.0716327	POU4F3, POU4F2, GDF9	553	11	13528	6.67171	1	0.632186	73.4627
UP_SEQ_FEATURE	compositionally biased region:Poly-Arg	12	1.61725	0.071644	ADAMTS14, HOXA11, LRBA, PDE3A, GRINL1A, GCOM1, FOXC2, KPNA5, CACNA1E, CACNA1A, KPNA1, GPATCH8, KCNG1	729	175	19113	1.79781	1	0.996189	72.0349
GOTERM_BP_FAT	GO:0050873~brown fat cell differentiation	4	0.539084	0.0724752	ADRB3, RARRES2, ADRB1, UCP1	553	24	13528	4.07715	1	0.634871	73.8892
GOTERM_BP_FAT	GO:0050671~positive regulation of lymphocyte proliferation	6	0.808625	0.072846	PRKCQ, IL18, ZAP70, IL13, CD24, SYK	553	55	13528	2.66868	1	0.635048	74.075
GOTERM_BP_FAT	GO:0051048~negative regulation of secretion	6	0.808625	0.072846	EDN3, DRD2, OXT, FST, TRH, KCNQ1	553	55	13528	2.66868	1	0.635048	74.075
GOTERM_BP_FAT	GO:0042102~positive regulation of T cell proliferation	5	0.673854	0.0732969	PRKCQ, IL18, ZAP70, CD24, SYK	553	39	13528	3.13627	1	0.635642	74.2991
SP_PIR_KEYWORDS	G protein-coupled receptor	9	1.21294	0.073786	ADRB3, ADRB1, SSTR3, OPRL1, DRD2, OPRK1, HTR6, LHCGR, NTSR1	730	116	19235	2.04434	1	0.619766	66.7558
UP_SEQ_FEATURE	compositionally biased region:Gln/Pro-rich	3	0.404313	0.0742714	MEF2A, BARHL2, SMG7	729	12	19113	6.55453	1	0.996182	73.3609
UP_SEQ_FEATURE	compositionally biased region:Gly/Ser-rich	3	0.404313	0.0742714	RPA2, DDX3X, MLLT6	729	12	19113	6.55453	1	0.996182	73.3609
GOTERM_MF_FAT	GO:0008234~cysteine-type peptidase activity	11	1.48248	0.0744009	CYLD, USP1, USP11, MALT1, USP48, TINAGL1, TNFAIP3, USP51, CTSH, USP33, USP14	548	141	12983	1.84828	1	0.81312	69.365
GOTERM_CC_FAT	GO:0034705~potassium channel complex	8	1.07817	0.0744185	KCNC2, KCNJ5, KCNS1, KCNA1, KCNG3, KCNQ1, KCNG1, KCNG2	547	86	12782	2.17372	1	0.870179	65.9408
GOTERM_CC_FAT	GO:0008076~voltage-gated potassium channel complex	8	1.07817	0.0744185	KCNC2, KCNJ5, KCNS1, KCNA1, KCNG3, KCNQ1, KCNG1, KCNG2	547	86	12782	2.17372	1	0.870179	65.9408
SP_PIR_KEYWORDS	transcription regulation	90	12.1294	0.0744911	MYOD1, HMX2, MEF2A, ZNF518B, HELT, E2F5, E2F8, FSTL3, HOXD1, ZIC3, ZNF678, HOXD11, KCNIP3, ZKSCAN4, ZNF184, ATOH1, BARX1, CDKN2A, HEY1, MYOCD, GATA6, POU4F2, SPIB, FOXB2, ALX4, MLL4, PITX1, NR2F1, ZNF548, SATB2, PRAME, BRF2, EGR4, BARHL2, ZNF649, MED14, RBBP7, GRHL2, TOX2, HOXD9, PRDM8, MSX1, MED9, SHOX, FOXC2, NFE2L3, TNFAIP3, XRN2, HOXA11, GLIS1, BDP1, TRIB3, ELK3, MYBL2, T, FOXQ1, NPAS2, RAX2,…	730	2026	19235	1.1705	1	0.614094	67.1175
UP_SEQ_FEATURE	lipid moiety-binding region:N-palmitoyl glycine	2	0.269542	0.0747296	GNAL, GNAS	729	2	19113	26.2181	1	0.995499	73.586
UP_SEQ_FEATURE	region of interest:Peroxidase-like; mediates peroxidase activity	2	0.269542	0.0747296	DUOX2, DUOX1	729	2	19113	26.2181	1	0.995499	73.586
UP_SEQ_FEATURE	region of interest:Interaction with TSG101	2	0.269542	0.0747296	PDCD6IP, CEP55	729	2	19113	26.2181	1	0.995499	73.586
UP_SEQ_FEATURE	domain:TB	2	0.269542	0.0747296	FST, FSTL3	729	2	19113	26.2181	1	0.995499	73.586
UP_SEQ_FEATURE	region of interest:Interaction with TXNDC11	2	0.269542	0.0747296	DUOX2, DUOX1	729	2	19113	26.2181	1	0.995499	73.586
GOTERM_BP_FAT	GO:0009725~response to hormone stimulus	22	2.96496	0.0751544	ACR, ADCY4, SOCS3, SLC9A3, OXT, LHCGR, FBP1, NR4A3, TRH, ABCB4, PRKCQ, C1QB, MAPK15, CA4, PCSK9, FOXC2, NOS3, GNAS, RGS9, CD24, FOSL1, NGF	553	367	13528	1.46644	1	0.643455	75.2031
GOTERM_BP_FAT	GO:0000904~cell morphogenesis involved in differentiation	16	2.15633	0.0753172	ALS2, PARD6B, BMP2, DRD2, WNT3A, ISL1, EPHB3, NTN1, EPHB1, EPHB2, ATOH1, POU4F3, POU4F2, GDF9, NGFR, CACNA1A	553	244	13528	1.60413	1	0.642536	75.281
GOTERM_BP_FAT	GO:0007169~transmembrane receptor protein tyrosine kinase signaling pathway	15	2.02156	0.0753433	MPZL1, RET, FLT1, ADCYAP1R1, FLT4, EPHB3, EPHB1, INSRR, EPHB2, EPHA8, NTRK1, FOXC2, AREG, CACNA1A, NGF	553	224	13528	1.63814	1	0.64093	75.2934
SP_PIR_KEYWORDS	extracellular matrix	15	2.02156	0.0759952	PODN, ADAMTS14, CRTAC1, ZP3, WNT3A, MMP9, COL2A1, TIMP2, NTN1, CPZ, WNT3, TGFBI, COL6A2, WNT6, MFAP5	730	241	19235	1.64	1	0.612661	67.877
GOTERM_BP_FAT	GO:0009628~response to abiotic stimulus	22	2.96496	0.0766579	PTPRK, BMP2, TRPC3, DRD2, SOCS3, USP1, IL18, OXT, TRH, GMPR, RNF8, PRKCQ, ADRB3, ADRB1, P2RX3, GRM6, TRPV4, NOS3, NGFR, NHEJ1, FOSL1, NGF	553	368	13528	1.46246	1	0.645818	75.9128
PIR_SUPERFAMILY	PIRSF001771:cyclin, A/B/D/E types	3	0.404313	0.0767337	CCND3, CCNI2, CCNA1	315	11	7396	6.40346	1	0.965718	66.2523
GOTERM_BP_FAT	GO:0051047~positive regulation of secretion	9	1.21294	0.0772628	EDN3, PRKCQ, DRD2, OXT, SCIN, SNCA, IL13, TRH, SYK	553	109	13528	2.01987	1	0.647105	76.193
GOTERM_BP_FAT	GO:0001568~blood vessel development	16	2.15633	0.0773193	KLF5, FLT1, IL18, PRRX1, ELK3, THY1, SH2D2A, T, ACE, MYOCD, HEY1, HAND2, DLL4, FOXC2, NOS3, TNFAIP2	553	245	13528	1.59758	1	0.64567	76.219
GOTERM_BP_FAT	GO:0070665~positive regulation of leukocyte proliferation	6	0.808625	0.0774434	PRKCQ, IL18, ZAP70, IL13, CD24, SYK	553	56	13528	2.62103	1	0.644579	76.276
GOTERM_BP_FAT	GO:0032946~positive regulation of mononuclear cell proliferation	6	0.808625	0.0774434	PRKCQ, IL18, ZAP70, IL13, CD24, SYK	553	56	13528	2.62103	1	0.644579	76.276
INTERPRO	IPR003969:Potassium channel, voltage dependent, Kv6	2	0.269542	0.0775538	KCNG1, KCNG2	660	2	16659	25.2409	1	0.935889	72.5911
INTERPRO	IPR018469:Dual oxidase maturation factor	2	0.269542	0.0775538	DUOXA2, DUOXA1	660	2	16659	25.2409	1	0.935889	72.5911
INTERPRO	IPR009141:Wnt-3 protein	2	0.269542	0.0775538	WNT3, WNT3A	660	2	16659	25.2409	1	0.935889	72.5911
INTERPRO	IPR015584:POU domain class 4 related	2	0.269542	0.0775538	POU4F3, POU4F2	660	2	16659	25.2409	1	0.935889	72.5911
INTERPRO	IPR000367:G-protein alpha subunit, group S	2	0.269542	0.0775538	GNAL, GNAS	660	2	16659	25.2409	1	0.935889	72.5911
INTERPRO	IPR016311:Transforming factor C-ets	2	0.269542	0.0775538	ETS1, ETS2	660	2	16659	25.2409	1	0.935889	72.5911
INTERPRO	IPR009281:LR8	2	0.269542	0.0775538	TMEM176B, TMEM176A	660	2	16659	25.2409	1	0.935889	72.5911
INTERPRO	IPR001571:GPCR, family 2, vasoactive intestinal peptide receptor	2	0.269542	0.0775538	VIPR1, VIPR2	660	2	16659	25.2409	1	0.935889	72.5911
INTERPRO	IPR012234:Tyrosine protein kinase, SYK/ZAP-70	2	0.269542	0.0775538	ZAP70, SYK	660	2	16659	25.2409	1	0.935889	72.5911
GOTERM_BP_FAT	GO:0002694~regulation of leukocyte activation	12	1.61725	0.0776611	PRKCQ, CDKN2A, IL27RA, IL18, SNCA, ZAP70, IL13, MALT1, IRF4, CD24, THY1, SYK	553	166	13528	1.7684	1	0.643955	76.3757
GOTERM_BP_FAT	GO:0007586~digestion	8	1.07817	0.078052	MOGAT2, ACE, SLC15A1, GALR1, OXT, MLNR, VIPR1, SCTR	553	91	13528	2.15059	1	0.644187	76.5538
GOTERM_MF_FAT	GO:0005326~neurotransmitter transporter activity	4	0.539084	0.0781636	SLC6A7, SLC6A20, SLC6A5, SLC6A4	548	24	12983	3.9486	1	0.820564	71.2162
GOTERM_MF_FAT	GO:0019783~small conjugating protein-specific protease activity	4	0.539084	0.0781636	USP1, USP11, USP33, USP14	548	24	12983	3.9486	1	0.820564	71.2162
GOTERM_CC_FAT	GO:0005794~Golgi apparatus	47	6.33423	0.0783155	ACR, SLC39A14, NDST3, RAB9A, NAPG, GBGT1, GALNT6, HS3ST2, CALCOCO2, LMAN2, SDC4, ABCA5, KCNIP3, GLIPR2, GAD2, AP1S2, RASGRP1, STX16, GOLPH3L, ENTPD6, IL15RA, FUT4, NOS3, CLASP2, ENTPD4, PCSK6, FGD6, RAB20, QSOX1, SECTM1, ST6GAL1, LAPTM4A, SELM, RGS19, GALNTL1, FZD5, NTSR1, GLCE, ABCB4, ST8SIA6, GOLGA7B, CD79B, GNAS, ABO, SMPD3, HS3ST3B1, NGF	547	872	12782	1.25948	1	0.867135	67.8845
GOTERM_BP_FAT	GO:0003013~circulatory system process	13	1.75202	0.0788442	EDN3, EPB41, DRD2, OXT, ADRB3, ACE, ADRB1, DLL4, GUCY1A3, FOXC2, NPPB, NOS3, KCNQ1	553	186	13528	1.70977	1	0.646373	76.9108
GOTERM_BP_FAT	GO:0008015~blood circulation	13	1.75202	0.0788442	EDN3, EPB41, DRD2, OXT, ADRB3, ACE, ADRB1, DLL4, GUCY1A3, FOXC2, NPPB, NOS3, KCNQ1	553	186	13528	1.70977	1	0.646373	76.9108
GOTERM_BP_FAT	GO:0021953~central nervous system neuron differentiation	5	0.673854	0.0789412	DRD2, EPHB3, EPHB1, CACNA1A, EPHB2	553	40	13528	3.05787	1	0.64517	76.9541
GOTERM_BP_FAT	GO:0032846~positive regulation of homeostatic process	5	0.673854	0.0789412	P2RX5, OXT, P2RX3, LHCGR, THY1	553	40	13528	3.05787	1	0.64517	76.9541
INTERPRO	IPR014400:Cyclin, A/B/D/E	3	0.404313	0.0793303	CCND3, CCNI2, CCNA1	660	12	16659	6.31023	1	0.934782	73.4253
GOTERM_BP_FAT	GO:0051193~regulation of cofactor metabolic process	2	0.269542	0.0799464	SNCA, PGAM1	553	2	13528	24.4629	1	0.648352	77.3989
GOTERM_BP_FAT	GO:0048343~paraxial mesodermal cell fate commitment	2	0.269542	0.0799464	WNT3A, FOXC2	553	2	13528	24.4629	1	0.648352	77.3989
GOTERM_BP_FAT	GO:0051196~regulation of coenzyme metabolic process	2	0.269542	0.0799464	SNCA, PGAM1	553	2	13528	24.4629	1	0.648352	77.3989
GOTERM_BP_FAT	GO:0042335~cuticle development	2	0.269542	0.0799464	DUOX2, DUOX1	553	2	13528	24.4629	1	0.648352	77.3989
GOTERM_BP_FAT	GO:0043366~beta selection	2	0.269542	0.0799464	ZAP70, SYK	553	2	13528	24.4629	1	0.648352	77.3989
GOTERM_BP_FAT	GO:0048342~paraxial mesodermal cell differentiation	2	0.269542	0.0799464	WNT3A, FOXC2	553	2	13528	24.4629	1	0.648352	77.3989
GOTERM_BP_FAT	GO:0050771~negative regulation of axonogenesis	4	0.539084	0.0799659	NGFR, NTN1, EPHB2, THY1	553	25	13528	3.91407	1	0.646786	77.4075
GOTERM_BP_FAT	GO:0006721~terpenoid metabolic process	4	0.539084	0.0799659	RARRES2, CYP26C1, RBP1, CYP26A1	553	25	13528	3.91407	1	0.646786	77.4075
GOTERM_BP_FAT	GO:0007041~lysosomal transport	4	0.539084	0.0799659	HOOK1, AKTIP, LHCGR, PCSK9	553	25	13528	3.91407	1	0.646786	77.4075
GOTERM_BP_FAT	GO:0021675~nerve development	4	0.539084	0.0799659	POU4F3, NGFR, EPHB1, EPHB2	553	25	13528	3.91407	1	0.646786	77.4075
GOTERM_BP_FAT	GO:0050810~regulation of steroid biosynthetic process	4	0.539084	0.0799659	FGF19, LHCGR, ABCG4, BMP6	553	25	13528	3.91407	1	0.646786	77.4075
GOTERM_BP_FAT	GO:0045669~positive regulation of osteoblast differentiation	4	0.539084	0.0799659	BMP2, GNAS, RUNX2, BMP6	553	25	13528	3.91407	1	0.646786	77.4075
UP_SEQ_FEATURE	metal ion-binding site:Iron (heme axial ligand)	8	1.07817	0.0802338	CYP1B1, CYP46A1, CYP26C1, CYP4F22, CYP26A1, NOS3, CYB561, CYP19A1	729	98	19113	2.14025	1	0.996368	76.1538
GOTERM_BP_FAT	GO:0001655~urogenital system development	9	1.21294	0.0805164	ACE, RET, BMP2, KIF3A, ALOX15B, HOXA11, PCSK9, FOXC2, HOXD11	553	110	13528	2.00151	1	0.647764	77.6475
GOTERM_BP_FAT	GO:0007204~elevation of cytosolic calcium ion concentration	9	1.21294	0.0805164	JPH2, TRPC6, OPRL1, DRD2, OXT, RXFP3, TRPV4, CD24, CACNA1A	553	110	13528	2.00151	1	0.647764	77.6475
GOTERM_BP_FAT	GO:0045926~negative regulation of growth	9	1.21294	0.0805164	ADRB3, CDKN2A, ADRB1, ALOX15B, SMAD3, NPPB, GDF9, SCGB3A1, NTN1	553	110	13528	2.00151	1	0.647764	77.6475
OMIM_DISEASE	Novel Association of ABO Histo-Blood Group Antigen with Soluble ICAM-1: Results of a Genome-Wide Association Study of 6,578 Women	2	0.269542	0.0805852	ICAM1, ABO	152	2	3671	24.1513	1	1	67.8698
OMIM_DISEASE	Epidermodysplasia verruciformis	2	0.269542	0.0805852	TMC6, TMC8	152	2	3671	24.1513	1	1	67.8698
SP_PIR_KEYWORDS	Tight junction	6	0.808625	0.0809577	CGNL1, PARD6B, CLDN5, CLDN1, CLDN20, JAM2	730	61	19235	2.59174	1	0.628036	70.2687
SP_PIR_KEYWORDS	calcium channel	6	0.808625	0.0809577	TRPC3, TRPC6, TRPV4, CACNA1E, CACNA2D3, CACNA1A	730	61	19235	2.59174	1	0.628036	70.2687
GOTERM_BP_FAT	GO:0001525~angiogenesis	11	1.48248	0.081173	KLF5, SH2D2A, FLT1, HAND2, IL18, DLL4, FOXC2, NOS3, ELK3, TNFAIP2, THY1	553	148	13528	1.81819	1	0.649234	77.9307
GOTERM_BP_FAT	GO:0051249~regulation of lymphocyte activation	11	1.48248	0.081173	PRKCQ, CDKN2A, IL27RA, IL18, ZAP70, IL13, MALT1, IRF4, CD24, THY1, SYK	553	148	13528	1.81819	1	0.649234	77.9307
UP_SEQ_FEATURE	DNA-binding region:ETS	4	0.539084	0.081841	ETS1, ETS2, SPIB, ELK3	729	27	19113	3.88416	1	0.99609	76.858
GOTERM_CC_FAT	GO:0045177~apical part of cell	13	1.75202	0.0820518	PARD6B, SLC22A18, SLC6A20, MYO7B, SLC9A3, KCNA1, GPR64, AQP5, DUOX1, ABCB4, S100G, CA4, NOS3	547	179	12782	1.69708	1	0.863893	69.651
GOTERM_MF_FAT	GO:0005230~extracellular ligand-gated ion channel activity	7	0.943396	0.0823855	GABRD, P2RX5, GABRE, GRIN2C, GABRB1, P2RX3, CHRNA2	548	72	12983	2.30335	1	0.829167	73.1685
GOTERM_MF_FAT	GO:0051379~epinephrine binding	2	0.269542	0.082492	ADRB3, ADRB1	548	2	12983	23.6916	1	0.821664	73.2162
PIR_SUPERFAMILY	PIRSF001698:Transforming_factor_C-ets	2	0.269542	0.0831138	ETS1, ETS2	315	2	7396	23.4794	1	0.961564	69.2907
PIR_SUPERFAMILY	PIRSF000604:tyrosine-protein kinase, SYK/ZAP-70 type	2	0.269542	0.0831138	ZAP70, SYK	315	2	7396	23.4794	1	0.961564	69.2907
PIR_SUPERFAMILY	PIRSF000604:TyrPK_SYK	2	0.269542	0.0831138	ZAP70, SYK	315	2	7396	23.4794	1	0.961564	69.2907
GOTERM_BP_FAT	GO:0032350~regulation of hormone metabolic process	3	0.404313	0.0837026	LHCGR, CACNA1A, BMP6	553	12	13528	6.11573	1	0.659365	78.9903
GOTERM_BP_FAT	GO:0048339~paraxial mesoderm development	3	0.404313	0.0837026	WNT3A, FOXC2, SMAD3	553	12	13528	6.11573	1	0.659365	78.9903
GOTERM_BP_FAT	GO:0021952~central nervous system projection neuron axonogenesis	3	0.404313	0.0837026	EPHB3, EPHB1, EPHB2	553	12	13528	6.11573	1	0.659365	78.9903
GOTERM_BP_FAT	GO:0042573~retinoic acid metabolic process	3	0.404313	0.0837026	CYP26C1, RBP1, CYP26A1	553	12	13528	6.11573	1	0.659365	78.9903
GOTERM_CC_FAT	GO:0005615~extracellular space	38	5.12129	0.0840275	EDN3, MMP9, WNT3A, IL18, OXT, LHCGR, FSTL3, IL13, COL2A1, ACE, CLCF1, FCN2, DMKN, TGFBI, IL15RA, PCSK9, GDF9, PCSK6, PLA2R1, QSOX1, OLFM1, KLK13, SECTM1, ICAM1, BMP2, FLT1, GRP, C1QB, CMTM8, PLA2G7, NPPB, CMTM7, LRP8, AREG, SCGB3A1, TNFAIP2, BMP6, NGF	547	685	12782	1.2963	1	0.854985	70.5482
GOTERM_BP_FAT	GO:0060341~regulation of cellular localization	16	2.15633	0.0841335	EDN3, RAB3B, DRD2, OXT, SNCA, FST, SMAD3, IL13, TRH, PRKCQ, CDKN2A, NEUROD1, KCNQ1, CACNA1A, NGF, SYK	553	248	13528	1.57825	1	0.659707	79.166
SP_PIR_KEYWORDS	deafness	8	1.07817	0.0854364	EDN3, SLC26A5, OTOF, POU4F3, COL2A1, TBL1X, KCNQ1, PEX7	730	100	19235	2.10795	1	0.640073	72.284
UP_SEQ_FEATURE	compositionally biased region:Pro/Ser/Thr-rich	3	0.404313	0.0856253	EBF3, TNFRSF8, RUNX2	729	13	19113	6.05033	1	0.996393	78.4396
GOTERM_MF_FAT	GO:0043178~alcohol binding	4	0.539084	0.086163	ADRB3, ADRB1, ADAP2, DRD2	548	25	12983	3.79066	1	0.827828	74.8098
GOTERM_MF_FAT	GO:0019209~kinase activator activity	4	0.539084	0.086163	ALS2, CDK5R2, MALT1, CD24	548	25	12983	3.79066	1	0.827828	74.8098
GOTERM_MF_FAT	GO:0008188~neuropeptide receptor activity	5	0.673854	0.0864606	SSTR3, PRLHR, GALR1, NPY2R, NTSR1	548	40	12983	2.96145	1	0.821391	74.9351
GOTERM_BP_FAT	GO:0048667~cell morphogenesis involved in neuron differentiation	14	1.88679	0.0865651	ALS2, PARD6B, DRD2, WNT3A, ISL1, EPHB3, NTN1, EPHB1, EPHB2, ATOH1, POU4F3, POU4F2, NGFR, CACNA1A	553	209	13528	1.63867	1	0.669009	80.1315
INTERPRO	IPR001806:Ras GTPase	10	1.34771	0.0875097	RAB3B, DIRAS2, RAB9A, DIRAS3, REM1, RHOBTB1, RRAD, RAB39, RAB20, RASD2	660	135	16659	1.8697	1	0.947046	76.9681
GOTERM_BP_FAT	GO:0002521~leukocyte differentiation	10	1.34771	0.0875974	CLCF1, MMP9, NTRK1, ZAP70, IRF1, MALT1, IRF4, CD24, NHEJ1, SYK	553	131	13528	1.8674	1	0.671941	80.5285
GOTERM_BP_FAT	GO:0035137~hindlimb morphogenesis	4	0.539084	0.0877769	HOXD9, GNAS, ALX4, PITX1	553	26	13528	3.76353	1	0.671125	80.5967
GOTERM_MF_FAT	GO:0015276~ligand-gated ion channel activity	10	1.34771	0.0878646	GABRD, KCNJ5, P2RX5, GABRE, TRPC3, TRPC6, GRIN2C, GABRB1, P2RX3, CHRNA2	548	127	12983	1.86548	1	0.81916	75.5181
GOTERM_MF_FAT	GO:0022834~ligand-gated channel activity	10	1.34771	0.0878646	GABRD, KCNJ5, P2RX5, GABRE, TRPC3, TRPC6, GRIN2C, GABRB1, P2RX3, CHRNA2	548	127	12983	1.86548	1	0.81916	75.5181
GOTERM_MF_FAT	GO:0042277~peptide binding	14	1.88679	0.0878962	PRLHR, OPRL1, NPY2R, RXFP3, OPRK1, LHCGR, MME, NTSR1, PEX7, ACE, SSTR3, GALR1, GPR17, KPNA1	548	203	12983	1.6339	1	0.811942	75.5311
UP_SEQ_FEATURE	DNA-binding region:Basic motif	11	1.48248	0.0883589	MYOD1, NPAS2, ATOH1, HELT, HEY1, HAND2, NEUROD2, NEUROD1, NFE2L3, MESP1, FOSL1	729	161	19113	1.7913	1	0.996417	79.5182
GOTERM_MF_FAT	GO:0034483~heparan sulfate sulfotransferase activity	3	0.404313	0.0884586	NDST3, HS3ST2, HS3ST3B1	548	12	12983	5.9229	1	0.806789	75.7609
UP_SEQ_FEATURE	splice variant	303	40.8356	0.0887806	ALS2, EDN3, MEF2A, GBGT1, LYPD5, LHCGR, FST, SNCA, FSTL3, SYT6, EDIL3, MEGF11, AMOTL2, INTS8, PIP5KL1, HTRA2, PPP1R1B, S1PR5, H2AFY, CCNA1, FAM150B, C15ORF57, SYK, PTPRK, DUOXA1, CRTAC1, C20ORF112, KIAA1804, MDGA1, ZUFSP, TOX2, PRDM8, CRHR2, ATP2C2, ALOX15B, VSIG8, SHOX, PFKFB3, AKAP13, DENND2D, EPHB2, FAM65B, ACE, C10ORF93, STX16, HOXA10, ZAP70, BCOR, PPP2R2C, OLFM1, ZC3H13, IKZF3, TRPC6, C15ORF…	729	7458	19113	1.06518	1	0.995864	79.6799
GOTERM_BP_FAT	GO:0010551~regulation of specific transcription from RNA polymerase II promoter	8	1.07817	0.089212	MYOCD, HEY1, ETS1, GATA6, SMAD3, IRF4, BCOR, TBL1X	553	94	13528	2.08195	1	0.675742	81.1344
INTERPRO	IPR000772:Ricin B lectin	4	0.539084	0.0893323	PTPRB, GALNT6, GALNTL1, PLA2R1	660	27	16659	3.73939	1	0.946017	77.6947
PIR_SUPERFAMILY	PIRSF001771:Cyclin_A_B_D_E	3	0.404313	0.0895741	CCND3, CCNI2, CCNA1	315	12	7396	5.86984	1	0.958076	72.1074
GOTERM_BP_FAT	GO:0050870~positive regulation of T cell activation	7	0.943396	0.0895968	PRKCQ, IL18, ZAP70, MALT1, CD24, THY1, SYK	553	76	13528	2.25316	1	0.675806	81.2761
GOTERM_BP_FAT	GO:0001944~vasculature development	16	2.15633	0.0903295	KLF5, FLT1, IL18, PRRX1, ELK3, THY1, SH2D2A, T, ACE, MYOCD, HEY1, HAND2, DLL4, FOXC2, NOS3, TNFAIP2	553	251	13528	1.55939	1	0.677347	81.5433
GOTERM_BP_FAT	GO:0001654~eye development	10	1.34771	0.0908113	BBS4, MEIS2, FSCN2, FOXC2, POU4F2, NEUROD1, EPHB1, KLF4, EPHB2, THY1	553	132	13528	1.85325	1	0.677813	81.7169
GOTERM_BP_FAT	GO:0051591~response to cAMP	5	0.673854	0.0908548	OXT, DUOX2, DUOX1, PDE3A, FOSL1	553	42	13528	2.91225	1	0.676434	81.7326
GOTERM_BP_FAT	GO:0043270~positive regulation of ion transport	5	0.673854	0.0908548	P2RX5, P2RX3, LHCGR, IL13, THY1	553	42	13528	2.91225	1	0.676434	81.7326
GOTERM_BP_FAT	GO:0001649~osteoblast differentiation	5	0.673854	0.0908548	SATB2, BMP2, SMAD3, RUNX2, BMP6	553	42	13528	2.91225	1	0.676434	81.7326
GOTERM_BP_FAT	GO:0055085~transmembrane transport	31	4.1779	0.0911084	KCNC2, SLC39A14, SLC5A5, SLC22A18, KCNAB2, SLC9A3, SLC16A12, MFSD4, KCNA1, SFXN3, AQP5, KCNS1, TRPV4, SLC30A2, KCNG3, TRAM1, KCNQ1, OCA2, KCNG1, KCNG2, TRPM5, TRPC3, TRPC6, SLC24A6, UCP1, NUPL1, ABCB4, ATP6V1C2, SLC26A5, CACNA1E, CACNA1A	553	569	13528	1.33278	1	0.675945	81.8233
GOTERM_CC_FAT	GO:0005923~tight junction	7	0.943396	0.0912282	CGNL1, PARD6B, CLDN5, CLDN1, CLDN20, JAM2, AMOTL2	547	73	12782	2.24072	1	0.86382	73.614
GOTERM_CC_FAT	GO:0070160~occluding junction	7	0.943396	0.0912282	CGNL1, PARD6B, CLDN5, CLDN1, CLDN20, JAM2, AMOTL2	547	73	12782	2.24072	1	0.86382	73.614
GOTERM_BP_FAT	GO:0050769~positive regulation of neurogenesis	6	0.808625	0.0921448	BMP2, DRD2, NGFR, NTN1, EPHB2, NGF	553	59	13528	2.48776	1	0.678728	82.1897
SP_PIR_KEYWORDS	cleavage on pair of basic residues	16	2.15633	0.0924507	EDN3, BMP2, ADAMTS14, ZP3, OXT, ITGA3, TRH, INSRR, GRP, PENK, RLN3, GNAS, GDF9, PCSK6, NGF, BMP6	730	271	19235	1.55568	1	0.662003	75.1864
GOTERM_MF_FAT	GO:0042923~neuropeptide binding	5	0.673854	0.0927836	SSTR3, PRLHR, GALR1, NPY2R, NTSR1	548	41	12983	2.88922	1	0.815477	77.4622
SP_PIR_KEYWORDS	calcium	39	5.25606	0.0928071	MEGF8, GALNT6, MMP9, DUOX2, DUOX1, SYT6, LMAN2, VILL, KCNIP3, CDH22, EFHD1, GRIN2C, RASGRP1, TRPV4, PCSK9, ENTPD6, NOS3, CALN1, ANO5, ENTPD4, PCSK6, RET, TRPC3, TRPC6, SLC24A6, ITGA3, GALNTL1, CACNA2D3, PKD2L1, MCTP1, ATP2C2, OTOF, SCIN, S100G, LRP8, CACNA1E, ALOX5, CACNA1A, TLL1	730	803	19235	1.27973	1	0.655241	75.3261
GOTERM_BP_FAT	GO:0000902~cell morphogenesis	21	2.83019	0.0928648	ALS2, BBS4, PARD6B, BMP2, KIF3A, BBS7, DRD2, WNT3A, EPHB3, ISL1, NTN1, EPHB1, EPHB2, NDE1, ATOH1, POU4F3, POU4F2, GDF9, CLASP2, NGFR, CACNA1A	553	356	13528	1.44304	1	0.680167	82.4401
INTERPRO	IPR001128:Cytochrome P450	6	0.808625	0.0930543	CYP1B1, CYP46A1, CYP26C1, CYP4F22, CYP26A1, CYP19A1	660	61	16659	2.48271	1	0.948414	79.1123
GOTERM_BP_FAT	GO:0043583~ear development	8	1.07817	0.0931222	ATOH1, HMX2, DLX6, WNT3A, PRRX1, POU4F3, COL2A1, NR4A3	553	95	13528	2.06004	1	0.679692	82.5288
GOTERM_BP_FAT	GO:0008016~regulation of heart contraction	7	0.943396	0.0940143	EDN3, DES, ADRB1, DRD2, OXT, KCNQ1, KCNG2	553	77	13528	2.2239	1	0.681815	82.8331
GOTERM_BP_FAT	GO:0032496~response to lipopolysaccharide	7	0.943396	0.0940143	IRAK1, IRAK3, SOCS3, SNCA, NOS3, CD14, NGF	553	77	13528	2.2239	1	0.681815	82.8331
SP_PIR_KEYWORDS	pyroglutamic acid	5	0.673854	0.0957545	C1QB, COL6A2, SPINK2, COL2A1, TRH	730	46	19235	2.86406	1	0.659236	76.4531
GOTERM_MF_FAT	GO:0004221~ubiquitin thiolesterase activity	7	0.943396	0.0958472	CYLD, USP1, USP11, USP48, USP51, USP33, USP14	548	75	12983	2.21122	1	0.819257	78.5991
GOTERM_BP_FAT	GO:0046640~regulation of alpha-beta T cell proliferation	3	0.404313	0.0963339	ZAP70, CD24, SYK	553	13	13528	5.64529	1	0.689621	83.6008
GOTERM_BP_FAT	GO:0046504~glycerol ether biosynthetic process	3	0.404313	0.0963339	MOGAT2, DGAT2, PEX7	553	13	13528	5.64529	1	0.689621	83.6008
GOTERM_BP_FAT	GO:0007250~activation of NF-kappaB-inducing kinase activity	3	0.404313	0.0963339	IRAK1, MALT1, CARD10	553	13	13528	5.64529	1	0.689621	83.6008
GOTERM_BP_FAT	GO:0045730~respiratory burst	3	0.404313	0.0963339	PRKCQ, PGAM1, CD24	553	13	13528	5.64529	1	0.689621	83.6008
GOTERM_BP_FAT	GO:0048812~neuron projection morphogenesis	14	1.88679	0.0967256	ALS2, PARD6B, DRD2, WNT3A, ISL1, EPHB3, NTN1, EPHB1, EPHB2, ATOH1, POU4F3, POU4F2, NGFR, CACNA1A	553	213	13528	1.60789	1	0.689662	83.7272
GOTERM_MF_FAT	GO:0019207~kinase regulator activity	8	1.07817	0.0970802	ALS2, CDKN2A, CDK5R2, SOCS3, PPP1R1B, TRIB3, MALT1, CD24	548	93	12983	2.03799	1	0.81676	79.0414
GOTERM_BP_FAT	GO:0007409~axonogenesis	13	1.75202	0.097099	ALS2, PARD6B, DRD2, WNT3A, ISL1, EPHB3, NTN1, EPHB1, EPHB2, ATOH1, POU4F3, POU4F2, NGFR	553	193	13528	1.64776	1	0.689631	83.8469
GOTERM_BP_FAT	GO:0007162~negative regulation of cell adhesion	5	0.673854	0.0971153	CDKN2A, TGFBI, MYO1F, CD24, FXYD5	553	43	13528	2.84453	1	0.688198	83.8521
GOTERM_BP_FAT	GO:0001822~kidney development	8	1.07817	0.0971266	ACE, RET, BMP2, KIF3A, HOXA11, PCSK9, FOXC2, HOXD11	553	96	13528	2.03858	1	0.686749	83.8557
GOTERM_BP_FAT	GO:0009743~response to carbohydrate stimulus	6	0.808625	0.0973424	PRKCQ, OXT, P2RX3, COL6A2, NEUROD1, TRH	553	60	13528	2.44629	1	0.686112	83.9245
GOTERM_BP_FAT	GO:0001666~response to hypoxia	10	1.34771	0.0974448	PRKCQ, ACE, FLT1, SOCS3, IL18, P2RX3, SMAD3, NOS3, CD24, TRH	553	134	13528	1.82559	1	0.685033	83.957
GOTERM_BP_FAT	GO:0001503~ossification	9	1.21294	0.0979842	SATB2, BMP2, FOXC2, SMAD3, GNAS, COL2A1, RUNX2, BMP6, PEX7	553	115	13528	1.91449	1	0.685672	84.1272
INTERPRO	IPR017972:Cytochrome P450, conserved site	6	0.808625	0.0981121	CYP1B1, CYP46A1, CYP26C1, CYP4F22, CYP26A1, CYP19A1	660	62	16659	2.44267	1	0.952724	80.9037
GOTERM_BP_FAT	GO:0030278~regulation of ossification	7	0.943396	0.0985468	BMP2, NELL1, OXT, SMAD3, GNAS, RUNX2, BMP6	553	78	13528	2.19539	1	0.686396	84.303
GOTERM_BP_FAT	GO:0051384~response to glucocorticoid stimulus	7	0.943396	0.0985468	C1QB, OXT, SLC9A3, TRH, FOSL1, ABCB4, NGF	553	78	13528	2.19539	1	0.686396	84.303
SP_PIR_KEYWORDS	DNA binding	19	2.56065	0.0987146	SSRP1, MYOD1, MEF2A, HOXA11, HOXD1, MYBL2, ISL1, HOXD11, HOXD9, MSX1, REL, HOXA10, IRF1, POU4F2, SPIB, TNFAIP3, PBX3, FOSL1, NR2F1	730	340	19235	1.47246	1	0.663105	77.5367
KEGG_PATHWAY	hsa00534:Heparan sulfate biosynthesis	4	0.539084	0.0990683	NDST3, HS3ST2, HS3ST3B1, GLCE	220	26	5085	3.55594	1	0.994381	71.1881
GOTERM_CC_FAT	GO:0042995~cell projection	38	5.12129	0.0995272	GPRIN1, ALS2, BBS4, ADCY4, SLC39A14, BBS7, DRD2, SLC9A3, OXT, SNCA, PPM1A, AQP5, KLC3, TTLL11, FAM65B, GAD2, PIP5KL1, ATXN10, OXCT2, TRPV4, CD24, FGD6, GCHFR, ICAM2, DENND1A, RGS19, EVL, DPYSL3, THY1, MYRIP, SSTR3, LAYN, P2RX3, GNAS, ALOX5, IGSF9, SPEF1, CACNA1A	547	697	12782	1.27398	1	0.874536	76.7789
