# Supplementary material for: Differences among brain tumor stem cell types and fetal neural stem cells in focal regions of histone modifications and DNA methylation, broad regions of modifications, and bivalent promoters
Source: BMC Genomics. 2014 Aug 27;15(1):724. doi: 10.1186/1471-2164-15-724 (PMC4155105; doi:10.1186/1471-2164-15-724)
Supplement: Supplementary file 49 — Additional file 49: Output of DAVID gene classification tool for genes that are bivalent (H3K4me3+/H3K9me3+) in their promoters in fNSCs and in all BTSC types. (XLS 38 KB) [file 12864_2014_6396_MOESM49_ESM.xls]

## Sheet: DAVIDchart_fNSCK4K9toK4K9allBTS
Category	Term	Count	%	PValue	Genes	List Total	Pop Hits	Pop Total	Fold Enrichment	Bonferroni	Benjamini	FDR
UP_SEQ_FEATURE	zinc finger region:C2H2-type 6	26	35.1351	3.9299e-22	ZNF613, ZNF614, ZNF133, ZNF10, ZNF350, ZNF776, ZNF225, ZNF300, ZNF329, ZNF71, ZNF268, ZNF606, ZSCAN29, ZNF577, ZNF566, ZNF264, ZNF567, ZFP30, ZNF260, ZNF649, ZNF8, ZNF221, ZFP28, ZNF140, ZFP37, ZNF434	73	488	19113	13.9495	9.86404e-20	9.86404e-20	5.10852e-19
INTERPRO	IPR013087:Zinc finger, C2H2-type/integrase, DNA-binding	28	37.8378	1.47864e-21	ZNF613, ZNF614, ZNF133, ZNF10, ZNF174, ZNF350, ZNF776, ZNF225, ZNF300, ZNF329, ZNF71, ZNF268, ZNF606, ZSCAN29, ZNF577, ZNF566, ZNF264, ZNF567, ZFP30, ZNF260, ZNF649, ZNF8, ZNF221, ZNF793, ZFP28, ZNF140, ZFP37, ZNF434	68	621	16659	11.046	1.65608e-19	1.65608e-19	1.67616e-18
UP_SEQ_FEATURE	zinc finger region:C2H2-type 5	26	35.1351	4.20861e-21	ZNF613, ZNF614, ZNF133, ZNF10, ZNF350, ZNF776, ZNF225, ZNF300, ZNF329, ZNF71, ZNF268, ZNF606, ZSCAN29, ZNF577, ZNF566, ZNF264, ZNF567, ZNF260, ZNF649, ZNF8, ZNF793, ZNF221, ZFP28, ZNF140, ZFP37, ZNF434	73	538	19113	12.6531	1.05636e-18	5.2818e-19	5.47081e-18
UP_SEQ_FEATURE	domain:KRAB	22	29.7297	1.92303e-20	ZNF613, ZNF614, ZNF566, ZNF264, ZNF567, ZNF133, ZFP30, ZNF8, ZNF649, ZNF221, ZNF793, ZNF10, ZNF140, ZFP37, ZNF350, ZNF776, ZNF225, ZNF300, ZNF434, ZNF268, ZNF606, ZNF577	73	332	19113	17.3496	4.82679e-18	1.60893e-18	2.49976e-17
UP_SEQ_FEATURE	zinc finger region:C2H2-type 4	26	35.1351	2.09693e-20	ZNF613, ZNF614, ZNF133, ZNF10, ZNF350, ZNF776, ZNF225, ZNF300, ZNF329, ZNF71, ZNF268, ZNF606, ZSCAN29, ZNF577, ZNF566, ZNF264, ZNF567, ZFP30, ZNF260, ZNF649, ZNF8, ZNF793, ZFP28, ZNF140, ZFP37, ZNF434	73	575	19113	11.8389	5.2633e-18	1.31582e-18	2.72583e-17
UP_SEQ_FEATURE	zinc finger region:C2H2-type 7	24	32.4324	2.75871e-20	ZNF613, ZNF614, ZNF566, ZNF264, ZNF567, ZNF133, ZFP30, ZNF260, ZNF8, ZNF649, ZNF221, ZNF10, ZFP28, ZNF140, ZFP37, ZNF350, ZNF776, ZNF225, ZNF300, ZNF329, ZNF71, ZNF268, ZNF606, ZNF577	73	451	19113	13.9329	6.92436e-18	1.38487e-18	3.58608e-17
UP_SEQ_FEATURE	zinc finger region:C2H2-type 8	23	31.0811	1.02979e-19	ZNF613, ZNF614, ZNF566, ZNF264, ZNF567, ZNF133, ZFP30, ZNF260, ZNF649, ZNF221, ZNF10, ZFP28, ZNF140, ZFP37, ZNF350, ZNF776, ZNF225, ZNF300, ZNF329, ZNF71, ZNF268, ZNF606, ZNF577	73	417	19113	14.441	2.58478e-17	4.30797e-18	1.33864e-16
UP_SEQ_FEATURE	zinc finger region:C2H2-type 3	26	35.1351	1.38156e-19	ZNF613, ZNF614, ZNF133, ZNF10, ZNF174, ZNF350, ZNF776, ZNF225, ZNF300, ZNF329, ZNF71, ZNF268, ZSCAN29, ZNF577, ZNF566, ZNF264, ZNF567, ZFP30, ZNF260, ZNF649, ZNF8, ZNF793, ZNF221, ZFP28, ZNF140, ZNF434	73	622	19113	10.9443	3.46773e-17	4.9539e-18	1.79591e-16
INTERPRO	IPR001909:Krueppel-associated box	22	29.7297	2.24391e-19	ZNF613, ZNF614, ZNF566, ZNF264, ZNF567, ZNF133, ZFP30, ZNF8, ZNF649, ZNF221, ZNF793, ZNF10, ZFP28, ZNF140, ZFP37, ZNF350, ZNF776, ZNF225, ZNF300, ZNF268, ZNF606, ZNF577	68	355	16659	15.1822	2.51318e-17	1.25659e-17	2.54365e-16
INTERPRO	IPR007087:Zinc finger, C2H2-type	28	37.8378	5.9927e-19	ZNF613, ZNF614, ZNF133, ZNF10, ZNF174, ZNF350, ZNF776, ZNF225, ZNF300, ZNF329, ZNF71, ZNF268, ZNF606, ZSCAN29, ZNF577, ZNF566, ZNF264, ZNF567, ZFP30, ZNF260, ZNF649, ZNF8, ZNF221, ZNF793, ZFP28, ZNF140, ZFP37, ZNF434	68	784	16659	8.74947	6.71183e-17	2.23728e-17	6.7932e-16
INTERPRO	IPR015880:Zinc finger, C2H2-like	28	37.8378	9.10875e-19	ZNF613, ZNF614, ZNF133, ZNF10, ZNF174, ZNF350, ZNF776, ZNF225, ZNF300, ZNF329, ZNF71, ZNF268, ZNF606, ZSCAN29, ZNF577, ZNF566, ZNF264, ZNF567, ZFP30, ZNF260, ZNF649, ZNF8, ZNF221, ZNF793, ZFP28, ZNF140, ZFP37, ZNF434	68	797	16659	8.60676	1.02018e-16	2.55045e-17	1.03255e-15
PIR_SUPERFAMILY	PIRSF005559:zinc finger protein ZFP-36	16	21.6216	1.09329e-18	ZNF613, ZNF614, ZNF264, ZNF133, ZNF567, ZFP30, ZNF8, ZNF649, ZNF10, ZNF221, ZNF140, ZNF174, ZFP37, ZNF350, ZNF776, ZNF300	32	137	7396	26.9927	2.18657e-17	2.18657e-17	8.32092e-16
UP_SEQ_FEATURE	zinc finger region:C2H2-type 2	25	33.7838	1.31882e-18	ZNF613, ZNF133, ZNF10, ZNF174, ZNF350, ZNF225, ZNF300, ZNF329, ZNF71, ZNF268, ZSCAN29, ZNF577, ZNF566, ZNF264, ZNF567, ZFP30, ZNF260, ZNF649, ZNF8, ZNF793, ZNF221, ZFP28, ZNF140, ZFP37, ZNF434	73	608	19113	10.7657	3.31023e-16	4.13778e-17	1.71434e-15
SMART	SM00349:KRAB	22	29.7297	1.23435e-17	ZNF613, ZNF614, ZNF566, ZNF264, ZNF567, ZNF133, ZFP30, ZNF8, ZNF649, ZNF221, ZNF793, ZNF10, ZFP28, ZNF140, ZFP37, ZNF350, ZNF776, ZNF225, ZNF300, ZNF268, ZNF606, ZNF577	49	355	9079	11.4825	3.70304e-16	3.70304e-16	1.05147e-14
SP_PIR_KEYWORDS	zinc-finger	35	47.2973	1.92098e-17	ZNF613, ZNF614, ZNFX1, ZNF133, ZNF10, ZNF174, ZNF350, PEG10, ZNF776, ZNF225, ZNF300, ZNF329, ZNF71, RNF168, ZNF268, ZNF606, ZSCAN29, DHX57, ZNF577, ZNF566, ZNF264, ZNF567, ZFP30, ZMYM6, ZNF260, ZNF649, ZNF8, ZNF221, ZNF793, ZFP28, MORC2, ZNF140, ZFP37, ZDHHC15, ZNF434	73	1718	19235	5.36802	2.03624e-15	2.03624e-15	2.15554e-14
SMART	SM00355:ZnF_C2H2	28	37.8378	6.80116e-17	ZNF613, ZNF614, ZNF133, ZNF10, ZNF174, ZNF350, ZNF776, ZNF225, ZNF300, ZNF329, ZNF71, ZNF268, ZNF606, ZSCAN29, ZNF577, ZNF566, ZNF264, ZNF567, ZFP30, ZNF260, ZNF649, ZNF8, ZNF221, ZNF793, ZFP28, ZNF140, ZFP37, ZNF434	49	797	9079	6.50941	3.33067e-15	1.66533e-15	9.99201e-14
UP_SEQ_FEATURE	zinc finger region:C2H2-type 9	20	27.027	1.05274e-16	ZNF613, ZNF614, ZNF264, ZNF567, ZNF133, ZFP30, ZNF260, ZNF649, ZNF221, ZNF10, ZFP28, ZNF140, ZFP37, ZNF776, ZNF225, ZNF300, ZNF329, ZNF71, ZNF268, ZNF606	73	376	19113	13.9267	2.78666e-14	3.10862e-15	1.44329e-13
UP_SEQ_FEATURE	zinc finger region:C2H2-type 10	19	25.6757	2.45427e-16	ZNF613, ZNF614, ZNF264, ZNF567, ZNF133, ZFP30, ZNF260, ZNF649, ZNF221, ZNF10, ZFP28, ZNF140, ZFP37, ZNF225, ZNF300, ZNF329, ZNF71, ZNF268, ZNF606	73	334	19113	14.8941	5.57332e-14	5.55112e-15	2.88658e-13
SP_PIR_KEYWORDS	zinc	36	48.6486	4.35833e-15	ZNF613, ZNF614, ZNFX1, ZNF133, ZNF10, ZNF174, ZNF350, PEG10, ZNF776, ZNF225, ZNF300, ZNF329, ZNF71, RNF168, ZNF268, ZNF606, ZSCAN29, DHX57, ZNF577, ZNF566, ZNF264, ZNF567, ZFP30, ZMYM6, ZNF260, ZNF649, ZNF8, ZNF221, ZNF793, ZFP28, MORC2, ZNF140, ZFP37, ZDHHC15, ZNF434, ADAR	73	2189	19235	4.33337	4.58966e-13	2.29483e-13	4.86278e-12
UP_SEQ_FEATURE	zinc finger region:C2H2-type 1	21	28.3784	6.34578e-15	ZNF613, ZNF264, ZNF133, ZFP30, ZNF260, ZNF8, ZNF649, ZNF221, ZNF793, ZFP28, ZNF140, ZFP37, ZNF174, ZNF350, ZNF225, ZNF300, ZNF329, ZNF434, ZNF71, ZNF268, ZSCAN29	73	542	19113	10.1444	1.5884e-12	1.4444e-13	8.22675e-12
UP_SEQ_FEATURE	zinc finger region:C2H2-type 11	17	22.973	1.17469e-14	ZNF613, ZNF614, ZNF264, ZNF133, ZNF567, ZFP30, ZNF260, ZNF221, ZFP28, ZFP37, ZNF776, ZNF225, ZNF300, ZNF329, ZNF71, ZNF268, ZNF606	73	293	19113	15.191	2.95386e-12	2.46136e-13	1.52989e-11
UP_SEQ_FEATURE	zinc finger region:C2H2-type 12	16	21.6216	2.46665e-14	ZNF613, ZNF614, ZNF264, ZNF133, ZNF567, ZFP30, ZNF260, ZNF221, ZFP28, ZFP37, ZNF225, ZNF300, ZNF329, ZNF71, ZNF268, ZNF606	73	252	19113	16.6236	6.18638e-12	4.75842e-13	3.2041e-11
GOTERM_MF_FAT	GO:0008270~zinc ion binding	36	48.6486	1.24242e-13	ZNF613, ZNF614, ZNFX1, ZNF133, ZNF10, ZNF174, ZNF350, PEG10, ZNF776, ZNF225, ZNF300, ZNF329, ZNF71, RNF168, ZNF268, ZNF606, ZSCAN29, DHX57, ZNF577, ZNF566, ZNF264, ZNF567, ZFP30, ZMYM6, ZNF260, ZNF649, ZNF8, ZNF221, ZNF793, ZFP28, MORC2, ZNF140, ZFP37, ZDHHC15, ZNF434, ADAR	57	2311	12983	3.54816	1.36657e-11	1.36657e-11	1.40365e-10
SP_PIR_KEYWORDS	dna-binding	31	41.8919	9.37699e-13	ZNF613, ZNF614, ZNF133, ZNF10, ZNF174, PEG10, ZNF350, ZNF776, ZNF225, ZNF300, ZNF329, ZNF71, ZNF268, ZNF606, ZSCAN29, ZNF577, ZNF566, ZNF264, ZNF567, ZFP30, ZNF260, ZNF649, ZNF8, ZNF221, ZNF793, ZFP28, ZNF140, ZFP37, HHEX, ZNF434, ADAR	73	1868	19235	4.37275	9.93956e-11	3.31318e-11	1.05219e-09
SP_PIR_KEYWORDS	metal-binding	38	51.3514	1.24917e-12	ZNF613, ZNF614, ZNFX1, ZNF133, ZNF10, ZNF174, ZNF350, PEG10, ZNF776, ZNF225, ZNF300, NT5C3, ZNF329, RNF168, ZNF71, ZNF268, ZNF606, ZSCAN29, DHX57, ZNF577, ZNF566, ZNF264, ZNF567, ZFP30, ZMYM6, ZNF260, ZNF649, ZNF8, ZNF221, ZNF793, ZFP28, MORC2, ZNF140, ZFP37, ZDHHC15, PDE7A, ZNF434, ADAR	73	2972	19235	3.36902	1.32418e-10	3.31044e-11	1.40176e-09
GOTERM_MF_FAT	GO:0046914~transition metal ion binding	36	48.6486	3.55522e-11	ZNF613, ZNF614, ZNFX1, ZNF133, ZNF10, ZNF174, ZNF350, PEG10, ZNF776, ZNF225, ZNF300, ZNF329, ZNF71, RNF168, ZNF268, ZNF606, ZSCAN29, DHX57, ZNF577, ZNF566, ZNF264, ZNF567, ZFP30, ZMYM6, ZNF260, ZNF649, ZNF8, ZNF221, ZNF793, ZFP28, MORC2, ZNF140, ZFP37, ZDHHC15, ZNF434, ADAR	57	2785	12983	2.94427	3.91075e-09	1.95537e-09	4.01678e-08
GOTERM_MF_FAT	GO:0003677~DNA binding	33	44.5946	5.37642e-11	ZNF613, ZNF614, ZNFX1, ZNF133, ZNF10, ZNF174, ZNF350, PEG10, ZNF776, ZNF225, ZNF300, ZNF329, ZNF71, ZNF268, ZNF606, ZSCAN29, ZNF577, ZNF566, ZNF264, ZNF567, ZFP30, ZMYM6, ZNF260, ZNF649, ZNF8, ZNF221, ZNF793, ZFP28, ZNF140, ZFP37, HHEX, ZNF434, ADAR	57	2331	12983	3.22457	5.91406e-09	1.97135e-09	6.07442e-08
GOTERM_BP_FAT	GO:0006355~regulation of transcription, DNA-dependent	28	37.8378	1.95313e-10	ZNF613, ZNF614, ZNFX1, ZNF133, ZNF10, ZNF174, ZNF350, ZNF776, ZNF225, ZNF300, ZNF71, ZNF268, ZNF606, ZSCAN29, ZNF577, ZNF566, ZNF264, ZNF567, ZFP30, ZNF649, ZNF8, ZNF221, ZNF793, ZFP28, ZNF140, ZFP37, HHEX, ZNF434	57	1773	13528	3.74807	7.63672e-08	7.63672e-08	2.71521e-07
SP_PIR_KEYWORDS	transcription regulation	29	39.1892	2.62167e-10	ZNF613, ZNF614, ZNF133, ZNF10, ZNF174, ZNF350, ZNF776, ZNF225, ZNF300, ZNF329, ZNF71, ZNF268, ZNF606, ZSCAN29, ZNF577, ZNF566, ZNF264, ZNF567, ZFP30, ZNF260, ZNF649, ZNF8, ZNF221, ZNF793, ZFP28, ZNF140, ZFP37, HHEX, ZNF434	73	2026	19235	3.77162	2.77897e-08	5.55794e-09	2.94178e-07
GOTERM_BP_FAT	GO:0051252~regulation of RNA metabolic process	28	37.8378	3.26067e-10	ZNF613, ZNF614, ZNFX1, ZNF133, ZNF10, ZNF174, ZNF350, ZNF776, ZNF225, ZNF300, ZNF71, ZNF268, ZNF606, ZSCAN29, ZNF577, ZNF566, ZNF264, ZNF567, ZFP30, ZNF649, ZNF8, ZNF221, ZNF793, ZFP28, ZNF140, ZFP37, HHEX, ZNF434	57	1813	13528	3.66538	1.27492e-07	6.37462e-08	4.53294e-07
SP_PIR_KEYWORDS	Transcription	29	39.1892	4.362e-10	ZNF613, ZNF614, ZNF133, ZNF10, ZNF174, ZNF350, ZNF776, ZNF225, ZNF300, ZNF329, ZNF71, ZNF268, ZNF606, ZSCAN29, ZNF577, ZNF566, ZNF264, ZNF567, ZFP30, ZNF260, ZNF649, ZNF8, ZNF221, ZNF793, ZFP28, ZNF140, ZFP37, HHEX, ZNF434	73	2071	19235	3.68967	4.62372e-08	7.7062e-09	4.89461e-07
GOTERM_BP_FAT	GO:0006350~transcription	29	39.1892	1.67398e-09	ZNF613, ZNF614, ZNF133, ZNF10, ZNF174, ZNF350, ZNF776, ZNF225, ZNF300, ZNF329, ZNF71, ZNF268, ZNF606, ZSCAN29, ZNF577, ZNF566, ZNF264, ZNF567, ZFP30, ZNF260, ZNF649, ZNF8, ZNF221, ZNF793, ZFP28, ZNF140, ZFP37, HHEX, ZNF434	57	2101	13528	3.2759	6.54525e-07	2.18175e-07	2.32714e-06
UP_SEQ_FEATURE	zinc finger region:C2H2-type 13	11	14.8649	4.02346e-09	ZNF264, ZNF225, ZNF567, ZNF133, ZFP30, ZNF260, ZNF71, ZNF221, ZNF268, ZFP28, ZNF606	73	201	19113	14.3286	1.00989e-06	7.21348e-08	5.23014e-06
GOTERM_BP_FAT	GO:0045449~regulation of transcription	30	40.5405	4.6451e-08	ZNF613, ZNF614, ZNFX1, ZNF133, ZNF10, ZNF174, ZNF350, ZNF776, ZNF225, ZNF300, ZNF329, ZNF71, ZNF268, ZNF606, ZSCAN29, ZNF577, ZNF566, ZNF264, ZNF567, ZFP30, ZNF260, ZNF649, ZNF8, ZNF221, ZNF793, ZFP28, ZNF140, ZFP37, HHEX, ZNF434	57	2601	13528	2.73741	1.81622e-05	4.54058e-06	6.45756e-05
GOTERM_MF_FAT	GO:0046872~metal ion binding	38	51.3514	1.50866e-07	ZNF613, ZNF614, ZNFX1, ZNF133, ZNF10, ZNF174, ZNF350, PEG10, ZNF776, ZNF225, ZNF300, NT5C3, ZNF329, ZNF71, RNF168, ZNF268, ZNF606, ZSCAN29, DHX57, ZNF577, ZNF566, ZNF264, ZNF567, ZFP30, ZMYM6, ZNF260, ZNF649, ZNF8, ZNF221, ZNF793, ZFP28, MORC2, ZNF140, ZFP37, ZDHHC15, CALM3, ZNF434, ADAR	57	4140	12983	2.09066	1.65951e-05	4.1488e-06	0.000170452
GOTERM_MF_FAT	GO:0043169~cation binding	38	51.3514	1.97308e-07	ZNF613, ZNF614, ZNFX1, ZNF133, ZNF10, ZNF174, ZNF350, PEG10, ZNF776, ZNF225, ZNF300, NT5C3, ZNF329, ZNF71, RNF168, ZNF268, ZNF606, ZSCAN29, DHX57, ZNF577, ZNF566, ZNF264, ZNF567, ZFP30, ZMYM6, ZNF260, ZNF649, ZNF8, ZNF221, ZNF793, ZFP28, MORC2, ZNF140, ZFP37, ZDHHC15, CALM3, ZNF434, ADAR	57	4179	12983	2.07115	2.17036e-05	4.34076e-06	0.000222923
SP_PIR_KEYWORDS	nucleus	37	50	2.17016e-07	ZNF613, ZNF614, ZNF133, ZNF10, ZNF174, DDX27, SUMO3, KLHL7, ZNF350, PEG10, ZNF776, ZNF225, ZNF300, ZNF329, MNS1, RNF168, ZNF71, ZNF268, ZNF606, ZSCAN29, ZNF577, ZNF566, ZNF264, ZNF567, ZFP30, ZMYM6, ZNF260, ZNF649, ZNF8, ZNF221, ZNF793, ZFP28, ZNF140, ZFP37, HHEX, ZNF434, ADAR	73	4283	19235	2.27627	2.30034e-05	3.28623e-06	0.000243514
GOTERM_MF_FAT	GO:0043167~ion binding	38	51.3514	3.00088e-07	ZNF613, ZNF614, ZNFX1, ZNF133, ZNF10, ZNF174, ZNF350, PEG10, ZNF776, ZNF225, ZNF300, NT5C3, ZNF329, ZNF71, RNF168, ZNF268, ZNF606, ZSCAN29, DHX57, ZNF577, ZNF566, ZNF264, ZNF567, ZFP30, ZMYM6, ZNF260, ZNF649, ZNF8, ZNF221, ZNF793, ZFP28, MORC2, ZNF140, ZFP37, ZDHHC15, CALM3, ZNF434, ADAR	57	4241	12983	2.04087	3.30091e-05	5.50159e-06	0.000339046
UP_SEQ_FEATURE	zinc finger region:C2H2-type 14	7	9.45946	2.7886e-05	ZNF225, ZNF567, ZNF133, ZNF221, ZNF268, ZFP28, ZNF606	73	157	19113	11.6736	0.00697505	0.000466524	0.0362433
UP_SEQ_FEATURE	zinc finger region:C2H2-type 1; degenerate	5	6.75676	0.00116305	ZNF566, ZNF776, ZNF567, ZNF606, ZNF577	73	122	19113	10.7304	0.253303	0.0180904	1.50136
UP_SEQ_FEATURE	zinc finger region:C2H2-type 15	5	6.75676	0.00164369	ZNF225, ZNF567, ZNF221, ZNF268, ZNF606	73	134	19113	9.76947	0.338275	0.023996	2.11571
SP_PIR_KEYWORDS	zinc finger	5	6.75676	0.00260297	ZNF133, ZNF8, ZNF10, ZNF268, ZNF140	73	153	19235	8.61089	0.241396	0.0339449	2.88226
SP_PIR_KEYWORDS	repressor	7	9.45946	0.00574413	HHEX, ZNF350, ZNF300, ZNF133, ZNF649, ZNF140, ZNF174	73	435	19235	4.24012	0.456993	0.0655976	6.25959
SP_PIR_KEYWORDS	DNA binding	6	8.10811	0.00892132	HHEX, ZNF133, ZNF8, ZNF10, ZNF268, ZNF140	73	340	19235	4.64988	0.613221	0.0906182	9.5665
GOTERM_BP_FAT	GO:0060009~Sertoli cell development	2	2.7027	0.0123683	HSD17B4, FNDC3A	57	3	13528	158.222	0.992297	0.622139	15.8874
GOTERM_BP_FAT	GO:0060008~Sertoli cell differentiation	2	2.7027	0.0164575	HSD17B4, FNDC3A	57	4	13528	118.667	0.998479	0.660881	20.6018
INTERPRO	IPR003309:Transcriptional regulator SCAN	3	4.05405	0.0220617	ZNF434, ZSCAN29, ZNF174	68	57	16659	12.894	0.917798	0.393296	22.3444
GOTERM_MF_FAT	GO:0003700~transcription factor activity	10	13.5135	0.022705	HHEX, ZNF133, ZNFX1, ZNF434, ZNF71, ZNF268, ZSCAN29, ZNF140, ZFP37, ZNF174	57	975	12983	2.33612	0.920049	0.302956	22.8551
UP_SEQ_FEATURE	zinc finger region:C2H2-type 2; degenerate	3	4.05405	0.0294236	ZNF614, ZNF776, ZNF606	73	71	19113	11.0629	0.999445	0.340618	32.1737
SMART	SM00431:SCAN	3	4.05405	0.0363304	ZNF434, ZSCAN29, ZNF174	49	57	9079	9.75188	0.670508	0.309313	27.0387
UP_SEQ_FEATURE	active site:Proton donor	4	5.40541	0.036857	PDE7A, NT5C3, LSS, ADAR	73	194	19113	5.39839	0.999919	0.391099	38.6245
GOTERM_CC_FAT	GO:0043228~non-membrane-bounded organelle	13	17.5676	0.0380525	IPP, TDRD7, ZMYM6, ZNF174, KLHL7, SUMO3, TUBGCP4, ZNF350, MNS1, CALM3, ZNF71, RNF168, ADAR	36	2596	12782	1.77801	0.985983	0.985983	35.4881
GOTERM_CC_FAT	GO:0043232~intracellular non-membrane-bounded organelle	13	17.5676	0.0380525	IPP, TDRD7, ZMYM6, ZNF174, KLHL7, SUMO3, TUBGCP4, ZNF350, MNS1, CALM3, ZNF71, RNF168, ADAR	36	2596	12782	1.77801	0.985983	0.985983	35.4881
GOTERM_CC_FAT	GO:0005730~nucleolus	6	8.10811	0.0399776	KLHL7, ZNF350, ZMYM6, ZNF71, ZNF174, ADAR	36	698	12782	3.05205	0.988755	0.893959	36.9318
GOTERM_CC_FAT	GO:0070013~intracellular organelle lumen	10	13.5135	0.0459629	KLHL7, ZNF350, TDRD7, ZMYM6, SHFM1, CALM3, ZNF71, HSD17B4, ZNF174, ADAR	36	1779	12782	1.99582	0.994348	0.821874	41.2344
GOTERM_CC_FAT	GO:0043233~organelle lumen	10	13.5135	0.0520378	KLHL7, ZNF350, TDRD7, ZMYM6, SHFM1, CALM3, ZNF71, HSD17B4, ZNF174, ADAR	36	1820	12782	1.95085	0.997201	0.769987	45.3262
UP_SEQ_FEATURE	zinc finger region:C2H2-type 16	3	4.05405	0.0576223	ZNF225, ZNF268, ZNF606	73	103	19113	7.62588	1	0.525186	53.7674
GOTERM_CC_FAT	GO:0031974~membrane-enclosed lumen	10	13.5135	0.0578061	KLHL7, ZNF350, TDRD7, ZMYM6, SHFM1, CALM3, ZNF71, HSD17B4, ZNF174, ADAR	36	1856	12782	1.91301	0.99857	0.730173	48.9694
SP_PIR_KEYWORDS	metal binding	2	2.7027	0.0688056	ZNF133, ZNF140	73	19	19235	27.7361	0.999477	0.496892	55.0633
GOTERM_CC_FAT	GO:0031090~organelle membrane	7	9.45946	0.074636	MFF, NDUFA8, PIGG, SEC22A, FNDC3A, NDUFA12, SLC25A40	36	1096	12782	2.26769	0.999803	0.758788	58.3714
GOTERM_CC_FAT	GO:0044429~mitochondrial part	5	6.75676	0.0779553	MFF, NDUFA8, TDRD7, NDUFA12, SLC25A40	36	595	12782	2.98366	0.999867	0.72068	60.0277
UP_SEQ_FEATURE	region of interest:Substrate binding	3	4.05405	0.0862835	MTMR1, NT5C3, UGDH	73	130	19113	6.04204	1	0.659902	69.0555
GOTERM_CC_FAT	GO:0031967~organelle envelope	5	6.75676	0.0876715	MFF, NDUFA8, MNS1, NDUFA12, SLC25A40	36	620	12782	2.86335	0.999959	0.716809	64.5367
GOTERM_CC_FAT	GO:0031975~envelope	5	6.75676	0.0884738	MFF, NDUFA8, MNS1, NDUFA12, SLC25A40	36	622	12782	2.85414	0.999962	0.677678	64.8875
GOTERM_CC_FAT	GO:0000922~spindle pole	2	2.7027	0.0891236	TUBGCP4, CALM3	36	34	12782	20.8856	0.999965	0.641859	65.1693
GOTERM_CC_FAT	GO:0031966~mitochondrial membrane	4	5.40541	0.0922137	MFF, NDUFA8, NDUFA12, SLC25A40	36	394	12782	3.60462	0.999976	0.619954	66.4812
GOTERM_CC_FAT	GO:0031981~nuclear lumen	8	10.8108	0.0945672	KLHL7, ZNF350, ZMYM6, SHFM1, CALM3, ZNF71, ZNF174, ADAR	36	1450	12782	1.95893	0.999982	0.597732	67.45
