# Supplementary material for: Differences among brain tumor stem cell types and fetal neural stem cells in focal regions of histone modifications and DNA methylation, broad regions of modifications, and bivalent promoters
Source: BMC Genomics. 2014 Aug 27;15(1):724. doi: 10.1186/1471-2164-15-724 (PMC4155105; doi:10.1186/1471-2164-15-724)
Supplement: Supplementary file 50 — Additional file 50: Output of DAVID gene classification tool for genes that are bivalent (H3K4me3+/H3K9me3+) in their promoters in fNSCs and are only H3K4me3+ in all BTSC types. (XLS 52 KB) [file 12864_2014_6396_MOESM50_ESM.xls]

## Sheet: DAVIDchart_fNSCK4K9toK4onlyallB
Category	Term	Count	%	PValue	Genes	List Total	Pop Hits	Pop Total	Fold Enrichment	Bonferroni	Benjamini	FDR
SP_PIR_KEYWORDS	nucleus	46	40.708	3.56521e-06	APEX2, STK11, MORF4L2, TFE3, CBX4, CASK, HOXD1, CIC, XAB2, ZNF75D, SENP6, NONO, HNRNPM, GPKOW, POU3F4, PQBP1, PDGFC, OLIG2, OGT, BCOR, EMD, STAG2, ATF7IP, TAF1, KLF7, BRCC3, AIFM1, KLF13, ZNF770, TMEM38A, MED12, LEF1, IPO9, LAS1L, MID1IP1, SF3A2, FOXP3, RBMX, MSL3, SENP3, UBR5, IKBKG, ZNF711, TFAP2A, PHF8, HDAC6	108	4283	19235	1.91284	0.000691414	0.000691414	0.00444624
GOTERM_BP_FAT	GO:0006357~regulation of transcription from RNA polymerase II promoter	16	14.1593	7.21886e-05	ATF7IP, TAF1, KLF7, KLF13, TFE3, MORF4L2, MED12, CBX4, CASK, LEF1, FOXP3, MAGED1, TFAP2A, SKIL, OLIG2, BCOR	90	727	13528	3.30808	0.0668892	0.0668892	0.113387
SP_PIR_KEYWORDS	phosphoprotein	61	53.9823	8.76777e-05	MPZL1, SLC20A1, MORF4L2, CBX4, CASK, RNF214, SLC35A2, SENP6, NONO, MAGED1, GPKOW, PQBP1, MICAL1, MSN, OGT, FTSJ1, STAG2, PIGA, ATF7IP, AIFM1, MED12, LEF1, LAS1L, MID1IP1, FLNA, MAP4K3, SENP3, G6PD, SPAG6, UBR5, ZNF711, TFAP2A, PPP4R2, PARD3, STK11, TFE3, PFKFB1, CETN2, CIC, XAB2, HNRNPM, PVRL1, STX16, CHM, SKIL, BCOR, EMD, DNAJA2, FBXO46, TAF1, KLF13, FXR2, RBMX, DDX6, MSL3, C12ORF35, TJP1, IKBKG…	108	7263	19235	1.49583	0.0168664	0.00846904	0.109292
SP_PIR_KEYWORDS	Transcription	26	23.0088	0.000140079	TFE3, MORF4L2, CBX4, HOXD1, CIC, XAB2, ZNF75D, NONO, PQBP1, POU3F4, OLIG2, BCOR, ATF7IP, TAF1, KLF7, KLF13, ZNF770, MED12, LEF1, FOXP3, MSL3, IKBKG, ZNF711, TFAP2A, PHF8, HDAC6	108	2071	19235	2.23595	0.0268113	0.00901818	0.174559
SP_PIR_KEYWORDS	transcription regulation	25	22.1239	0.000261528	TFE3, MORF4L2, CBX4, HOXD1, CIC, ZNF75D, NONO, PQBP1, POU3F4, OLIG2, BCOR, ATF7IP, TAF1, KLF7, KLF13, ZNF770, MED12, LEF1, FOXP3, MSL3, IKBKG, ZNF711, TFAP2A, PHF8, HDAC6	108	2026	19235	2.1977	0.0494771	0.0126056	0.325673
GOTERM_CC_FAT	GO:0043228~non-membrane-bounded organelle	29	25.6637	0.000287801	PARD3, PPP4R2, MORF4L2, CBX4, CASK, CETN2, RPL39, HADHB, HNRNPM, GPKOW, PQBP1, MICAL1, OLIG2, MSN, EMD, STAG2, TAF1, MED12, LEF1, LAS1L, MID1IP1, FXR2, FLNA, MSL3, SENP3, G6PD, SPAG6, MYH14, HDAC6	74	2596	12782	1.92957	0.0513119	0.0513119	0.354897
GOTERM_CC_FAT	GO:0043232~intracellular non-membrane-bounded organelle	29	25.6637	0.000287801	PARD3, PPP4R2, MORF4L2, CBX4, CASK, CETN2, RPL39, HADHB, HNRNPM, GPKOW, PQBP1, MICAL1, OLIG2, MSN, EMD, STAG2, TAF1, MED12, LEF1, LAS1L, MID1IP1, FXR2, FLNA, MSL3, SENP3, G6PD, SPAG6, MYH14, HDAC6	74	2596	12782	1.92957	0.0513119	0.0513119	0.354897
SP_PIR_KEYWORDS	mental retardation	5	4.42478	0.000529915	MED12, PQBP1, CASK, FTSJ1, PHF8	108	67	19235	13.2912	0.0977204	0.0203561	0.658875
GOTERM_MF_FAT	GO:0008134~transcription factor binding	12	10.6195	0.000550877	MAGED1, ATF7IP, TAF1, KLF7, MED12, CBX4, PQBP1, TFAP2A, SKIL, BCOR, FOXP3, FLNA	87	513	12983	3.49076	0.142502	0.142502	0.725543
GOTERM_MF_FAT	GO:0003712~transcription cofactor activity	10	8.84956	0.000652461	MAGED1, ATF7IP, TAF1, KLF7, MED12, CBX4, PQBP1, TFAP2A, SKIL, BCOR	87	363	12983	4.11102	0.166479	0.0870261	0.858803
GOTERM_MF_FAT	GO:0030528~transcription regulator activity	21	18.5841	0.00174706	ATF7IP, TAF1, KLF7, KLF13, TFE3, CBX4, MED12, LEF1, HOXD1, FOXP3, ZNF75D, MAGED1, MSL3, POU3F4, PQBP1, ZNF711, TFAP2A, OLIG2, SKIL, BCOR, HDAC6	87	1512	12983	2.07264	0.386059	0.150085	2.28428
GOTERM_BP_FAT	GO:0006350~transcription	26	23.0088	0.00176118	TFE3, MORF4L2, CBX4, HOXD1, CIC, XAB2, ZNF75D, NONO, PQBP1, POU3F4, OLIG2, SKIL, BCOR, ATF7IP, TAF1, KLF7, KLF13, ZNF770, MED12, LEF1, FOXP3, MSL3, IKBKG, ZNF711, TFAP2A, HDAC6	90	2101	13528	1.86011	0.815565	0.570541	2.73218
GOTERM_BP_FAT	GO:0045935~positive regulation of nucleobase, nucleoside, nucleotide and nucleic acid metabolic process	12	10.6195	0.00255396	ATF7IP, TAF1, KLF7, BRCC3, KLF13, TFE3, MORF4L2, MED12, CASK, LEF1, PDGFC, FOXP3	90	624	13528	2.8906	0.913912	0.558449	3.93911
SP_PIR_KEYWORDS	disease mutation	19	16.8142	0.00287452	PARD3, ALOXE3, STK11, MED12, CASK, FOXP3, FLNA, HADHB, G6PD, IKBKG, POU3F4, CHM, TFAP2A, MYH14, BCOR, PHF8, EMD, NSDHL, PIGA	108	1591	19235	2.12692	0.42791	0.0888763	3.52642
GOTERM_BP_FAT	GO:0051173~positive regulation of nitrogen compound metabolic process	12	10.6195	0.00325493	ATF7IP, TAF1, KLF7, BRCC3, KLF13, TFE3, MORF4L2, MED12, CASK, LEF1, PDGFC, FOXP3	90	644	13528	2.80083	0.956132	0.542346	4.99455
GOTERM_BP_FAT	GO:0010557~positive regulation of macromolecule biosynthetic process	12	10.6195	0.00365957	ATF7IP, TAF1, KLF7, KLF13, TFE3, MORF4L2, MED12, CASK, LEF1, PDGFC, FOXP3, HDAC6	90	654	13528	2.758	0.970281	0.504998	5.59886
GOTERM_BP_FAT	GO:0033554~cellular response to stress	11	9.73451	0.00395818	NONO, MAP4K3, BRCC3, G6PD, APEX2, AIFM1, CDKN2D, UBR5, MORF4L2, XAB2, HDAC6	90	566	13528	2.92124	0.977706	0.469484	6.04251
GOTERM_BP_FAT	GO:0045893~positive regulation of transcription, DNA-dependent	10	8.84956	0.00408087	ATF7IP, TAF1, KLF7, KLF13, TFE3, MORF4L2, MED12, CASK, LEF1, FOXP3	90	477	13528	3.15118	0.98019	0.428918	6.22423
GOTERM_BP_FAT	GO:0051254~positive regulation of RNA metabolic process	10	8.84956	0.00430927	ATF7IP, TAF1, KLF7, KLF13, TFE3, MORF4L2, MED12, CASK, LEF1, FOXP3	90	481	13528	3.12497	0.984101	0.404104	6.56163
SP_PIR_KEYWORDS	acetylation	26	23.0088	0.00463226	PPP4R2, PARD3, CBX4, RNF214, XAB2, HADHB, NONO, BAG5, ACOT9, HNRNPM, CDKN2D, OGT, MSN, BCOR, EMD, STAG2, BRCC3, AIFM1, LEF1, IPO9, MID1IP1, SF3A2, RBMX, FLNA, G6PD, MYH14	108	2635	19235	1.75736	0.593733	0.120743	5.62605
GOTERM_BP_FAT	GO:0009891~positive regulation of biosynthetic process	12	10.6195	0.00576206	ATF7IP, TAF1, KLF7, KLF13, TFE3, MORF4L2, MED12, CASK, LEF1, PDGFC, FOXP3, HDAC6	90	695	13528	2.5953	0.996081	0.459767	8.68133
GOTERM_CC_FAT	GO:0005730~nucleolus	11	9.73451	0.00608657	HNRNPM, SENP3, TAF1, GPKOW, MORF4L2, MED12, PQBP1, LEF1, LAS1L, OLIG2, MSN	74	698	12782	2.7221	0.67282	0.428004	7.26348
SP_PIR_KEYWORDS	mrna splicing	6	5.30973	0.00627093	NONO, HNRNPM, PPP4R2, SF3A2, XAB2, RBMX	108	209	19235	5.11297	0.704885	0.141483	7.54552
SP_PIR_KEYWORDS	chromatin regulator	6	5.30973	0.00678193	MSL3, BRCC3, MORF4L2, CBX4, BCOR, HDAC6	108	213	19235	5.01695	0.732912	0.136435	8.13669
GOTERM_MF_FAT	GO:0019899~enzyme binding	10	8.84956	0.0076371	CDKN2D, PFKFB1, CHM, CBX4, IPO9, SKIL, BCOR, FOXP3, FLNA, HDAC6	87	523	12983	2.85334	0.882219	0.414174	9.6349
GOTERM_BP_FAT	GO:0045449~regulation of transcription	28	24.7788	0.00781246	TFE3, MORF4L2, CBX4, CASK, HOXD1, CIC, ZNF75D, MAGED1, NONO, PQBP1, POU3F4, OLIG2, SKIL, BCOR, ATF7IP, TAF1, KLF7, KLF13, ZNF770, MED12, LEF1, FOXP3, FLNA, MSL3, IKBKG, ZNF711, TFAP2A, HDAC6	90	2601	13528	1.61811	0.999459	0.528651	11.5964
SP_PIR_KEYWORDS	Proto-oncogene	6	5.30973	0.00928135	BRCC3, TFE3, MTCP1, OLIG2, SKIL, DDX6	108	230	19235	4.64614	0.836181	0.16548	10.9785
GOTERM_BP_FAT	GO:0016568~chromatin modification	7	6.19469	0.00934883	MSL3, BRCC3, MORF4L2, CBX4, BCOR, FOXP3, HDAC6	90	274	13528	3.84006	0.999878	0.559076	13.7234
GOTERM_BP_FAT	GO:0006355~regulation of transcription, DNA-dependent	21	18.5841	0.0101426	ATF7IP, TAF1, KLF7, KLF13, MORF4L2, TFE3, MED12, CBX4, LEF1, CASK, HOXD1, FOXP3, ZNF75D, MAGED1, POU3F4, PQBP1, TFAP2A, OLIG2, SKIL, BCOR, HDAC6	90	1773	13528	1.78033	0.999943	0.557228	14.8034
GOTERM_BP_FAT	GO:0010604~positive regulation of macromolecule metabolic process	13	11.5044	0.0101594	ATF7IP, TAF1, KLF7, BRCC3, KLF13, TFE3, MORF4L2, MED12, CASK, LEF1, FOXP3, PDGFC, HDAC6	90	857	13528	2.2801	0.999944	0.529183	14.8262
GOTERM_BP_FAT	GO:0045944~positive regulation of transcription from RNA polymerase II promoter	8	7.07965	0.0110923	TAF1, KLF13, TFE3, MORF4L2, MED12, CASK, LEF1, FOXP3	90	371	13528	3.24121	0.999977	0.534234	16.079
GOTERM_BP_FAT	GO:0006974~response to DNA damage stimulus	8	7.07965	0.0114011	NONO, BRCC3, APEX2, AIFM1, CDKN2D, UBR5, MORF4L2, XAB2	90	373	13528	3.22383	0.999983	0.519582	16.4899
KEGG_PATHWAY	hsa03040:Spliceosome	5	4.42478	0.011468	HNRNPM, PQBP1, SF3A2, XAB2, RBMX	37	126	5085	5.45367	0.499453	0.499453	10.9161
GOTERM_BP_FAT	GO:0045941~positive regulation of transcription	10	8.84956	0.0117328	ATF7IP, TAF1, KLF7, KLF13, TFE3, MORF4L2, MED12, CASK, LEF1, FOXP3	90	564	13528	2.66509	0.999988	0.507072	16.9291
GOTERM_CC_FAT	GO:0015630~microtubule cytoskeleton	9	7.9646	0.0127403	PPP4R2, PARD3, G6PD, SPAG6, MED12, CETN2, MID1IP1, EMD, HDAC6	74	549	12782	2.83163	0.904292	0.54258	14.6468
GOTERM_BP_FAT	GO:0051252~regulation of RNA metabolic process	21	18.5841	0.0128232	ATF7IP, TAF1, KLF7, KLF13, MORF4L2, TFE3, MED12, CBX4, LEF1, CASK, HOXD1, FOXP3, ZNF75D, MAGED1, POU3F4, PQBP1, TFAP2A, OLIG2, SKIL, BCOR, HDAC6	90	1813	13528	1.74106	0.999996	0.517153	18.3578
UP_SEQ_FEATURE	cross-link:Glycyl lysine isopeptide (Lys-Gly) (interchain with G-Cter in SUMO)	4	3.53982	0.0136774	IKBKG, CBX4, LEF1, TFAP2A	108	89	19113	7.95381	0.998345	0.998345	17.8231
GOTERM_MF_FAT	GO:0003713~transcription coactivator activity	6	5.30973	0.0137566	MAGED1, TAF1, KLF7, MED12, PQBP1, TFAP2A	87	214	12983	4.18402	0.979032	0.53835	16.7279
GOTERM_BP_FAT	GO:0010628~positive regulation of gene expression	10	8.84956	0.0140287	ATF7IP, TAF1, KLF7, KLF13, TFE3, MORF4L2, MED12, CASK, LEF1, FOXP3	90	581	13528	2.58711	0.999999	0.528911	19.9106
GOTERM_BP_FAT	GO:0031328~positive regulation of cellular biosynthetic process	11	9.73451	0.0143185	ATF7IP, TAF1, KLF7, KLF13, TFE3, MORF4L2, MED12, CASK, LEF1, PDGFC, FOXP3	90	685	13528	2.41376	0.999999	0.517094	20.2798
SP_PIR_KEYWORDS	mrna processing	6	5.30973	0.0151257	NONO, HNRNPM, PPP4R2, SF3A2, XAB2, RBMX	108	260	19235	4.11004	0.948015	0.235704	17.3107
KEGG_PATHWAY	hsa04520:Adherens junction	4	3.53982	0.0166571	PARD3, TJP1, PVRL1, LEF1	37	77	5085	7.13935	0.634994	0.395843	15.4931
GOTERM_CC_FAT	GO:0005913~cell-cell adherens junction	3	2.65487	0.0169504	PARD3, TJP1, PVRL1	74	35	12782	14.8054	0.956217	0.542569	19.0353
GOTERM_MF_FAT	GO:0042826~histone deacetylase binding	3	2.65487	0.0178064	BCOR, FOXP3, HDAC6	87	31	12983	14.4416	0.993347	0.566325	21.1351
GOTERM_BP_FAT	GO:0006259~DNA metabolic process	9	7.9646	0.01813	NONO, ATF7IP, BRCC3, APEX2, AIFM1, CDKN2D, MORF4L2, XAB2, DNASE1L1	90	506	13528	2.67352	1	0.584099	24.9889
UP_SEQ_FEATURE	mutagenesis site	20	17.6991	0.0183323	ATF7IP, TAF1, PARD3, MPZL1, BRCC3, SLC20A1, STK11, AIFM1, MORF4L2, SENP6, MAP4K3, SENP3, UBR5, IKBKG, PQBP1, TFAP2A, PDGFC, BCOR, EMD, HDAC6	108	2045	19113	1.73078	0.999817	0.986456	23.1814
GOTERM_MF_FAT	GO:0016563~transcription activator activity	8	7.07965	0.0188624	MAGED1, TAF1, KLF7, MED12, PQBP1, LEF1, TFAP2A, FOXP3	87	410	12983	2.9118	0.995072	0.531857	22.2482
GOTERM_BP_FAT	GO:0006366~transcription from RNA polymerase II promoter	6	5.30973	0.019033	MSL3, TAF1, KLF13, MED12, POU3F4, SKIL	90	234	13528	3.85413	1	0.5842	26.0657
SP_PIR_KEYWORDS	chromosomal rearrangement	6	5.30973	0.0198816	NONO, BRCC3, TFE3, MTCP1, OLIG2, DDX6	108	279	19235	3.83015	0.979675	0.277225	22.155
SP_PIR_KEYWORDS	dna repair	5	4.42478	0.0220286	NONO, BRCC3, APEX2, MORF4L2, XAB2	108	191	19235	4.66235	0.986718	0.282807	24.2551
GOTERM_MF_FAT	GO:0019904~protein domain specific binding	7	6.19469	0.0224469	HNRNPM, TJP1, GPR34, WBP5, CRIPT, MED12, MICAL1	87	331	12983	3.15592	0.998225	0.546951	25.9194
GOTERM_CC_FAT	GO:0005856~cytoskeleton	15	13.2743	0.0230151	PARD3, PPP4R2, MED12, CETN2, CASK, MID1IP1, FLNA, G6PD, SPAG6, MICAL1, MSN, MYH14, EMD, STAG2, HDAC6	74	1381	12782	1.87614	0.985892	0.573524	24.9934
GOTERM_BP_FAT	GO:0010551~regulation of specific transcription from RNA polymerase II promoter	4	3.53982	0.0240126	TAF1, TFE3, BCOR, FOXP3	90	94	13528	6.39622	1	0.653372	31.7486
INTERPRO	IPR008676:MRG	2	1.76991	0.0245051	MSL3, MORF4L2	104	4	16659	80.0913	0.997063	0.997063	27.3249
UP_SEQ_FEATURE	DNA-binding region:HMG box	3	2.65487	0.0252114	TAF1, LEF1, CIC	108	44	19113	12.0663	0.999993	0.980896	30.5079
SP_PIR_KEYWORDS	activator	8	7.07965	0.0261092	NONO, ATF7IP, KLF7, KLF13, TFE3, MED12, LEF1, TFAP2A	108	520	19235	2.74003	0.994098	0.306917	28.1037
GOTERM_CC_FAT	GO:0030529~ribonucleoprotein complex	8	7.07965	0.0272993	HNRNPM, SF3A2, RPL39, FXR2, XAB2, RBMX, MKRN3, DDX6	74	515	12782	2.68318	0.993688	0.570101	28.9563
SP_PIR_KEYWORDS	DNA damage	5	4.42478	0.0276373	NONO, BRCC3, APEX2, MORF4L2, XAB2	108	205	19235	4.34395	0.995648	0.304048	29.498
SP_PIR_KEYWORDS	Spliceosome	4	3.53982	0.0294121	HNRNPM, SF3A2, XAB2, RBMX	108	120	19235	5.93673	0.996947	0.303698	31.0862
GOTERM_BP_FAT	GO:0045892~negative regulation of transcription, DNA-dependent	7	6.19469	0.0298328	ATF7IP, CBX4, LEF1, OLIG2, SKIL, BCOR, FOXP3	90	356	13528	2.95556	1	0.717148	37.8718
GOTERM_BP_FAT	GO:0000122~negative regulation of transcription from RNA polymerase II promoter	6	5.30973	0.0308989	ATF7IP, CBX4, LEF1, OLIG2, SKIL, BCOR	90	266	13528	3.39048	1	0.714681	38.9361
GOTERM_BP_FAT	GO:0051253~negative regulation of RNA metabolic process	7	6.19469	0.032001	ATF7IP, CBX4, LEF1, OLIG2, SKIL, BCOR, FOXP3	90	362	13528	2.90657	1	0.712816	40.0184
GOTERM_CC_FAT	GO:0031981~nuclear lumen	15	13.2743	0.0333092	ATF7IP, TAF1, MORF4L2, MED12, LEF1, LAS1L, XAB2, HNRNPM, SENP3, GPKOW, PQBP1, OLIG2, OGT, MSN, HDAC6	74	1450	12782	1.78686	0.997969	0.587546	34.1918
GOTERM_CC_FAT	GO:0012505~endomembrane system	10	8.84956	0.033352	PARD3, PIGF, TMEM38A, PDGFC, IPO9, PCSK7, EMD, SLC35A2, PIGA, NSDHL	74	782	12782	2.20882	0.997986	0.539729	34.2278
SP_PIR_KEYWORDS	repressor	7	6.19469	0.0346411	ATF7IP, KLF13, MED12, CBX4, BCOR, CIC, HDAC6	108	435	19235	2.86601	0.998929	0.331237	35.576
UP_SEQ_FEATURE	short sequence motif:Nuclear localization signal	6	5.30973	0.0360033	ATF7IP, SENP3, TAF1, KLF7, AIFM1, OGT	108	325	19113	3.26718	1	0.985914	40.7044
INTERPRO	IPR003653:Peptidase C48, SUMO/Sentrin/Ubl1	2	1.76991	0.0365338	SENP3, SENP6	104	6	16659	53.3942	0.999841	0.987388	38.0465
GOTERM_BP_FAT	GO:0006325~chromatin organization	7	6.19469	0.0382802	MSL3, BRCC3, MORF4L2, CBX4, BCOR, FOXP3, HDAC6	90	378	13528	2.78354	1	0.762998	45.8496
UP_SEQ_FEATURE	region of interest:Protease	2	1.76991	0.0385419	SENP3, SENP6	108	7	19113	50.5635	1	0.974146	42.8917
GOTERM_BP_FAT	GO:0008380~RNA splicing	6	5.30973	0.0392517	NONO, HNRNPM, PPP4R2, SF3A2, XAB2, RBMX	90	284	13528	3.17559	1	0.758832	46.7029
GOTERM_BP_FAT	GO:0006281~DNA repair	6	5.30973	0.0392517	NONO, BRCC3, APEX2, CDKN2D, MORF4L2, XAB2	90	284	13528	3.17559	1	0.758832	46.7029
GOTERM_CC_FAT	GO:0005681~spliceosome	4	3.53982	0.03968	HNRNPM, SF3A2, XAB2, RBMX	74	132	12782	5.23423	0.999394	0.561006	39.3527
GOTERM_BP_FAT	GO:0051276~chromosome organization	8	7.07965	0.0404506	MSL3, BRCC3, AIFM1, MORF4L2, CBX4, BCOR, FOXP3, HDAC6	90	485	13528	2.47936	1	0.756888	47.7386
GOTERM_CC_FAT	GO:0070013~intracellular organelle lumen	17	15.0442	0.0409993	ATF7IP, TAF1, AIFM1, MORF4L2, MED12, LEF1, LAS1L, XAB2, HADHB, HNRNPM, SENP3, GPKOW, PQBP1, OLIG2, OGT, MSN, HDAC6	74	1779	12782	1.65059	0.999529	0.535178	40.3738
UP_SEQ_FEATURE	compositionally biased region:Pro-rich	11	9.73451	0.042648	MAGED1, SENP3, TAF1, CPEB2, UBR5, MED12, LEF1, BCOR, RNF214, SF3A2, CIC	108	960	19113	2.02781	1	0.965877	46.2713
GOTERM_CC_FAT	GO:0044430~cytoskeletal part	11	9.73451	0.0433508	PPP4R2, PARD3, G6PD, SPAG6, MED12, CETN2, MICAL1, MYH14, MID1IP1, EMD, HDAC6	74	952	12782	1.99583	0.9997	0.521596	42.1548
GOTERM_BP_FAT	GO:0006351~transcription, DNA-dependent	6	5.30973	0.0433677	MSL3, TAF1, KLF13, MED12, POU3F4, SKIL	90	292	13528	3.08858	1	0.769188	50.1803
GOTERM_BP_FAT	GO:0060260~regulation of transcription initiation from RNA polymerase II promoter	2	1.76991	0.0451634	ATF7IP, TAF1	90	7	13528	42.946	1	0.771756	51.6299
GOTERM_BP_FAT	GO:0032774~RNA biosynthetic process	6	5.30973	0.04552	MSL3, TAF1, KLF13, MED12, POU3F4, SKIL	90	296	13528	3.04685	1	0.763366	51.913
GOTERM_CC_FAT	GO:0031090~organelle membrane	12	10.6195	0.0457898	APOOL, APEX2, PIGF, TIMM17B, TMEM38A, PDGFC, PCSK7, EMD, SLC35A2, PIGA, HADHB, NSDHL	74	1096	12782	1.8912	0.999812	0.510704	43.9502
SP_PIR_KEYWORDS	ubl conjugation	8	7.07965	0.0458604	HNRNPM, TFE3, IKBKG, CBX4, LEF1, TFAP2A, PDGFC, HDAC6	108	588	19235	2.42315	0.999889	0.397077	44.3159
GOTERM_BP_FAT	GO:0006497~protein amino acid lipidation	3	2.65487	0.0474987	PIGF, CHM, PIGA	90	53	13528	8.50818	1	0.76739	53.4559
GOTERM_CC_FAT	GO:0043233~organelle lumen	17	15.0442	0.048987	ATF7IP, TAF1, AIFM1, MORF4L2, MED12, LEF1, LAS1L, XAB2, HADHB, HNRNPM, SENP3, GPKOW, PQBP1, OLIG2, OGT, MSN, HDAC6	74	1820	12782	1.61341	0.999898	0.506903	46.2262
GOTERM_BP_FAT	GO:0010605~negative regulation of macromolecule metabolic process	10	8.84956	0.0517615	ATF7IP, G6PD, CBX4, LEF1, OLIG2, SKIL, BCOR, FOXP3, FLNA, HDAC6	90	734	13528	2.04784	1	0.786592	56.6238
GOTERM_BP_FAT	GO:0034613~cellular protein localization	7	6.19469	0.0535959	GPR34, STX16, TIMM17B, CHM, IPO9, FLNA, HDAC6	90	411	13528	2.56004	1	0.788544	57.924
GOTERM_BP_FAT	GO:0010552~positive regulation of specific transcription from RNA polymerase II promoter	3	2.65487	0.0540998	TAF1, TFE3, FOXP3	90	57	13528	7.91111	1	0.782148	58.2747
GOTERM_BP_FAT	GO:0070727~cellular macromolecule localization	7	6.19469	0.05515	GPR34, STX16, TIMM17B, CHM, IPO9, FLNA, HDAC6	90	414	13528	2.54149	1	0.779355	58.9968
GOTERM_BP_FAT	GO:0042158~lipoprotein biosynthetic process	3	2.65487	0.0557983	PIGF, CHM, PIGA	90	58	13528	7.77471	1	0.774209	59.4367
GOTERM_CC_FAT	GO:0044445~cytosolic part	4	3.53982	0.0561185	PFKFB1, IKBKG, RPL39, FXR2	74	152	12782	4.54552	0.999974	0.529959	51.0003
GOTERM_CC_FAT	GO:0005815~microtubule organizing center	5	4.42478	0.056548	PPP4R2, PARD3, G6PD, MED12, CETN2	74	253	12782	3.41363	0.999976	0.508434	51.2749
GOTERM_CC_FAT	GO:0031974~membrane-enclosed lumen	17	15.0442	0.0568793	ATF7IP, TAF1, AIFM1, MORF4L2, MED12, LEF1, LAS1L, XAB2, HADHB, HNRNPM, SENP3, GPKOW, PQBP1, OLIG2, OGT, MSN, HDAC6	74	1856	12782	1.58211	0.999978	0.488185	51.4859
GOTERM_MF_FAT	GO:0031593~polyubiquitin binding	2	1.76991	0.0580784	BRCC3, HDAC6	87	9	12983	33.1622	1	0.843521	54.6473
GOTERM_BP_FAT	GO:0032583~regulation of gene-specific transcription	4	3.53982	0.0583638	TAF1, TFE3, BCOR, FOXP3	90	134	13528	4.4869	1	0.780773	61.1346
GOTERM_MF_FAT	GO:0016564~transcription repressor activity	6	5.30973	0.0585137	ATF7IP, CBX4, SKIL, BCOR, FOXP3, HDAC6	87	316	12983	2.83348	1	0.814044	54.9234
GOTERM_BP_FAT	GO:0006397~mRNA processing	6	5.30973	0.0604095	NONO, HNRNPM, PPP4R2, SF3A2, XAB2, RBMX	90	321	13528	2.80955	1	0.783944	62.4405
GOTERM_MF_FAT	GO:0042802~identical protein binding	9	7.9646	0.0611509	NONO, MAGED1, G6PD, PVRL1, PFKFB1, PDGFC, OLIG2, FOXP3, FLNA	87	640	12983	2.09855	1	0.798196	56.5638
GOTERM_CC_FAT	GO:0031967~organelle envelope	8	7.07965	0.0630923	APOOL, APEX2, AIFM1, TIMM17B, TMEM38A, IPO9, EMD, HADHB	74	620	12782	2.22877	0.999993	0.50418	55.2891
GOTERM_CC_FAT	GO:0031975~envelope	8	7.07965	0.063967	APOOL, APEX2, AIFM1, TIMM17B, TMEM38A, IPO9, EMD, HADHB	74	622	12782	2.2216	0.999994	0.489346	55.8019
SP_PIR_KEYWORDS	ubl conjugation pathway	7	6.19469	0.0647503	SENP3, BRCC3, UBR5, CBX4, MKRN3, FBXO46, SENP6	108	509	19235	2.44934	0.999998	0.495158	56.6064
GOTERM_BP_FAT	GO:0045184~establishment of protein localization	10	8.84956	0.0655858	GPR34, SNX7, STX16, TIMM17B, CHM, STXBP2, IPO9, FLNA, RAB33A, HDAC6	90	769	13528	1.95463	1	0.803355	65.5638
GOTERM_BP_FAT	GO:0044087~regulation of cellular component biogenesis	4	3.53982	0.0670329	ATF7IP, TAF1, PVRL1, HDAC6	90	142	13528	4.23412	1	0.802682	66.3924
GOTERM_MF_FAT	GO:0046983~protein dimerization activity	8	7.07965	0.0676016	G6PD, PVRL1, IKBKG, TFAP2A, PDGFC, OLIG2, FOXP3, FLNA	87	542	12983	2.20266	1	0.803558	60.3464
KEGG_PATHWAY	hsa04530:Tight junction	4	3.53982	0.0679785	PARD3, TJP1, CASK, MYH14	37	134	5085	4.10246	0.98536	0.755365	50.6148
GOTERM_BP_FAT	GO:0006396~RNA processing	8	7.07965	0.0684256	NONO, HNRNPM, PPP4R2, TSR2, SF3A2, FTSJ1, XAB2, RBMX	90	547	13528	2.19833	1	0.801786	67.1722
GOTERM_MF_FAT	GO:0042803~protein homodimerization activity	6	5.30973	0.0706472	G6PD, PVRL1, PDGFC, OLIG2, FOXP3, FLNA	87	334	12983	2.68078	1	0.792457	62.0244
GOTERM_MF_FAT	GO:0003714~transcription corepressor activity	4	3.53982	0.0715302	ATF7IP, CBX4, SKIL, BCOR	87	145	12983	4.11669	1	0.772145	62.4984
GOTERM_BP_FAT	GO:0043414~biopolymer methylation	3	2.65487	0.0756441	ATF7IP, METTL5, FTSJ1	90	69	13528	6.53527	1	0.826964	70.9497
GOTERM_CC_FAT	GO:0042175~nuclear envelope-endoplasmic reticulum network	5	4.42478	0.0791263	PIGF, TMEM38A, EMD, PIGA, NSDHL	74	284	12782	3.04102	1	0.547946	63.8742
UP_SEQ_FEATURE	domain:Chromo	2	1.76991	0.0807904	MSL3, CBX4	108	15	19113	23.5963	1	0.996287	69.9024
GOTERM_BP_FAT	GO:0016481~negative regulation of transcription	7	6.19469	0.0817484	ATF7IP, CBX4, LEF1, OLIG2, SKIL, BCOR, FOXP3	90	459	13528	2.29233	1	0.844141	73.8225
GOTERM_MF_FAT	GO:0031072~heat shock protein binding	3	2.65487	0.0862845	BCOR, DNAJA2, HDAC6	87	74	12983	6.04986	1	0.813326	69.6531
SP_PIR_KEYWORDS	homodimer	3	2.65487	0.0879327	G6PD, TFAP2A, FLNA	108	89	19235	6.00343	1	0.590493	68.2694
GOTERM_BP_FAT	GO:0032259~methylation	3	2.65487	0.0892666	ATF7IP, METTL5, FTSJ1	90	76	13528	5.93333	1	0.863673	76.9952
SP_PIR_KEYWORDS	dna-binding	16	14.1593	0.0937098	TAF1, KLF7, AIFM1, KLF13, ZNF770, TFE3, LEF1, HOXD1, FOXP3, CIC, ZNF75D, NONO, ZNF711, POU3F4, TFAP2A, OLIG2	108	1868	19235	1.5255	1	0.597069	70.6869
SP_PIR_KEYWORDS	zinc-finger	15	13.2743	0.0946393	KLF7, KLF13, ZNF770, FOXP3, RNF214, SF3A2, MKRN3, ZNF75D, RSPRY1, UBR5, IKBKG, ZNF711, PHF8, DNAJA2, HDAC6	108	1718	19235	1.55502	1	0.583855	71.0596
GOTERM_BP_FAT	GO:0016071~mRNA metabolic process	6	5.30973	0.0967371	NONO, HNRNPM, PPP4R2, SF3A2, XAB2, RBMX	90	370	13528	2.43748	1	0.880099	79.7883
GOTERM_BP_FAT	GO:0042157~lipoprotein metabolic process	3	2.65487	0.0973534	PIGF, CHM, PIGA	90	80	13528	5.63667	1	0.876299	80.004
