# Supplementary material for: Differences among brain tumor stem cell types and fetal neural stem cells in focal regions of histone modifications and DNA methylation, broad regions of modifications, and bivalent promoters
Source: BMC Genomics. 2014 Aug 27;15(1):724. doi: 10.1186/1471-2164-15-724 (PMC4155105; doi:10.1186/1471-2164-15-724)
Supplement: Supplementary file 51 — Additional file 51: Output of DAVID gene classification tool for genes that are bivalent (H3K4me3+/H3K9me3+) in their promoters in fNSCs and are only H3K9me3+ in all BTSC types. (XLS 34 KB) [file 12864_2014_6396_MOESM51_ESM.xls]

## Sheet: DAVIDchart_fNSCK4K9toK9onlyallB
Category	Term	Count	%	PValue	Genes	List Total	Pop Hits	Pop Total	Fold Enrichment	Bonferroni	Benjamini	FDR
UP_SEQ_FEATURE	repeat:PXXP 2	9	28.125	5.95814e-22	PCDHA6, PCDHA7, PCDHA8, PCDHA2, PCDHA3, PCDHA4, PCDHA5, PCDHA1, PCDHAC2, PCDHA10, PCDHA11, PCDHA12, PCDHA13	31	10	19113	554.894	6.49437e-20	6.49437e-20	6.72031e-19
UP_SEQ_FEATURE	repeat:PXXP 4	9	28.125	5.95814e-22	PCDHA6, PCDHA7, PCDHA8, PCDHA2, PCDHA3, PCDHA4, PCDHA5, PCDHA1, PCDHAC2, PCDHA10, PCDHA11, PCDHA12, PCDHA13	31	10	19113	554.894	6.49437e-20	6.49437e-20	6.72031e-19
UP_SEQ_FEATURE	repeat:PXXP 1	9	28.125	5.95814e-22	PCDHA6, PCDHA7, PCDHA8, PCDHA2, PCDHA3, PCDHA4, PCDHA5, PCDHA1, PCDHAC2, PCDHA10, PCDHA11, PCDHA12, PCDHA13	31	10	19113	554.894	6.49437e-20	6.49437e-20	6.72031e-19
UP_SEQ_FEATURE	repeat:PXXP 3	9	28.125	5.95814e-22	PCDHA6, PCDHA7, PCDHA8, PCDHA2, PCDHA3, PCDHA4, PCDHA5, PCDHA1, PCDHAC2, PCDHA10, PCDHA11, PCDHA12, PCDHA13	31	10	19113	554.894	6.49437e-20	6.49437e-20	6.72031e-19
UP_SEQ_FEATURE	repeat:PXXP 5	9	28.125	5.95814e-22	PCDHA6, PCDHA7, PCDHA8, PCDHA2, PCDHA3, PCDHA4, PCDHA5, PCDHA1, PCDHAC2, PCDHA10, PCDHA11, PCDHA12, PCDHA13	31	10	19113	554.894	6.49437e-20	6.49437e-20	6.72031e-19
INTERPRO	IPR013164:Cadherin, N-terminal	10	31.25	7.63729e-17	PCDHA6, PCDHA7, PCDHA8, PCDHA2, PCDHA3, PCDHA4, PCDHA5, PCDHGA8, PCDHA1, PCDHAC2, PCDHA10, PCDHA11, PCDHA12, PCDHA13	26	58	16659	110.471	4.66294e-15	4.66294e-15	9.99201e-14
UP_SEQ_FEATURE	domain:Cadherin 6	10	31.25	1.38259e-15	PCDHA6, PCDHA7, PCDHA8, PCDHA2, PCDHA3, PCDHA4, PCDHA5, PCDHGA8, PCDHA1, PCDHAC2, PCDHA10, PCDHA11, PCDHA12, PCDHA13	31	73	19113	84.4587	1.45217e-13	7.26086e-14	1.4988e-12
SMART	SM00112:CA	10	31.25	1.60431e-14	PCDHA6, PCDHA7, PCDHA8, PCDHA2, PCDHA3, PCDHA4, PCDHA5, PCDHGA8, PCDHA1, PCDHAC2, PCDHA10, PCDHA11, PCDHA12, PCDHA13	16	108	9079	52.5405	1.12688e-13	1.12688e-13	8.30447e-12
UP_SEQ_FEATURE	domain:Cadherin 5	10	31.25	1.6443e-14	PCDHA6, PCDHA7, PCDHA8, PCDHA2, PCDHA3, PCDHA4, PCDHA5, PCDHGA8, PCDHA1, PCDHAC2, PCDHA10, PCDHA11, PCDHA12, PCDHA13	31	95	19113	64.8998	1.79101e-12	5.96967e-13	1.85296e-11
INTERPRO	IPR002126:Cadherin	10	31.25	2.6952e-14	PCDHA6, PCDHA7, PCDHA8, PCDHA2, PCDHA3, PCDHA4, PCDHA5, PCDHGA8, PCDHA1, PCDHAC2, PCDHA10, PCDHA11, PCDHA12, PCDHA13	26	108	16659	59.3269	1.13309e-12	5.66547e-13	2.49689e-11
UP_SEQ_FEATURE	domain:Cadherin 4	10	31.25	3.19238e-14	PCDHA6, PCDHA7, PCDHA8, PCDHA2, PCDHA3, PCDHA4, PCDHA5, PCDHGA8, PCDHA1, PCDHAC2, PCDHA10, PCDHA11, PCDHA12, PCDHA13	31	102	19113	60.4459	3.48521e-12	8.71303e-13	3.606e-11
UP_SEQ_FEATURE	domain:Cadherin 3	10	31.25	3.19238e-14	PCDHA6, PCDHA7, PCDHA8, PCDHA2, PCDHA3, PCDHA4, PCDHA5, PCDHGA8, PCDHA1, PCDHAC2, PCDHA10, PCDHA11, PCDHA12, PCDHA13	31	102	19113	60.4459	3.48521e-12	8.71303e-13	3.606e-11
UP_SEQ_FEATURE	domain:Cadherin 1	10	31.25	4.17542e-14	PCDHA6, PCDHA7, PCDHA8, PCDHA2, PCDHA3, PCDHA4, PCDHA5, PCDHGA8, PCDHA1, PCDHAC2, PCDHA10, PCDHA11, PCDHA12, PCDHA13	31	105	19113	58.7189	4.55014e-12	9.1005e-13	4.70846e-11
UP_SEQ_FEATURE	domain:Cadherin 2	10	31.25	4.17542e-14	PCDHA6, PCDHA7, PCDHA8, PCDHA2, PCDHA3, PCDHA4, PCDHA5, PCDHGA8, PCDHA1, PCDHAC2, PCDHA10, PCDHA11, PCDHA12, PCDHA13	31	105	19113	58.7189	4.55014e-12	9.1005e-13	4.70846e-11
UP_SEQ_FEATURE	region of interest:5 X 4 AA repeats of P-X-X-P	6	18.75	1.40612e-13	PCDHA6, PCDHA7, PCDHA8, PCDHA2, PCDHA4, PCDHA5, PCDHA1, PCDHA12	31	7	19113	528.47	1.53325e-11	2.5554e-12	1.58662e-10
GOTERM_BP_FAT	GO:0007156~homophilic cell adhesion	10	31.25	1.01641e-12	PCDHA6, PCDHA7, PCDHA8, PCDHA2, PCDHA3, PCDHA4, PCDHA5, PCDHGA8, PCDHA1, PCDHAC2, PCDHA10, PCDHA11, PCDHA12, PCDHA13	26	131	13528	39.7181	3.40497e-10	3.40497e-10	1.38106e-09
UP_SEQ_FEATURE	compositionally biased region:Poly-Lys	9	28.125	7.30199e-10	PCDHA6, PCDHA7, PCDHA8, PCDHA2, PCDHA3, PCDHA4, PCDHA5, PCDHA1, PCDHAC2, PCDHA10, PCDHA11, PCDHA12, PCDHA13	31	205	19113	27.068	7.95917e-08	1.13702e-08	8.23608e-07
GOTERM_BP_FAT	GO:0016337~cell-cell adhesion	10	31.25	8.25559e-10	PCDHA6, PCDHA7, PCDHA8, PCDHA2, PCDHA3, PCDHA4, PCDHA5, PCDHGA8, PCDHA1, PCDHAC2, PCDHA10, PCDHA11, PCDHA12, PCDHA13	26	276	13528	18.8517	2.76562e-07	1.38281e-07	1.12174e-06
SP_PIR_KEYWORDS	cell adhesion	10	31.25	1.02868e-08	PCDHA6, PCDHA7, PCDHA8, PCDHA2, PCDHA3, PCDHA4, PCDHA5, PCDHGA8, PCDHA1, PCDHAC2, PCDHA10, PCDHA11, PCDHA12, PCDHA13	31	422	19235	14.7034	6.89215e-07	6.89215e-07	1.05504e-05
UP_SEQ_FEATURE	repeat:PXXP 6	4	12.5	1.39431e-08	PCDHA3, PCDHA4, PCDHA10, PCDHA11, PCDHA1, PCDHA13, PCDHAC2	31	4	19113	616.548	1.51979e-06	1.89974e-07	1.57267e-05
UP_SEQ_FEATURE	region of interest:6 X 4 AA repeats of P-X-X-P	4	12.5	1.39431e-08	PCDHA3, PCDHA4, PCDHA10, PCDHA11, PCDHA1, PCDHA13, PCDHAC2	31	4	19113	616.548	1.51979e-06	1.89974e-07	1.57267e-05
SP_PIR_KEYWORDS	calcium	12	37.5	1.65446e-08	PCDHA6, PCDHA7, ARSD, PCDHA8, PCDHA2, PCDHA3, PCDHA4, PCDHA5, PCDHGA8, PCDHA1, PCDHAC2, PCDHA10, NOS3, PCDHA11, PCDHA12, PCDHA13	31	803	19235	9.27249	1.10849e-06	5.54244e-07	1.69687e-05
GOTERM_MF_FAT	GO:0005509~calcium ion binding	12	37.5	1.29219e-07	PCDHA6, PCDHA7, ARSD, PCDHA8, PCDHA2, PCDHA3, PCDHA4, PCDHA5, PCDHGA8, PCDHA1, PCDHAC2, PCDHA10, NOS3, PCDHA11, PCDHA12, PCDHA13	24	919	12983	7.06366	9.94982e-06	9.94982e-06	0.000136334
GOTERM_BP_FAT	GO:0007155~cell adhesion	10	31.25	2.44136e-06	PCDHA6, PCDHA7, PCDHA8, PCDHA2, PCDHA3, PCDHA4, PCDHA5, PCDHGA8, PCDHA1, PCDHAC2, PCDHA10, PCDHA11, PCDHA12, PCDHA13	26	700	13528	7.43297	0.000817524	0.000272582	0.0033172
GOTERM_BP_FAT	GO:0022610~biological adhesion	10	31.25	2.47038e-06	PCDHA6, PCDHA7, PCDHA8, PCDHA2, PCDHA3, PCDHA4, PCDHA5, PCDHGA8, PCDHA1, PCDHAC2, PCDHA10, PCDHA11, PCDHA12, PCDHA13	26	701	13528	7.42236	0.000827235	0.000206873	0.00335662
SP_PIR_KEYWORDS	cell membrane	13	40.625	5.64103e-05	PCDHA6, PCDHA7, PCDHA8, SLC22A18, PCDHA2, PCDHA3, OPRL1, PCDHA4, PCDHA5, PCDHGA8, PCDHA1, PCDHAC2, PCDHA10, NOS3, PCDHA11, PCDHA12, PCDHA13	31	2194	19235	3.67652	0.00377246	0.00125907	0.057841
SP_PIR_KEYWORDS	signal	15	46.875	0.000145269	PCDHA6, PCDHA7, PCDHA8, RARRES2, ARSD, PCDHA2, PCDHA3, PCDHA4, PM20D1, PCDHA5, PCDHGA8, PCDHA1, PCDHAC2, LEP, PCDHA10, PCDHA11, PCDHA12, PCDHA13, LOC619207	31	3250	19235	2.86377	0.00968651	0.00243047	0.148892
UP_SEQ_FEATURE	signal peptide	15	46.875	0.000155858	PCDHA6, PCDHA7, PCDHA8, RARRES2, ARSD, PCDHA2, PCDHA3, PCDHA4, PM20D1, PCDHA5, PCDHGA8, PCDHA1, PCDHAC2, LEP, PCDHA10, PCDHA11, PCDHA12, PCDHA13, LOC619207	31	3250	19113	2.84561	0.0168463	0.00188598	0.175655
GOTERM_MF_FAT	GO:0046872~metal ion binding	17	53.125	0.000230871	PCDHA6, ZNF555, PCDHA7, PCDHA8, ARSD, ZNF454, PCDHA2, PCDHA3, ZNF354C, PCDHA4, PM20D1, PCDHA5, PCDHGA8, PCDHA1, PCDHAC2, BIRC8, PCDHA10, NOS3, PCDHA11, PCDHA12, PCDHA13	24	4140	12983	2.22133	0.017622	0.00885018	0.243314
GOTERM_CC_FAT	GO:0044459~plasma membrane part	12	37.5	0.000251407	PCDHA6, PCDHA7, PCDHA8, SLC22A18, PCDHA2, PCDHA3, OPRL1, PCDHA4, PCDHA5, RGS19, PCDHA1, PCDHAC2, PCDHA10, NOS3, PCDHA11, PCDHA13	22	2203	12782	3.16478	0.0142298	0.0142298	0.248921
GOTERM_MF_FAT	GO:0043169~cation binding	17	53.125	0.000260918	PCDHA6, ZNF555, PCDHA7, PCDHA8, ARSD, ZNF454, PCDHA2, PCDHA3, ZNF354C, PCDHA4, PM20D1, PCDHA5, PCDHGA8, PCDHA1, PCDHAC2, BIRC8, PCDHA10, NOS3, PCDHA11, PCDHA12, PCDHA13	24	4179	12983	2.2006	0.0198928	0.00667539	0.274941
GOTERM_MF_FAT	GO:0043167~ion binding	17	53.125	0.000315961	PCDHA6, ZNF555, PCDHA7, PCDHA8, ARSD, ZNF454, PCDHA2, PCDHA3, ZNF354C, PCDHA4, PM20D1, PCDHA5, PCDHGA8, PCDHA1, PCDHAC2, BIRC8, PCDHA10, NOS3, PCDHA11, PCDHA12, PCDHA13	24	4241	12983	2.16843	0.0240392	0.00606475	0.332855
GOTERM_CC_FAT	GO:0005887~integral to plasma membrane	9	28.125	0.000366954	PCDHA6, PCDHA7, PCDHA8, PCDHA2, OPRL1, PCDHA3, PCDHA4, PCDHA5, PCDHA1, PCDHAC2, PCDHA10, PCDHA11, PCDHA13	22	1188	12782	4.40152	0.0207029	0.0104056	0.363138
GOTERM_CC_FAT	GO:0031226~intrinsic to plasma membrane	9	28.125	0.000428085	PCDHA6, PCDHA7, PCDHA8, PCDHA2, OPRL1, PCDHA3, PCDHA4, PCDHA5, PCDHA1, PCDHAC2, PCDHA10, PCDHA11, PCDHA13	22	1215	12782	4.3037	0.0241107	0.00810236	0.423519
GOTERM_CC_FAT	GO:0005886~plasma membrane	14	43.75	0.00207724	PCDHA6, PCDHA7, PCDHA8, SLC22A18, PCDHA2, PCDHA3, OPRL1, PCDHA4, PCDHA5, PCDHGA8, RGS19, PCDHA1, PCDHAC2, PCDHA10, NOS3, PCDHA11, PCDHA12, PCDHA13	22	3777	12782	2.15356	0.111771	0.0291967	2.04005
UP_SEQ_FEATURE	region of interest:4 X 4 AA repeats of P-X-X-P	2	6.25	0.0047017	PCDHA6, PCDHA8, PCDHA10, PCDHA13, PCDHAC2	31	3	19113	411.032	0.401718	0.0500722	5.17684
UP_SEQ_FEATURE	glycosylation site:N-linked (GlcNAc...)	14	43.75	0.00621458	PCDHA6, PCDHA7, PCDHA8, ARSD, PCDHA2, PCDHA3, OPRL1, PCDHA4, PM20D1, PCDHA5, PCDHGA8, PCDHA1, PCDHAC2, PCDHA10, PCDHA11, PCDHA12, PCDHA13, LOC619207	31	4129	19113	2.0905	0.493131	0.0599037	6.78992
UP_SEQ_FEATURE	topological domain:Extracellular	11	34.375	0.00660821	PCDHA6, PCDHA7, PCDHA8, PCDHA2, PCDHA3, OPRL1, PCDHA4, PCDHA5, PCDHGA8, PCDHA1, PCDHAC2, PCDHA10, PCDHA11, PCDHA12, PCDHA13	31	2719	19113	2.49431	0.514553	0.0584462	7.2055
SP_PIR_KEYWORDS	glycoprotein	14	43.75	0.00870965	PCDHA6, PCDHA7, PCDHA8, ARSD, PCDHA2, PCDHA3, OPRL1, PCDHA4, PM20D1, PCDHA5, PCDHGA8, PCDHA1, PCDHAC2, PCDHA10, PCDHA11, PCDHA12, PCDHA13, LOC619207	31	4318	19235	2.01176	0.443508	0.110611	8.5813
UP_SEQ_FEATURE	topological domain:Cytoplasmic	12	37.5	0.0103707	PCDHA6, PCDHA7, ATG9B, PCDHA8, PCDHA2, PCDHA3, OPRL1, PCDHA4, PCDHA5, PCDHGA8, PCDHA1, PCDHAC2, PCDHA10, PCDHA11, PCDHA12, PCDHA13	31	3374	19113	2.19282	0.679	0.0836974	11.0935
SP_PIR_KEYWORDS	polymorphism	25	78.125	0.0173323	ZNF555, PCDHA6, PCDHA7, PCDHA8, ARSD, SLC22A18, ASS1, PCDHA2, PCDHA3, PCDHA4, PCDHA5, PCDHGA8, SLC22A18AS, PCDHA1, PCDHAC2, PCDHA10, BIRC8, RPP30, NOS3, PCDHA11, PCDHA13, FAM83G, ATG9B, ZNF454, ZNF354C, PM20D1, SCRN1, LEP, C20ORF201	31	11550	19235	1.34304	0.69008	0.177363	16.4165
GOTERM_BP_FAT	GO:0001542~ovulation from ovarian follicle	2	6.25	0.021961	LEP, NOS3	26	12	13528	86.7179	0.999412	0.774128	26.0459
GOTERM_BP_FAT	GO:0006525~arginine metabolic process	2	6.25	0.0237701	ASS1, NOS3	26	13	13528	80.0473	0.999684	0.738989	27.8831
GOTERM_BP_FAT	GO:0030728~ovulation	2	6.25	0.0255759	LEP, NOS3	26	14	13528	74.3297	0.99983	0.710591	29.6747
UP_SEQ_FEATURE	sequence variant	25	78.125	0.0345278	ZNF555, PCDHA6, PCDHA7, PCDHA8, ARSD, SLC22A18, ASS1, PCDHA2, PCDHA3, PCDHA4, PCDHA5, PCDHGA8, SLC22A18AS, PCDHA1, PCDHAC2, PCDHA10, BIRC8, RPP30, NOS3, PCDHA11, PCDHA13, FAM83G, ATG9B, ZNF454, ZNF354C, PM20D1, SCRN1, LEP, C20ORF201	31	11992	19113	1.28533	0.978291	0.239344	32.7214
SP_PIR_KEYWORDS	alternative splicing	18	56.25	0.0369202	PCDHA6, ZNF555, PCDHA7, ATG9B, PCDHA8, ARSD, PCDHA2, OPRL1, PCDHA3, PCDHA4, PM20D1, PCDHA5, PCDHGA8, PCDHA1, SLC22A18AS, PCDHAC2, PCDHA10, PCDHA11, C20ORF201, PCDHA12, PCDHA13, FAM83G	31	7488	19235	1.49155	0.919579	0.302371	32.0115
UP_SEQ_FEATURE	splice variant	18	56.25	0.037778	PCDHA6, ZNF555, PCDHA7, ATG9B, PCDHA8, ARSD, PCDHA2, OPRL1, PCDHA3, PCDHA4, PM20D1, PCDHA5, PCDHGA8, PCDHA1, SLC22A18AS, PCDHAC2, PCDHA10, PCDHA11, C20ORF201, PCDHA12, PCDHA13, FAM83G	31	7458	19113	1.48805	0.984968	0.244095	35.2323
KEGG_PATHWAY	hsa00330:Arginine and proline metabolism	2	6.25	0.0410559	ASS1, NOS3	5	53	5085	38.3774	0.314291	0.314291	21.4366
SP_PIR_KEYWORDS	Secreted	7	21.875	0.0432913	PCDHA6, LEP, RARRES2, PCDHA8, PCDHA4, PM20D1, PCDHA10, PCDHA1, PCDHA13, LOC619207, PCDHAC2	31	1689	19235	2.57157	0.948448	0.309712	36.4858
SP_PIR_KEYWORDS	palmitate	3	9.375	0.0433372	OPRL1, RGS19, NOS3	31	213	19235	8.73921	0.948614	0.280947	36.517
SP_PIR_KEYWORDS	autophagy	2	6.25	0.0472711	ATG9B, RGS19	31	31	19235	40.0312	0.961011	0.277073	39.1441
UP_SEQ_FEATURE	transmembrane region	13	40.625	0.0608874	PCDHA6, PCDHA7, ATG9B, PCDHA8, SLC22A18, PCDHA2, PCDHA3, OPRL1, PCDHA4, PCDHA5, PCDHGA8, PCDHA1, PCDHAC2, PCDHA10, PCDHA11, PCDHA12, PCDHA13	31	4911	19113	1.63208	0.998938	0.348163	50.7647
GOTERM_CC_FAT	GO:0031224~intrinsic to membrane	14	43.75	0.0625963	PCDHA6, PCDHA7, ATG9B, PCDHA8, SLC22A18, PCDHA2, PCDHA3, OPRL1, PCDHA4, PCDHA5, PCDHGA8, RGS19, PCDHA1, PCDHAC2, PCDHA10, PCDHA11, PCDHA12, PCDHA13	22	5485	12782	1.48295	0.974892	0.521409	47.3096
SP_PIR_KEYWORDS	transmembrane	13	40.625	0.0634656	PCDHA6, PCDHA7, ATG9B, PCDHA8, SLC22A18, PCDHA2, PCDHA3, OPRL1, PCDHA4, PCDHA5, PCDHGA8, PCDHA1, PCDHAC2, PCDHA10, PCDHA11, PCDHA12, PCDHA13	31	4973	19235	1.62202	0.987638	0.329261	48.9567
GOTERM_BP_FAT	GO:0006914~autophagy	2	6.25	0.0679661	ATG9B, RGS19	26	38	13528	27.3846	1	0.947525	61.572
SP_PIR_KEYWORDS	membrane	15	46.875	0.07482	PCDHA6, PCDHA7, ATG9B, PCDHA8, SLC22A18, PCDHA2, PCDHA3, OPRL1, PCDHA4, PCDHA5, PCDHGA8, RGS19, PCDHA1, PCDHAC2, PCDHA10, NOS3, PCDHA11, PCDHA12, PCDHA13	31	6256	19235	1.48773	0.99454	0.352217	54.9592
UP_SEQ_FEATURE	zinc finger region:C2H2-type 11	3	9.375	0.0769423	ZNF555, ZNF454, ZNF354C	31	293	19113	6.31278	0.999838	0.401512	59.467
GOTERM_BP_FAT	GO:0051346~negative regulation of hydrolase activity	2	6.25	0.0851011	BIRC8, NOS3	26	48	13528	21.6795	1	0.963506	70.1359
GOTERM_BP_FAT	GO:0009064~glutamine family amino acid metabolic process	2	6.25	0.0918701	ASS1, NOS3	26	52	13528	20.0118	1	0.960376	73.0023
GOTERM_BP_FAT	GO:0043086~negative regulation of catalytic activity	3	9.375	0.0921132	OPRL1, BIRC8, NOS3	26	277	13528	5.6351	1	0.947292	73.1003
COG_ONTOLOGY	Inorganic ion transport and metabolism	2	6.25	0.0931261	ARSD, NOS3	8	27	1950	18.0556	0.254169	0.254169	26.4875
UP_SEQ_FEATURE	domain:KRAB	3	9.375	0.0952335	ZNF555, ZNF454, ZNF354C	31	332	19113	5.57122	0.999982	0.454488	67.6581
UP_SEQ_FEATURE	zinc finger region:C2H2-type 10	3	9.375	0.0962035	ZNF555, ZNF454, ZNF354C	31	334	19113	5.53786	0.999984	0.440263	68.047
INTERPRO	IPR001909:Krueppel-associated box	3	9.375	0.0985733	ZNF555, ZNF454, ZNF354C	26	355	16659	5.41463	0.987204	0.766102	61.7279
GOTERM_CC_FAT	GO:0005576~extracellular region	7	21.875	0.0991136	PCDHA6, LEP, RARRES2, PCDHA8, PCDHA4, PM20D1, PCDHA10, PCDHA1, PCDHA13, LOC619207, PCDHAC2	22	2010	12782	2.02338	0.997393	0.629007	64.4631
