# Supplementary material for: Differences among brain tumor stem cell types and fetal neural stem cells in focal regions of histone modifications and DNA methylation, broad regions of modifications, and bivalent promoters
Source: BMC Genomics. 2014 Aug 27;15(1):724. doi: 10.1186/1471-2164-15-724 (PMC4155105; doi:10.1186/1471-2164-15-724)
Supplement: Supplementary file 52 — Additional file 52: List of bivalent promoters and associated genes (H3K4me3+/H3K27me3+) in all five cell types. (XLS 30 KB) [file 12864_2014_6396_MOESM52_ESM.xls]

## Sheet: promoters only
CHR10_124900359_124904678
CHR10_13665520_13669772
CHR10_15941753_15946025
CHR10_22669129_22675181
CHR10_23517965_23522215
CHR10_3204218_3208503
CHR10_63697722_63701972
CHR11_123116823_123121073
CHR11_123994480_123998849
CHR1_117946626_117950876
CHR11_36569144_36573418
CHR1_14004_23197
CHR1_146397679_146402059
CHR1_147665034_147670666
CHR1_152561159_152567649
CHR11_6208021_6217659
CHR11_65303368_65311854
CHR11_67027666_67036178
CHR11_67104358_67108611
CHR11_69198513_69202846
CHR1_171947202_171952078
CHR1_1968268_1972697
CHR1_205881586_205885891
CHR12_100194547_100198797
CHR12_106677900_106682651
CHR12_10766411_10770678
CHR12_112887748_112891999
CHR12_116111746_116116183
CHR1_221603274_221607597
CHR12_45759165_45763501
CHR12_81601564_81606158
CHR1_29429278_29436360
CHR13_24758826_24763204
CHR1_32699744_32703994
CHR1_35878914_35883230
CHR1_37833333_37837609
CHR1_38284143_38288537
CHR14_22127202_22131469
CHR14_22133486_22141195
CHR14_35858834_35863096
CHR14_75684511_75688767
CHR15_74135853_74140103
CHR16_13918023_13922291
CHR16_56788407_56792783
CHR16_56980393_56984673
CHR16_83601879_83606142
CHR16_8619548_8623798
CHR17_30492670_30500145
CHR17_32365111_32370265
CHR17_32376787_32381157
CHR17_33076838_33081100
CHR17_35387085_35391434
CHR18_54954604_54958866
CHR18_55176713_55180971
CHR19_16744_26754
CHR19_49244503_49248753
CHR19_50659592_50665760
CHR19_51055857_51061730
CHR19_51538633_51542947
CHR1_95310321_95314571
CHR20_18213169_18217906
CHR20_30157677_30161943
CHR20_35752347_35756616
CHR20_36531372_36535649
CHR20_42713024_42717290
CHR20_61959509_61967889
CHR2_111587483_111598543
CHR2_118487349_118495288
CHR2_118559019_118565603
CHR2_196641026_196645281
CHR22_17511404_17515662
CHR22_29317083_29321394
CHR2_240723639_240732246
CHR22_48630032_48634282
CHR3_102713968_102721156
CHR3_125156669_125166386
CHR3_139385337_139389850
CHR3_142249443_142254182
CHR3_194117572_194122144
CHR3_3195635_3199890
CHR4_109303487_109312527
CHR5_128454838_128459112
CHR5_156501703_156505953
CHR5_168939854_168944104
CHR5_176948318_176952568
CHR6_165994797_165999532
CHR6_28422237_28426487
CHR6_38778105_38782395
CHR6_44388291_44392541
CHR6_84993283_84997545
CHR7_101242504_101248351
CHR7_112545123_112549373
CHR7_120284663_120288913
CHR7_120374552_120378855
CHR7_140356181_140364716
CHR7_150351769_150357219
CHR7_154938675_154944334
CHR7_156492468_156499486
CHR7_33907346_33912449
CHR7_89708944_89713210
CHR7_93470769_93475126
CHR8_117952312_117959682
CHR8_118598710_118602960
CHR8_12088235_12092500
CHR8_124846383_124850812
CHR8_16925618_16929868
CHR8_57283368_57289892
CHR8_670476_679300
CHR9_106546289_106550539
CHR9_138276423_138281008
CHR9_2001718_2006091
CHRX_102395994_102400277
CHRX_119262353_119269384

## Sheet: promoters and genes
promo	symbol
CHR6_44388291_44392541	AARS2
CHR17_32376787_32381157	AATF
CHR7_150351769_150357219	ABCB8
CHR14_22133486_22141195	ABHD4
CHR7_150351769_150357219	ACCN3
CHR20_42713024_42717290	ADA
CHR1_95310321_95314571	ALG14
CHR12_45759165_45763501	AMIGO2
CHR3_139385337_139389850	ARMC8
CHR7_150351769_150357219	ATG9B
CHR1_152561159_152567649	ATP8B2
CHR2_111587483_111598543	BCL2L11
CHR7_93470769_93475126	BET1
CHR10_124900359_124904678	BUB3
CHR10_15941753_15946025	C10orf97
CHR11_36569144_36573418	C11orf74
CHR14_75684511_75688767	C14orf118
CHR15_74135853_74140103	C15orf27
CHR16_8619548_8623798	C16orf68
CHR20_61959509_61967889	C20orf135
CHR3_194117572_194122144	C3orf59
CHR3_125156669_125166386	CCDC14
CHR2_118487349_118495288	CCDC93
CHR5_168939854_168944104	CCDC99
CHR11_67027666_67036178	CDK2AP2
CHR8_57283368_57289892	CHCHD7
CHR11_6208021_6217659	CNGA4
CHR3_3195635_3199890	CRBN
CHR12_10766411_10770678	CSDA
CHR16_56788407_56792783	CSNK2A2
CHR20_35752347_35756616	CTNNBL1
CHR7_101242504_101248351	CUX1
CHR14_22127202_22131469	DAD1
CHR17_33076838_33081100	DDX52
CHR22_17511404_17515662	DGCR14
CHR11_65303368_65311854	DKFZp761E198
CHR2_196641026_196645281	DNAH7
CHR8_16925618_16929868	EFHA2
CHR7_154938675_154944334	EN2
CHR16_13918023_13922291	ERCC4
CHR8_670476_679300	ERICH1
CHR1_117946626_117950876	FAM46C
CHR8_124846383_124850812	FAM91A1
CHR12_116111746_116116183	FBXO21
CHR19_50659592_50665760	FOSB
CHR19_51055857_51061730	FOXA3
CHR16_56980393_56984673	GINS3
CHR6_38778105_38782395	GLO1
CHR1_37833333_37837609	GNL2
CHR11_67104358_67108611	GSTP1
CHR7_120374552_120378855	ING3
CHR2_118559019_118565603	INSIG2
CHR5_128454838_128459112	ISOC1
CHR6_84993283_84997545	KIAA1009
CHR20_36531372_36535649	KIAA1219
CHR1_171947202_171952078	KLHL20
CHR4_109303487_109312527	LEF1
CHR17_32365111_32370265	LHX1
CHR18_55176713_55180971	LMAN1
CHR7_112545123_112549373	LOC401397
CHR7_156492468_156499486	LOC645249
CHR12_100194547_100198797	LOC653877
CHR14_35858834_35863096	MBIP
CHR1_29429278_29436360	MECR
CHR8_118598710_118602960	MED30
CHR5_156501703_156505953	MED7
CHR7_140356181_140364716	MRPS33
CHR13_24758826_24763204	MTMR6
CHR8_670476_679300	NA
CHR9_106546289_106550539	NIPSNAP3A
CHR17_30492670_30500145	NLE1
CHR11_69198513_69202846	ORAOV1
CHR2_240723639_240732246	OTOS
CHR11_65303368_65311854	OVOL1
CHR6_165994797_165999532	PDE10A
CHR22_29317083_29321394	PES1
CHR11_67027666_67036178	PITPNM1
CHR10_3204218_3208503	PITRM1
CHR8_57283368_57289892	PLAG1
CHR19_51538633_51542947	PPP5C
CHR12_106677900_106682651	PRDM4
CHR1_1968268_1972697	PRKCZ
CHR10_13665520_13669772	PRPF18
CHR1_35878914_35883230	PSMB2
CHR17_35387085_35391434	PSMD3
CHR10_23517965_23522215	PTF1A
CHR1_29429278_29436360	PTPRU
CHR9_138276423_138281008	QSOX2
CHR8_117952312_117959682	RAD21
CHR12_112887748_112891999	RBM19
CHR10_63697722_63701972	RTKN2
CHR3_102713968_102721156	SENP7
CHR9_2001718_2006091	SMARCA2
CHR10_22669129_22675181	SPAG6
CHR3_142249443_142254182	SPSB4
CHR1_221603274_221607597	SUSD4
CHR19_51055857_51061730	SYMPK
CHR11_123994480_123998849	TBRG1
CHRX_102395994_102400277	TCEAL8
CHR20_30157677_30161943	TM9SF4
CHR5_176948318_176952568	TMED9
CHR12_81601564_81606158	TMTC2
CHR20_61959509_61967889	TPD52L2
CHR7_120284663_120288913	TSPAN12
CHR3_139385337_139389850	TXNDC6
CHR17_30492670_30500145	UNC45B
CHR12_100194547_100198797	UTP20
CHR22_48630032_48634282	ZBED4
CHRX_119262353_119269384	ZBTB33
CHR16_83601879_83606142	ZDHHC7
CHR20_18213169_18217906	ZNF133
CHR11_123116823_123121073	ZNF202
CHR19_49244503_49248753	ZNF223
