# Supplementary material for: Differences among brain tumor stem cell types and fetal neural stem cells in focal regions of histone modifications and DNA methylation, broad regions of modifications, and bivalent promoters
Source: BMC Genomics. 2014 Aug 27;15(1):724. doi: 10.1186/1471-2164-15-724 (PMC4155105; doi:10.1186/1471-2164-15-724)
Supplement: Supplementary file 53 — Additional file 53: List of bivalent promoters and associated genes (H3K4me3+/H3K9me3+) in all five cell types. (XLS 26 KB) [file 12864_2014_6396_MOESM53_ESM.xls]

## Sheet: promoters only
promo
CHR10_133644667_133649887
CHR10_94434122_94440470
CHR12_132163609_132168304
CHR12_132213785_132218036
CHR12_132264567_132268967
CHR12_8992757_8997019
CHR12_93920859_93925142
CHR13_48444559_48449689
CHR14_68328780_68336443
CHR15_41445253_41456779
CHR15_54441435_54445685
CHR16_3386996_3394526
CHR18_31120797_31127670
CHR19_41671427_41675677
CHR19_41710260_41714510
CHR19_41848811_41853079
CHR19_41866869_41872891
CHR19_42686180_42690430
CHR19_42837379_42841653
CHR19_49143736_49147986
CHR19_49305880_49312501
CHR19_51792746_51799566
CHR19_57082259_57086509
CHR19_57099309_57103576
CHR19_57118999_57123290
CHR19_57181141_57185391
CHR19_57222580_57226929
CHR19_57290074_57294330
CHR19_61738628_61742883
CHR19_61795003_61799253
CHR19_62391180_62395430
CHR19_62758787_62766519
CHR19_62946520_62957973
CHR19_63201740_63210026
CHR19_63353207_63357460
CHR19_63478629_63482921
CHR1_152866311_152870561
CHR1_208565419_208570016
CHR1_35269128_35273425
CHR1_45983970_45992402
CHR1_84741061_84748331
CHR20_18213169_18217906
CHR20_47324621_47331589
CHR21_45061647_45068045
CHR21_46470088_46476619
CHR22_29693437_29698184
CHR22_35501310_35505601
CHR2_171490456_171494797
CHR2_227894718_227902438
CHR2_38953106_38961614
CHR2_86518453_86522762
CHR3_124399998_124404248
CHR3_124785866_124790226
CHR3_197714229_197718479
CHR3_197947811_197952061
CHR4_39204683_39209106
CHR4_455695_461340
CHR4_479509_486391
CHR5_118812602_118816871
CHR5_148628126_148632400
CHR5_150263834_150268125
CHR5_55043098_55047352
CHR7_149039580_149043830
CHR7_23108426_23112762
CHR7_32947890_32952795
CHR7_33068109_33072434
CHR7_87339979_87347104
CHR7_94120123_94126914
CHR7_96176349_96180639
CHR8_66915547_66919847
CHR9_114858067_114862317
CHR9_118485929_118492834
CHR9_123958510_123965419
CHR9_42005415_42012985
CHR9_44337568_44346752
CHR9_46679467_46688651
CHR9_88750806_88755424
CHR9_99210624_99214878
CHRX_149609002_149613254
CHRX_51827081_51832608
CHRX_74658850_74663100

## Sheet: promoters and genes
promo	symbol
CHR4_455695_461340	ABCA11P
CHR1_152866311_152870561	ADAR
CHR9_118485929_118492834	ASTN2
CHR14_68328780_68336443	C14orf181
CHR19_51792746_51799566	CALM3
CHR20_47324621_47331589	DDX27
CHR2_38953106_38961614	DHX57
CHR13_48444559_48449689	FNDC3A
CHR9_88750806_88755424	GAS1
CHR1_84741061_84748331	GNG5
CHR2_171490456_171494797	GORASP2
CHR1_208565419_208570016	HHAT
CHR10_94434122_94440470	HHEX
CHR5_118812602_118816871	HSD17B4
CHR1_45983970_45992402	IPP
CHR2_86518453_86522762	JMJD1A
CHR7_23108426_23112762	KLHL7
CHR7_149039580_149043830	KRBA1
CHR13_48444559_48449689	LOC647131
CHR21_46470088_46476619	LSS
CHR12_8992757_8997019	M6PR
CHRX_51827081_51832608	MAGED4B
CHR2_227894718_227902438	MFF
CHR15_54441435_54445685	MNS1
CHR22_29693437_29698184	MORC2
CHR9_123958510_123965419	MORN5
CHRX_149609002_149613254	MTMR1
CHRX_51827081_51832608	NA
CHR12_93920859_93925142	NDUFA12
CHR9_123958510_123965419	NDUFA8
CHR7_33068109_33072434	NT5C3
CHR8_66915547_66919847	PDE7A
CHR7_94120123_94126914	PEG10
CHR4_479509_486391	PIGG
CHR3_124785866_124790226	PTPLB
CHR22_35501310_35505601	RABL4
CHR3_197714229_197718479	RNF168
CHR3_124399998_124404248	SEC22A
CHR7_96176349_96180639	SHFM1
CHR7_87339979_87347104	SLC25A40
CHR21_45061647_45068045	SUMO3
CHR9_99210624_99214878	TDRD7
CHR15_54441435_54445685	TEX9
CHR15_41445253_41456779	TUBGCP4
CHR4_39204683_39209106	UGDH
CHRX_74658850_74663100	ZDHHC15
CHR19_61738628_61742883	ZFP28
CHR19_42837379_42841653	ZFP30
CHR9_114858067_114862317	ZFP37
CHR1_35269128_35273425	ZMYM6
CHR12_132213785_132218036	ZNF10
CHR20_18213169_18217906	ZNF133
CHR12_132163609_132168304	ZNF140
CHR16_3386996_3394526	ZNF174
CHR19_49143736_49147986	ZNF221
CHR19_49305880_49312501	ZNF225
CHR19_41710260_41714510	ZNF260
CHR19_62391180_62395430	ZNF264
CHR12_132264567_132268967	ZNF268
CHR5_150263834_150268125	ZNF300
CHR19_63353207_63357460	ZNF329
CHR19_57181141_57185391	ZNF350
CHR16_3386996_3394526	ZNF434
CHR19_41671427_41675677	ZNF566
CHR19_41866869_41872891	ZNF567
CHR19_57082259_57086509	ZNF577
CHR19_63201740_63210026	ZNF606
CHR19_57118999_57123290	ZNF613
CHR19_57222580_57226929	ZNF614
CHR19_57099309_57103576	ZNF649
CHR19_61795003_61799253	ZNF71
CHR19_62946520_62957973	ZNF776
CHR19_42686180_42690430	ZNF793
CHR19_63478629_63482921	ZNF8
CHR20_47324621_47331589	ZNFX1
CHR15_41445253_41456779	ZSCAN29
