# Supplementary material for: Differences among brain tumor stem cell types and fetal neural stem cells in focal regions of histone modifications and DNA methylation, broad regions of modifications, and bivalent promoters
Source: BMC Genomics. 2014 Aug 27;15(1):724. doi: 10.1186/1471-2164-15-724 (PMC4155105; doi:10.1186/1471-2164-15-724)
Supplement: Supplementary file 54 — Additional file 54: List of bivalent promoters and associated genes (H3K4me3+/H3K27me3+) in fNSCs and not bivalent in any BTSC. (XLS 18 KB) [file 12864_2014_6396_MOESM54_ESM.xls]

## Sheet: fNSCgain_BTSCnot_K4K27.promoonl
CHR10_118418721_118422971	C10orf82
CHR10_123859043_123863293	TACC2
CHR11_111539257_111544054	IL18,TEX12
CHR11_12085213_12089463	MICAL2
CHR11_2874026_2885046	SLC22A18,SLC22A18AS
CHR12_108754845_108759095	TRPV4
CHR12_112256468_112260808	SLC24A6
CHR17_23756596_23760855	no_genemapped
CHR19_48997676_49001939	LYPD5
CHR1_32051567_32057710	SPOCD1
CHR20_30587111_30591361	C20orf112
CHR20_43409728_43413978	SDC4
CHR21_26866561_26870974	CYYR1
CHR22_15942357_15946654	no_genemapped
CHR22_19726769_19731019	LOC400891
CHR2_160626617_160630867	PLA2R1
CHR2_176691833_176696408	HOXD9
CHR2_241615052_241619302	SNED1
CHR2_45334828_45339084	UNQ6975
CHR2_47446466_47450720	TACSTD1
CHR3_50288021_50292271	C3orf45
CHR5_176759433_176767492	PFN3
CHR8_102570661_102574911	GRHL2
CHR9_123171575_123175866	STOM
CHR9_123894634_123899206	TTLL11
CHR9_21964116_21968538	CDKN2A
