# Supplementary material for: Differences among brain tumor stem cell types and fetal neural stem cells in focal regions of histone modifications and DNA methylation, broad regions of modifications, and bivalent promoters
Source: BMC Genomics. 2014 Aug 27;15(1):724. doi: 10.1186/1471-2164-15-724 (PMC4155105; doi:10.1186/1471-2164-15-724)
Supplement: Supplementary file 55 — Additional file 55: List of bivalent bivalent promoters and associated genes (H3K4me3+/H3K27me3+) in all BTSCs and not fNSCs. (XLS 16 KB) [file 12864_2014_6396_MOESM55_ESM.xls]

## Sheet: fNSCnot_BTSCgain_K4K27.promoonl
CHR7_64746711_64750961	FLJ25037
