# Supplementary material for: Differences among brain tumor stem cell types and fetal neural stem cells in focal regions of histone modifications and DNA methylation, broad regions of modifications, and bivalent promoters
Source: BMC Genomics. 2014 Aug 27;15(1):724. doi: 10.1186/1471-2164-15-724 (PMC4155105; doi:10.1186/1471-2164-15-724)
Supplement: Supplementary file 56 — Additional file 56: List of bivalent promoters and associated genes (H3K4me3+/H3K9me3+) in fNSCs and not bivalent in any BTSC. (XLS 18 KB) [file 12864_2014_6396_MOESM56_ESM.xls]

## Sheet: fNSCbivalent_BTSCnot_K4K9.promo
CHR10_26542099_26546349	GAD2
CHR11_20574021_20578465	SLC6A5
CHR11_44287542_44291792	ALX4
CHR12_118908530_118912780	CCDC64
CHR14_104141392_104145642	FLJ42486
CHR15_21482767_21487043	NDN
CHR15_72206497_72211247	LOC440287
CHR17_35273198_35278747	ZNFN1A3,ZPBP2
CHR19_13477567_13481817	CACNA1A
CHR19_3752060_3756310	MATK
CHR19_50517223_50521474	CKM
CHR19_54295189_54299439	SNRP70
CHR1_19859984_19865549	HTR6,LOC645970
CHR1_246083623_246087873	TRIM58
CHR1_60311264_60315514	C1orf87
CHR1_7371425_7375675	no_genemapped
CHR2_176691833_176696408	HOXD9
CHR2_45334828_45339084	UNQ6975
CHR4_102556640_102560890	BANK1
CHR4_8641786_8646102	CPZ
CHR5_50711214_50718745	ISL1,LOC642366
CHR8_143864260_143868510	LY6D
CHR8_38947353_38951642	HTRA4
CHRX_117510398_117514649	DOCK11
CHRX_135160440_135164701	RP11-535K18.3
CHRX_136472511_136476761	ZIC3
CHRX_149484226_149488500	MTM1
CHRX_152451273_152455523	ATP2B3
CHRX_50229727_50233977	DGKK
CHRX_69578043_69582478	DLG3
CHRY_22165190_22169440	TTTY13
