# Supplementary material for: Differences among brain tumor stem cell types and fetal neural stem cells in focal regions of histone modifications and DNA methylation, broad regions of modifications, and bivalent promoters
Source: BMC Genomics. 2014 Aug 27;15(1):724. doi: 10.1186/1471-2164-15-724 (PMC4155105; doi:10.1186/1471-2164-15-724)
Supplement: Supplementary file 57 — Additional file 57: List of bivalent promoters and associated genes (H3K4me3+/H3K9me3+) in all BTSCs and not fNSCs. (XLS 16 KB) [file 12864_2014_6396_MOESM57_ESM.xls]

## Sheet: fNSCnot_BTSCgain_K4K9.promoonly
CHR2_161869685_161873935	PSMD14
CHR8_168881_176528	FLJ45055,ZNF596
