# Supplementary material for: Differences among brain tumor stem cell types and fetal neural stem cells in focal regions of histone modifications and DNA methylation, broad regions of modifications, and bivalent promoters
Source: BMC Genomics. 2014 Aug 27;15(1):724. doi: 10.1186/1471-2164-15-724 (PMC4155105; doi:10.1186/1471-2164-15-724)
Supplement: Supplementary file 58 — Additional file 58: FDR < 0.2 datasets of positive promoters and associated genes by cell type (5 cell types × 4 epigenetic marks) and core and universe sets for BTSCs (28 worksheets). The initial worksheet contains contents and explanation. (XLS 10 MB) [file 12864_2014_6396_MOESM58_ESM.xls]

## Sheet: Contents
Name	Positive promoter set (and associated genes)
B12_K4_32095902	B12 cells/H3K4me3+ promoters
B25_K4_33970102	B25 cells/H3K4me3+ promoters
B48_K4_33975802	B48 cells/H3K4me3+ promoters
B73_K4_32118102	B73 cells/H3K4me3+ promoters
fNSC_K4_32007202	fNSC cells/H3K4me3+ promoters
B12_K27_33975502	B12 cells/H3K27me3+ promoters
B25_K27_38297402	B25 cells/H3K27me3+ promoters
B48_K27_38904402	B48 cells/H3K27me3+ promoters
B73_K27_33967202	B73 cells/H3K27me3+ promoters
fNSC_K27_32038802	fNSC cells/H3K27me3+ promoters
B12_K9_32038502	B12 cells/H3K9me3+ promoters
B25_K9_33963302	B25 cells/H3K9me3+ promoters
B48_K9_33969802	B48 cells/H3K9me3+ promoters
B73_K9_32006902	B73 cells/H3K9me3+ promoters
fNSC_K9_32251702	fNSC cells/H3K9me3+ promoters
B12_meC_32089502	B12 cells/meC+ (methylated DNA) promoters
B25_meC_33975202	B25 cells/meC+ (methylated DNA) promoters
B48_meC_33969502	B48 cells/meC+ (methylated DNA) promoters
B73_meC_32419902	B73 cells/meC+ (methylated DNA) promoters
fNSC_meC_32111102_01	fNSC cells/meC+ (methylated DNA) promoters
BTSC_K4core	"core" promoter set for H3K4me3+
BTSC_K27core	"core" promoter set for H3K27me3+
BTSC_K9core	"core" promoter set for H3K9me3+
BTSC_meCcore	"core" meC+ (DNA methylation) promoter set
BTSC_K4_universe	"universe" promoter set for H3K4me3+
BTSC_K27_universe	"universe" promoter set for H3K27me3+
BTSC_K9_universe	"universe" promoter set for H3K9me3+
BTSC_meC_universe	"universe" meC+ (DNA methylation) promoter set

## Sheet: B12_K4_32095902
CHR10_167142_172173	ZMYND11
CHR10_724856_729108	DIP2C
CHR10_1020848_1027781	GTPBP4
CHR10_1055099_1059355	C10orf110
CHR10_1084311_1088561	IDI1
CHR10_1088843_1096144	WDR37
CHR10_1543742_1547998	LOC642384
CHR10_3095394_3101568	LOC441546,PFKP
CHR10_3204218_3208503	PITRM1
CHR10_3816640_3820955	KLF6
CHR10_5436036_5440295	TUBAL3
CHR10_5441061_5445311	NET1
CHR10_5530760_5535018	CALML5
CHR10_5747791_5752047	ASB13
CHR10_5762885_5767562	LOC643967
CHR10_5894561_5898879	GDI2
CHR10_5968719_5977104	ANKRD16
CHR10_6058742_6063648	IL15RA
CHR10_6661494_6665744	PRKCQ
CHR10_7492704_7496956	no_genemapped
CHR10_7748170_7752440	ITIH5
CHR10_7866598_7873450	ATP5C1,KIN
CHR10_8133172_8138953	FLJ45983,GATA3
CHR10_11243557_11247896	CUGBP2
CHR10_11689808_11697164	LOC439951,USP6NL
CHR10_11820888_11825189	ECHDC3
CHR10_11901902_11906152	C10orf47
CHR10_12124064_12128529	UPF2
CHR10_12147476_12151744	DHTKD1
CHR10_12208198_12212453	SEC61A2
CHR10_12274470_12281649	NUDT5
CHR10_12428088_12432480	CAMK1D
CHR10_13178587_13182928	OPTN
CHR10_13238440_13244343	LOC441548,MCM10
CHR10_13426274_13433786	SEPHS1
CHR10_13584201_13588482	C10orf30
CHR10_13665520_13669772	PRPF18
CHR10_14089788_14094038	FRMD4A
CHR10_14685643_14689893	FAM107B
CHR10_14916730_14924083	ARMETL1,HSPA14
CHR10_14956937_14961654	LOC644885,SUV39H2
CHR10_15032745_15039600	DCLRE1C,LOC644890
CHR10_15175889_15182824	C10orf111,RPP38
CHR10_15249869_15254163	NMT2
CHR10_15452314_15456564	C10orf38
CHR10_15941753_15946025	C10orf97
CHR10_16898638_16902959	RSU1
CHR10_17282896_17287187	DNMT2
CHR10_17306975_17312758	VIM
CHR10_17535510_17539760	ST8SIA6
CHR10_17722629_17726936	STAM
CHR10_18979806_18984056	NSUN6
CHR10_18984818_18989089	ARL5B
CHR10_21501992_21506622	NEBL
CHR10_21852074_21858117	FLJ45187,LOC653301
CHR10_21859599_21864329	MLLT10
CHR10_22331726_22336156	DNAJC1
CHR10_22641804_22646080	COMMD3
CHR10_22646645_22650895	PCGF4
CHR10_22669129_22675181	LOC645276,SPAG6
CHR10_23042740_23046990	PIP5K2A
CHR10_23517965_23522215	PTF1A
CHR10_23764091_23768953	OTUD1
CHR10_25050219_25056050	no_genemapped
CHR10_27023100_27027380	PDSS1
CHR10_27189114_27193465	ABI1
CHR10_27480769_27486827	YME1L1
CHR10_27568968_27573218	ACBD5
CHR10_27578747_27582997	LOC387646
CHR10_27829720_27834004	RAB18
CHR10_28327233_28331485	ARMC4
CHR10_28858205_28864950	WAC
CHR10_29002929_29007194	BAMBI
CHR10_30063986_30068236	SVIL
CHR10_30376027_30380277	KIAA1462
CHR10_30677486_30681754	PAPD1
CHR10_30759363_30766876	MAP3K8
CHR10_31928583_31932839	no_genemapped
CHR10_32237034_32241284	ARHGAP12
CHR10_32256984_32261276	ARHGAP12
CHR10_32384471_32388721	KIF5B
CHR10_32675369_32679652	EPC1
CHR10_32706800_32711050	EPC1
CHR10_32771546_32776070	CCDC7
CHR10_33286078_33290704	ITGB1
CHR10_33662566_33667339	NRP1
CHR10_35140837_35147717	N/A,PARD3
CHR10_35418550_35423032	CUL2
CHR10_35452306_35460231	CREM,LOC646225
CHR10_35520560_35525585	CREM
CHR10_35662461_35666736	C10orf9
CHR10_35969618_35973868	FZD8
CHR10_38181792_38189992	ZNF248
CHR10_38304709_38309061	ZNF25
CHR10_42367393_42371762	no_genemapped
CHR10_42594764_42599014	BMS1L
CHR10_42950439_42954709	GALNACT-2
CHR10_43081623_43085873	RASGEF1A
CHR10_43211207_43216184	no_genemapped
CHR10_43389265_43393515	ZNF239
CHR10_43418360_43422630	ZNF485
CHR10_45186134_45190384	ALOX5
CHR10_45486978_45491767	ANUBL1
CHR10_46177788_46186263	LOC439962
CHR10_46388710_46394906	SYT15
CHR10_49992807_49997065	C10orf72
CHR10_50416328_50421090	ERCC6
CHR10_50639600_50643875	OGDHL
CHR10_51037901_51044827	LOC653252,PARG
CHR10_51155580_51159830	CTGLF1
CHR10_51231732_51235982	NCOA4
CHR10_51289929_51296892	TIMM23
CHR10_52052993_52058678	TMEM23
CHR10_52417623_52421873	PRKG1
CHR10_53128595_53132861	CSTF2T
CHR10_56230204_56234557	PCDH15
CHR10_57790277_57794540	ZWINT
CHR10_59695391_59701200	C10orf70,IPMK
CHR10_59761244_59765523	UBE2D1
CHR10_59811681_59815931	TFAM
CHR10_61335496_61339814	CCDC6
CHR10_62202189_62210666	CDC2
CHR10_62373079_62377511	RHOBTB1
CHR10_63327948_63332198	ARID5B
CHR10_63697722_63701972	PLEKHK1
CHR10_63800456_63804883	ZNF365
CHR10_64245371_64249633	EGR2
CHR10_64559558_64563888	no_genemapped
CHR10_64698238_64702488	JMJD1C
CHR10_64891494_64896227	no_genemapped
CHR10_64947628_64951878	REEP3
CHR10_69310932_69315602	SIRT1
CHR10_69504269_69508546	HERC4
CHR10_69758337_69767318	MAWBP
CHR10_69836202_69840540	RUFY2
CHR10_69901134_69905385	DNA2L
CHR10_69956487_69961109	SLC25A16
CHR10_69986918_69991168	CXXC6
CHR10_70147476_70151726	CCAR1
CHR10_70327539_70331789	DDX50
CHR10_70382397_70386696	DDX21
CHR10_70414998_70419335	KIAA1279
CHR10_70550413_70554711	VPS26A
CHR10_70606498_70610748	SUPV3L1
CHR10_70742075_70749403	HK1
CHR10_71056519_71060769	C10orf35
CHR10_71479106_71483372	H2AFY2
CHR10_71575668_71579942	TYSND1
CHR10_71596368_71603775	LOC645333,SAR1A
CHR10_71662376_71666677	PPA1
CHR10_71810604_71819881	C10orf37,LRRC20
CHR10_71830427_71834890	EIF4EBP2
CHR10_72099064_72105067	ADAMTS14
CHR10_72242221_72246471	SGPL1
CHR10_72638852_72643439	UNC5B
CHR10_72745515_72749787	N/A
CHR10_72823196_72827474	CDH23
CHR10_73280234_73284536	PSAP
CHR10_73390625_73394875	CHST3
CHR10_73642311_73649539	ASCC1
CHR10_73700182_73704535	DDIT4
CHR10_73783929_73788375	DNAJB12
CHR10_74055080_74059367	CBARA1
CHR10_74525876_74530130	P4HA1
CHR10_74536715_74541043	NUDT13
CHR10_74597073_74601323	ECD
CHR10_74676281_74680531	DNAJC9
CHR10_74681602_74685957	MRPS16
CHR10_74787868_74792118	TTC18
CHR10_74843059_74847331	ANXA7
CHR10_74924975_74929265	PPP3CB
CHR10_75170637_75174898	SEC24C
CHR10_75198554_75206126	FUT11
CHR10_75208326_75216090	CHCHD1
CHR10_75237426_75246380	LOC653651
CHR10_75303594_75307849	CAMK2G
CHR10_75337395_75345494	C10orf55,PLAU
CHR10_75424377_75428640	VCL
CHR10_75577470_75584293	ADK,AP3M1
CHR10_75602949_75607287	ADK
CHR10_76537898_76542476	DUSP13,SAMD8
CHR10_76637068_76641361	VDAC2
CHR10_76828617_76835019	C10orf41,ZNF503
CHR10_79066547_79071083	KCNMA1
CHR10_79298209_79302459	DLG5
CHR10_79355634_79359884	DLG5
CHR10_79458515_79464396	POLR3A,RPS24
CHR10_80874538_80878889	C10orf56
CHR10_81651133_81655395	LOC387693
CHR10_81824905_81829155	C10orf57
CHR10_81954344_81958808	ANXA11
CHR10_85885737_85890044	GHITM
CHR10_86074926_86079176	KIAA1128
CHR10_88115480_88119730	GRID1
CHR10_88270726_88275021	no_genemapped
CHR10_88841432_88848103	FAM35A,GLUD1
CHR10_89251132_89255400	MINPP1
CHR10_89405955_89410357	PAPSS2
CHR10_89563600_89571397	ATAD1
CHR10_89609674_89614119	PTEN
CHR10_90626102_90630755	STAMBPL1
CHR10_90736767_90741053	FAS
CHR10_91000822_91005140	LIPA
CHR10_91048282_91052532	IFIT2
CHR10_91160825_91167862	LIPA
CHR10_91392877_91398695	PANK1
CHR10_91446915_91452123	MPHOSPH1
CHR10_92606901_92611151	HTR7
CHR10_92909254_92913523	PCGF5
CHR10_92967024_92971274	PCGF5
CHR10_93156580_93160831	HECTD2
CHR10_93382010_93386338	PPP1R3C
CHR10_93544548_93548798	TNKS2
CHR10_93658457_93662720	no_genemapped
CHR10_93670215_93674481	BTAF1
CHR10_94037399_94044324	CPEB3,MARCH5
CHR10_94323045_94327313	IDE
CHR10_94339470_94343720	KIF11
CHR10_94434122_94440470	HHEX
CHR10_94807510_94813326	CYP26C1
CHR10_95231279_95235563	FER1L3
CHR10_95242898_95247148	CEP55
CHR10_95451406_95455819	C10orf4
CHR10_95640219_95644500	TMEM20
CHR10_95740235_95744485	PLCE1
CHR10_96111923_96116173	NOC3L
CHR10_96292032_96296418	HELLS
CHR10_97134302_97138552	SORBS1
CHR10_97310370_97314661	SORBS1
CHR10_97405642_97410057	ALDH18A1
CHR10_97443140_97448202	C10orf61
CHR10_97458025_97462275	ENTPD1
CHR10_97789640_97794079	CCNJ
CHR10_98336049_98340299	TM9SF3
CHR10_98578565_98583476	MLR2
CHR10_99019661_99023911	ARHGAP19
CHR10_99065511_99069787	FRAT1
CHR10_99150280_99154555	KIAA0690
CHR10_99172505_99179385	LOC644215,PGAM1
CHR10_99192419_99202165	ZDHHC16
CHR10_99245257_99252003	MMS19L
CHR10_99382477_99391210	C10orf83,PI4KII
CHR10_99435868_99440460	AVPI1
CHR10_99483371_99489040	ZFYVE27
CHR10_99520953_99525260	SFRP5
CHR10_99614378_99618628	no_genemapped
CHR10_99779825_99784075	CRTAC1
CHR10_99880917_99885179	C10orf28
CHR10_100984799_100989109	HPSE2
CHR10_101179586_101183840	GOT1
CHR10_101279199_101283449	NKX2-3
CHR10_101369340_101373651	SLC25A28
CHR10_101405752_101410002	ENTPD7
CHR10_101478479_101485390	COX15,CUTC
CHR10_101758916_101763166	DNMBP
CHR10_101934643_101938893	SPFH1
CHR10_101978545_101982834	CHUK
CHR10_102016578_102020869	CWF19L1
CHR10_102035189_102039929	BLOC1S2
CHR10_102079180_102083733	PKD2L1
CHR10_102093261_102097824	SCD
CHR10_102268832_102273085	SEC31L2
CHR10_102278861_102286452	HIF1AN,NDUFB8
CHR10_102658815_102663492	C10orf6
CHR10_102733801_102740762	MRPL43,PEO1
CHR10_102743454_102753110	LZTS2
CHR10_102777485_102787888	SFXN3
CHR10_102808087_102812337	KAZALD1
CHR10_102977957_102982207	LBX1
CHR10_103100314_103104640	BTRC
CHR10_103332190_103341504	POLL,RP11-529I10.4
CHR10_103532391_103536648	NPM3
CHR10_103567415_103571670	MGEA5
CHR10_103579435_103583685	KCNIP2
CHR10_103588851_103597167	KCNIP2
CHR10_103805121_103809371	N/A
CHR10_103863603_103868192	LDB1
CHR10_103879276_103883559	PPRC1
CHR10_103898606_103902900	NOLC1
CHR10_103990470_103996048	GBF1,PITX3
CHR10_104140819_104146202	NFKB2
CHR10_104166078_104172965	FBXL15,PSD
CHR10_104181569_104185843	CUEDC2
CHR10_104200540_104204790	C10orf95
CHR10_104250232_104255952	ACTR1A
CHR10_104390742_104395105	TRIM8
CHR10_104460787_104467680	SFXN2
CHR10_104664564_104669603	CNNM2
CHR10_105114213_105118463	TAF5
CHR10_105142901_105149713	USMG5
CHR10_105201263_105205565	FAM26B
CHR10_105604404_105608654	SH3PXD2A
CHR10_105713959_105718212	SLK
CHR10_105868305_105873461	C10orf78
CHR10_105981303_105985610	C10orf79
CHR10_106001147_106005417	GSTO1
CHR10_106015120_106019370	GSTO2
CHR10_106082435_106087153	KIAA1754
CHR10_106387348_106391598	SORCS3
CHR10_108913532_108917782	SORCS1
CHR10_111664038_111668288	XPNPEP1
CHR10_111672442_111676692	XPNPEP1
CHR10_111752215_111759288	ADD3
CHR10_111953852_111960728	MXI1
CHR10_111972251_111976501	MXI1
CHR10_112053937_112058187	SMNDC1
CHR10_112244114_112248454	DUSP5
CHR10_112313938_112318293	CSPG6
CHR10_112618085_112622428	PDCD4
CHR10_112823410_112828330	ADRA2A
CHR10_113932735_113937008	GPAM
CHR10_114193505_114200162	VTI1A
CHR10_114696700_114701170	TCF7L2
CHR10_115425424_115430399	CASP7
CHR10_115600909_115607097	NHLRC2
CHR10_115790295_115794545	ADRB1
CHR10_115923146_115929864	TDRD1
CHR10_116153463_116158005	KIAA1914
CHR10_116567992_116572522	KIAA1600
CHR10_116684441_116688691	TRUB1
CHR10_116839613_116844385	ATRNL1
CHR10_118020891_118026466	GFRA1
CHR10_118491325_118496286	HSPA12A
CHR10_118753886_118758366	KIAA1598
CHR10_118886836_118891302	VAX1
CHR10_118987093_118991458	SLC18A2
CHR10_119124177_119128427	PDZD8
CHR10_119288445_119295777	EMX2
CHR10_119792824_119799604	CASC2
CHR10_120091058_120095312	C10orf84
CHR10_120503998_120508248	C10orf46
CHR10_120774953_120779967	LOC440005,NANOS1
CHR10_120829482_120833791	no_genemapped
CHR10_120953590_120960580	LOC646088
CHR10_121291407_121295712	RGS10
CHR10_121342265_121350031	TIAL1
CHR10_121397371_121401916	BAG3
CHR10_121472098_121476413	INPP5F
CHR10_121638712_121643002	SEC23IP
CHR10_122597184_122601643	BRWD2
CHR10_123347157_123351462	FGFR2
CHR10_123674322_123681036	ATE1
CHR10_123872718_123876968	TACC2
CHR10_124120709_124128313	LOC646312,PLEKHA1
CHR10_124628318_124634034	FAM24B,LOC399815
CHR10_124702988_124707263	C10orf88
CHR10_124726045_124730669	C10orf89
CHR10_124755023_124761811	ZNFN1A5
CHR10_124900359_124904678	BUB3
CHR10_124936362_124940612	no_genemapped
CHR10_125412360_125416625	GPR26
CHR10_125841123_125846593	GALNAC4S-6ST
CHR10_126096691_126100967	OAT
CHR10_126422078_126426420	FAM53B
CHR10_126469679_126473929	LOC399818
CHR10_126476881_126481131	KIAA0157
CHR10_126683822_126688072	CTBP2
CHR10_126838269_126842519	CTBP2
CHR10_127394573_127401552	C10orf137
CHR10_127498604_127505286	BCCIP,UROS
CHR10_127570860_127578517	FANK1,LOC642759
CHR10_128066252_128070555	ADAM12
CHR10_128883656_128887912	no_genemapped
CHR10_129813171_129817958	MKI67
CHR10_131472136_131476392	N/A
CHR10_132999070_133003476	TCERG1L
CHR10_133600152_133604402	PPP2R2D
CHR10_133644667_133649887	no_genemapped
CHR10_133846893_133851143	DPYSL4
CHR10_133969956_133974967	STK32C
CHR10_133992147_133999351	LRRC27
CHR10_134057193_134061443	PWWP2
CHR10_134197797_134202386	INPP5A
CHR10_134448692_134453027	NKX6-2
CHR10_134867269_134871519	KNDC1
CHR10_134897897_134902147	VENTX
CHR10_134968912_134979331	TUBGCP2,ZNF511
CHR10_134999616_135003901	DRD1IP
CHR10_135020769_135025019	C10orf125
CHR10_135054134_135058456	MTG1
CHR10_135124225_135130375	LOC619207
CHR11_195029_200883	BET1L,RIC8A
CHR11_223476_229861	PSMD13,SIRT3
CHR11_277181_281443	ATHL1
CHR11_356303_360553	B4GALNT4
CHR11_404226_410897	SIGIRR
CHR11_431208_435458	TMEM16J
CHR11_436779_441029	PTDSS2
CHR11_492433_500773	RNH1
CHR11_523140_529050	LRRC56
CHR11_544094_554279	C11orf35,RASSF7
CHR11_562985_567235	KIAA1542
CHR11_614174_620673	SCT
CHR11_682142_689240	DEAF1,TMEM80
CHR11_692619_700117	EPS8L2
CHR11_766721_771001	PDDC1
CHR11_779363_783623	no_genemapped
CHR11_785471_791735	SLC25A22
CHR11_792000_800740	LRDD,RPLP2
CHR11_805401_809651	PNPLA2
CHR11_814117_823762	CD151,EFCAB4A,N/A
CHR11_897909_904335	CHID1
CHR11_912340_916630	AP2A2
CHR11_1547354_1553226	no_genemapped
CHR11_1740960_1745577	HCCA2
CHR11_1827275_1831633	LSP1
CHR11_1894011_1901418	TNNT3
CHR11_1921613_1925912	MRPL23
CHR11_1949571_1953821	N/A
CHR11_1974530_1978780	H19
CHR11_2106239_2113041	C11orf43
CHR11_2114822_2120280	IGF2,N/A
CHR11_2351622_2356065	CD81
CHR11_2374793_2380848	TSSC4
CHR11_2844368_2848726	KCNQ1DN
CHR11_2906466_2910726	PHLDA2
CHR11_2969343_2973683	NAP1L4
CHR11_3356141_3360447	ZNF195
CHR11_3619056_3623710	ART1,ART5
CHR11_3771423_3778968	FRAG1,NUP98
CHR11_3782859_3787109	FRAG1
CHR11_3817964_3822260	RHOG
CHR11_3830008_3834266	STIM1
CHR11_4069086_4073409	RRM1
CHR11_4370723_4375002	TRIM21
CHR11_4582584_4589513	TRIM68
CHR11_4614096_4622481	OR51D1
CHR11_4746973_4751223	OR51F1
CHR11_5363704_5367954	OR51M1
CHR11_6208021_6217659	CNGA4
CHR11_6364730_6371820	SMPD1
CHR11_6396126_6400720	APBB1
CHR11_6455765_6462671	FXC1
CHR11_6578039_6584887	ILK,KIAA0409
CHR11_6589258_6593521	TAF10
CHR11_6596469_6600736	TPP1
CHR11_6632900_6637156	DCHS1
CHR11_6660359_6664650	MRPL17
CHR11_6772840_6777215	OR6A2
CHR11_6900729_6904979	ZNF215
CHR11_7063358_7067660	HNRNPG-T
CHR11_7488125_7492378	PPFIBP2
CHR11_7650529_7654897	CYB5R2
CHR11_7803345_7807595	OR5P3
CHR11_7961969_7966219	EIF3S5
CHR11_8146362_8150648	RIC3
CHR11_8571326_8575579	STK33
CHR11_8657414_8661664	RPL27A
CHR11_8788050_8792958	ST5
CHR11_8848719_8852993	no_genemapped
CHR11_8885776_8892574	C11orf17
CHR11_8981358_8985624	NRIP3
CHR11_9068919_9073934	no_genemapped
CHR11_9242682_9246947	RAB6IP1
CHR11_9291940_9296372	TMEM41B
CHR11_9359279_9363529	IPO7
CHR11_9435588_9439838	ZNF143
CHR11_9547415_9552755	WEE1
CHR11_9635012_9642978	SWAP70
CHR11_10279707_10283967	ADM
CHR11_10425299_10429549	AMPD3
CHR11_10515894_10522850	N/A
CHR11_10725878_10730136	SH2BP1
CHR11_10786292_10790549	EIF4G2
CHR11_10835414_10839690	LOC58486
CHR11_11599375_11603628	GALNTL4
CHR11_11816045_11820847	no_genemapped
CHR11_11935452_11940073	LOC644887
CHR11_12913852_12921564	no_genemapped
CHR11_13252400_13256768	ARNTL
CHR11_13440632_13444902	BTBD10
CHR11_13643339_13647596	MLSTD2
CHR11_14477224_14481474	COPB
CHR11_14497704_14502024	PSMA1
CHR11_14618406_14625239	PSMA1
CHR11_14869577_14873874	CYP2R1
CHR11_14949642_14953908	CALCA
CHR11_16386252_16390502	SOX6
CHR11_16713254_16717519	C11orf58
CHR11_16803727_16807977	PLEKHA7
CHR11_16991785_16996035	PLEKHA7
CHR11_17055025_17059296	RPS13
CHR11_17251387_17255637	NUCB2
CHR11_17326384_17330634	DKFZp686O24166
CHR11_17454275_17458525	ABCC8
CHR11_17710595_17714865	KCNC1
CHR11_17990463_17994765	SERGEF
CHR11_18083443_18087705	SAAL1
CHR11_18297218_18303797	GTF2H1,HPS5
CHR11_18369185_18373436	LDHA
CHR11_18504273_18508565	TSG101
CHR11_18566054_18570328	UEV3
CHR11_18611720_18616096	SPTY2D1
CHR11_18673426_18677676	TMEM86A
CHR11_19091767_19096034	ZDHHC13
CHR11_19218333_19222583	E2F8
CHR11_19687956_19692237	NAV2
CHR11_20362178_20366613	PRMT3
CHR11_20644192_20648532	NELL1
CHR11_22167797_22172047	TMEM16E
CHR11_22603185_22607463	FANCF
CHR11_22642729_22646979	GAS2
CHR11_27340589_27344871	CCDC34
CHR11_27450119_27454398	LGR4
CHR11_27484129_27488379	LIN7C
CHR11_27677006_27683229	BDNF
CHR11_27698096_27703372	BDNF
CHR11_28075367_28079617	KIF18A
CHR11_28084913_28089723	KIF18A,METT5D1
CHR11_30297724_30301985	C11orf46
CHR11_30564363_30568613	MPPED2
CHR11_31105038_31109288	FLJ46154
CHR11_31344462_31351433	DCDC1,ZCSL3
CHR11_31484395_31491245	ELP4,IMMP1L
CHR11_31788611_31795375	PAX6
CHR11_32412550_32417302	WIT1,WT1
CHR11_32558464_32562716	PCID1
CHR11_32632269_32636519	CCDC73
CHR11_32990485_32995053	DEPDC7
CHR11_33014219_33018469	TCP11L1
CHR11_33138837_33143113	CSTF3
CHR11_33232480_33236730	HIPK3
CHR11_33713850_33718100	CD59
CHR11_33751883_33756147	FBXO3
CHR11_33846908_33851447	LMO2
CHR11_33869662_33873912	LMO2
CHR11_34080224_34084502	NAT10
CHR11_34413553_34417848	CAT
CHR11_34891240_34898001	APIP,PDHX
CHR11_35113492_35118054	CD44
CHR11_35396622_35401600	SLC1A2
CHR11_35637428_35641778	TRIM44
CHR11_35918687_35922937	LDLRAD3
CHR11_36266800_36271055	COMMD9
CHR11_36350630_36354913	FLJ14213
CHR11_36429914_36434164	FLJ14213
CHR11_36487632_36494339	TRAF6
CHR11_36542638_36546888	RAG1
CHR11_36569144_36573418	C11orf74
CHR11_40270506_40275740	LRRC4C
CHR11_43286608_43290910	API5,LOC646447
CHR11_43333566_43337819	TTC17
CHR11_43655324_43659656	HSD17B12
CHR11_43855470_43859944	ALKBH3
CHR11_44040913_44045182	PHACS
CHR11_44540216_44544568	CD82
CHR11_45121269_45126219	PRDM11
CHR11_45640102_45647248	CHST1
CHR11_45746058_45750314	no_genemapped
CHR11_45779775_45787318	SLC35C1
CHR11_45822104_45826354	CRY2
CHR11_45860277_45864527	MAPK8IP1
CHR11_45895198_45905239	GYLTL1B,LOC646628,PEX16
CHR11_46098502_46103061	PHF21A
CHR11_46252630_46256885	CREB3L1
CHR11_46320059_46326457	DGKZ
CHR11_46568098_46575645	FLJ20294
CHR11_46592160_46598853	FLJ32675,KIAA0652
CHR11_46675443_46682196	ARHGAP1,ZNF408
CHR11_46823669_46827919	CKAP5
CHR11_46895902_46900249	LRP4
CHR11_46911326_46915654	C11orf49
CHR11_47154245_47158495	ZNF289
CHR11_47163765_47168034	PACSIN3
CHR11_47189588_47193990	DDB2
CHR11_47223542_47230439	ACP2,NR1H3
CHR11_47244034_47249032	MADD
CHR11_47330056_47334306	MYBPC3
CHR11_47403742_47408065	PSMC3
CHR11_47530495_47534764	CUGBP1
CHR11_47553699_47560601	KBTBD4,NDUFS3
CHR11_47619888_47624140	MTCH2
CHR11_47692128_47696988	AGBL2
CHR11_47744693_47749105	FNBP4
CHR11_47825712_47830133	NUP160
CHR11_47955188_47959679	PTPRJ
CHR11_48191437_48195687	OR4B1
CHR11_56845497_56852502	TNKS1BP1
CHR11_56858469_56863427	P2RX3,SSRP1
CHR11_56950349_56955129	SLC43A3
CHR11_56981414_56985664	RTN4RL2
CHR11_57038184_57043235	SLC43A1
CHR11_57054021_57058290	TIMM10
CHR11_57091006_57095529	UBE2L6
CHR11_57170876_57177493	YPEL4
CHR11_57177705_57182563	HEAB
CHR11_57188549_57192882	ZDHHC5
CHR11_57233117_57239749	MED19,N/A,TXNDC14
CHR11_57261797_57266310	C11orf31
CHR11_57282344_57286672	CTNND1
CHR11_58031404_58035654	OR5B21
CHR11_58099138_58103974	LPXN,ZFP91
CHR11_58665327_58669861	FAM111A
CHR11_59139031_59143693	OSBP
CHR11_59275964_59280214	STX3A
CHR11_59334037_59338421	MRPL16
CHR11_60362619_60366903	CCDC86
CHR11_60429882_60434132	PRPF19
CHR11_60434752_60439002	TMEM109
CHR11_60818372_60822639	VWCE
CHR11_60855225_60860653	DAK,DDB1
CHR11_60882931_60889805	CYBASC3,TMEM138
CHR11_60913154_60917404	MGC13379
CHR11_60950672_60957349	FLJ12529
CHR11_61104124_61108374	SYT7
CHR11_61280947_61285197	DKFZP434K028
CHR11_61313225_61320161	C11orf10,FEN1
CHR11_61336824_61344528	FADS1
CHR11_61348788_61353098	FADS2
CHR11_61414832_61419082	FADS3
CHR11_61440823_61447817	RAB3IL1
CHR11_61488341_61495208	FTH1
CHR11_61644520_61652959	INCENP
CHR11_61858016_61862290	ASRGL1
CHR11_62067177_62074408	AHNAK,LOC644294
CHR11_62094721_62101427	EEF1G,N/A
CHR11_62114824_62119092	no_genemapped
CHR11_62124956_62129379	MTA2
CHR11_62133698_62140097	EML3,ROM1
CHR11_62145270_62149524	B3GAT3
CHR11_62169900_62174180	GANAB
CHR11_62176600_62180850	INTS5
CHR11_62192233_62199317	C11orf48
CHR11_62202353_62206638	LOC51035
CHR11_62248659_62255029	HNRPUL2,TTC9C
CHR11_62282090_62286397	POLR2G
CHR11_62291950_62296200	TAF6L
CHR11_62307974_62314867	LOC374395,N/A
CHR11_62328720_62333029	NXF1
CHR11_62355339_62359616	STX5A
CHR11_62362879_62367704	WDR74
CHR11_62376593_62380941	SLC3A2
CHR11_62401362_62405612	SLC3A2
CHR11_63137456_63141971	HRASLS3
CHR11_63194909_63199520	no_genemapped
CHR11_63201997_63206280	RTN3
CHR11_63333998_63338413	LOC144097
CHR11_63359475_63364333	MARK2
CHR11_63440142_63444392	RCOR2
CHR11_63459543_63463838	NAT11
CHR11_63495154_63499404	COX8A
CHR11_63506960_63511246	OTUB1
CHR11_63705819_63710997	STIP1
CHR11_63742711_63759591	DNAJC4,TRPT1,VEGFB
CHR11_63761488_63766913	FKBP2
CHR11_63770091_63776447	PLCB3,PPP1R14B
CHR11_63805804_63817456	BAD,GPR137,KCNK4
CHR11_63826119_63831965	ESRRA
CHR11_63838635_63845109	HSPC152,PRDX5
CHR11_63879695_63883971	RPS6KA4
CHR11_64082629_64086879	SLC22A11
CHR11_64267087_64273004	RASGRP2
CHR11_64298986_64306317	SF1
CHR11_64326539_64330789	MAP4K2
CHR11_64333856_64338842	MEN1
CHR11_64401813_64406267	EHD1
CHR11_64445255_64449505	PPP2R5B
CHR11_64534728_64538994	ARL2
CHR11_64547985_64552287	SNX15
CHR11_64561480_64565750	SAC3D1
CHR11_64604769_64611600	CDCA5,ZFPL1
CHR11_64616758_64621039	C11orf2
CHR11_64640996_64649736	FAU,MRPL49,ZNHIT2
CHR11_64657770_64662079	SYVN1
CHR11_64699761_64706792	CAPN1
CHR11_64782507_64786760	POLA2
CHR11_64835406_64839713	CDC42EP2
CHR11_64854421_64858678	DPF2
CHR11_65019591_65023841	MALAT1
CHR11_65027170_65031420	no_genemapped
CHR11_65045658_65049950	SCYL1
CHR11_65081256_65085775	LTBP3
CHR11_65090575_65106113	FAM89B,SSSCA1
CHR11_65136325_65144660	MAP3K11,PCNXL3
CHR11_65186135_65190451	RELA
CHR11_65232564_65237058	HTATIP
CHR11_65244115_65251961	LOC390211
CHR11_65303368_65311854	DKFZp761E198,OVOL1
CHR11_65381024_65385880	MUS81
CHR11_65396039_65400337	EFEMP2
CHR11_65410950_65416086	CCDC85B,FIBP
CHR11_65439803_65446607	C11orf68
CHR11_65466190_65470440	TSGA10IP
CHR11_65482275_65486536	SART1
CHR11_65522625_65529664	BANF1
CHR11_65572477_65577141	GAL3ST3
CHR11_65578600_65582850	SF3B2
CHR11_65590899_65595250	PACS1
CHR11_65778323_65782574	KLC2
CHR11_65789180_65793451	RAB1B
CHR11_65798771_65803021	CNIH2
CHR11_65812398_65816696	MGC33486,YIF1A
CHR11_65868364_65875171	B3GNT1,BRMS1
CHR11_65894937_65899646	SLC29A2
CHR11_65941550_65945887	NPAS4
CHR11_65987470_65991740	PELI3
CHR11_66000970_66006986	DPP3
CHR11_66029621_66035451	BBS1
CHR11_66067466_66073747	ACTN3,ZDHHC24
CHR11_66113765_66120630	CCDC87,CCS
CHR11_66155337_66163527	RBM4
CHR11_66201101_66205410	RBM4B
CHR11_66265282_66273190	FLJ22531
CHR11_66363958_66368213	RCE1
CHR11_66378048_66382298	LRFN4
CHR11_66543966_66548216	SYT12
CHR11_66639815_66644823	no_genemapped
CHR11_66760560_66764810	no_genemapped
CHR11_66787012_66791412	ADRBK1
CHR11_66896840_66901282	CLCF1
CHR11_66912498_66916748	RAD9A
CHR11_66949010_66953304	RPS6KB2
CHR11_66966759_66971339	CORO1B
CHR11_66992534_66996784	TMEM134
CHR11_67027666_67036178	CDK2AP2,PITPNM1
CHR11_67104358_67108611	GSTP1
CHR11_67127482_67134253	NDUFV1
CHR11_67153218_67157477	NUDT8
CHR11_67527365_67535162	ALDH3B1,UNC93B1
CHR11_67551184_67555434	NDUFS8
CHR11_67644562_67648934	CHKA
CHR11_67736610_67740860	SUV420H1
CHR11_67791539_67799497	C11orf24
CHR11_67981274_67985563	SAPS3
CHR11_68205102_68209360	GAL
CHR11_68274745_68279078	MTL5
CHR11_68424447_68431379	MRPL21
CHR11_69161553_69165876	CCND1
CHR11_69198513_69202846	ORAOV1
CHR11_69298602_69302852	FGF4
CHR11_69342379_69346629	FGF3
CHR11_69790970_69795240	PPFIA1
CHR11_69918791_69923047	CTTN
CHR11_70836297_70842651	NADSYN1
CHR11_70995385_70999635	N/A
CHR11_71314230_71320636	RNF121
CHR11_71466052_71472721	LRRC51
CHR11_71491193_71495470	C11orf59
CHR11_71500713_71504974	C11orf51
CHR11_71609972_71616788	no_genemapped
CHR11_71632100_71636352	PHOX2A
CHR11_72030373_72034623	PDE2A
CHR11_72101095_72105345	CENTD2
CHR11_72199598_72203857	ATG16L2
CHR11_72528004_72534239	FCHSD2
CHR11_72693816_72698066	ARHGEF17
CHR11_72761552_72766110	TNFRSF19L
CHR11_72985989_72990376	KIAA0280
CHR11_73262180_73269054	CHCHD8,N/A,WDR71
CHR11_73370750_73375037	UCP2
CHR11_73397028_73401278	UCP3
CHR11_73556504_73563026	DKFZP586P0123,PPME1
CHR11_73786372_73790650	PGM2L1
CHR11_73849973_73854278	KCNE3
CHR11_73855436_73859686	KCNE3
CHR11_73878632_73886109	MGC12965
CHR11_73977776_73982047	POLD3
CHR11_74119084_74123375	CHRDL2
CHR11_74328821_74341309	SPCS2
CHR11_74739626_74744021	ARRB1
CHR11_74784709_74788996	RPS3
CHR11_74818005_74822381	FLJ33790
CHR11_74913765_74918015	GDPD5
CHR11_74947317_74954537	SERPINH1
CHR11_75056043_75060627	MAP6
CHR11_75200422_75204699	UVRAG
CHR11_75594391_75602951	WNT11
CHR11_75766516_75773134	N/A,PRKRIR
CHR11_75830216_75838471	LOC645946
CHR11_76168432_76172804	LRRC54
CHR11_76246100_76250397	PHCA
CHR11_76452139_76456437	CAPN5
CHR11_76857632_76866081	PAK1
CHR11_77025745_77029995	CLNS1A
CHR11_77202028_77206278	no_genemapped
CHR11_77206344_77213028	C11orf67,HBXAP
CHR11_77382610_77386865	INTS4
CHR11_77467829_77472079	NDUFC2
CHR11_77527580_77531843	ALG8
CHR11_77574011_77580812	LOC283219
CHR11_77805664_77809914	GAB2
CHR11_77962617_77966867	NARS2
CHR11_82120155_82126054	MGC33846
CHR11_82286887_82292705	FLJ25416,PRCP
CHR11_82459782_82464061	RAB30
CHR11_82542360_82546610	PCF11
CHR11_82578928_82583948	no_genemapped
CHR11_82673919_82678562	MDS025
CHR11_84311336_84315586	DLG2
CHR11_85013788_85019462	DLG2,TMEM126B
CHR11_85033192_85037442	TMEM126A
CHR11_85102689_85111359	SYTL2
CHR11_85112654_85120219	SYTL2
CHR11_85240291_85247134	CCDC83
CHR11_85456798_85461256	PICALM
CHR11_85629962_85634662	EED
CHR11_85687435_85691777	C11orf73
CHR11_86060138_86064575	ME3
CHR11_86185710_86189998	PRSS23
CHR11_86343198_86347581	FZD4
CHR11_86423047_86427462	TMEM135
CHR11_87709836_87714086	CTSC
CHR11_89595079_89599375	CHORDC1
CHR11_92569993_92574256	SLC36A4
CHR11_92915444_92919694	C11orf75
CHR11_93031024_93035274	KIAA1731
CHR11_93107912_93120858	C11orf54,JOSD3,N/A
CHR11_93153595_93157862	CRSP6
CHR11_93498241_93502492	PANX1
CHR11_93863300_93870188	ANKRD49,MRE11A
CHR11_94137655_94141934	AMOTL1
CHR11_94342992_94349876	HSPC148,JMJD2D
CHR11_94603108_94607394	SESN3
CHR11_95159789_95166102	CEP57,FAM76B
CHR11_95296154_95300420	MTMR2
CHR11_95715242_95719492	MAML2
CHR11_95756824_95766209	CCDC82,JRKL
CHR11_101287462_101291712	KIAA1377
CHR11_101482901_101487539	YAP1
CHR11_101689903_101694153	BIRC3
CHR11_101696825_101701075	BIRC3
CHR11_101719675_101726517	BIRC2
CHR11_101827912_101832280	TMEM123
CHR11_102467329_102471579	DCUN1D5
CHR11_102481875_102486210	DYNC2H1
CHR11_103539349_103543817	PDGFD
CHR11_104982515_104987684	GRIA4
CHR11_105397404_105401664	KIAA1826
CHR11_105450001_105456896	KBTBD3
CHR11_106393631_106397881	GUCY1A2
CHR11_106829656_106833906	CWF19L2
CHR11_106940887_106945171	ALKBH8
CHR11_106963783_106968436	ELMOD1,LOC643923
CHR11_107233980_107238364	SLC35F2
CHR11_107300986_107307729	RAB39,SLC35F2
CHR11_107493967_107498270	ACAT1
CHR11_107595268_107602007	NPAT
CHR11_107842688_107846941	C11orf65
CHR11_107866404_107870941	KDELC2
CHR11_107873573_107877823	KDELC2
CHR11_107968805_107973175	EXPH5
CHR11_108037513_108041807	DDX10
CHR11_109668499_109676147	RDX
CHR11_110087233_110092622	ARHGAP20
CHR11_110671016_110683186	LOC120376,LOC644244
CHR11_111141556_111145879	PPP2R1B
CHR11_111246688_111251015	ALG9
CHR11_111251938_111256224	C11orf1
CHR11_111309820_111314070	DIXDC1
CHR11_111397880_111402137	DLAT
CHR11_111446720_111454909	C11orf57
CHR11_111459306_111466200	SDHD,TIMM8B
CHR11_111598801_111603083	PTS
CHR11_111632697_111640287	C11orf34,N/A
CHR11_112333867_112338118	NCAM1
CHR11_112687014_112692942	TTC12
CHR11_112760222_112764472	ANKK1
CHR11_113148885_113156477	ZW10
CHR11_113250689_113254966	USP28
CHR11_113432140_113437247	ZBTB16
CHR11_113773047_113779943	RBM7
CHR11_113811861_113816165	REXO2
CHR11_113935040_113939290	FAM55A
CHR11_114879572_114883951	no_genemapped
CHR11_116148163_116152414	BUD13
CHR11_116163169_116171322	APOA5,ZNF259
CHR11_116473453_116477703	KIAA0999
CHR11_116516734_116520999	PAFAH1B2
CHR11_116551606_116555898	SIDT2
CHR11_116605119_116611521	DKFZp547C195,PCSK7
CHR11_116700280_116704530	CEP164
CHR11_117172436_117176686	DSCAML1
CHR11_117251816_117256077	FXYD6
CHR11_117520608_117524858	SCN4B
CHR11_117588102_117592784	AMICA1
CHR11_117732011_117736278	UBE4A
CHR11_117773813_117778306	ATP5L
CHR11_117808914_117814630	FLJ11783
CHR11_117899919_117907894	LOC143941,TMEM25
CHR11_117941089_117949137	ARCN1
CHR11_117978922_117984317	PHLDB1
CHR11_118166048_118170582	DDX6
CHR11_118370561_118374811	CCDC84
CHR11_118390950_118397767	RPS25,TRAPPC4
CHR11_118432283_118436622	HYOU1
CHR11_118440202_118444488	VPS11
CHR11_118457296_118464656	HMBS
CHR11_118470602_118474887	H2AFX
CHR11_118476993_118484153	DPAGT1,TMEM24
CHR11_118493997_118500266	MIZF
CHR11_118578699_118582949	CBL
CHR11_118692290_118696550	MCAM
CHR11_118706946_118711429	RNF26
CHR11_118756777_118761131	USP2
CHR11_118798314_118803548	THY1
CHR11_119103714_119108145	PVRL1
CHR11_119513262_119517573	TRIM29
CHR11_119541394_119545644	no_genemapped
CHR11_119583456_119587706	OAF
CHR11_119612677_119617005	POU2F3
CHR11_119709655_119713905	ARHGEF12
CHR11_120396539_120400789	LRRC35
CHR11_120665136_120669568	SC5DL
CHR11_120824629_120828879	SORL1
CHR11_121491383_121495633	BRCC2
CHR11_122255182_122262616	C11orf63
CHR11_122434431_122441554	HSPA8
CHR11_122570119_122574717	ASAM
CHR11_123029772_123034022	SCN3B
CHR11_123116823_123121073	ZNF202
CHR11_123487820_123494170	LOH11CR2A
CHR11_123994480_123998849	TBRG1
CHR11_124045449_124052473	SIAE,SPA17
CHR11_124111451_124115900	NRGN
CHR11_124174745_124179009	C11orf61
CHR11_124236991_124241241	ROBO3
CHR11_124248993_124253243	ROBO3
CHR11_124325726_124329976	CCDC15
CHR11_124484766_124490308	LOC219854
CHR11_124866819_124874833	MGC39545
CHR11_124941007_124945376	EI24
CHR11_124964466_124968716	STT3A
CHR11_124997578_125002296	CHEK1
CHR11_125276100_125281815	DDX25,PUS3
CHR11_125583361_125590258	FLJ21103
CHR11_125640764_125647493	FOXRED1,SRPR
CHR11_125727264_125732055	ST3GAL4
CHR11_126374514_126379201	KIRREL3
CHR11_127896619_127900871	ETS1
CHR11_128216813_128221073	KCNJ1
CHR11_128398472_128402722	RICS
CHR11_129267364_129274143	NFRKB
CHR11_129374228_129381440	C11orf37,PRDM10
CHR11_129531432_129535717	ST14
CHR11_129686128_129693291	BTBD15
CHR11_129820578_129828731	ADAMTS15
CHR11_130290804_130295072	SNX19
CHR11_133440529_133444938	JAM3
CHR11_133596208_133603637	VPS26B,hCAP-D3
CHR11_133625116_133631970	ACAD8,THYN1
CHR11_133647984_133656029	FLJ90231,N/A
CHR11_133703515_133707768	LOC89944
CHR11_133786272_133790522	B3GAT1
CHR12_367923_372478	JARID1A
CHR12_381438_385688	CCDC77
CHR12_436303_440553	B4GALNT3
CHR12_728985_733742	WNK1
CHR12_928374_932624	RAD52
CHR12_967164_975045	LOC642821,RAB6IP2
CHR12_1572842_1577092	FBXL14
CHR12_1667007_1671257	ADIPOR2
CHR12_1983150_1987438	DCP1B
CHR12_2770913_2775218	FKBP4
CHR12_2788623_2792937	ITFG2
CHR12_2853149_2860064	FOXM1
CHR12_2866793_2871081	TULP3
CHR12_2935256_2939972	TEAD4
CHR12_3053317_3057616	TSPAN9
CHR12_3590680_3594930	no_genemapped
CHR12_3852032_3856363	PARP11
CHR12_4249698_4253973	CCND2
CHR12_4297131_4301410	C12orf5
CHR12_4514816_4521398	RAD51AP1
CHR12_4623832_4629302	AKAP3,NDUFA9
CHR12_6176315_6180625	CD9
CHR12_6320681_6325022	TNFRSF1A
CHR12_6449342_6453604	VAMP1
CHR12_6470019_6476218	no_genemapped
CHR12_6510444_6514985	GAPDH
CHR12_6527790_6538998	HOM-TES-103
CHR12_6546930_6551241	NOL1
CHR12_6586037_6590312	CHD4
CHR12_6641781_6646065	ING4
CHR12_6667336_6672430	ZNF384
CHR12_6679320_6683573	C12orf53
CHR12_6699971_6704299	COPS7A
CHR12_6731720_6736030	MLF2
CHR12_6742301_6746551	PTMS
CHR12_6797630_6801993	GPR162
CHR12_6803964_6809198	LEPREL2
CHR12_6816135_6821149	GNB3
CHR12_6827798_6834991	CDCA3,USP5
CHR12_6843455_6847722	TPI1
CHR12_6851960_6856213	SPSB2
CHR12_6880712_6885808	LRRC23
CHR12_6890374_6894770	ENO2
CHR12_6900386_6908492	ATN1
CHR12_6909852_6914102	ATN1
CHR12_6919963_6926764	C12orf57,PTPN6
CHR12_6946753_6953677	EMG1,PHB2
CHR12_6995284_6999603	OACT5
CHR12_7132159_7139838	C1R,LOC653342
CHR12_7170736_7176998	CLSTN3,RBP5
CHR12_7230043_7234974	PEX5
CHR12_7979282_7983638	SLC2A3
CHR12_8073125_8077375	FOXJ2
CHR12_8122639_8126889	NECAP1
CHR12_8954915_8960372	PHC1
CHR12_8992757_8997019	M6PR
CHR12_9159014_9163325	A2M
CHR12_10656685_10660950	no_genemapped
CHR12_10717156_10721406	STYK1
CHR12_10766411_10770678	CSDA
CHR12_11214689_11218965	TAS2R14
CHR12_12310263_12314513	LRP6
CHR12_12393686_12402368	LOH12CR1
CHR12_12652592_12656939	CREBL2
CHR12_12758075_12762413	CDKN1B
CHR12_12854046_12858339	DDX47
CHR12_13043595_13047988	HEBP1
CHR12_13085081_13089342	KIAA1467
CHR12_13237423_13241693	EMP1
CHR12_14023569_14027819	GRIN2B
CHR12_14406377_14410679	ATF7IP
CHR12_14814582_14819365	H2AFJ,HIST4H4
CHR12_14844272_14851168	C12orf60,WBP11
CHR12_15832839_15837101	EPS8
CHR12_15923099_15927513	STRAP
CHR12_16648598_16655791	LMO3
CHR12_19170452_19174746	PLEKHA5
CHR12_19480399_19485531	AEBP2
CHR12_20409963_20414213	PDE3A
CHR12_21478377_21482657	FLJ22028
CHR12_21542544_21549296	GOLT1B,RECQL
CHR12_21701238_21705543	LDHB
CHR12_21818132_21822514	KCNJ8
CHR12_22086925_22091175	CMAS
CHR12_22377689_22382415	ST8SIA1
CHR12_22587969_22592219	KIAA0528
CHR12_22665775_22670140	ETNK1
CHR12_23993154_23997404	SOX5
CHR12_24605897_24610150	SOX5
CHR12_24943009_24950089	BCAT1
CHR12_24992749_24996999	BCAT1
CHR12_25235965_25242861	CASC1,LOC144363
CHR12_25294337_25298621	KRAS
CHR12_25999728_26004014	RASSF8
CHR12_26168363_26172770	BHLHB3
CHR12_26236288_26240542	SSPN
CHR12_26979082_26985710	C12orf11
CHR12_27057655_27062031	TM7SF3
CHR12_27063249_27067499	SURB7
CHR12_27284872_27289124	STK38L
CHR12_27373553_27378004	ARNTL2
CHR12_27564811_27569158	PPFIBP1
CHR12_27751495_27755789	MRPS35
CHR12_27820953_27825244	KLHDC5
CHR12_28013411_28019683	PTHLH
CHR12_29424594_29428910	ERGIC2
CHR12_29826496_29832459	TMTC1
CHR12_30739268_30743518	IPO8
CHR12_30794575_30802215	C1QDC1
CHR12_31364970_31369272	FLJ13224,LOC645593
CHR12_31369556_31373888	FAM60A
CHR12_31633893_31638719	MGC24039
CHR12_31699887_31704638	MGC50559
CHR12_31772501_31776819	LOC196394
CHR12_32000119_32007517	C12orf35
CHR12_32147951_32152201	BICD1
CHR12_32542860_32547120	FGD4
CHR12_32719990_32724280	DNM1L
CHR12_32799327_32803580	YARS2
CHR12_34062982_34067465	ALG10
CHR12_36993462_36997712	KCR1
CHR12_38122305_38126685	KIF21A
CHR12_38298960_38307036	ABCD2,C12orf40
CHR12_39369124_39373374	CNTN1
CHR12_40823988_40830022	GLT8D3
CHR12_40917555_40921817	YAF2
CHR12_41002713_41009699	PPHLN1,ZCRB1
CHR12_41268995_41273245	PRICKLE1
CHR12_42434582_42442356	IRAK4,PUS7L
CHR12_42485569_42489945	PTK9
CHR12_42512667_42516978	TMEM117
CHR12_43892669_43900771	PLEKHA9,TMEM16F
CHR12_44406258_44411465	LOC400027
CHR12_44948074_44952521	SLC38A1
CHR12_45052064_45056321	SLC38A2
CHR12_45759165_45763501	AMIGO2
CHR12_46385286_46389541	FLJ21908
CHR12_46499174_46503424	HDAC7A
CHR12_46640156_46645008	TMEM106C
CHR12_46782472_46789542	no_genemapped
CHR12_46795927_46803566	PFKM
CHR12_46836802_46841144	ASB8
CHR12_46860165_46864431	LOC387856
CHR12_46874910_46879166	no_genemapped
CHR12_47358993_47365770	C12orf41
CHR12_47396298_47400548	CCNT1
CHR12_47463429_47467679	ADCY6
CHR12_47468337_47472646	ADCY6
CHR12_47495278_47499530	CACNB3
CHR12_47531433_47535724	DDX23
CHR12_47604799_47609060	FKBP11
CHR12_47636647_47641077	ARF3
CHR12_47650798_47659414	WNT10B
CHR12_47678605_47682855	DDN
CHR12_47698070_47702359	PRKAG1
CHR12_47734624_47738874	MLL2
CHR12_47749292_47753573	RHEBL1
CHR12_47789929_47794415	LMBR1L
CHR12_47810639_47815071	K-ALPHA-1
CHR12_47868333_47872628	TUBA3
CHR12_47999828_48008126	TROAP
CHR12_48016474_48020738	C1QL4
CHR12_48023807_48028057	FLJ13236
CHR12_48044024_48048309	SPATS2
CHR12_48245739_48251678	MCRS1
CHR12_48300119_48304419	N/A
CHR12_48418126_48422970	TEGT
CHR12_48475877_48480127	KIAA1602
CHR12_48522392_48526642	LOC144233
CHR12_48704738_48708993	RACGAP1
CHR12_48761778_48766211	SMARCD1
CHR12_48788666_48792916	C12orf62
CHR12_48846616_48850870	LASS5
CHR12_48901943_48906193	LIMA1
CHR12_48962789_48967057	LIMA1
CHR12_49075916_49081728	LARP4,LOC121006
CHR12_49181534_49185906	DIP2B
CHR12_49440627_49445091	ATF1
CHR12_49519475_49523732	TMPRSS12
CHR12_49601535_49605833	METTL7A
CHR12_49705659_49711780	SLC11A2
CHR12_49724850_49729152	LETMD1
CHR12_49762656_49767100	no_genemapped
CHR12_49852084_49856431	TFCP2
CHR12_49876168_49880418	POU6F1
CHR12_49896994_49901244	POU6F1
CHR12_49915392_49919643	DAZAP2
CHR12_49949499_49953969	LOC57228
CHR12_50068286_50074960	GALNT6
CHR12_50101360_50105773	SLC4A8
CHR12_50267786_50272036	SCN8A
CHR12_50579835_50588218	no_genemapped
CHR12_50628217_50632518	ACVR1B
CHR12_50683514_50691321	GRASP
CHR12_50714265_50718515	NR4A1
CHR12_50727957_50732257	NR4A1
CHR12_50746572_50750840	C12orf44
CHR12_51000686_51004938	no_genemapped
CHR12_51683018_51687276	EIF4B
CHR12_51723576_51730864	N/A,TENC1
CHR12_51758655_51762905	SPRYD3
CHR12_51857298_51864147	CSAD,ZNF740
CHR12_51928203_51933625	MFSD5
CHR12_51944883_51949567	ESPL1
CHR12_51972083_51980778	C12orf10,PFDN5
CHR12_52000891_52005147	AAAS
CHR12_52118212_52122552	PRR13
CHR12_52128652_52135585	PCBP2
CHR12_52177471_52183211	MAP3K12,TARBP2
CHR12_52305295_52309903	ATF7
CHR12_52351948_52360196	ATP5G2
CHR12_52406729_52411008	CALCOCO1
CHR12_52615342_52620110	HOXC13
CHR12_52631480_52637334	HOXC12
CHR12_52676643_52680919	HOXC9
CHR12_52693439_52697927	HOXC4,HOXC6
CHR12_52709598_52713848	HOXC5
CHR12_52730427_52734677	HOXC4
CHR12_52957254_52966681	CBX5,HNRPA1,RP11-78J21.1
CHR12_53001677_53005948	COPZ1
CHR12_53070587_53074837	ZNF385
CHR12_53098552_53102817	ITGA5
CHR12_54168913_54173163	OR6C68
CHR12_54358185_54362435	METTL7B
CHR12_54387002_54391449	ITGA7
CHR12_54392587_54396849	BLOC1S1
CHR12_54419830_54424080	GDF11
CHR12_54495548_54501273	CIP29
CHR12_54507436_54514952	DNAJC14,LOC440104
CHR12_54606413_54612905	DGKA,WIBG
CHR12_54643325_54649593	CDK2,SILV
CHR12_54650526_54654878	RAB5B
CHR12_54673809_54678414	SUOX
CHR12_54718452_54722945	RPS26
CHR12_54756658_54761005	ERBB3
CHR12_54781155_54785466	PA2G4
CHR12_54793140_54799058	RPL41
CHR12_54804820_54809245	FAM62A
CHR12_54828970_54834673	MYL6B
CHR12_54834912_54839193	MYL6
CHR12_54868772_54873118	SMARCC2
CHR12_54900917_54905523	OBFC2B,RNF41
CHR12_54979535_54983942	CS
CHR12_54995280_54999887	TMEM4
CHR12_55013044_55019812	IL23A,USP52
CHR12_55039374_55046350	APOF,STAT2
CHR12_55128683_55132950	TIMELESS
CHR12_55167670_55171948	GLS2
CHR12_55198492_55202816	RBMS2
CHR12_55315667_55319930	BAZ2A
CHR12_55325274_55329619	ATP5B
CHR12_55367406_55371656	PTGES3
CHR12_55404460_55408850	NACA
CHR12_55431636_55435913	PRIM1
CHR12_55685747_55689997	ZBTB39
CHR12_55758063_55762319	KIAA0286
CHR12_55765656_55769906	NAB2
CHR12_55805042_55809709	LRP1
CHR12_55906260_55910568	SHMT2
CHR12_55919992_55924312	NDUFA4L2
CHR12_56110305_56115559	N/A
CHR12_56136700_56144464	GLI1
CHR12_56164617_56172364	MARS
CHR12_56199425_56206649	DDIT3,MBD6
CHR12_56226421_56231038	DCTN2,KIF5A
CHR12_56267823_56272073	no_genemapped
CHR12_56281370_56285633	DTX3
CHR12_56370652_56374959	OS9
CHR12_56417546_56425851	CENTG1
CHR12_56431594_56438483	CDK4,MARCH9
CHR12_56446395_56456022	CYP27B1,METTL1
CHR12_56459325_56463589	TSFM
CHR12_56525979_56530289	CTDSP2
CHR12_56618113_56622461	XRCC6BP1
CHR12_57598844_57604029	LRIG3
CHR12_60936904_60941204	USP15
CHR12_61143366_61147645	MON2
CHR12_61282731_61286981	C12orf61
CHR12_61830156_61836357	AVPR1A
CHR12_62456403_62460667	TMEM5
CHR12_62521307_62525557	SRGAP1
CHR12_62901550_62905819	FLJ32549
CHR12_63080999_63085249	XPOT
CHR12_63128666_63136442	LOC653581,TBK1
CHR12_63287059_63291309	RASSF3
CHR12_63438704_63442979	GNS
CHR12_63846137_63850387	LEMD3
CHR12_63955254_63959538	MSRB3
CHR12_64506271_64510521	no_genemapped
CHR12_64810042_64814300	C12orf31
CHR12_64849281_64853574	TMBIM4
CHR12_64979122_64983372	HELB
CHR12_65945915_65950381	CAND1
CHR12_67011594_67015879	MDM1
CHR12_67287418_67291740	RAP1B
CHR12_67363497_67367822	NUP107
CHR12_67422702_67427011	SLC35E3
CHR12_67484734_67490023	MDM2,N/A
CHR12_67612468_67616746	CPM
CHR12_67916146_67920416	CPSF6
CHR12_68036298_68040645	YEATS4
CHR12_68146952_68151202	FRS2
CHR12_68415004_68420204	RAB3IP
CHR12_68919988_68924246	CNOT2
CHR12_69042828_69047439	KCNMB4
CHR12_70340550_70347405	PSRC2,THAP2
CHR12_70362644_70367295	TMEM19
CHR12_70431420_70435674	RAB21
CHR12_70516305_70520555	TBC1D15
CHR12_70949229_70955982	LOC283392,TRHDE
CHR12_73214413_73218663	LOC552889
CHR12_74157300_74161613	GLIPR1
CHR12_74190905_74195168	no_genemapped
CHR12_74710875_74715284	PHLDA1
CHR12_74763964_74768217	NAP1L1
CHR12_75263821_75269838	C12orf58
CHR12_75476864_75481220	OSBPL8
CHR12_75677998_75682914	ZDHHC17
CHR12_75796149_75800430	CSRP2
CHR12_75982728_75986978	E2F7
CHR12_78607537_78612421	PAWR
CHR12_78852092_78856866	PPP1R12A
CHR12_81272954_81279803	C12orf26,CCDC59
CHR12_81601564_81606158	TMTC2
CHR12_86944229_86954206	C12orf29,C12orf50
CHR12_87056731_87063624	CEP290
CHR12_87497476_87501869	KITLG
CHR12_88265422_88273927	DUSP6
CHR12_88441916_88447432	GALNT4,WDR51B
CHR12_92292332_92299131	LOC643339,NUDT4
CHR12_92359068_92363657	UBE2N
CHR12_92381900_92387844	MRPL42
CHR12_92484228_92493169	LOC144481,SOCS2
CHR12_93376862_93381112	CCDC41
CHR12_93920859_93925142	NDUFA12
CHR12_93990589_93994987	NR2C1
CHR12_94132206_94138871	FGD6,VEZT
CHR12_94388552_94392826	METAP2
CHR12_94465980_94472858	USP44
CHR12_94707766_94712167	NTN4
CHR12_94773369_94777619	SNRPF
CHR12_94857701_94864059	AMDHD1,CCDC38,N/A
CHR12_94952726_94956996	LTA4H
CHR12_95317231_95321854	PCTK2
CHR12_95819258_95826124	NEDD1
CHR12_97430035_97434322	TMPO
CHR12_97508033_97512680	LOC341457,SLC25A3
CHR12_97559708_97566220	APAF1,IKIP
CHR12_98901430_98906063	ANKS1B
CHR12_99060023_99064273	KIAA0701
CHR12_99115204_99121186	ACTR6,LOC643850
CHR12_99182179_99188488	DEPDC4,SCYL2
CHR12_100194547_100198797	UTP20
CHR12_100324934_100329203	ARL1
CHR12_100791759_100796009	no_genemapped
CHR12_100979153_100983477	CCDC53
CHR12_101034636_101042645	NUP37
CHR12_101872093_101876365	ASCL1
CHR12_102413126_102417379	C12orf42,N/A
CHR12_102844818_102851431	HSP90B1,LOC253724
CHR12_102874076_102878326	no_genemapped
CHR12_102880246_102884519	TDG
CHR12_102978949_102983213	HCFC2
CHR12_103055319_103059670	NFYB
CHR12_103201356_103207375	TXNRD1
CHR12_103371407_103375929	CHST11
CHR12_103900744_103905003	C12orf45
CHR12_104001616_104005965	ALDH1L2
CHR12_104153292_104157638	DIP13B
CHR12_104245269_104249519	LOC387882
CHR12_105053116_105061441	LOC644542
CHR12_105165056_105169414	CKAP4
CHR12_105217210_105221460	TCP11L2
CHR12_105272118_105276448	POLR3B
CHR12_105497314_105501912	RFX4
CHR12_105689078_105693371	RIC8B
CHR12_105870334_105874584	C12orf23
CHR12_105904276_105908559	MTERFD3
CHR12_106010688_106014955	CRY1
CHR12_106600208_106604469	PWP1
CHR12_106677900_106682651	PRDM4
CHR12_107429680_107433972	HYPE
CHR12_107477011_107482806	NIFUN,SART3
CHR12_107774730_107778980	SSH1
CHR12_107942320_107946728	SVOP
CHR12_107971273_107975523	USP30
CHR12_108014878_108021172	ALKBH2,UNG
CHR12_108396321_108403038	KCTD10,UBE3B
CHR12_108492499_108499185	MMAB,MVK
CHR12_108801926_108806176	GLTP
CHR12_108818980_108823455	TCHP
CHR12_108917727_108922526	ANKRD13,GIT2
CHR12_109043064_109050305	IFT81
CHR12_109200314_109204626	ATP2A2
CHR12_109325065_109329315	ANAPC7
CHR12_109371732_109376041	ARPC3
CHR12_109387147_109393952	ATPBD1C
CHR12_109420887_109427813	RAD9B,VPS29
CHR12_109504673_109508947	PPTC7
CHR12_109532813_109537113	FLJ21127
CHR12_109610147_109618159	HVCN1,N/A
CHR12_109664300_109668559	PPP1CC
CHR12_109952711_109956961	CUTL2
CHR12_110285149_110294709	FAM109A
CHR12_110324634_110328884	LNK
CHR12_110521110_110525363	no_genemapped
CHR12_110604754_110611622	ACAD10,BRAP
CHR12_110760927_110768589	C12orf47,MAPKAPK5
CHR12_110932034_110938818	ERP29,TMEM116
CHR12_111030221_111034480	C12orf30
CHR12_111044263_111048513	TRAFD1
CHR12_111330095_111335326	RPL6
CHR12_111337418_111341845	PTPN11
CHR12_111710555_111714874	RPH3A
CHR12_111825621_111829968	OAS1
CHR12_111857131_111861395	OAS3
CHR12_111976544_111980852	DTX1
CHR12_112104271_112111167	DDX54
CHR12_112140151_112146763	IQCD,TPCN1
CHR12_112887748_112891999	RBM19
CHR12_113325336_113334130	TBX5
CHR12_113605028_113609852	TBX3
CHR12_115198776_115203026	THRAP2
CHR12_115656998_115663726	TMEM118
CHR12_115829643_115833893	FBXW8
CHR12_116020841_116025320	TESC
CHR12_116111746_116116183	FBXO21
CHR12_116935392_116939680	RFC5
CHR12_116982539_116986834	WSB2
CHR12_117025323_117030016	LOC653276
CHR12_117054752_117059061	PEBP1
CHR12_117294184_117299490	TAOK3
CHR12_117309884_117314134	SUDS3
CHR12_117900278_117904528	KIAA1853
CHR12_118586643_118590916	PRKAB1
CHR12_118798725_118802978	CIT
CHR12_119038191_119042482	RAB35
CHR12_119116146_119126897	GCN1L1,RPLP0
CHR12_119140814_119145803	PXN
CHR12_119187142_119191392	PXN
CHR12_119221045_119225295	SIRT4
CHR12_119356786_119361060	COX6A1
CHR12_119365129_119372098	15E1.2,TRIAP1
CHR12_119388542_119395441	DYNLL1,SFRS9
CHR12_119414741_119419086	DYNLL1
CHR12_119450586_119457674	COQ5,RNF10
CHR12_119502817_119507084	POP5
CHR12_119559304_119563554	CABP1
CHR12_119641881_119648799	ACADS
CHR12_119825383_119830034	no_genemapped
CHR12_119937912_119942183	C12orf43
CHR12_120218122_120223994	CAMKK2
CHR12_120318784_120323093	RNF34
CHR12_120501997_120506772	FBXL10
CHR12_120545337_120549725	TMEM142A
CHR12_120715205_120727776	LOC338799
CHR12_120807520_120811840	PSMD9
CHR12_121250680_121254963	B3GNT4
CHR12_121316179_121320470	VPS33A
CHR12_121472319_121476569	RSN
CHR12_121550662_121554971	ZCCHC8
CHR12_121574261_121581000	FLJ11021,KNTC1
CHR12_121799823_121804140	DENR
CHR12_122021806_122035649	ABCB9,ARL6IP4
CHR12_122279915_122284745	FLJ38663
CHR12_122321389_122326140	no_genemapped
CHR12_122430772_122435406	SETD8
CHR12_122486256_122490717	MGC7036
CHR12_122505103_122511088	U1SNRNPBP
CHR12_122583270_122587953	FLJ39378
CHR12_122631613_122635863	TMED2
CHR12_122649124_122656606	DDX55
CHR12_122680833_122687700	EIF2B1
CHR12_122718143_122722393	C12orf38
CHR12_122759317_122766535	ATP6V0A2
CHR12_122984728_122988984	FLJ45278
CHR12_123020122_123026616	CCDC92,ZNF664
CHR12_123386141_123390391	NCOR2
CHR12_123962499_123968860	UBC
CHR12_124038841_124045165	BRI3BP,DHX37
CHR12_129209456_129214169	FZD10
CHR12_129385066_129389353	PIWIL1
CHR12_129889011_129893264	EPIM
CHR12_129919020_129923485	RAN
CHR12_130758087_130762337	SFRS8
CHR12_130875390_130879662	MMP17
CHR12_130996960_131001210	EP400
CHR12_131191445_131198306	DDX51,NOC4L
CHR12_131770764_131777518	POLE,PXMP2
CHR12_131794008_131798258	PGAM5
CHR12_131847124_131851990	KIAA0692
CHR12_131914333_131918861	GOLGA3
CHR12_132042191_132046465	ZNF605
CHR12_132069628_132073878	ZNF26
CHR12_132120668_132124990	no_genemapped
CHR12_132163609_132168304	ZNF140
CHR12_132213785_132218036	ZNF10
CHR12_132264567_132268967	ZNF268
CHR13_19102379_19106629	HSMPP8
CHR13_19254302_19258582	PSPC1
CHR13_19331650_19339273	LOC400099,ZMYM5
CHR13_19702317_19708646	GJB6,LOC645885
CHR13_19997193_20001512	CRYL1
CHR13_20171981_20176231	IL17D
CHR13_20374126_20378384	XPO4
CHR13_20532904_20537154	LATS2
CHR13_20609184_20613434	SAP18
CHR13_20644871_20652210	C13orf3,MRP63
CHR13_20930637_20935007	ZDHHC20
CHR13_21075557_21079812	EFHA1
CHR13_23039222_23043472	TNFRSF19
CHR13_23047997_23052388	TNFRSF19
CHR13_23629360_23633636	SPATA13
CHR13_23984198_23988448	PARP4
CHR13_24394196_24399364	CENPJ,LOC646403
CHR13_24642871_24647925	FLJ25477
CHR13_24758826_24763204	MTMR6
CHR13_24770165_24777194	NUPL1
CHR13_24840708_24844958	ATP8A2
CHR13_25520196_25526698	TMEM46
CHR13_25693090_25698008	RNF6
CHR13_25723255_25727528	CDK8
CHR13_26026339_26030589	WASF3
CHR13_26231214_26235539	GPR12
CHR13_26643278_26647529	USP12
CHR13_26717195_26726657	LOC646573
CHR13_26921961_26926211	MTIF3
CHR13_27090502_27096039	LNX2,MGC9850,POLR1D
CHR13_27261279_27265529	GSH1
CHR13_28127750_28132027	C13orf12
CHR13_28190212_28194607	LOC283537
CHR13_29321410_29325763	UBL3
CHR13_29778413_29783084	KATNAL1
CHR13_29935634_29941517	HMGB1
CHR13_30086419_30090807	USPL1
CHR13_30633282_30637617	HSPH1
CHR13_31499936_31504186	FRY
CHR13_31783312_31788366	LOC646799
CHR13_32010165_32014419	PFAAP5
CHR13_32055123_32059436	APRIN
CHR13_32485070_32489320	KL
CHR13_32757142_32761392	STARD13
CHR13_33286733_33291024	RFC3
CHR13_34410955_34415205	NBEA
CHR13_34948009_34952288	MAB21L1
CHR13_35685926_35690225	SOHLH2
CHR13_35817703_35821953	SPG20
CHR13_35901132_35905409	CCNA1
CHR13_36287838_36292110	RFXAP
CHR13_36391625_36395875	SMAD9
CHR13_36469416_36474977	ALG5,EXOSC8
CHR13_36531026_36535323	FAM48A
CHR13_37341110_37345439	TRPC4
CHR13_37818490_37822767	UFM1
CHR13_38155678_38160231	FREM2
CHR13_38506954_38513686	RP11-50D16.3
CHR13_39074451_39078704	LHFP
CHR13_39124313_39128623	COG6
CHR13_40242543_40246809	MRPS31
CHR13_40258132_40262484	SLC25A15
CHR13_40393160_40397410	SUGT1L1
CHR13_40530195_40534502	WBP4
CHR13_40603947_40608436	KBTBD6
CHR13_40665952_40670202	KBTBD7
CHR13_40734955_40739213	MTRF1
CHR13_41432471_41436721	RP11-125A7.3
CHR13_41517388_41521638	DGKH
CHR13_41740788_41748031	AKAP11,LOC647031
CHR13_43842477_43846759	C13orf21
CHR13_43908229_43912479	TSC22D1
CHR13_44047951_44052201	TSC22D1
CHR13_44458186_44465071	KIAA1704,NUFIP1
CHR13_44589169_44593421	GTF2F2
CHR13_44809979_44816847	N/A,TPT1
CHR13_44886649_44894015	LOC647080
CHR13_44933571_44937890	COG3
CHR13_45170946_45176415	SPERT
CHR13_45524145_45528395	KIAA0853
CHR13_45680583_45684833	RP11-139H14.4
CHR13_45858567_45862885	C13orf18
CHR13_46021803_46026134	LRCH1,N/A
CHR13_46268533_46272868	ESD
CHR13_47472663_47476963	SUCLA2
CHR13_47566491_47570752	MED4
CHR13_47701806_47706098	ITM2B
CHR13_47772388_47776661	RB1
CHR13_47884019_47891447	P2RY5
CHR13_48004447_48008817	RCBTB2
CHR13_48444559_48449689	FNDC3A
CHR13_48688974_48693224	MLNR
CHR13_48716577_48720863	CDADC1
CHR13_48913010_48917260	SETDB2
CHR13_49056880_49061220	RCBTB1
CHR13_49162840_49167124	EBPL
CHR13_49263917_49268558	KPNA3
CHR13_49407691_49411977	C13orf1
CHR13_49465643_49469951	RFP2
CHR13_49550877_49557640	DLEU1,DLEU2
CHR13_50691007_50695305	no_genemapped
CHR13_51053144_51060465	WDFY2
CHR13_51275485_51279794	FLJ13639
CHR13_51481050_51487131	ATP7B
CHR13_51600465_51604715	NEK5
CHR13_51628871_51635433	NEK3
CHR13_51921987_51928352	CKAP2,VPS36
CHR13_52086105_52090355	RP11-78J21.1
CHR13_52121490_52125751	SUGT1
CHR13_52320025_52324276	PCDH8
CHR13_57100444_57105405	PCDH17
CHR13_59865573_59869829	TDRD3
CHR13_60886530_60890782	PCDH20
CHR13_66701714_66705964	PCDH9
CHR13_72196542_72203423	FLJ22624,RP11-11C5.2
CHR13_72250730_72257733	C13orf24,KIAA1008
CHR13_73605293_73609543	KLF12
CHR13_74953501_74957751	TBC1D4
CHR13_75009226_75013487	COMMD6
CHR13_75018427_75022677	UCHL3
CHR13_76357621_76362026	KCTD12
CHR13_76498508_76502786	FBXL3
CHR13_76798428_76802678	MYCBP2
CHR13_77390184_77395404	EDNRB
CHR13_78074946_78079196	POU4F1
CHR13_78130565_78134815	C13orf7
CHR13_78877168_78881424	C13orf10
CHR13_78949787_78954281	NDFIP2
CHR13_79810223_79816587	SPRY2
CHR13_87119370_87123712	SLITRK5
CHR13_94045709_94052907	GPR180,TGDS
CHR13_94161640_94165890	SOX21
CHR13_94750824_94755184	ABCC4
CHR13_94999460_95003729	CLDN10
CHR13_95091582_95098458	DZIP1
CHR13_95123911_95130677	DNAJC3,LOC643011
CHR13_95502888_95507237	UGCGL2
CHR13_96669074_96673372	MBNL2
CHR13_96880974_96885469	RAP2A
CHR13_97423449_97427699	RANBP5
CHR13_97589241_97594255	FARP1,LOC643176
CHR13_98026600_98030850	STK24
CHR13_98202135_98206409	SLC15A1
CHR13_98465224_98469474	DOCK9
CHR13_98535911_98540161	DOCK9
CHR13_98647608_98651913	PHGDHL1
CHR13_98948171_98955175	TM9SF2
CHR13_99053436_99057686	CLYBL
CHR13_99421429_99425679	ZIC5
CHR13_99428819_99433069	ZIC2
CHR13_99535837_99540147	PCCA
CHR13_100124300_100128550	TMTC4
CHR13_100865957_100870344	VGCNL1
CHR13_101366246_101370496	FGF14
CHR13_101851374_101855625	FGF14
CHR13_102043853_102048133	TPP2
CHR13_102223393_102227643	RP11-484I6.3
CHR13_102245899_102252858	BIVM,KDELC1
CHR13_102292674_102296955	ERCC5
CHR13_105984566_105988838	EFNB2
CHR13_106017712_106021986	FLJ10154
CHR13_107664381_107669600	LIG4
CHR13_109236165_109240415	IRS2
CHR13_109754131_109760959	COL4A1
CHR13_110011322_110015581	RAB20
CHR13_110062438_110070201	FLJ10769
CHR13_110155689_110166534	FLJ12118,ING1
CHR13_110364604_110368917	ANKRD10
CHR13_110562124_110566532	ARHGEF7
CHR13_110600585_110604835	ARHGEF7
CHR13_112289690_112293982	TUBGCP3
CHR13_112907556_112914484	CUL4A,PCID2
CHR13_112996101_113000444	LAMP1
CHR13_113189810_113196524	DCUN1D2,TMCO3
CHR13_113283556_113287806	TFDP1
CHR13_113543412_113547668	GAS6
CHR13_114014975_114019407	CDC16
CHR13_114094616_114098866	C13orf8
CHR14_18994573_18998829	FLJ39632
CHR14_19843187_19847476	TTC5
CHR14_19866623_19874797	CCNB1IP1
CHR14_19878135_19882388	PARP2
CHR14_19950670_19954920	TEP1
CHR14_19989629_19996538	APEX1,OSGEP
CHR14_19998636_20002976	TMEM55B
CHR14_20003881_20008186	NP
CHR14_20094318_20098568	RNASE9
CHR14_20218711_20227525	ANG,RNASE4
CHR14_20302925_20307175	FAM12B
CHR14_20604866_20609116	FLJ10357
CHR14_20635588_20640139	LOC643382,ZNF219
CHR14_20642541_20646791	no_genemapped
CHR14_20693274_20697524	OR5AU1
CHR14_20806618_20810926	HNRPC
CHR14_20921515_20925765	SUPT16H
CHR14_20974492_20978742	CHD8
CHR14_21011735_21018461	C14orf92,RAB2B
CHR14_21048491_21052792	METTL3,N/A
CHR14_21063452_21067702	SALL2
CHR14_22127202_22131469	DAD1
CHR14_22133486_22141195	ABHD4
CHR14_22302070_22306550	OXA1L
CHR14_22365435_22369704	MRPL52
CHR14_22372132_22376397	MMP14
CHR14_22407299_22411580	LRP10
CHR14_22418771_22423030	FLJ38964
CHR14_22457419_22461727	RBM23
CHR14_22467653_22472001	PRMT5
CHR14_22495372_22499680	C14orf94
CHR14_22520637_22525191	JUB
CHR14_22546535_22552692	C14orf93
CHR14_22573190_22577449	PSMB5
CHR14_22588438_22600058	CDH24
CHR14_22631055_22638163	ACIN1,C14orf119
CHR14_22654989_22661814	CEBPE,LOC643712
CHR14_22824323_22828573	KIAA1443
CHR14_22837746_22846625	N/A,PPP1R3E
CHR14_22855736_22861264	PABPN1
CHR14_22900742_22908182	EFS
CHR14_23005245_23009554	C14orf120
CHR14_23064904_23070480	ZFHX2
CHR14_23089942_23096086	THTPA,ZNF409
CHR14_23117084_23121334	JPH4
CHR14_23597467_23601717	C14orf121
CHR14_23650360_23657563	WDR23
CHR14_23667107_23675970	LOC161247
CHR14_23679887_23689195	C14orf122,RNF31
CHR14_23727116_23731464	IPO4
CHR14_23733332_23738222	TM9SF1
CHR14_23767987_23774913	GMPR2,NEDD8
CHR14_23809833_23814143	RABGGTA
CHR14_23835424_23842285	C14orf21,DHRS1
CHR14_23868904_23877617	ADCY4
CHR14_23965515_23972071	UNQ755
CHR14_23980749_23985347	C14orf124
CHR14_26135756_26140300	NOVA1
CHR14_28301300_28306787	FOXG1B
CHR14_29465901_29470151	PRKD1
CHR14_30094627_30098883	KIAA1333
CHR14_30157771_30162045	SCFD1
CHR14_30410015_30414278	COCH
CHR14_30561124_30568840	AP4S1
CHR14_30745524_30749774	HECTD1
CHR14_30995632_30999918	C14orf126
CHR14_31096915_31101178	NUBPL
CHR14_31612533_31619019	ARHGAP5
CHR14_32474699_32479023	NPAS3
CHR14_33489033_33493537	EGLN3
CHR14_34000447_34004813	C14orf147
CHR14_34077917_34082167	C14orf11
CHR14_34168162_34172595	SNX6
CHR14_34251946_34257149	CFL2
CHR14_34518481_34522737	SRP54
CHR14_34581819_34586110	C14orf24
CHR14_34658008_34664770	KIAA0391
CHR14_34827824_34832153	PSMA6
CHR14_34942944_34947203	NFKBIA
CHR14_35361847_35366117	BRMS1L
CHR14_35858834_35863096	MBIP
CHR14_36054771_36062615	TITF1
CHR14_36120787_36125037	NKX2-8
CHR14_38641438_38645688	SEC23A
CHR14_38649738_38653989	SIP1
CHR14_38708519_38714976	PNN,TRAPPC6B
CHR14_38800746_38806950	CTAGE5
CHR14_38970621_38974927	FBXO33
CHR14_44432756_44437013	C14orf28
CHR14_44497660_44504400	BTBD5
CHR14_44619573_44623823	PRPF39
CHR14_44671385_44677772	FANCM
CHR14_47212953_47217203	MAMDC1
CHR14_49122069_49126344	RPS29
CHR14_49131664_49139132	N/A,PPIL5
CHR14_49153738_49160606	MGAT2,RPL36AL
CHR14_49169658_49173985	C14orf104
CHR14_49301036_49305391	KLHDC2
CHR14_49388539_49392789	SDCCAG1
CHR14_49426070_49430338	ARF6
CHR14_49652276_49656568	C14orf138
CHR14_49767001_49771251	SOS2
CHR14_49845296_49852197	ATP5S
CHR14_50068262_50072626	MAP4K5
CHR14_50092999_50097339	SPG3A
CHR14_50204022_50208273	SAV1
CHR14_50357795_50363606	NIN
CHR14_50366839_50371089	NIN
CHR14_50405127_50409379	C14orf29
CHR14_50480234_50484484	PYGL
CHR14_50630794_50636029	TRIM9
CHR14_50773185_50777435	TXNDC
CHR14_51393699_51397949	GNG2
CHR14_51522442_51526775	C14orf166
CHR14_51604766_51609196	NID2
CHR14_51800680_51804930	PTGDR
CHR14_52085092_52092463	GPR137C
CHR14_52231419_52235682	ERO1L
CHR14_52240167_52244417	PSMC6
CHR14_52263181_52267431	STYX
CHR14_52486710_52491065	PLEKHC1
CHR14_52688922_52693250	DDHD1
CHR14_53490270_53496862	BMP4
CHR14_53929962_53934225	CDKN3
CHR14_53977148_53981399	CNIH
CHR14_54024698_54028994	GMFB
CHR14_54042836_54047123	CGRRF1
CHR14_54095648_54105136	LOC645602,SAMD4A
CHR14_54438529_54442792	GCH1
CHR14_54560093_54567057	SOCS4,WDHD1
CHR14_54662236_54666507	LGALS3
CHR14_54669951_54674201	GALIG
CHR14_54724903_54731649	DLG7
CHR14_54804331_54808591	FBXO34
CHR14_54947564_54951829	KIAA0831
CHR14_55113287_55117542	KTN1
CHR14_55651345_55655705	PELI2
CHR14_56112763_56117045	C14orf101
CHR14_56341348_56345598	OTX2
CHR14_56346187_56350437	OTX2
CHR14_56801879_56808876	C14orf108
CHR14_56923523_56927773	NAT12
CHR14_57029573_57033823	C14orf105
CHR14_57733050_57737401	ACTR10
CHR14_57777845_57782108	PSMA3
CHR14_57831615_57835865	ARID4A
CHR14_57960372_57967485	KIAA0586,TIMM9
CHR14_58167054_58175361	DACT1
CHR14_58721650_58725903	DAAM1
CHR14_59016327_59024339	C14orf100,C14orf149
CHR14_59166523_59170773	RTN1
CHR14_59406473_59410810	RTN1
CHR14_59701050_59705357	DHRS7
CHR14_59778722_59786685	PPM1A
CHR14_60185158_60189433	SIX1
CHR14_60259732_60264045	SIX4
CHR14_60267722_60271982	MNAT1
CHR14_60514132_60521028	SLC38A6
CHR14_60854687_60859884	N/A,PRKCH
CHR14_61228491_61232771	HIF1A
CHR14_61295419_61299673	SNAPC1
CHR14_62737397_62741699	RHOJ
CHR14_63074875_63083345	PPP2R5E
CHR14_63177128_63181844	C14orf150
CHR14_63263759_63268026	SGPP1
CHR14_63385953_63390215	SYNE2
CHR14_63921320_63925595	MTHFD1
CHR14_64000077_64004327	AKAP5
CHR14_64036955_64043816	ZBTB25
CHR14_64263620_64267870	PLEKHG3
CHR14_64447392_64451644	CHURC1
CHR14_64507615_64512051	RAB15
CHR14_64519759_64524159	FNTB
CHR14_64638060_64642480	MAX
CHR14_64944092_64952655	FUT8
CHR14_66040377_66045738	GPHN
CHR14_66722398_66726680	C14orf54
CHR14_66774078_66778523	MPP5
CHR14_66893286_66899903	EIF2S1
CHR14_67066284_67070534	PLEKHH1
CHR14_67135968_67140233	PIGH
CHR14_67152831_67157180	ARG2
CHR14_67210421_67214801	VTI1B
CHR14_67231428_67235735	RDH11
CHR14_67352305_67357042	RAD51L1,ZFYVE26
CHR14_68328780_68336443	FLJ39779
CHR14_68514893_68519263	ACTN1
CHR14_68688319_68693002	WDR22
CHR14_68724500_68728750	EXDL2
CHR14_68931707_68938274	ERH
CHR14_69106844_69111171	C14orf162
CHR14_69144565_69148815	KIAA0247
CHR14_69300062_69304401	SFRS5
CHR14_69724790_69729040	SLC8A3
CHR14_69895351_69899647	C14orf112
CHR14_69952712_69957015	SYNJ2BP
CHR14_70136384_70140637	MED6
CHR14_70344891_70349141	MAP3K9
CHR14_70440374_70444624	PCNX
CHR14_71466085_71470364	RGS6
CHR14_72428360_72434062	DPF3
CHR14_72459337_72463730	WDR21A
CHR14_72562842_72567100	ZFYVE1
CHR14_72591507_72595770	RBM25
CHR14_72669414_72674027	PSEN1
CHR14_72787749_72791999	no_genemapped
CHR14_72994289_72998539	NUMB
CHR14_73177954_73182204	no_genemapped
CHR14_73249432_73254381	PNMA1
CHR14_73295995_73300245	C14orf43
CHR14_73384880_73389173	ZADH1
CHR14_73419760_73424088	ZNF410
CHR14_73482895_73490088	C14orf44,COQ6
CHR14_73617751_73624449	ALDH6A1,C14orf46
CHR14_73772427_73776677	CHX10
CHR14_73838624_73842920	ABCD4
CHR14_74026715_74033337	HBLD1,NPC2
CHR14_74246102_74253064	C14orf111
CHR14_74414871_74419134	DLST
CHR14_74535864_74540173	EIF2B2
CHR14_74599730_74606891	ACYP1,C14orf140
CHR14_74712295_74716587	TMED10
CHR14_74811783_74816062	FOS
CHR14_74965089_74969339	JDP2
CHR14_75111229_75115494	no_genemapped
CHR14_75193819_75200458	C14orf1,TTLL5
CHR14_75516339_75522627	no_genemapped
CHR14_75684511_75688767	C14orf118
CHR14_75903978_75908228	ESRRB
CHR14_76294784_76299443	VASH1
CHR14_76348233_76352483	ANGEL1
CHR14_76564037_76568287	C14orf4
CHR14_76909994_76916705	TMED8
CHR14_76990654_76997157	AHSA1,C14orf133
CHR14_77240687_77247609	ALKBH1,C14orf156
CHR14_77293145_77300750	FLJ25976,SNW1
CHR14_77332726_77336984	ADCK1
CHR14_77936345_77940595	NRXN3
CHR14_78289230_78293480	N/A
CHR14_80474887_80481284	C14orf145
CHR14_80756035_80760828	GTF2A1
CHR14_81069136_81073434	SEL1L
CHR14_87858350_87866504	KCNK10
CHR14_88090126_88094376	PTPN21
CHR14_88095566_88100193	FLJ11806
CHR14_88952351_88956627	CHES1
CHR14_89488498_89494296	C14orf143,TDP1
CHR14_89789146_89796006	PSMC1
CHR14_89867262_89871532	C14orf102
CHR14_89929625_89935111	CALM1
CHR14_90351764_90356014	TTC7B
CHR14_90595947_90600246	RPS6KA5
CHR14_90789170_90793477	GPR68
CHR14_90849058_90853308	no_genemapped
CHR14_91045382_91050066	KIAA2010
CHR14_91371686_91375936	MTAC2D1
CHR14_91572633_91579639	no_genemapped
CHR14_91641900_91646207	ATXN3
CHR14_91654581_91661406	CPSF2
CHR14_91855177_91860704	SLC24A4
CHR14_91982814_91987064	no_genemapped
CHR14_92283939_92288265	LGMN
CHR14_92326902_92331170	GOLGA5
CHR14_92651151_92655480	ITPK1
CHR14_92717583_92724502	MOAP1
CHR14_92739669_92746692	C14orf130,C14orf142
CHR14_92865817_92872638	BTBD7,KIAA1409
CHR14_93558976_93563226	OTUB2
CHR14_93613891_93620811	DDX24,FAM14B
CHR14_93664919_93669210	FAM14A
CHR14_93706901_93711192	KIAA1622
CHR14_93828364_93832861	SERPINA10
CHR14_94173314_94177564	SERPINA13
CHR14_94305404_94309752	GSC
CHR14_94689262_94697012	no_genemapped
CHR14_94855194_94859455	CLMN
CHR14_94999553_95003803	no_genemapped
CHR14_95067575_95071879	GLRX5
CHR14_95795244_95799494	BDKRB1
CHR14_95924700_95928961	AK7
CHR14_96034972_96039222	PAPOLA
CHR14_96329936_96334218	VRK1
CHR14_99013991_99020479	CCNK,SETD3
CHR14_99177732_99181982	KIAA1822
CHR14_99208069_99212319	no_genemapped
CHR14_99216909_99221257	CYP46A1
CHR14_99325997_99330292	EML1
CHR14_99504403_99508653	EVL
CHR14_99694962_99699212	DEGS2
CHR14_99771354_99776039	YY1
CHR14_99841781_99846113	SLC25A29
CHR14_99909130_99918839	WARS,WDR25
CHR14_100189857_100194107	C14orf70
CHR14_100358086_100362972	LOC647251,MEG3
CHR14_100363194_100370449	MEG3
CHR14_100382013_100386263	N/A
CHR14_101093940_101098342	DIO3
CHR14_101342424_101346785	PPP2R5C
CHR14_101621671_101626635	HSP90AA1
CHR14_101672464_101679276	HSP90AA1,WDR20
CHR14_101840516_101844784	RAGE
CHR14_101849966_101854216	C14orf131
CHR14_101895630_101902506	CINP,KIAA0329
CHR14_102125485_102129735	RCOR1
CHR14_102310068_102314469	TRAF3
CHR14_102592802_102597052	CDC42BPB
CHR14_102658916_102663166	TNFAIP2
CHR14_102724359_102728609	no_genemapped
CHR14_102866745_102871749	EIF5
CHR14_102918023_102922851	MARK3
CHR14_103058150_103066028	CKB
CHR14_103095583_103102404	BAG5,C14orf153
CHR14_103161816_103166136	KNS2
CHR14_103260043_103264293	no_genemapped
CHR14_103382805_103387055	PPP1R13B
CHR14_104141392_104145642	FLJ42486
CHR14_104242559_104247412	C14orf173
CHR14_104254326_104262328	ADSSL1,LOC388022
CHR14_104287040_104291333	SIVA
CHR14_104330233_104336625	AKT1
CHR14_104399198_104403448	KIAA0284
CHR14_104490536_104494786	C14orf78
CHR14_104557692_104562038	CDCA4
CHR14_104705456_104709706	JAG2
CHR14_104782552_104789313	BTBD6
CHR14_104837357_104841874	BRF1
CHR14_104848296_104853013	PACS2
CHR14_104929367_104936720	no_genemapped
CHR14_104953897_104958160	MTA1
CHR14_104997078_105001328	MTA1
CHR14_105008675_105012975	CRIP2
CHR14_105020198_105029498	C14orf80,CRIP1,N/A
CHR14_105060497_105064747	TMEM121
CHR14_105476370_105480620	no_genemapped
CHR15_18970693_18978612	LOC283755
CHR15_19866439_19870689	OR4M2
CHR15_20381440_20385692	TUBGCP5
CHR15_20440624_20444926	CYFIP1
CHR15_20585030_20589349	NIPA2
CHR15_20636992_20641377	NIPA1
CHR15_21358046_21362706	MKRN3
CHR15_21441332_21445582	MAGEL2
CHR15_22747727_22753412	SNRPN,SNURF
CHR15_23234471_23238721	UBE3A
CHR15_24568532_24573520	GABRB3
CHR15_24661460_24665716	no_genemapped
CHR15_24739195_24743445	GABRA5
CHR15_27348518_27352809	NDNL2
CHR15_27900293_27905498	TJP1
CHR15_28472105_28476656	CHRFAM7A
CHR15_29070160_29074598	MTMR10
CHR15_29402874_29409933	KLF13,LOC643950
CHR15_30106517_30110822	CHRNA7
CHR15_31273433_31277689	DKFZP686C2281
CHR15_31386954_31391218	RYR3
CHR15_32117829_32122095	AVEN
CHR15_32178065_32184923	C15orf24,PGBD4
CHR15_32288731_32293050	C15orf29
CHR15_32301021_32305286	TMEM85
CHR15_32415587_32421300	SLC12A6
CHR15_32486430_32490680	GOLGA8A
CHR15_33048537_33052787	AQR
CHR15_33066996_33071261	FLJ20582
CHR15_33624893_33629156	ATPBD4
CHR15_35177045_35184296	MEIS2
CHR15_36328307_36336050	LOC644701,SPRED1
CHR15_36530146_36534399	FAM98B
CHR15_37656310_37661321	LOC644779
CHR15_37861573_37865823	FSIP1
CHR15_37998968_38003885	GPR176
CHR15_38115303_38122181	SRP14
CHR15_38184829_38191867	BMF
CHR15_38237029_38241329	BUB1B
CHR15_38329176_38336220	FLJ38596
CHR15_38458815_38463065	C15orf23
CHR15_38481477_38486059	IVD
CHR15_38515711_38521452	BAHD1
CHR15_38641769_38649578	CCDC32,N/A,RPUSD2
CHR15_38670238_38674504	CASC5
CHR15_38771160_38775419	RAD51
CHR15_38830263_38838250	FAM82C
[truncated: 7,820 more rows]

## Sheet: B25_K4_33970102
CHR10_167142_172173	ZMYND11
CHR10_724856_729108	DIP2C
CHR10_1020848_1027781	GTPBP4
CHR10_1088843_1096144	WDR37
CHR10_3204218_3208503	PITRM1
CHR10_3816640_3820955	KLF6
CHR10_5530760_5535018	CALML5
CHR10_5762885_5767562	LOC643967
CHR10_5894561_5898879	GDI2
CHR10_5968719_5977104	ANKRD16
CHR10_6167512_6172064	RBM17
CHR10_7866598_7873450	ATP5C1,KIN
CHR10_8133172_8138953	FLJ45983,GATA3
CHR10_11096432_11100684	CUGBP2
CHR10_11243557_11247896	CUGBP2
CHR10_11689808_11697164	LOC439951,USP6NL
CHR10_12124064_12128529	UPF2
CHR10_12274470_12281649	NUDT5
CHR10_12428088_12432480	CAMK1D
CHR10_13238440_13244343	LOC441548,MCM10
CHR10_13665520_13669772	PRPF18
CHR10_14089788_14094038	FRMD4A
CHR10_14685643_14689893	FAM107B
CHR10_14916730_14924083	ARMETL1,HSPA14
CHR10_14956937_14961654	LOC644885,SUV39H2
CHR10_15032745_15039600	DCLRE1C,LOC644890
CHR10_15175889_15182824	C10orf111,RPP38
CHR10_15452314_15456564	C10orf38
CHR10_15941753_15946025	C10orf97
CHR10_16603260_16607510	C1QL3
CHR10_17282896_17287187	DNMT2
CHR10_17306975_17312758	VIM
CHR10_17535510_17539760	ST8SIA6
CHR10_17722629_17726936	STAM
CHR10_18979806_18984056	NSUN6
CHR10_18984818_18989089	ARL5B
CHR10_20141877_20146755	PLXDC2
CHR10_21825447_21829697	C10orf114
CHR10_21852074_21858117	FLJ45187,LOC653301
CHR10_22646645_22650895	PCGF4
CHR10_23042740_23046990	PIP5K2A
CHR10_23253465_23257715	no_genemapped
CHR10_23764091_23768953	OTUD1
CHR10_24534598_24538848	KIAA1217
CHR10_25050219_25056050	no_genemapped
CHR10_25500795_25505045	GPR158
CHR10_27023100_27027380	PDSS1
CHR10_27480769_27486827	YME1L1
CHR10_27568968_27573218	ACBD5
CHR10_27742471_27746727	PTCHD3
CHR10_27829720_27834004	RAB18
CHR10_28074003_28078253	MKX
CHR10_28858205_28864950	WAC
CHR10_29002929_29007194	BAMBI
CHR10_29963157_29967407	SVIL
CHR10_30677486_30681754	PAPD1
CHR10_30759363_30766876	MAP3K8
CHR10_32256984_32261276	ARHGAP12
CHR10_32384471_32388721	KIF5B
CHR10_32675369_32679652	EPC1
CHR10_32706800_32711050	EPC1
CHR10_33286078_33290704	ITGB1
CHR10_35140837_35147717	N/A,PARD3
CHR10_35418550_35423032	CUL2
CHR10_35520560_35525585	CREM
CHR10_35969618_35973868	FZD8
CHR10_38181792_38189992	ZNF248
CHR10_38304709_38309061	ZNF25
CHR10_42594764_42599014	BMS1L
CHR10_42889032_42893282	RET
CHR10_42950439_42954709	GALNACT-2
CHR10_43081623_43085873	RASGEF1A
CHR10_43389265_43393515	ZNF239
CHR10_43460906_43467832	ZNF32
CHR10_46177788_46186263	LOC439962
CHR10_50639600_50643875	OGDHL
CHR10_51037901_51044827	LOC653252,PARG
CHR10_51289929_51296892	TIMM23
CHR10_52052993_52058678	TMEM23
CHR10_53128595_53132861	CSTF2T
CHR10_57790277_57794540	ZWINT
CHR10_59695391_59701200	C10orf70,IPMK
CHR10_59811681_59815931	TFAM
CHR10_61335496_61339814	CCDC6
CHR10_63327948_63332198	ARID5B
CHR10_63697722_63701972	PLEKHK1
CHR10_64231021_64235463	C10orf22
CHR10_64559558_64563888	no_genemapped
CHR10_64698238_64702488	JMJD1C
CHR10_64891494_64896227	no_genemapped
CHR10_64947628_64951878	REEP3
CHR10_68352318_68356595	LRRTM3
CHR10_69310932_69315602	SIRT1
CHR10_69504269_69508546	HERC4
CHR10_69758337_69767318	MAWBP
CHR10_69901134_69905385	DNA2L
CHR10_69956487_69961109	SLC25A16
CHR10_70147476_70151726	CCAR1
CHR10_70414998_70419335	KIAA1279
CHR10_70550413_70554711	VPS26A
CHR10_70606498_70610748	SUPV3L1
CHR10_70877731_70881987	TSPAN15
CHR10_71575668_71579942	TYSND1
CHR10_71596368_71603775	LOC645333,SAR1A
CHR10_71662376_71666677	PPA1
CHR10_71830427_71834890	EIF4EBP2
CHR10_73280234_73284536	PSAP
CHR10_73390625_73394875	CHST3
CHR10_73642311_73649539	ASCC1
CHR10_73700182_73704535	DDIT4
CHR10_73783929_73788375	DNAJB12
CHR10_74055080_74059367	CBARA1
CHR10_74118394_74122644	C10orf42
CHR10_74525876_74530130	P4HA1
CHR10_74597073_74601323	ECD
CHR10_74676281_74680531	DNAJC9
CHR10_74681602_74685957	MRPS16
CHR10_74843059_74847331	ANXA7
CHR10_74924975_74929265	PPP3CB
CHR10_75198554_75206126	FUT11
CHR10_75208326_75216090	CHCHD1
CHR10_75237426_75246380	LOC653651
CHR10_75577470_75584293	ADK,AP3M1
CHR10_75602949_75607287	ADK
CHR10_76537898_76542476	DUSP13,SAMD8
CHR10_76637068_76641361	VDAC2
CHR10_76821929_76826179	LOC439985
CHR10_76828617_76835019	C10orf41,ZNF503
CHR10_79458515_79464396	POLR3A,RPS24
CHR10_80874538_80878889	C10orf56
CHR10_81824905_81829155	C10orf57
CHR10_82200517_82204821	N/A,TSPAN14
CHR10_85885737_85890044	GHITM
CHR10_86074926_86079176	KIAA1128
CHR10_88270726_88275021	no_genemapped
CHR10_88714667_88724548	C10orf116,KIAA1975
CHR10_89251132_89255400	MINPP1
CHR10_89405955_89410357	PAPSS2
CHR10_89563600_89571397	ATAD1
CHR10_89609674_89614119	PTEN
CHR10_90332200_90337248	C10orf59
CHR10_90626102_90630755	STAMBPL1
CHR10_90736767_90741053	FAS
CHR10_91000822_91005140	LIPA
CHR10_91446915_91452123	MPHOSPH1
CHR10_92967024_92971274	PCGF5
CHR10_93156580_93160831	HECTD2
CHR10_93670215_93674481	BTAF1
CHR10_94037399_94044324	CPEB3,MARCH5
CHR10_94323045_94327313	IDE
CHR10_94339470_94343720	KIF11
CHR10_94434122_94440470	HHEX
CHR10_94594721_94599006	EXOC6
CHR10_95242898_95247148	CEP55
CHR10_95350233_95354483	RBP4
CHR10_95451406_95455819	C10orf4
CHR10_95640219_95644500	TMEM20
CHR10_96111923_96116173	NOC3L
CHR10_96292032_96296418	HELLS
CHR10_97039936_97044271	PDLIM1
CHR10_97310370_97314661	SORBS1
CHR10_97405642_97410057	ALDH18A1
CHR10_97443140_97448202	C10orf61
CHR10_97875993_97880400	ZNF518
CHR10_98336049_98340299	TM9SF3
CHR10_98578565_98583476	MLR2
CHR10_99150280_99154555	KIAA0690
CHR10_99172505_99179385	LOC644215,PGAM1
CHR10_99192419_99202165	ZDHHC16
CHR10_99245257_99252003	MMS19L
CHR10_99382477_99391210	C10orf83,PI4KII
CHR10_99435868_99440460	AVPI1
CHR10_99483371_99489040	ZFYVE27
CHR10_99880917_99885179	C10orf28
CHR10_100017247_100021497	LOXL4
CHR10_101076522_101080772	CNNM1
CHR10_101369340_101373651	SLC25A28
CHR10_101405752_101410002	ENTPD7
CHR10_101478479_101485390	COX15,CUTC
CHR10_101758916_101763166	DNMBP
CHR10_101934643_101938893	SPFH1
CHR10_101978545_101982834	CHUK
CHR10_102016578_102020869	CWF19L1
CHR10_102035189_102039929	BLOC1S2
CHR10_102093261_102097824	SCD
CHR10_102278861_102286452	HIF1AN,NDUFB8
CHR10_102733801_102740762	MRPL43,PEO1
CHR10_102743454_102753110	LZTS2
CHR10_102777485_102787888	SFXN3
CHR10_102808087_102812337	KAZALD1
CHR10_103100314_103104640	BTRC
CHR10_103443750_103448233	FBXW4
CHR10_103524911_103529317	FGF8
CHR10_103532391_103536648	NPM3
CHR10_103567415_103571670	MGEA5
CHR10_103588851_103597167	KCNIP2
CHR10_103863603_103868192	LDB1
CHR10_103898606_103902900	NOLC1
CHR10_103990470_103996048	GBF1,PITX3
CHR10_104140819_104146202	NFKB2
CHR10_104181569_104185843	CUEDC2
CHR10_104250232_104255952	ACTR1A
CHR10_104460787_104467680	SFXN2
CHR10_105023409_105027659	INA
CHR10_105142901_105149713	USMG5
CHR10_105604404_105608654	SH3PXD2A
CHR10_105713959_105718212	SLK
CHR10_105868305_105873461	C10orf78
CHR10_106387348_106391598	SORCS3
CHR10_111672442_111676692	XPNPEP1
CHR10_111752215_111759288	ADD3
CHR10_111953852_111960728	MXI1
CHR10_112053937_112058187	SMNDC1
CHR10_112244114_112248454	DUSP5
CHR10_112313938_112318293	CSPG6
CHR10_114193505_114200162	VTI1A
CHR10_115425424_115430399	CASP7
CHR10_115600909_115607097	NHLRC2
CHR10_115923146_115929864	TDRD1
CHR10_116684441_116688691	TRUB1
CHR10_116839613_116844385	ATRNL1
CHR10_118020891_118026466	GFRA1
CHR10_118491325_118496286	HSPA12A
CHR10_119124177_119128427	PDZD8
CHR10_119792824_119799604	CASC2
CHR10_120091058_120095312	C10orf84
CHR10_120829482_120833791	no_genemapped
CHR10_120850100_120854383	FAM45A
CHR10_120914411_120918694	SFXN4
CHR10_120927548_120931835	PRDX3
CHR10_120953590_120960580	LOC646088
CHR10_121342265_121350031	TIAL1
CHR10_121397371_121401916	BAG3
CHR10_121621506_121625851	C10orf119
CHR10_122597184_122601643	BRWD2
CHR10_123347157_123351462	FGFR2
CHR10_123674322_123681036	ATE1
CHR10_123723949_123728222	C10orf86
CHR10_124207546_124211872	HTRA1
CHR10_124628318_124634034	FAM24B,LOC399815
CHR10_124702988_124707263	C10orf88
CHR10_124755023_124761811	ZNFN1A5
CHR10_124900359_124904678	BUB3
CHR10_126096691_126100967	OAT
CHR10_126469679_126473929	LOC399818
CHR10_126476881_126481131	KIAA0157
CHR10_126838269_126842519	CTBP2
CHR10_127394573_127401552	C10orf137
CHR10_127498604_127505286	BCCIP,UROS
CHR10_127570860_127578517	FANK1,LOC642759
CHR10_129813171_129817958	MKI67
CHR10_131651258_131655581	EBF3
CHR10_131821152_131825421	TXNL2
CHR10_132999070_133003476	TCERG1L
CHR10_133644667_133649887	no_genemapped
CHR10_133846893_133851143	DPYSL4
CHR10_133969956_133974967	STK32C
CHR10_134057193_134061443	PWWP2
CHR10_134197797_134202386	INPP5A
CHR10_134448692_134453027	NKX6-2
CHR11_195029_200883	BET1L,RIC8A
CHR11_223476_229861	PSMD13,SIRT3
CHR11_265069_269319	no_genemapped
CHR11_356303_360553	B4GALNT4
CHR11_363739_367989	B4GALNT4
CHR11_380716_384966	PKP3
CHR11_492433_500773	RNH1
CHR11_523140_529050	LRRC56
CHR11_562985_567235	KIAA1542
CHR11_682142_689240	DEAF1,TMEM80
CHR11_692619_700117	EPS8L2
CHR11_766721_771001	PDDC1
CHR11_805401_809651	PNPLA2
CHR11_814117_823762	CD151,EFCAB4A,N/A
CHR11_897909_904335	CHID1
CHR11_1364204_1368456	BRSK2
CHR11_1532782_1537032	no_genemapped
CHR11_1547354_1553226	no_genemapped
CHR11_1740960_1745577	HCCA2
CHR11_2248008_2252258	ASCL2
CHR11_2351622_2356065	CD81
CHR11_2374793_2380848	TSSC4
CHR11_2906466_2910726	PHLDA2
CHR11_2969343_2973683	NAP1L4
CHR11_3034470_3038747	CARS
CHR11_3142318_3146616	OSBPL5
CHR11_3356141_3360447	ZNF195
CHR11_3771423_3778968	FRAG1,NUP98
CHR11_4582584_4589513	TRIM68
CHR11_4932769_4937019	OR51A2
CHR11_5020831_5025081	OR52J3
CHR11_6364730_6371820	SMPD1
CHR11_6451031_6455290	TRIM3
CHR11_6455765_6462671	FXC1
CHR11_6578039_6584887	ILK,KIAA0409
CHR11_6589258_6593521	TAF10
CHR11_6596469_6600736	TPP1
CHR11_6660359_6664650	MRPL17
CHR11_7488125_7492378	PPFIBP2
CHR11_7961969_7966219	EIF3S5
CHR11_8571326_8575579	STK33
CHR11_8657414_8661664	RPL27A
CHR11_8848719_8852993	no_genemapped
CHR11_8981358_8985624	NRIP3
CHR11_9242682_9246947	RAB6IP1
CHR11_9359279_9363529	IPO7
CHR11_9435588_9439838	ZNF143
CHR11_9690170_9694426	N/A
CHR11_10279707_10283967	ADM
CHR11_10425299_10429549	AMPD3
CHR11_10725878_10730136	SH2BP1
CHR11_10835414_10839690	LOC58486
CHR11_11816045_11820847	no_genemapped
CHR11_12352178_12356495	PARVA
CHR11_13252400_13256768	ARNTL
CHR11_13440632_13444902	BTBD10
CHR11_13473377_13477643	PTH
CHR11_13643339_13647596	MLSTD2
CHR11_14477224_14481474	COPB
CHR11_14497704_14502024	PSMA1
CHR11_14618406_14625239	PSMA1
CHR11_14869577_14873874	CYP2R1
CHR11_16713254_16717519	C11orf58
CHR11_16991785_16996035	PLEKHA7
CHR11_17055025_17059296	RPS13
CHR11_17710595_17714865	KCNC1
CHR11_17990463_17994765	SERGEF
CHR11_18083443_18087705	SAAL1
CHR11_18297218_18303797	GTF2H1,HPS5
CHR11_18369185_18373436	LDHA
CHR11_18504273_18508565	TSG101
CHR11_18566054_18570328	UEV3
CHR11_18611720_18616096	SPTY2D1
CHR11_19091767_19096034	ZDHHC13
CHR11_19218333_19222583	E2F8
CHR11_19687956_19692237	NAV2
CHR11_20137696_20141946	DBX1
CHR11_20362178_20366613	PRMT3
CHR11_20644192_20648532	NELL1
CHR11_26968703_26973182	no_genemapped
CHR11_27450119_27454398	LGR4
CHR11_27484129_27488379	LIN7C
CHR11_28084913_28089723	KIF18A,METT5D1
CHR11_30297724_30301985	C11orf46
CHR11_30564363_30568613	MPPED2
CHR11_31344462_31351433	DCDC1,ZCSL3
CHR11_31484395_31491245	ELP4,IMMP1L
CHR11_31788611_31795375	PAX6
CHR11_33138837_33143113	CSTF3
CHR11_33751883_33756147	FBXO3
CHR11_34026305_34030555	GPIAP1
CHR11_34080224_34084502	NAT10
CHR11_34413553_34417848	CAT
CHR11_34891240_34898001	APIP,PDHX
CHR11_35113492_35118054	CD44
CHR11_35396622_35401600	SLC1A2
CHR11_36266800_36271055	COMMD9
CHR11_36487632_36494339	TRAF6
CHR11_36569144_36573418	C11orf74
CHR11_43333566_43337819	TTC17
CHR11_43655324_43659656	HSD17B12
CHR11_43855470_43859944	ALKBH3
CHR11_45640102_45647248	CHST1
CHR11_45895198_45905239	GYLTL1B,LOC646628,PEX16
CHR11_46592160_46598853	FLJ32675,KIAA0652
CHR11_46895902_46900249	LRP4
CHR11_47154245_47158495	ZNF289
CHR11_47163765_47168034	PACSIN3
CHR11_47189588_47193990	DDB2
CHR11_47223542_47230439	ACP2,NR1H3
CHR11_47403742_47408065	PSMC3
CHR11_47540228_47544478	no_genemapped
CHR11_47553699_47560601	KBTBD4,NDUFS3
CHR11_47825712_47830133	NUP160
CHR11_47955188_47959679	PTPRJ
CHR11_56509464_56513714	OR5AK2
CHR11_56702296_56706546	LRRC55
CHR11_57177705_57182563	HEAB
CHR11_57188549_57192882	ZDHHC5
CHR11_57233117_57239749	MED19,N/A,TXNDC14
CHR11_57261797_57266310	C11orf31
CHR11_57282344_57286672	CTNND1
CHR11_58099138_58103974	LPXN,ZFP91
CHR11_58665327_58669861	FAM111A
CHR11_59139031_59143693	OSBP
CHR11_59334037_59338421	MRPL16
CHR11_60377024_60383520	GPR44
CHR11_60429882_60434132	PRPF19
CHR11_60434752_60439002	TMEM109
CHR11_60818372_60822639	VWCE
CHR11_60855225_60860653	DAK,DDB1
CHR11_60913154_60917404	MGC13379
CHR11_60950672_60957349	FLJ12529
CHR11_61313225_61320161	C11orf10,FEN1
CHR11_61336824_61344528	FADS1
CHR11_61348788_61353098	FADS2
CHR11_61414832_61419082	FADS3
CHR11_61440823_61447817	RAB3IL1
CHR11_61488341_61495208	FTH1
CHR11_61644520_61652959	INCENP
CHR11_62067177_62074408	AHNAK,LOC644294
CHR11_62094721_62101427	EEF1G,N/A
CHR11_62114824_62119092	no_genemapped
CHR11_62124956_62129379	MTA2
CHR11_62169900_62174180	GANAB
CHR11_62192233_62199317	C11orf48
CHR11_62248659_62255029	HNRPUL2,TTC9C
CHR11_62328720_62333029	NXF1
CHR11_62376593_62380941	SLC3A2
CHR11_63194909_63199520	no_genemapped
CHR11_63201997_63206280	RTN3
CHR11_63333998_63338413	LOC144097
CHR11_63359475_63364333	MARK2
CHR11_63459543_63463838	NAT11
CHR11_63689165_63693609	LRP16
CHR11_63705819_63710997	STIP1
CHR11_63742711_63759591	DNAJC4,TRPT1,VEGFB
CHR11_63770091_63776447	PLCB3,PPP1R14B
CHR11_63805804_63817456	BAD,GPR137,KCNK4
CHR11_63838635_63845109	HSPC152,PRDX5
CHR11_64298986_64306317	SF1
CHR11_64333856_64338842	MEN1
CHR11_64445255_64449505	PPP2R5B
CHR11_64561480_64565750	SAC3D1
CHR11_64604769_64611600	CDCA5,ZFPL1
CHR11_64616758_64621039	C11orf2
CHR11_64640996_64649736	FAU,MRPL49,ZNHIT2
CHR11_64782507_64786760	POLA2
CHR11_64835406_64839713	CDC42EP2
CHR11_64854421_64858678	DPF2
CHR11_64875365_64880587	TIGD3
CHR11_65019591_65023841	MALAT1
CHR11_65027170_65031420	no_genemapped
CHR11_65090575_65106113	FAM89B,SSSCA1
CHR11_65186135_65190451	RELA
CHR11_65381024_65385880	MUS81
CHR11_65396039_65400337	EFEMP2
CHR11_65423681_65428073	FOSL1
CHR11_65439803_65446607	C11orf68
CHR11_65482275_65486536	SART1
CHR11_65522625_65529664	BANF1
CHR11_65572477_65577141	GAL3ST3
CHR11_65778323_65782574	KLC2
CHR11_65789180_65793451	RAB1B
CHR11_65868364_65875171	B3GNT1,BRMS1
CHR11_65941550_65945887	NPAS4
CHR11_65987470_65991740	PELI3
CHR11_66155337_66163527	RBM4
CHR11_66201101_66205410	RBM4B
CHR11_66639815_66644823	no_genemapped
CHR11_66760560_66764810	no_genemapped
CHR11_66787012_66791412	ADRBK1
CHR11_66797083_66801333	ADRBK1
CHR11_66809894_66814144	ANKRD13D
CHR11_66949010_66953304	RPS6KB2
CHR11_67527365_67535162	ALDH3B1,UNC93B1
CHR11_67833210_67837460	LRP5
CHR11_67981274_67985563	SAPS3
CHR11_68205102_68209360	GAL
CHR11_68424447_68431379	MRPL21
CHR11_69161553_69165876	CCND1
CHR11_69198513_69202846	ORAOV1
CHR11_69298602_69302852	FGF4
CHR11_69598555_69603043	TMEM16A
CHR11_69790970_69795240	PPFIA1
CHR11_70836297_70842651	NADSYN1
CHR11_71314230_71320636	RNF121
CHR11_71466052_71472721	LRRC51
CHR11_71491193_71495470	C11orf59
CHR11_71500713_71504974	C11orf51
CHR11_71609972_71616788	no_genemapped
CHR11_72199598_72203857	ATG16L2
CHR11_72528004_72534239	FCHSD2
CHR11_72693816_72698066	ARHGEF17
CHR11_73370750_73375037	UCP2
CHR11_73556504_73563026	DKFZP586P0123,PPME1
CHR11_73623781_73628031	PPME1
CHR11_73786372_73790650	PGM2L1
CHR11_73977776_73982047	POLD3
CHR11_74328821_74341309	SPCS2
CHR11_74784709_74788996	RPS3
CHR11_74818005_74822381	FLJ33790
CHR11_74913765_74918015	GDPD5
CHR11_74947317_74954537	SERPINH1
CHR11_75594391_75602951	WNT11
CHR11_75766516_75773134	N/A,PRKRIR
CHR11_75830216_75838471	LOC645946
CHR11_76246100_76250397	PHCA
CHR11_76857632_76866081	PAK1
CHR11_77025745_77029995	CLNS1A
CHR11_77206344_77213028	C11orf67,HBXAP
CHR11_77382610_77386865	INTS4
CHR11_77527580_77531843	ALG8
CHR11_77962617_77966867	NARS2
CHR11_82120155_82126054	MGC33846
CHR11_82286887_82292705	FLJ25416,PRCP
CHR11_82459782_82464061	RAB30
CHR11_82542360_82546610	PCF11
CHR11_82578928_82583948	no_genemapped
CHR11_85013788_85019462	DLG2,TMEM126B
CHR11_85033192_85037442	TMEM126A
CHR11_85052659_85057321	no_genemapped
CHR11_85456798_85461256	PICALM
CHR11_85629962_85634662	EED
CHR11_86343198_86347581	FZD4
CHR11_87547497_87551749	RAB38
CHR11_87709836_87714086	CTSC
CHR11_89503979_89508303	NAALAD2
CHR11_89595079_89599375	CHORDC1
CHR11_93107912_93120858	C11orf54,JOSD3,N/A
CHR11_93863300_93870188	ANKRD49,MRE11A
CHR11_94342992_94349876	HSPC148,JMJD2D
CHR11_94603108_94607394	SESN3
CHR11_95159789_95166102	CEP57,FAM76B
CHR11_95296154_95300420	MTMR2
CHR11_95715242_95719492	MAML2
CHR11_95756824_95766209	CCDC82,JRKL
CHR11_101482901_101487539	YAP1
CHR11_101719675_101726517	BIRC2
CHR11_101827912_101832280	TMEM123
CHR11_102481875_102486210	DYNC2H1
CHR11_103539349_103543817	PDGFD
CHR11_104982515_104987684	GRIA4
CHR11_105397404_105401664	KIAA1826
CHR11_105450001_105456896	KBTBD3
CHR11_106829656_106833906	CWF19L2
CHR11_106940887_106945171	ALKBH8
CHR11_107233980_107238364	SLC35F2
CHR11_107381117_107385604	CUL5
CHR11_107595268_107602007	NPAT
CHR11_107842688_107846941	C11orf65
CHR11_108037513_108041807	DDX10
CHR11_109668499_109676147	RDX
CHR11_109802303_109806670	FDX1
CHR11_110087233_110092622	ARHGAP20
CHR11_111309820_111314070	DIXDC1
CHR11_111446720_111454909	C11orf57
CHR11_111459306_111466200	SDHD,TIMM8B
CHR11_111598801_111603083	PTS
CHR11_112333867_112338118	NCAM1
CHR11_112687014_112692942	TTC12
CHR11_113148885_113156477	ZW10
CHR11_113250689_113254966	USP28
CHR11_113773047_113779943	RBM7
CHR11_113811861_113816165	REXO2
CHR11_114879572_114883951	no_genemapped
CHR11_116148163_116152414	BUD13
CHR11_116516734_116520999	PAFAH1B2
CHR11_116551606_116555898	SIDT2
CHR11_116605119_116611521	DKFZp547C195,PCSK7
CHR11_116700280_116704530	CEP164
CHR11_117732011_117736278	UBE4A
CHR11_117773813_117778306	ATP5L
CHR11_117941089_117949137	ARCN1
CHR11_118166048_118170582	DDX6
CHR11_118370561_118374811	CCDC84
CHR11_118390950_118397767	RPS25,TRAPPC4
CHR11_118432283_118436622	HYOU1
CHR11_118440202_118444488	VPS11
CHR11_118457296_118464656	HMBS
CHR11_118470602_118474887	H2AFX
CHR11_118476993_118484153	DPAGT1,TMEM24
CHR11_118493997_118500266	MIZF
CHR11_118578699_118582949	CBL
CHR11_118716041_118720303	C1QTNF5
CHR11_119103714_119108145	PVRL1
CHR11_119709655_119713905	ARHGEF12
CHR11_120396539_120400789	LRRC35
CHR11_120665136_120669568	SC5DL
CHR11_120824629_120828879	SORL1
CHR11_122434431_122441554	HSPA8
CHR11_123029772_123034022	SCN3B
CHR11_123116823_123121073	ZNF202
CHR11_124131885_124140887	ESAM,N/A
CHR11_124236991_124241241	ROBO3
CHR11_124248993_124253243	ROBO3
CHR11_124325726_124329976	CCDC15
CHR11_124434722_124439191	SLC37A2
CHR11_124484766_124490308	LOC219854
CHR11_124536314_124540564	PKNOX2
CHR11_124964466_124968716	STT3A
CHR11_124997578_125002296	CHEK1
CHR11_125583361_125590258	FLJ21103
CHR11_125640764_125647493	FOXRED1,SRPR
CHR11_125675356_125679919	DCPS
CHR11_127896619_127900871	ETS1
CHR11_127961913_127966163	ETS1
CHR11_128747544_128751840	BARX2
CHR11_129267364_129274143	NFRKB
CHR11_129686128_129693291	BTBD15
CHR11_129820578_129828731	ADAMTS15
CHR11_132317474_132321747	OPCML
CHR11_133596208_133603637	VPS26B,hCAP-D3
CHR11_133625116_133631970	ACAD8,THYN1
CHR11_133647984_133656029	FLJ90231,N/A
CHR12_241513_245763	SLC6A13
CHR12_367923_372478	JARID1A
CHR12_381438_385688	CCDC77
CHR12_436303_440553	B4GALNT3
CHR12_728985_733742	WNK1
CHR12_967164_975045	LOC642821,RAB6IP2
CHR12_1667007_1671257	ADIPOR2
CHR12_1983150_1987438	DCP1B
CHR12_2671073_2675323	no_genemapped
CHR12_2770913_2775218	FKBP4
CHR12_2788623_2792937	ITFG2
CHR12_2866793_2871081	TULP3
CHR12_4249698_4253973	CCND2
CHR12_4297131_4301410	C12orf5
CHR12_4514816_4521398	RAD51AP1
CHR12_4623832_4629302	AKAP3,NDUFA9
CHR12_6320681_6325022	TNFRSF1A
CHR12_6470019_6476218	no_genemapped
CHR12_6546930_6551241	NOL1
CHR12_6641781_6646065	ING4
CHR12_6667336_6672430	ZNF384
CHR12_6803964_6809198	LEPREL2
CHR12_6827798_6834991	CDCA3,USP5
CHR12_6880712_6885808	LRRC23
CHR12_6900386_6908492	ATN1
CHR12_6946753_6953677	EMG1,PHB2
CHR12_7230043_7234974	PEX5
CHR12_8122639_8126889	NECAP1
CHR12_8992757_8997019	M6PR
CHR12_10253255_10257508	GABARAPL1
CHR12_10656685_10660950	no_genemapped
CHR12_10766411_10770678	CSDA
CHR12_11214689_11218965	TAS2R14
CHR12_11690554_11694804	ETV6
CHR12_12310263_12314513	LRP6
CHR12_12605795_12610084	DUSP16
CHR12_12652592_12656939	CREBL2
CHR12_12758075_12762413	CDKN1B
CHR12_12854046_12858339	DDX47
CHR12_14406377_14410679	ATF7IP
CHR12_14814582_14819365	H2AFJ,HIST4H4
CHR12_14844272_14851168	C12orf60,WBP11
CHR12_15923099_15927513	STRAP
CHR12_15951872_15956294	DERA
CHR12_16387842_16392728	MGST1
CHR12_16394117_16398367	MGST1
CHR12_18763064_18767314	PLCZ1
CHR12_19480399_19485531	AEBP2
CHR12_21542544_21549296	GOLT1B,RECQL
CHR12_23993154_23997404	SOX5
CHR12_24605897_24610150	SOX5
CHR12_24992749_24996999	BCAT1
CHR12_25235965_25242861	CASC1,LOC144363
CHR12_25999728_26004014	RASSF8
CHR12_26168363_26172770	BHLHB3
CHR12_26236288_26240542	SSPN
CHR12_26876648_26880898	ITPR2
CHR12_26979082_26985710	C12orf11
CHR12_27057655_27062031	TM7SF3
CHR12_27063249_27067499	SURB7
CHR12_27284872_27289124	STK38L
CHR12_27373553_27378004	ARNTL2
CHR12_27564811_27569158	PPFIBP1
CHR12_27751495_27755789	MRPS35
CHR12_29424594_29428910	ERGIC2
CHR12_29548966_29554491	TMTC1
CHR12_30794575_30802215	C1QDC1
CHR12_31369556_31373888	FAM60A
CHR12_31633893_31638719	MGC24039
CHR12_31699887_31704638	MGC50559
CHR12_31772501_31776819	LOC196394
CHR12_32000119_32007517	C12orf35
CHR12_32719990_32724280	DNM1L
CHR12_32940220_32944493	PKP2
CHR12_33483098_33487521	SYT10
CHR12_36993462_36997712	KCR1
CHR12_37584928_37589187	CPNE8
CHR12_38122305_38126685	KIF21A
CHR12_38298960_38307036	ABCD2,C12orf40
CHR12_38785178_38789656	SLC2A13
CHR12_40823988_40830022	GLT8D3
CHR12_40917555_40921817	YAF2
CHR12_41002713_41009699	PPHLN1,ZCRB1
CHR12_42434582_42442356	IRAK4,PUS7L
CHR12_42485569_42489945	PTK9
CHR12_42512667_42516978	TMEM117
CHR12_43730399_43734649	DBX2
CHR12_43892669_43900771	PLEKHA9,TMEM16F
CHR12_44406258_44411465	LOC400027
CHR12_44948074_44952521	SLC38A1
CHR12_45052064_45056321	SLC38A2
CHR12_45759165_45763501	AMIGO2
CHR12_46385286_46389541	FLJ21908
CHR12_46449757_46454037	FLJ20489
CHR12_46782472_46789542	no_genemapped
CHR12_46836802_46841144	ASB8
CHR12_46860165_46864431	LOC387856
CHR12_47358993_47365770	C12orf41
CHR12_47396298_47400548	CCNT1
CHR12_47531433_47535724	DDX23
CHR12_47636647_47641077	ARF3
CHR12_47650798_47659414	WNT10B
CHR12_47698070_47702359	PRKAG1
CHR12_47749292_47753573	RHEBL1
CHR12_47789929_47794415	LMBR1L
CHR12_47810639_47815071	K-ALPHA-1
CHR12_47868333_47872628	TUBA3
CHR12_47999828_48008126	TROAP
CHR12_48016474_48020738	C1QL4
CHR12_48044024_48048309	SPATS2
CHR12_48215706_48219956	KCNH3
CHR12_48522392_48526642	LOC144233
CHR12_48704738_48708993	RACGAP1
CHR12_48846616_48850870	LASS5
CHR12_48901943_48906193	LIMA1
CHR12_49075916_49081728	LARP4,LOC121006
CHR12_49181534_49185906	DIP2B
CHR12_49705659_49711780	SLC11A2
CHR12_49724850_49729152	LETMD1
CHR12_49762656_49767100	no_genemapped
CHR12_49896994_49901244	POU6F1
CHR12_49915392_49919643	DAZAP2
CHR12_50267786_50272036	SCN8A
CHR12_50564510_50569034	ANKRD33
CHR12_50727957_50732257	NR4A1
CHR12_50746572_50750840	C12orf44
CHR12_51683018_51687276	EIF4B
CHR12_51758655_51762905	SPRYD3
CHR12_51972083_51980778	C12orf10,PFDN5
CHR12_52000891_52005147	AAAS
CHR12_52118212_52122552	PRR13
CHR12_52128652_52135585	PCBP2
CHR12_52305295_52309903	ATF7
CHR12_52351948_52360196	ATP5G2
CHR12_52406729_52411008	CALCOCO1
CHR12_52676643_52680919	HOXC9
CHR12_52693439_52697927	HOXC4,HOXC6
CHR12_52938835_52943085	CBX5
CHR12_52957254_52966681	CBX5,HNRPA1,RP11-78J21.1
CHR12_53001677_53005948	COPZ1
CHR12_53267957_53272210	PPP1R1A
CHR12_53923838_53928088	OR6C74
CHR12_54495548_54501273	CIP29
CHR12_54606413_54612905	DGKA,WIBG
CHR12_54643325_54649593	CDK2,SILV
CHR12_54650526_54654878	RAB5B
CHR12_54718452_54722945	RPS26
CHR12_54756658_54761005	ERBB3
CHR12_54793140_54799058	RPL41
CHR12_54804820_54809245	FAM62A
CHR12_54834912_54839193	MYL6
CHR12_54868772_54873118	SMARCC2
CHR12_54900917_54905523	OBFC2B,RNF41
CHR12_54995280_54999887	TMEM4
CHR12_55013044_55019812	IL23A,USP52
CHR12_55039374_55046350	APOF,STAT2
CHR12_55145128_55149378	SPRYD4
CHR12_55325274_55329619	ATP5B
CHR12_55367406_55371656	PTGES3
CHR12_55404460_55408850	NACA
CHR12_55431636_55435913	PRIM1
CHR12_55685747_55689997	ZBTB39
CHR12_55906260_55910568	SHMT2
CHR12_56110305_56115559	N/A
CHR12_56164617_56172364	MARS
CHR12_56199425_56206649	DDIT3,MBD6
CHR12_56226421_56231038	DCTN2,KIF5A
CHR12_56308665_56316752	B4GALNT1
CHR12_56370652_56374959	OS9
CHR12_56431594_56438483	CDK4,MARCH9
CHR12_56446395_56456022	CYP27B1,METTL1
CHR12_56459325_56463589	TSFM
CHR12_56525979_56530289	CTDSP2
CHR12_57598844_57604029	LRIG3
CHR12_60936904_60941204	USP15
CHR12_61143366_61147645	MON2
CHR12_61282731_61286981	C12orf61
CHR12_61613350_61618696	LOC645085,PPM1H
CHR12_62456403_62460667	TMEM5
CHR12_63080999_63085249	XPOT
CHR12_63128666_63136442	LOC653581,TBK1
CHR12_63287059_63291309	RASSF3
CHR12_63438704_63442979	GNS
CHR12_64810042_64814300	C12orf31
CHR12_65945915_65950381	CAND1
CHR12_67363497_67367822	NUP107
CHR12_67422702_67427011	SLC35E3
CHR12_67484734_67490023	MDM2,N/A
CHR12_67916146_67920416	CPSF6
CHR12_68036298_68040645	YEATS4
CHR12_68415004_68420204	RAB3IP
CHR12_69042828_69047439	KCNMB4
CHR12_69600103_69604353	PTPRR
CHR12_70340550_70347405	PSRC2,THAP2
CHR12_70362644_70367295	TMEM19
CHR12_70516305_70520555	TBC1D15
CHR12_70615392_70619773	TPH2
CHR12_73214413_73218663	LOC552889
CHR12_73887301_73893278	KCNC2
CHR12_74157300_74161613	GLIPR1
CHR12_74190905_74195168	no_genemapped
CHR12_74710875_74715284	PHLDA1
CHR12_74763964_74768217	NAP1L1
CHR12_75263821_75269838	C12orf58
CHR12_75476864_75481220	OSBPL8
CHR12_75677998_75682914	ZDHHC17
CHR12_75982728_75986978	E2F7
CHR12_78607537_78612421	PAWR
CHR12_78852092_78856866	PPP1R12A
CHR12_80675651_80680740	PPFIA2
CHR12_81272954_81279803	C12orf26,CCDC59
CHR12_81601564_81606158	TMTC2
CHR12_83790490_83794740	SLC6A15
CHR12_86700614_86704864	no_genemapped
CHR12_86944229_86954206	C12orf29,C12orf50
CHR12_87056731_87063624	CEP290
CHR12_87497476_87501869	KITLG
CHR12_88265422_88273927	DUSP6
CHR12_88441916_88447432	GALNT4,WDR51B
CHR12_88573225_88577475	ATP2B1
CHR12_91062996_91067251	BTG1
CHR12_91846388_91850638	EEA1
CHR12_92292332_92299131	LOC643339,NUDT4
CHR12_92359068_92363657	UBE2N
CHR12_92381900_92387844	MRPL42
CHR12_92484228_92493169	LOC144481,SOCS2
CHR12_92591781_92596373	CRADD
CHR12_93376862_93381112	CCDC41
CHR12_93567705_93571955	TMCC3
CHR12_93920859_93925142	NDUFA12
CHR12_94132206_94138871	FGD6,VEZT
CHR12_94388552_94392826	METAP2
CHR12_94465980_94472858	USP44
CHR12_94773369_94777619	SNRPF
CHR12_95317231_95321854	PCTK2
CHR12_95819258_95826124	NEDD1
CHR12_97430035_97434322	TMPO
CHR12_97508033_97512680	LOC341457,SLC25A3
CHR12_97559708_97566220	APAF1,IKIP
CHR12_99115204_99121186	ACTR6,LOC643850
CHR12_99182179_99188488	DEPDC4,SCYL2
CHR12_99488119_99492369	GAS2L3
CHR12_100194547_100198797	UTP20
CHR12_100324934_100329203	ARL1
CHR12_100612047_100616350	CHPT1
CHR12_100791759_100796009	no_genemapped
CHR12_100979153_100983477	CCDC53
CHR12_101034636_101042645	NUP37
CHR12_102844818_102851431	HSP90B1,LOC253724
CHR12_102874076_102878326	no_genemapped
CHR12_102880246_102884519	TDG
CHR12_103055319_103059670	NFYB
CHR12_103201356_103207375	TXNRD1
CHR12_103218178_103222428	EID3
CHR12_103900744_103905003	C12orf45
CHR12_104001616_104005965	ALDH1L2
CHR12_104022121_104026429	KIAA1033
CHR12_104245269_104249519	LOC387882
CHR12_105053116_105061441	LOC644542
CHR12_105165056_105169414	CKAP4
CHR12_105272118_105276448	POLR3B
CHR12_105689078_105693371	RIC8B
CHR12_105870334_105874584	C12orf23
CHR12_105904276_105908559	MTERFD3
CHR12_106010688_106014955	CRY1
CHR12_106600208_106604469	PWP1
CHR12_106677900_106682651	PRDM4
CHR12_107477011_107482806	NIFUN,SART3
CHR12_107971273_107975523	USP30
CHR12_108014878_108021172	ALKBH2,UNG
CHR12_108396321_108403038	KCTD10,UBE3B
CHR12_108917727_108922526	ANKRD13,GIT2
CHR12_109043064_109050305	IFT81
CHR12_109200314_109204626	ATP2A2
CHR12_109325065_109329315	ANAPC7
CHR12_109371732_109376041	ARPC3
CHR12_109387147_109393952	ATPBD1C
CHR12_109420887_109427813	RAD9B,VPS29
CHR12_109664300_109668559	PPP1CC
CHR12_109952711_109956961	CUTL2
CHR12_110285149_110294709	FAM109A
CHR12_110521110_110525363	no_genemapped
CHR12_110604754_110611622	ACAD10,BRAP
CHR12_110760927_110768589	C12orf47,MAPKAPK5
CHR12_110932034_110938818	ERP29,TMEM116
CHR12_111030221_111034480	C12orf30
CHR12_111337418_111341845	PTPN11
CHR12_112104271_112111167	DDX54
CHR12_112887748_112891999	RBM19
CHR12_113605028_113609852	TBX3
CHR12_115198776_115203026	THRAP2
CHR12_115656998_115663726	TMEM118
CHR12_115802865_115807115	HRK
CHR12_116111746_116116183	FBXO21
CHR12_116283215_116287465	NOS1
CHR12_116982539_116986834	WSB2
CHR12_117054752_117059061	PEBP1
CHR12_117294184_117299490	TAOK3
CHR12_119116146_119126897	GCN1L1,RPLP0
CHR12_119211075_119215325	SIRT4
CHR12_119290591_119294841	MSI1
CHR12_119365129_119372098	15E1.2,TRIAP1
CHR12_119414741_119419086	DYNLL1
CHR12_119450586_119457674	COQ5,RNF10
CHR12_119502817_119507084	POP5
CHR12_119641881_119648799	ACADS
CHR12_119825383_119830034	no_genemapped
CHR12_119937912_119942183	C12orf43
CHR12_120273831_120278085	ANAPC5
CHR12_120318784_120323093	RNF34
CHR12_120501997_120506772	FBXL10
CHR12_120715205_120727776	LOC338799
CHR12_120807520_120811840	PSMD9
CHR12_120940743_120945113	BCL7A
CHR12_121316179_121320470	VPS33A
CHR12_121472319_121476569	RSN
CHR12_121550662_121554971	ZCCHC8
CHR12_121574261_121581000	FLJ11021,KNTC1
CHR12_121821525_121827807	CCDC62
CHR12_121945853_121950165	VPS37B
CHR12_122021806_122035649	ABCB9,ARL6IP4
CHR12_122279915_122284745	FLJ38663
CHR12_122321389_122326140	no_genemapped
CHR12_122631613_122635863	TMED2
CHR12_122649124_122656606	DDX55
CHR12_122680833_122687700	EIF2B1
CHR12_122718143_122722393	C12orf38
CHR12_123020122_123026616	CCDC92,ZNF664
CHR12_123962499_123968860	UBC
CHR12_128953416_128957666	TMEM132D
CHR12_129919020_129923485	RAN
CHR12_130758087_130762337	SFRS8
CHR12_130875390_130879662	MMP17
CHR12_131191445_131198306	DDX51,NOC4L
CHR12_131770764_131777518	POLE,PXMP2
CHR12_131794008_131798258	PGAM5
CHR12_131914333_131918861	GOLGA3
CHR12_131973245_131977767	CHFR
CHR12_132069628_132073878	ZNF26
CHR12_132163609_132168304	ZNF140
CHR12_132213785_132218036	ZNF10
CHR12_132264567_132268967	ZNF268
CHR13_19102379_19106629	HSMPP8
CHR13_19254302_19258582	PSPC1
CHR13_19331650_19339273	LOC400099,ZMYM5
CHR13_19702317_19708646	GJB6,LOC645885
CHR13_20245307_20249557	LOC221143
CHR13_20374126_20378384	XPO4
CHR13_20532904_20537154	LATS2
CHR13_20609184_20613434	SAP18
CHR13_20644871_20652210	C13orf3,MRP63
CHR13_20930637_20935007	ZDHHC20
CHR13_23629360_23633636	SPATA13
CHR13_24377202_24381452	CENPJ
CHR13_24394196_24399364	CENPJ,LOC646403
CHR13_24758826_24763204	MTMR6
CHR13_24770165_24777194	NUPL1
CHR13_25693090_25698008	RNF6
CHR13_25723255_25727528	CDK8
CHR13_26643278_26647529	USP12
CHR13_26717195_26726657	LOC646573
CHR13_26893180_26897430	GTF3A
CHR13_26921961_26926211	MTIF3
CHR13_27053190_27057440	LNX2
CHR13_27090502_27096039	LNX2,MGC9850,POLR1D
CHR13_27388676_27392926	IPF1
CHR13_28127750_28132027	C13orf12
CHR13_29064339_29071221	SLC7A1
CHR13_29321410_29325763	UBL3
CHR13_30086419_30090807	USPL1
CHR13_30633282_30637617	HSPH1
CHR13_32010165_32014419	PFAAP5
CHR13_32055123_32059436	APRIN
CHR13_32485070_32489320	KL
CHR13_32757142_32761392	STARD13
CHR13_33148182_33152432	STARD13
CHR13_33286733_33291024	RFC3
CHR13_35602693_35606943	DCAMKL1
CHR13_35817703_35821953	SPG20
CHR13_36287838_36292110	RFXAP
CHR13_36469416_36474977	ALG5,EXOSC8
CHR13_36531026_36535323	FAM48A
CHR13_37254720_37258970	TRPC4
CHR13_37818490_37822767	UFM1
CHR13_38506954_38513686	RP11-50D16.3
CHR13_39124313_39128623	COG6
CHR13_40242543_40246809	MRPS31
CHR13_40258132_40262484	SLC25A15
CHR13_40393160_40397410	SUGT1L1
CHR13_40530195_40534502	WBP4
CHR13_40603947_40608436	KBTBD6
CHR13_40779915_40784167	NARG1L
CHR13_41432471_41436721	RP11-125A7.3
CHR13_41517388_41521638	DGKH
CHR13_41740788_41748031	AKAP11,LOC647031
CHR13_43348468_43355327	RP11-5G9.1
CHR13_43908229_43912479	TSC22D1
CHR13_44458186_44465071	KIAA1704,NUFIP1
CHR13_44589169_44593421	GTF2F2
CHR13_44809979_44816847	N/A,TPT1
CHR13_44933571_44937890	COG3
CHR13_45524145_45528395	KIAA0853
CHR13_45858567_45862885	C13orf18
CHR13_46021803_46026134	LRCH1,N/A
CHR13_47472663_47476963	SUCLA2
CHR13_47566491_47570752	MED4
CHR13_47701806_47706098	ITM2B
CHR13_47772388_47776661	RB1
CHR13_48004447_48008817	RCBTB2
CHR13_48444559_48449689	FNDC3A
CHR13_48716577_48720863	CDADC1
CHR13_48913010_48917260	SETDB2
CHR13_49056880_49061220	RCBTB1
CHR13_49162840_49167124	EBPL
CHR13_49465643_49469951	RFP2
CHR13_49550877_49557640	DLEU1,DLEU2
CHR13_50378427_50382693	DLEU8
CHR13_50691007_50695305	no_genemapped
CHR13_51053144_51060465	WDFY2
CHR13_51275485_51279794	FLJ13639
CHR13_51481050_51487131	ATP7B
CHR13_51628871_51635433	NEK3
CHR13_51921987_51928352	CKAP2,VPS36
CHR13_52086105_52090355	RP11-78J21.1
CHR13_52121490_52125751	SUGT1
CHR13_52211198_52215448	LECT1
CHR13_57100444_57105405	PCDH17
CHR13_59865573_59869829	TDRD3
CHR13_60886530_60890782	PCDH20
CHR13_66701714_66705964	PCDH9
CHR13_72196542_72203423	FLJ22624,RP11-11C5.2
CHR13_72250730_72257733	C13orf24,KIAA1008
CHR13_72527642_72532043	KLF5
CHR13_73605293_73609543	KLF12
CHR13_74953501_74957751	TBC1D4
CHR13_75018427_75022677	UCHL3
CHR13_76357621_76362026	KCTD12
CHR13_76798428_76802678	MYCBP2
CHR13_78074946_78079196	POU4F1
CHR13_78130565_78134815	C13orf7
CHR13_78877168_78881424	C13orf10
CHR13_79810223_79816587	SPRY2
CHR13_87119370_87123712	SLITRK5
CHR13_90793709_90798824	C13orf25
CHR13_94045709_94052907	GPR180,TGDS
CHR13_94161640_94165890	SOX21
CHR13_94750824_94755184	ABCC4
CHR13_95091582_95098458	DZIP1
CHR13_95123911_95130677	DNAJC3,LOC643011
CHR13_95344753_95349003	UGCGL2
CHR13_96669074_96673372	MBNL2
CHR13_96880974_96885469	RAP2A
CHR13_97400429_97404698	RANBP5
CHR13_97589241_97594255	FARP1,LOC643176
CHR13_98026600_98030850	STK24
CHR13_98535911_98540161	DOCK9
CHR13_98647608_98651913	PHGDHL1
CHR13_98948171_98955175	TM9SF2
CHR13_99421429_99425679	ZIC5
CHR13_99535837_99540147	PCCA
CHR13_100124300_100128550	TMTC4
CHR13_100865957_100870344	VGCNL1
CHR13_102043853_102048133	TPP2
CHR13_102292674_102296955	ERCC5
CHR13_105984566_105988838	EFNB2
CHR13_106017712_106021986	FLJ10154
CHR13_107664381_107669600	LIG4
CHR13_109236165_109240415	IRS2
CHR13_109754131_109760959	COL4A1
CHR13_110062438_110070201	FLJ10769
CHR13_110155689_110166534	FLJ12118,ING1
CHR13_110562124_110566532	ARHGEF7
CHR13_110600585_110604835	ARHGEF7
CHR13_111766413_111770663	SOX1
CHR13_112907556_112914484	CUL4A,PCID2
CHR13_112996101_113000444	LAMP1
CHR13_113283556_113287806	TFDP1
CHR13_114094616_114098866	C13orf8
CHR14_18994573_18998829	FLJ39632
CHR14_19843187_19847476	TTC5
CHR14_19866623_19874797	CCNB1IP1
CHR14_19878135_19882388	PARP2
CHR14_19950670_19954920	TEP1
CHR14_19989629_19996538	APEX1,OSGEP
CHR14_19998636_20002976	TMEM55B
CHR14_20003881_20008186	NP
CHR14_20218711_20227525	ANG,RNASE4
CHR14_20524304_20528735	FLJ20859
CHR14_20635588_20640139	LOC643382,ZNF219
CHR14_20806618_20810926	HNRPC
CHR14_20822475_20826725	RPGRIP1
CHR14_20921515_20925765	SUPT16H
CHR14_20974492_20978742	CHD8
CHR14_21011735_21018461	C14orf92,RAB2B
CHR14_21048491_21052792	METTL3,N/A
CHR14_22127202_22131469	DAD1
CHR14_22302070_22306550	OXA1L
CHR14_22365435_22369704	MRPL52
CHR14_22372132_22376397	MMP14
CHR14_22457419_22461727	RBM23
CHR14_22467653_22472001	PRMT5
CHR14_22495372_22499680	C14orf94
CHR14_22520637_22525191	JUB
CHR14_22573190_22577449	PSMB5
CHR14_22588438_22600058	CDH24
CHR14_22631055_22638163	ACIN1,C14orf119
CHR14_22654989_22661814	CEBPE,LOC643712
CHR14_22721242_22726189	SLC7A8
CHR14_22824323_22828573	KIAA1443
CHR14_22837746_22846625	N/A,PPP1R3E
CHR14_23005245_23009554	C14orf120
CHR14_23679887_23689195	C14orf122,RNF31
CHR14_23727116_23731464	IPO4
CHR14_23835424_23842285	C14orf21,DHRS1
CHR14_23844500_23854495	CIDEB,LTB4R,LTB4R2
CHR14_23980749_23985347	C14orf124
CHR14_26135756_26140300	NOVA1
CHR14_28301300_28306787	FOXG1B
CHR14_30094627_30098883	KIAA1333
CHR14_30157771_30162045	SCFD1
CHR14_30561124_30568840	AP4S1
CHR14_30958738_30962988	C14orf125
CHR14_30995632_30999918	C14orf126
CHR14_31096915_31101178	NUBPL
CHR14_31612533_31619019	ARHGAP5
CHR14_32474699_32479023	NPAS3
CHR14_34000447_34004813	C14orf147
CHR14_34077917_34082167	C14orf11
CHR14_34168162_34172595	SNX6
CHR14_34251946_34257149	CFL2
CHR14_34518481_34522737	SRP54
CHR14_34581819_34586110	C14orf24
CHR14_34658008_34664770	KIAA0391
CHR14_34827824_34832153	PSMA6
CHR14_35069498_35073748	INSM2
CHR14_35858834_35863096	MBIP
CHR14_36182541_36186791	FLJ42220
CHR14_36733405_36737733	MIPOL1
CHR14_37133239_37137740	FOXA1
CHR14_38649738_38653989	SIP1
CHR14_38708519_38714976	PNN,TRAPPC6B
CHR14_38800746_38806950	CTAGE5
CHR14_38970621_38974927	FBXO33
CHR14_44497660_44504400	BTBD5
CHR14_44619573_44623823	PRPF39
CHR14_44671385_44677772	FANCM
CHR14_47212953_47217203	MAMDC1
CHR14_49122069_49126344	RPS29
CHR14_49131664_49139132	N/A,PPIL5
CHR14_49153738_49160606	MGAT2,RPL36AL
CHR14_49301036_49305391	KLHDC2
CHR14_49388539_49392789	SDCCAG1
CHR14_49426070_49430338	ARF6
CHR14_49767001_49771251	SOS2
CHR14_49845296_49852197	ATP5S
CHR14_49931617_49935867	CDKL1
CHR14_50068262_50072626	MAP4K5
CHR14_50092999_50097339	SPG3A
CHR14_50366839_50371089	NIN
CHR14_50480234_50484484	PYGL
CHR14_50630794_50636029	TRIM9
CHR14_50773185_50777435	TXNDC
CHR14_51184877_51189164	FRMD6
CHR14_51393699_51397949	GNG2
CHR14_51522442_51526775	C14orf166
CHR14_51604766_51609196	NID2
CHR14_52085092_52092463	GPR137C
CHR14_52231419_52235682	ERO1L
CHR14_52240167_52244417	PSMC6
CHR14_52263181_52267431	STYX
CHR14_52688922_52693250	DDHD1
CHR14_53929962_53934225	CDKN3
CHR14_53977148_53981399	CNIH
CHR14_54024698_54028994	GMFB
CHR14_54042836_54047123	CGRRF1
CHR14_54560093_54567057	SOCS4,WDHD1
CHR14_54724903_54731649	DLG7
CHR14_54804331_54808591	FBXO34
CHR14_54947564_54951829	KIAA0831
CHR14_55113287_55117542	KTN1
CHR14_55651345_55655705	PELI2
CHR14_56112763_56117045	C14orf101
CHR14_56341348_56345598	OTX2
CHR14_56801879_56808876	C14orf108
CHR14_57673919_57678169	C14orf37
CHR14_57687850_57692154	C14orf37
CHR14_57733050_57737401	ACTR10
CHR14_57777845_57782108	PSMA3
CHR14_57831615_57835865	ARID4A
CHR14_57960372_57967485	KIAA0586,TIMM9
CHR14_58167054_58175361	DACT1
CHR14_59016327_59024339	C14orf100,C14orf149
CHR14_59701050_59705357	DHRS7
CHR14_59778722_59786685	PPM1A
CHR14_60185158_60189433	SIX1
CHR14_60267722_60271982	MNAT1
CHR14_60514132_60521028	SLC38A6
CHR14_61295419_61299673	SNAPC1
CHR14_61612317_61616567	SYT16
CHR14_62737397_62741699	RHOJ
CHR14_63074875_63083345	PPP2R5E
CHR14_63263759_63268026	SGPP1
CHR14_63873813_63878067	ESR2
CHR14_63921320_63925595	MTHFD1
CHR14_64036955_64043816	ZBTB25
CHR14_64073712_64077962	HSPA2
CHR14_64519759_64524159	FNTB
CHR14_64638060_64642480	MAX
CHR14_64944092_64952655	FUT8
CHR14_66040377_66045738	GPHN
CHR14_66893286_66899903	EIF2S1
CHR14_66947831_66952114	PLEK2
CHR14_67135968_67140233	PIGH
CHR14_67152831_67157180	ARG2
CHR14_67210421_67214801	VTI1B
CHR14_67231428_67235735	RDH11
CHR14_67352305_67357042	RAD51L1,ZFYVE26
CHR14_68688319_68693002	WDR22
CHR14_68724500_68728750	EXDL2
CHR14_68931707_68938274	ERH
CHR14_69300062_69304401	SFRS5
CHR14_69895351_69899647	C14orf112
CHR14_69952712_69957015	SYNJ2BP
CHR14_70136384_70140637	MED6
CHR14_70440374_70444624	PCNX
CHR14_71466085_71470364	RGS6
CHR14_72428360_72434062	DPF3
CHR14_72459337_72463730	WDR21A
CHR14_72591507_72595770	RBM25
CHR14_72669414_72674027	PSEN1
CHR14_73023921_73028194	C14orf169
CHR14_73249432_73254381	PNMA1
CHR14_73384880_73389173	ZADH1
CHR14_73617751_73624449	ALDH6A1,C14orf46
CHR14_73838624_73842920	ABCD4
CHR14_74147287_74152287	no_genemapped
CHR14_74246102_74253064	C14orf111
CHR14_74535864_74540173	EIF2B2
CHR14_74599730_74606891	ACYP1,C14orf140
CHR14_74811783_74816062	FOS
CHR14_75193819_75200458	C14orf1,TTLL5
CHR14_75516339_75522627	no_genemapped
CHR14_75684511_75688767	C14orf118
CHR14_76348233_76352483	ANGEL1
CHR14_76853606_76860470	GSTZ1
CHR14_76909994_76916705	TMED8
CHR14_76990654_76997157	AHSA1,C14orf133
CHR14_77240687_77247609	ALKBH1,C14orf156
CHR14_77293145_77300750	FLJ25976,SNW1
CHR14_77332726_77336984	ADCK1
CHR14_78811934_78817108	NRXN3
CHR14_80756035_80760828	GTF2A1
CHR14_81069136_81073434	SEL1L
CHR14_88090126_88094376	PTPN21
CHR14_88095566_88100193	FLJ11806
CHR14_89154459_89158709	CHES1
CHR14_89488498_89494296	C14orf143,TDP1
CHR14_89789146_89796006	PSMC1
CHR14_89810888_89815138	N/A
CHR14_89929625_89935111	CALM1
CHR14_90595947_90600246	RPS6KA5
CHR14_91045382_91050066	KIAA2010
CHR14_91482746_91487288	FBLN5
CHR14_91572633_91579639	no_genemapped
CHR14_91641900_91646207	ATXN3
CHR14_91654581_91661406	CPSF2
CHR14_92283939_92288265	LGMN
CHR14_92326902_92331170	GOLGA5
CHR14_92865817_92872638	BTBD7,KIAA1409
CHR14_93558976_93563226	OTUB2
CHR14_93613891_93620811	DDX24,FAM14B
CHR14_94305404_94309752	GSC
CHR14_95067575_95071879	GLRX5
CHR14_95924700_95928961	AK7
CHR14_96034972_96039222	PAPOLA
CHR14_99013991_99020479	CCNK,SETD3
CHR14_99325997_99330292	EML1
CHR14_99694962_99699212	DEGS2
CHR14_99841781_99846113	SLC25A29
CHR14_99909130_99918839	WARS,WDR25
CHR14_100259481_100263788	DLK1
CHR14_101093940_101098342	DIO3
CHR14_101342424_101346785	PPP2R5C
CHR14_101497236_101501486	DYNC1H1
CHR14_101672464_101679276	HSP90AA1,WDR20
CHR14_101849966_101854216	C14orf131
CHR14_101895630_101902506	CINP,KIAA0329
CHR14_102125485_102129735	RCOR1
CHR14_102310068_102314469	TRAF3
CHR14_102592802_102597052	CDC42BPB
CHR14_102866745_102871749	EIF5
CHR14_102918023_102922851	MARK3
CHR14_103058150_103066028	CKB
CHR14_103095583_103102404	BAG5,C14orf153
CHR14_104141392_104145642	FLJ42486
CHR14_104223502_104227752	C14orf151
CHR14_104254326_104262328	ADSSL1,LOC388022
CHR14_104287040_104291333	SIVA
CHR14_104330233_104336625	AKT1
CHR14_104557692_104562038	CDCA4
CHR14_104705456_104709706	JAG2
CHR14_104756299_104760549	no_genemapped
CHR14_104837357_104841874	BRF1
CHR14_104848296_104853013	PACS2
CHR14_104929367_104936720	no_genemapped
CHR14_105020198_105029498	C14orf80,CRIP1,N/A
CHR15_18970693_18978612	LOC283755
CHR15_20440624_20444926	CYFIP1
CHR15_20585030_20589349	NIPA2
CHR15_21358046_21362706	MKRN3
CHR15_23234471_23238721	UBE3A
CHR15_23658698_23664910	ATP10A
CHR15_24661460_24665716	no_genemapped
CHR15_27348518_27352809	NDNL2
CHR15_27900293_27905498	TJP1
CHR15_29070160_29074598	MTMR10
CHR15_30793996_30798383	GREM1
CHR15_32117829_32122095	AVEN
CHR15_32178065_32184923	C15orf24,PGBD4
CHR15_32301021_32305286	TMEM85
CHR15_32415587_32421300	SLC12A6
CHR15_33048537_33052787	AQR
CHR15_33066996_33071261	FLJ20582
CHR15_33624893_33629156	ATPBD4
CHR15_35177045_35184296	MEIS2
CHR15_36328307_36336050	LOC644701,SPRED1
CHR15_36530146_36534399	FAM98B
CHR15_37656310_37661321	LOC644779
CHR15_37861573_37865823	FSIP1
CHR15_37998968_38003885	GPR176
CHR15_38115303_38122181	SRP14
CHR15_38184829_38191867	BMF
CHR15_38237029_38241329	BUB1B
CHR15_38434225_38438475	DISP2
CHR15_38458815_38463065	C15orf23
CHR15_38515711_38521452	BAHD1
CHR15_38547004_38551295	no_genemapped
CHR15_38641769_38649578	CCDC32,N/A,RPUSD2
CHR15_38670238_38674504	CASC5
CHR15_38771160_38775419	RAD51
CHR15_38830263_38838250	FAM82C
CHR15_38840076_38844366	GCHFR
CHR15_38883104_38890454	DNAJC17,ZFYVE19
CHR15_38952969_38957231	RHOV
CHR15_39191892_39199132	INOC1
CHR15_39307228_39313687	CHP,EXDL1
CHR15_39408860_39415611	NUSAP1,OIP5
CHR15_39481184_39485434	NDUFAF1
CHR15_39904101_39908362	PLA2G4B
CHR15_39970225_39977067	SPTBN5
CHR15_40051284_40055542	EHD4
CHR15_40287035_40291294	VPS39
CHR15_40350157_40356426	GANC
CHR15_40571626_40575913	SNAP23
CHR15_40624827_40631792	LRRC57
CHR15_40999454_41004406	TTBK2
CHR15_41184762_41189012	UBR1
CHR15_41261331_41268691	CCNDBP1
CHR15_41445253_41456779	76P,ZNF690
CHR15_41571867_41576145	TP53BP1
CHR15_41868307_41872593	SERF2
CHR15_41876412_41883047	HYPK,SERINC4
CHR15_41902999_41907743	MFAP1,WDR76
CHR15_42273933_42278261	FRMD5
CHR15_42364720_42368996	CASC4
CHR15_42503618_42508032	CTDSPL2
CHR15_42787476_42791770	B2M
CHR15_43205983_43212866	DUOX1,NIP
CHR15_43663208_43667641	PLDN
CHR15_45794477_45798733	LOC653614,SEMA6D
CHR15_46256883_46261342	MYEF2
CHR15_46407412_46412412	DUT
CHR15_46721252_46728710	FBN1
CHR15_46889769_46894019	CEP152
CHR15_46954081_46960478	no_genemapped
CHR15_47125172_47129487	KIAA0256
CHR15_47246213_47250486	GALK2
CHR15_47697030_47703907	DTWD1
CHR15_48433600_48438191	GABPB2
CHR15_48500370_48504649	USP8
CHR15_48765510_48769787	TRPM7
CHR15_48984737_48989033	AP4E1
CHR15_49701491_49705741	DMXL2
CHR15_49816858_49821108	LYSMD2
CHR15_49827585_49834574	LYSMD2,TMOD2
CHR15_49904927_49909930	LOC645610,TMOD3
CHR15_50050500_50054750	LEO1
CHR15_50607790_50612040	MYO5A
CHR15_50647755_50652143	ARPP-19
CHR15_50756855_50761623	KIAA1370
CHR15_53275640_53280023	C15orf15
CHR15_53394987_53399237	PIGB
CHR15_53451692_53455942	CCPG1
CHR15_53487004_53491366	CCPG1
CHR15_54441435_54445685	TEX9
CHR15_54543790_54548127	MNS1
CHR15_54994624_55002773	LOC145783,TCF12
CHR15_55782692_55786970	GRINL1A
CHR15_56144419_56149408	ALDH1A2
CHR15_56828719_56832969	ADAM10
CHR15_56847276_56851557	FAM63B
CHR15_57063653_57068386	RNF111
CHR15_57181111_57185377	CCNB2
CHR15_57736237_57740491	GTF2A2
CHR15_57768028_57772310	BNIP2
CHR15_58557853_58562136	NARG2
CHR15_60139189_60147243	NLF1,VPS13C
CHR15_60244024_60248274	NLF2
CHR15_61124188_61132139	no_genemapped
CHR15_61235976_61240294	RPS27L
CHR15_61265280_61269618	RAB8B
CHR15_61580362_61584659	USP3
CHR15_62124813_62129074	DAPK2
CHR15_62171729_62176760	FAM96A,SNX1
CHR15_62241506_62245907	PPIB
CHR15_62434523_62438923	CSNK1G1
CHR15_62781757_62786007	no_genemapped
CHR15_62854073_62858323	RBPMS2
CHR15_62917673_62921935	PLEKHQ1
CHR15_63068457_63072804	SPG21
CHR15_63108258_63112518	MTFMT
CHR15_63212477_63216727	PDCD7
CHR15_63263866_63268213	CLPX
CHR15_63595932_63600595	DPP8
CHR15_63867313_63875140	DENND4A
CHR15_64435296_64439583	FLJ20516
CHR15_64576373_64580654	SNAPC5
CHR15_64580984_64587738	RPL4,ZWILCH
CHR15_64778227_64783347	SMAD6
CHR15_65330739_65337551	IQCH
CHR15_65618574_65623167	MAP2K5
CHR15_66308235_66312579	CLN6
CHR15_66353694_66357944	FEM1B
CHR15_66899394_66903777	ANP32A
CHR15_67490196_67494491	KIF23
CHR15_67528712_67532991	RPLP1
CHR15_68842154_68846404	UACA
CHR15_68968540_68975314	THAP10
CHR15_70194307_70200976	MYO9A,SENP8
CHR15_70276430_70280680	GRAMD2
CHR15_70307339_70314717	LOC400388,PKM2
CHR15_70344574_70353946	PARP6
CHR15_70452260_70458893	HEXA
CHR15_70550220_70554535	ARIH1
CHR15_70762087_70769043	BBS4,HIGD2BP
CHR15_70862356_70866625	ADPGK
CHR15_71128427_71132677	NEO1
CHR15_71447480_71451730	HCN4
CHR15_71711969_71716297	NPTN
CHR15_71830119_71835577	LOC388135
CHR15_72070566_72078160	N/A,PML,STOML1
CHR15_72512579_72516844	SEMA7A
CHR15_72539739_72544082	UBL7
CHR15_72617136_72621407	ARID3B
CHR15_72774663_72778913	no_genemapped
CHR15_72965935_72970212	MPI
CHR15_72985482_72989732	C15orf17
CHR15_73016675_73021022	COX5A
CHR15_73035396_73040328	RPP25
CHR15_73099479_73103729	PPCDC
CHR15_73284616_73288866	C15orf39
CHR15_73447236_73451494	MAN2C1
CHR15_73530229_73534558	SIN3A
CHR15_73657441_73662185	PTPN9
CHR15_73718840_73723150	IMP3
CHR15_73724902_73729901	SH3PX3
CHR15_73919354_73923604	UBE2Q2
CHR15_73979754_73984095	FBXO22
CHR15_74135853_74140103	C15orf27
CHR15_74412701_74416963	ISL2
CHR15_75007633_75011926	RCN2
CHR15_75496797_75501047	HMG20A
CHR15_76378236_76382495	WDR61
CHR15_76514180_76518430	IREB2
CHR15_76616323_76620640	PSMA4
CHR15_76641460_76645710	CHRNA5
CHR15_76948726_76953151	MORF4L1
CHR15_77387006_77391305	TMED3
CHR15_78480246_78484638	ARNT2
CHR15_79077527_79082240	MESDC1
CHR15_80124666_80129034	RKHD3
CHR15_80610845_80615500	RPS17
CHR15_81005188_81009843	RPS17
CHR15_81113033_81117283	CPEB1
CHR15_81442489_81449370	FAM103A1
CHR15_81470612_81474862	C15orf40
CHR15_81666518_81671274	HDGFRP3
CHR15_82941739_82946034	ZSCAN2
CHR15_82997765_83006306	NMB
CHR15_83059928_83064178	SEC11L1
CHR15_83089083_83093619	ZNF592
CHR15_83157414_83161664	ALPK3
CHR15_83321174_83327067	PDE8A
CHR15_86599643_86604165	NTRK3
CHR15_86808187_86815146	MRPL46,MRPS11
CHR15_87429127_87433414	ABHD2
CHR15_87584751_87589001	no_genemapped
CHR15_88237456_88241733	AP3S2
CHR15_88256149_88260663	C15orf38,LOC653148
CHR15_88342255_88346505	ZNF710
CHR15_88525655_88529905	SEMA4B
CHR15_88574244_88581668	CIB1,LOC390637
CHR15_88590267_88594541	TTLL13
CHR15_88606398_88611007	NGRN
CHR15_88728976_88733226	IQGAP1
CHR15_88870660_88875053	no_genemapped
CHR15_88958652_88962902	no_genemapped
CHR15_89058105_89062390	BLM
CHR15_89276030_89280297	HDDC3
CHR15_89338003_89342308	PRC1
CHR15_89365940_89370317	VPS33B
CHR15_90194449_90198839	SLCO3A1
CHR15_90999182_91003535	LOC400451
CHR15_91240922_91245318	CHD2
CHR15_91432687_91436937	RGMA
CHR15_94666660_94676938	LOC644209,NR2F2
CHR15_96301446_96305706	ARRDC4
CHR15_97006787_97011037	IGF1R
CHR15_97459308_97463558	DMN
CHR15_97605674_97616422	LOC643430,LRRC28,TTC23
CHR15_98090317_98094649	LYSMD4
CHR15_98956836_98963402	ASB7,LINS1
CHR15_99271179_99277828	LOC644916,N/A
CHR15_99652168_99656483	SNRPA1
CHR15_100009339_100013607	TM2D3
CHR16_152472_156739	HBM
CHR16_218657_225582	ITFG3,LUC7L
CHR16_341700_345965	AXIN1
CHR16_412168_416418	RAB11FIP3
CHR16_553532_560768	FLJ36208
CHR16_625561_632679	MGC13114,MGC15416
CHR16_635811_640113	KIAA1924
CHR16_662575_673272	RHBDL1,STUB1
CHR16_684783_689033	FBXL16
CHR16_701673_705923	METRN
CHR16_713436_719960	CCDC78,HAGHL
CHR16_968308_972558	SOX8
CHR16_1295680_1304746	N/A,UBE2I
CHR16_1320154_1325413	BAIAP3
CHR16_1338432_1345374	GNPTG
CHR16_1409996_1414246	LOC283951
CHR16_1477719_1484346	KIAA0683,LOC390667
CHR16_1596549_1600801	IFT140
CHR16_1601401_1605651	CRAMP1L
CHR16_1769442_1776082	NUBP2,SPSB3
CHR16_1813721_1820663	FAHD1,HAGH
CHR16_1907482_1911732	HS3ST6
CHR16_1952220_1958328	RNF151,RPS2
CHR16_1999014_2003264	ZNF598
CHR16_2142299_2146596	TRAF7
CHR16_2458000_2465897	NTN2L
CHR16_2766502_2770798	TCEB2
CHR16_2869818_2874068	LOC114984
CHR16_2898480_2902730	FLYWCH1
CHR16_3006842_3017788	CLDN6,HCFC1R1,THOC6,TNFRSF12A
CHR16_3018982_3030422	LOC146439
CHR16_3033182_3038282	MMP25,MMPL1
CHR16_3099106_3103356	ZNF205
CHR16_3121639_3128333	ZNF213
CHR16_3269987_3274237	ZNF263
CHR16_3290107_3299082	TIGD7,ZNF75A
CHR16_3386996_3394526	ZNF174,ZNF434
CHR16_3432741_3436991	ZNF597
CHR16_3444578_3448828	FLJ14154
CHR16_3600836_3605086	BTBD12
CHR16_3706764_3711021	TRAP1
CHR16_4259307_4266502	TFAP4
CHR16_4358349_4362635	VASN
CHR16_4405822_4410072	CORO7
CHR16_4412369_4416640	DNAJA3
CHR16_4462925_4468393	HMOX2,HSCARG
CHR16_4600775_4608428	FAM100A
CHR16_4611353_4615603	MGRN1
CHR16_4680216_4684469	NUDT16L1
CHR16_4720789_4727751	LOC146562
CHR16_4756417_4760667	ZNF500
CHR16_5023170_5027437	NAGPA
CHR16_5055223_5062593	ALG1,MGC45438
CHR16_6005632_6009882	A2BP1
CHR16_8619548_8623798	C16orf68
CHR16_8795692_8802491	C16orf51,PMM2
CHR16_8865897_8873867	CARHSP1
CHR16_9089537_9093787	PRO0149
CHR16_9095172_9099422	no_genemapped
CHR16_10942362_10947258	DEXI,KIAA0350,LOC653752
CHR16_11666311_11670572	SNN
CHR16_11916486_11920809	GSPT1
CHR16_13918023_13922291	ERCC4
CHR16_14069179_14073446	no_genemapped
CHR16_14630790_14635087	BFAR,PARN
CHR16_15641124_15648010	LKAP
CHR16_15648090_15652354	NDE1
CHR16_15889198_15893458	C16orf63
CHR16_15947434_15951684	ABCC1
CHR16_18707191_18712688	RPS15A
CHR16_18719608_18723858	ARL6IP
CHR16_18982927_18987561	COQ7
CHR16_19439208_19444451	CP110
CHR16_19471040_19475292	MGC16824
CHR16_19631778_19640557	no_genemapped
CHR16_20716816_20728799	EXOD1,LOC653783,LOC81691
CHR16_20816426_20822661	DCUN1D3,LOC57149
CHR16_21074000_21081763	LOC57146
CHR16_21514912_21519383	DREV1
CHR16_21868609_21872952	UQCRC2
CHR16_22212741_22217026	no_genemapped
CHR16_22292671_22296939	CDR2
CHR16_23514368_23518640	NDUFAB1
CHR16_23556807_23563628	DCTN5,FLJ21816
CHR16_23594201_23598501	PLK1
CHR16_24454908_24460154	RBBP6
CHR16_24645570_24649820	TNRC6A
CHR16_24947065_24951315	LOC554206
CHR16_25027047_25031372	LCMT1
CHR16_25175593_25180851	LOC646943,ZNF694
CHR16_27229251_27233501	IL4R
CHR16_27465470_27472275	GTF3C1
CHR16_27981573_27985823	UNQ5831
CHR16_28321839_28326195	EIF3S8,LOC653352
CHR16_28409831_28416905	APOB48R,CLN3
CHR16_28469257_28473507	CCDC101
CHR16_28626782_28631109	no_genemapped
CHR16_28738414_28742823	ATXN2L
CHR16_28762010_28768679	TUFM
CHR16_28779224_28785841	SH2B
CHR16_28866258_28874157	NFATC2IP
CHR16_29721824_29727042	MAZ
CHR16_29844296_29848546	KCTD13
CHR16_29889222_29893472	TAOK2
CHR16_29911531_29918388	CCDC95
CHR16_29979531_29985414	ALDOA
CHR16_30009956_30018522	YPEL3
CHR16_30273332_30277628	CD2BP2
CHR16_30287501_30294373	MYLPF
CHR16_30311055_30315307	ZNF553
CHR16_30348124_30352374	XTP3TPA
CHR16_30503761_30508091	FLJ32130
CHR16_30864415_30868712	MGC13024
CHR16_30989768_30996505	ZNF646,ZNF668
CHR16_31012839_31018266	VKORC1
CHR16_31032987_31037243	MYST1
CHR16_31095453_31099746	FUS
CHR16_31374317_31379516	ARMC5
CHR16_31426451_31430707	C16orf58
CHR16_31628554_31632845	ZNF720
CHR16_31789154_31793410	ZNF267
CHR16_32801584_32807464	FLJ43855
CHR16_45271449_45284093	VPS35
CHR16_45472308_45476593	GPT2
CHR16_45564286_45568579	DNAJA2
CHR16_46049238_46056019	ITFG1,PHKB
CHR16_46956505_46960785	SIAH1
CHR16_46975980_46980230	SIAH1
CHR16_48613144_48617439	C16orf69
CHR16_49741903_49746153	SALL1
CHR16_52022366_52026650	RBL2
CHR16_52093886_52098171	FTS
CHR16_52292062_52298759	KIAA1005
CHR16_52877096_52881379	IRX3
CHR16_53515872_53524399	IRX5,LOC643911
CHR16_55016054_55020451	AMFR
CHR16_55039453_55046262	OGFOD1
CHR16_55177267_55181706	MT3
CHR16_55318107_55322357	NUP93
CHR16_55519748_55524322	HERPUD1
CHR16_55679627_55684773	CPNE2
CHR16_55774241_55780945	NIP30,RSPRY1
CHR16_55833038_55837416	ARL2BP
CHR16_56031591_56042441	CIAPIN1,COQ9
CHR16_56050579_56054870	POLR2C
CHR16_56216522_56220791	GPR56
CHR16_56325117_56329383	KATNB1
CHR16_56588982_56594763	ZNF319
CHR16_56613282_56617720	MMP15
CHR16_56720016_56724297	GTL3
CHR16_56754652_56760546	LOC644544
CHR16_56980393_56984673	FLJ13912
CHR16_57220487_57224751	CNOT1
CHR16_63712670_63716931	CDH11
CHR16_65432282_65437087	CA7
CHR16_65522347_65529304	CES2,FAM96B
CHR16_65617050_65621300	CBFB
CHR16_65747009_65756966	HSF4,TRADD
CHR16_65780068_65785080	E2F4,LOC283849
CHR16_65815014_65821902	HSPC171,LRRC29
CHR16_66071811_66078717	AGRP,ATP6V0D1
CHR16_66248851_66261629	ACD,PARD6A
CHR16_66309968_66314227	GFOD2
CHR16_66394977_66401556	RANBP10,TSNAXIP1
CHR16_66430213_66434501	THAP11
CHR16_66460999_66465279	no_genemapped
CHR16_66481204_66485465	PSKH1
CHR16_66527469_66531754	PSMB10
CHR16_66611204_66618960	DDX28,DUS2L
CHR16_66673375_66677801	NFATC3
CHR16_66826709_66831137	RBM35B
CHR16_66833247_66837533	LYPLA3
CHR16_66898945_66908049	PRMT7
CHR16_67232739_67237026	CDH3
CHR16_67431456_67435759	FLJ12688,LOC645198
CHR16_67720547_67727482	DERPC
CHR16_67775050_67779315	SNTB2
CHR16_67899287_67903559	VPS4A
CHR16_67921225_67925499	PDF
CHR16_67927546_67934514	COG8
CHR16_67976624_67980875	TERF2
CHR16_68012540_68016813	CYB5B
CHR16_68152997_68158361	NFAT5
CHR16_68345565_68354524	LOC644035,PSMD8BP1,WWP2
CHR16_68842584_68846834	EXOSC6
CHR16_68887072_68891377	DDX19B
CHR16_68934824_68939139	DDX19-DDX19L,DDX19A
CHR16_69042498_69046753	FUK
CHR16_69111701_69118458	COG4,SF3B3
CHR16_69276445_69280695	LOC92154
CHR16_69391812_69396072	VAC14
CHR16_69879842_69884514	FLJ11171
CHR16_70052868_70057657	ZNF19,ZNF23
CHR16_70399692_70403977	AP1G1
CHR16_70474163_70479051	LOC55565
CHR16_70483418_70487706	KIAA0174
CHR16_70681615_70688515	DHX38,TXNL4B
CHR16_71649285_71653535	ATBF1
CHR16_72884681_72888945	PSMD7
CHR16_73257479_73261780	RFWD3
CHR16_73575732_73580018	WDR59
CHR16_74146889_74151167	CHST5
CHR16_74154249_74158558	GABARAPL2
CHR16_74213905_74218168	ADAT1
CHR16_74235684_74242578	KARS,TERF2IP
CHR16_75778836_75786115	MON1B
CHR16_76376483_76380733	KIAA1576
CHR16_79594103_79601497	C16orf60,C16orf61
CHR16_79623458_79627891	ASCIZ
CHR16_79686655_79690981	GCSH
CHR16_79902575_79906834	GAN
CHR16_80032894_80037144	CMIP
CHR16_80760551_80764813	MPHOSPH6
CHR16_82395593_82399886	HSBP1
CHR16_82556237_82560487	EFCBP2
CHR16_82707185_82711518	MBTPS1
CHR16_82732915_82739765	HSDL1,LRRC50
CHR16_82777366_82783035	LOC161931,TAF1C
CHR16_83287584_83291851	USP10
CHR16_83407597_83411873	CRISPLD2
CHR16_83601879_83606142	ZDHHC7
CHR16_83615410_83619660	KIAA0513
CHR16_84199029_84205174	KIAA0182
CHR16_84341440_84345690	MGC17624
CHR16_84387011_84394101	COX4NB,LOC646365
CHR16_85098144_85102408	FOXF1
CHR16_85142926_85149817	FLJ30679
CHR16_85166115_85170580	FOXL1
CHR16_85907773_85912023	FBXO31
CHR16_86082216_86086466	ZCCHC14
CHR16_86190499_86194761	JPH3
CHR16_86292948_86300291	KLHDC4
CHR16_86356256_86360583	KLHDC4
CHR16_87043725_87047975	ZFPM1
CHR16_87160842_87167549	FLJ45530,NHN1
CHR16_87293759_87303801	LOC348180,RNF166
CHR16_87305816_87317299	N/A
CHR16_87327208_87337479	FAM38A,FLJ40448
CHR16_87447506_87455855	GALNS,HSPC176
CHR16_87520224_87524604	N/A
CHR16_87530549_87538609	no_genemapped
CHR16_87808118_87812368	FLJ31875
CHR16_88083720_88087970	ANKRD11
CHR16_88098805_88103061	SPG7
CHR16_88166176_88170488	CPNE7
CHR16_88248210_88255254	C16orf55,PCOLN3
CHR16_88277078_88281363	CDK10
CHR16_88464020_88468321	no_genemapped
CHR17_579073_583346	FAM57A
CHR17_628762_635797	RNMTL1
CHR17_1029131_1033381	ABR
CHR17_1249436_1253767	YWHAE
CHR17_1676594_1683344	RPA1
CHR17_1874178_1880968	DPH1
CHR17_1888576_1892841	OVCA2
CHR17_1899964_1905762	no_genemapped
CHR17_2149953_2157269	LOC440396
CHR17_2184055_2190928	no_genemapped
CHR17_2250258_2254508	MNT
CHR17_2361140_2365430	METT10D
CHR17_3321040_3326863	ASPA
CHR17_3483021_3489865	CTNS
CHR17_3570445_3574714	GSG2
CHR17_3740036_3746586	CAMKK1
CHR17_3813712_3817985	ATP2A3
CHR17_3989798_3996563	CYB5D2
CHR17_4113250_4117500	ANKFY1
CHR17_4404623_4408893	MYBBP1A
CHR17_4430542_4435332	no_genemapped
CHR17_4553405_4561459	ARRB2
CHR17_4642914_4647179	PSMB6
CHR17_4740226_4744476	no_genemapped
CHR17_4780874_4787563	RNF167
CHR17_4811075_4815332	SPAG7
CHR17_4838497_4845129	KIF1C
CHR17_5260184_5267220	no_genemapped
CHR17_5282388_5286695	C1QBP
CHR17_5312155_5316405	DHX33
CHR17_5327131_5333721	MIS12
CHR17_5911157_5915901	no_genemapped
CHR17_6284991_6289268	FAM64A
CHR17_6399851_6404101	PITPNM3
CHR17_6494899_6499150	MED31
CHR17_6556638_6560920	SLC13A5
CHR17_6616795_6621045	FBXO39
CHR17_6853177_6859597	C17orf49
CHR17_6876925_6881175	SLC16A13
CHR17_7060376_7067254	ACADVL
CHR17_7077650_7082087	DVL2
CHR17_7091669_7099483	C17orf81
CHR17_7105576_7110013	CLDN7
CHR17_7122332_7126632	SLC2A4
CHR17_7137813_7142098	YBX2
CHR17_7147541_7153195	EIF5A
CHR17_7221633_7227625	TNK1
CHR17_7237453_7242075	PLSCR3
CHR17_7321944_7331741	LOC643664,ZBTB4
CHR17_7398839_7409152	SENP3
CHR17_7413367_7418254	EIF4A1
CHR17_7458021_7462394	FXR2
CHR17_7529019_7535142	TP53,WDR79
CHR17_7695608_7705434	CYB5D1,LSMD1,TMEM88
CHR17_7772697_7779490	CNTROB,KCNAB3,TRAPPC1
CHR17_7961505_7966032	ALOXE3
CHR17_7967377_7971627	HES7
CHR17_7994138_8003863	PER1
CHR17_8003922_8010517	VAMP2
CHR17_8029475_8037686	C17orf59
CHR17_8053838_8058125	AURKB
CHR17_8066328_8071586	C17orf44
CHR17_8089861_8095587	C17orf68,PFAS
CHR17_8226475_8230736	RPL26
CHR17_8276403_8280738	NDEL1
CHR17_8474006_8478261	MYH10
CHR17_9417183_9423500	STX8,WDR16
CHR17_10041636_10046093	GAS7
CHR17_10264997_10269247	MYH8
CHR17_10538157_10545064	SCO1
CHR17_11082270_11086520	FLJ45455
CHR17_11840664_11844999	ZNF18
CHR17_11861359_11865625	MAP2K4
CHR17_12860920_12865563	ELAC2
CHR17_13909943_13914320	COX10
CHR17_15104068_15112869	PMP22
CHR17_15839918_15844256	TTC19
CHR17_16057758_16063085	NCOR1,PIGL
CHR17_16192519_16196769	N/A
CHR17_16196787_16201038	PRR6
CHR17_16221591_16225895	UBB
CHR17_16279580_16283846	C17orf45
CHR17_16883331_16887581	M-RIP
CHR17_17079407_17085293	FLCN,LOC653540
CHR17_17124483_17128816	COPS3
CHR17_17317524_17321796	MED9
CHR17_17339682_17343932	RASD1
CHR17_17434968_17439219	PEMT
CHR17_17680275_17684550	SREBF1
CHR17_17813423_17819949	LRRC48,TOM1L2
CHR17_17879830_17886705	ATPAF2
CHR17_18155940_18162546	SMCR8,TOP3A
CHR17_18698689_18702966	PRPSAP2
CHR17_19218158_19223547	MAPK7
CHR17_19489155_19493585	ALDH3A2
CHR17_19711061_19715322	ULK2
CHR17_19820967_19825221	AKAP10
CHR17_20967349_20971609	DHRS7B
CHR17_21057316_21062000	TMEM11
CHR17_22641732_22646035	WSB1
CHR17_23574466_23578716	PYY2
CHR17_23666876_23671357	TMEM97
CHR17_23683412_23690122	TNFAIP1
CHR17_23705313_23712193	no_genemapped
CHR17_23949372_23953683	SPAG5
CHR17_23995506_23999800	KIAA0100
CHR17_24009928_24016560	SDF2
CHR17_24067518_24072828	RAB34,RPL23A
CHR17_24193117_24198464	LOC653676
CHR17_24202668_24206918	ERAL1
CHR17_24301701_24306134	PHF12
CHR17_24738568_24742818	TAOK1
CHR17_24916364_24921674	LOC116236,TP53I13
CHR17_24937426_24945402	LOC645942
CHR17_25280394_25284644	SSH2
CHR17_25464459_25468720	CCDC55
CHR17_25642312_25646700	BLMH
CHR17_25726570_25730859	CPD
CHR17_25825051_25829320	GOSR1
CHR17_26175067_26179326	CRLF3
CHR17_26179645_26187102	C17orf41
CHR17_26254688_26260879	C17orf42
CHR17_26318581_26322953	RNF135
CHR17_27252043_27256342	C17orf40
CHR17_27490085_27494511	RHOT1
CHR17_27697769_27702069	ZNF207
CHR17_27792114_27796396	PSMD11
CHR17_30309188_30316119	CCDC16,CCT6B
CHR17_30492670_30500145	NLE1,UNC45B
CHR17_30723983_30728239	SLFN11
CHR17_30934894_30939237	AP2B1
CHR17_31157100_31161389	TAF15
CHR17_31962015_31968338	MYOHD1,PIGW
CHR17_31971416_31976389	ZNF403
CHR17_32365111_32370265	LHX1
CHR17_32376787_32381157	AATF
CHR17_32789422_32793672	ACACA
CHR17_32837924_32846218	ACACA,TADA2L
CHR17_33042800_33047059	AP1GBP1
CHR17_33076838_33081100	DDX52
CHR17_33758030_33762280	SOCS7
CHR17_34014959_34019209	SNIP
CHR17_34111820_34116173	MLLT6
CHR17_34157330_34163278	PSMB3
CHR17_34234365_34238615	CCDC49
CHR17_34262744_34267079	RPL23
CHR17_34321540_34325886	N/A
CHR17_34606561_34610927	CACNB1,RPL19
CHR17_34810652_34814902	FBXL20
CHR17_34860280_34864531	PPARBP
CHR17_34868039_34872567	CRKRS
CHR17_35043407_35047688	STARD3
CHR17_35336583_35340880	ORMDL3
CHR17_35387085_35391434	PSMD3
CHR17_35462902_35467152	THRAP4
CHR17_35528242_35532861	no_genemapped
CHR17_35625599_35629912	WIRE
CHR17_35694171_35698442	CDC6
CHR17_35826945_35831195	TOP2A
CHR17_36053171_36061129	LOC643093
CHR17_36225420_36229670	TMEM99
CHR17_37095152_37099428	EIF1
CHR17_37244084_37249494	KLHL10,NT5C3L
CHR17_37274405_37278674	KLHL11
CHR17_37419063_37426475	DNAJC7,NKIRAS2
CHR17_37586072_37594496	KCNH4
CHR17_37681200_37685450	STAT5B
CHR17_37793181_37798954	STAT3
CHR17_37860887_37865205	ATP6V0A1
CHR17_38011719_38018428	LOC162427,TUBG1
CHR17_38081427_38090871	CCR10,CNTNAP1,PLEKHH3
CHR17_38200835_38207730	CCDC56,CNTD1
CHR17_38235448_38239776	PSME3
CHR17_38527628_38534494	BRCA1
CHR17_38572523_38577535	NBR1
CHR17_38913359_38917662	DHX8
CHR17_39209834_39215372	DUSP3
CHR17_39447121_39451371	TMEM101
CHR17_39498781_39504575	G6PC3
CHR17_39616405_39623108	C17orf65,MGC3123
CHR17_39650440_39657256	UBTF
CHR17_39935578_39939828	KIAA0553
CHR17_40094511_40098761	FLJ35848
CHR17_40121906_40126157	CCDC43
CHR17_40138001_40142251	DBF4B
CHR17_40262397_40266647	GJA7
CHR17_40329179_40335818	EFTUD2,LOC388389
CHR17_40490705_40497412	DCAKD,NMT1
CHR17_40560736_40569377	ACBD4,PLCD3
CHR17_41213948_41218423	CRHR1
CHR17_41324123_41329939	LOC644225,MAPT
CHR17_41625299_41629549	KIAA1267
CHR17_41794060_41798365	ARL17P1,N/A
CHR17_41802403_41806653	NSF
CHR17_42008275_42015864	ARL17P1,N/A
CHR17_42019919_42024169	NSF
CHR17_42620791_42625164	CDC27
CHR17_43124128_43128378	TBKBP1
CHR17_43162108_43166404	TBX21
CHR17_43325111_43329387	SP2
CHR17_43399927_43404474	CDK5RAP3
CHR17_43477202_43481494	NFE2L1
CHR17_43532610_43543811	CBX1
CHR17_44030065_44035601	HOXB6,N/A
CHR17_44057966_44062216	HOXB9
CHR17_44225935_44230185	TTLL6
CHR17_44321646_44326518	ATP5G1
CHR17_44426272_44430522	IGF2BP1
CHR17_44846465_44850741	PHB
CHR17_45109591_45114024	SPOP
CHR17_45139531_45143791	SLC35B1
CHR17_45582123_45586373	PPP1R9B
CHR17_45774891_45781364	XYLT2
CHR17_45802088_45809061	EME1
CHR17_45829081_45833371	LRRC59
CHR17_45900474_45904822	CHAD
CHR17_46148475_46152727	CROP
CHR17_46295634_46302205	TOB1
CHR17_46552344_46556703	SPAG9
CHR17_46582418_46586745	NME1,NME1-NME2
CHR17_46594389_46599831	NME2
CHR17_46689408_46696013	WDR50
CHR17_50397624_50404553	STXBP4
CHR17_51179920_51184198	PCTP
CHR17_52022773_52027023	NOG
CHR17_52392653_52396910	COIL
CHR17_52514119_52518369	AKAP1
CHR17_52685429_52690122	MSI2
CHR17_53281648_53285898	MRPS23
CHR17_53438782_53443092	SFRS1
CHR17_53783806_53788062	SUPT4H1
CHR17_54184730_54189538	PPM1E
[truncated: 4,425 more rows]

## Sheet: B48_K4_33975802
CHR10_167142_172173	ZMYND11
CHR10_724856_729108	DIP2C
CHR10_1020848_1027781	GTPBP4
CHR10_1084311_1088561	IDI1
CHR10_1088843_1096144	WDR37
CHR10_1768920_1773170	ADARB2
CHR10_3095394_3101568	LOC441546,PFKP
CHR10_3204218_3208503	PITRM1
CHR10_3816640_3820955	KLF6
CHR10_5530760_5535018	CALML5
CHR10_5747791_5752047	ASB13
CHR10_5894561_5898879	GDI2
CHR10_5968719_5977104	ANKRD16
CHR10_6167512_6172064	RBM17
CHR10_6281400_6285669	PFKFB3
CHR10_7492704_7496956	no_genemapped
CHR10_7866598_7873450	ATP5C1,KIN
CHR10_8133172_8138953	FLJ45983,GATA3
CHR10_11083789_11088039	CUGBP2
CHR10_11096432_11100684	CUGBP2
CHR10_11243557_11247896	CUGBP2
CHR10_11689808_11697164	LOC439951,USP6NL
CHR10_11820888_11825189	ECHDC3
CHR10_12124064_12128529	UPF2
CHR10_12208198_12212453	SEC61A2
CHR10_12274470_12281649	NUDT5
CHR10_13082960_13087210	CCDC3
CHR10_13178587_13182928	OPTN
CHR10_13238440_13244343	LOC441548,MCM10
CHR10_13426274_13433786	SEPHS1
CHR10_13665520_13669772	PRPF18
CHR10_14089788_14094038	FRMD4A
CHR10_14685643_14689893	FAM107B
CHR10_14916730_14924083	ARMETL1,HSPA14
CHR10_14956937_14961654	LOC644885,SUV39H2
CHR10_15032745_15039600	DCLRE1C,LOC644890
CHR10_15175889_15182824	C10orf111,RPP38
CHR10_15452314_15456564	C10orf38
CHR10_15941753_15946025	C10orf97
CHR10_16603260_16607510	C1QL3
CHR10_16898638_16902959	RSU1
CHR10_17282896_17287187	DNMT2
CHR10_17306975_17312758	VIM
CHR10_17698629_17702879	PTPLA
CHR10_17722629_17726936	STAM
CHR10_18979806_18984056	NSUN6
CHR10_18984818_18989089	ARL5B
CHR10_20141877_20146755	PLXDC2
CHR10_21825447_21829697	C10orf114
CHR10_21852074_21858117	FLJ45187,LOC653301
CHR10_21859599_21864329	MLLT10
CHR10_22331726_22336156	DNAJC1
CHR10_22641804_22646080	COMMD3
CHR10_22646645_22650895	PCGF4
CHR10_22669129_22675181	LOC645276,SPAG6
CHR10_23420936_23425230	MSRB2
CHR10_23517965_23522215	PTF1A
CHR10_23764091_23768953	OTUD1
CHR10_24534598_24538848	KIAA1217
CHR10_25050219_25056050	no_genemapped
CHR10_25342092_25349412	C10orf63,THNSL1
CHR10_25500795_25505045	GPR158
CHR10_26259701_26263958	MYO3A
CHR10_27023100_27027380	PDSS1
CHR10_27189114_27193465	ABI1
CHR10_27428661_27432911	ANKRD26
CHR10_27480769_27486827	YME1L1
CHR10_27568968_27573218	ACBD5
CHR10_27829720_27834004	RAB18
CHR10_28858205_28864950	WAC
CHR10_30063986_30068236	SVIL
CHR10_30677486_30681754	PAPD1
CHR10_30759363_30766876	MAP3K8
CHR10_31644646_31648903	TCF8
CHR10_31928583_31932839	no_genemapped
CHR10_32256984_32261276	ARHGAP12
CHR10_32384471_32388721	KIF5B
CHR10_32675369_32679652	EPC1
CHR10_32706800_32711050	EPC1
CHR10_32771546_32776070	CCDC7
CHR10_33286078_33290704	ITGB1
CHR10_33662566_33667339	NRP1
CHR10_35140837_35147717	N/A,PARD3
CHR10_35418550_35423032	CUL2
CHR10_35452306_35460231	CREM,LOC646225
CHR10_35520560_35525585	CREM
CHR10_35662461_35666736	C10orf9
CHR10_35969618_35973868	FZD8
CHR10_38181792_38189992	ZNF248
CHR10_38304709_38309061	ZNF25
CHR10_38336119_38342025	ZNF33A
CHR10_38419780_38427537	ZNF37A
CHR10_42367393_42371762	no_genemapped
CHR10_42453217_42457498	no_genemapped
CHR10_42594764_42599014	BMS1L
CHR10_42950439_42954709	GALNACT-2
CHR10_43081623_43085873	RASGEF1A
CHR10_43211207_43216184	no_genemapped
CHR10_43222523_43228120	no_genemapped
CHR10_43418360_43422630	ZNF485
CHR10_43460906_43467832	ZNF32
CHR10_44771724_44776002	RASSF4
CHR10_45409610_45414856	2014-03-08
CHR10_45486978_45491767	ANUBL1
CHR10_46177788_46186263	LOC439962
CHR10_46388710_46394906	SYT15
CHR10_47971594_47975844	no_genemapped
CHR10_49992807_49997065	C10orf72
CHR10_50416328_50421090	ERCC6
CHR10_50639600_50643875	OGDHL
CHR10_51037901_51044827	LOC653252,PARG
CHR10_51231732_51235982	NCOA4
CHR10_51238872_51243182	NCOA4
CHR10_51289929_51296892	TIMM23
CHR10_52052993_52058678	TMEM23
CHR10_53128595_53132861	CSTF2T
CHR10_56230204_56234557	PCDH15
CHR10_57790277_57794540	ZWINT
CHR10_59695391_59701200	C10orf70,IPMK
CHR10_59761244_59765523	UBE2D1
CHR10_59811681_59815931	TFAM
CHR10_60791564_60795858	FAM13C1
CHR10_61138578_61142829	LOC644883
CHR10_61335496_61339814	CCDC6
CHR10_62202189_62210666	CDC2
CHR10_62373079_62377511	RHOBTB1
CHR10_63089224_63093474	C10orf107
CHR10_63327948_63332198	ARID5B
CHR10_63697722_63701972	PLEKHK1
CHR10_63800456_63804883	ZNF365
CHR10_64245371_64249633	EGR2
CHR10_64559558_64563888	no_genemapped
CHR10_64891494_64896227	no_genemapped
CHR10_64947628_64951878	REEP3
CHR10_69310932_69315602	SIRT1
CHR10_69504269_69508546	HERC4
CHR10_69758337_69767318	MAWBP
CHR10_69836202_69840540	RUFY2
CHR10_69901134_69905385	DNA2L
CHR10_69956487_69961109	SLC25A16
CHR10_69986918_69991168	CXXC6
CHR10_70147476_70151726	CCAR1
CHR10_70327539_70331789	DDX50
CHR10_70382397_70386696	DDX21
CHR10_70414998_70419335	KIAA1279
CHR10_70550413_70554711	VPS26A
CHR10_70606498_70610748	SUPV3L1
CHR10_70742075_70749403	HK1
CHR10_70877731_70881987	TSPAN15
CHR10_71575668_71579942	TYSND1
CHR10_71596368_71603775	LOC645333,SAR1A
CHR10_71662376_71666677	PPA1
CHR10_71810604_71819881	C10orf37,LRRC20
CHR10_71830427_71834890	EIF4EBP2
CHR10_71905069_71912685	KIAA1274
CHR10_72242221_72246471	SGPL1
CHR10_72638852_72643439	UNC5B
CHR10_72823196_72827474	CDH23
CHR10_73280234_73284536	PSAP
CHR10_73642311_73649539	ASCC1
CHR10_73700182_73704535	DDIT4
CHR10_73783929_73788375	DNAJB12
CHR10_74055080_74059367	CBARA1
CHR10_74118394_74122644	C10orf42
CHR10_74525876_74530130	P4HA1
CHR10_74597073_74601323	ECD
CHR10_74676281_74680531	DNAJC9
CHR10_74681602_74685957	MRPS16
CHR10_74787868_74792118	TTC18
CHR10_74843059_74847331	ANXA7
CHR10_74924975_74929265	PPP3CB
CHR10_75170637_75174898	SEC24C
CHR10_75198554_75206126	FUT11
CHR10_75208326_75216090	CHCHD1
CHR10_75237426_75246380	LOC653651
CHR10_75424377_75428640	VCL
CHR10_75577470_75584293	ADK,AP3M1
CHR10_75602949_75607287	ADK
CHR10_76537898_76542476	DUSP13,SAMD8
CHR10_76637068_76641361	VDAC2
CHR10_76821929_76826179	LOC439985
CHR10_76828617_76835019	C10orf41,ZNF503
CHR10_79066547_79071083	KCNMA1
CHR10_79355634_79359884	DLG5
CHR10_79458515_79464396	POLR3A,RPS24
CHR10_80874538_80878889	C10orf56
CHR10_81824905_81829155	C10orf57
CHR10_81878737_81882987	PLAC9
CHR10_81954344_81958808	ANXA11
CHR10_85885737_85890044	GHITM
CHR10_86074926_86079176	KIAA1128
CHR10_88115480_88119730	GRID1
CHR10_88270726_88275021	no_genemapped
CHR10_88502875_88507136	BMPR1A
CHR10_88714667_88724548	C10orf116,KIAA1975
CHR10_88841432_88848103	FAM35A,GLUD1
CHR10_89251132_89255400	MINPP1
CHR10_89405955_89410357	PAPSS2
CHR10_89563600_89571397	ATAD1
CHR10_89609674_89614119	PTEN
CHR10_90626102_90630755	STAMBPL1
CHR10_90736767_90741053	FAS
CHR10_90956281_90960551	CH25H
CHR10_91000822_91005140	LIPA
CHR10_91048282_91052532	IFIT2
CHR10_91074232_91078482	IFIT3
CHR10_91160825_91167862	LIPA
CHR10_91392877_91398695	PANK1
CHR10_91446915_91452123	MPHOSPH1
CHR10_92606901_92611151	HTR7
CHR10_92909254_92913523	PCGF5
CHR10_92967024_92971274	PCGF5
CHR10_93156580_93160831	HECTD2
CHR10_93382010_93386338	PPP1R3C
CHR10_93544548_93548798	TNKS2
CHR10_93658457_93662720	no_genemapped
CHR10_93670215_93674481	BTAF1
CHR10_93992233_93996483	CPEB3
CHR10_94037399_94044324	CPEB3,MARCH5
CHR10_94323045_94327313	IDE
CHR10_94339470_94343720	KIF11
CHR10_94434122_94440470	HHEX
CHR10_94594721_94599006	EXOC6
CHR10_94807510_94813326	CYP26C1
CHR10_95231279_95235563	FER1L3
CHR10_95242898_95247148	CEP55
CHR10_95350233_95354483	RBP4
CHR10_95451406_95455819	C10orf4
CHR10_95640219_95644500	TMEM20
CHR10_95740235_95744485	PLCE1
CHR10_96111923_96116173	NOC3L
CHR10_96148581_96153091	TBC1D12
CHR10_96292032_96296418	HELLS
CHR10_97405642_97410057	ALDH18A1
CHR10_97443140_97448202	C10orf61
CHR10_97502405_97506675	ENTPD1
CHR10_97789640_97794079	CCNJ
CHR10_97875993_97880400	ZNF518
CHR10_98336049_98340299	TM9SF3
CHR10_98578565_98583476	MLR2
CHR10_99041634_99045903	ARHGAP19
CHR10_99065511_99069787	FRAT1
CHR10_99150280_99154555	KIAA0690
CHR10_99172505_99179385	LOC644215,PGAM1
CHR10_99192419_99202165	ZDHHC16
CHR10_99245257_99252003	MMS19L
CHR10_99382477_99391210	C10orf83,PI4KII
CHR10_99435868_99440460	AVPI1
CHR10_99483371_99489040	ZFYVE27
CHR10_99779825_99784075	CRTAC1
CHR10_99880917_99885179	C10orf28
CHR10_100017247_100021497	LOXL4
CHR10_101179586_101183840	GOT1
CHR10_101369340_101373651	SLC25A28
CHR10_101405752_101410002	ENTPD7
CHR10_101478479_101485390	COX15,CUTC
CHR10_101663078_101667328	DNMBP
CHR10_101758916_101763166	DNMBP
CHR10_101934643_101938893	SPFH1
CHR10_101978545_101982834	CHUK
CHR10_102016578_102020869	CWF19L1
CHR10_102035189_102039929	BLOC1S2
CHR10_102093261_102097824	SCD
CHR10_102278861_102286452	HIF1AN,NDUFB8
CHR10_102658815_102663492	C10orf6
CHR10_102715769_102723025	SEMA4G
CHR10_102733801_102740762	MRPL43,PEO1
CHR10_102743454_102753110	LZTS2
CHR10_102777485_102787888	SFXN3
CHR10_102808087_102812337	KAZALD1
CHR10_102876751_102881001	TLX1
CHR10_102977957_102982207	LBX1
CHR10_103100314_103104640	BTRC
CHR10_103332190_103341504	POLL,RP11-529I10.4
CHR10_103524911_103529317	FGF8
CHR10_103532391_103536648	NPM3
CHR10_103567415_103571670	MGEA5
CHR10_103588851_103597167	KCNIP2
CHR10_103805121_103809371	N/A
CHR10_103863603_103868192	LDB1
CHR10_103879276_103883559	PPRC1
CHR10_103898606_103902900	NOLC1
CHR10_103990470_103996048	GBF1,PITX3
CHR10_104140819_104146202	NFKB2
CHR10_104166078_104172965	FBXL15,PSD
CHR10_104181569_104185843	CUEDC2
CHR10_104207659_104211909	no_genemapped
CHR10_104250232_104255952	ACTR1A
CHR10_104390742_104395105	TRIM8
CHR10_104460787_104467680	SFXN2
CHR10_104522495_104526763	C10orf26
CHR10_104600508_104604758	C10orf32
CHR10_104615762_104620012	AS3MT
CHR10_104664564_104669603	CNNM2
CHR10_105023409_105027659	INA
CHR10_105114213_105118463	TAF5
CHR10_105142901_105149713	USMG5
CHR10_105240537_105244787	NEURL
CHR10_105604404_105608654	SH3PXD2A
CHR10_105667206_105671456	OBFC1
CHR10_105713959_105718212	SLK
CHR10_105868305_105873461	C10orf78
CHR10_105981303_105985610	C10orf79
CHR10_106001147_106005417	GSTO1
CHR10_106015120_106019370	GSTO2
CHR10_106082435_106087153	KIAA1754
CHR10_108913532_108917782	SORCS1
CHR10_111672442_111676692	XPNPEP1
CHR10_111752215_111759288	ADD3
CHR10_111953852_111960728	MXI1
CHR10_112053937_112058187	SMNDC1
CHR10_112244114_112248454	DUSP5
CHR10_112313938_112318293	CSPG6
CHR10_112618085_112622428	PDCD4
CHR10_113932735_113937008	GPAM
CHR10_114193505_114200162	VTI1A
CHR10_114696700_114701170	TCF7L2
CHR10_115425424_115430399	CASP7
CHR10_115600909_115607097	NHLRC2
CHR10_115790295_115794545	ADRB1
CHR10_115923146_115929864	TDRD1
CHR10_116433654_116438252	ABLIM1
CHR10_116567992_116572522	KIAA1600
CHR10_116684441_116688691	TRUB1
CHR10_116839613_116844385	ATRNL1
CHR10_118020891_118026466	GFRA1
CHR10_118753886_118758366	KIAA1598
CHR10_118987093_118991458	SLC18A2
CHR10_119124177_119128427	PDZD8
CHR10_119792824_119799604	CASC2
CHR10_120091058_120095312	C10orf84
CHR10_120503998_120508248	C10orf46
CHR10_120774953_120779967	LOC440005,NANOS1
CHR10_120829482_120833791	no_genemapped
CHR10_120850100_120854383	FAM45A
CHR10_120914411_120918694	SFXN4
CHR10_120927548_120931835	PRDX3
CHR10_120953590_120960580	LOC646088
CHR10_121342265_121350031	TIAL1
CHR10_121397371_121401916	BAG3
CHR10_121638712_121643002	SEC23IP
CHR10_122202955_122207205	PPAPDC1A
CHR10_122597184_122601643	BRWD2
CHR10_123347157_123351462	FGFR2
CHR10_123674322_123681036	ATE1
CHR10_123909430_123913844	TACC2
CHR10_124120709_124128313	LOC646312,PLEKHA1
CHR10_124207546_124211872	HTRA1
CHR10_124628318_124634034	FAM24B,LOC399815
CHR10_124702988_124707263	C10orf88
CHR10_124726045_124730669	C10orf89
CHR10_124755023_124761811	ZNFN1A5
CHR10_124900359_124904678	BUB3
CHR10_126422078_126426420	FAM53B
CHR10_126469679_126473929	LOC399818
CHR10_126476881_126481131	KIAA0157
CHR10_126838269_126842519	CTBP2
CHR10_127394573_127401552	C10orf137
CHR10_127498604_127505286	BCCIP,UROS
CHR10_127570860_127578517	FANK1,LOC642759
CHR10_128883656_128887912	no_genemapped
CHR10_129591814_129596156	PTPRE
CHR10_129813171_129817958	MKI67
CHR10_131821152_131825421	TXNL2
CHR10_132999070_133003476	TCERG1L
CHR10_133644667_133649887	no_genemapped
CHR10_133992147_133999351	LRRC27
CHR10_134057193_134061443	PWWP2
CHR10_134197797_134202386	INPP5A
CHR10_134448692_134453027	NKX6-2
CHR10_134820460_134824710	KNDC1
CHR10_134890267_134894517	UTF1
CHR10_134897897_134902147	VENTX
CHR10_134968912_134979331	TUBGCP2,ZNF511
CHR10_134999616_135003901	DRD1IP
CHR10_135036091_135043530	ECHS1,PAOX
CHR10_135054134_135058456	MTG1
CHR11_195029_200883	BET1L,RIC8A
CHR11_223476_229861	PSMD13,SIRT3
CHR11_265069_269319	no_genemapped
CHR11_277181_281443	ATHL1
CHR11_356303_360553	B4GALNT4
CHR11_363739_367989	B4GALNT4
CHR11_436779_441029	PTDSS2
CHR11_492433_500773	RNH1
CHR11_523140_529050	LRRC56
CHR11_544094_554279	C11orf35,RASSF7
CHR11_562985_567235	KIAA1542
CHR11_682142_689240	DEAF1,TMEM80
CHR11_766721_771001	PDDC1
CHR11_779363_783623	no_genemapped
CHR11_792000_800740	LRDD,RPLP2
CHR11_829323_837947	POLR2L,TSPAN4
CHR11_897909_904335	CHID1
CHR11_912340_916630	AP2A2
CHR11_1364204_1368456	BRSK2
CHR11_1532782_1537032	no_genemapped
CHR11_1547354_1553226	no_genemapped
CHR11_1921613_1925912	MRPL23
CHR11_2114822_2120280	IGF2,N/A
CHR11_2351622_2356065	CD81
CHR11_2374793_2380848	TSSC4
CHR11_2844368_2848726	KCNQ1DN
CHR11_2862801_2867077	CDKN1C
CHR11_2964168_2968418	no_genemapped
CHR11_2969343_2973683	NAP1L4
CHR11_3034470_3038747	CARS
CHR11_3142318_3146616	OSBPL5
CHR11_3356141_3360447	ZNF195
CHR11_3771423_3778968	FRAG1,NUP98
CHR11_3817964_3822260	RHOG
CHR11_3830008_3834266	STIM1
CHR11_4069086_4073409	RRM1
CHR11_4370723_4375002	TRIM21
CHR11_4582584_4589513	TRIM68
CHR11_6208021_6217659	CNGA4
CHR11_6234041_6238481	CCKBR
CHR11_6364730_6371820	SMPD1
CHR11_6396126_6400720	APBB1
CHR11_6451031_6455290	TRIM3
CHR11_6455765_6462671	FXC1
CHR11_6578039_6584887	ILK,KIAA0409
CHR11_6589258_6593521	TAF10
CHR11_6596469_6600736	TPP1
CHR11_6632900_6637156	DCHS1
CHR11_6660359_6664650	MRPL17
CHR11_7488125_7492378	PPFIBP2
CHR11_7961969_7966219	EIF3S5
CHR11_8571326_8575579	STK33
CHR11_8657414_8661664	RPL27A
CHR11_8663190_8667440	no_genemapped
CHR11_8788050_8792958	ST5
CHR11_8848719_8852993	no_genemapped
CHR11_8885776_8892574	C11orf17
CHR11_8941773_8946078	TMEM9B
CHR11_8981358_8985624	NRIP3
CHR11_9242682_9246947	RAB6IP1
CHR11_9291940_9296372	TMEM41B
CHR11_9359279_9363529	IPO7
CHR11_9435588_9439838	ZNF143
CHR11_9547415_9552755	WEE1
CHR11_9635012_9642978	SWAP70
CHR11_10271539_10275815	no_genemapped
CHR11_10279707_10283967	ADM
CHR11_10515894_10522850	N/A
CHR11_10725878_10730136	SH2BP1
CHR11_10786292_10790549	EIF4G2
CHR11_10835414_10839690	LOC58486
CHR11_11816045_11820847	no_genemapped
CHR11_11986012_11990993	DKK3
CHR11_12085213_12089463	MICAL2
CHR11_12352178_12356495	PARVA
CHR11_13252400_13256768	ARNTL
CHR11_13440632_13444902	BTBD10
CHR11_13643339_13647596	MLSTD2
CHR11_14477224_14481474	COPB
CHR11_14497704_14502024	PSMA1
CHR11_14618406_14625239	PSMA1
CHR11_14869577_14873874	CYP2R1
CHR11_16713254_16717519	C11orf58
CHR11_17055025_17059296	RPS13
CHR11_17251387_17255637	NUCB2
CHR11_17710595_17714865	KCNC1
CHR11_17990463_17994765	SERGEF
CHR11_18083443_18087705	SAAL1
CHR11_18297218_18303797	GTF2H1,HPS5
CHR11_18369185_18373436	LDHA
CHR11_18504273_18508565	TSG101
CHR11_18566054_18570328	UEV3
CHR11_18611720_18616096	SPTY2D1
CHR11_18673426_18677676	TMEM86A
CHR11_19091767_19096034	ZDHHC13
CHR11_19218333_19222583	E2F8
CHR11_19687956_19692237	NAV2
CHR11_20362178_20366613	PRMT3
CHR11_22603185_22607463	FANCF
CHR11_26968703_26973182	no_genemapped
CHR11_27340589_27344871	CCDC34
CHR11_27450119_27454398	LGR4
CHR11_27484129_27488379	LIN7C
CHR11_27677006_27683229	BDNF
CHR11_28084913_28089723	KIF18A,METT5D1
CHR11_29994314_29998564	KCNA4
CHR11_30297724_30301985	C11orf46
CHR11_30557866_30562116	MPPED2
CHR11_30564363_30568613	MPPED2
CHR11_31344462_31351433	DCDC1,ZCSL3
CHR11_31484395_31491245	ELP4,IMMP1L
CHR11_31788611_31795375	PAX6
CHR11_32065683_32070016	RCN1
CHR11_32412550_32417302	WIT1,WT1
CHR11_32558464_32562716	PCID1
CHR11_32990485_32995053	DEPDC7
CHR11_33014219_33018469	TCP11L1
CHR11_33138837_33143113	CSTF3
CHR11_33232480_33236730	HIPK3
CHR11_33713850_33718100	CD59
CHR11_33751883_33756147	FBXO3
CHR11_33846908_33851447	LMO2
CHR11_34026305_34030555	GPIAP1
CHR11_34080224_34084502	NAT10
CHR11_34334493_34338878	ABTB2
CHR11_34413553_34417848	CAT
CHR11_34891240_34898001	APIP,PDHX
CHR11_35396622_35401600	SLC1A2
CHR11_35593064_35597380	FJX1
CHR11_35637428_35641778	TRIM44
CHR11_36266800_36271055	COMMD9
CHR11_36350630_36354913	FLJ14213
CHR11_36487632_36494339	TRAF6
CHR11_36569144_36573418	C11orf74
CHR11_40270506_40275740	LRRC4C
CHR11_43286608_43290910	API5,LOC646447
CHR11_43333566_43337819	TTC17
CHR11_43655324_43659656	HSD17B12
CHR11_43855470_43859944	ALKBH3
CHR11_44070174_44074592	EXT2
CHR11_45121269_45126219	PRDM11
CHR11_45640102_45647248	CHST1
CHR11_45779775_45787318	SLC35C1
CHR11_45822104_45826354	CRY2
CHR11_45860277_45864527	MAPK8IP1
CHR11_45895198_45905239	GYLTL1B,LOC646628,PEX16
CHR11_46098502_46103061	PHF21A
CHR11_46252630_46256885	CREB3L1
CHR11_46320059_46326457	DGKZ
CHR11_46568098_46575645	FLJ20294
CHR11_46592160_46598853	FLJ32675,KIAA0652
CHR11_46675443_46682196	ARHGAP1,ZNF408
CHR11_46823669_46827919	CKAP5
CHR11_46895902_46900249	LRP4
CHR11_46911326_46915654	C11orf49
CHR11_47154245_47158495	ZNF289
CHR11_47163765_47168034	PACSIN3
CHR11_47189588_47193990	DDB2
CHR11_47223542_47230439	ACP2,NR1H3
CHR11_47244034_47249032	MADD
CHR11_47381902_47387507	SLC39A13
CHR11_47403742_47408065	PSMC3
CHR11_47530495_47534764	CUGBP1
CHR11_47553699_47560601	KBTBD4,NDUFS3
CHR11_47619888_47624140	MTCH2
CHR11_47744693_47749105	FNBP4
CHR11_47825712_47830133	NUP160
CHR11_47955188_47959679	PTPRJ
CHR11_50213449_50217875	LOC441601
CHR11_56845497_56852502	TNKS1BP1
CHR11_56858469_56863427	P2RX3,SSRP1
CHR11_57038184_57043235	SLC43A1
CHR11_57054021_57058290	TIMM10
CHR11_57091006_57095529	UBE2L6
CHR11_57177705_57182563	HEAB
CHR11_57188549_57192882	ZDHHC5
CHR11_57233117_57239749	MED19,N/A,TXNDC14
CHR11_57261797_57266310	C11orf31
CHR11_57282344_57286672	CTNND1
CHR11_58099138_58103974	LPXN,ZFP91
CHR11_58627785_58632035	FAM111B
CHR11_58665327_58669861	FAM111A
CHR11_59139031_59143693	OSBP
CHR11_59275964_59280214	STX3A
CHR11_59334037_59338421	MRPL16
CHR11_60362619_60366903	CCDC86
CHR11_60429882_60434132	PRPF19
CHR11_60434752_60439002	TMEM109
CHR11_60684742_60688992	VPS37C
CHR11_60818372_60822639	VWCE
CHR11_60855225_60860653	DAK,DDB1
CHR11_60882931_60889805	CYBASC3,TMEM138
CHR11_60950672_60957349	FLJ12529
CHR11_61104124_61108374	SYT7
CHR11_61200985_61205235	C11orf11
CHR11_61313225_61320161	C11orf10,FEN1
CHR11_61336824_61344528	FADS1
CHR11_61348788_61353098	FADS2
CHR11_61440823_61447817	RAB3IL1
CHR11_61488341_61495208	FTH1
CHR11_61644520_61652959	INCENP
CHR11_61858016_61862290	ASRGL1
CHR11_62067177_62074408	AHNAK,LOC644294
CHR11_62094721_62101427	EEF1G,N/A
CHR11_62114824_62119092	no_genemapped
CHR11_62124956_62129379	MTA2
CHR11_62133698_62140097	EML3,ROM1
CHR11_62145270_62149524	B3GAT3
CHR11_62169900_62174180	GANAB
CHR11_62176600_62180850	INTS5
CHR11_62192233_62199317	C11orf48
CHR11_62202353_62206638	LOC51035
CHR11_62228205_62237062	BSCL2
CHR11_62248659_62255029	HNRPUL2,TTC9C
CHR11_62277440_62281690	ZBTB3
CHR11_62282090_62286397	POLR2G
CHR11_62291950_62296200	TAF6L
CHR11_62307974_62314867	LOC374395,N/A
CHR11_62328720_62333029	NXF1
CHR11_62355339_62359616	STX5A
CHR11_62362879_62367704	WDR74
CHR11_62376593_62380941	SLC3A2
CHR11_63194909_63199520	no_genemapped
CHR11_63201997_63206280	RTN3
CHR11_63333998_63338413	LOC144097
CHR11_63440142_63444392	RCOR2
CHR11_63459543_63463838	NAT11
CHR11_63495154_63499404	COX8A
CHR11_63689165_63693609	LRP16
CHR11_63705819_63710997	STIP1
CHR11_63742711_63759591	DNAJC4,TRPT1,VEGFB
CHR11_63761488_63766913	FKBP2
CHR11_63770091_63776447	PLCB3,PPP1R14B
CHR11_63805804_63817456	BAD,GPR137,KCNK4
CHR11_63826119_63831965	ESRRA
CHR11_63838635_63845109	HSPC152,PRDX5
CHR11_64298986_64306317	SF1
CHR11_64326539_64330789	MAP4K2
CHR11_64333856_64338842	MEN1
CHR11_64367867_64372117	CDC42BPG
CHR11_64401813_64406267	EHD1
CHR11_64440489_64444798	KIAA0404
CHR11_64445255_64449505	PPP2R5B
CHR11_64534728_64538994	ARL2
CHR11_64547985_64552287	SNX15
CHR11_64561480_64565750	SAC3D1
CHR11_64604769_64611600	CDCA5,ZFPL1
CHR11_64616758_64621039	C11orf2
CHR11_64640996_64649736	FAU,MRPL49,ZNHIT2
CHR11_64657770_64662079	SYVN1
CHR11_64782507_64786760	POLA2
CHR11_64854421_64858678	DPF2
CHR11_64875365_64880587	TIGD3
CHR11_64905248_64911453	LOC283130
CHR11_65019591_65023841	MALAT1
CHR11_65027170_65031420	no_genemapped
CHR11_65081256_65085775	LTBP3
CHR11_65090575_65106113	FAM89B,SSSCA1
CHR11_65136325_65144660	MAP3K11,PCNXL3
CHR11_65186135_65190451	RELA
CHR11_65232564_65237058	HTATIP
CHR11_65303368_65311854	DKFZp761E198,OVOL1
CHR11_65381024_65385880	MUS81
CHR11_65396039_65400337	EFEMP2
CHR11_65410950_65416086	CCDC85B,FIBP
CHR11_65423681_65428073	FOSL1
CHR11_65439803_65446607	C11orf68
CHR11_65482275_65486536	SART1
CHR11_65522625_65529664	BANF1
CHR11_65572477_65577141	GAL3ST3
CHR11_65578600_65582850	SF3B2
CHR11_65590899_65595250	PACS1
CHR11_65778323_65782574	KLC2
CHR11_65789180_65793451	RAB1B
CHR11_65798771_65803021	CNIH2
CHR11_65812398_65816696	MGC33486,YIF1A
CHR11_65868364_65875171	B3GNT1,BRMS1
CHR11_65894937_65899646	SLC29A2
CHR11_65941550_65945887	NPAS4
CHR11_65962103_65966380	MRPL11
CHR11_65987470_65991740	PELI3
CHR11_66000970_66006986	DPP3
CHR11_66029621_66035451	BBS1
CHR11_66067466_66073747	ACTN3,ZDHHC24
CHR11_66113765_66120630	CCDC87,CCS
CHR11_66155337_66163527	RBM4
CHR11_66201101_66205410	RBM4B
CHR11_66265282_66273190	FLJ22531
CHR11_66363958_66368213	RCE1
CHR11_66378048_66382298	LRFN4
CHR11_66477706_66485912	PC
CHR11_66639815_66644823	no_genemapped
CHR11_66760560_66764810	no_genemapped
CHR11_66809894_66814144	ANKRD13D
CHR11_66876815_66881093	POLD4
CHR11_66912498_66916748	RAD9A
CHR11_66924476_66929452	TBC1D10C
CHR11_66949010_66953304	RPS6KB2
CHR11_67003596_67007923	AIP
CHR11_67027666_67036178	CDK2AP2,PITPNM1
CHR11_67104358_67108611	GSTP1
CHR11_67127482_67134253	NDUFV1
CHR11_67527365_67535162	ALDH3B1,UNC93B1
CHR11_67551184_67555434	NDUFS8
CHR11_67644562_67648934	CHKA
CHR11_67791539_67799497	C11orf24
CHR11_67833210_67837460	LRP5
CHR11_67981274_67985563	SAPS3
CHR11_68205102_68209360	GAL
CHR11_68274745_68279078	MTL5
CHR11_68424447_68431379	MRPL21
CHR11_68569440_68573739	TPCN2
CHR11_69161553_69165876	CCND1
CHR11_69198513_69202846	ORAOV1
CHR11_69227206_69231787	FGF19
CHR11_69598555_69603043	TMEM16A
CHR11_69723416_69727818	FADD
CHR11_69790970_69795240	PPFIA1
CHR11_69918791_69923047	CTTN
CHR11_70836297_70842651	NADSYN1
CHR11_71314230_71320636	RNF121
CHR11_71466052_71472721	LRRC51
CHR11_71491193_71495470	C11orf59
CHR11_71500713_71504974	C11orf51
CHR11_71609972_71616788	no_genemapped
CHR11_71822466_71826726	CLPB
CHR11_72062310_72066611	PDE2A
CHR11_72181189_72185844	STARD10
CHR11_72199598_72203857	ATG16L2
CHR11_72528004_72534239	FCHSD2
CHR11_72693816_72698066	ARHGEF17
CHR11_72761552_72766110	TNFRSF19L
CHR11_73172508_73177325	MRPL48
CHR11_73262180_73269054	CHCHD8,N/A,WDR71
CHR11_73370750_73375037	UCP2
CHR11_73556504_73563026	DKFZP586P0123,PPME1
CHR11_73786372_73790650	PGM2L1
CHR11_73878632_73886109	MGC12965
CHR11_73977776_73982047	POLD3
CHR11_74328821_74341309	SPCS2
CHR11_74373326_74377576	NEU3
CHR11_74784709_74788996	RPS3
CHR11_74818005_74822381	FLJ33790
CHR11_74947317_74954537	SERPINH1
CHR11_75056043_75060627	MAP6
CHR11_75153936_75158205	DGAT2
CHR11_75200422_75204699	UVRAG
CHR11_75594391_75602951	WNT11
CHR11_75766516_75773134	N/A,PRKRIR
CHR11_75830216_75838471	LOC645946
CHR11_76057793_76062939	LRRC32
CHR11_76168432_76172804	LRRC54
CHR11_76246100_76250397	PHCA
CHR11_76452139_76456437	CAPN5
CHR11_76857632_76866081	PAK1
CHR11_77025745_77029995	CLNS1A
CHR11_77206344_77213028	C11orf67,HBXAP
CHR11_77382610_77386865	INTS4
CHR11_77467829_77472079	NDUFC2
CHR11_77527580_77531843	ALG8
CHR11_77574011_77580812	LOC283219
CHR11_77805664_77809914	GAB2
CHR11_77962617_77966867	NARS2
CHR11_82120155_82126054	MGC33846
CHR11_82286887_82292705	FLJ25416,PRCP
CHR11_82459782_82464061	RAB30
CHR11_82542360_82546610	PCF11
CHR11_82578928_82583948	no_genemapped
CHR11_82673919_82678562	MDS025
CHR11_83705278_83709528	DLG2
CHR11_85013788_85019462	DLG2,TMEM126B
CHR11_85033192_85037442	TMEM126A
CHR11_85052659_85057321	no_genemapped
CHR11_85074114_85078468	CCDC89
CHR11_85456798_85461256	PICALM
CHR11_85629962_85634662	EED
CHR11_85687435_85691777	C11orf73
CHR11_86185710_86189998	PRSS23
CHR11_86423047_86427462	TMEM135
CHR11_87709836_87714086	CTSC
CHR11_89595079_89599375	CHORDC1
CHR11_92569993_92574256	SLC36A4
CHR11_93031024_93035274	KIAA1731
CHR11_93107912_93120858	C11orf54,JOSD3,N/A
CHR11_93153595_93157862	CRSP6
CHR11_93498241_93502492	PANX1
CHR11_93773311_93777566	GPR83
CHR11_93863300_93870188	ANKRD49,MRE11A
CHR11_94137655_94141934	AMOTL1
CHR11_94342992_94349876	HSPC148,JMJD2D
CHR11_94436256_94440727	no_genemapped
CHR11_94459139_94463420	ENDOD1
CHR11_94603108_94607394	SESN3
CHR11_95159789_95166102	CEP57,FAM76B
CHR11_95296154_95300420	MTMR2
CHR11_95715242_95719492	MAML2
CHR11_95756824_95766209	CCDC82,JRKL
CHR11_101482901_101487539	YAP1
CHR11_101719675_101726517	BIRC2
CHR11_101827912_101832280	TMEM123
CHR11_102467329_102471579	DCUN1D5
CHR11_102481875_102486210	DYNC2H1
CHR11_104982515_104987684	GRIA4
CHR11_105397404_105401664	KIAA1826
CHR11_105450001_105456896	KBTBD3
CHR11_106393631_106397881	GUCY1A2
CHR11_106829656_106833906	CWF19L2
CHR11_106940887_106945171	ALKBH8
CHR11_106963783_106968436	ELMOD1,LOC643923
CHR11_107233980_107238364	SLC35F2
CHR11_107300986_107307729	RAB39,SLC35F2
CHR11_107381117_107385604	CUL5
CHR11_107493967_107498270	ACAT1
CHR11_107595268_107602007	NPAT
CHR11_107842688_107846941	C11orf65
CHR11_107873573_107877823	KDELC2
CHR11_108037513_108041807	DDX10
CHR11_109668499_109676147	RDX
CHR11_109802303_109806670	FDX1
CHR11_110087233_110092622	ARHGAP20
CHR11_110912942_110921162	LAYN
CHR11_111141556_111145879	PPP2R1B
CHR11_111246688_111251015	ALG9
CHR11_111251938_111256224	C11orf1
CHR11_111309820_111314070	DIXDC1
CHR11_111397880_111402137	DLAT
CHR11_111446720_111454909	C11orf57
CHR11_111459306_111466200	SDHD,TIMM8B
CHR11_111598801_111603083	PTS
CHR11_112333867_112338118	NCAM1
CHR11_113148885_113156477	ZW10
CHR11_113250689_113254966	USP28
CHR11_113432140_113437247	ZBTB16
CHR11_113773047_113779943	RBM7
CHR11_113811861_113816165	REXO2
CHR11_114879572_114883951	no_genemapped
CHR11_116148163_116152414	BUD13
CHR11_116163169_116171322	APOA5,ZNF259
CHR11_116473453_116477703	KIAA0999
CHR11_116516734_116520999	PAFAH1B2
CHR11_116551606_116555898	SIDT2
CHR11_116605119_116611521	DKFZp547C195,PCSK7
CHR11_116690971_116695682	BACE1
CHR11_116700280_116704530	CEP164
CHR11_117251816_117256077	FXYD6
CHR11_117520608_117524858	SCN4B
CHR11_117527997_117532247	SCN4B
CHR11_117551774_117556046	SCN2B
CHR11_117627471_117631721	LOC196264
CHR11_117732011_117736278	UBE4A
CHR11_117773813_117778306	ATP5L
CHR11_117808914_117814630	FLJ11783
CHR11_117899919_117907894	LOC143941,TMEM25
CHR11_117941089_117949137	ARCN1
CHR11_117978922_117984317	PHLDB1
CHR11_118166048_118170582	DDX6
CHR11_118370561_118374811	CCDC84
CHR11_118390950_118397767	RPS25,TRAPPC4
CHR11_118404735_118410281	SLC37A4
CHR11_118432283_118436622	HYOU1
CHR11_118440202_118444488	VPS11
CHR11_118457296_118464656	HMBS
CHR11_118470602_118474887	H2AFX
CHR11_118476993_118484153	DPAGT1,TMEM24
CHR11_118493997_118500266	MIZF
CHR11_118578699_118582949	CBL
CHR11_118692290_118696550	MCAM
CHR11_118706946_118711429	RNF26
CHR11_118739352_118743602	USP2
CHR11_118756777_118761131	USP2
CHR11_118798314_118803548	THY1
CHR11_119103714_119108145	PVRL1
CHR11_119583456_119587706	OAF
CHR11_119697547_119701975	TMEM136
CHR11_119709655_119713905	ARHGEF12
CHR11_120396539_120400789	LRRC35
CHR11_120665136_120669568	SC5DL
CHR11_120824629_120828879	SORL1
CHR11_122028139_122032403	STS-1
CHR11_122255182_122262616	C11orf63
CHR11_122434431_122441554	HSPA8
CHR11_122898053_122902489	no_genemapped
CHR11_123029772_123034022	SCN3B
CHR11_123116823_123121073	ZNF202
CHR11_123994480_123998849	TBRG1
CHR11_124045449_124052473	SIAE,SPA17
CHR11_124111451_124115900	NRGN
CHR11_124174745_124179009	C11orf61
CHR11_124236991_124241241	ROBO3
CHR11_124248993_124253243	ROBO3
CHR11_124310390_124314656	no_genemapped
CHR11_124325726_124329976	CCDC15
CHR11_124484766_124490308	LOC219854
CHR11_124536314_124540564	PKNOX2
CHR11_124866819_124874833	MGC39545
CHR11_124941007_124945376	EI24
CHR11_124964466_124968716	STT3A
CHR11_124997578_125002296	CHEK1
CHR11_125255218_125263636	HYLS1
CHR11_125276100_125281815	DDX25,PUS3
CHR11_125583361_125590258	FLJ21103
CHR11_125640764_125647493	FOXRED1,SRPR
CHR11_125675356_125679919	DCPS
CHR11_125727264_125732055	ST3GAL4
CHR11_126374514_126379201	KIRREL3
CHR11_127896619_127900871	ETS1
CHR11_128747544_128751840	BARX2
CHR11_129267364_129274143	NFRKB
CHR11_129374228_129381440	C11orf37,PRDM10
CHR11_129441510_129445775	APLP2
CHR11_129686128_129693291	BTBD15
CHR11_129803348_129807598	ADAMTS8
CHR11_129820578_129828731	ADAMTS15
CHR11_130290804_130295072	SNX19
CHR11_130742278_130746528	HNT
CHR11_131282421_131287321	HNT
CHR11_133596208_133603637	VPS26B,hCAP-D3
CHR11_133625116_133631970	ACAD8,THYN1
CHR11_133647984_133656029	FLJ90231,N/A
CHR11_133786272_133790522	B3GAT1
CHR12_367923_372478	JARID1A
CHR12_381438_385688	CCDC77
CHR12_728985_733742	WNK1
CHR12_928374_932624	RAD52
CHR12_967164_975045	LOC642821,RAB6IP2
CHR12_1572842_1577092	FBXL14
CHR12_1667007_1671257	ADIPOR2
CHR12_1983150_1987438	DCP1B
CHR12_2788623_2792937	ITFG2
CHR12_2853149_2860064	FOXM1
CHR12_2866793_2871081	TULP3
CHR12_2935256_2939972	TEAD4
CHR12_3053317_3057616	TSPAN9
CHR12_3852032_3856363	PARP11
CHR12_4249698_4253973	CCND2
CHR12_4297131_4301410	C12orf5
CHR12_4514816_4521398	RAD51AP1
CHR12_4623832_4629302	AKAP3,NDUFA9
CHR12_4785102_4790121	KCNA6
CHR12_6320681_6325022	TNFRSF1A
CHR12_6449342_6453604	VAMP1
CHR12_6470019_6476218	no_genemapped
CHR12_6510444_6514985	GAPDH
CHR12_6527790_6538998	HOM-TES-103
CHR12_6546930_6551241	NOL1
CHR12_6641781_6646065	ING4
CHR12_6667336_6672430	ZNF384
CHR12_6679320_6683573	C12orf53
CHR12_6699971_6704299	COPS7A
CHR12_6731720_6736030	MLF2
CHR12_6748430_6752695	LAG3
CHR12_6797630_6801993	GPR162
CHR12_6803964_6809198	LEPREL2
CHR12_6827798_6834991	CDCA3,USP5
CHR12_6843455_6847722	TPI1
CHR12_6851960_6856213	SPSB2
CHR12_6880712_6885808	LRRC23
CHR12_6900386_6908492	ATN1
CHR12_6909852_6914102	ATN1
CHR12_6919963_6926764	C12orf57,PTPN6
CHR12_6946753_6953677	EMG1,PHB2
CHR12_6995284_6999603	OACT5
CHR12_7230043_7234974	PEX5
CHR12_7979282_7983638	SLC2A3
CHR12_8073125_8077375	FOXJ2
CHR12_8122639_8126889	NECAP1
CHR12_8954915_8960372	PHC1
CHR12_8992757_8997019	M6PR
CHR12_9159014_9163325	A2M
CHR12_10253255_10257508	GABARAPL1
CHR12_10656685_10660950	no_genemapped
CHR12_10766411_10770678	CSDA
CHR12_11214689_11218965	TAS2R14
CHR12_11690554_11694804	ETV6
CHR12_12310263_12314513	LRP6
CHR12_12393686_12402368	LOH12CR1
CHR12_12605795_12610084	DUSP16
CHR12_12652592_12656939	CREBL2
CHR12_12758075_12762413	CDKN1B
CHR12_12854046_12858339	DDX47
CHR12_14023569_14027819	GRIN2B
CHR12_14406377_14410679	ATF7IP
CHR12_14844272_14851168	C12orf60,WBP11
CHR12_15832839_15837101	EPS8
CHR12_15923099_15927513	STRAP
CHR12_15951872_15956294	DERA
CHR12_19170452_19174746	PLEKHA5
CHR12_19480399_19485531	AEBP2
CHR12_21478377_21482657	FLJ22028
CHR12_21542544_21549296	GOLT1B,RECQL
CHR12_21701238_21705543	LDHB
CHR12_21818132_21822514	KCNJ8
CHR12_22086925_22091175	CMAS
CHR12_22377689_22382415	ST8SIA1
CHR12_22587969_22592219	KIAA0528
CHR12_22665775_22670140	ETNK1
CHR12_23993154_23997404	SOX5
CHR12_24605897_24610150	SOX5
CHR12_24943009_24950089	BCAT1
CHR12_25235965_25242861	CASC1,LOC144363
CHR12_25294337_25298621	KRAS
CHR12_25999728_26004014	RASSF8
CHR12_26168363_26172770	BHLHB3
CHR12_26876648_26880898	ITPR2
CHR12_26979082_26985710	C12orf11
CHR12_27057655_27062031	TM7SF3
CHR12_27063249_27067499	SURB7
CHR12_27284872_27289124	STK38L
CHR12_27373553_27378004	ARNTL2
CHR12_27564811_27569158	PPFIBP1
CHR12_27751495_27755789	MRPS35
CHR12_27820953_27825244	KLHDC5
CHR12_28013411_28019683	PTHLH
CHR12_29189998_29194248	MLSTD1
CHR12_29424594_29428910	ERGIC2
CHR12_29826496_29832459	TMTC1
CHR12_30739268_30743518	IPO8
CHR12_30794575_30802215	C1QDC1
CHR12_31364970_31369272	FLJ13224,LOC645593
CHR12_31369556_31373888	FAM60A
CHR12_31633893_31638719	MGC24039
CHR12_31699887_31704638	MGC50559
CHR12_31772501_31776819	LOC196394
CHR12_32000119_32007517	C12orf35
CHR12_32147951_32152201	BICD1
CHR12_32542860_32547120	FGD4
CHR12_32719990_32724280	DNM1L
CHR12_32799327_32803580	YARS2
CHR12_32940220_32944493	PKP2
CHR12_34062982_34067465	ALG10
CHR12_36993462_36997712	KCR1
CHR12_37584928_37589187	CPNE8
CHR12_38122305_38126685	KIF21A
CHR12_38298960_38307036	ABCD2,C12orf40
CHR12_39369124_39373374	CNTN1
CHR12_39504780_39509030	CNTN1
CHR12_40823988_40830022	GLT8D3
CHR12_40917555_40921817	YAF2
CHR12_41002713_41009699	PPHLN1,ZCRB1
CHR12_42434582_42442356	IRAK4,PUS7L
CHR12_42485569_42489945	PTK9
CHR12_42512667_42516978	TMEM117
CHR12_43555471_43559905	NELL2
CHR12_43730399_43734649	DBX2
CHR12_43892669_43900771	PLEKHA9,TMEM16F
CHR12_44406258_44411465	LOC400027
CHR12_44948074_44952521	SLC38A1
CHR12_45052064_45056321	SLC38A2
CHR12_45759165_45763501	AMIGO2
CHR12_46385286_46389541	FLJ21908
CHR12_46438009_46442388	RAPGEF3
CHR12_46640156_46645008	TMEM106C
CHR12_46782472_46789542	no_genemapped
CHR12_46795927_46803566	PFKM
CHR12_46836802_46841144	ASB8
CHR12_46860165_46864431	LOC387856
CHR12_47030094_47034441	ZNF641
CHR12_47358993_47365770	C12orf41
CHR12_47396298_47400548	CCNT1
CHR12_47463429_47467679	ADCY6
CHR12_47468337_47472646	ADCY6
CHR12_47495278_47499530	CACNB3
CHR12_47531433_47535724	DDX23
CHR12_47545170_47549420	RND1
CHR12_47636647_47641077	ARF3
CHR12_47650798_47659414	WNT10B
CHR12_47698070_47702359	PRKAG1
CHR12_47734624_47738874	MLL2
CHR12_47749292_47753573	RHEBL1
CHR12_47789929_47794415	LMBR1L
CHR12_47810639_47815071	K-ALPHA-1
CHR12_47868333_47872628	TUBA3
CHR12_47999828_48008126	TROAP
CHR12_48016474_48020738	C1QL4
CHR12_48044024_48048309	SPATS2
CHR12_48245739_48251678	MCRS1
CHR12_48300119_48304419	N/A
CHR12_48386512_48390964	FMNL3
CHR12_48418126_48422970	TEGT
CHR12_48522392_48526642	LOC144233
CHR12_48704738_48708993	RACGAP1
CHR12_48734253_48738503	ACCN2
CHR12_48761778_48766211	SMARCD1
CHR12_48788666_48792916	C12orf62
CHR12_48846616_48850870	LASS5
CHR12_48901943_48906193	LIMA1
CHR12_48962789_48967057	LIMA1
CHR12_49075916_49081728	LARP4,LOC121006
CHR12_49181534_49185906	DIP2B
CHR12_49440627_49445091	ATF1
CHR12_49601535_49605833	METTL7A
CHR12_49705659_49711780	SLC11A2
CHR12_49724850_49729152	LETMD1
CHR12_49762656_49767100	no_genemapped
CHR12_49852084_49856431	TFCP2
CHR12_49896994_49901244	POU6F1
CHR12_49915392_49919643	DAZAP2
CHR12_49949499_49953969	LOC57228
CHR12_50101360_50105773	SLC4A8
CHR12_50267786_50272036	SCN8A
CHR12_50579835_50588218	no_genemapped
CHR12_50628217_50632518	ACVR1B
CHR12_50683514_50691321	GRASP
CHR12_50714265_50718515	NR4A1
CHR12_50727957_50732257	NR4A1
CHR12_50746572_50750840	C12orf44
CHR12_51683018_51687276	EIF4B
CHR12_51723576_51730864	N/A,TENC1
CHR12_51758655_51762905	SPRYD3
CHR12_51774202_51779582	IGFBP6
CHR12_51857298_51864147	CSAD,ZNF740
CHR12_51928203_51933625	MFSD5
CHR12_51944883_51949567	ESPL1
CHR12_51972083_51980778	C12orf10,PFDN5
CHR12_52000891_52005147	AAAS
CHR12_52118212_52122552	PRR13
CHR12_52128652_52135585	PCBP2
CHR12_52177471_52183211	MAP3K12,TARBP2
CHR12_52305295_52309903	ATF7
CHR12_52351948_52360196	ATP5G2
CHR12_52406729_52411008	CALCOCO1
CHR12_52676643_52680919	HOXC9
CHR12_52685656_52689906	HOXC8
CHR12_52693439_52697927	HOXC4,HOXC6
CHR12_52704960_52709296	HOXC6
CHR12_52709598_52713848	HOXC5
CHR12_52730427_52734677	HOXC4
CHR12_52868106_52872524	SMUG1
CHR12_52938835_52943085	CBX5
CHR12_52957254_52966681	CBX5,HNRPA1,RP11-78J21.1
CHR12_53001677_53005948	COPZ1
CHR12_53696388_53700638	NEUROD4
CHR12_54358185_54362435	METTL7B
CHR12_54387002_54391449	ITGA7
CHR12_54392587_54396849	BLOC1S1
CHR12_54396963_54401237	RDH5
CHR12_54407650_54412677	CD63
CHR12_54419830_54424080	GDF11
CHR12_54495548_54501273	CIP29
CHR12_54507436_54514952	DNAJC14,LOC440104
CHR12_54606413_54612905	DGKA,WIBG
CHR12_54643325_54649593	CDK2,SILV
CHR12_54650526_54654878	RAB5B
CHR12_54673809_54678414	SUOX
CHR12_54718452_54722945	RPS26
CHR12_54756658_54761005	ERBB3
CHR12_54781155_54785466	PA2G4
CHR12_54793140_54799058	RPL41
CHR12_54804820_54809245	FAM62A
CHR12_54828970_54834673	MYL6B
CHR12_54834912_54839193	MYL6
CHR12_54868772_54873118	SMARCC2
CHR12_54900917_54905523	OBFC2B,RNF41
CHR12_54943492_54948482	COQ10A
CHR12_54979535_54983942	CS
CHR12_54995280_54999887	TMEM4
CHR12_55013044_55019812	IL23A,USP52
CHR12_55039374_55046350	APOF,STAT2
CHR12_55128683_55132950	TIMELESS
CHR12_55145128_55149378	SPRYD4
CHR12_55198492_55202816	RBMS2
CHR12_55325274_55329619	ATP5B
CHR12_55367406_55371656	PTGES3
CHR12_55404460_55408850	NACA
CHR12_55431636_55435913	PRIM1
CHR12_55685747_55689997	ZBTB39
CHR12_55758063_55762319	KIAA0286
CHR12_55765656_55769906	NAB2
CHR12_55805042_55809709	LRP1
CHR12_55906260_55910568	SHMT2
CHR12_55919992_55924312	NDUFA4L2
CHR12_56110305_56115559	N/A
CHR12_56136700_56144464	GLI1
CHR12_56164617_56172364	MARS
CHR12_56199425_56206649	DDIT3,MBD6
CHR12_56226421_56231038	DCTN2,KIF5A
CHR12_56267823_56272073	no_genemapped
CHR12_56281370_56285633	DTX3
CHR12_56308665_56316752	B4GALNT1
CHR12_56370652_56374959	OS9
CHR12_56417546_56425851	CENTG1
CHR12_56431594_56438483	CDK4,MARCH9
CHR12_56446395_56456022	CYP27B1,METTL1
CHR12_56459325_56463589	TSFM
CHR12_56525979_56530289	CTDSP2
CHR12_56618113_56622461	XRCC6BP1
CHR12_57598844_57604029	LRIG3
CHR12_60936904_60941204	USP15
CHR12_61143366_61147645	MON2
CHR12_61282731_61286981	C12orf61
CHR12_62456403_62460667	TMEM5
CHR12_62521307_62525557	SRGAP1
CHR12_62901550_62905819	FLJ32549
CHR12_63080999_63085249	XPOT
CHR12_63086508_63090758	XPOT
CHR12_63128666_63136442	LOC653581,TBK1
CHR12_63287059_63291309	RASSF3
CHR12_63438704_63442979	GNS
CHR12_63846137_63850387	LEMD3
CHR12_64501006_64505256	HMGA2
CHR12_64506271_64510521	no_genemapped
CHR12_64810042_64814300	C12orf31
CHR12_64849281_64853574	TMBIM4
CHR12_64979122_64983372	HELB
CHR12_65945915_65950381	CAND1
CHR12_67011594_67015879	MDM1
CHR12_67287418_67291740	RAP1B
CHR12_67363497_67367822	NUP107
CHR12_67422702_67427011	SLC35E3
CHR12_67484734_67490023	MDM2,N/A
CHR12_67916146_67920416	CPSF6
CHR12_68036298_68040645	YEATS4
CHR12_68146952_68151202	FRS2
CHR12_68261974_68266257	CCT2
CHR12_68415004_68420204	RAB3IP
CHR12_68919988_68924246	CNOT2
CHR12_69042828_69047439	KCNMB4
CHR12_70340550_70347405	PSRC2,THAP2
CHR12_70362644_70367295	TMEM19
CHR12_70431420_70435674	RAB21
CHR12_70516305_70520555	TBC1D15
CHR12_73214413_73218663	LOC552889
CHR12_74005758_74015479	CAPS2,MGC26856
CHR12_74190905_74195168	no_genemapped
CHR12_74710875_74715284	PHLDA1
CHR12_74763964_74768217	NAP1L1
CHR12_75263821_75269838	C12orf58
CHR12_75476864_75481220	OSBPL8
CHR12_75677998_75682914	ZDHHC17
CHR12_75796149_75800430	CSRP2
CHR12_75982728_75986978	E2F7
CHR12_78852092_78856866	PPP1R12A
CHR12_81272954_81279803	C12orf26,CCDC59
CHR12_81601564_81606158	TMTC2
CHR12_86944229_86954206	C12orf29,C12orf50
CHR12_87056731_87063624	CEP290
CHR12_87497476_87501869	KITLG
CHR12_88265422_88273927	DUSP6
CHR12_88441916_88447432	GALNT4,WDR51B
CHR12_91846388_91850638	EEA1
CHR12_92292332_92299131	LOC643339,NUDT4
CHR12_92359068_92363657	UBE2N
CHR12_92381900_92387844	MRPL42
CHR12_92591781_92596373	CRADD
CHR12_93376862_93381112	CCDC41
CHR12_93920859_93925142	NDUFA12
CHR12_93990589_93994987	NR2C1
CHR12_94132206_94138871	FGD6,VEZT
CHR12_94388552_94392826	METAP2
CHR12_94773369_94777619	SNRPF
CHR12_94857701_94864059	AMDHD1,CCDC38,N/A
CHR12_94952726_94956996	LTA4H
CHR12_95317231_95321854	PCTK2
CHR12_95819258_95826124	NEDD1
CHR12_97430035_97434322	TMPO
CHR12_97508033_97512680	LOC341457,SLC25A3
CHR12_97559708_97566220	APAF1,IKIP
CHR12_98901430_98906063	ANKS1B
CHR12_99060023_99064273	KIAA0701
CHR12_99115204_99121186	ACTR6,LOC643850
CHR12_99182179_99188488	DEPDC4,SCYL2
CHR12_99488119_99492369	GAS2L3
CHR12_100194547_100198797	UTP20
CHR12_100324934_100329203	ARL1
CHR12_100612047_100616350	CHPT1
CHR12_100747977_100752263	GNPTAB
CHR12_100791759_100796009	no_genemapped
CHR12_100979153_100983477	CCDC53
CHR12_101034636_101042645	NUP37
CHR12_101872093_101876365	ASCL1
CHR12_102758164_102762605	NT5DC3
CHR12_102844818_102851431	HSP90B1,LOC253724
CHR12_102874076_102878326	no_genemapped
CHR12_102880246_102884519	TDG
CHR12_102978949_102983213	HCFC2
CHR12_103201356_103207375	TXNRD1
CHR12_103371407_103375929	CHST11
CHR12_103900744_103905003	C12orf45
CHR12_104022121_104026429	KIAA1033
CHR12_104153292_104157638	DIP13B
CHR12_104245269_104249519	LOC387882
CHR12_105053116_105061441	LOC644542
CHR12_105165056_105169414	CKAP4
CHR12_105217210_105221460	TCP11L2
CHR12_105272118_105276448	POLR3B
CHR12_105497314_105501912	RFX4
CHR12_105689078_105693371	RIC8B
CHR12_105870334_105874584	C12orf23
CHR12_105904276_105908559	MTERFD3
CHR12_106010688_106014955	CRY1
CHR12_106600208_106604469	PWP1
CHR12_106677900_106682651	PRDM4
CHR12_107256288_107260712	CMKLR1
CHR12_107429680_107433972	HYPE
CHR12_107477011_107482806	NIFUN,SART3
CHR12_107648659_107653156	no_genemapped
CHR12_107774730_107778980	SSH1
CHR12_107971273_107975523	USP30
CHR12_108014878_108021172	ALKBH2,UNG
CHR12_108396321_108403038	KCTD10,UBE3B
CHR12_108492499_108499185	MMAB,MVK
CHR12_108801926_108806176	GLTP
CHR12_108818980_108823455	TCHP
CHR12_108917727_108922526	ANKRD13,GIT2
CHR12_109043064_109050305	IFT81
CHR12_109200314_109204626	ATP2A2
CHR12_109325065_109329315	ANAPC7
CHR12_109371732_109376041	ARPC3
CHR12_109387147_109393952	ATPBD1C
CHR12_109420887_109427813	RAD9B,VPS29
CHR12_109504673_109508947	PPTC7
CHR12_109532813_109537113	FLJ21127
CHR12_109664300_109668559	PPP1CC
CHR12_109952711_109956961	CUTL2
CHR12_110285149_110294709	FAM109A
CHR12_110521110_110525363	no_genemapped
CHR12_110604754_110611622	ACAD10,BRAP
CHR12_110760927_110768589	C12orf47,MAPKAPK5
CHR12_110932034_110938818	ERP29,TMEM116
CHR12_111044263_111048513	TRAFD1
CHR12_111049197_111053447	TRAFD1
CHR12_111330095_111335326	RPL6
CHR12_111337418_111341845	PTPN11
CHR12_111710555_111714874	RPH3A
CHR12_111857131_111861395	OAS3
CHR12_112104271_112111167	DDX54
CHR12_112140151_112146763	IQCD,TPCN1
CHR12_112887748_112891999	RBM19
CHR12_113325336_113334130	TBX5
CHR12_115198776_115203026	THRAP2
CHR12_115452109_115456359	FLJ42957
CHR12_115656998_115663726	TMEM118
CHR12_115802865_115807115	HRK
CHR12_115829643_115833893	FBXW8
CHR12_116111746_116116183	FBXO21
CHR12_116935392_116939680	RFC5
CHR12_116982539_116986834	WSB2
CHR12_117025323_117030016	LOC653276
CHR12_117054752_117059061	PEBP1
CHR12_117294184_117299490	TAOK3
CHR12_118586643_118590916	PRKAB1
CHR12_118798725_118802978	CIT
CHR12_118908530_118912780	CCDC64
CHR12_119038191_119042482	RAB35
CHR12_119116146_119126897	GCN1L1,RPLP0
CHR12_119211075_119215325	SIRT4
CHR12_119221045_119225295	SIRT4
CHR12_119290591_119294841	MSI1
CHR12_119356786_119361060	COX6A1
CHR12_119365129_119372098	15E1.2,TRIAP1
CHR12_119388542_119395441	DYNLL1,SFRS9
CHR12_119414741_119419086	DYNLL1
CHR12_119450586_119457674	COQ5,RNF10
CHR12_119502817_119507084	POP5
CHR12_119559304_119563554	CABP1
CHR12_119605831_119610110	KIAA0152
CHR12_119641881_119648799	ACADS
CHR12_119825383_119830034	no_genemapped
CHR12_119937912_119942183	C12orf43
CHR12_120051560_120055906	P2RX7
CHR12_120128546_120133076	P2RX4
CHR12_120218122_120223994	CAMKK2
CHR12_120273831_120278085	ANAPC5
CHR12_120318784_120323093	RNF34
CHR12_120501997_120506772	FBXL10
CHR12_120545337_120549725	TMEM142A
CHR12_120715205_120727776	LOC338799
CHR12_120807520_120811840	PSMD9
CHR12_120940743_120945113	BCL7A
CHR12_121275787_121280052	DIABLO
CHR12_121316179_121320470	VPS33A
CHR12_121472319_121476569	RSN
CHR12_121550662_121554971	ZCCHC8
CHR12_121574261_121581000	FLJ11021,KNTC1
CHR12_121799823_121804140	DENR
CHR12_121882488_121886741	HIP1R
CHR12_121945853_121950165	VPS37B
CHR12_122021806_122035649	ABCB9,ARL6IP4
CHR12_122279915_122284745	FLJ38663
CHR12_122321389_122326140	no_genemapped
CHR12_122430772_122435406	SETD8
CHR12_122486256_122490717	MGC7036
CHR12_122505103_122511088	U1SNRNPBP
CHR12_122583270_122587953	FLJ39378
CHR12_122631613_122635863	TMED2
CHR12_122649124_122656606	DDX55
CHR12_122680833_122687700	EIF2B1
CHR12_122718143_122722393	C12orf38
CHR12_122759317_122766535	ATP6V0A2
CHR12_123020122_123026616	CCDC92,ZNF664
CHR12_123913532_123917846	SCARB1
CHR12_123962499_123968860	UBC
CHR12_124038841_124045165	BRI3BP,DHX37
CHR12_128953416_128957666	TMEM132D
CHR12_129889011_129893264	EPIM
CHR12_129919020_129923485	RAN
CHR12_130758087_130762337	SFRS8
CHR12_130875390_130879662	MMP17
CHR12_130941731_130945981	ULK1
CHR12_131191445_131198306	DDX51,NOC4L
CHR12_131701975_131706225	P2RX2
CHR12_131770764_131777518	POLE,PXMP2
CHR12_131794008_131798258	PGAM5
CHR12_131847124_131851990	KIAA0692
CHR12_131914333_131918861	GOLGA3
CHR12_131973245_131977767	CHFR
CHR12_132042191_132046465	ZNF605
CHR12_132069628_132073878	ZNF26
CHR12_132120668_132124990	no_genemapped
CHR12_132163609_132168304	ZNF140
CHR12_132213785_132218036	ZNF10
CHR12_132264567_132268967	ZNF268
CHR13_19102379_19106629	HSMPP8
CHR13_19254302_19258582	PSPC1
CHR13_19331650_19339273	LOC400099,ZMYM5
CHR13_19702317_19708646	GJB6,LOC645885
CHR13_19997193_20001512	CRYL1
CHR13_20035707_20040026	IFT88
CHR13_20171981_20176231	IL17D
CHR13_20374126_20378384	XPO4
CHR13_20532904_20537154	LATS2
CHR13_20609184_20613434	SAP18
CHR13_20644871_20652210	C13orf3,MRP63
CHR13_20930637_20935007	ZDHHC20
CHR13_21075557_21079812	EFHA1
CHR13_23039222_23043472	TNFRSF19
CHR13_23047997_23052388	TNFRSF19
CHR13_23357525_23365059	PCOTH
CHR13_23984198_23988448	PARP4
CHR13_24394196_24399364	CENPJ,LOC646403
CHR13_24642871_24647925	FLJ25477
CHR13_24758826_24763204	MTMR6
CHR13_24770165_24777194	NUPL1
CHR13_25693090_25698008	RNF6
CHR13_25723255_25727528	CDK8
CHR13_26026339_26030589	WASF3
CHR13_26643278_26647529	USP12
CHR13_26717195_26726657	LOC646573
CHR13_26893180_26897430	GTF3A
CHR13_26921961_26926211	MTIF3
CHR13_27090502_27096039	LNX2,MGC9850,POLR1D
CHR13_27388676_27392926	IPF1
CHR13_28127750_28132027	C13orf12
CHR13_28190212_28194607	LOC283537
CHR13_29064339_29071221	SLC7A1
CHR13_29321410_29325763	UBL3
CHR13_29778413_29783084	KATNAL1
CHR13_29935634_29941517	HMGB1
CHR13_30086419_30090807	USPL1
CHR13_30633282_30637617	HSPH1
CHR13_31499936_31504186	FRY
CHR13_31783312_31788366	LOC646799
CHR13_31899520_31903770	no_genemapped
CHR13_32010165_32014419	PFAAP5
CHR13_32055123_32059436	APRIN
CHR13_32485070_32489320	KL
CHR13_32757142_32761392	STARD13
CHR13_33148182_33152432	STARD13
CHR13_33286733_33291024	RFC3
CHR13_34410955_34415205	NBEA
CHR13_34948009_34952288	MAB21L1
CHR13_35602693_35606943	DCAMKL1
CHR13_35817703_35821953	SPG20
CHR13_35901132_35905409	CCNA1
CHR13_36287838_36292110	RFXAP
CHR13_36391625_36395875	SMAD9
CHR13_36469416_36474977	ALG5,EXOSC8
CHR13_36531026_36535323	FAM48A
CHR13_37818490_37822767	UFM1
CHR13_38155678_38160231	FREM2
CHR13_38506954_38513686	RP11-50D16.3
CHR13_39074451_39078704	LHFP
CHR13_39124313_39128623	COG6
CHR13_40242543_40246809	MRPS31
CHR13_40258132_40262484	SLC25A15
CHR13_40393160_40397410	SUGT1L1
CHR13_40530195_40534502	WBP4
CHR13_40603947_40608436	KBTBD6
CHR13_40665952_40670202	KBTBD7
CHR13_40734955_40739213	MTRF1
CHR13_40779915_40784167	NARG1L
CHR13_41432471_41436721	RP11-125A7.3
CHR13_41517388_41521638	DGKH
CHR13_41740788_41748031	AKAP11,LOC647031
CHR13_43348468_43355327	RP11-5G9.1
CHR13_43908229_43912479	TSC22D1
CHR13_44047951_44052201	TSC22D1
CHR13_44458186_44465071	KIAA1704,NUFIP1
CHR13_44589169_44593421	GTF2F2
CHR13_44809979_44816847	N/A,TPT1
CHR13_44886649_44894015	LOC647080
CHR13_44933571_44937890	COG3
CHR13_45524145_45528395	KIAA0853
CHR13_45680583_45684833	RP11-139H14.4
CHR13_45858567_45862885	C13orf18
CHR13_46021803_46026134	LRCH1,N/A
CHR13_46268533_46272868	ESD
CHR13_47472663_47476963	SUCLA2
CHR13_47506203_47510580	NUDT15
CHR13_47566491_47570752	MED4
CHR13_47701806_47706098	ITM2B
CHR13_47772388_47776661	RB1
CHR13_47884019_47891447	P2RY5
CHR13_48004447_48008817	RCBTB2
CHR13_48444559_48449689	FNDC3A
CHR13_48688974_48693224	MLNR
CHR13_48716577_48720863	CDADC1
CHR13_48913010_48917260	SETDB2
CHR13_49056880_49061220	RCBTB1
CHR13_49162840_49167124	EBPL
CHR13_49263917_49268558	KPNA3
CHR13_49407691_49411977	C13orf1
CHR13_49465643_49469951	RFP2
CHR13_49550877_49557640	DLEU1,DLEU2
CHR13_50691007_50695305	no_genemapped
CHR13_50924385_50931852	INTS6,LOC220433
CHR13_51053144_51060465	WDFY2
CHR13_51275485_51279794	FLJ13639
CHR13_51481050_51487131	ATP7B
CHR13_51600465_51604715	NEK5
CHR13_51628871_51635433	NEK3
CHR13_51877515_51882130	THSD1
CHR13_51921987_51928352	CKAP2,VPS36
CHR13_52086105_52090355	RP11-78J21.1
CHR13_52121490_52125751	SUGT1
CHR13_52320025_52324276	PCDH8
CHR13_57100444_57105405	PCDH17
CHR13_59865573_59869829	TDRD3
CHR13_66701714_66705964	PCDH9
CHR13_72196542_72203423	FLJ22624,RP11-11C5.2
CHR13_72250730_72257733	C13orf24,KIAA1008
CHR13_72527642_72532043	KLF5
CHR13_73605293_73609543	KLF12
CHR13_74953501_74957751	TBC1D4
CHR13_75009226_75013487	COMMD6
CHR13_75018427_75022677	UCHL3
CHR13_76357621_76362026	KCTD12
CHR13_76498508_76502786	FBXL3
CHR13_76798428_76802678	MYCBP2
CHR13_77390184_77395404	EDNRB
CHR13_78074946_78079196	POU4F1
CHR13_78130565_78134815	C13orf7
CHR13_78877168_78881424	C13orf10
CHR13_78949787_78954281	NDFIP2
CHR13_79810223_79816587	SPRY2
CHR13_90793709_90798824	C13orf25
CHR13_92673595_92677980	GPC6
CHR13_94045709_94052907	GPR180,TGDS
CHR13_94161640_94165890	SOX21
CHR13_94750824_94755184	ABCC4
CHR13_94999460_95003729	CLDN10
CHR13_95091582_95098458	DZIP1
CHR13_95123911_95130677	DNAJC3,LOC643011
CHR13_95502888_95507237	UGCGL2
CHR13_95537593_95541867	HS6ST3
CHR13_96669074_96673372	MBNL2
CHR13_96880974_96885469	RAP2A
CHR13_97423449_97427699	RANBP5
CHR13_98026600_98030850	STK24
CHR13_98535911_98540161	DOCK9
CHR13_98647608_98651913	PHGDHL1
CHR13_98948171_98955175	TM9SF2
CHR13_99053436_99057686	CLYBL
CHR13_99428819_99433069	ZIC2
CHR13_99535837_99540147	PCCA
CHR13_100124300_100128550	TMTC4
CHR13_100865957_100870344	VGCNL1
CHR13_101366246_101370496	FGF14
CHR13_101851374_101855625	FGF14
CHR13_102043853_102048133	TPP2
CHR13_102223393_102227643	RP11-484I6.3
CHR13_102245899_102252858	BIVM,KDELC1
CHR13_102292674_102296955	ERCC5
CHR13_105984566_105988838	EFNB2
CHR13_106017712_106021986	FLJ10154
CHR13_107664381_107669600	LIG4
CHR13_109236165_109240415	IRS2
CHR13_109754131_109760959	COL4A1
CHR13_110011322_110015581	RAB20
CHR13_110062438_110070201	FLJ10769
CHR13_110155689_110166534	FLJ12118,ING1
CHR13_110364604_110368917	ANKRD10
CHR13_110562124_110566532	ARHGEF7
CHR13_110600585_110604835	ARHGEF7
CHR13_111766413_111770663	SOX1
CHR13_112289690_112293982	TUBGCP3
CHR13_112907556_112914484	CUL4A,PCID2
CHR13_112996101_113000444	LAMP1
CHR13_113189810_113196524	DCUN1D2,TMCO3
CHR13_113283556_113287806	TFDP1
CHR13_113543412_113547668	GAS6
CHR13_113915438_113919697	RASA3
CHR13_114014975_114019407	CDC16
CHR13_114061679_114065954	UPF3A
CHR13_114094616_114098866	C13orf8
CHR14_18994573_18998829	FLJ39632
CHR14_19843187_19847476	TTC5
CHR14_19866623_19874797	CCNB1IP1
CHR14_19878135_19882388	PARP2
CHR14_19950670_19954920	TEP1
CHR14_19989629_19996538	APEX1,OSGEP
CHR14_19998636_20002976	TMEM55B
CHR14_20003881_20008186	NP
CHR14_20218711_20227525	ANG,RNASE4
CHR14_20524304_20528735	FLJ20859
CHR14_20562296_20569261	C14orf8,NDRG2
CHR14_20604866_20609116	FLJ10357
CHR14_20630878_20635128	ZNF219
CHR14_20635588_20640139	LOC643382,ZNF219
CHR14_20642541_20646791	no_genemapped
CHR14_20806618_20810926	HNRPC
CHR14_20921515_20925765	SUPT16H
CHR14_20974492_20978742	CHD8
CHR14_21011735_21018461	C14orf92,RAB2B
CHR14_21048491_21052792	METTL3,N/A
CHR14_21074427_21078677	SALL2
CHR14_22127202_22131469	DAD1
CHR14_22133486_22141195	ABHD4
CHR14_22302070_22306550	OXA1L
CHR14_22365435_22369704	MRPL52
CHR14_22407299_22411580	LRP10
CHR14_22457419_22461727	RBM23
CHR14_22467653_22472001	PRMT5
CHR14_22495372_22499680	C14orf94
CHR14_22520637_22525191	JUB
CHR14_22573190_22577449	PSMB5
CHR14_22588438_22600058	CDH24
CHR14_22631055_22638163	ACIN1,C14orf119
CHR14_22721242_22726189	SLC7A8
CHR14_22824323_22828573	KIAA1443
CHR14_22837746_22846625	N/A,PPP1R3E
CHR14_22890569_22895420	SLC22A17
CHR14_23005245_23009554	C14orf120
CHR14_23089942_23096086	THTPA,ZNF409
CHR14_23489304_23493585	DHRS4
CHR14_23583722_23591795	C14orf121
CHR14_23650360_23657563	WDR23
CHR14_23667107_23675970	LOC161247
CHR14_23679887_23689195	C14orf122,RNF31
CHR14_23727116_23731464	IPO4
CHR14_23733332_23738222	TM9SF1
CHR14_23752275_23758611	CHMP4A,MDP-1
CHR14_23767987_23774913	GMPR2,NEDD8
CHR14_23809833_23814143	RABGGTA
CHR14_23835424_23842285	C14orf21,DHRS1
CHR14_23965515_23972071	UNQ755
CHR14_23980749_23985347	C14orf124
CHR14_26135756_26140300	NOVA1
CHR14_28301300_28306787	FOXG1B
CHR14_29465901_29470151	PRKD1
CHR14_30094627_30098883	KIAA1333
CHR14_30157771_30162045	SCFD1
CHR14_30561124_30568840	AP4S1
CHR14_30745524_30749774	HECTD1
CHR14_30958738_30962988	C14orf125
CHR14_30995632_30999918	C14orf126
CHR14_31096915_31101178	NUBPL
CHR14_31612533_31619019	ARHGAP5
CHR14_32474699_32479023	NPAS3
CHR14_33489033_33493537	EGLN3
CHR14_34000447_34004813	C14orf147
CHR14_34077917_34082167	C14orf11
CHR14_34168162_34172595	SNX6
CHR14_34251946_34257149	CFL2
CHR14_34413854_34418104	BAZ1A
CHR14_34518481_34522737	SRP54
CHR14_34581819_34586110	C14orf24
CHR14_34658008_34664770	KIAA0391
CHR14_34827824_34832153	PSMA6
CHR14_34942944_34947203	NFKBIA
CHR14_35069498_35073748	INSM2
CHR14_35347433_35351683	GARNL1
CHR14_35361847_35366117	BRMS1L
CHR14_35858834_35863096	MBIP
CHR14_38641438_38645688	SEC23A
CHR14_38649738_38653989	SIP1
CHR14_38708519_38714976	PNN,TRAPPC6B
CHR14_38800746_38806950	CTAGE5
CHR14_38970621_38974927	FBXO33
CHR14_44432756_44437013	C14orf28
CHR14_44497660_44504400	BTBD5
CHR14_44619573_44623823	PRPF39
CHR14_44671385_44677772	FANCM
CHR14_47212953_47217203	MAMDC1
CHR14_49122069_49126344	RPS29
CHR14_49131664_49139132	N/A,PPIL5
CHR14_49153738_49160606	MGAT2,RPL36AL
CHR14_49169658_49173985	C14orf104
CHR14_49223933_49230384	KLHDC1,POLE2
CHR14_49301036_49305391	KLHDC2
CHR14_49388539_49392789	SDCCAG1
CHR14_49426070_49430338	ARF6
CHR14_49652276_49656568	C14orf138
CHR14_49767001_49771251	SOS2
CHR14_49845296_49852197	ATP5S
CHR14_49931617_49935867	CDKL1
CHR14_50068262_50072626	MAP4K5
CHR14_50092999_50097339	SPG3A
CHR14_50204022_50208273	SAV1
CHR14_50366839_50371089	NIN
CHR14_50480234_50484484	PYGL
CHR14_50630794_50636029	TRIM9
CHR14_50773185_50777435	TXNDC
CHR14_51184877_51189164	FRMD6
CHR14_51393699_51397949	GNG2
CHR14_51522442_51526775	C14orf166
CHR14_52085092_52092463	GPR137C
CHR14_52231419_52235682	ERO1L
CHR14_52240167_52244417	PSMC6
CHR14_52263181_52267431	STYX
CHR14_52327188_52331633	GNPNAT1
CHR14_52486710_52491065	PLEKHC1
CHR14_52688922_52693250	DDHD1
CHR14_53929962_53934225	CDKN3
CHR14_53977148_53981399	CNIH
CHR14_54024698_54028994	GMFB
CHR14_54042836_54047123	CGRRF1
CHR14_54095648_54105136	LOC645602,SAMD4A
CHR14_54438529_54442792	GCH1
CHR14_54560093_54567057	SOCS4,WDHD1
CHR14_54584631_54588903	C14orf32
CHR14_54662236_54666507	LGALS3
CHR14_54724903_54731649	DLG7
CHR14_54804331_54808591	FBXO34
CHR14_54947564_54951829	KIAA0831
CHR14_55113287_55117542	KTN1
CHR14_55651345_55655705	PELI2
CHR14_56112763_56117045	C14orf101
CHR14_56346187_56350437	OTX2
CHR14_56801879_56808876	C14orf108
CHR14_56923523_56927773	NAT12
CHR14_57687850_57692154	C14orf37
CHR14_57733050_57737401	ACTR10
CHR14_57777845_57782108	PSMA3
CHR14_57831615_57835865	ARID4A
CHR14_57928884_57933134	UNQ9438
CHR14_57960372_57967485	KIAA0586,TIMM9
CHR14_58167054_58175361	DACT1
CHR14_58721650_58725903	DAAM1
CHR14_59001062_59005312	GPR135
CHR14_59016327_59024339	C14orf100,C14orf149
CHR14_59406473_59410810	RTN1
CHR14_59701050_59705357	DHRS7
CHR14_59778722_59786685	PPM1A
CHR14_60185158_60189433	SIX1
CHR14_60259732_60264045	SIX4
CHR14_60267722_60271982	MNAT1
CHR14_60514132_60521028	SLC38A6
CHR14_61228491_61232771	HIF1A
CHR14_61295419_61299673	SNAPC1
CHR14_62737397_62741699	RHOJ
CHR14_63074875_63083345	PPP2R5E
CHR14_63177128_63181844	C14orf150
CHR14_63263759_63268026	SGPP1
CHR14_63385953_63390215	SYNE2
CHR14_63873813_63878067	ESR2
CHR14_63921320_63925595	MTHFD1
CHR14_64000077_64004327	AKAP5
CHR14_64036955_64043816	ZBTB25
CHR14_64237445_64241695	PLEKHG3
CHR14_64447392_64451644	CHURC1
CHR14_64519759_64524159	FNTB
CHR14_64638060_64642480	MAX
CHR14_64944092_64952655	FUT8
CHR14_66040377_66045738	GPHN
CHR14_66774078_66778523	MPP5
CHR14_66893286_66899903	EIF2S1
CHR14_67066284_67070534	PLEKHH1
CHR14_67135968_67140233	PIGH
CHR14_67152831_67157180	ARG2
CHR14_67210421_67214801	VTI1B
CHR14_67231428_67235735	RDH11
CHR14_67352305_67357042	RAD51L1,ZFYVE26
CHR14_68328780_68336443	FLJ39779
CHR14_68514893_68519263	ACTN1
CHR14_68688319_68693002	WDR22
CHR14_68724500_68728750	EXDL2
CHR14_68793143_68797417	GALNTL1
CHR14_68931707_68938274	ERH
CHR14_69106844_69111171	C14orf162
CHR14_69144565_69148815	KIAA0247
CHR14_69300062_69304401	SFRS5
CHR14_69895351_69899647	C14orf112
CHR14_69952712_69957015	SYNJ2BP
CHR14_70136384_70140637	MED6
CHR14_70344891_70349141	MAP3K9
CHR14_70440374_70444624	PCNX
CHR14_71119250_71125007	SIPA1L1
CHR14_72428360_72434062	DPF3
CHR14_72459337_72463730	WDR21A
CHR14_72562842_72567100	ZFYVE1
CHR14_72591507_72595770	RBM25
CHR14_72669414_72674027	PSEN1
CHR14_72994289_72998539	NUMB
CHR14_73023921_73028194	C14orf169
CHR14_73177954_73182204	no_genemapped
CHR14_73249432_73254381	PNMA1
CHR14_73295995_73300245	C14orf43
CHR14_73384880_73389173	ZADH1
CHR14_73419760_73424088	ZNF410
CHR14_73482895_73490088	C14orf44,COQ6
CHR14_73554964_73559214	ENTPD5
CHR14_73617751_73624449	ALDH6A1,C14orf46
CHR14_73838624_73842920	ABCD4
CHR14_74026715_74033337	HBLD1,NPC2
CHR14_74246102_74253064	C14orf111
CHR14_74414871_74419134	DLST
CHR14_74457880_74463211	RPS6KL1
CHR14_74535864_74540173	EIF2B2
CHR14_74599730_74606891	ACYP1,C14orf140
CHR14_74712295_74716587	TMED10
CHR14_74811783_74816062	FOS
CHR14_75111229_75115494	no_genemapped
CHR14_75193819_75200458	C14orf1,TTLL5
CHR14_75516339_75522627	no_genemapped
CHR14_75684511_75688767	C14orf118
CHR14_76294784_76299443	VASH1
CHR14_76348233_76352483	ANGEL1
CHR14_76630830_76635160	KIAA1737
CHR14_76673278_76681387	no_genemapped
CHR14_76853606_76860470	GSTZ1
CHR14_76909994_76916705	TMED8
CHR14_76990654_76997157	AHSA1,C14orf133
CHR14_77240687_77247609	ALKBH1,C14orf156
CHR14_77293145_77300750	FLJ25976,SNW1
CHR14_80474887_80481284	C14orf145
CHR14_80756035_80760828	GTF2A1
CHR14_81069136_81073434	SEL1L
CHR14_87858350_87866504	KCNK10
CHR14_87917521_87921771	SPATA7
CHR14_88090126_88094376	PTPN21
CHR14_88095566_88100193	FLJ11806
CHR14_88328160_88332410	EML5
CHR14_88356749_88361520	TTC8
CHR14_88952351_88956627	CHES1
CHR14_89154459_89158709	CHES1
CHR14_89488498_89494296	C14orf143,TDP1
CHR14_89789146_89796006	PSMC1
CHR14_89929625_89935111	CALM1
CHR14_90351764_90356014	TTC7B
CHR14_90595947_90600246	RPS6KA5
CHR14_91045382_91050066	KIAA2010
CHR14_91572633_91579639	no_genemapped
CHR14_91641900_91646207	ATXN3
CHR14_91654581_91661406	CPSF2
CHR14_92283939_92288265	LGMN
CHR14_92326902_92331170	GOLGA5
CHR14_92651151_92655480	ITPK1
CHR14_92717583_92724502	MOAP1
CHR14_92739669_92746692	C14orf130,C14orf142
CHR14_92865817_92872638	BTBD7,KIAA1409
CHR14_93323769_93328019	PRIMA1
CHR14_93558976_93563226	OTUB2
CHR14_93613891_93620811	DDX24,FAM14B
CHR14_93664919_93669210	FAM14A
CHR14_93706901_93711192	KIAA1622
CHR14_94305404_94309752	GSC
CHR14_94689262_94697012	no_genemapped
CHR14_94855194_94859455	CLMN
CHR14_95067575_95071879	GLRX5
CHR14_95924700_95928961	AK7
CHR14_96034972_96039222	PAPOLA
CHR14_96329936_96334218	VRK1
CHR14_98806825_98811075	BCL11B
CHR14_99013991_99020479	CCNK,SETD3
CHR14_99216909_99221257	CYP46A1
CHR14_99325997_99330292	EML1
CHR14_99504403_99508653	EVL
CHR14_99694962_99699212	DEGS2
CHR14_99771354_99776039	YY1
CHR14_99841781_99846113	SLC25A29
CHR14_99909130_99918839	WARS,WDR25
CHR14_100358086_100362972	LOC647251,MEG3
CHR14_101093940_101098342	DIO3
CHR14_101294474_101298724	PPP2R5C
CHR14_101342424_101346785	PPP2R5C
CHR14_101621671_101626635	HSP90AA1
CHR14_101672464_101679276	HSP90AA1,WDR20
CHR14_101840516_101844784	RAGE
CHR14_101849966_101854216	C14orf131
CHR14_101895630_101902506	CINP,KIAA0329
CHR14_102043875_102049381	ANKRD9
CHR14_102125485_102129735	RCOR1
CHR14_102310068_102314469	TRAF3
CHR14_102592802_102597052	CDC42BPB
CHR14_102658916_102663166	TNFAIP2
CHR14_102866745_102871749	EIF5
CHR14_102918023_102922851	MARK3
CHR14_103058150_103066028	CKB
CHR14_103095583_103102404	BAG5,C14orf153
CHR14_103161816_103166136	KNS2
CHR14_103248391_103255049	ZFYVE21
CHR14_103382805_103387055	PPP1R13B
CHR14_103456841_103461119	C14orf2
CHR14_104287040_104291333	SIVA
CHR14_104330233_104336625	AKT1
CHR14_104399198_104403448	KIAA0284
CHR14_104557692_104562038	CDCA4
CHR14_104705456_104709706	JAG2
CHR14_104717841_104722185	NUDT14
CHR14_104782552_104789313	BTBD6
CHR14_104837357_104841874	BRF1
CHR14_104848296_104853013	PACS2
CHR14_104953897_104958160	MTA1
CHR14_104997078_105001328	MTA1
CHR14_105008675_105012975	CRIP2
CHR14_105020198_105029498	C14orf80,CRIP1,N/A
CHR15_18970693_18978612	LOC283755
CHR15_20381440_20385692	TUBGCP5
CHR15_20440624_20444926	CYFIP1
CHR15_20585030_20589349	NIPA2
CHR15_20636992_20641377	NIPA1
CHR15_21358046_21362706	MKRN3
CHR15_22747727_22753412	SNRPN,SNURF
CHR15_23234471_23238721	UBE3A
CHR15_23658698_23664910	ATP10A
CHR15_24568532_24573520	GABRB3
CHR15_24661460_24665716	no_genemapped
CHR15_27348518_27352809	NDNL2
CHR15_27900293_27905498	TJP1
CHR15_28979846_28984170	no_genemapped
CHR15_29070160_29074598	MTMR10
CHR15_29402874_29409933	KLF13,LOC643950
CHR15_32117829_32122095	AVEN
CHR15_32178065_32184923	C15orf24,PGBD4
CHR15_32288731_32293050	C15orf29
CHR15_32301021_32305286	TMEM85
CHR15_32415587_32421300	SLC12A6
CHR15_32421849_32426152	NOLA3
CHR15_32445934_32450271	AGPAT7
CHR15_33048537_33052787	AQR
CHR15_33066996_33071261	FLJ20582
CHR15_33624893_33629156	ATPBD4
CHR15_34655836_34660086	C15orf41
CHR15_35177045_35184296	MEIS2
CHR15_36328307_36336050	LOC644701,SPRED1
CHR15_36530146_36534399	FAM98B
CHR15_37656310_37661321	LOC644779
CHR15_37861573_37865823	FSIP1
CHR15_37998968_38003885	GPR176
CHR15_38115303_38122181	SRP14
CHR15_38237029_38241329	BUB1B
CHR15_38458815_38463065	C15orf23
CHR15_38481477_38486059	IVD
CHR15_38515711_38521452	BAHD1
CHR15_38641769_38649578	CCDC32,N/A,RPUSD2
CHR15_38670238_38674504	CASC5
CHR15_38771160_38775419	RAD51
CHR15_38830263_38838250	FAM82C
CHR15_38840076_38844366	GCHFR
CHR15_38883104_38890454	DNAJC17,ZFYVE19
CHR15_38920037_38924750	SPINT1
CHR15_38952969_38957231	RHOV
CHR15_38970419_38974842	VPS18
CHR15_39191892_39199132	INOC1
CHR15_39307228_39313687	CHP,EXDL1
CHR15_39408860_39415611	NUSAP1,OIP5
CHR15_39481184_39485434	NDUFAF1
CHR15_39493107_39497393	RTF1
CHR15_39622999_39627256	RPAP1
CHR15_39635023_39639501	TYRO3
CHR15_39850423_39854753	MAPKBP1
CHR15_39904101_39908362	PLA2G4B
CHR15_40051284_40055542	EHD4
CHR15_40287035_40291294	VPS39
CHR15_40350157_40356426	GANC
CHR15_40571626_40575913	SNAP23
CHR15_40624827_40631792	LRRC57
CHR15_40651648_40655898	STARD9
CHR15_40815847_40820209	CDAN1
CHR15_40999454_41004406	TTBK2
CHR15_41184762_41189012	UBR1
CHR15_41209513_41213763	TMEM62
CHR15_41261331_41268691	CCNDBP1
CHR15_41406716_41413683	ADAL,LCMT2
CHR15_41445253_41456779	76P,ZNF690
CHR15_41571867_41576145	TP53BP1
CHR15_41589209_41593528	TP53BP1
CHR15_41593632_41597882	MAP1A
CHR15_41727581_41731835	CATSPER2
CHR15_41822381_41829289	LOC440278,PDIA3
CHR15_41855695_41860294	ELL3
CHR15_41868307_41872593	SERF2
CHR15_41876412_41883047	HYPK,SERINC4
CHR15_41902999_41907743	MFAP1,WDR76
CHR15_42273933_42278261	FRMD5
CHR15_42364720_42368996	CASC4
CHR15_42503618_42508032	CTDSPL2
CHR15_42613124_42620082	EIF3S1,LOC645212
CHR15_42742388_42750262	KIAA1840
CHR15_42787476_42791770	B2M
CHR15_43266706_43270956	SHF
CHR15_43478364_43482628	SPATA5L1
CHR15_43601544_43605794	SLC30A4
CHR15_43663208_43667641	PLDN
CHR15_45794477_45798733	LOC653614,SEMA6D
CHR15_46256883_46261342	MYEF2
CHR15_46407412_46412412	DUT
CHR15_46721252_46728710	FBN1
CHR15_46889769_46894019	CEP152
CHR15_46954081_46960478	no_genemapped
CHR15_47042183_47046433	SHC4
CHR15_47125172_47129487	KIAA0256
CHR15_47231767_47238579	COPS2
CHR15_47246213_47250486	GALK2
CHR15_47697030_47703907	DTWD1
CHR15_48433600_48438191	GABPB2
CHR15_48500370_48504649	USP8
CHR15_48765510_48769787	TRPM7
CHR15_48844415_48848665	SPPL2A
CHR15_48984737_48989033	AP4E1
CHR15_49701491_49705741	DMXL2
CHR15_49757341_49761959	SCG3
CHR15_49816858_49821108	LYSMD2
CHR15_49827585_49834574	LYSMD2,TMOD2
CHR15_49904927_49909930	LOC645610,TMOD3
CHR15_50050500_50054750	LEO1
CHR15_50258626_50262954	GNB5
CHR15_50607790_50612040	MYO5A
CHR15_50647755_50652143	ARPP-19
CHR15_50756855_50761623	KIAA1370
CHR15_53275640_53280023	C15orf15
CHR15_53394987_53399237	PIGB
[truncated: 7,597 more rows]

## Sheet: B73_K4_32118102
CHR10_167142_172173	ZMYND11
CHR10_660262_664529	LOC642278
CHR10_724856_729108	DIP2C
CHR10_1020848_1027781	GTPBP4
CHR10_1084311_1088561	IDI1
CHR10_1088843_1096144	WDR37
CHR10_3095394_3101568	LOC441546,PFKP
CHR10_3204218_3208503	PITRM1
CHR10_3816640_3820955	KLF6
CHR10_5441061_5445311	NET1
CHR10_5747791_5752047	ASB13
CHR10_5762885_5767562	LOC643967
CHR10_5894561_5898879	GDI2
CHR10_5968719_5977104	ANKRD16
CHR10_6058742_6063648	IL15RA
CHR10_6167512_6172064	RBM17
CHR10_6223386_6227671	PFKFB3
CHR10_6281400_6285669	PFKFB3
CHR10_6661494_6665744	PRKCQ
CHR10_7492704_7496956	no_genemapped
CHR10_7866598_7873450	ATP5C1,KIN
CHR10_8133172_8138953	FLJ45983,GATA3
CHR10_11083789_11088039	CUGBP2
CHR10_11243557_11247896	CUGBP2
CHR10_11689808_11697164	LOC439951,USP6NL
CHR10_11820888_11825189	ECHDC3
CHR10_11901902_11906152	C10orf47
CHR10_12124064_12128529	UPF2
CHR10_12147476_12151744	DHTKD1
CHR10_12208198_12212453	SEC61A2
CHR10_12274470_12281649	NUDT5
CHR10_12428088_12432480	CAMK1D
CHR10_13082960_13087210	CCDC3
CHR10_13178587_13182928	OPTN
CHR10_13238440_13244343	LOC441548,MCM10
CHR10_13426274_13433786	SEPHS1
CHR10_13665520_13669772	PRPF18
CHR10_14089788_14094038	FRMD4A
CHR10_14685643_14689893	FAM107B
CHR10_14916730_14924083	ARMETL1,HSPA14
CHR10_14956937_14961654	LOC644885,SUV39H2
CHR10_15032745_15039600	DCLRE1C,LOC644890
CHR10_15175889_15182824	C10orf111,RPP38
CHR10_15249869_15254163	NMT2
CHR10_15452314_15456564	C10orf38
CHR10_15801026_15805276	ITGA8
CHR10_15941753_15946025	C10orf97
CHR10_16603260_16607510	C1QL3
CHR10_16898638_16902959	RSU1
CHR10_17282896_17287187	DNMT2
CHR10_17306975_17312758	VIM
CHR10_17535510_17539760	ST8SIA6
CHR10_17722629_17726936	STAM
CHR10_18979806_18984056	NSUN6
CHR10_18984818_18989089	ARL5B
CHR10_21501992_21506622	NEBL
CHR10_21825447_21829697	C10orf114
CHR10_21852074_21858117	FLJ45187,LOC653301
CHR10_21859599_21864329	MLLT10
CHR10_22331726_22336156	DNAJC1
CHR10_22641804_22646080	COMMD3
CHR10_22669129_22675181	LOC645276,SPAG6
CHR10_23042740_23046990	PIP5K2A
CHR10_23420936_23425230	MSRB2
CHR10_23517965_23522215	PTF1A
CHR10_23673028_23677278	C10orf67
CHR10_23764091_23768953	OTUD1
CHR10_24534598_24538848	KIAA1217
CHR10_25050219_25056050	no_genemapped
CHR10_25280789_25285041	PRTFDC1
CHR10_25342092_25349412	C10orf63,THNSL1
CHR10_25500795_25505045	GPR158
CHR10_26259701_26263958	MYO3A
CHR10_26763771_26768439	APBB1IP
CHR10_26968603_26972853	no_genemapped
CHR10_27023100_27027380	PDSS1
CHR10_27189114_27193465	ABI1
CHR10_27428661_27432911	ANKRD26
CHR10_27480769_27486827	YME1L1
CHR10_27568968_27573218	ACBD5
CHR10_27578747_27582997	LOC387646
CHR10_27742471_27746727	PTCHD3
CHR10_27829720_27834004	RAB18
CHR10_28858205_28864950	WAC
CHR10_29002929_29007194	BAMBI
CHR10_30063986_30068236	SVIL
CHR10_30677486_30681754	PAPD1
CHR10_30759363_30766876	MAP3K8
CHR10_31644646_31648903	TCF8
CHR10_31928583_31932839	no_genemapped
CHR10_32256984_32261276	ARHGAP12
CHR10_32384471_32388721	KIF5B
CHR10_32675369_32679652	EPC1
CHR10_32706800_32711050	EPC1
CHR10_32771546_32776070	CCDC7
CHR10_33286078_33290704	ITGB1
CHR10_33662566_33667339	NRP1
CHR10_35140837_35147717	N/A,PARD3
CHR10_35418550_35423032	CUL2
CHR10_35452306_35460231	CREM,LOC646225
CHR10_35520560_35525585	CREM
CHR10_35662461_35666736	C10orf9
CHR10_35969618_35973868	FZD8
CHR10_38181792_38189992	ZNF248
CHR10_38304709_38309061	ZNF25
CHR10_38336119_38342025	ZNF33A
CHR10_42286938_42291741	LOC642520,MGC16291
CHR10_42367393_42371762	no_genemapped
CHR10_42453217_42457498	no_genemapped
CHR10_42594764_42599014	BMS1L
CHR10_42889032_42893282	RET
CHR10_42950439_42954709	GALNACT-2
CHR10_43044443_43048693	RASGEF1A
CHR10_43081623_43085873	RASGEF1A
CHR10_43211207_43216184	no_genemapped
CHR10_43222523_43228120	no_genemapped
CHR10_43389265_43393515	ZNF239
CHR10_43418360_43422630	ZNF485
CHR10_43460906_43467832	ZNF32
CHR10_43486496_43490752	LOC642895
CHR10_44199753_44204048	CXCL12,N/A
CHR10_44771724_44776002	RASSF4
CHR10_44793467_44797763	C10orf10
CHR10_45409610_45414856	2014-03-08
CHR10_45486978_45491767	ANUBL1
CHR10_45539172_45543422	FAM21C
CHR10_46177788_46186263	LOC439962
CHR10_46388710_46394906	SYT15
CHR10_46410051_46414301	KIAA0514
CHR10_47971594_47975844	no_genemapped
CHR10_48058232_48062672	GDF10
CHR10_49992807_49997065	C10orf72
CHR10_50201507_50205757	N/A
CHR10_50416328_50421090	ERCC6
CHR10_50483646_50492838	CHAT
CHR10_50639600_50643875	OGDHL
CHR10_51037901_51044827	LOC653252,PARG
CHR10_51155580_51159830	CTGLF1
CHR10_51231732_51235982	NCOA4
CHR10_51289929_51296892	TIMM23
CHR10_52052993_52058678	TMEM23
CHR10_52417623_52421873	PRKG1
CHR10_52500798_52505084	PRKG1
CHR10_53128595_53132861	CSTF2T
CHR10_53740546_53744811	DKK1
CHR10_57790277_57794540	ZWINT
CHR10_59695391_59701200	C10orf70,IPMK
CHR10_59761244_59765523	UBE2D1
CHR10_59811681_59815931	TFAM
CHR10_60602852_60607264	PHYHIPL
CHR10_61138578_61142829	LOC644883
CHR10_61335496_61339814	CCDC6
CHR10_62162504_62166754	ANK3
CHR10_62202189_62210666	CDC2
CHR10_62373079_62377511	RHOBTB1
CHR10_62429985_62434704	RHOBTB1
CHR10_63327948_63332198	ARID5B
CHR10_63697722_63701972	PLEKHK1
CHR10_63800456_63804883	ZNF365
CHR10_64245371_64249633	EGR2
CHR10_64698238_64702488	JMJD1C
CHR10_64891494_64896227	no_genemapped
CHR10_64947628_64951878	REEP3
CHR10_69310932_69315602	SIRT1
CHR10_69504269_69508546	HERC4
CHR10_69758337_69767318	MAWBP
CHR10_69836202_69840540	RUFY2
CHR10_69901134_69905385	DNA2L
CHR10_69956487_69961109	SLC25A16
CHR10_69986918_69991168	CXXC6
CHR10_70147476_70151726	CCAR1
CHR10_70253886_70258136	STOX1
CHR10_70327539_70331789	DDX50
CHR10_70382397_70386696	DDX21
CHR10_70414998_70419335	KIAA1279
CHR10_70550413_70554711	VPS26A
CHR10_70606498_70610748	SUPV3L1
CHR10_70742075_70749403	HK1
CHR10_71002249_71006628	NEUROG3
CHR10_71228149_71232399	COL13A1
CHR10_71479106_71483372	H2AFY2
CHR10_71575668_71579942	TYSND1
CHR10_71596368_71603775	LOC645333,SAR1A
CHR10_71662376_71666677	PPA1
CHR10_71810604_71819881	C10orf37,LRRC20
CHR10_71830427_71834890	EIF4EBP2
CHR10_71870679_71874972	NODAL
CHR10_71905069_71912685	KIAA1274
CHR10_72099064_72105067	ADAMTS14
CHR10_72242221_72246471	SGPL1
CHR10_72317564_72322047	PCBD1
CHR10_72745515_72749787	N/A
CHR10_72823196_72827474	CDH23
CHR10_73202465_73206843	C10orf54
CHR10_73238145_73242395	CDH23
CHR10_73280234_73284536	PSAP
CHR10_73390625_73394875	CHST3
CHR10_73517787_73522273	SPOCK2
CHR10_73642311_73649539	ASCC1
CHR10_73700182_73704535	DDIT4
CHR10_73772457_73778225	DNAJB12
CHR10_73783929_73788375	DNAJB12
CHR10_74055080_74059367	CBARA1
CHR10_74118394_74122644	C10orf42
CHR10_74525876_74530130	P4HA1
CHR10_74597073_74601323	ECD
CHR10_74676281_74680531	DNAJC9
CHR10_74681602_74685957	MRPS16
CHR10_74787868_74792118	TTC18
CHR10_74843059_74847331	ANXA7
CHR10_74924975_74929265	PPP3CB
CHR10_75170637_75174898	SEC24C
CHR10_75198554_75206126	FUT11
CHR10_75208326_75216090	CHCHD1
CHR10_75218994_75223244	KIAA0913
CHR10_75237426_75246380	LOC653651
CHR10_75303594_75307849	CAMK2G
CHR10_75337395_75345494	C10orf55,PLAU
CHR10_75424377_75428640	VCL
CHR10_75577470_75584293	ADK,AP3M1
CHR10_75602949_75607287	ADK
CHR10_76537898_76542476	DUSP13,SAMD8
CHR10_76637068_76641361	VDAC2
CHR10_76821929_76826179	LOC439985
CHR10_76828617_76835019	C10orf41,ZNF503
CHR10_79066547_79071083	KCNMA1
CHR10_79355634_79359884	DLG5
CHR10_79458515_79464396	POLR3A,RPS24
CHR10_80773725_80777998	PPIF
CHR10_80874538_80878889	C10orf56
CHR10_81309351_81313601	SFTPA2
CHR10_81824905_81829155	C10orf57
CHR10_81954344_81958808	ANXA11
CHR10_82154777_82159027	C10orf58
CHR10_82200517_82204821	N/A,TSPAN14
CHR10_82284137_82291304	SH2D4B
CHR10_83621576_83625826	NRG3
CHR10_85885737_85890044	GHITM
CHR10_86074926_86079176	KIAA1128
CHR10_88115480_88119730	GRID1
CHR10_88270726_88275021	no_genemapped
CHR10_88714667_88724548	C10orf116,KIAA1975
CHR10_88841432_88848103	FAM35A,GLUD1
CHR10_89251132_89255400	MINPP1
CHR10_89563600_89571397	ATAD1
CHR10_89609674_89614119	PTEN
CHR10_90626102_90630755	STAMBPL1
CHR10_90736767_90741053	FAS
CHR10_90956281_90960551	CH25H
CHR10_91000822_91005140	LIPA
CHR10_91048282_91052532	IFIT2
CHR10_91160825_91167862	LIPA
CHR10_91392877_91398695	PANK1
CHR10_91446915_91452123	MPHOSPH1
CHR10_92606901_92611151	HTR7
CHR10_92902067_92906317	NUDT9P1
CHR10_92909254_92913523	PCGF5
CHR10_92967024_92971274	PCGF5
CHR10_93156580_93160831	HECTD2
CHR10_93382010_93386338	PPP1R3C
CHR10_93544548_93548798	TNKS2
CHR10_93658457_93662720	no_genemapped
CHR10_93670215_93674481	BTAF1
CHR10_94037399_94044324	CPEB3,MARCH5
CHR10_94323045_94327313	IDE
CHR10_94339470_94343720	KIF11
CHR10_94434122_94440470	HHEX
CHR10_94594721_94599006	EXOC6
CHR10_94807510_94813326	CYP26C1
CHR10_94819721_94824406	CYP26A1
CHR10_95231279_95235563	FER1L3
CHR10_95242898_95247148	CEP55
CHR10_95312911_95317217	GPR120
CHR10_95451406_95455819	C10orf4
CHR10_95640219_95644500	TMEM20
CHR10_95710537_95714787	no_genemapped
CHR10_95740235_95744485	PLCE1
CHR10_96111923_96116173	NOC3L
CHR10_96148581_96153091	TBC1D12
CHR10_96292032_96296418	HELLS
CHR10_97310370_97314661	SORBS1
CHR10_97405642_97410057	ALDH18A1
CHR10_97443140_97448202	C10orf61
CHR10_97789640_97794079	CCNJ
CHR10_97875993_97880400	ZNF518
CHR10_98336049_98340299	TM9SF3
CHR10_98469415_98473769	PIK3AP1
CHR10_98578565_98583476	MLR2
CHR10_99041634_99045903	ARHGAP19
CHR10_99065511_99069787	FRAT1
CHR10_99150280_99154555	KIAA0690
CHR10_99172505_99179385	LOC644215,PGAM1
CHR10_99192419_99202165	ZDHHC16
CHR10_99245257_99252003	MMS19L
CHR10_99382477_99391210	C10orf83,PI4KII
CHR10_99435868_99440460	AVPI1
CHR10_99459968_99464220	no_genemapped
CHR10_99483371_99489040	ZFYVE27
CHR10_99520953_99525260	SFRP5
CHR10_99596484_99600735	C10orf132
CHR10_99685205_99689525	CRTAC1
CHR10_99779825_99784075	CRTAC1
CHR10_99880917_99885179	C10orf28
CHR10_100017247_100021497	LOXL4
CHR10_100164181_100169161	C10orf33
CHR10_100195944_100200199	HPS1
CHR10_101076522_101080772	CNNM1
CHR10_101179586_101183840	GOT1
CHR10_101279199_101283449	NKX2-3
CHR10_101369340_101373651	SLC25A28
CHR10_101405752_101410002	ENTPD7
CHR10_101478479_101485390	COX15,CUTC
CHR10_101663078_101667328	DNMBP
CHR10_101758916_101763166	DNMBP
CHR10_101934643_101938893	SPFH1
CHR10_101978545_101982834	CHUK
CHR10_102093261_102097824	SCD
CHR10_102278861_102286452	HIF1AN,NDUFB8
CHR10_102491821_102499006	PAX2
CHR10_102658815_102663492	C10orf6
CHR10_102733801_102740762	MRPL43,PEO1
CHR10_102743454_102753110	LZTS2
CHR10_102777485_102787888	SFXN3
CHR10_102808087_102812337	KAZALD1
CHR10_102977957_102982207	LBX1
CHR10_103100314_103104640	BTRC
CHR10_103332190_103341504	POLL,RP11-529I10.4
CHR10_103443750_103448233	FBXW4
CHR10_103524911_103529317	FGF8
CHR10_103532391_103536648	NPM3
CHR10_103567415_103571670	MGEA5
CHR10_103579435_103583685	KCNIP2
CHR10_103588851_103597167	KCNIP2
CHR10_103805121_103809371	N/A
CHR10_103811636_103815886	HPS6
CHR10_103863603_103868192	LDB1
CHR10_103879276_103883559	PPRC1
CHR10_103898606_103902900	NOLC1
CHR10_103990470_103996048	GBF1,PITX3
CHR10_104140819_104146202	NFKB2
CHR10_104166078_104172965	FBXL15,PSD
CHR10_104181569_104185843	CUEDC2
CHR10_104200540_104204790	C10orf95
CHR10_104207659_104211909	no_genemapped
CHR10_104250232_104255952	ACTR1A
CHR10_104460787_104467680	SFXN2
CHR10_104522495_104526763	C10orf26
CHR10_104664564_104669603	CNNM2
CHR10_104942256_104946506	NT5C2
CHR10_105023409_105027659	INA
CHR10_105114213_105118463	TAF5
CHR10_105142901_105149713	USMG5
CHR10_105201263_105205565	FAM26B
CHR10_105240537_105244787	NEURL
CHR10_105604404_105608654	SH3PXD2A
CHR10_105713959_105718212	SLK
CHR10_105868305_105873461	C10orf78
CHR10_105981303_105985610	C10orf79
CHR10_106001147_106005417	GSTO1
CHR10_106015120_106019370	GSTO2
CHR10_106082435_106087153	KIAA1754
CHR10_106387348_106391598	SORCS3
CHR10_108913532_108917782	SORCS1
CHR10_111672442_111676692	XPNPEP1
CHR10_111752215_111759288	ADD3
CHR10_111953852_111960728	MXI1
CHR10_111972251_111976501	MXI1
CHR10_112053937_112058187	SMNDC1
CHR10_112244114_112248454	DUSP5
CHR10_112313938_112318293	CSPG6
CHR10_112823410_112828330	ADRA2A
CHR10_113932735_113937008	GPAM
CHR10_114193505_114200162	VTI1A
CHR10_114696700_114701170	TCF7L2
CHR10_115425424_115430399	CASP7
CHR10_115600909_115607097	NHLRC2
CHR10_115790295_115794545	ADRB1
CHR10_115923146_115929864	TDRD1
CHR10_116153463_116158005	KIAA1914
CHR10_116275829_116280175	ABLIM1
CHR10_116567992_116572522	KIAA1600
CHR10_116684441_116688691	TRUB1
CHR10_116839613_116844385	ATRNL1
CHR10_118020891_118026466	GFRA1
CHR10_118336960_118341381	PNLIPRP1
CHR10_118418721_118422971	C10orf82
CHR10_118491325_118496286	HSPA12A
CHR10_118753886_118758366	KIAA1598
CHR10_118886836_118891302	VAX1
CHR10_118987093_118991458	SLC18A2
CHR10_119124177_119128427	PDZD8
CHR10_119288445_119295777	EMX2
CHR10_119792824_119799604	CASC2
CHR10_120091058_120095312	C10orf84
CHR10_120503998_120508248	C10orf46
CHR10_120774953_120779967	LOC440005,NANOS1
CHR10_120829482_120833791	no_genemapped
CHR10_120850100_120854383	FAM45A
CHR10_120914411_120918694	SFXN4
CHR10_120927548_120931835	PRDX3
CHR10_120953590_120960580	LOC646088
CHR10_121291407_121295712	RGS10
CHR10_121342265_121350031	TIAL1
CHR10_121397371_121401916	BAG3
CHR10_121472098_121476413	INPP5F
CHR10_121564717_121569525	INPP5F
CHR10_121638712_121643002	SEC23IP
CHR10_122202955_122207205	PPAPDC1A
CHR10_122597184_122601643	BRWD2
CHR10_123347157_123351462	FGFR2
CHR10_123674322_123681036	ATE1
CHR10_123723949_123728222	C10orf86
CHR10_123909430_123913844	TACC2
CHR10_124120709_124128313	LOC646312,PLEKHA1
CHR10_124207546_124211872	HTRA1
CHR10_124628318_124634034	FAM24B,LOC399815
CHR10_124702988_124707263	C10orf88
CHR10_124726045_124730669	C10orf89
CHR10_124755023_124761811	ZNFN1A5
CHR10_124894127_124898377	HMX2
CHR10_124900359_124904678	BUB3
CHR10_125412360_125416625	GPR26
CHR10_125640570_125644990	CPXM2
CHR10_126096691_126100967	OAT
CHR10_126422078_126426420	FAM53B
CHR10_126469679_126473929	LOC399818
CHR10_126476881_126481131	KIAA0157
CHR10_126838269_126842519	CTBP2
CHR10_127394573_127401552	C10orf137
CHR10_127453630_127457880	MMP21
CHR10_127498604_127505286	BCCIP,UROS
CHR10_127570860_127578517	FANK1,LOC642759
CHR10_128066252_128070555	ADAM12
CHR10_128883656_128887912	no_genemapped
CHR10_129422441_129428750	LOC387720
CHR10_129591814_129596156	PTPRE
CHR10_129732323_129736634	PTPRE
CHR10_129813171_129817958	MKI67
CHR10_131651258_131655581	EBF3
CHR10_132999070_133003476	TCERG1L
CHR10_133644667_133649887	no_genemapped
CHR10_133801921_133807959	C10orf39
CHR10_133846893_133851143	DPYSL4
CHR10_133911852_133916102	STK32C
CHR10_133969956_133974967	STK32C
CHR10_133992147_133999351	LRRC27
CHR10_134057193_134061443	PWWP2
CHR10_134197797_134202386	INPP5A
CHR10_134448692_134453027	NKX6-2
CHR10_134470526_134478274	LOC644276
CHR10_134605287_134609579	C10orf93
CHR10_134730922_134735172	GPR123
CHR10_134820460_134824710	KNDC1
CHR10_134827177_134831625	KNDC1
CHR10_134857050_134861300	KNDC1
CHR10_134867269_134871519	KNDC1
CHR10_134890267_134894517	UTF1
CHR10_134897897_134902147	VENTX
CHR10_134929151_134933401	no_genemapped
CHR10_134968912_134979331	TUBGCP2,ZNF511
CHR10_134999616_135003901	DRD1IP
CHR10_135020769_135025019	C10orf125
CHR10_135054134_135058456	MTG1
CHR10_135124225_135130375	LOC619207
CHR10_135228328_135236952	SYCE1
CHR11_195029_200883	BET1L,RIC8A
CHR11_223476_229861	PSMD13,SIRT3
CHR11_265069_269319	no_genemapped
CHR11_277181_281443	ATHL1
CHR11_288776_293026	IFITM5
CHR11_356303_360553	B4GALNT4
CHR11_363739_367989	B4GALNT4
CHR11_380716_384966	PKP3
CHR11_404226_410897	SIGIRR
CHR11_431208_435458	TMEM16J
CHR11_436779_441029	PTDSS2
CHR11_461690_465940	no_genemapped
CHR11_492433_500773	RNH1
CHR11_523140_529050	LRRC56
CHR11_544094_554279	C11orf35,RASSF7
CHR11_562985_567235	KIAA1542
CHR11_604900_609427	IRF7
CHR11_614174_620673	SCT
CHR11_623804_628054	DRD4
CHR11_682142_689240	DEAF1,TMEM80
CHR11_692619_700117	EPS8L2
CHR11_733926_738181	TALDO1
CHR11_766721_771001	PDDC1
CHR11_779363_783623	no_genemapped
CHR11_785471_791735	SLC25A22
CHR11_792000_800740	LRDD,RPLP2
CHR11_805401_809651	PNPLA2
CHR11_814117_823762	CD151,EFCAB4A,N/A
CHR11_829323_837947	POLR2L,TSPAN4
CHR11_855743_859993	N/A
CHR11_897909_904335	CHID1
CHR11_912340_916630	AP2A2
CHR11_1364204_1368456	BRSK2
CHR11_1428143_1432393	no_genemapped
CHR11_1457941_1462191	HCCA2
CHR11_1532782_1537032	no_genemapped
CHR11_1542883_1547133	DUSP8
CHR11_1547354_1553226	no_genemapped
CHR11_1740960_1745577	HCCA2
CHR11_1805392_1813031	SYT8
CHR11_1813794_1818228	TNNI2
CHR11_1827275_1831633	LSP1
CHR11_1842978_1849479	LSP1
CHR11_1865483_1869733	LSP1
CHR11_1894011_1901418	TNNT3
CHR11_1921613_1925912	MRPL23
CHR11_1949571_1953821	N/A
CHR11_1974530_1978780	H19
CHR11_2106239_2113041	C11orf43
CHR11_2114822_2120280	IGF2,N/A
CHR11_2138250_2142515	INS
CHR11_2276318_2283366	TSPAN32
CHR11_2351622_2356065	CD81
CHR11_2374793_2380848	TSSC4
CHR11_2400098_2404351	TRPM5
CHR11_2419296_2423877	KCNQ1
CHR11_2844368_2848726	KCNQ1DN
CHR11_2862801_2867077	CDKN1C
CHR11_2874026_2885046	SLC22A18,SLC22A18AS
CHR11_2906466_2910726	PHLDA2
CHR11_2969343_2973683	NAP1L4
CHR11_3034470_3038747	CARS
CHR11_3142318_3146616	OSBPL5
CHR11_3192693_3200192	C11orf36
CHR11_3205855_3210136	MRGPRE
CHR11_3356141_3360447	ZNF195
CHR11_3619056_3623710	ART1,ART5
CHR11_3771423_3778968	FRAG1,NUP98
CHR11_3782859_3787109	FRAG1
CHR11_3817964_3822260	RHOG
CHR11_3830008_3834266	STIM1
CHR11_4069086_4073409	RRM1
CHR11_4370723_4375002	TRIM21
CHR11_6208021_6217659	CNGA4
CHR11_6234041_6238481	CCKBR
CHR11_6297566_6301816	PRKCDBP
CHR11_6364730_6371820	SMPD1
CHR11_6396126_6400720	APBB1
CHR11_6455765_6462671	FXC1
CHR11_6578039_6584887	ILK,KIAA0409
CHR11_6589258_6593521	TAF10
CHR11_6596469_6600736	TPP1
CHR11_6660359_6664650	MRPL17
CHR11_6900729_6904979	ZNF215
CHR11_7063358_7067660	HNRNPG-T
CHR11_7226256_7230506	SYT9
CHR11_7488125_7492378	PPFIBP2
CHR11_7961969_7966219	EIF3S5
CHR11_8055984_8060234	TUB
CHR11_8237067_8245482	LMO1
CHR11_8571326_8575579	STK33
CHR11_8657414_8661664	RPL27A
CHR11_8788050_8792958	ST5
CHR11_8848719_8852993	no_genemapped
CHR11_8885776_8892574	C11orf17
CHR11_8941773_8946078	TMEM9B
CHR11_8981358_8985624	NRIP3
CHR11_9068919_9073934	no_genemapped
CHR11_9242682_9246947	RAB6IP1
CHR11_9291940_9296372	TMEM41B
CHR11_9359279_9363529	IPO7
CHR11_9435588_9439838	ZNF143
CHR11_9547415_9552755	WEE1
CHR11_9635012_9642978	SWAP70
CHR11_10271539_10275815	no_genemapped
CHR11_10279707_10283967	ADM
CHR11_10425299_10429549	AMPD3
CHR11_10515894_10522850	N/A
CHR11_10725878_10730136	SH2BP1
CHR11_10786292_10790549	EIF4G2
CHR11_10835414_10839690	LOC58486
CHR11_11599375_11603628	GALNTL4
CHR11_11816045_11820847	no_genemapped
CHR11_11986012_11990993	DKK3
CHR11_12085213_12089463	MICAL2
CHR11_12352178_12356495	PARVA
CHR11_13252400_13256768	ARNTL
CHR11_13440632_13444902	BTBD10
CHR11_13643339_13647596	MLSTD2
CHR11_13937313_13941563	SPON1
CHR11_14336439_14340789	RRAS2
CHR11_14477224_14481474	COPB
CHR11_14497704_14502024	PSMA1
CHR11_14618406_14625239	PSMA1
CHR11_14869577_14873874	CYP2R1
CHR11_16713254_16717519	C11orf58
CHR11_16991785_16996035	PLEKHA7
CHR11_17055025_17059296	RPS13
CHR11_17251387_17255637	NUCB2
CHR11_17326384_17330634	DKFZp686O24166
CHR11_17454275_17458525	ABCC8
CHR11_17521724_17526245	USH1C
CHR11_17710595_17714865	KCNC1
CHR11_17990463_17994765	SERGEF
CHR11_18083443_18087705	SAAL1
CHR11_18297218_18303797	GTF2H1,HPS5
CHR11_18369185_18373436	LDHA
CHR11_18504273_18508565	TSG101
CHR11_18566054_18570328	UEV3
CHR11_18611720_18616096	SPTY2D1
CHR11_18673426_18677676	TMEM86A
CHR11_18768979_18773465	PTPN5
CHR11_19091767_19096034	ZDHHC13
CHR11_19218333_19222583	E2F8
CHR11_19687956_19692237	NAV2
CHR11_20137696_20141946	DBX1
CHR11_20362178_20366613	PRMT3
CHR11_20574021_20578465	SLC6A5
CHR11_22603185_22607463	FANCF
CHR11_26968703_26973182	no_genemapped
CHR11_27340589_27344871	CCDC34
CHR11_27450119_27454398	LGR4
CHR11_27484129_27488379	LIN7C
CHR11_27677006_27683229	BDNF
CHR11_28084913_28089723	KIF18A,METT5D1
CHR11_29994314_29998564	KCNA4
CHR11_30297724_30301985	C11orf46
CHR11_30564363_30568613	MPPED2
CHR11_31344462_31351433	DCDC1,ZCSL3
CHR11_31484395_31491245	ELP4,IMMP1L
CHR11_31788611_31795375	PAX6
CHR11_32065683_32070016	RCN1
CHR11_32408185_32412435	WT1
CHR11_32412550_32417302	WIT1,WT1
CHR11_32804556_32808814	PRRG4
CHR11_32990485_32995053	DEPDC7
CHR11_33014219_33018469	TCP11L1
CHR11_33138837_33143113	CSTF3
CHR11_33232480_33236730	HIPK3
CHR11_33713850_33718100	CD59
CHR11_33751883_33756147	FBXO3
CHR11_33846908_33851447	LMO2
CHR11_34026305_34030555	GPIAP1
CHR11_34080224_34084502	NAT10
CHR11_34334493_34338878	ABTB2
CHR11_34413553_34417848	CAT
CHR11_34891240_34898001	APIP,PDHX
CHR11_35113492_35118054	CD44
CHR11_35396622_35401600	SLC1A2
CHR11_35637428_35641778	TRIM44
CHR11_35918687_35922937	LDLRAD3
CHR11_36266800_36271055	COMMD9
CHR11_36350630_36354913	FLJ14213
CHR11_36487632_36494339	TRAF6
CHR11_36569144_36573418	C11orf74
CHR11_43286608_43290910	API5,LOC646447
CHR11_43333566_43337819	TTC17
CHR11_43655324_43659656	HSD17B12
CHR11_43855470_43859944	ALKBH3
CHR11_44040913_44045182	PHACS
CHR11_44070174_44074592	EXT2
CHR11_44287542_44291792	ALX4
CHR11_44540216_44544568	CD82
CHR11_44927537_44932510	TP53I11
CHR11_45121269_45126219	PRDM11
CHR11_45640102_45647248	CHST1
CHR11_45746058_45750314	no_genemapped
CHR11_45779775_45787318	SLC35C1
CHR11_45822104_45826354	CRY2
CHR11_45895198_45905239	GYLTL1B,LOC646628,PEX16
CHR11_46098502_46103061	PHF21A
CHR11_46252630_46256885	CREB3L1
CHR11_46320059_46326457	DGKZ
CHR11_46336220_46340470	DGKZ
CHR11_46341954_46346204	DGKZ
CHR11_46355693_46360628	MDK
CHR11_46568098_46575645	FLJ20294
CHR11_46592160_46598853	FLJ32675,KIAA0652
CHR11_46675443_46682196	ARHGAP1,ZNF408
CHR11_46823669_46827919	CKAP5
CHR11_46895902_46900249	LRP4
CHR11_46911326_46915654	C11orf49
CHR11_47154245_47158495	ZNF289
CHR11_47163765_47168034	PACSIN3
CHR11_47189588_47193990	DDB2
CHR11_47223542_47230439	ACP2,NR1H3
CHR11_47244034_47249032	MADD
CHR11_47381902_47387507	SLC39A13
CHR11_47403742_47408065	PSMC3
CHR11_47530495_47534764	CUGBP1
CHR11_47553699_47560601	KBTBD4,NDUFS3
CHR11_47619888_47624140	MTCH2
CHR11_47692128_47696988	AGBL2
CHR11_47744693_47749105	FNBP4
CHR11_47825712_47830133	NUP160
CHR11_47955188_47959679	PTPRJ
CHR11_50213449_50217875	LOC441601
CHR11_56845497_56852502	TNKS1BP1
CHR11_56858469_56863427	P2RX3,SSRP1
CHR11_56981414_56985664	RTN4RL2
CHR11_57038184_57043235	SLC43A1
CHR11_57054021_57058290	TIMM10
CHR11_57091006_57095529	UBE2L6
CHR11_57118102_57123069	SERPING1
CHR11_57177705_57182563	HEAB
CHR11_57188549_57192882	ZDHHC5
CHR11_57233117_57239749	MED19,N/A,TXNDC14
CHR11_57261797_57266310	C11orf31
CHR11_57282344_57286672	CTNND1
CHR11_58099138_58103974	LPXN,ZFP91
CHR11_58665327_58669861	FAM111A
CHR11_59139031_59143693	OSBP
CHR11_59275964_59280214	STX3A
CHR11_59334037_59338421	MRPL16
CHR11_60305896_60310146	MS4A10
CHR11_60362619_60366903	CCDC86
CHR11_60377024_60383520	GPR44
CHR11_60429882_60434132	PRPF19
CHR11_60434752_60439002	TMEM109
CHR11_60445021_60449273	TMEM132A
CHR11_60654833_60659083	VPS37C
CHR11_60684742_60688992	VPS37C
CHR11_60818372_60822639	VWCE
CHR11_60855225_60860653	DAK,DDB1
CHR11_60882931_60889805	CYBASC3,TMEM138
CHR11_60913154_60917404	MGC13379
CHR11_60950672_60957349	FLJ12529
CHR11_61001667_61006578	C11orf66
CHR11_61104124_61108374	SYT7
CHR11_61200985_61205235	C11orf11
CHR11_61313225_61320161	C11orf10,FEN1
CHR11_61336824_61344528	FADS1
CHR11_61348788_61353098	FADS2
CHR11_61414832_61419082	FADS3
CHR11_61440823_61447817	RAB3IL1
CHR11_61488341_61495208	FTH1
CHR11_61644520_61652959	INCENP
CHR11_61858016_61862290	ASRGL1
CHR11_62067177_62074408	AHNAK,LOC644294
CHR11_62094721_62101427	EEF1G,N/A
CHR11_62114824_62119092	no_genemapped
CHR11_62124956_62129379	MTA2
CHR11_62133698_62140097	EML3,ROM1
CHR11_62145270_62149524	B3GAT3
CHR11_62169900_62174180	GANAB
CHR11_62176600_62180850	INTS5
CHR11_62192233_62199317	C11orf48
CHR11_62202353_62206638	LOC51035
CHR11_62212900_62217276	LOC221091
CHR11_62228205_62237062	BSCL2
CHR11_62248659_62255029	HNRPUL2,TTC9C
CHR11_62277440_62281690	ZBTB3
CHR11_62282090_62286397	POLR2G
CHR11_62291950_62296200	TAF6L
CHR11_62307974_62314867	LOC374395,N/A
CHR11_62328720_62333029	NXF1
CHR11_62355339_62359616	STX5A
CHR11_62362879_62367704	WDR74
CHR11_62376593_62380941	SLC3A2
CHR11_62401362_62405612	SLC3A2
CHR11_63137456_63141971	HRASLS3
CHR11_63194909_63199520	no_genemapped
CHR11_63201997_63206280	RTN3
CHR11_63333998_63338413	LOC144097
CHR11_63359475_63364333	MARK2
CHR11_63440142_63444392	RCOR2
CHR11_63459543_63463838	NAT11
CHR11_63495154_63499404	COX8A
CHR11_63506960_63511246	OTUB1
CHR11_63689165_63693609	LRP16
CHR11_63705819_63710997	STIP1
CHR11_63742711_63759591	DNAJC4,TRPT1,VEGFB
CHR11_63761488_63766913	FKBP2
CHR11_63770091_63776447	PLCB3,PPP1R14B
CHR11_63805804_63817456	BAD,GPR137,KCNK4
CHR11_63826119_63831965	ESRRA
CHR11_63838635_63845109	HSPC152,PRDX5
CHR11_63860770_63867528	CCDC88
CHR11_63879695_63883971	RPS6KA4
CHR11_64082629_64086879	SLC22A11
CHR11_64166613_64170863	NRXN2
CHR11_64246486_64250736	NRXN2
CHR11_64267087_64273004	RASGRP2
CHR11_64298986_64306317	SF1
CHR11_64326539_64330789	MAP4K2
CHR11_64333856_64338842	MEN1
CHR11_64401813_64406267	EHD1
CHR11_64440489_64444798	KIAA0404
CHR11_64445255_64449505	PPP2R5B
CHR11_64459161_64463436	GPHA2
CHR11_64534728_64538994	ARL2
CHR11_64561480_64565750	SAC3D1
CHR11_64604769_64611600	CDCA5,ZFPL1
CHR11_64616758_64621039	C11orf2
CHR11_64632431_64636723	TM7SF2
CHR11_64640996_64649736	FAU,MRPL49,ZNHIT2
CHR11_64657770_64662079	SYVN1
CHR11_64699761_64706792	CAPN1
CHR11_64782507_64786760	POLA2
CHR11_64875365_64880587	TIGD3
CHR11_64905248_64911453	LOC283130
CHR11_65019591_65023841	MALAT1
CHR11_65027170_65031420	no_genemapped
CHR11_65045658_65049950	SCYL1
CHR11_65081256_65085775	LTBP3
CHR11_65090575_65106113	FAM89B,SSSCA1
CHR11_65136325_65144660	MAP3K11,PCNXL3
CHR11_65158670_65164917	SIPA1
CHR11_65232564_65237058	HTATIP
CHR11_65244115_65251961	LOC390211
CHR11_65303368_65311854	DKFZp761E198,OVOL1
CHR11_65354485_65358786	FLJ30934
CHR11_65381024_65385880	MUS81
CHR11_65396039_65400337	EFEMP2
CHR11_65410950_65416086	CCDC85B,FIBP
CHR11_65423681_65428073	FOSL1
CHR11_65439803_65446607	C11orf68
CHR11_65482275_65486536	SART1
CHR11_65522625_65529664	BANF1
CHR11_65572477_65577141	GAL3ST3
CHR11_65590899_65595250	PACS1
CHR11_65778323_65782574	KLC2
CHR11_65789180_65793451	RAB1B
CHR11_65798771_65803021	CNIH2
CHR11_65812398_65816696	MGC33486,YIF1A
CHR11_65868364_65875171	B3GNT1,BRMS1
CHR11_65894937_65899646	SLC29A2
CHR11_65941550_65945887	NPAS4
CHR11_65962103_65966380	MRPL11
CHR11_65987470_65991740	PELI3
CHR11_66000970_66006986	DPP3
CHR11_66029621_66035451	BBS1
CHR11_66067466_66073747	ACTN3,ZDHHC24
CHR11_66091842_66096123	CTSF
CHR11_66113765_66120630	CCDC87,CCS
CHR11_66137172_66141442	RBM14
CHR11_66155337_66163527	RBM4
CHR11_66201101_66205410	RBM4B
CHR11_66265282_66273190	FLJ22531
CHR11_66363958_66368213	RCE1
CHR11_66378048_66382298	LRFN4
CHR11_66639815_66644823	no_genemapped
CHR11_66760560_66764810	no_genemapped
CHR11_66787012_66791412	ADRBK1
CHR11_66797083_66801333	ADRBK1
CHR11_66809894_66814144	ANKRD13D
CHR11_66821322_66828422	ANKRD13D,SSH3
CHR11_66896840_66901282	CLCF1
CHR11_66912498_66916748	RAD9A
CHR11_66924476_66929452	TBC1D10C
CHR11_66943814_66948070	KIAA1394
CHR11_66949010_66953304	RPS6KB2
CHR11_66960978_66965229	PTPRCAP
CHR11_66966759_66971339	CORO1B
CHR11_66972961_66980276	CABP4
CHR11_66992534_66996784	TMEM134
CHR11_67003596_67007923	AIP
CHR11_67027666_67036178	CDK2AP2,PITPNM1
CHR11_67046693_67050943	CABP2
CHR11_67104358_67108611	GSTP1
CHR11_67127482_67134253	NDUFV1
CHR11_67138495_67142745	no_genemapped
CHR11_67153218_67157477	NUDT8
CHR11_67527365_67535162	ALDH3B1,UNC93B1
CHR11_67551184_67555434	NDUFS8
CHR11_67559558_67567772	TCIRG1
CHR11_67644562_67648934	CHKA
CHR11_67736610_67740860	SUV420H1
CHR11_67791539_67799497	C11orf24
CHR11_67833210_67837460	LRP5
CHR11_67981274_67985563	SAPS3
CHR11_68205102_68209360	GAL
CHR11_68274745_68279078	MTL5
CHR11_68424447_68431379	MRPL21
CHR11_68536494_68540811	MRGPRF
CHR11_68569440_68573739	TPCN2
CHR11_69161553_69165876	CCND1
CHR11_69198513_69202846	ORAOV1
CHR11_69227206_69231787	FGF19
CHR11_69298602_69302852	FGF4
CHR11_69342379_69346629	FGF3
CHR11_69598555_69603043	TMEM16A
CHR11_69723416_69727818	FADD
CHR11_69790970_69795240	PPFIA1
CHR11_69918791_69923047	CTTN
CHR11_70836297_70842651	NADSYN1
CHR11_70995385_70999635	N/A
CHR11_71314230_71320636	RNF121
CHR11_71399484_71406978	no_genemapped
CHR11_71466052_71472721	LRRC51
CHR11_71491193_71495470	C11orf59
CHR11_71500713_71504974	C11orf51
CHR11_71609972_71616788	no_genemapped
CHR11_71632100_71636352	PHOX2A
CHR11_71822466_71826726	CLPB
CHR11_72030373_72034623	PDE2A
CHR11_72199598_72203857	ATG16L2
CHR11_72528004_72534239	FCHSD2
CHR11_72603491_72607899	P2RY2
CHR11_72693816_72698066	ARHGEF17
CHR11_72985989_72990376	KIAA0280
CHR11_73031370_73037107	PLEKHB1
CHR11_73262180_73269054	CHCHD8,N/A,WDR71
CHR11_73370750_73375037	UCP2
CHR11_73556504_73563026	DKFZP586P0123,PPME1
CHR11_73786372_73790650	PGM2L1
CHR11_73878632_73886109	MGC12965
CHR11_73977776_73982047	POLD3
CHR11_74119084_74123375	CHRDL2
CHR11_74328821_74341309	SPCS2
CHR11_74739626_74744021	ARRB1
CHR11_74784709_74788996	RPS3
CHR11_74818005_74822381	FLJ33790
CHR11_74840270_74844520	GDPD5
CHR11_74913765_74918015	GDPD5
CHR11_74947317_74954537	SERPINH1
CHR11_75056043_75060627	MAP6
CHR11_75153936_75158205	DGAT2
CHR11_75200422_75204699	UVRAG
CHR11_75594391_75602951	WNT11
CHR11_75766516_75773134	N/A,PRKRIR
CHR11_75830216_75838471	LOC645946
CHR11_76057793_76062939	LRRC32
CHR11_76168432_76172804	LRRC54
CHR11_76246100_76250397	PHCA
CHR11_76452139_76456437	CAPN5
CHR11_76857632_76866081	PAK1
CHR11_76974827_76979077	AQP11
CHR11_77025745_77029995	CLNS1A
CHR11_77206344_77213028	C11orf67,HBXAP
CHR11_77382610_77386865	INTS4
CHR11_77411184_77415434	KCTD14
CHR11_77467829_77472079	NDUFC2
CHR11_77527580_77531843	ALG8
CHR11_77574011_77580812	LOC283219
CHR11_77805664_77809914	GAB2
CHR11_77962617_77966867	NARS2
CHR11_82120155_82126054	MGC33846
CHR11_82286887_82292705	FLJ25416,PRCP
CHR11_82459782_82464061	RAB30
CHR11_82542360_82546610	PCF11
CHR11_82578928_82583948	no_genemapped
CHR11_82673919_82678562	MDS025
CHR11_85013788_85019462	DLG2,TMEM126B
CHR11_85033192_85037442	TMEM126A
CHR11_85052659_85057321	no_genemapped
CHR11_85456798_85461256	PICALM
CHR11_85629962_85634662	EED
CHR11_85687435_85691777	C11orf73
CHR11_86060138_86064575	ME3
CHR11_86185710_86189998	PRSS23
CHR11_86343198_86347581	FZD4
CHR11_86423047_86427462	TMEM135
CHR11_87547497_87551749	RAB38
CHR11_87709836_87714086	CTSC
CHR11_89595079_89599375	CHORDC1
CHR11_92569993_92574256	SLC36A4
CHR11_92699311_92703564	CCDC67
CHR11_93031024_93035274	KIAA1731
CHR11_93107912_93120858	C11orf54,JOSD3,N/A
CHR11_93153595_93157862	CRSP6
CHR11_93498241_93502492	PANX1
CHR11_93863300_93870188	ANKRD49,MRE11A
CHR11_93913274_93917524	FUT4
CHR11_94137655_94141934	AMOTL1
CHR11_94342992_94349876	HSPC148,JMJD2D
CHR11_94459139_94463420	ENDOD1
CHR11_94603108_94607394	SESN3
CHR11_95159789_95166102	CEP57,FAM76B
CHR11_95296154_95300420	MTMR2
CHR11_95715242_95719492	MAML2
CHR11_95756824_95766209	CCDC82,JRKL
CHR11_100504261_100509965	PGR
CHR11_100958758_100963369	TRPC6
CHR11_101482901_101487539	YAP1
CHR11_101719675_101726517	BIRC2
CHR11_101827912_101832280	TMEM123
CHR11_102467329_102471579	DCUN1D5
CHR11_102481875_102486210	DYNC2H1
CHR11_104982515_104987684	GRIA4
CHR11_105397404_105401664	KIAA1826
CHR11_105450001_105456896	KBTBD3
CHR11_106393631_106397881	GUCY1A2
CHR11_106829656_106833906	CWF19L2
CHR11_106940887_106945171	ALKBH8
CHR11_106963783_106968436	ELMOD1,LOC643923
CHR11_107233980_107238364	SLC35F2
CHR11_107300986_107307729	RAB39,SLC35F2
CHR11_107493967_107498270	ACAT1
CHR11_107595268_107602007	NPAT
CHR11_107842688_107846941	C11orf65
CHR11_107873573_107877823	KDELC2
CHR11_108037513_108041807	DDX10
CHR11_108794584_108798834	LOC399947
CHR11_109668499_109676147	RDX
CHR11_110887219_110891774	BTG4,FLJ46266
CHR11_110912942_110921162	LAYN
CHR11_110974879_110979129	SNF1LK2
CHR11_111141556_111145879	PPP2R1B
CHR11_111251938_111256224	C11orf1
CHR11_111309820_111314070	DIXDC1
CHR11_111349783_111354035	DIXDC1
CHR11_111397880_111402137	DLAT
CHR11_111446720_111454909	C11orf57
CHR11_111459306_111466200	SDHD,TIMM8B
CHR11_111598801_111603083	PTS
CHR11_112333867_112338118	NCAM1
CHR11_112687014_112692942	TTC12
CHR11_112760222_112764472	ANKK1
CHR11_113148885_113156477	ZW10
CHR11_113250689_113254966	USP28
CHR11_113432140_113437247	ZBTB16
CHR11_113773047_113779943	RBM7
CHR11_113811861_113816165	REXO2
CHR11_114879572_114883951	no_genemapped
CHR11_116148163_116152414	BUD13
CHR11_116163169_116171322	APOA5,ZNF259
CHR11_116473453_116477703	KIAA0999
CHR11_116516734_116520999	PAFAH1B2
CHR11_116551606_116555898	SIDT2
CHR11_116605119_116611521	DKFZp547C195,PCSK7
CHR11_116690971_116695682	BACE1
CHR11_116700280_116704530	CEP164
CHR11_117199894_117207517	FXYD2
CHR11_117251816_117256077	FXYD6
CHR11_117520608_117524858	SCN4B
CHR11_117527997_117532247	SCN4B
CHR11_117732011_117736278	UBE4A
CHR11_117773813_117778306	ATP5L
CHR11_117808914_117814630	FLJ11783
CHR11_117899919_117907894	LOC143941,TMEM25
CHR11_117941089_117949137	ARCN1
CHR11_117978922_117984317	PHLDB1
CHR11_118166048_118170582	DDX6
CHR11_118277516_118281766	BCL9L
CHR11_118344126_118348376	FOXR1
CHR11_118370561_118374811	CCDC84
CHR11_118390950_118397767	RPS25,TRAPPC4
CHR11_118404735_118410281	SLC37A4
CHR11_118432283_118436622	HYOU1
CHR11_118440202_118444488	VPS11
CHR11_118457296_118464656	HMBS
CHR11_118476993_118484153	DPAGT1,TMEM24
CHR11_118493997_118500266	MIZF
CHR11_118521459_118526636	ABCG4
CHR11_118541149_118545439	no_genemapped
CHR11_118578699_118582949	CBL
CHR11_118692290_118696550	MCAM
CHR11_118706946_118711429	RNF26
CHR11_118739352_118743602	USP2
CHR11_118756777_118761131	USP2
CHR11_118798314_118803548	THY1
CHR11_119103714_119108145	PVRL1
CHR11_119513262_119517573	TRIM29
CHR11_119541394_119545644	no_genemapped
CHR11_119583456_119587706	OAF
CHR11_119612677_119617005	POU2F3
CHR11_119709655_119713905	ARHGEF12
CHR11_120396539_120400789	LRRC35
CHR11_120665136_120669568	SC5DL
CHR11_120824629_120828879	SORL1
CHR11_122028139_122032403	STS-1
CHR11_122255182_122262616	C11orf63
CHR11_122434431_122441554	HSPA8
CHR11_122570119_122574717	ASAM
CHR11_123029772_123034022	SCN3B
CHR11_123116823_123121073	ZNF202
CHR11_123994480_123998849	TBRG1
CHR11_124045449_124052473	SIAE,SPA17
CHR11_124126569_124130819	VSIG2
CHR11_124131885_124140887	ESAM,N/A
CHR11_124174745_124179009	C11orf61
CHR11_124236991_124241241	ROBO3
CHR11_124248993_124253243	ROBO3
CHR11_124310390_124314656	no_genemapped
CHR11_124325726_124329976	CCDC15
CHR11_124434722_124439191	SLC37A2
CHR11_124484766_124490308	LOC219854
CHR11_124536314_124540564	PKNOX2
CHR11_124866819_124874833	MGC39545
CHR11_124941007_124945376	EI24
CHR11_124964466_124968716	STT3A
CHR11_124997578_125002296	CHEK1
CHR11_125255218_125263636	HYLS1
CHR11_125276100_125281815	DDX25,PUS3
CHR11_125437490_125441897	CDON
CHR11_125583361_125590258	FLJ21103
CHR11_125640764_125647493	FOXRED1,SRPR
CHR11_125654691_125658972	TIRAP
CHR11_125675356_125679919	DCPS
CHR11_125727264_125732055	ST3GAL4
CHR11_126374514_126379201	KIRREL3
CHR11_127896619_127900871	ETS1
CHR11_128065692_128069990	FLI1
CHR11_128263022_128267559	KCNJ5
CHR11_128747544_128751840	BARX2
CHR11_129267364_129274143	NFRKB
CHR11_129374228_129381440	C11orf37,PRDM10
CHR11_129441510_129445775	APLP2
CHR11_129531432_129535717	ST14
CHR11_129686128_129693291	BTBD15
CHR11_129820578_129828731	ADAMTS15
CHR11_130290804_130295072	SNX19
CHR11_132317474_132321747	OPCML
CHR11_133403876_133408126	N/A
CHR11_133440529_133444938	JAM3
CHR11_133596208_133603637	VPS26B,hCAP-D3
CHR11_133625116_133631970	ACAD8,THYN1
CHR11_133786272_133790522	B3GAT1
CHR12_367923_372478	JARID1A
CHR12_381438_385688	CCDC77
CHR12_436303_440553	B4GALNT3
CHR12_728985_733742	WNK1
CHR12_928374_932624	RAD52
CHR12_967164_975045	LOC642821,RAB6IP2
CHR12_1572842_1577092	FBXL14
CHR12_1605172_1609422	WNT5B
CHR12_1667007_1671257	ADIPOR2
CHR12_1897343_1901631	CACNA2D4
CHR12_1983150_1987438	DCP1B
CHR12_2029224_2033739	CACNA1C
CHR12_2770913_2775218	FKBP4
CHR12_2788623_2792937	ITFG2
CHR12_2853149_2860064	FOXM1
CHR12_2866793_2871081	TULP3
CHR12_2935256_2939972	TEAD4
CHR12_3053317_3057616	TSPAN9
CHR12_3260767_3265017	TSPAN9
CHR12_3466659_3475746	PRMT8
CHR12_3852032_3856363	PARP11
CHR12_4249698_4253973	CCND2
CHR12_4297131_4301410	C12orf5
CHR12_4514816_4521398	RAD51AP1
CHR12_4623832_4629302	AKAP3,NDUFA9
CHR12_4785102_4790121	KCNA6
CHR12_6176315_6180625	CD9
CHR12_6286362_6292827	PLEKHG6
CHR12_6320681_6325022	TNFRSF1A
CHR12_6428010_6432260	TAPBPL
CHR12_6449342_6453604	VAMP1
CHR12_6470019_6476218	no_genemapped
CHR12_6510444_6514985	GAPDH
CHR12_6527790_6538998	HOM-TES-103
CHR12_6546930_6551241	NOL1
CHR12_6586037_6590312	CHD4
CHR12_6641781_6646065	ING4
CHR12_6667336_6672430	ZNF384
CHR12_6679320_6683573	C12orf53
CHR12_6699971_6704299	COPS7A
CHR12_6731720_6736030	MLF2
CHR12_6742301_6746551	PTMS
CHR12_6748430_6752695	LAG3
CHR12_6797630_6801993	GPR162
CHR12_6803964_6809198	LEPREL2
CHR12_6827798_6834991	CDCA3,USP5
CHR12_6843455_6847722	TPI1
CHR12_6851960_6856213	SPSB2
CHR12_6880712_6885808	LRRC23
CHR12_6890374_6894770	ENO2
CHR12_6900386_6908492	ATN1
CHR12_6909852_6914102	ATN1
CHR12_6919963_6926764	C12orf57,PTPN6
CHR12_6946753_6953677	EMG1,PHB2
CHR12_6995284_6999603	OACT5
CHR12_7148679_7156630	LOC283314
CHR12_7230043_7234974	PEX5
CHR12_7483179_7491520	CD163L1,LOC642333
CHR12_7979282_7983638	SLC2A3
CHR12_8073125_8077375	FOXJ2
CHR12_8122639_8126889	NECAP1
CHR12_8954915_8960372	PHC1
CHR12_8992757_8997019	M6PR
CHR12_9108183_9112433	no_genemapped
CHR12_10253255_10257508	GABARAPL1
CHR12_10656685_10660950	no_genemapped
CHR12_10766411_10770678	CSDA
CHR12_11214689_11218965	TAS2R14
CHR12_12310263_12314513	LRP6
CHR12_12393686_12402368	LOH12CR1
CHR12_12605795_12610084	DUSP16
CHR12_12652592_12656939	CREBL2
CHR12_12758075_12762413	CDKN1B
CHR12_12854046_12858339	DDX47
CHR12_12931722_12936528	GPRC5A
CHR12_13043595_13047988	HEBP1
CHR12_13085081_13089342	KIAA1467
CHR12_14023569_14027819	GRIN2B
CHR12_14406377_14410679	ATF7IP
CHR12_14814582_14819365	H2AFJ,HIST4H4
CHR12_14844272_14851168	C12orf60,WBP11
CHR12_15363243_15367503	PTPRO
CHR12_15832839_15837101	EPS8
CHR12_15923099_15927513	STRAP
CHR12_15951872_15956294	DERA
CHR12_19170452_19174746	PLEKHA5
CHR12_19480399_19485531	AEBP2
CHR12_20409963_20414213	PDE3A
CHR12_21478377_21482657	FLJ22028
CHR12_21542544_21549296	GOLT1B,RECQL
CHR12_21701238_21705543	LDHB
CHR12_21818132_21822514	KCNJ8
CHR12_21984853_21989103	ABCC9
CHR12_22086925_22091175	CMAS
CHR12_22377689_22382415	ST8SIA1
CHR12_22587969_22592219	KIAA0528
CHR12_22665775_22670140	ETNK1
CHR12_23993154_23997404	SOX5
CHR12_24605897_24610150	SOX5
CHR12_24943009_24950089	BCAT1
CHR12_25235965_25242861	CASC1,LOC144363
CHR12_25294337_25298621	KRAS
CHR12_25999728_26004014	RASSF8
CHR12_26168363_26172770	BHLHB3
CHR12_26876648_26880898	ITPR2
CHR12_26979082_26985710	C12orf11
CHR12_27057655_27062031	TM7SF3
CHR12_27063249_27067499	SURB7
CHR12_27284872_27289124	STK38L
CHR12_27373553_27378004	ARNTL2
CHR12_27564811_27569158	PPFIBP1
CHR12_27751495_27755789	MRPS35
CHR12_27820953_27825244	KLHDC5
CHR12_28013411_28019683	PTHLH
CHR12_29189998_29194248	MLSTD1
CHR12_29424594_29428910	ERGIC2
CHR12_30739268_30743518	IPO8
CHR12_30794575_30802215	C1QDC1
CHR12_31162742_31169167	OVOS2
CHR12_31364970_31369272	FLJ13224,LOC645593
CHR12_31369556_31373888	FAM60A
CHR12_31633893_31638719	MGC24039
CHR12_31699887_31704638	MGC50559
CHR12_31772501_31776819	LOC196394
CHR12_32000119_32007517	C12orf35
CHR12_32147951_32152201	BICD1
CHR12_32542860_32547120	FGD4
CHR12_32719990_32724280	DNM1L
CHR12_32799327_32803580	YARS2
CHR12_34062982_34067465	ALG10
CHR12_36993462_36997712	KCR1
CHR12_37584928_37589187	CPNE8
CHR12_38122305_38126685	KIF21A
CHR12_38298960_38307036	ABCD2,C12orf40
CHR12_40823988_40830022	GLT8D3
CHR12_40917555_40921817	YAF2
CHR12_41002713_41009699	PPHLN1,ZCRB1
CHR12_42434582_42442356	IRAK4,PUS7L
CHR12_42485569_42489945	PTK9
CHR12_43730399_43734649	DBX2
CHR12_43892669_43900771	PLEKHA9,TMEM16F
CHR12_44406258_44411465	LOC400027
CHR12_44948074_44952521	SLC38A1
CHR12_45052064_45056321	SLC38A2
CHR12_45759165_45763501	AMIGO2
CHR12_46385286_46389541	FLJ21908
CHR12_46438009_46442388	RAPGEF3
CHR12_46449757_46454037	FLJ20489
CHR12_46499174_46503424	HDAC7A
CHR12_46640156_46645008	TMEM106C
CHR12_46683778_46688028	COL2A1
CHR12_46782472_46789542	no_genemapped
CHR12_46795927_46803566	PFKM
CHR12_46836802_46841144	ASB8
CHR12_47030094_47034441	ZNF641
CHR12_47358993_47365770	C12orf41
CHR12_47396298_47400548	CCNT1
CHR12_47463429_47467679	ADCY6
CHR12_47468337_47472646	ADCY6
CHR12_47495278_47499530	CACNB3
CHR12_47531433_47535724	DDX23
CHR12_47545170_47549420	RND1
CHR12_47604799_47609060	FKBP11
CHR12_47636647_47641077	ARF3
CHR12_47650798_47659414	WNT10B
CHR12_47678605_47682855	DDN
CHR12_47698070_47702359	PRKAG1
CHR12_47734624_47738874	MLL2
CHR12_47749292_47753573	RHEBL1
CHR12_47789929_47794415	LMBR1L
CHR12_47810639_47815071	K-ALPHA-1
CHR12_47868333_47872628	TUBA3
CHR12_47941631_47945920	TUBA6
CHR12_47999828_48008126	TROAP
CHR12_48023807_48028057	FLJ13236
CHR12_48044024_48048309	SPATS2
CHR12_48215706_48219956	KCNH3
CHR12_48245739_48251678	MCRS1
CHR12_48300119_48304419	N/A
CHR12_48307093_48311343	PRPF40B
CHR12_48386512_48390964	FMNL3
CHR12_48418126_48422970	TEGT
CHR12_48475877_48480127	KIAA1602
CHR12_48522392_48526642	LOC144233
CHR12_48704738_48708993	RACGAP1
CHR12_48761778_48766211	SMARCD1
CHR12_48788666_48792916	C12orf62
CHR12_48846616_48850870	LASS5
CHR12_48901943_48906193	LIMA1
CHR12_48962789_48967057	LIMA1
CHR12_49075916_49081728	LARP4,LOC121006
CHR12_49181534_49185906	DIP2B
CHR12_49440627_49445091	ATF1
CHR12_49601535_49605833	METTL7A
CHR12_49705659_49711780	SLC11A2
CHR12_49724850_49729152	LETMD1
CHR12_49762656_49767100	no_genemapped
CHR12_49852084_49856431	TFCP2
CHR12_49876168_49880418	POU6F1
CHR12_49896994_49901244	POU6F1
CHR12_49915392_49919643	DAZAP2
CHR12_49949499_49953969	LOC57228
CHR12_50267786_50272036	SCN8A
CHR12_50579835_50588218	no_genemapped
CHR12_50628217_50632518	ACVR1B
CHR12_50683514_50691321	GRASP
CHR12_50714265_50718515	NR4A1
CHR12_50727957_50732257	NR4A1
CHR12_50746572_50750840	C12orf44
CHR12_50871255_50875551	no_genemapped
CHR12_51000686_51004938	no_genemapped
CHR12_51584000_51588627	KRT8
CHR12_51683018_51687276	EIF4B
CHR12_51723576_51730864	N/A,TENC1
CHR12_51758655_51762905	SPRYD3
CHR12_51774202_51779582	IGFBP6
CHR12_51857298_51864147	CSAD,ZNF740
CHR12_51928203_51933625	MFSD5
CHR12_51944883_51949567	ESPL1
CHR12_51972083_51980778	C12orf10,PFDN5
CHR12_52000891_52005147	AAAS
CHR12_52056744_52060995	SP1
CHR12_52118212_52122552	PRR13
CHR12_52128652_52135585	PCBP2
CHR12_52177471_52183211	MAP3K12,TARBP2
CHR12_52305295_52309903	ATF7
CHR12_52351948_52360196	ATP5G2
CHR12_52406729_52411008	CALCOCO1
CHR12_52631480_52637334	HOXC12
CHR12_52661720_52665989	HOXC10
CHR12_52676643_52680919	HOXC9
CHR12_52685656_52689906	HOXC8
CHR12_52693439_52697927	HOXC4,HOXC6
CHR12_52709598_52713848	HOXC5
CHR12_52730427_52734677	HOXC4
CHR12_52957254_52966681	CBX5,HNRPA1,RP11-78J21.1
CHR12_53001677_53005948	COPZ1
CHR12_53098552_53102817	ITGA5
CHR12_54358185_54362435	METTL7B
CHR12_54387002_54391449	ITGA7
CHR12_54392587_54396849	BLOC1S1
CHR12_54407650_54412677	CD63
CHR12_54419830_54424080	GDF11
CHR12_54495548_54501273	CIP29
CHR12_54507436_54514952	DNAJC14,LOC440104
CHR12_54606413_54612905	DGKA,WIBG
CHR12_54643325_54649593	CDK2,SILV
CHR12_54650526_54654878	RAB5B
CHR12_54673809_54678414	SUOX
CHR12_54718452_54722945	RPS26
CHR12_54756658_54761005	ERBB3
CHR12_54781155_54785466	PA2G4
CHR12_54793140_54799058	RPL41
CHR12_54804820_54809245	FAM62A
CHR12_54828970_54834673	MYL6B
CHR12_54834912_54839193	MYL6
CHR12_54868772_54873118	SMARCC2
CHR12_54900917_54905523	OBFC2B,RNF41
CHR12_54943492_54948482	COQ10A
CHR12_54979535_54983942	CS
CHR12_54995280_54999887	TMEM4
CHR12_55013044_55019812	IL23A,USP52
CHR12_55039374_55046350	APOF,STAT2
CHR12_55128683_55132950	TIMELESS
CHR12_55145128_55149378	SPRYD4
CHR12_55198492_55202816	RBMS2
CHR12_55315667_55319930	BAZ2A
CHR12_55325274_55329619	ATP5B
CHR12_55367406_55371656	PTGES3
CHR12_55404460_55408850	NACA
CHR12_55431636_55435913	PRIM1
CHR12_55685747_55689997	ZBTB39
CHR12_55758063_55762319	KIAA0286
CHR12_55765656_55769906	NAB2
CHR12_55805042_55809709	LRP1
CHR12_55906260_55910568	SHMT2
CHR12_55919992_55924312	NDUFA4L2
CHR12_56110305_56115559	N/A
CHR12_56136700_56144464	GLI1
CHR12_56164617_56172364	MARS
CHR12_56199425_56206649	DDIT3,MBD6
CHR12_56226421_56231038	DCTN2,KIF5A
CHR12_56267823_56272073	no_genemapped
CHR12_56281370_56285633	DTX3
CHR12_56286867_56292712	GEFT,N/A
CHR12_56296459_56301148	SLC26A10
CHR12_56308665_56316752	B4GALNT1
CHR12_56370652_56374959	OS9
CHR12_56417546_56425851	CENTG1
CHR12_56431594_56438483	CDK4,MARCH9
CHR12_56446395_56456022	CYP27B1,METTL1
CHR12_56459325_56463589	TSFM
CHR12_56525979_56530289	CTDSP2
CHR12_56618113_56622461	XRCC6BP1
CHR12_57598844_57604029	LRIG3
CHR12_60936904_60941204	USP15
CHR12_61143366_61147645	MON2
CHR12_61282731_61286981	C12orf61
CHR12_61613350_61618696	LOC645085,PPM1H
CHR12_62456403_62460667	TMEM5
CHR12_62521307_62525557	SRGAP1
CHR12_62901550_62905819	FLJ32549
CHR12_63080999_63085249	XPOT
CHR12_63128666_63136442	LOC653581,TBK1
CHR12_63287059_63291309	RASSF3
CHR12_63438704_63442979	GNS
CHR12_63846137_63850387	LEMD3
CHR12_64810042_64814300	C12orf31
CHR12_64849281_64853574	TMBIM4
CHR12_65945915_65950381	CAND1
CHR12_66325324_66329770	DYRK2
CHR12_67287418_67291740	RAP1B
CHR12_67363497_67367822	NUP107
CHR12_67422702_67427011	SLC35E3
CHR12_67484734_67490023	MDM2,N/A
CHR12_67612468_67616746	CPM
CHR12_68036298_68040645	YEATS4
CHR12_68146952_68151202	FRS2
CHR12_68261974_68266257	CCT2
CHR12_68415004_68420204	RAB3IP
CHR12_68919988_68924246	CNOT2
CHR12_69042828_69047439	KCNMB4
CHR12_70340550_70347405	PSRC2,THAP2
CHR12_70362644_70367295	TMEM19
CHR12_70431420_70435674	RAB21
CHR12_70516305_70520555	TBC1D15
CHR12_70949229_70955982	LOC283392,TRHDE
CHR12_73214413_73218663	LOC552889
CHR12_74067655_74074469	CAPS2
CHR12_74190905_74195168	no_genemapped
CHR12_74710875_74715284	PHLDA1
CHR12_74763964_74768217	NAP1L1
CHR12_75263821_75269838	C12orf58
CHR12_75476864_75481220	OSBPL8
CHR12_75677998_75682914	ZDHHC17
CHR12_75796149_75800430	CSRP2
CHR12_75982728_75986978	E2F7
CHR12_78607537_78612421	PAWR
CHR12_78852092_78856866	PPP1R12A
CHR12_79855075_79859325	LIN7A
CHR12_79992439_79996716	N/A
CHR12_81272954_81279803	C12orf26,CCDC59
CHR12_81601564_81606158	TMTC2
CHR12_86944229_86954206	C12orf29,C12orf50
CHR12_87056731_87063624	CEP290
CHR12_87497476_87501869	KITLG
CHR12_88265422_88273927	DUSP6
CHR12_88441916_88447432	GALNT4,WDR51B
CHR12_91062996_91067251	BTG1
CHR12_91846388_91850638	EEA1
CHR12_92292332_92299131	LOC643339,NUDT4
CHR12_92359068_92363657	UBE2N
CHR12_92381900_92387844	MRPL42
CHR12_92484228_92493169	LOC144481,SOCS2
CHR12_92591781_92596373	CRADD
CHR12_93376862_93381112	CCDC41
CHR12_93567705_93571955	TMCC3
CHR12_93920859_93925142	NDUFA12
CHR12_93990589_93994987	NR2C1
CHR12_94132206_94138871	FGD6,VEZT
CHR12_94388552_94392826	METAP2
CHR12_94707766_94712167	NTN4
CHR12_94773369_94777619	SNRPF
CHR12_94857701_94864059	AMDHD1,CCDC38,N/A
CHR12_94952726_94956996	LTA4H
CHR12_95108837_95113162	ELK3
CHR12_95317231_95321854	PCTK2
CHR12_95819258_95826124	NEDD1
CHR12_97430035_97434322	TMPO
CHR12_97508033_97512680	LOC341457,SLC25A3
CHR12_97559708_97566220	APAF1,IKIP
CHR12_98901430_98906063	ANKS1B
CHR12_99060023_99064273	KIAA0701
CHR12_99115204_99121186	ACTR6,LOC643850
CHR12_99182179_99188488	DEPDC4,SCYL2
CHR12_99488119_99492369	GAS2L3
CHR12_100194547_100198797	UTP20
CHR12_100324934_100329203	ARL1
CHR12_100612047_100616350	CHPT1
CHR12_100747977_100752263	GNPTAB
CHR12_100791759_100796009	no_genemapped
CHR12_100979153_100983477	CCDC53
CHR12_101034636_101042645	NUP37
CHR12_101872093_101876365	ASCL1
CHR12_102413126_102417379	C12orf42,N/A
CHR12_102758164_102762605	NT5DC3
CHR12_102844818_102851431	HSP90B1,LOC253724
CHR12_102874076_102878326	no_genemapped
CHR12_102880246_102884519	TDG
CHR12_102978949_102983213	HCFC2
CHR12_103055319_103059670	NFYB
CHR12_103201356_103207375	TXNRD1
CHR12_103218178_103222428	EID3
CHR12_103371407_103375929	CHST11
CHR12_103900744_103905003	C12orf45
CHR12_104001616_104005965	ALDH1L2
CHR12_104022121_104026429	KIAA1033
CHR12_104153292_104157638	DIP13B
CHR12_104245269_104249519	LOC387882
CHR12_105053116_105061441	LOC644542
CHR12_105165056_105169414	CKAP4
CHR12_105217210_105221460	TCP11L2
CHR12_105272118_105276448	POLR3B
CHR12_105497314_105501912	RFX4
CHR12_105689078_105693371	RIC8B
CHR12_105870334_105874584	C12orf23
CHR12_105904276_105908559	MTERFD3
CHR12_106010688_106014955	CRY1
CHR12_106232826_106238608	BTBD11
CHR12_106600208_106604469	PWP1
CHR12_106677900_106682651	PRDM4
CHR12_107429680_107433972	HYPE
CHR12_107477011_107482806	NIFUN,SART3
CHR12_107648659_107653156	no_genemapped
CHR12_107774730_107778980	SSH1
CHR12_107971273_107975523	USP30
CHR12_108014878_108021172	ALKBH2,UNG
CHR12_108396321_108403038	KCTD10,UBE3B
CHR12_108492499_108499185	MMAB,MVK
CHR12_108754845_108759095	TRPV4
CHR12_108801926_108806176	GLTP
CHR12_108818980_108823455	TCHP
CHR12_108917727_108922526	ANKRD13,GIT2
CHR12_109043064_109050305	IFT81
CHR12_109200314_109204626	ATP2A2
CHR12_109325065_109329315	ANAPC7
CHR12_109371732_109376041	ARPC3
CHR12_109387147_109393952	ATPBD1C
CHR12_109420887_109427813	RAD9B,VPS29
CHR12_109504673_109508947	PPTC7
CHR12_109610147_109618159	HVCN1,N/A
CHR12_109664300_109668559	PPP1CC
CHR12_109952711_109956961	CUTL2
CHR12_110285149_110294709	FAM109A
CHR12_110324634_110328884	LNK
CHR12_110521110_110525363	no_genemapped
CHR12_110604754_110611622	ACAD10,BRAP
CHR12_110685228_110689914	ALDH2
CHR12_110760927_110768589	C12orf47,MAPKAPK5
CHR12_110932034_110938818	ERP29,TMEM116
CHR12_111030221_111034480	C12orf30
CHR12_111044263_111048513	TRAFD1
CHR12_111330095_111335326	RPL6
CHR12_111337418_111341845	PTPN11
CHR12_111857131_111861395	OAS3
CHR12_111897156_111901505	OAS2
CHR12_111976544_111980852	DTX1
CHR12_112104271_112111167	DDX54
CHR12_112140151_112146763	IQCD,TPCN1
CHR12_112277260_112281510	LOC196463
CHR12_112392980_112397760	LHX5
CHR12_112887748_112891999	RBM19
CHR12_115198776_115203026	THRAP2
CHR12_115656998_115663726	TMEM118
CHR12_115829643_115833893	FBXW8
CHR12_116020841_116025320	TESC
CHR12_116111746_116116183	FBXO21
CHR12_116283215_116287465	NOS1
CHR12_116935392_116939680	RFC5
CHR12_116982539_116986834	WSB2
CHR12_117025323_117030016	LOC653276
CHR12_117054752_117059061	PEBP1
CHR12_117294184_117299490	TAOK3
CHR12_117900278_117904528	KIAA1853
CHR12_118097477_118101759	HSPB8
CHR12_118586643_118590916	PRKAB1
CHR12_118798725_118802978	CIT
CHR12_118908530_118912780	CCDC64
CHR12_119038191_119042482	RAB35
CHR12_119116146_119126897	GCN1L1,RPLP0
CHR12_119133602_119137852	PXN
CHR12_119221045_119225295	SIRT4
CHR12_119290591_119294841	MSI1
CHR12_119356786_119361060	COX6A1
CHR12_119365129_119372098	15E1.2,TRIAP1
CHR12_119388542_119395441	DYNLL1,SFRS9
CHR12_119414741_119419086	DYNLL1
CHR12_119450586_119457674	COQ5,RNF10
CHR12_119502817_119507084	POP5
CHR12_119559304_119563554	CABP1
CHR12_119605831_119610110	KIAA0152
CHR12_119825383_119830034	no_genemapped
CHR12_119937912_119942183	C12orf43
CHR12_120218122_120223994	CAMKK2
CHR12_120273831_120278085	ANAPC5
CHR12_120318784_120323093	RNF34
CHR12_120501997_120506772	FBXL10
CHR12_120545337_120549725	TMEM142A
CHR12_120715205_120727776	LOC338799
CHR12_120807520_120811840	PSMD9
CHR12_120940743_120945113	BCL7A
CHR12_121250680_121254963	B3GNT4
CHR12_121275787_121280052	DIABLO
CHR12_121316179_121320470	VPS33A
CHR12_121472319_121476569	RSN
CHR12_121550662_121554971	ZCCHC8
CHR12_121574261_121581000	FLJ11021,KNTC1
CHR12_121799823_121804140	DENR
CHR12_121882488_121886741	HIP1R
CHR12_121945853_121950165	VPS37B
CHR12_122016210_122020485	ABCB9
CHR12_122021806_122035649	ABCB9,ARL6IP4
CHR12_122279915_122284745	FLJ38663
CHR12_122321389_122326140	no_genemapped
CHR12_122430772_122435406	SETD8
CHR12_122436055_122440305	SETD8
CHR12_122486256_122490717	MGC7036
CHR12_122505103_122511088	U1SNRNPBP
CHR12_122583270_122587953	FLJ39378
CHR12_122631613_122635863	TMED2
CHR12_122649124_122656606	DDX55
CHR12_122680833_122687700	EIF2B1
CHR12_122718143_122722393	C12orf38
CHR12_122759317_122766535	ATP6V0A2
CHR12_123020122_123026616	CCDC92,ZNF664
CHR12_123386141_123390391	NCOR2
CHR12_123568043_123572293	NCOR2
CHR12_123585352_123589602	NCOR2
CHR12_123913532_123917846	SCARB1
CHR12_123962499_123968860	UBC
CHR12_124003183_124007433	N/A
CHR12_124038841_124045165	BRI3BP,DHX37
CHR12_124112377_124116709	AACS
CHR12_127873744_127877994	SLC15A4
CHR12_128953416_128957666	TMEM132D
CHR12_129209456_129214169	FZD10
CHR12_129385066_129389353	PIWIL1
CHR12_129766029_129770279	RIMBP2
CHR12_129919020_129923485	RAN
CHR12_130758087_130762337	SFRS8
CHR12_130875390_130879662	MMP17
CHR12_130941731_130945981	ULK1
CHR12_130976241_130980744	PUS1
CHR12_130996960_131001210	EP400
CHR12_131191445_131198306	DDX51,NOC4L
CHR12_131634426_131638676	no_genemapped
CHR12_131701975_131706225	P2RX2
CHR12_131770764_131777518	POLE,PXMP2
CHR12_131794008_131798258	PGAM5
CHR12_131847124_131851990	KIAA0692
CHR12_131914333_131918861	GOLGA3
CHR12_131973245_131977767	CHFR
CHR12_132042191_132046465	ZNF605
CHR12_132069628_132073878	ZNF26
CHR12_132120668_132124990	no_genemapped
CHR12_132163609_132168304	ZNF140
CHR12_132213785_132218036	ZNF10
CHR12_132264567_132268967	ZNF268
CHR13_19102379_19106629	HSMPP8
CHR13_19254302_19258582	PSPC1
CHR13_19331650_19339273	LOC400099,ZMYM5
CHR13_19427309_19431569	ZNF198
CHR13_19614677_19618927	GJA3
CHR13_19702317_19708646	GJB6,LOC645885
CHR13_19997193_20001512	CRYL1
CHR13_20035707_20040026	IFT88
CHR13_20171981_20176231	IL17D
CHR13_20374126_20378384	XPO4
CHR13_20532904_20537154	LATS2
CHR13_20609184_20613434	SAP18
CHR13_20644871_20652210	C13orf3,MRP63
CHR13_20930637_20935007	ZDHHC20
CHR13_21075557_21079812	EFHA1
CHR13_23039222_23043472	TNFRSF19
CHR13_23047997_23052388	TNFRSF19
CHR13_23357525_23365059	PCOTH
CHR13_23629360_23633636	SPATA13
CHR13_23778215_23782465	no_genemapped
CHR13_23984198_23988448	PARP4
CHR13_24149194_24153465	ATP12A
CHR13_24394196_24399364	CENPJ,LOC646403
CHR13_24642871_24647925	FLJ25477
CHR13_24758826_24763204	MTMR6
CHR13_24770165_24777194	NUPL1
CHR13_25520196_25526698	TMEM46
CHR13_25693090_25698008	RNF6
CHR13_25723255_25727528	CDK8
CHR13_26026339_26030589	WASF3
CHR13_26643278_26647529	USP12
CHR13_26717195_26726657	LOC646573
CHR13_26738963_26743213	RASL11A
CHR13_26893180_26897430	GTF3A
CHR13_26921961_26926211	MTIF3
CHR13_27090502_27096039	LNX2,MGC9850,POLR1D
CHR13_27261279_27265529	GSH1
CHR13_27388676_27392926	IPF1
CHR13_27571897_27576205	FLT3
CHR13_27966466_27970732	FLT1
CHR13_28127750_28132027	C13orf12
CHR13_29064339_29071221	SLC7A1
CHR13_29321410_29325763	UBL3
CHR13_29778413_29783084	KATNAL1
CHR13_29935634_29941517	HMGB1
CHR13_30086419_30090807	USPL1
CHR13_30374827_30379323	FLJ14834
CHR13_30633282_30637617	HSPH1
CHR13_30668631_30672881	B3GALTL
CHR13_31783312_31788366	LOC646799
CHR13_31899520_31903770	no_genemapped
CHR13_32010165_32014419	PFAAP5
CHR13_32055123_32059436	APRIN
CHR13_32485070_32489320	KL
CHR13_32757142_32761392	STARD13
CHR13_33286733_33291024	RFC3
CHR13_34410955_34415205	NBEA
CHR13_35602693_35606943	DCAMKL1
CHR13_35817703_35821953	SPG20
CHR13_35901132_35905409	CCNA1
CHR13_36287838_36292110	RFXAP
CHR13_36469416_36474977	ALG5,EXOSC8
CHR13_36531026_36535323	FAM48A
CHR13_37818490_37822767	UFM1
CHR13_38155678_38160231	FREM2
CHR13_38506954_38513686	RP11-50D16.3
CHR13_39074451_39078704	LHFP
CHR13_39124313_39128623	COG6
CHR13_40137912_40142234	no_genemapped
CHR13_40242543_40246809	MRPS31
CHR13_40258132_40262484	SLC25A15
CHR13_40393160_40397410	SUGT1L1
CHR13_40530195_40534502	WBP4
CHR13_40603947_40608436	KBTBD6
CHR13_40665952_40670202	KBTBD7
CHR13_40734955_40739213	MTRF1
CHR13_40926185_40930461	RGC32
CHR13_41432471_41436721	RP11-125A7.3
CHR13_41517388_41521638	DGKH
CHR13_41740788_41748031	AKAP11,LOC647031
CHR13_42040294_42047159	TNFSF11
CHR13_42463616_42467877	EPSTI1
CHR13_42491861_42496492	DNAJC15
CHR13_43348468_43355327	RP11-5G9.1
CHR13_43842477_43846759	C13orf21
CHR13_43908229_43912479	TSC22D1
CHR13_44047951_44052201	TSC22D1
CHR13_44458186_44465071	KIAA1704,NUFIP1
CHR13_44589169_44593421	GTF2F2
CHR13_44809979_44816847	N/A,TPT1
CHR13_44886649_44894015	LOC647080
CHR13_44933571_44937890	COG3
CHR13_45524145_45528395	KIAA0853
CHR13_45680583_45684833	RP11-139H14.4
CHR13_45858567_45862885	C13orf18
CHR13_46021803_46026134	LRCH1,N/A
CHR13_46268533_46272868	ESD
CHR13_47472663_47476963	SUCLA2
CHR13_47506203_47510580	NUDT15
CHR13_47566491_47570752	MED4
CHR13_47701806_47706098	ITM2B
CHR13_47772388_47776661	RB1
CHR13_47884019_47891447	P2RY5
CHR13_48004447_48008817	RCBTB2
CHR13_48444559_48449689	FNDC3A
CHR13_48688974_48693224	MLNR
CHR13_48716577_48720863	CDADC1
CHR13_48913010_48917260	SETDB2
CHR13_48964617_48969999	PHF11
CHR13_49056880_49061220	RCBTB1
CHR13_49162840_49167124	EBPL
CHR13_49263917_49268558	KPNA3
CHR13_49407691_49411977	C13orf1
CHR13_49465643_49469951	RFP2
CHR13_49550877_49557640	DLEU1,DLEU2
CHR13_50378427_50382693	DLEU8
CHR13_50691007_50695305	no_genemapped
CHR13_50924385_50931852	INTS6,LOC220433
CHR13_51053144_51060465	WDFY2
CHR13_51275485_51279794	FLJ13639
CHR13_51481050_51487131	ATP7B
CHR13_51600465_51604715	NEK5
CHR13_51628871_51635433	NEK3
CHR13_51921987_51928352	CKAP2,VPS36
CHR13_52086105_52090355	RP11-78J21.1
CHR13_52121490_52125751	SUGT1
CHR13_52211198_52215448	LECT1
CHR13_57100444_57105405	PCDH17
CHR13_59865573_59869829	TDRD3
CHR13_66701714_66705964	PCDH9
CHR13_72196542_72203423	FLJ22624,RP11-11C5.2
CHR13_72250730_72257733	C13orf24,KIAA1008
CHR13_72527642_72532043	KLF5
CHR13_73605293_73609543	KLF12
CHR13_74953501_74957751	TBC1D4
CHR13_75009226_75013487	COMMD6
CHR13_75018427_75022677	UCHL3
CHR13_76357621_76362026	KCTD12
CHR13_76498508_76502786	FBXL3
CHR13_76798428_76802678	MYCBP2
CHR13_77390184_77395404	EDNRB
CHR13_78074946_78079196	POU4F1
CHR13_78130565_78134815	C13orf7
CHR13_78877168_78881424	C13orf10
CHR13_78949787_78954281	NDFIP2
CHR13_79810223_79816587	SPRY2
CHR13_87119370_87123712	SLITRK5
CHR13_90793709_90798824	C13orf25
CHR13_92673595_92677980	GPC6
CHR13_93929034_93933424	DCT
CHR13_94045709_94052907	GPR180,TGDS
CHR13_94161640_94165890	SOX21
CHR13_94999460_95003729	CLDN10
CHR13_95123911_95130677	DNAJC3,LOC643011
CHR13_95502888_95507237	UGCGL2
CHR13_95537593_95541867	HS6ST3
CHR13_96669074_96673372	MBNL2
CHR13_96880974_96885469	RAP2A
CHR13_97423449_97427699	RANBP5
CHR13_97589241_97594255	FARP1,LOC643176
CHR13_98026600_98030850	STK24
CHR13_98202135_98206409	SLC15A1
CHR13_98535911_98540161	DOCK9
CHR13_98647608_98651913	PHGDHL1
CHR13_98948171_98955175	TM9SF2
CHR13_99053436_99057686	CLYBL
CHR13_99421429_99425679	ZIC5
CHR13_99428819_99433069	ZIC2
CHR13_99535837_99540147	PCCA
CHR13_100124300_100128550	TMTC4
CHR13_100865957_100870344	VGCNL1
CHR13_101366246_101370496	FGF14
CHR13_101851374_101855625	FGF14
CHR13_102043853_102048133	TPP2
CHR13_102223393_102227643	RP11-484I6.3
CHR13_102245899_102252858	BIVM,KDELC1
CHR13_102292674_102296955	ERCC5
CHR13_105984566_105988838	EFNB2
CHR13_106017712_106021986	FLJ10154
CHR13_107664381_107669600	LIG4
CHR13_109236165_109240415	IRS2
CHR13_109754131_109760959	COL4A1
CHR13_110062438_110070201	FLJ10769
CHR13_110155689_110166534	FLJ12118,ING1
CHR13_110364604_110368917	ANKRD10
CHR13_110562124_110566532	ARHGEF7
CHR13_110600585_110604835	ARHGEF7
CHR13_111766413_111770663	SOX1
CHR13_112289690_112293982	TUBGCP3
CHR13_112389143_112393393	ATP11A
CHR13_112700138_112704818	MCF2L
CHR13_112804605_112808855	F7
CHR13_112907556_112914484	CUL4A,PCID2
CHR13_112996101_113000444	LAMP1
CHR13_113189810_113196524	DCUN1D2,TMCO3
CHR13_113283556_113287806	TFDP1
CHR13_113359752_113364002	ATP4B
CHR13_113543412_113547668	GAS6
CHR13_113556274_113560524	GAS6
CHR13_113567900_113572150	no_genemapped
CHR13_113915438_113919697	RASA3
CHR13_114014975_114019407	CDC16
CHR13_114061679_114065954	UPF3A
CHR13_114094616_114098866	C13orf8
CHR14_18994573_18998829	FLJ39632
CHR14_19843187_19847476	TTC5
CHR14_19866623_19874797	CCNB1IP1
CHR14_19878135_19882388	PARP2
CHR14_19950670_19954920	TEP1
CHR14_19989629_19996538	APEX1,OSGEP
CHR14_19998636_20002976	TMEM55B
CHR14_20003881_20008186	NP
CHR14_20218711_20227525	ANG,RNASE4
CHR14_20524304_20528735	FLJ20859
CHR14_20562296_20569261	C14orf8,NDRG2
CHR14_20604866_20609116	FLJ10357
CHR14_20635588_20640139	LOC643382,ZNF219
CHR14_20642541_20646791	no_genemapped
CHR14_20806618_20810926	HNRPC
CHR14_20921515_20925765	SUPT16H
CHR14_20974492_20978742	CHD8
CHR14_21011735_21018461	C14orf92,RAB2B
CHR14_21048491_21052792	METTL3,N/A
CHR14_21063452_21067702	SALL2
CHR14_22127202_22131469	DAD1
CHR14_22133486_22141195	ABHD4
CHR14_22302070_22306550	OXA1L
CHR14_22365435_22369704	MRPL52
CHR14_22372132_22376397	MMP14
CHR14_22407299_22411580	LRP10
CHR14_22457419_22461727	RBM23
CHR14_22467653_22472001	PRMT5
CHR14_22495372_22499680	C14orf94
CHR14_22515522_22519772	JUB
CHR14_22520637_22525191	JUB
CHR14_22546535_22552692	C14orf93
CHR14_22573190_22577449	PSMB5
CHR14_22588438_22600058	CDH24
CHR14_22631055_22638163	ACIN1,C14orf119
CHR14_22654989_22661814	CEBPE,LOC643712
CHR14_22824323_22828573	KIAA1443
CHR14_22837746_22846625	N/A,PPP1R3E
CHR14_22890569_22895420	SLC22A17
CHR14_22900742_22908182	EFS
CHR14_22908357_22916861	CMTM5,IL17E
CHR14_23005245_23009554	C14orf120
CHR14_23064904_23070480	ZFHX2
CHR14_23089942_23096086	THTPA,ZNF409
CHR14_23102931_23110619	AP1G2,N/A
CHR14_23117084_23121334	JPH4
CHR14_23583722_23591795	C14orf121
CHR14_23650360_23657563	WDR23
CHR14_23667107_23675970	LOC161247
CHR14_23679887_23689195	C14orf122,RNF31
CHR14_23696871_23701940	ISGF3G
CHR14_23707573_23712267	REC8L1
CHR14_23727116_23731464	IPO4
CHR14_23733332_23738222	TM9SF1
CHR14_23752275_23758611	CHMP4A,MDP-1
CHR14_23767987_23774913	GMPR2,NEDD8
CHR14_23780751_23785206	TINF2
CHR14_23809833_23814143	RABGGTA
CHR14_23835424_23842285	C14orf21,DHRS1
CHR14_23903593_23907999	NFATC4
CHR14_23965515_23972071	UNQ755
CHR14_23980749_23985347	C14orf124
CHR14_26135756_26140300	NOVA1
CHR14_28301300_28306787	FOXG1B
CHR14_30094627_30098883	KIAA1333
CHR14_30157771_30162045	SCFD1
CHR14_30561124_30568840	AP4S1
CHR14_30745524_30749774	HECTD1
CHR14_30958738_30962988	C14orf125
CHR14_30995632_30999918	C14orf126
CHR14_31096915_31101178	NUBPL
CHR14_31612533_31619019	ARHGAP5
CHR14_32474699_32479023	NPAS3
CHR14_33489033_33493537	EGLN3
CHR14_34000447_34004813	C14orf147
CHR14_34077917_34082167	C14orf11
CHR14_34168162_34172595	SNX6
CHR14_34251946_34257149	CFL2
CHR14_34413854_34418104	BAZ1A
CHR14_34518481_34522737	SRP54
CHR14_34581819_34586110	C14orf24
CHR14_34658008_34664770	KIAA0391
CHR14_34827824_34832153	PSMA6
CHR14_35069498_35073748	INSM2
CHR14_35347433_35351683	GARNL1
CHR14_35361847_35366117	BRMS1L
CHR14_35858834_35863096	MBIP
CHR14_36054771_36062615	TITF1
CHR14_36120787_36125037	NKX2-8
CHR14_36182541_36186791	FLJ42220
CHR14_36197155_36201606	PAX9
CHR14_37133239_37137740	FOXA1
CHR14_38641438_38645688	SEC23A
CHR14_38649738_38653989	SIP1
CHR14_38708519_38714976	PNN,TRAPPC6B
CHR14_38800746_38806950	CTAGE5
CHR14_38970621_38974927	FBXO33
CHR14_41143589_41147843	LRFN5
CHR14_44432756_44437013	C14orf28
CHR14_44497660_44504400	BTBD5
CHR14_44619573_44623823	PRPF39
CHR14_44671385_44677772	FANCM
CHR14_44791396_44795646	C14orf106
CHR14_47212953_47217203	MAMDC1
CHR14_49122069_49126344	RPS29
CHR14_49131664_49139132	N/A,PPIL5
CHR14_49153738_49160606	MGAT2,RPL36AL
CHR14_49169658_49173985	C14orf104
CHR14_49223933_49230384	KLHDC1,POLE2
CHR14_49301036_49305391	KLHDC2
CHR14_49388539_49392789	SDCCAG1
CHR14_49426070_49430338	ARF6
CHR14_49652276_49656568	C14orf138
CHR14_49767001_49771251	SOS2
CHR14_49845296_49852197	ATP5S
CHR14_49931617_49935867	CDKL1
CHR14_50068262_50072626	MAP4K5
CHR14_50092999_50097339	SPG3A
CHR14_50204022_50208273	SAV1
CHR14_50366839_50371089	NIN
CHR14_50480234_50484484	PYGL
CHR14_50630794_50636029	TRIM9
CHR14_50773185_50777435	TXNDC
CHR14_51184877_51189164	FRMD6
CHR14_51393699_51397949	GNG2
CHR14_51522442_51526775	C14orf166
CHR14_51800680_51804930	PTGDR
CHR14_52085092_52092463	GPR137C
CHR14_52231419_52235682	ERO1L
CHR14_52240167_52244417	PSMC6
CHR14_52263181_52267431	STYX
CHR14_52327188_52331633	GNPNAT1
CHR14_52486710_52491065	PLEKHC1
CHR14_52688922_52693250	DDHD1
CHR14_53490270_53496862	BMP4
CHR14_53929962_53934225	CDKN3
CHR14_53977148_53981399	CNIH
CHR14_54024698_54028994	GMFB
CHR14_54042836_54047123	CGRRF1
CHR14_54095648_54105136	LOC645602,SAMD4A
CHR14_54438529_54442792	GCH1
CHR14_54560093_54567057	SOCS4,WDHD1
CHR14_54584631_54588903	C14orf32
CHR14_54662236_54666507	LGALS3
[truncated: 9,030 more rows]

## Sheet: fNSC_K4_32007202
CHR1_14004_23197	MGC52000
CHR1_845509_851733	no_genemapped
CHR1_857508_865302	SAMD11
CHR1_878575_888015	KLHL17
CHR1_888239_892494	PLEKHN1
CHR1_924583_928833	HES4
CHR1_941865_946115	AGRN
CHR1_973728_977978	AGRN
CHR1_1012129_1016379	C1orf159
CHR1_1016569_1020917	C1orf159
CHR1_1040574_1044838	C1orf159
CHR1_1095648_1099898	TTLL10
CHR1_1101439_1108298	TTLL10
CHR1_1131202_1135452	TNFRSF18
CHR1_1138625_1142911	TNFRSF4
CHR1_1153364_1160774	SDF4
CHR1_1198171_1202597	UBE2J2
CHR1_1203667_1208188	SCNN1D
CHR1_1227753_1238352	CENTB5
CHR1_1273564_1278123	DVL1
CHR1_1499077_1503625	SSU72
CHR1_1537235_1542010	MIB2
CHR1_1553920_1558195	MMP23B
CHR1_1699019_1704868	NADK
CHR1_1811549_1815855	GNB1
CHR1_1839346_1844065	no_genemapped
CHR1_1937202_1941461	GABRD
CHR1_1968268_1972697	PRKCZ
CHR1_2022514_2026764	PRKCZ
CHR1_2115290_2119574	C1orf86
CHR1_2128282_2132532	C1orf86
CHR1_2133269_2138980	C1orf86
CHR1_2146493_2150743	SKI
CHR1_2299361_2303611	no_genemapped
CHR1_2309638_2316506	RER1
CHR1_2333079_2337370	PEX10
CHR1_2394113_2401936	PLCH2
CHR1_2447140_2455044	HES5
CHR1_2478421_2482671	no_genemapped
CHR1_2484417_2490113	TNFRSF14
CHR1_2504596_2508867	no_genemapped
CHR1_2972103_2977693	PRDM16
CHR1_3357516_3361766	ARHGEF16
CHR1_3366481_3373178	ARHGEF16
CHR1_3437122_3441372	no_genemapped
CHR1_3517169_3522106	no_genemapped
CHR1_3555488_3560004	WDR8
CHR1_3651912_3659576	CCDC27
CHR1_3702178_3706428	LRRC47
CHR1_3760204_3767122	DFFB
CHR1_3805959_3810209	no_genemapped
CHR1_4611151_4615714	AJAP1
CHR1_6005466_6009716	KCNAB2
CHR1_6113636_6117886	CHD5
CHR1_6160345_6166270	CHD5
CHR1_6181474_6195325	C1orf188
CHR1_6222731_6226981	HES3
CHR1_6242872_6250168	GPR153
CHR1_6375258_6379913	ACOT7
CHR1_6401816_6408184	HES2
CHR1_6427189_6431439	ESPN
CHR1_6448092_6452342	TNFRSF25
CHR1_6478593_6483559	PLEKHG5
CHR1_6534520_6540745	TAS1R1
CHR1_6559197_6563944	no_genemapped
CHR1_6584748_6589148	KLHL21
CHR1_6592831_6597081	PHF13
CHR1_6604011_6608588	THAP3
CHR1_6683699_6687963	DNAJC11
CHR1_6764470_6768906	CAMTA1
CHR1_7371425_7375675	no_genemapped
CHR1_7750415_7754745	VAMP3
CHR1_7763466_7768099	PER3
CHR1_7940879_7945129	PARK7
CHR1_8008193_8012443	ERRFI1
CHR1_8799217_8803611	RERE
CHR1_8860529_8868314	ENO1
CHR1_9111066_9115316	GPR157
CHR1_9213920_9218199	H6PD
CHR1_9272070_9276320	SPSB1
CHR1_9346693_9350943	SPSB1
CHR1_9518628_9522894	no_genemapped
CHR1_9568066_9572316	no_genemapped
CHR1_9630889_9635139	PIK3CD
CHR1_9805879_9814416	no_genemapped
CHR1_9892136_9896403	CTNNBIP1
CHR1_9922573_9928913	NMNAT1
CHR1_9976341_9980610	RBP7
CHR1_10012129_10016990	UBE4B
CHR1_10189917_10195010	KIF1B
CHR1_10378171_10382474	PGD
CHR1_10409245_10414136	APITD1
CHR1_10454098_10458700	PEX14
CHR1_10619689_10624638	no_genemapped
CHR1_10675799_10680049	CASZ1
CHR1_10991765_10996064	TARDBP
CHR1_11041860_11046178	SRM
CHR1_11081735_11086030	EXOSC10
CHR1_11242533_11248676	UBIAD1
CHR1_11252649_11256899	UBIAD1
CHR1_11481078_11485328	PTCHD2
CHR1_11633518_11640826	FBXO44
CHR1_11662497_11667280	MAD2L2
CHR1_11670865_11675122	C1orf187
CHR1_11715290_11719548	AGTRAP
CHR1_11840816_11845075	NPPB
CHR1_11913832_11918168	PLOD1
CHR1_11950686_11954936	no_genemapped
CHR1_11959455_11963844	MFN2
CHR1_11998598_12002926	no_genemapped
CHR1_12042520_12046770	TNFRSF8
CHR1_12209199_12213449	VPS13D
CHR1_12599305_12603907	DHRS3
CHR1_13712079_13719940	LRRC38
CHR1_13779338_13785303	PDPN
CHR1_13895821_13900071	PRDM2
CHR1_13944962_13949212	PRDM2
CHR1_14794286_14798549	KIAA1026
CHR1_15119712_15123962	KIAA1026
CHR1_15141501_15145751	KIAA1026
CHR1_15349315_15355047	TMEM51
CHR1_15605509_15609777	EFHD2
CHR1_15722394_15726877	DNAJC16
CHR1_15783442_15787692	AGMAT
CHR1_15813124_15817406	DDI2
CHR1_15879913_15884163	PLEKHM2
CHR1_15931895_15936145	SLC25A34
CHR1_15938003_15942253	RP11-169K16.3
CHR1_15952240_15958591	FBLIM1
CHR1_16034192_16038442	N/A
CHR1_16043445_16050723	SPEN
CHR1_16174351_16178601	ZBTB17
CHR1_16216372_16222446	CLCNKA,HSPB7
CHR1_16239358_16243688	CLCNKB
CHR1_16244370_16248620	CLCNKB
CHR1_16271932_16276208	C1orf117
CHR1_16354382_16358651	EPHA2
CHR1_16550785_16555038	FBXO42
CHR1_16635725_16640589	NECAP2,SPATA21
CHR1_16829238_16833868	LOC645719,MGC12760
CHR1_17117531_17124252	CROCC
CHR1_17178972_17184168	MFAP2
CHR1_17198623_17203429	ATP13A2
CHR1_17210104_17214497	ATP13A2
CHR1_17252483_17256752	SDHB
CHR1_17317767_17322017	PADI2
CHR1_17636861_17642307	RCC2
CHR1_17735416_17739666	ARHGEF10L
CHR1_17950930_17955180	ACTL8
CHR1_18303326_18307656	IGSF21
CHR1_18676952_18681202	KLHDC7A
CHR1_19100860_19105159	ALDH4A1
CHR1_19316311_19320561	no_genemapped
CHR1_19408579_19412829	ZUBR1
CHR1_19447385_19454133	KIAA0090
CHR1_19472272_19476522	AFAR3
CHR1_19507906_19514727	AKR7A2,PQLC2
CHR1_19683818_19688094	CAPZB
CHR1_19792553_19796803	C1orf151
CHR1_19838812_19844207	NBL1
CHR1_19859984_19865549	HTR6,LOC645970
CHR1_20077868_20082247	OTUD3
CHR1_20682049_20688359	CAMK2N1
CHR1_20706411_20710741	C1orf166
CHR1_20829034_20833369	PINK1
CHR1_20859688_20864087	DDOST
CHR1_20930970_20935675	SH2D5
CHR1_20984961_20989397	HP1BP3
CHR1_21373067_21379430	EIF4G3
CHR1_21635716_21643439	NBPF3
CHR1_21704955_21709215	ALPL
CHR1_21818371_21822621	RAP1GAP
CHR1_21850125_21854375	RAP1GAP
CHR1_21867631_21871886	RAP1GAP
CHR1_21981321_21986186	USP48
CHR1_22135584_22139837	HSPG2
CHR1_22248206_22256035	CDC42
CHR1_22341447_22345697	WNT4
CHR1_22647436_22651686	ZBTB40
CHR1_22759090_22763340	EPHA8
CHR1_22832234_22837436	C1QA
CHR1_22839233_22843489	C1QC
CHR1_22848826_22853076	C1QB
CHR1_22906418_22910794	EPHB2
CHR1_23215032_23219358	AOF2
CHR1_23367147_23371425	LUZP1
CHR1_23539338_23546890	HNRPR
CHR1_23635007_23641792	DDEFL1
CHR1_23729134_23733800	E2F2
CHR1_23887380_23891643	RPL11
CHR1_23939048_23943343	TCEB3
CHR1_23973969_23978251	C1orf128
CHR1_23986732_23991818	LYPLA2
CHR1_23998871_24003381	GALE
CHR1_24023743_24028036	HMGCL
CHR1_24178623_24182933	FUSIP1
CHR1_24385575_24389838	IL28RA
CHR1_24514967_24522866	GRHL3
CHR1_24611389_24617674	NPAL3
CHR1_24698473_24702723	DSCR1L2
CHR1_24838680_24843102	SRRM1
CHR1_24940934_24945231	CLIC4
CHR1_25128205_25132455	RUNX3
CHR1_25430821_25435090	SYF2
CHR1_25445760_25450072	C1orf63
CHR1_25533897_25540743	C1orf63
CHR1_25626567_25632770	N/A
CHR1_25739252_25743502	LDLRAP1
CHR1_25813045_25819871	MAN1C1
CHR1_25995753_26000003	SEPN1
CHR1_26015580_26023673	FAM54B,LOC646471
CHR1_26104481_26109455	STMN1
CHR1_26196372_26200735	PAFAH2
CHR1_26217357_26221761	EXTL1
CHR1_26307412_26311667	PDIK1L
CHR1_26354597_26361845	ZNF593
CHR1_26365496_26369766	ZNF593
CHR1_26429777_26434029	CCDC21
CHR1_26475530_26479780	SH3BGRL3
CHR1_26504960_26509223	UBXD5
CHR1_26542179_26546656	FLJ38020
CHR1_26606355_26610644	LIN28
CHR1_26627859_26632718	DHDDS
CHR1_26668000_26672355	HMGN2
CHR1_26725335_26729601	RPS6KA1
CHR1_26891610_26897089	ARID1A
CHR1_26983572_26987822	PIGV
CHR1_27022287_27026537	ZDHHC18
CHR1_27088548_27092865	ATPBD1B
CHR1_27098775_27103044	GPATC3
CHR1_27117310_27121637	NUDC
CHR1_27150632_27158668	C1orf172
CHR1_27158734_27162984	C1orf172
CHR1_27189284_27193534	LOC388610
CHR1_27430245_27434495	WDTC1
CHR1_27517808_27522229	C1orf160
CHR1_27537599_27551299	SYTL1
CHR1_27560141_27569424	MAP3K6
CHR1_27581630_27585880	CD164L2
CHR1_27588238_27592488	GPR3
CHR1_27688429_27692756	N/A,WASF2
CHR1_27747090_27752262	AHDC1
CHR1_27801941_27806191	AHDC1
CHR1_27833477_27837727	FGR
CHR1_27921576_27925875	FAM76A
CHR1_27964818_27973119	STX12
CHR1_28026379_28032603	PPP1R8
CHR1_28068141_28072422	C1orf38
CHR1_28112882_28117323	RPA2
CHR1_28155590_28159850	XKR8
CHR1_28286912_28291218	EYA3
CHR1_28431364_28436055	ATPIF1,DNAJC8
CHR1_28455092_28459388	SESN2
CHR1_28565320_28569591	PHACTR4
CHR1_28701654_28705905	RCC1
CHR1_28713866_28718116	RCC1
CHR1_28748691_28752947	TRSPAP1
CHR1_28787798_28792048	RAB42
CHR1_28841354_28845672	TAF12
CHR1_28864330_28868626	GMEB1
CHR1_28932357_28936819	YTHDF2
CHR1_29007740_29011990	OPRD1
CHR1_29082689_29086964	EPB41
CHR1_29110177_29114427	EPB41
CHR1_29320541_29326508	TTMB
CHR1_29380198_29384448	SFRS4
CHR1_29429278_29436360	MECR,PTPRU
CHR1_31122255_31127674	SDC3
CHR1_31310358_31314850	PUM1
CHR1_31538928_31545707	WDR57,ZCCHC17
CHR1_31655049_31659411	SERINC2
CHR1_31811214_31815971	TINAGL1
CHR1_31882304_31886567	PEF1
CHR1_32001473_32005723	BAI2
CHR1_32175790_32180040	PTP4A2
CHR1_32248553_32252863	N/A
CHR1_32307589_32311889	TMEM39B
CHR1_32342743_32347005	KPNA6
CHR1_32414431_32419253	TXLNA
CHR1_32435320_32439589	CCDC28B
CHR1_32440358_32448031	IQCC
CHR1_32477670_32490269	C1orf90,LCK
CHR1_32526794_32531073	HDAC1
CHR1_32573660_32577921	MARCKSL1
CHR1_32596884_32601198	TSSK3
CHR1_32631864_32636128	BSDC1
CHR1_32699744_32703994	ZBTB8
CHR1_32773918_32778414	LOC653121,ZBTB8
CHR1_32885908_32892272	RBBP4,ZBTB8OS
CHR1_33052262_33059720	S100PBP,YARS
CHR1_33108184_33114169	FNDC5
CHR1_33121184_33129637	HPCA,LOC643045
CHR1_33138790_33143077	TMEM54
CHR1_33418903_33423870	N/A,TRIM62
CHR1_33489832_33495510	no_genemapped
CHR1_33587336_33591586	PHC2
CHR1_33707332_33711608	ZNF31
CHR1_33946941_33951191	CSMD2
CHR1_34401802_34407530	C1orf94,CSMD2
CHR1_34412357_34416607	C1orf94
CHR1_34995864_35000114	GJB4
CHR1_35027685_35031948	GJA4
CHR1_35093181_35101434	no_genemapped
CHR1_35269128_35273425	ZMYM6
CHR1_35314076_35318328	ZMYM1
CHR1_35503654_35507904	ZMYM4
CHR1_35791853_35799091	KIAA0319L,NCDN
CHR1_35808057_35812307	TFAP2E
CHR1_35878914_35883230	PSMB2
CHR1_35956246_35960877	no_genemapped
CHR1_36007366_36011638	CLSPN
CHR1_36042914_36047164	EIF2C4
CHR1_36165769_36170108	EIF2C3
CHR1_36323572_36327827	ADPRHL2
CHR1_36386904_36395139	RPRC1,TRAPPC3
CHR1_36459133_36463391	THRAP3
CHR1_36554817_36565842	C1orf113,C1orf78
CHR1_36687889_36692139	C1orf102
CHR1_36701792_36706056	MRPS15
CHR1_37271567_37275931	GRIK3
CHR1_37790904_37795990	DNALI1,LOC653328,SNIP1
CHR1_37833333_37837609	GNL2
CHR1_37872174_37876578	RSPO1
CHR1_37927245_37933975	C1orf109,CDCA8
CHR1_37990411_37998450	EPHA10
CHR1_38028860_38034496	MANEAL
CHR1_38041737_38049954	C1orf122,N/A,YRDC
CHR1_38097070_38101354	MTF1
CHR1_38184509_38188801	INPP5B
CHR1_38227512_38231848	SF3A3
CHR1_38243011_38247321	FHL3
CHR1_38247500_38251775	UTP11L
CHR1_38284143_38288537	no_genemapped
CHR1_39097177_39101427	RRAGC
CHR1_39110852_39115137	MYCBP
CHR1_39226003_39230253	C1orf108
CHR1_39261092_39265381	NDUFS5
CHR1_39316204_39320454	MACF1
CHR1_39725896_39730654	BMP8A
CHR1_39761417_39767444	BMP8A
CHR1_39814253_39818549	PABPC4
CHR1_39877155_39881405	HEYL
CHR1_39909547_39913797	NT5C1A
CHR1_39928921_39933176	HPCAL4
CHR1_40026358_40030620	BMP8B
CHR1_40120943_40125265	TRIT1
CHR1_40139412_40143774	MYCL1
CHR1_40396147_40400397	RLF
CHR1_40492865_40497157	ZMPSTE24
CHR1_40554776_40559026	COL9A2
CHR1_40608814_40613685	SMAP1L
CHR1_40684865_40690052	ZNF643
CHR1_40710052_40716638	LOC653421,ZNF642
CHR1_40743519_40747783	C1orf176
CHR1_40902953_40907415	RIMS3
CHR1_41099855_41104107	CITED4
CHR1_41479619_41483875	SCMH1
CHR1_41722134_41726384	EDN2
CHR1_42156006_42160465	HIVEP3
CHR1_42572740_42576990	FOXJ3
CHR1_42615563_42619818	FAM80A
CHR1_42691251_42698014	PPCS,ZMYND12
CHR1_42893134_42897432	PPIH
CHR1_42917187_42921510	YBX1
CHR1_43002026_43008781	C1orf50,LEPRE1
CHR1_43051862_43059010	ERMAP
CHR1_43196338_43200588	SLC2A1
CHR1_43407112_43414018	EBNA1BP2,WDR65
CHR1_43505493_43509743	TMEM125
CHR1_43593712_43598180	CDC20
CHR1_43624642_43631570	C1orf84,MED8
CHR1_43765633_43769910	PTPRF
CHR1_43884915_43889174	JMJD2A
CHR1_44168078_44174990	ARTN
CHR1_44181729_44185979	IPO13
CHR1_44209688_44219519	ATP6V0B,B4GALT2
CHR1_44254834_44259084	SLC6A9
CHR1_44448211_44452499	DMAP1
CHR1_44640046_44644494	C1orf164
CHR1_44867099_44871349	C1orf164
CHR1_44909480_44916196	MGC33556
CHR1_44974637_44978889	KIF2C
CHR1_45010332_45014595	RPS8
CHR1_45035122_45039372	PLK3
CHR1_45043579_45049044	RP11-269F19.9
CHR1_45242307_45252887	HECTD3,UROD
CHR1_45444065_45448315	ZSWIM5
CHR1_45561631_45565913	GLOXD1
CHR1_45574428_45582167	MUTYH,TOE1
CHR1_45728649_45734010	MMACHC,TESK2
CHR1_45759393_45763696	PRDX1
CHR1_45785584_45790075	AKR1A1
CHR1_45818803_45823078	NASP
CHR1_45861566_45865816	CCDC17
CHR1_45922950_45927204	TMEM69
CHR1_45983970_45992402	IPP
CHR1_46038371_46042647	MAST2
CHR1_46370125_46374401	PIK3R3
CHR1_46435935_46442349	C1orf190,POMGNT1
CHR1_46482503_46486753	RAD54L
CHR1_46537399_46545125	LRRC41,UQCRH
CHR1_46575476_46580844	NSUN4
CHR1_46629074_46633333	FAAH
CHR1_46955718_46960823	KIAA0494
CHR1_47463089_47471530	TAL1
CHR1_47568674_47572952	CMPK
CHR1_47650830_47655080	FOXE3
CHR1_48709519_48713932	SPATA6
CHR1_49014244_49018677	C1orf165
CHR1_50338668_50347974	ELAVL4
CHR1_51194175_51202024	FAF1
CHR1_51202648_51208953	CDKN2C
CHR1_51471058_51475687	RNF11
CHR1_51568066_51573087	C1orf34
CHR1_51756751_51761083	EPS15
CHR1_51851851_51856118	OSBPL9
CHR1_51964580_51968913	OSBPL9
CHR1_52115529_52120510	NRD1
CHR1_52291054_52297135	BTF3L4,TXNDC12
CHR1_52377133_52381383	ZFYVE9
CHR1_52597706_52607952	LOC645293
CHR1_52639323_52646219	ORC1L,PRPF38A
CHR1_52790581_52794831	ZCCHC11
CHR1_52961268_52965518	ZYG11B
CHR1_53159213_53166327	ECHDC2,SCP2
CHR1_53296941_53301238	PODN
CHR1_53431188_53435829	CPT2
CHR1_53458127_53462377	C1orf123
CHR1_53476032_53480295	MAGOH
CHR1_53694159_53698893	DMRTB1
CHR1_53971715_53977418	GLIS1
CHR1_54075946_54080263	TMEM48
CHR1_54181124_54187376	C1orf41,LRRC42
CHR1_54288347_54295199	C1orf83
CHR1_54434927_54441834	N/A
CHR1_54643545_54648072	SSBP3
CHR1_54779941_54787278	ACOT11,LOC645442
CHR1_54861036_54865286	no_genemapped
CHR1_54950643_54954893	TTC4
CHR1_55038709_55045112	C1orf177,TTC22
CHR1_55124665_55128993	DHCR24
CHR1_56880107_56884357	PRKAA2
CHR1_58814751_58819533	TACSTD2
CHR1_59021007_59025873	JUN
CHR1_59531740_59536113	FLJ10986
CHR1_60049620_60053870	HOOK1
CHR1_60164261_60168550	CYP2J2
CHR1_61317067_61321632	NFIA
CHR1_61962651_61967183	TM2D1
CHR1_61977236_61984897	INADL,LOC645915
CHR1_62429623_62433898	no_genemapped
CHR1_62556810_62561171	ANKRD38
CHR1_62671062_62676016	USP1
CHR1_62925807_62930057	DOCK7
CHR1_63018890_63023169	ATG4C
CHR1_63554733_63562067	no_genemapped
CHR1_63602385_63606666	ALG6
CHR1_63758355_63764974	ITGB3BP,KIAA1799
CHR1_63828034_63832284	PGM1
CHR1_64008777_64015995	LOC646051,ROR1
CHR1_64979865_64984115	RAVER2
CHR1_65382319_65387428	AK3L1,AK3L2
CHR1_65489232_65493488	no_genemapped
CHR1_65544369_65548621	DNAJC6
CHR1_65655405_65659727	LEPR,LEPROT
CHR1_66027280_66032201	PDE4B
CHR1_66768153_66773302	SGIP1
CHR1_67159727_67169263	WDR78
CHR1_67291560_67295816	SLC35D1
CHR1_67667869_67672211	SERBP1
CHR1_67919970_67924234	GADD45A
CHR1_68067073_68075224	N/A
CHR1_68734545_68738795	DEPDC1
CHR1_70154092_70158342	no_genemapped
CHR1_70440452_70447363	LRRC40
CHR1_70589580_70596505	ANKRD13C,HHLA3
CHR1_70646042_70650292	CTH
CHR1_71318556_71322833	no_genemapped
CHR1_72520019_72524365	NEGR1
CHR1_74967927_74974820	CRYZ
CHR1_75363206_75367459	LHX8
CHR1_75959369_75963802	ACADM
CHR1_76020973_76025223	RABGGTB
CHR1_77102273_77106523	ST6GALNAC5
CHR1_77456949_77461203	PIGK
CHR1_77920181_77925192	ZZZ3
CHR1_77997256_78001625	USP33
CHR1_78127062_78131312	C1orf118
CHR1_78216591_78220865	FUBP1
CHR1_78239723_78243973	DNAJB4
CHR1_82035169_82039419	LPHN2
CHR1_84236567_84240921	TTLL7
CHR1_84312832_84317164	PRKACB
CHR1_84533136_84537386	SAMD13
CHR1_84741061_84748331	GNG5,SPATA1
CHR1_84927825_84932268	SSX2IP
CHR1_85285991_85290257	MCOLN3
CHR1_85497163_85501443	C1orf52
CHR1_85511210_85519671	BCL10
CHR1_85702661_85706915	DDAH1
CHR1_85815540_85820021	CYR61,DDAH1
CHR1_85945872_85950191	C1orf181
CHR1_86633762_86638091	ODF2L
CHR1_86939591_86943915	SH3GLB1
CHR1_87149422_87156195	HS2ST1
CHR1_87366725_87370995	LOC339524
CHR1_87563238_87570764	LMO4
CHR1_88919343_88923593	PKN2
CHR1_89129072_89133342	GTF2B
CHR1_89230125_89234604	RP11-82K18.3
CHR1_89759542_89763799	LRRC8B
CHR1_89867718_89872174	LRRC8C,N/A
CHR1_90056600_90060850	LRRC8D
CHR1_90229767_90235744	LOC492303,ZNF326
CHR1_90954632_90958882	BARHL2
CHR1_91258868_91263759	ZNF644
CHR1_91642204_91646454	HFM1
CHR1_91735511_91739784	CDC7
CHR1_92123493_92127743	TGFBR3
CHR1_92312857_92319230	BTBD8,LOC646817
CHR1_92533609_92540632	GLMN
CHR1_92720926_92728521	GFI1
CHR1_93066681_93070965	RPL5
CHR1_93198851_93203111	FAM69A
CHR1_93313922_93318205	MTF2
CHR1_93415007_93422334	CCDC18,TMED5
CHR1_93580565_93588158	DR1,LOC646848
CHR1_94116580_94120830	DNTTIP2
CHR1_94474959_94479277	ARHGAP29
CHR1_94653059_94657348	ABCD3
CHR1_94779031_94783444	F3
CHR1_95055022_95059514	SLC44A3
CHR1_95161634_95168789	CNN3,LOC646896
CHR1_95310321_95314571	ALG14
CHR1_95352071_95360315	TMEM56
CHR1_95468854_95473104	RWDD3
CHR1_96956453_96960732	PTBP2
CHR1_98896300_98900762	SNX7
CHR1_99242245_99246537	PAP2D
CHR1_100204627_100209329	SLC35A3
CHR1_100272876_100277126	HIAT1
CHR1_100367796_100374599	CCDC76
CHR1_100487211_100491478	DBT
CHR1_100500850_100505142	RTCD1
CHR1_100587134_100591786	CDC14A
CHR1_101130765_101137642	EXTL2,SLC30A7
CHR1_101263157_101267419	DPH5
CHR1_101471662_101475913	EDG1
CHR1_103345890_103350140	COL11A1
CHR1_103837414_103844187	LOC440597
CHR1_107397341_107401681	PRMT6
CHR1_107480767_107485017	NTNG1
CHR1_108308311_108312561	VAV3
CHR1_108536136_108540386	SLC25A24
CHR1_108543600_108547921	SLC25A24
CHR1_108901121_108905371	FAM102B
CHR1_109032968_109037410	PRPF38B
CHR1_109217849_109222099	GPSM2
CHR1_109306845_109311102	CLCC1,N/A
CHR1_109554562_109558878	SARS
CHR1_109590663_109594913	CELSR2
CHR1_109625814_109630831	PSRC1
CHR1_109741336_109745586	SORT1
CHR1_109769795_109774068	PSMA5
CHR1_109807122_109811372	SYPL2
CHR1_109821113_109828833	ATXN7L2,SYPL2
CHR1_109830195_109834445	ATXN7L2
CHR1_109834743_109839009	no_genemapped
CHR1_109889255_109893573	GNAI3
CHR1_109966071_109970321	AMPD2
CHR1_109996725_110001284	GSTM2
CHR1_110083697_110088683	GSTM3
CHR1_110251479_110255729	CSF1
CHR1_110375263_110379526	FAM40A
CHR1_110414007_110418345	ALX3
CHR1_110491130_110495380	SLC6A17
CHR1_110551999_110556337	KCNC4
CHR1_110679967_110685552	RBM15
CHR1_110751319_110755587	HBXIP
CHR1_110949118_110953368	KCNA2
CHR1_111015793_111022678	KCNA3,LOC643225
CHR1_111307297_111311589	C1orf103
CHR1_111480271_111487742	CEPT1
CHR1_111789788_111796893	ATP5F1,WDR77
CHR1_111960427_111964811	RAP1A
CHR1_112096241_112103442	C1orf183
CHR1_112332550_112336800	KCND3
CHR1_112736882_112741159	CTTNBP2NL,N/A
CHR1_112849888_112854138	WNT2B
CHR1_112960472_112968470	CAPZA1,ST7L
CHR1_113015338_113019739	MOV10
CHR1_113050487_113054743	RHOC
CHR1_113058686_113065467	FAM19A3
CHR1_113299389_113303840	SLC16A1
CHR1_113413853_113418103	LRIG2
CHR1_113731393_113735928	MAGI3
CHR1_114155670_114160093	RSBN1
CHR1_114246060_114252715	AP4B1,DCLRE1B
CHR1_114270018_114274268	HIPK1
CHR1_114497245_114501495	SYT6
CHR1_114854554_114858804	TRIM33
CHR1_114925007_114929288	BCAS2
CHR1_115060155_115064538	NRAS
CHR1_115101368_115105647	CSDE1
CHR1_115124051_115128322	N/A
CHR1_115432858_115437138	TSPAN2
CHR1_115679682_115685880	LOC643598,NGFB
CHR1_115982619_115986884	VANGL1
CHR1_116317141_116321507	SLC22A15
CHR1_116713858_116718156	ATP1A1
CHR1_117250711_117254961	PTGFRN
CHR1_117465157_117469434	TRIM45
CHR1_117708107_117712359	MAN1A2
CHR1_117946626_117950876	FAM46C
CHR1_118270369_118277229	WDR3
CHR1_119484051_119488310	WARS2
CHR1_119966793_119971043	no_genemapped
CHR1_120052532_120056856	PHGDH
CHR1_142621297_142629107	LOC644598,LOC647135,N/A
CHR1_143642639_143646889	PDE4DIP
CHR1_143750481_143754731	PDE4DIP
CHR1_143804284_143808534	no_genemapped
CHR1_144146438_144150835	TXNIP
CHR1_144215465_144219776	RBM8A
CHR1_144224239_144228491	PEX11B
CHR1_144283888_144288149	PIAS3
CHR1_144318892_144325794	POLR3C
CHR1_144793038_144797601	NBPF11
CHR1_145109997_145114253	PRKAB2
CHR1_145177457_145181727	CHD1L
CHR1_145476305_145480555	BCL9
CHR1_145608279_145612742	ACP6
CHR1_146397679_146402059	LOC645052
CHR1_147665034_147670666	RP5-998N21.6
CHR1_148085597_148091590	HIST2H2AA,HIST2H3C,LOC653610
CHR1_148121613_148129590	HIST2H2AC
CHR1_148155254_148159554	SV2A
CHR1_148165533_148170646	SF3B4
CHR1_148248403_148252747	no_genemapped
CHR1_148302492_148307237	VPS45A
CHR1_148385293_148389737	PLEKHO1
CHR1_148507185_148512571	APH1A,C1orf54,N/A
CHR1_148518076_148522632	C1orf51
CHR1_148529392_148534126	MRPS21
CHR1_148557141_148564725	PRPF3
CHR1_148599710_148604591	KIAA0460
CHR1_148723013_148727293	TARSL1
CHR1_148785009_148789787	ADAMTSL4
CHR1_148867483_148872222	ENSA
CHR1_148933203_148939757	GOLPH3L
CHR1_149114929_149119310	ARNT
CHR1_149162011_149166298	SETDB1
CHR1_149213012_149217443	LASS2
CHR1_149244077_149250349	FAM63A
CHR1_149294258_149302249	CDC42SE1,MLLT11
CHR1_149306203_149310453	MGC29891
CHR1_149401640_149408460	LYSMD1,SCNM1
CHR1_149428505_149432764	VPS72
CHR1_149434152_149438445	PIP5K1A
CHR1_149490320_149494620	PSMD4
CHR1_149517914_149522164	ZNF687
CHR1_149564598_149570315	PIK4CB
CHR1_149635164_149639432	PSMB4
CHR1_149697529_149702056	POGZ
CHR1_149746996_149751249	CGN
CHR1_149775904_149780186	TUFT1
CHR1_149847664_149852037	SNX27
CHR1_149953430_149959414	TNRC4
CHR1_149998568_150006504	OAZ3
CHR1_150028791_150033122	TDRKH
CHR1_150275324_150279635	S100A11
CHR1_150849410_150853660	LCE3B
CHR1_151495302_151500776	LOR
CHR1_151863996_151876692	C1orf77,S100A13
CHR1_151894323_151898574	SNAPAP
CHR1_151909303_151913603	ILF2
CHR1_151914236_151918486	NPR1
CHR1_151963690_151968453	INTS3
CHR1_152196917_152210312	CRTC2,SLC39A1
CHR1_152215968_152220575	JTB
CHR1_152224631_152230629	RAB13,RPS27
CHR1_152421480_152425808	N/A,TPM3
CHR1_152455778_152464931	UBAP2L
CHR1_152508110_152512519	HAX1
CHR1_152561159_152567649	ATP8B2
CHR1_152640792_152645072	IL6R
CHR1_152737818_152744713	SHE,TDRD10
CHR1_152796969_152801244	UBE2Q1
CHR1_152803380_152807865	CHRNB2
CHR1_152846514_152850806	ADAR
CHR1_152866311_152870561	ADAR
CHR1_153175271_153179591	PMVK
CHR1_153200098_153204382	PYGO2
CHR1_153208876_153216964	CKS1B
CHR1_153218940_153223225	FLAD1
CHR1_153238250_153242506	ZBTB7B
CHR1_153286885_153291165	ADAM15
CHR1_153314471_153318721	EFNA3
CHR1_153371449_153375746	RAG1AP1
CHR1_153378730_153383120	DPM3
CHR1_153409477_153415933	TRIM46
CHR1_153428532_153432831	MUC1
CHR1_153441613_153447814	MTX1,THBS3
CHR1_153487473_153495398	C1orf2
CHR1_153497899_153502319	SCAMP3
CHR1_153508952_153514747	CLK2,HCN3
CHR1_153541873_153546950	FDPS
CHR1_153553810_153564062	C1orf104,RUSC1
CHR1_153794316_153802277	ASH1L,LOC645676
CHR1_153978712_153983964	MSTO1
CHR1_154092423_154099315	GON4L,SYT11
CHR1_154170038_154174314	KIAA0907
CHR1_154174604_154178874	RXFP4
CHR1_154213825_154218442	ARHGEF2
CHR1_154287728_154293640	MAPBPIP,UBQLN4
CHR1_154347621_154351965	LMNA
CHR1_154427022_154431293	KIAA0446
CHR1_154445907_154450189	PMF1
CHR1_154481457_154487967	PAQR6
CHR1_154515850_154522744	SMG5,TMEM79
CHR1_154531323_154539214	C1orf85,VHLL
CHR1_154570226_154578319	C1orf182,CCT3
CHR1_154648559_154652809	C1orf61
CHR1_154726265_154730515	MEF2D
CHR1_154736403_154740672	MEF2D
CHR1_154871030_154879347	BCAN,LOC646129
CHR1_154913063_154917313	NES
CHR1_154941235_154945499	CRABP2
CHR1_154961357_154968335	C1orf66,ISG20L2
CHR1_154976752_154981047	MRPL24
CHR1_154987262_154992149	HDGF
CHR1_155000397_155004731	PRCC
CHR1_155048665_155056726	NTRK1,SH2D2A
CHR1_155093794_155098790	INSRR
CHR1_155281036_155285286	ARHGEF11
CHR1_155374051_155378301	ETV3
CHR1_156226186_156230773	KIRREL
CHR1_157404543_157408839	IGSF4B
CHR1_158091011_158095261	no_genemapped
CHR1_158098321_158102571	VSIG8
CHR1_158159381_158165408	TAGLN2
CHR1_158181260_158185510	IGSF9
CHR1_158267514_158271872	PIGM
CHR1_158305912_158310162	KCNJ10
CHR1_158423519_158427772	CASQ1
CHR1_158438248_158442606	PEA15
CHR1_158497798_158502339	no_genemapped
CHR1_158520790_158525055	PEX19
CHR1_158576186_158583579	COPA,NCSTN
CHR1_158633354_158637737	VANGL2
CHR1_159098352_159102816	CD244
CHR1_159281591_159285881	USF1
CHR1_159331277_159335560	KARCA1
CHR1_159351014_159357962	N/A,PFDN2
CHR1_159366501_159372602	DEDD
CHR1_159392377_159396700	USP21
CHR1_159399317_159403573	PPOX
CHR1_159413135_159417438	B4GALT3
CHR1_159545618_159551557	MPZ,SDHC
CHR1_159982683_159986954	DUSP12
CHR1_159999207_160003457	ATF6
CHR1_160302704_160307253	NOS1AP
CHR1_160794446_160798696	UAP1
CHR1_161554848_161559163	CDCA1
CHR1_162792060_162796381	PBX1
CHR1_163590891_163595141	LMX1A
CHR1_163863573_163867884	MGST3
CHR1_163931110_163938224	ALDH9A1
CHR1_164003953_164008212	TMCO1
CHR1_164060013_164064265	UCK2
CHR1_165071847_165076097	POGK
CHR1_165210435_165214685	C1orf32
CHR1_165325420_165331460	DUSP27,GPA33
CHR1_165453255_165457516	POU2F1
CHR1_165788861_165793180	CREG1
CHR1_165954331_165958612	MPZL1
CHR1_166169031_166175357	BRP44,IQWD1
CHR1_166411294_166415666	TIPRL
CHR1_166458369_166462632	SFT2D2
CHR1_167339070_167343355	ATP1B1
CHR1_167600317_167607310	NME7
CHR1_167721043_167725365	SLC19A2
CHR1_168027350_168034155	C1orf112
CHR1_168309599_168314003	KIFAP3
CHR1_168764393_168772820	LOC646796
CHR1_168896436_168903895	N/A,PRRX1
CHR1_169717789_169722039	BAT2D1
CHR1_169976967_169981337	VAMP4
CHR1_170013883_170018379	KIAA0859
CHR1_170073760_170078149	DNM3
CHR1_170679073_170683353	PIGC
CHR1_170764611_170769729	C1orf9
CHR1_171709608_171713908	PRDX6
CHR1_171947202_171952078	KLHL20
CHR1_172056940_172064086	C1orf155,DARS2
CHR1_172391670_172396027	RABGAP1L
CHR1_172680334_172684622	GPR52
CHR1_173032157_173036407	RABGAP1L
CHR1_173231693_173236599	CACYBP
CHR1_173258427_173262684	MRPS14
CHR1_174441700_174446493	RFWD2
CHR1_175399876_175408005	ASTN,FAM5B
CHR1_176326752_176331004	RASAL2
CHR1_176775053_176779303	no_genemapped
CHR1_176957422_176965795	LOC646976,RALGPS2
CHR1_177258196_177262578	FAM20B
CHR1_177314343_177318608	TOR3A
CHR1_177526139_177530389	SOAT1
CHR1_177598234_177602487	C1orf125
CHR1_177820882_177828397	LOC126860
CHR1_177975420_177979670	C1orf76
CHR1_178112807_178121853	TOR1AIP1,TOR1AIP2
CHR1_178187246_178191496	CEP350
CHR1_178387090_178391401	QSCN6
CHR1_178462564_178466994	LHX4
CHR1_178737352_178741602	ACBD6
CHR1_178864290_178868545	XPR1
CHR1_179145447_179149697	KIAA1614
CHR1_179257853_179262169	STX6
CHR1_179320760_179325224	IER5
CHR1_179715838_179720253	CACNA1E
CHR1_180624175_180631073	GLUL
CHR1_180839383_180843666	RGS16
CHR1_181071664_181079987	DHX9
CHR1_181188031_181192783	C1orf14
CHR1_181255675_181259967	LAMC1
CHR1_181653610_181657860	NMNAT2
CHR1_181704756_181709065	SMG7
CHR1_181868342_181875120	no_genemapped
CHR1_182037376_182041626	RGL1
CHR1_182272736_182276998	GLT25D2
CHR1_182283968_182288218	C1orf19
CHR1_182619272_182623564	C1orf21
CHR1_182989577_182994120	EDEM3
CHR1_183277673_183282062	RNF2
CHR1_183388089_183396206	C1orf25,C1orf26
CHR1_183552234_183556584	IVNS1ABP
CHR1_184608092_184614580	C1orf27,TPR
CHR1_188712632_188716882	FAM5C
CHR1_191041291_191045543	RGS2
CHR1_191292286_191298662	TROVE2,UCHL5
CHR1_191340377_191345367	GLRX2
CHR1_191354283_191358623	CDC73
CHR1_194843362_194847813	KCNT2
CHR1_195381440_195385690	ASPM
CHR1_195435524_195439795	ZBTB41
CHR1_195500530_195504915	CRB1
CHR1_196144757_196149007	LHX9
CHR1_198644720_198649289	ZNF281
CHR1_198855735_198859985	KIF14
CHR1_198904876_198909249	DDX59
CHR1_198971808_198976058	CAMSAP1L1
CHR1_199258695_199262951	KIF21B
CHR1_199389480_199393752	TMEM9
CHR1_199704024_199708422	PHLDA3
CHR1_199972118_199976368	NAV1
CHR1_200061460_200065710	IPO9
CHR1_200120939_200125443	TMEM58
CHR1_200187746_200192021	TIMM17A
CHR1_200214888_200219161	RNPEP
CHR1_200355151_200359401	GPR37L1
CHR1_200379675_200383989	ARL8A
CHR1_200576929_200585228	PPP1R12B,UBE2T
CHR1_200945289_200949668	SYT2
CHR1_201039912_201047672	JARID1B
CHR1_201124111_201128386	RABIF
CHR1_201162225_201166494	KLHL12
CHR1_201190119_201197540	ADIPOR1,LOC647243
CHR1_201202234_201206527	CYB5R1
CHR1_201239646_201243911	C1orf37
CHR1_201283433_201287683	PPFIA4
CHR1_201410815_201415065	MYBPH
CHR1_201537786_201542062	BTG2
CHR1_201859050_201863300	ATP2B4
CHR1_202093862_202098116	SNRPE
CHR1_202386895_202391254	ETNK2
CHR1_202646792_202651042	PPP1R15B
CHR1_202725347_202729597	PIK3C2B
CHR1_202748634_202752991	MDM4
CHR1_202920354_202924720	LRRN5
CHR1_203275462_203279712	CNTN2
CHR1_203356921_203361254	RBBP5
CHR1_203446544_203450850	RIPK5
CHR1_203460160_203464463	TMCC2
CHR1_203556728_203561006	NUAK2
CHR1_203579183_203583433	KLHDC8A
CHR1_203591912_203596162	KLHDC8A
CHR1_203759660_203763910	PCTK3
CHR1_203801284_203805537	MFSD4
CHR1_203866653_203872123	ELK4
CHR1_203915411_203919696	SLC45A3
CHR1_203985073_203989416	NUCKS1
CHR1_204048034_204052284	SLC41A1
CHR1_204085118_204089383	FLJ32569
CHR1_204744001_204748251	RASSF5
CHR1_204872003_204876445	DYRK3
CHR1_204921411_204925754	MAPKAPK2
CHR1_205289507_205296448	PFKFB2,YOD1
CHR1_205690792_205695082	CR2
CHR1_205881586_205885891	no_genemapped
CHR1_205988524_205992815	CD46
CHR1_206482989_206487239	PLXNA2
CHR1_207911887_207916137	G0S2
CHR1_208174718_208178968	SYT14
CHR1_208469317_208473567	SERTAD4
CHR1_208565419_208570016	HHAT
CHR1_209373330_209377580	KCNH1
CHR1_209495978_209500698	RCOR3
CHR1_209563079_209567551	TRAF5
CHR1_209619283_209623533	C1orf97
CHR1_209817972_209822222	SLC30A1
CHR1_210272235_210279007	INTS7
CHR1_210522001_210528480	LOC643143
CHR1_210654099_210658360	C1orf75
CHR1_210669402_210673652	NENF
CHR1_210845116_210849484	ATF3
CHR1_210939200_210943450	SNFT
CHR1_211028313_211035247	C1orf48,TATDN3
CHR1_211094719_211101597	FLVCR,LQK1
CHR1_211187058_211192257	FLJ12505
CHR1_211255006_211259291	ANGEL2
CHR1_211287719_211292033	RPS6KC1
CHR1_212224982_212229232	PROX1
CHR1_212517566_212521948	SMYD2
CHR1_212790515_212794765	PTPN14
CHR1_212839654_212843904	CENPF
CHR1_213319713_213324118	KCNK2
CHR1_213803857_213808145	KCTD3
CHR1_215328849_215333099	ESRRG
CHR1_216521774_216526024	no_genemapped
CHR1_216582699_216587262	TGFB2
CHR1_218167388_218172116	SLC30A10
CHR1_218285873_218290123	EPRS
CHR1_218329007_218335094	BPNT1,IARS2
CHR1_218511625_218515875	RAB3GAP2
CHR1_218764690_218769361	MARK1
CHR1_218926784_218931034	C1orf115
CHR1_218984733_218989058	MOSC2
CHR1_219023377_219027643	MOSC1
CHR1_219115881_219120357	HLX1
CHR1_219976675_219980925	DUSP10
CHR1_219981285_219985584	DUSP10
CHR1_220829128_220833378	TAF1A
CHR1_220854572_220858825	RP11-378J18.4
CHR1_220880773_220885114	no_genemapped
CHR1_220949028_220956202	C1orf80
CHR1_221603274_221607597	SUSD4
CHR1_222099492_222103755	TP53BP2
CHR1_222364935_222369192	FBXO28
CHR1_222583696_222587995	NVL
CHR1_222607717_222611970	CNIH4
CHR1_222687270_222691860	WDR26
CHR1_222867301_222872063	CNIH3
CHR1_223180489_223184756	C1orf67
CHR1_223681610_223686642	LBR
CHR1_223906534_223910968	ENAH
CHR1_224028650_224032952	SRP9
CHR1_224135921_224140176	TMEM63A
CHR1_224142706_224146959	LEFTY1
CHR1_224176321_224182101	PYCR2
CHR1_224252896_224257164	C1orf55
CHR1_224313543_224319406	H3F3A
CHR1_224474441_224478755	MIXL1
CHR1_224562713_224567321	LIN9
CHR1_224661647_224665914	PARP1
CHR1_224799623_224803873	C1orf95
CHR1_224991068_224996999	ITPKB
CHR1_225191111_225195361	CABC1
CHR1_225571414_225575949	CDC42BPA
CHR1_225814366_225818616	ZNF678
CHR1_225985819_225993235	C1orf142,JMJD4
CHR1_226201472_226205799	WNT9A
CHR1_226257874_226262155	WNT3A
CHR1_226330124_226338223	ARF1
CHR1_226356892_226367127	C1orf35,MRPL55
CHR1_226390368_226398868	GUK1
CHR1_226400537_226404925	GJA12
CHR1_226416638_226420888	C1orf69
CHR1_226467229_226471488	no_genemapped
CHR1_226526959_226532713	OBSCN
CHR1_226585705_226589955	no_genemapped
CHR1_226660381_226664640	TRIM11
CHR1_226670220_226674477	TRIM17
CHR1_226678899_226683197	HIST3H3
CHR1_226708930_226715683	HIST3H2A
CHR1_226933991_226938615	no_genemapped
CHR1_227470001_227477469	RAB4A
CHR1_227542253_227549164	C1orf96
CHR1_227709945_227714211	NUP133
CHR1_227760310_227764565	ABCB10
CHR1_227825103_227831917	TAF5L
CHR1_228266078_228270400	GALNT2
CHR1_229070150_229075185	C1orf198
CHR1_229177945_229184728	TTC13
CHR1_229361796_229366088	TRIM67
CHR1_229440098_229447056	C1orf131,GNPAT
CHR1_229536804_229543701	C1orf124
CHR1_229622695_229630913	EGLN1
CHR1_229727521_229737238	LOC440731,TSNAX
CHR1_229825683_229829933	DISC1
CHR1_231149492_231153758	C1orf57
CHR1_231526636_231530886	KIAA1804
CHR1_232103801_232108051	SLC35F3
CHR1_232572551_232576819	C1orf31
CHR1_232680722_232684972	TARBP1
CHR1_232809438_232815394	IRF2BP2
CHR1_233358000_233362271	TOMM20
CHR1_233390444_233394694	RBM34
CHR1_233553787_233561655	ARID4B,GGPS1
CHR1_233733595_233737904	B3GALNT2
CHR1_233879927_233884177	GNG4
CHR1_234096093_234100343	LYST
CHR1_234294264_234298514	NID1
CHR1_234368954_234373246	GPR137B
CHR1_234511063_234515408	ERO1LB
CHR1_234620802_234626088	EDARADD
CHR1_234749861_234757925	LGALS8,LOC645721
CHR1_234833661_234837937	HEATR1
CHR1_235021840_235026090	MTR
CHR1_235268824_235273074	RYR2
CHR1_238318103_238322353	FMN2
CHR1_239584949_239590601	RGS7
CHR1_239758772_239763079	KMO
CHR1_239869526_239873824	OPN3
CHR1_240074657_240078917	EXO1
CHR1_240753318_240758121	PLD5
CHR1_241482486_241486848	SDCCAG8
CHR1_242277707_242283954	ZNF238
CHR1_242681094_242685536	ADSS
CHR1_242879496_242883981	C1orf121
CHR1_243061761_243066366	FAM36A
CHR1_243090266_243097950	HNRPU
CHR1_243196406_243204513	N/A
CHR1_243380870_243385659	LOC646263
CHR1_243914029_243918279	KIF26B
CHR1_244736432_244740737	SMYD3
CHR1_244792870_244799686	C1orf71,TFB2M
CHR1_244950500_244955089	SCCPDH
CHR1_245307936_245312192	ZNF670
CHR1_245341592_245345842	FLJ45717
CHR1_245560918_245565168	ZNF496
CHR1_246083623_246087873	TRIM58
CHR1_247085048_247090277	SH3BP5L
CHR1_247095652_247100051	ZNF672
CHR1_247118785_247123407	ZNF692
CHR1_247163564_247167814	PGBD2
CHR10_167142_172173	ZMYND11
CHR10_660262_664529	LOC642278
CHR10_724856_729108	DIP2C
CHR10_1020848_1027781	GTPBP4
CHR10_1084311_1088561	IDI1
CHR10_1088843_1096144	WDR37
CHR10_1768920_1773170	ADARB2
CHR10_3095394_3101568	LOC441546,PFKP
CHR10_3204218_3208503	PITRM1
CHR10_3816640_3820955	KLF6
CHR10_4854925_4859246	AKR1CL2
CHR10_5441061_5445311	NET1
CHR10_5530760_5535018	CALML5
CHR10_5747791_5752047	ASB13
CHR10_5762885_5767562	LOC643967
CHR10_5894561_5898879	GDI2
CHR10_5968719_5977104	ANKRD16
CHR10_6058742_6063648	IL15RA
CHR10_6167512_6172064	RBM17
CHR10_6223386_6227671	PFKFB3
CHR10_6281400_6285669	PFKFB3
CHR10_7492704_7496956	no_genemapped
CHR10_7748170_7752440	ITIH5
CHR10_7866598_7873450	ATP5C1,KIN
CHR10_8133172_8138953	FLJ45983,GATA3
CHR10_11083789_11088039	CUGBP2
CHR10_11096432_11100684	CUGBP2
CHR10_11243557_11247896	CUGBP2
CHR10_11689808_11697164	LOC439951,USP6NL
CHR10_11820888_11825189	ECHDC3
CHR10_11901902_11906152	C10orf47
CHR10_12124064_12128529	UPF2
CHR10_12147476_12151744	DHTKD1
CHR10_12208198_12212453	SEC61A2
CHR10_12274470_12281649	NUDT5
CHR10_12428088_12432480	CAMK1D
CHR10_13082960_13087210	CCDC3
CHR10_13178587_13182928	OPTN
CHR10_13426274_13433786	SEPHS1
CHR10_13665520_13669772	PRPF18
CHR10_14685643_14689893	FAM107B
CHR10_14916730_14924083	ARMETL1,HSPA14
CHR10_14956937_14961654	LOC644885,SUV39H2
CHR10_15032745_15039600	DCLRE1C,LOC644890
CHR10_15249869_15254163	NMT2
CHR10_15452314_15456564	C10orf38
CHR10_15801026_15805276	ITGA8
CHR10_15941753_15946025	C10orf97
CHR10_17282896_17287187	DNMT2
CHR10_17306975_17312758	VIM
CHR10_17535510_17539760	ST8SIA6
CHR10_17698629_17702879	PTPLA
CHR10_17722629_17726936	STAM
CHR10_18979806_18984056	NSUN6
CHR10_18984818_18989089	ARL5B
CHR10_20141877_20146755	PLXDC2
CHR10_21501992_21506622	NEBL
CHR10_21825447_21829697	C10orf114
CHR10_21852074_21858117	FLJ45187,LOC653301
CHR10_21859599_21864329	MLLT10
CHR10_22331726_22336156	DNAJC1
CHR10_22641804_22646080	COMMD3
CHR10_22646645_22650895	PCGF4
CHR10_22669129_22675181	LOC645276,SPAG6
CHR10_23042740_23046990	PIP5K2A
CHR10_23420936_23425230	MSRB2
CHR10_23517965_23522215	PTF1A
CHR10_23673028_23677278	C10orf67
CHR10_23764091_23768953	OTUD1
CHR10_24020180_24024430	KIAA1217
CHR10_25050219_25056050	no_genemapped
CHR10_25280789_25285041	PRTFDC1
CHR10_25342092_25349412	C10orf63,THNSL1
CHR10_25500795_25505045	GPR158
CHR10_26259701_26263958	MYO3A
CHR10_26542099_26546349	GAD2
CHR10_26763771_26768439	APBB1IP
CHR10_27023100_27027380	PDSS1
CHR10_27189114_27193465	ABI1
CHR10_27480769_27486827	YME1L1
CHR10_27568968_27573218	ACBD5
CHR10_27742471_27746727	PTCHD3
CHR10_27829720_27834004	RAB18
CHR10_28074003_28078253	MKX
CHR10_28858205_28864950	WAC
CHR10_29002929_29007194	BAMBI
CHR10_30063986_30068236	SVIL
CHR10_30677486_30681754	PAPD1
CHR10_30759363_30766876	MAP3K8
CHR10_31644646_31648903	TCF8
CHR10_31928583_31932839	no_genemapped
CHR10_32256984_32261276	ARHGAP12
CHR10_32384471_32388721	KIF5B
CHR10_32675369_32679652	EPC1
CHR10_32706800_32711050	EPC1
CHR10_32771546_32776070	CCDC7
CHR10_33286078_33290704	ITGB1
CHR10_33662566_33667339	NRP1
CHR10_35140837_35147717	N/A,PARD3
CHR10_35418550_35423032	CUL2
CHR10_35452306_35460231	CREM,LOC646225
CHR10_35969618_35973868	FZD8
CHR10_38181792_38189992	ZNF248
CHR10_38304709_38309061	ZNF25
CHR10_38336119_38342025	ZNF33A
CHR10_42367393_42371762	no_genemapped
CHR10_42453217_42457498	no_genemapped
CHR10_42594764_42599014	BMS1L
CHR10_42889032_42893282	RET
CHR10_42950439_42954709	GALNACT-2
CHR10_43081623_43085873	RASGEF1A
CHR10_43211207_43216184	no_genemapped
CHR10_43389265_43393515	ZNF239
CHR10_43460906_43467832	ZNF32
CHR10_44199753_44204048	CXCL12,N/A
CHR10_44771724_44776002	RASSF4
CHR10_44793467_44797763	C10orf10
CHR10_44812427_44819842	C10orf25,ZNF22
CHR10_45186134_45190384	ALOX5
CHR10_45409610_45414856	2014-03-08
CHR10_45486978_45491767	ANUBL1
CHR10_46177788_46186263	LOC439962
CHR10_46388710_46394906	SYT15
CHR10_46410051_46414301	KIAA0514
CHR10_48058232_48062672	GDF10
CHR10_50201507_50205757	N/A
CHR10_50483646_50492838	CHAT
CHR10_50639600_50643875	OGDHL
CHR10_51037901_51044827	LOC653252,PARG
CHR10_51155580_51159830	CTGLF1
CHR10_51231732_51235982	NCOA4
CHR10_51289929_51296892	TIMM23
CHR10_52417623_52421873	PRKG1
CHR10_52500798_52505084	PRKG1
CHR10_53128595_53132861	CSTF2T
CHR10_53740546_53744811	DKK1
CHR10_57790277_57794540	ZWINT
CHR10_59695391_59701200	C10orf70,IPMK
CHR10_59761244_59765523	UBE2D1
CHR10_59811681_59815931	TFAM
CHR10_60602852_60607264	PHYHIPL
CHR10_61138578_61142829	LOC644883
CHR10_62162504_62166754	ANK3
CHR10_62202189_62210666	CDC2
CHR10_62373079_62377511	RHOBTB1
CHR10_62429985_62434704	RHOBTB1
CHR10_63089224_63093474	C10orf107
CHR10_63327948_63332198	ARID5B
CHR10_63697722_63701972	PLEKHK1
CHR10_64231021_64235463	C10orf22
CHR10_64245371_64249633	EGR2
CHR10_64698238_64702488	JMJD1C
CHR10_64891494_64896227	no_genemapped
CHR10_64947628_64951878	REEP3
CHR10_68352318_68356595	LRRTM3
CHR10_69310932_69315602	SIRT1
CHR10_69504269_69508546	HERC4
CHR10_69661111_69665361	ATOH7
CHR10_69758337_69767318	MAWBP
CHR10_69836202_69840540	RUFY2
CHR10_69956487_69961109	SLC25A16
CHR10_70147476_70151726	CCAR1
CHR10_70327539_70331789	DDX50
CHR10_70382397_70386696	DDX21
CHR10_70414998_70419335	KIAA1279
CHR10_70550413_70554711	VPS26A
CHR10_70606498_70610748	SUPV3L1
CHR10_70877731_70881987	TSPAN15
CHR10_71002249_71006628	NEUROG3
CHR10_71056519_71060769	C10orf35
CHR10_71228149_71232399	COL13A1
CHR10_71479106_71483372	H2AFY2
CHR10_71575668_71579942	TYSND1
CHR10_71596368_71603775	LOC645333,SAR1A
CHR10_71662376_71666677	PPA1
CHR10_71810604_71819881	C10orf37,LRRC20
CHR10_71830427_71834890	EIF4EBP2
CHR10_71870679_71874972	NODAL
CHR10_71905069_71912685	KIAA1274
CHR10_72031770_72036020	PRF1
CHR10_72242221_72246471	SGPL1
CHR10_72745515_72749787	N/A
CHR10_72823196_72827474	CDH23
CHR10_73202465_73206843	C10orf54
CHR10_73280234_73284536	PSAP
CHR10_73390625_73394875	CHST3
CHR10_73642311_73649539	ASCC1
CHR10_73700182_73704535	DDIT4
CHR10_73783929_73788375	DNAJB12
CHR10_74055080_74059367	CBARA1
CHR10_74118394_74122644	C10orf42
CHR10_74525876_74530130	P4HA1
CHR10_74597073_74601323	ECD
CHR10_74676281_74680531	DNAJC9
CHR10_74681602_74685957	MRPS16
CHR10_74787868_74792118	TTC18
CHR10_74843059_74847331	ANXA7
CHR10_74924975_74929265	PPP3CB
CHR10_75170637_75174898	SEC24C
CHR10_75208326_75216090	CHCHD1
CHR10_75237426_75246380	LOC653651
CHR10_75303594_75307849	CAMK2G
CHR10_75337395_75345494	C10orf55,PLAU
CHR10_75577470_75584293	ADK,AP3M1
CHR10_75602949_75607287	ADK
CHR10_76537898_76542476	DUSP13,SAMD8
CHR10_76637068_76641361	VDAC2
CHR10_76664947_76669276	COMTD1
CHR10_76821929_76826179	LOC439985
CHR10_76828617_76835019	C10orf41,ZNF503
CHR10_79066547_79071083	KCNMA1
CHR10_79355634_79359884	DLG5
CHR10_79458515_79464396	POLR3A,RPS24
CHR10_80588375_80592625	RAI17
CHR10_80874538_80878889	C10orf56
CHR10_81878737_81882987	PLAC9
CHR10_81954344_81958808	ANXA11
CHR10_82103037_82109991	DYDC1
CHR10_82154777_82159027	C10orf58
CHR10_82200517_82204821	N/A,TSPAN14
CHR10_82284137_82291304	SH2D4B
CHR10_83621576_83625826	NRG3
CHR10_85885737_85890044	GHITM
CHR10_88115480_88119730	GRID1
CHR10_88270726_88275021	no_genemapped
CHR10_88502875_88507136	BMPR1A
CHR10_88704864_88710852	MMRN2,SNCG
CHR10_88841432_88848103	FAM35A,GLUD1
CHR10_89405955_89410357	PAPSS2
CHR10_89563600_89571397	ATAD1
CHR10_89609674_89614119	PTEN
CHR10_90332200_90337248	C10orf59
CHR10_90626102_90630755	STAMBPL1
CHR10_91048282_91052532	IFIT2
CHR10_91160825_91167862	LIPA
CHR10_91284543_91288793	SLC16A12
CHR10_91392877_91398695	PANK1
CHR10_91446915_91452123	MPHOSPH1
CHR10_92606901_92611151	HTR7
CHR10_92617754_92622004	RPP30
CHR10_92909254_92913523	PCGF5
CHR10_92967024_92971274	PCGF5
CHR10_93156580_93160831	HECTD2
CHR10_93382010_93386338	PPP1R3C
CHR10_93544548_93548798	TNKS2
CHR10_93658457_93662720	no_genemapped
CHR10_93670215_93674481	BTAF1
CHR10_94037399_94044324	CPEB3,MARCH5
CHR10_94323045_94327313	IDE
CHR10_94339470_94343720	KIF11
CHR10_94434122_94440470	HHEX
CHR10_94594721_94599006	EXOC6
CHR10_94807510_94813326	CYP26C1
CHR10_94819721_94824406	CYP26A1
CHR10_95242898_95247148	CEP55
CHR10_95350233_95354483	RBP4
CHR10_95451406_95455819	C10orf4
CHR10_95504131_95508417	LGI1
CHR10_95640219_95644500	TMEM20
CHR10_95740235_95744485	PLCE1
CHR10_96111923_96116173	NOC3L
CHR10_96148581_96153091	TBC1D12
CHR10_96292032_96296418	HELLS
CHR10_97039936_97044271	PDLIM1
CHR10_97405642_97410057	ALDH18A1
CHR10_97443140_97448202	C10orf61
CHR10_97789640_97794079	CCNJ
CHR10_97875993_97880400	ZNF518
CHR10_98262806_98267158	TLL2
CHR10_98336049_98340299	TM9SF3
CHR10_98469415_98473769	PIK3AP1
CHR10_98578565_98583476	MLR2
CHR10_99065511_99069787	FRAT1
CHR10_99192419_99202165	ZDHHC16
CHR10_99245257_99252003	MMS19L
CHR10_99382477_99391210	C10orf83,PI4KII
CHR10_99435868_99440460	AVPI1
CHR10_99459968_99464220	no_genemapped
CHR10_99596484_99600735	C10orf132
CHR10_99779825_99784075	CRTAC1
CHR10_99880917_99885179	C10orf28
CHR10_100164181_100169161	C10orf33
CHR10_100195944_100200199	HPS1
CHR10_101076522_101080772	CNNM1
CHR10_101179586_101183840	GOT1
CHR10_101279199_101283449	NKX2-3
CHR10_101369340_101373651	SLC25A28
CHR10_101478479_101485390	COX15,CUTC
CHR10_101934643_101938893	SPFH1
CHR10_101978545_101982834	CHUK
CHR10_102016578_102020869	CWF19L1
CHR10_102035189_102039929	BLOC1S2
CHR10_102093261_102097824	SCD
CHR10_102268832_102273085	SEC31L2
CHR10_102278861_102286452	HIF1AN,NDUFB8
CHR10_102491821_102499006	PAX2
CHR10_102715769_102723025	SEMA4G
CHR10_102733801_102740762	MRPL43,PEO1
CHR10_102743454_102753110	LZTS2
CHR10_102777485_102787888	SFXN3
CHR10_102808087_102812337	KAZALD1
CHR10_103332190_103341504	POLL,RP11-529I10.4
CHR10_103524911_103529317	FGF8
CHR10_103532391_103536648	NPM3
CHR10_103567415_103571670	MGEA5
CHR10_103579435_103583685	KCNIP2
CHR10_103863603_103868192	LDB1
CHR10_103879276_103883559	PPRC1
CHR10_103898606_103902900	NOLC1
CHR10_103990470_103996048	GBF1,PITX3
CHR10_104140819_104146202	NFKB2
CHR10_104166078_104172965	FBXL15,PSD
CHR10_104207659_104211909	no_genemapped
CHR10_104217068_104221318	C10orf77
CHR10_104250232_104255952	ACTR1A
CHR10_104390742_104395105	TRIM8
CHR10_104460787_104467680	SFXN2
CHR10_104522495_104526763	C10orf26
CHR10_104664564_104669603	CNNM2
CHR10_104942256_104946506	NT5C2
CHR10_105023409_105027659	INA
CHR10_105114213_105118463	TAF5
CHR10_105142901_105149713	USMG5
CHR10_105201263_105205565	FAM26B
CHR10_105207885_105212135	FAM26C
CHR10_105240537_105244787	NEURL
CHR10_105442621_105446871	SH3PXD2A
CHR10_105604404_105608654	SH3PXD2A
CHR10_105667206_105671456	OBFC1
CHR10_105713959_105718212	SLK
CHR10_105868305_105873461	C10orf78
CHR10_105981303_105985610	C10orf79
CHR10_106001147_106005417	GSTO1
CHR10_106015120_106019370	GSTO2
CHR10_106082435_106087153	KIAA1754
CHR10_106387348_106391598	SORCS3
CHR10_108913532_108917782	SORCS1
CHR10_111672442_111676692	XPNPEP1
CHR10_111752215_111759288	ADD3
CHR10_111953852_111960728	MXI1
CHR10_111972251_111976501	MXI1
CHR10_112244114_112248454	DUSP5
CHR10_112313938_112318293	CSPG6
CHR10_112618085_112622428	PDCD4
CHR10_114120405_114126717	ACSL5
CHR10_114193505_114200162	VTI1A
CHR10_114696700_114701170	TCF7L2
CHR10_115425424_115430399	CASP7
CHR10_115600909_115607097	NHLRC2
CHR10_115790295_115794545	ADRB1
CHR10_115923146_115929864	TDRD1
CHR10_116153463_116158005	KIAA1914
CHR10_116567992_116572522	KIAA1600
CHR10_116684441_116688691	TRUB1
CHR10_116839613_116844385	ATRNL1
CHR10_118418721_118422971	C10orf82
CHR10_118491325_118496286	HSPA12A
CHR10_118987093_118991458	SLC18A2
CHR10_119124177_119128427	PDZD8
CHR10_119288445_119295777	EMX2
CHR10_119792824_119799604	CASC2
CHR10_120091058_120095312	C10orf84
CHR10_120503998_120508248	C10orf46
CHR10_120774953_120779967	LOC440005,NANOS1
CHR10_120829482_120833791	no_genemapped
CHR10_120850100_120854383	FAM45A
CHR10_120914411_120918694	SFXN4
CHR10_120953590_120960580	LOC646088
CHR10_121291407_121295712	RGS10
CHR10_121342265_121350031	TIAL1
CHR10_121397371_121401916	BAG3
CHR10_121472098_121476413	INPP5F
CHR10_121564717_121569525	INPP5F
CHR10_121621506_121625851	C10orf119
CHR10_121638712_121643002	SEC23IP
CHR10_122202955_122207205	PPAPDC1A
CHR10_122597184_122601643	BRWD2
CHR10_123347157_123351462	FGFR2
CHR10_123674322_123681036	ATE1
CHR10_123723949_123728222	C10orf86
CHR10_123859043_123863293	TACC2
CHR10_123909430_123913844	TACC2
CHR10_124120709_124128313	LOC646312,PLEKHA1
CHR10_124207546_124211872	HTRA1
CHR10_124702988_124707263	C10orf88
CHR10_124726045_124730669	C10orf89
CHR10_124755023_124761811	ZNFN1A5
CHR10_124894127_124898377	HMX2
CHR10_124900359_124904678	BUB3
CHR10_125412360_125416625	GPR26
CHR10_125841123_125846593	GALNAC4S-6ST
CHR10_126096691_126100967	OAT
CHR10_126422078_126426420	FAM53B
CHR10_126469679_126473929	LOC399818
CHR10_126476881_126481131	KIAA0157
CHR10_126683822_126688072	CTBP2
CHR10_126838269_126842519	CTBP2
CHR10_127394573_127401552	C10orf137
CHR10_127498604_127505286	BCCIP,UROS
CHR10_127570860_127578517	FANK1,LOC642759
CHR10_128066252_128070555	ADAM12
CHR10_128883656_128887912	no_genemapped
CHR10_129422441_129428750	LOC387720
CHR10_129591814_129596156	PTPRE
CHR10_131151955_131156259	MGMT
CHR10_131651258_131655581	EBF3
CHR10_131821152_131825421	TXNL2
CHR10_132999070_133003476	TCERG1L
CHR10_133644667_133649887	no_genemapped
CHR10_133801921_133807959	C10orf39
CHR10_133846893_133851143	DPYSL4
CHR10_133969956_133974967	STK32C
CHR10_133992147_133999351	LRRC27
CHR10_134057193_134061443	PWWP2
CHR10_134197797_134202386	INPP5A
CHR10_134448692_134453027	NKX6-2
CHR10_134470526_134478274	LOC644276
CHR10_134605287_134609579	C10orf93
CHR10_134730922_134735172	GPR123
CHR10_134820460_134824710	KNDC1
CHR10_134857050_134861300	KNDC1
CHR10_134867269_134871519	KNDC1
CHR10_134890267_134894517	UTF1
CHR10_134897897_134902147	VENTX
CHR10_134929151_134933401	no_genemapped
CHR10_134939612_134943862	ADAM8
CHR10_134968912_134979331	TUBGCP2,ZNF511
CHR10_135020769_135025019	C10orf125
CHR10_135036091_135043530	ECHS1,PAOX
CHR10_135113921_135121914	LOC619207
CHR11_195029_200883	BET1L,RIC8A
CHR11_223476_229861	PSMD13,SIRT3
CHR11_265069_269319	no_genemapped
CHR11_277181_281443	ATHL1
CHR11_356303_360553	B4GALNT4
CHR11_363739_367989	B4GALNT4
CHR11_380716_384966	PKP3
CHR11_404226_410897	SIGIRR
CHR11_431208_435458	TMEM16J
CHR11_492433_500773	RNH1
CHR11_523140_529050	LRRC56
CHR11_544094_554279	C11orf35,RASSF7
CHR11_562985_567235	KIAA1542
CHR11_604900_609427	IRF7
CHR11_614174_620673	SCT
CHR11_682142_689240	DEAF1,TMEM80
CHR11_692619_700117	EPS8L2
CHR11_733926_738181	TALDO1
CHR11_766721_771001	PDDC1
CHR11_779363_783623	no_genemapped
CHR11_785471_791735	SLC25A22
CHR11_792000_800740	LRDD,RPLP2
CHR11_805401_809651	PNPLA2
CHR11_814117_823762	CD151,EFCAB4A,N/A
CHR11_829323_837947	POLR2L,TSPAN4
CHR11_912340_916630	AP2A2
CHR11_958591_962841	AP2A2
CHR11_1286635_1290928	TOLLIP
CHR11_1364204_1368456	BRSK2
CHR11_1385457_1389707	BRSK2
CHR11_1428143_1432393	no_genemapped
CHR11_1457941_1462191	HCCA2
CHR11_1532782_1537032	no_genemapped
CHR11_1547354_1553226	no_genemapped
CHR11_1671500_1675750	KRTAP5-6
CHR11_1740960_1745577	HCCA2
CHR11_1805392_1813031	SYT8
CHR11_1813794_1818228	TNNI2
CHR11_1842978_1849479	LSP1
CHR11_1865483_1869733	LSP1
CHR11_1894011_1901418	TNNT3
CHR11_1921613_1925912	MRPL23
CHR11_1949571_1953821	N/A
CHR11_2106239_2113041	C11orf43
CHR11_2114822_2120280	IGF2,N/A
CHR11_2138250_2142515	INS
CHR11_2148851_2153183	TH
CHR11_2248008_2252258	ASCL2
CHR11_2351622_2356065	CD81
CHR11_2374793_2380848	TSSC4
CHR11_2400098_2404351	TRPM5
CHR11_2419296_2423877	KCNQ1
CHR11_2435759_2440009	KCNQ1
CHR11_2844368_2848726	KCNQ1DN
CHR11_2862801_2867077	CDKN1C
CHR11_2874026_2885046	SLC22A18,SLC22A18AS
CHR11_2906466_2910726	PHLDA2
CHR11_2969343_2973683	NAP1L4
CHR11_3034470_3038747	CARS
CHR11_3142318_3146616	OSBPL5
CHR11_3192693_3200192	C11orf36
CHR11_3205855_3210136	MRGPRE
CHR11_3356141_3360447	ZNF195
CHR11_3619056_3623710	ART1,ART5
CHR11_3771423_3778968	FRAG1,NUP98
CHR11_3782859_3787109	FRAG1
CHR11_3817964_3822260	RHOG
CHR11_3830008_3834266	STIM1
CHR11_4069086_4073409	RRM1
CHR11_6208021_6217659	CNGA4
CHR11_6234041_6238481	CCKBR
CHR11_6364730_6371820	SMPD1
CHR11_6396126_6400720	APBB1
CHR11_6451031_6455290	TRIM3
CHR11_6455765_6462671	FXC1
CHR11_6578039_6584887	ILK,KIAA0409
CHR11_6589258_6593521	TAF10
CHR11_6632900_6637156	DCHS1
CHR11_6660359_6664650	MRPL17
CHR11_7063358_7067660	HNRNPG-T
CHR11_7226256_7230506	SYT9
CHR11_7488125_7492378	PPFIBP2
CHR11_7650529_7654897	CYB5R2
CHR11_7961969_7966219	EIF3S5
CHR11_8055984_8060234	TUB
CHR11_8237067_8245482	LMO1
CHR11_8571326_8575579	STK33
CHR11_8657414_8661664	RPL27A
CHR11_8788050_8792958	ST5
CHR11_8848719_8852993	no_genemapped
CHR11_8885776_8892574	C11orf17
CHR11_8941773_8946078	TMEM9B
CHR11_8981358_8985624	NRIP3
CHR11_9068919_9073934	no_genemapped
CHR11_9242682_9246947	RAB6IP1
CHR11_9291940_9296372	TMEM41B
CHR11_9359279_9363529	IPO7
CHR11_9435588_9439838	ZNF143
CHR11_9547415_9552755	WEE1
CHR11_9635012_9642978	SWAP70
CHR11_10271539_10275815	no_genemapped
CHR11_10279707_10283967	ADM
CHR11_10515894_10522850	N/A
CHR11_10725878_10730136	SH2BP1
CHR11_10835414_10839690	LOC58486
CHR11_11816045_11820847	no_genemapped
CHR11_12085213_12089463	MICAL2
CHR11_13252400_13256768	ARNTL
CHR11_13440632_13444902	BTBD10
CHR11_13643339_13647596	MLSTD2
CHR11_14336439_14340789	RRAS2
CHR11_14477224_14481474	COPB
CHR11_14497704_14502024	PSMA1
CHR11_14618406_14625239	PSMA1
CHR11_14869577_14873874	CYP2R1
CHR11_16713254_16717519	C11orf58
CHR11_16991785_16996035	PLEKHA7
CHR11_17055025_17059296	RPS13
CHR11_17326384_17330634	DKFZp686O24166
CHR11_17454275_17458525	ABCC8
CHR11_17521724_17526245	USH1C
CHR11_17694234_17698550	MYOD1
CHR11_17710595_17714865	KCNC1
CHR11_17990463_17994765	SERGEF
CHR11_18083443_18087705	SAAL1
CHR11_18297218_18303797	GTF2H1,HPS5
CHR11_18369185_18373436	LDHA
CHR11_18504273_18508565	TSG101
CHR11_18566054_18570328	UEV3
CHR11_18611720_18616096	SPTY2D1
CHR11_18673426_18677676	TMEM86A
CHR11_18768979_18773465	PTPN5
CHR11_19091767_19096034	ZDHHC13
CHR11_19218333_19222583	E2F8
CHR11_19687956_19692237	NAV2
CHR11_20137696_20141946	DBX1
CHR11_20338423_20343044	HTATIP2
CHR11_20362178_20366613	PRMT3
CHR11_20644192_20648532	NELL1
CHR11_22167797_22172047	TMEM16E
CHR11_22806937_22811477	no_genemapped
CHR11_27340589_27344871	CCDC34
CHR11_27450119_27454398	LGR4
CHR11_27484129_27488379	LIN7C
CHR11_27677006_27683229	BDNF
CHR11_28084913_28089723	KIF18A,METT5D1
CHR11_29994314_29998564	KCNA4
CHR11_30557866_30562116	MPPED2
CHR11_30564363_30568613	MPPED2
CHR11_31344462_31351433	DCDC1,ZCSL3
CHR11_31484395_31491245	ELP4,IMMP1L
CHR11_31788611_31795375	PAX6
CHR11_32065683_32070016	RCN1
CHR11_32412550_32417302	WIT1,WT1
CHR11_32558464_32562716	PCID1
CHR11_32990485_32995053	DEPDC7
CHR11_33014219_33018469	TCP11L1
CHR11_33138837_33143113	CSTF3
CHR11_33232480_33236730	HIPK3
CHR11_33713850_33718100	CD59
CHR11_33751883_33756147	FBXO3
CHR11_33846908_33851447	LMO2
CHR11_34026305_34030555	GPIAP1
CHR11_34080224_34084502	NAT10
CHR11_34334493_34338878	ABTB2
CHR11_34413553_34417848	CAT
CHR11_34891240_34898001	APIP,PDHX
CHR11_35113492_35118054	CD44
CHR11_35396622_35401600	SLC1A2
CHR11_35637428_35641778	TRIM44
CHR11_36266800_36271055	COMMD9
CHR11_36350630_36354913	FLJ14213
CHR11_36487632_36494339	TRAF6
CHR11_36569144_36573418	C11orf74
CHR11_40270506_40275740	LRRC4C
CHR11_43286608_43290910	API5,LOC646447
CHR11_43333566_43337819	TTC17
CHR11_43655324_43659656	HSD17B12
CHR11_43855470_43859944	ALKBH3
CHR11_44070174_44074592	EXT2
CHR11_44540216_44544568	CD82
CHR11_44927537_44932510	TP53I11
CHR11_45121269_45126219	PRDM11
CHR11_45640102_45647248	CHST1
CHR11_45779775_45787318	SLC35C1
CHR11_45822104_45826354	CRY2
CHR11_45860277_45864527	MAPK8IP1
CHR11_45895198_45905239	GYLTL1B,LOC646628,PEX16
CHR11_46098502_46103061	PHF21A
CHR11_46252630_46256885	CREB3L1
CHR11_46307814_46312064	DGKZ
CHR11_46320059_46326457	DGKZ
CHR11_46355693_46360628	MDK
CHR11_46568098_46575645	FLJ20294
CHR11_46592160_46598853	FLJ32675,KIAA0652
CHR11_46675443_46682196	ARHGAP1,ZNF408
CHR11_46823669_46827919	CKAP5
CHR11_46895902_46900249	LRP4
CHR11_46911326_46915654	C11orf49
CHR11_47154245_47158495	ZNF289
CHR11_47163765_47168034	PACSIN3
CHR11_47189588_47193990	DDB2
CHR11_47223542_47230439	ACP2,NR1H3
CHR11_47244034_47249032	MADD
CHR11_47330056_47334306	MYBPC3
CHR11_47381902_47387507	SLC39A13
CHR11_47403742_47408065	PSMC3
CHR11_47426521_47430806	RAPSN
CHR11_47530495_47534764	CUGBP1
CHR11_47540228_47544478	no_genemapped
CHR11_47553699_47560601	KBTBD4,NDUFS3
CHR11_47619888_47624140	MTCH2
CHR11_47692128_47696988	AGBL2
CHR11_47744693_47749105	FNBP4
CHR11_47825712_47830133	NUP160
CHR11_47955188_47959679	PTPRJ
CHR11_50213449_50217875	LOC441601
CHR11_56845497_56852502	TNKS1BP1
CHR11_56858469_56863427	P2RX3,SSRP1
CHR11_56981414_56985664	RTN4RL2
CHR11_57054021_57058290	TIMM10
CHR11_57091006_57095529	UBE2L6
CHR11_57118102_57123069	SERPING1
CHR11_57170876_57177493	YPEL4
CHR11_57177705_57182563	HEAB
CHR11_57188549_57192882	ZDHHC5
CHR11_57233117_57239749	MED19,N/A,TXNDC14
CHR11_57261797_57266310	C11orf31
CHR11_57282344_57286672	CTNND1
CHR11_58099138_58103974	LPXN,ZFP91
CHR11_58665327_58669861	FAM111A
CHR11_59139031_59143693	OSBP
CHR11_59275964_59280214	STX3A
CHR11_60305896_60310146	MS4A10
CHR11_60362619_60366903	CCDC86
CHR11_60377024_60383520	GPR44
CHR11_60429882_60434132	PRPF19
CHR11_60434752_60439002	TMEM109
CHR11_60474943_60479333	SLC15A3
CHR11_60654833_60659083	VPS37C
CHR11_60684742_60688992	VPS37C
CHR11_60818372_60822639	VWCE
CHR11_60855225_60860653	DAK,DDB1
CHR11_60882931_60889805	CYBASC3,TMEM138
CHR11_60950672_60957349	FLJ12529
CHR11_61001667_61006578	C11orf66
CHR11_61104124_61108374	SYT7
CHR11_61200985_61205235	C11orf11
CHR11_61275936_61280186	C11orf9
CHR11_61280947_61285197	DKFZP434K028
CHR11_61285403_61289653	no_genemapped
CHR11_61313225_61320161	C11orf10,FEN1
CHR11_61336824_61344528	FADS1
CHR11_61348788_61353098	FADS2
CHR11_61414832_61419082	FADS3
CHR11_61440823_61447817	RAB3IL1
CHR11_61488341_61495208	FTH1
CHR11_61644520_61652959	INCENP
CHR11_61858016_61862290	ASRGL1
CHR11_62067177_62074408	AHNAK,LOC644294
CHR11_62094721_62101427	EEF1G,N/A
CHR11_62114824_62119092	no_genemapped
CHR11_62124956_62129379	MTA2
CHR11_62133698_62140097	EML3,ROM1
CHR11_62145270_62149524	B3GAT3
CHR11_62169900_62174180	GANAB
CHR11_62192233_62199317	C11orf48
CHR11_62248659_62255029	HNRPUL2,TTC9C
CHR11_62282090_62286397	POLR2G
CHR11_62291950_62296200	TAF6L
CHR11_62307974_62314867	LOC374395,N/A
CHR11_62328720_62333029	NXF1
CHR11_62355339_62359616	STX5A
CHR11_62362879_62367704	WDR74
CHR11_62376593_62380941	SLC3A2
CHR11_62401362_62405612	SLC3A2
CHR11_62444559_62449088	CHRM1
CHR11_63137456_63141971	HRASLS3
CHR11_63194909_63199520	no_genemapped
CHR11_63201997_63206280	RTN3
CHR11_63333998_63338413	LOC144097
CHR11_63359475_63364333	MARK2
CHR11_63440142_63444392	RCOR2
CHR11_63459543_63463838	NAT11
CHR11_63495154_63499404	COX8A
CHR11_63506960_63511246	OTUB1
CHR11_63705819_63710997	STIP1
CHR11_63742711_63759591	DNAJC4,TRPT1,VEGFB
CHR11_63761488_63766913	FKBP2
CHR11_63770091_63776447	PLCB3,PPP1R14B
CHR11_63805804_63817456	BAD,GPR137,KCNK4
CHR11_63826119_63831965	ESRRA
CHR11_63838635_63845109	HSPC152,PRDX5
CHR11_63860770_63867528	CCDC88
CHR11_63873433_63878218	no_genemapped
CHR11_63879695_63883971	RPS6KA4
CHR11_64166613_64170863	NRXN2
CHR11_64246486_64250736	NRXN2
CHR11_64267087_64273004	RASGRP2
CHR11_64284013_64288263	PYGM
CHR11_64298986_64306317	SF1
CHR11_64326539_64330789	MAP4K2
CHR11_64367867_64372117	CDC42BPG
CHR11_64401813_64406267	EHD1
CHR11_64440489_64444798	KIAA0404
CHR11_64445255_64449505	PPP2R5B
CHR11_64513552_64518062	BATF2
CHR11_64534728_64538994	ARL2
CHR11_64561480_64565750	SAC3D1
CHR11_64604769_64611600	CDCA5,ZFPL1
CHR11_64616758_64621039	C11orf2
CHR11_64632431_64636723	TM7SF2
CHR11_64640996_64649736	FAU,MRPL49,ZNHIT2
CHR11_64657770_64662079	SYVN1
CHR11_64699761_64706792	CAPN1
CHR11_64734384_64738634	FLJ16331
CHR11_64782507_64786760	POLA2
CHR11_64854421_64858678	DPF2
CHR11_64875365_64880587	TIGD3
CHR11_65019591_65023841	MALAT1
CHR11_65027170_65031420	no_genemapped
CHR11_65045658_65049950	SCYL1
CHR11_65069067_65073317	no_genemapped
CHR11_65081256_65085775	LTBP3
CHR11_65090575_65106113	FAM89B,SSSCA1
CHR11_65119105_65123543	KCNK7
CHR11_65136325_65144660	MAP3K11,PCNXL3
CHR11_65158670_65164917	SIPA1
CHR11_65186135_65190451	RELA
CHR11_65232564_65237058	HTATIP
CHR11_65244115_65251961	LOC390211
CHR11_65303368_65311854	DKFZp761E198,OVOL1
CHR11_65381024_65385880	MUS81
CHR11_65396039_65400337	EFEMP2
CHR11_65410950_65416086	CCDC85B,FIBP
CHR11_65423681_65428073	FOSL1
CHR11_65439803_65446607	C11orf68
CHR11_65482275_65486536	SART1
CHR11_65522625_65529664	BANF1
CHR11_65572477_65577141	GAL3ST3
CHR11_65590899_65595250	PACS1
CHR11_65778323_65782574	KLC2
CHR11_65789180_65793451	RAB1B
CHR11_65798771_65803021	CNIH2
CHR11_65812398_65816696	MGC33486,YIF1A
CHR11_65868364_65875171	B3GNT1,BRMS1
CHR11_65894937_65899646	SLC29A2
CHR11_65941550_65945887	NPAS4
CHR11_65987470_65991740	PELI3
CHR11_66000970_66006986	DPP3
CHR11_66067466_66073747	ACTN3,ZDHHC24
CHR11_66091842_66096123	CTSF
CHR11_66113765_66120630	CCDC87,CCS
CHR11_66137172_66141442	RBM14
CHR11_66155337_66163527	RBM4
CHR11_66201101_66205410	RBM4B
CHR11_66363958_66368213	RCE1
CHR11_66378048_66382298	LRFN4
CHR11_66543966_66548216	SYT12
CHR11_66577396_66581646	RHOD
CHR11_66639815_66644823	no_genemapped
CHR11_66760560_66764810	no_genemapped
CHR11_66787012_66791412	ADRBK1
CHR11_66809894_66814144	ANKRD13D
CHR11_66821322_66828422	ANKRD13D,SSH3
CHR11_66896840_66901282	CLCF1
CHR11_66912498_66916748	RAD9A
CHR11_66924476_66929452	TBC1D10C
CHR11_66943814_66948070	KIAA1394
CHR11_66960978_66965229	PTPRCAP
CHR11_66966759_66971339	CORO1B
CHR11_66972961_66980276	CABP4
CHR11_66992534_66996784	TMEM134
CHR11_67027666_67036178	CDK2AP2,PITPNM1
CHR11_67046693_67050943	CABP2
CHR11_67104358_67108611	GSTP1
CHR11_67153218_67157477	NUDT8
CHR11_67527365_67535162	ALDH3B1,UNC93B1
CHR11_67551184_67555434	NDUFS8
CHR11_67559558_67567772	TCIRG1
CHR11_67644562_67648934	CHKA
CHR11_67736610_67740860	SUV420H1
CHR11_67833210_67837460	LRP5
CHR11_67981274_67985563	SAPS3
CHR11_68205102_68209360	GAL
CHR11_68274745_68279078	MTL5
CHR11_68424447_68431379	MRPL21
CHR11_68536494_68540811	MRGPRF
CHR11_68569440_68573739	TPCN2
CHR11_69161553_69165876	CCND1
CHR11_69181629_69185879	FLJ42258
CHR11_69198513_69202846	ORAOV1
CHR11_69342379_69346629	FGF3
CHR11_69598555_69603043	TMEM16A
CHR11_69723416_69727818	FADD
CHR11_69790970_69795240	PPFIA1
CHR11_69918791_69923047	CTTN
CHR11_70184770_70189020	SHANK2
CHR11_70836297_70842651	NADSYN1
CHR11_70995385_70999635	N/A
CHR11_71314230_71320636	RNF121
CHR11_71466052_71472721	LRRC51
CHR11_71491193_71495470	C11orf59
CHR11_71500713_71504974	C11orf51
CHR11_71609972_71616788	no_genemapped
CHR11_71632100_71636352	PHOX2A
CHR11_72030373_72034623	PDE2A
CHR11_72057006_72061256	PDE2A
CHR11_72062310_72066611	PDE2A
CHR11_72199598_72203857	ATG16L2
CHR11_72528004_72534239	FCHSD2
CHR11_72603491_72607899	P2RY2
CHR11_72693816_72698066	ARHGEF17
CHR11_72761552_72766110	TNFRSF19L
CHR11_72985989_72990376	KIAA0280
CHR11_73148995_73153349	RAB6A
CHR11_73262180_73269054	CHCHD8,N/A,WDR71
CHR11_73370750_73375037	UCP2
CHR11_73556504_73563026	DKFZP586P0123,PPME1
CHR11_73786372_73790650	PGM2L1
CHR11_73849973_73854278	KCNE3
CHR11_73878632_73886109	MGC12965
CHR11_73977776_73982047	POLD3
CHR11_74119084_74123375	CHRDL2
CHR11_74328821_74341309	SPCS2
CHR11_74913765_74918015	GDPD5
CHR11_74947317_74954537	SERPINH1
CHR11_75153936_75158205	DGAT2
CHR11_75200422_75204699	UVRAG
CHR11_75594391_75602951	WNT11
CHR11_75766516_75773134	N/A,PRKRIR
CHR11_75830216_75838471	LOC645946
CHR11_76057793_76062939	LRRC32
CHR11_76168432_76172804	LRRC54
CHR11_76246100_76250397	PHCA
CHR11_76452139_76456437	CAPN5
CHR11_76513457_76517713	MYO7A
CHR11_76857632_76866081	PAK1
CHR11_76974827_76979077	AQP11
CHR11_77025745_77029995	CLNS1A
CHR11_77206344_77213028	C11orf67,HBXAP
CHR11_77382610_77386865	INTS4
CHR11_77467829_77472079	NDUFC2
CHR11_77527580_77531843	ALG8
CHR11_77574011_77580812	LOC283219
CHR11_77962617_77966867	NARS2
CHR11_82120155_82126054	MGC33846
CHR11_82286887_82292705	FLJ25416,PRCP
CHR11_82459782_82464061	RAB30
CHR11_82542360_82546610	PCF11
CHR11_82578928_82583948	no_genemapped
CHR11_82673919_82678562	MDS025
CHR11_85013788_85019462	DLG2,TMEM126B
CHR11_85052659_85057321	no_genemapped
CHR11_85112654_85120219	SYTL2
CHR11_85240291_85247134	CCDC83
CHR11_85456798_85461256	PICALM
CHR11_85629962_85634662	EED
CHR11_85687435_85691777	C11orf73
CHR11_86060138_86064575	ME3
CHR11_86185710_86189998	PRSS23
CHR11_86343198_86347581	FZD4
CHR11_87547497_87551749	RAB38
CHR11_87709836_87714086	CTSC
CHR11_89595079_89599375	CHORDC1
CHR11_92699311_92703564	CCDC67
CHR11_93031024_93035274	KIAA1731
CHR11_93107912_93120858	C11orf54,JOSD3,N/A
CHR11_93153595_93157862	CRSP6
CHR11_93498241_93502492	PANX1
CHR11_93773311_93777566	GPR83
CHR11_93863300_93870188	ANKRD49,MRE11A
CHR11_93913274_93917524	FUT4
CHR11_94137655_94141934	AMOTL1
CHR11_94342992_94349876	HSPC148,JMJD2D
CHR11_94459139_94463420	ENDOD1
CHR11_94603108_94607394	SESN3
CHR11_95159789_95166102	CEP57,FAM76B
CHR11_95296154_95300420	MTMR2
CHR11_95715242_95719492	MAML2
CHR11_95756824_95766209	CCDC82,JRKL
CHR11_100504261_100509965	PGR
CHR11_100958758_100963369	TRPC6
CHR11_101287462_101291712	KIAA1377
CHR11_101419908_101424158	C11orf70
CHR11_101482901_101487539	YAP1
CHR11_101719675_101726517	BIRC2
CHR11_101827912_101832280	TMEM123
CHR11_103539349_103543817	PDGFD
CHR11_104982515_104987684	GRIA4
CHR11_105397404_105401664	KIAA1826
CHR11_105450001_105456896	KBTBD3
CHR11_106393631_106397881	GUCY1A2
CHR11_106829656_106833906	CWF19L2
CHR11_106940887_106945171	ALKBH8
CHR11_107233980_107238364	SLC35F2
CHR11_107595268_107602007	NPAT
CHR11_107842688_107846941	C11orf65
CHR11_107873573_107877823	KDELC2
CHR11_109668499_109676147	RDX
CHR11_109802303_109806670	FDX1
CHR11_110087233_110092622	ARHGAP20
CHR11_110671016_110683186	LOC120376,LOC644244
CHR11_110912942_110921162	LAYN
CHR11_110974879_110979129	SNF1LK2
CHR11_111141556_111145879	PPP2R1B
CHR11_111251938_111256224	C11orf1
CHR11_111349783_111354035	DIXDC1
CHR11_111397880_111402137	DLAT
CHR11_111446720_111454909	C11orf57
CHR11_111459306_111466200	SDHD,TIMM8B
CHR11_111539257_111544054	IL18,TEX12
CHR11_111598801_111603083	PTS
CHR11_112333867_112338118	NCAM1
CHR11_112687014_112692942	TTC12
CHR11_112760222_112764472	ANKK1
CHR11_113148885_113156477	ZW10
CHR11_113250689_113254966	USP28
CHR11_113432140_113437247	ZBTB16
CHR11_113773047_113779943	RBM7
CHR11_113811861_113816165	REXO2
CHR11_114879572_114883951	no_genemapped
CHR11_116148163_116152414	BUD13
CHR11_116163169_116171322	APOA5,ZNF259
[truncated: 8,648 more rows]

## Sheet: B12_K27_33975502
CHR10_1192260_1196510	LOC399706
CHR10_1215834_1220084	no_genemapped
CHR10_1221756_1226006	ADARB2
CHR10_1235550_1239800	ADARB2
CHR10_1324455_1328736	LOC642411
CHR10_1371766_1376021	no_genemapped
CHR10_1543742_1547998	LOC642384
CHR10_1768920_1773170	ADARB2
CHR10_3204218_3208503	PITRM1
CHR10_4854925_4859246	AKR1CL2
CHR10_5393475_5397804	UCN3
CHR10_5441061_5445311	NET1
CHR10_5530760_5535018	CALML5
CHR10_6223386_6227671	PFKFB3
CHR10_7659923_7664173	ITIH5
CHR10_7700870_7705120	ITIH5
CHR10_7721998_7726248	ITIH5
CHR10_7748170_7752440	ITIH5
CHR10_7781741_7785991	ITIH2
CHR10_8133172_8138953	FLJ45983,GATA3
CHR10_13082960_13087210	CCDC3
CHR10_13665520_13669772	PRPF18
CHR10_14412139_14416389	FRMD4A
CHR10_14856152_14860402	FAM107B
CHR10_15452314_15456564	C10orf38
CHR10_15801026_15805276	ITGA8
CHR10_15941753_15946025	C10orf97
CHR10_16515468_16519724	PTER
CHR10_16603260_16607510	C1QL3
CHR10_17535510_17539760	ST8SIA6
CHR10_17698629_17702879	PTPLA
CHR10_20141877_20146755	PLXDC2
CHR10_21825447_21829697	C10orf114
CHR10_22646645_22650895	PCGF4
CHR10_22669129_22675181	LOC645276,SPAG6
CHR10_23253465_23257715	no_genemapped
CHR10_23420936_23425230	MSRB2
CHR10_23517965_23522215	PTF1A
CHR10_24020180_24024430	KIAA1217
CHR10_25500795_25505045	GPR158
CHR10_26259701_26263958	MYO3A
CHR10_26542099_26546349	GAD2
CHR10_26968603_26972853	no_genemapped
CHR10_27829720_27834004	RAB18
CHR10_28074003_28078253	MKX
CHR10_28610271_28614524	MPP7
CHR10_33662566_33667339	NRP1
CHR10_35930843_35935093	CX40.1
CHR10_35969618_35973868	FZD8
CHR10_42594764_42599014	BMS1L
CHR10_42889032_42893282	RET
CHR10_42912477_42916727	RET
CHR10_43044443_43048693	RASGEF1A
CHR10_43081623_43085873	RASGEF1A
CHR10_43389265_43393515	ZNF239
CHR10_43486496_43490752	LOC642895
CHR10_45122163_45126413	OR13A1
CHR10_45186134_45190384	ALOX5
CHR10_46039219_46043524	PTPN20A,PTPN20B
CHR10_46094967_46102984	FRMPD2,RP11-556L1.3
CHR10_46177788_46186263	LOC439962
CHR10_46388710_46394906	SYT15
CHR10_46410051_46414301	KIAA0514
CHR10_46500039_46507479	PPYR1
CHR10_47971594_47975844	no_genemapped
CHR10_48010130_48014497	RBP3
CHR10_48035980_48040359	GDF2
CHR10_48058232_48062672	GDF10
CHR10_48426195_48430451	PTPN20B
CHR10_49482394_49486644	ARHGAP22
CHR10_49559426_49564270	N/A
CHR10_49677288_49681538	C10orf64
CHR10_49791533_49795786	LRRC18
CHR10_49812498_49816748	LRRC18
CHR10_49843534_49847784	no_genemapped
CHR10_50055696_50059952	C10orf128
CHR10_50065671_50070130	C10orf128
CHR10_50173692_50177942	C10orf71
CHR10_50201507_50205757	N/A
CHR10_50416328_50421090	ERCC6
CHR10_50483646_50492838	CHAT
CHR10_50554237_50558487	C10orf53
CHR10_50639600_50643875	OGDHL
CHR10_51155580_51159830	CTGLF1
CHR10_51216058_51220308	MSMB
CHR10_51677569_51681876	ASAH2
CHR10_52288960_52293210	ACF
CHR10_52314688_52318941	ACF
CHR10_52417623_52421873	PRKG1
CHR10_52500798_52505084	PRKG1
CHR10_53740546_53744811	DKK1
CHR10_59761244_59765523	UBE2D1
CHR10_60602852_60607264	PHYHIPL
CHR10_60791564_60795858	FAM13C1
CHR10_61138578_61142829	LOC644883
CHR10_61165016_61169266	SLC16A9
CHR10_62001970_62006220	ANK3
CHR10_62162504_62166754	ANK3
CHR10_62429985_62434704	RHOBTB1
CHR10_62882181_62886714	TMEM26
CHR10_63697722_63701972	PLEKHK1
CHR10_64245371_64249633	EGR2
CHR10_69661111_69665361	ATOH7
CHR10_71002249_71006628	NEUROG3
CHR10_71056519_71060769	C10orf35
CHR10_71228149_71232399	COL13A1
CHR10_71381162_71385412	no_genemapped
CHR10_71479106_71483372	H2AFY2
CHR10_71706977_71711227	NPFFR1
CHR10_72214413_72218663	C10orf27
CHR10_72638852_72643439	UNC5B
CHR10_73222033_73227368	CDH23
CHR10_74726130_74730380	TTC18
CHR10_74843059_74847331	ANXA7
CHR10_79355634_79359884	DLG5
CHR10_81309351_81313601	SFTPA2
CHR10_81357163_81361413	SFTPA1
CHR10_81651133_81655395	LOC387693
CHR10_81698091_81702341	SFTPD
CHR10_82038625_82042914	MAT1A
CHR10_82103037_82109991	DYDC1
CHR10_82389231_82393481	SH2D4B
CHR10_83621576_83625826	NRG3
CHR10_85885737_85890044	GHITM
CHR10_85974514_85978764	LRRC22
CHR10_90609126_90613376	ANKRD22
CHR10_90736767_90741053	FAS
CHR10_90956281_90960551	CH25H
CHR10_91284543_91288793	SLC16A12
CHR10_92446643_92450893	no_genemapped
CHR10_92606901_92611151	HTR7
CHR10_92617754_92622004	RPP30
CHR10_94819721_94824406	CYP26A1
CHR10_95312911_95317217	GPR120
CHR10_95350233_95354483	RBP4
CHR10_95358834_95363084	PDE6C
CHR10_96111923_96116173	NOC3L
CHR10_96429867_96434271	CYP2C18
CHR10_96434400_96438650	CYP2C19
CHR10_96508947_96513202	CYP2C19
CHR10_96684904_96689179	CYP2C9
CHR10_96818400_96822744	CYP2C8
CHR10_97039936_97044271	PDLIM1
CHR10_97875993_97880400	ZNF518
CHR10_98020395_98024816	BLNK
CHR10_98050574_98054951	DNTT
CHR10_98107979_98112582	TMEM10
CHR10_99520953_99525260	SFRP5
CHR10_99596484_99600735	C10orf132
CHR10_99614378_99618628	no_genemapped
CHR10_99685205_99689525	CRTAC1
CHR10_99760334_99764584	CRTAC1
CHR10_99779825_99784075	CRTAC1
CHR10_100195944_100200199	HPS1
CHR10_100984799_100989109	HPSE2
CHR10_101076522_101080772	CNNM1
CHR10_101279199_101283449	NKX2-3
CHR10_101830834_101835124	CPN1
CHR10_102079180_102083733	PKD2L1
CHR10_102209287_102213537	WNT8B
CHR10_102491821_102499006	PAX2
CHR10_102876751_102881001	TLX1
CHR10_102977957_102982207	LBX1
CHR10_103100314_103104640	BTRC
CHR10_103524911_103529317	FGF8
CHR10_105442621_105446871	SH3PXD2A
CHR10_105516167_105520417	SH3PXD2A
CHR10_105604404_105608654	SH3PXD2A
CHR10_105834878_105839128	COL17A1
CHR10_106100011_106104309	C10orf80
CHR10_106387348_106391598	SORCS3
CHR10_108913532_108917782	SORCS1
CHR10_112823410_112828330	ADRA2A
CHR10_114029982_114034232	TECTB
CHR10_115517501_115521751	C10orf81
CHR10_115985507_115989990	VWA2
CHR10_116839613_116844385	ATRNL1
CHR10_118020891_118026466	GFRA1
CHR10_118070429_118074679	C10orf96
CHR10_118173869_118178119	PNLIPRP3
CHR10_118291917_118296344	PNLIP
CHR10_118367307_118371557	PNLIPRP2
CHR10_118987093_118991458	SLC18A2
CHR10_119124177_119128427	PDZD8
CHR10_119288445_119295777	EMX2
CHR10_120343996_120348371	PRLHR
CHR10_122202955_122207205	PPAPDC1A
CHR10_122249580_122253830	PPAPDC1A
CHR10_122343950_122348460	C10orf85
CHR10_124306670_124310920	DMBT1
CHR10_124448578_124452828	C10orf120
CHR10_124502699_124506949	FLJ46361
CHR10_124599549_124603800	CUZD1
CHR10_124628318_124634034	FAM24B,LOC399815
CHR10_124656706_124660956	FAM24A
CHR10_124894127_124898377	HMX2
CHR10_124900359_124904678	BUB3
CHR10_125412360_125416625	GPR26
CHR10_125640570_125644990	CPXM2
CHR10_125689019_125693269	CPXM2
CHR10_125841123_125846593	GALNAC4S-6ST
CHR10_126096691_126100967	OAT
CHR10_129422441_129428750	LOC387720
CHR10_131151955_131156259	MGMT
CHR10_131651258_131655581	EBF3
CHR10_131790762_131795012	no_genemapped
CHR10_132999070_133003476	TCERG1L
CHR10_133471775_133476025	FLJ46300
CHR10_133846893_133851143	DPYSL4
CHR10_134470526_134478274	LOC644276
CHR10_134520476_134524726	C10orf92
CHR10_134605287_134609579	C10orf93
CHR10_134625527_134629783	LOC399829
CHR10_134857050_134861300	KNDC1
CHR10_134890267_134894517	UTF1
CHR10_134999616_135003901	DRD1IP
CHR10_135007361_135011650	PRAP1
CHR10_135113921_135121914	LOC619207
CHR10_135124225_135130375	LOC619207
CHR10_135187356_135191638	CYP2E1
CHR10_135222838_135227088	SYCE1
CHR10_135228328_135236952	SYCE1
CHR11_399227_403529	SIGIRR
CHR11_404226_410897	SIGIRR
CHR11_1562339_1566589	KRTAP5-1
CHR11_1575350_1579600	KRTAP5-2
CHR11_1585441_1589769	KRTAP5-8
CHR11_1599194_1603444	KRTAP5-4
CHR11_1662391_1666641	FAM99A
CHR11_1671500_1675750	KRTAP5-6
CHR11_1805392_1813031	SYT8
CHR11_1827275_1831633	LSP1
CHR11_1842978_1849479	LSP1
CHR11_1865483_1869733	LSP1
CHR11_1894011_1901418	TNNT3
CHR11_1949571_1953821	N/A
CHR11_1974530_1978780	H19
CHR11_2106239_2113041	C11orf43
CHR11_2114822_2120280	IGF2,N/A
CHR11_2248008_2252258	ASCL2
CHR11_2400098_2404351	TRPM5
CHR11_2419296_2423877	KCNQ1
CHR11_2435759_2440009	KCNQ1
CHR11_3192693_3200192	C11orf36
CHR11_3619056_3623710	ART1,ART5
CHR11_4345351_4349601	OR52B4
CHR11_4423645_4427895	OR52K2
CHR11_4463206_4467456	OR52K1
CHR11_4519496_4523746	OR52M1
CHR11_4554876_4559126	C11orf40
CHR11_4561118_4565368	OR52I2
CHR11_4568344_4572594	OR52I1
CHR11_4614096_4622481	OR51D1
CHR11_4626635_4630885	OR51E1
CHR11_4674775_4679148	OR51E2
CHR11_4746973_4751223	OR51F1
CHR11_4781673_4785923	OR52R1
CHR11_4795691_4799941	OR51F2
CHR11_4826264_4830514	OR51S1
CHR11_4856124_4860374	OR51T1
CHR11_4881675_4885925	OR51A7
CHR11_4892719_4896969	OR51G2
CHR11_4901395_4905645	OR51G1
CHR11_4924156_4928406	OR51A4
CHR11_4932769_4937019	OR51A2
CHR11_4962496_4966749	MMP26
CHR11_4973288_4977538	OR51L1
CHR11_5020831_5025081	OR52J3
CHR11_5036683_5040933	OR52E2
CHR11_5098634_5102884	OR52A4
CHR11_5109698_5113948	OR52A5
CHR11_5129425_5133675	OR52A1
CHR11_5177756_5182006	OR51V1
CHR11_5204127_5208377	HBB
CHR11_5211539_5215934	HBD
CHR11_5226913_5231193	HBG1
CHR11_5231837_5236117	HBG1
CHR11_5247199_5251449	HBE1
CHR11_5279002_5283252	OR51B4
CHR11_5301353_5305603	OR51B2
CHR11_5320580_5324830	OR51B5
CHR11_5325813_5330063	OR51B6
CHR11_5363704_5367954	OR51M1
CHR11_5396506_5400756	OR51Q1
CHR11_5418570_5422820	OR51I1
CHR11_5427794_5432044	OR51I2
CHR11_5463012_5467262	OR52D1
CHR11_5482660_5486910	HBE1
CHR11_5486979_5491244	UBQLN3
CHR11_5493642_5498001	MGC20470
CHR11_5522579_5526829	OR52H1
CHR11_5555182_5559432	OR52B6
CHR11_5570422_5575304	TRIM6,TRIM6-TRIM34
CHR11_5710753_5715072	OR56B1
CHR11_5729046_5733296	OR52N4
CHR11_5765872_5770122	OR52N1
CHR11_5794641_5798891	OR52N2
CHR11_5818953_5823203	OR52E6
CHR11_5834758_5839008	OR52E8
CHR11_5858598_5862848	OR52E4
CHR11_5875082_5879332	OR52E5
CHR11_5921652_5925902	OR56A3
CHR11_5963986_5968236	OR52L1
CHR11_5980204_5984454	OR56A4
CHR11_6004760_6009010	OR56A1
CHR11_6082084_6086334	OR56B4
CHR11_6147382_6151632	OR52B2
CHR11_6173529_6177779	OR52W1
CHR11_6208021_6217659	CNGA4
CHR11_6234041_6238481	CCKBR
CHR11_6746014_6750264	OR2AG2
CHR11_6759344_6763594	OR2AG1
CHR11_6772840_6777215	OR6A2
CHR11_6819958_6824239	OR10A5
CHR11_6850954_6855204	OR10A4
CHR11_6869557_6873807	OR2D2
CHR11_6895308_6899558	OR2D3
CHR11_6900729_6904979	ZNF215
CHR11_6906492_6910742	ZNF215
CHR11_7012872_7017122	NALP14
CHR11_7063358_7067660	HNRNPG-T
CHR11_7213084_7217334	SYT9
CHR11_7226256_7230506	SYT9
CHR11_7683767_7688017	OVCH2
CHR11_7774315_7778596	OR5P2
CHR11_7803345_7807595	OR5P3
CHR11_7906035_7910285	OR10A6
CHR11_7916893_7921143	OR10A3
CHR11_7940874_7945212	NALP10
CHR11_7961969_7966219	EIF3S5
CHR11_10429741_10434806	AMPD3
CHR11_10545950_10550355	XLKD1
CHR11_11330730_11334980	CSNK2A1P
CHR11_11599375_11603628	GALNTL4
CHR11_13473377_13477643	PTH
CHR11_13937313_13941563	SPON1
CHR11_14949642_14953908	CALCA
CHR11_15162809_15167059	LOC387755
CHR11_17454275_17458525	ABCC8
CHR11_17694234_17698550	MYOD1
CHR11_17990463_17994765	SERGEF
CHR11_18018135_18022385	TPH1
CHR11_18147459_18152129	MRGPRX4
CHR11_18183764_18188158	no_genemapped
CHR11_18214142_18218410	SAA4
CHR11_18225994_18230258	SAA2
CHR11_18236531_18240781	no_genemapped
CHR11_18611720_18616096	SPTY2D1
CHR11_18673426_18677676	TMEM86A
CHR11_18768979_18773465	PTPN5
CHR11_18912372_18916625	MRGPRX1
CHR11_19038054_19042304	MRGPRX2
CHR11_20137696_20141946	DBX1
CHR11_20574021_20578465	SLC6A5
CHR11_20644192_20648532	NELL1
CHR11_22167797_22172047	TMEM16E
CHR11_22312742_22317246	SLC17A6
CHR11_22642729_22646979	GAS2
CHR11_22649430_22653680	GAS2
CHR11_22806937_22811477	no_genemapped
CHR11_24471591_24476010	LUZP2
CHR11_25566239_25570489	no_genemapped
CHR11_26306046_26310296	TMEM16C
CHR11_26549515_26553883	MUC15
CHR11_26699372_26703622	SLC5A12
CHR11_27677006_27683229	BDNF
CHR11_27698096_27703372	BDNF
CHR11_29994314_29998564	KCNA4
CHR11_30205638_30209888	FSHB
CHR11_30297724_30301985	C11orf46
CHR11_30564363_30568613	MPPED2
CHR11_32632269_32636519	CCDC73
CHR11_34334493_34338878	ABTB2
CHR11_34595743_34600925	EHF
CHR11_36542638_36546888	RAG1
CHR11_36569144_36573418	C11orf74
CHR11_40270506_40275740	LRRC4C
CHR11_43855470_43859944	ALKBH3
CHR11_44022606_44026856	LOC390110
CHR11_44040913_44045182	PHACS
CHR11_44070174_44074592	EXT2
CHR11_44287542_44291792	ALX4
CHR11_44834127_44838377	TSPAN18
CHR11_44881032_44885282	TSPAN18
CHR11_45029244_45033494	no_genemapped
CHR11_45068639_45072889	PRDM11
CHR11_45121269_45126219	PRDM11
CHR11_45263630_45267883	SYT13
CHR11_45346023_45350273	FLJ41423
CHR11_45640102_45647248	CHST1
CHR11_45746058_45750314	no_genemapped
CHR11_48191437_48195687	OR4B1
CHR11_48219731_48223981	OR4X2
CHR11_48238488_48242738	OR4X1
CHR11_48299568_48303818	OR4C3
CHR11_55340181_55344431	OR5D18
CHR11_55437884_55442134	OR5W2
CHR11_55459702_55463952	OR5I1
CHR11_55491765_55496015	OR10AG1
CHR11_55613859_55618109	OR8I2
CHR11_55838858_55843108	OR8K3
CHR11_55866590_55870840	OR8K1
CHR11_55880798_55885048	OR8J1
CHR11_55896175_55900425	OR8U1
CHR11_55941534_55945784	OR5R1
CHR11_55986703_55990953	OR5M9
CHR11_55993799_55998049	OR5M3
CHR11_56014672_56018922	OR5M8
CHR11_56066559_56070809	OR5M11
CHR11_56136804_56141054	no_genemapped
CHR11_56220939_56225189	OR9G9
CHR11_56267113_56271363	OR9G4
CHR11_56702296_56706546	LRRC55
CHR11_56760535_56764864	AGTRL1
CHR11_56904056_56908699	PRG3
CHR11_56913949_56918206	PRG2
CHR11_56981414_56985664	RTN4RL2
CHR11_57106942_57111192	no_genemapped
CHR11_57118102_57123069	SERPING1
CHR11_57170876_57177493	YPEL4
CHR11_57642742_57646992	OR9I1
CHR11_57699992_57704242	OR9Q1
CHR11_57711038_57715288	OR9Q2
CHR11_57727479_57731729	OR1S2
CHR11_57735292_57739542	OR1S1
CHR11_57926708_57930958	OR5B3
CHR11_57946560_57950810	OR5B2
CHR11_58031404_58035654	OR5B21
CHR11_58255195_58259523	GLYAT
CHR11_58448249_58452499	GLYATL1
CHR11_58463797_58468047	GLYATL1
CHR11_58627785_58632035	FAM111B
CHR11_58736185_58740522	MPEG1
CHR11_58946252_58950502	OR5A2
CHR11_58963717_58967967	OR5A1
CHR11_58977509_58981759	OR4D6
CHR11_58997978_59002228	OR4D10
CHR11_59024124_59028374	OR4D11
CHR11_59035461_59039711	OR4D9
CHR11_59237144_59241394	OR10V1
CHR11_59275964_59280214	STX3A
CHR11_59334037_59338421	MRPL16
CHR11_59368800_59373050	GIF
CHR11_59389786_59394094	TCN1
CHR11_59560823_59565207	TMEM122
CHR11_59577176_59581481	MS4A3
CHR11_59609212_59613533	MS4A2
CHR11_59706366_59711967	MS4A6A
CHR11_59801214_59807411	MS4A4A
CHR11_59855370_59859680	MS4A6E
CHR11_59899033_59903359	MS4A7,N/A
CHR11_59916985_59921308	no_genemapped
CHR11_59950137_59954387	MS4A5
CHR11_59976357_59980657	MS4A1
CHR11_60013326_60017588	MS4A12
CHR11_60035961_60040211	MS4A13
CHR11_60136321_60140571	C11orf64
CHR11_60220122_60224450	MS4A8B
CHR11_60277551_60281801	MGC35295
CHR11_60305896_60310146	MS4A10
CHR11_60429882_60434132	PRPF19
CHR11_60434752_60439002	TMEM109
CHR11_60536733_60540983	no_genemapped
CHR11_61104124_61108374	SYT7
CHR11_61200985_61205235	C11orf11
CHR11_61440823_61447817	RAB3IL1
CHR11_61710763_61715035	SCGB1D1
CHR11_61729215_61733470	SCGB2A1
CHR11_61762799_61767083	SCGB1D2
CHR11_61790705_61794955	no_genemapped
CHR11_61822362_61826612	SCGB1D4
CHR11_62508281_62512545	SLC22A6
CHR11_62539137_62543387	SLC22A8
CHR11_62667519_62671769	MGC34821
CHR11_62810494_62814761	SLC22A10
CHR11_62890336_62894586	SLC22A9
CHR11_63014465_63018742	HRASLS5
CHR11_63805804_63817456	BAD,GPR137,KCNK4
CHR11_64076173_64080487	SLC22A11
CHR11_64111357_64116074	SLC22A12
CHR11_64166613_64170863	NRXN2
CHR11_64459161_64463436	GPHA2
CHR11_64482703_64487685	LOC283129
CHR11_65303368_65311854	DKFZp761E198,OVOL1
CHR11_65354485_65358786	FLJ30934
CHR11_65941550_65945887	NPAS4
CHR11_67027666_67036178	CDK2AP2,PITPNM1
CHR11_67104358_67108611	GSTP1
CHR11_67138495_67142745	no_genemapped
CHR11_67162857_67167107	TBX10
CHR11_67197928_67202178	ALDH3B2
CHR11_67204511_67208761	ALDH3B2
CHR11_68504281_68508531	MRGPRD
CHR11_69161553_69165876	CCND1
CHR11_69198513_69202846	ORAOV1
CHR11_69227206_69231787	FGF19
CHR11_69298602_69302852	FGF4
CHR11_69342379_69346629	FGF3
CHR11_69598555_69603043	TMEM16A
CHR11_69605667_69609957	TMEM16A
CHR11_69628605_69632855	TMEM16A
CHR11_69723416_69727818	FADD
CHR11_69790970_69795240	PPFIA1
CHR11_70184770_70189020	SHANK2
CHR11_70383042_70387292	C11orf76
CHR11_70950756_70955006	KRTAP5-10
CHR11_70970819_70975069	KRTAP5-11
CHR11_71500713_71504974	C11orf51
CHR11_71520918_71525386	FOLR3
CHR11_71601985_71606240	FOLR2
CHR11_71632100_71636352	PHOX2A
CHR11_72062310_72066611	PDE2A
CHR11_74119084_74123375	CHRDL2
CHR11_74477656_74481906	OR2AT4
CHR11_74818005_74822381	FLJ33790
CHR11_75056043_75060627	MAP6
CHR11_75594391_75602951	WNT11
CHR11_76057793_76062939	LRRC32
CHR11_76675361_76679611	GDPD4
CHR11_83070335_83074585	DLG2
CHR11_85033192_85037442	TMEM126A
CHR11_86343198_86347581	FZD4
CHR11_87547497_87551749	RAB38
CHR11_88547187_88551458	TYR
CHR11_88863312_88867881	NOX4
CHR11_89503979_89508303	NAALAD2
CHR11_92338936_92343186	MTNR1B
CHR11_92569993_92574256	SLC36A4
CHR11_92699311_92703564	CCDC67
CHR11_92752783_92757033	CCDC67
CHR11_92915444_92919694	C11orf75
CHR11_92924687_92928937	C11orf75
CHR11_93031024_93035274	KIAA1731
CHR11_93773311_93777566	GPR83
CHR11_93913274_93917524	FUT4
CHR11_98393580_98397830	CNTN5
CHR11_100504261_100509965	PGR
CHR11_100958758_100963369	TRPC6
CHR11_101419908_101424158	C11orf70
CHR11_102000523_102004773	MMP20
CHR11_102080928_102085178	MMP27
CHR11_102173325_102177604	MMP1
CHR11_102218782_102223052	MMP3
CHR11_102250172_102254474	MMP12
CHR11_102330902_102335172	MMP13
CHR11_102467329_102471579	DCUN1D5
CHR11_103539349_103543817	PDGFD
CHR11_104273620_104277870	CASP12
CHR11_104982515_104987684	GRIA4
CHR11_106393631_106397881	GUCY1A2
CHR11_106963783_106968436	ELMOD1,LOC643923
CHR11_107968805_107973175	EXPH5
CHR11_108794584_108798834	LOC399947
CHR11_110087233_110092622	ARHGAP20
CHR11_110912942_110921162	LAYN
CHR11_112850302_112854591	DRD2
CHR11_113148885_113156477	ZW10
CHR11_113277298_113281548	HTR3B
CHR11_113347619_113351967	HTR3A
CHR11_113432140_113437247	ZBTB16
CHR11_113935040_113939290	FAM55A
CHR11_113970858_113975182	FAM55D
CHR11_114050966_114055216	FAM55B
CHR11_117172436_117176686	DSCAML1
CHR11_117199894_117207517	FXYD2
CHR11_117251816_117256077	FXYD6
CHR11_117304552_117308820	TMPRSS13
CHR11_117358818_117363088	IL10RA
CHR11_117449475_117453770	TMPRSS4
CHR11_117527997_117532247	SCN4B
CHR11_117537693_117541943	no_genemapped
CHR11_117573854_117578104	AMICA1
CHR11_117588102_117592784	AMICA1
CHR11_117600169_117604420	AMICA1
CHR11_117627471_117631721	LOC196264
CHR11_117639469_117643719	EVA1
CHR11_117677161_117681442	CD3E
CHR11_117716810_117722169	CD3D,CD3G
CHR11_118328613_118332989	UPK2
CHR11_118756777_118761131	USP2
CHR11_119513262_119517573	TRIM29
CHR11_119541394_119545644	no_genemapped
CHR11_120665136_120669568	SC5DL
CHR11_122570119_122574717	ASAM
CHR11_122898053_122902489	no_genemapped
CHR11_122980226_122984476	no_genemapped
CHR11_123029772_123034022	SCN3B
CHR11_123116823_123121073	ZNF202
CHR11_123129686_123133936	OR6X1
CHR11_123181517_123185767	OR6M1
CHR11_123278848_123283098	OR8D4
CHR11_123312033_123316283	OR4D5
CHR11_123319005_123323255	OR6T1
CHR11_123352858_123357108	OR10S1
CHR11_123387991_123392241	OR10G4
CHR11_123395429_123399679	OR10G9
CHR11_123402039_123406289	OR10G8
CHR11_123414168_123418418	OR10G7
CHR11_123597107_123601357	OR8G2
CHR11_123622132_123626382	OR8G1
CHR11_123636432_123640682	OR8G5
CHR11_123685122_123689372	OR8D1
CHR11_123694553_123698803	OR8D2
CHR11_123757699_123761949	OR8B2
CHR11_123771707_123775957	OR8B3
CHR11_123799227_123803477	OR8B4
CHR11_123815441_123819691	OR8B8
CHR11_123918010_123922260	OR8B12
CHR11_123941674_123945924	OR8A1
CHR11_123983162_123987412	PANX3
CHR11_123994480_123998849	TBRG1
CHR11_124126569_124130819	VSIG2
CHR11_124131885_124140887	ESAM,N/A
CHR11_124236991_124241241	ROBO3
CHR11_125117897_125122151	PATE
CHR11_125153174_125157424	C11orf38
CHR11_125255218_125263636	HYLS1
CHR11_126374514_126379201	KIRREL3
CHR11_127961913_127966163	ETS1
CHR11_128065692_128069990	FLI1
CHR11_128216813_128221073	KCNJ1
CHR11_128263022_128267559	KCNJ5
CHR11_128280052_128284302	C11orf45
CHR11_128747544_128751840	BARX2
CHR11_129187450_129191700	TMEM45B
CHR11_129531432_129535717	ST14
CHR11_129803348_129807598	ADAMTS8
CHR11_129820578_129828731	ADAMTS15
CHR11_130742278_130746528	HNT
CHR11_131282421_131287321	HNT
CHR11_132317474_132321747	OPCML
CHR11_133440529_133444938	JAM3
CHR11_133678785_133683035	FLJ90231
CHR11_133703515_133707768	LOC89944
CHR11_134356955_134361205	no_genemapped
CHR12_18919_23169	no_genemapped
CHR12_192005_196255	SLC6A12
CHR12_241513_245763	SLC6A13
CHR12_436303_440553	B4GALNT3
CHR12_1790404_1794654	CACNA2D4
CHR12_1796436_1800878	LRTM2
CHR12_1808701_1812957	LRTM2
CHR12_2029224_2033739	CACNA1C
CHR12_2533301_2537551	no_genemapped
CHR12_2602926_2607176	no_genemapped
CHR12_2671073_2675323	no_genemapped
CHR12_3466659_3475746	PRMT8
CHR12_3514140_3518390	PRMT8
CHR12_4358298_4362655	FGF23
CHR12_4623832_4629302	AKAP3,NDUFA9
CHR12_4696512_4700762	GALNT8
CHR12_4785102_4790121	KCNA6
CHR12_4887267_4891555	KCNA1
CHR12_5019845_5024134	KCNA5
CHR12_5346451_5350701	no_genemapped
CHR12_5470026_5474324	NTF3
CHR12_5613982_5618232	TMEM16B
CHR12_5924909_5929159	TMEM16B
CHR12_7034777_7039050	C1S
CHR12_7483179_7491520	CD163L1,LOC642333
CHR12_7546863_7551139	CD163
CHR12_8212917_8217167	ZNF705A
CHR12_8496357_8500607	CLEC6A
CHR12_8553902_8558152	CLEC4D
CHR12_8583993_8588311	CLEC4E
CHR12_8655956_8660206	AICDA
CHR12_8705217_8710200	MFAP5
CHR12_9251478_9255733	PZP
CHR12_9324012_9328262	DDX11
CHR12_9776377_9780662	DCAL1
CHR12_9804014_9808264	CD69
CHR12_9867843_9872133	KLRF1
CHR12_9912469_9917225	CLEC2B
CHR12_9975463_9979713	CLEC2A
CHR12_9991681_9995931	CLEC12A
CHR12_9996453_10000703	FLJ46363
CHR12_10011780_10016050	CLEC12A
CHR12_10042396_10046646	CLEC1B
CHR12_10050997_10055247	CLEC12B
CHR12_10056540_10060790	CLEC1B
CHR12_10142087_10146372	CLEC1A
CHR12_10169958_10177603	CLEC7A
CHR12_10215248_10224133	C12orf59,OLR1
CHR12_10348183_10352665	KLRD1
CHR12_10656685_10660950	no_genemapped
CHR12_10677756_10682006	STYK1
CHR12_10717156_10721406	STYK1
CHR12_10766411_10770678	CSDA
CHR12_10845686_10849993	TAS2R7
CHR12_10850096_10857534	TAS2R8,TAS2R9
CHR12_14929278_14933595	MGP
CHR12_15264821_15269071	RERG
CHR12_15363243_15367503	PTPRO
CHR12_16394117_16398367	MGST1
CHR12_16648598_16655791	LMO3
CHR12_18302240_18306490	PIK3C2G
CHR12_18758222_18762472	PLCZ1
CHR12_20409963_20414213	PDE3A
CHR12_20736165_20740686	SLCO1C1
CHR12_20856373_20860644	SLCO1B3
CHR12_21378349_21382599	SLCO1A2
CHR12_21413584_21417834	IAPP
CHR12_21478377_21482657	FLJ22028
CHR12_21567022_21571272	C12orf39
CHR12_21701238_21705543	LDHB
CHR12_21818132_21822514	KCNJ8
CHR12_21888299_21892549	N/A
CHR12_21980125_21984375	ABCC9
CHR12_21984853_21989103	ABCC9
CHR12_25294337_25298621	KRAS
CHR12_26168363_26172770	BHLHB3
CHR12_28013411_28019683	PTHLH
CHR12_32799327_32803580	YARS2
CHR12_32940220_32944493	PKP2
CHR12_33483098_33487521	SYT10
CHR12_37400286_37404536	CPNE8
CHR12_37584928_37589187	CPNE8
CHR12_39369124_39373374	CNTN1
CHR12_39504780_39509030	CNTN1
CHR12_43555471_43559905	NELL2
CHR12_43730399_43734649	DBX2
CHR12_44948074_44952521	SLC38A1
CHR12_45472414_45476666	SLC38A4
CHR12_45483050_45487300	SLC38A4
CHR12_45505256_45509535	SLC38A4
CHR12_45759165_45763501	AMIGO2
CHR12_46584303_46588581	VDR
CHR12_46683778_46688028	COL2A1
CHR12_46860165_46864431	LOC387856
CHR12_46874910_46879166	no_genemapped
CHR12_46882592_46886842	OR10AD1
CHR12_47005529_47009779	H1FNT
CHR12_47042675_47046925	N/A
CHR12_47159789_47164060	C12orf54
CHR12_47202181_47206431	OR8S1
CHR12_47249342_47253596	LALBA
CHR12_47545170_47549420	RND1
CHR12_47650798_47659414	WNT10B
CHR12_48386512_48390964	FMNL3
CHR12_50628217_50632518	ACVR1B
CHR12_50909720_50914055	KRT7
CHR12_50967014_50975066	no_genemapped
CHR12_50978415_50982667	KRTHB6
CHR12_51000686_51004938	no_genemapped
CHR12_51046826_51051076	no_genemapped
CHR12_51064934_51069184	no_genemapped
CHR12_51085693_51089943	KRTHB2
CHR12_51113623_51117873	K6HF
CHR12_51131380_51135677	KRT6B
CHR12_51153076_51157336	KRT6E
CHR12_51172490_51176789	KRT6A,KRT6C
CHR12_51199679_51204010	KRT5
CHR12_51232398_51236670	no_genemapped
CHR12_51253126_51257376	K6IRS4
CHR12_51280743_51285059	K6IRS2
CHR12_51286401_51290651	no_genemapped
CHR12_51297850_51302110	no_genemapped
CHR12_51331465_51335726	KRT2A
CHR12_51359690_51363946	KRT1
CHR12_51382764_51387014	KRT1B
CHR12_51456622_51460872	KRT2B
CHR12_51475298_51479593	KRT3
CHR12_51493380_51498102	KRT4
CHR12_51513593_51517846	KRT6L
CHR12_51527584_51532545	K5B
CHR12_51625421_51629948	KRT18,N/A
CHR12_52014980_52019304	SP7
CHR12_52615342_52620110	HOXC13
CHR12_52631480_52637334	HOXC12
CHR12_52980308_52984558	NFE2
CHR12_53098552_53102817	ITGA5
CHR12_53152864_53157118	FAM112B
CHR12_53174279_53178558	NCKAP1L
CHR12_53226170_53230420	PDE1B
CHR12_53238135_53242385	PDE1B
CHR12_53267957_53272210	PPP1R1A
CHR12_53289724_53294013	GLYCAM1
CHR12_53314180_53318446	LACRT
CHR12_53327663_53331913	DCD
CHR12_53531087_53535337	no_genemapped
CHR12_53652849_53657430	KIAA0748
CHR12_53696388_53700638	NEUROD4
CHR12_53703122_53707372	NEUROD4
CHR12_53802550_53810569	no_genemapped
CHR12_53897575_53901825	OR10A7
CHR12_53923838_53928088	OR6C74
CHR12_53974533_53978783	OR6C6
CHR12_54008251_54012501	OR6C3
CHR12_54041661_54045911	OR6C75
CHR12_54077079_54081329	OR6C65
CHR12_54102804_54107054	OR6C76
CHR12_54128764_54133014	OR6C2
CHR12_54149439_54153689	OR6C70
CHR12_54168913_54173163	OR6C68
CHR12_54227777_54232027	OR6C4
CHR12_54313442_54317692	OR10P1
CHR12_55167670_55171948	GLS2
CHR12_55695821_55700092	TAC3
CHR12_55893344_55897670	NXPH4
CHR12_55919992_55924312	NDUFA4L2
CHR12_56136700_56144464	GLI1
CHR12_56157245_56163400	ARHGAP9
CHR12_57598844_57604029	LRIG3
CHR12_58365892_58370142	SLC16A7
CHR12_60871076_60876318	FAM19A2
CHR12_61613350_61618696	LOC645085,PPM1H
CHR12_61830156_61836357	AVPR1A
CHR12_62347792_62352121	DPY19L2
CHR12_62456403_62460667	TMEM5
CHR12_62901550_62905819	FLJ32549
CHR12_63800606_63804856	WIF1
CHR12_63846137_63850387	LEMD3
CHR12_63955254_63959538	MSRB3
CHR12_64506271_64510521	no_genemapped
CHR12_64849281_64853574	TMBIM4
CHR12_64865769_64870046	IRAK3
CHR12_64979122_64983372	HELB
CHR12_66839038_66843290	IFNG
CHR12_66905087_66909338	IL26
CHR12_66932791_66937152	IL22
CHR12_68290055_68294709	LRRC10
CHR12_68415004_68420204	RAB3IP
CHR12_68603203_68607453	C12orf28
CHR12_68609082_68613332	C12orf28
CHR12_69042828_69047439	KCNMB4
CHR12_69289140_69293391	PTPRB
CHR12_69316711_69320987	PTPRB
CHR12_69433600_69438208	PTPRR
CHR12_69600103_69604353	PTPRR
CHR12_69837296_69841546	TSPAN8
CHR12_70116579_70120831	LGR5
CHR12_70431420_70435674	RAB21
CHR12_70615392_70619773	TPH2
CHR12_70949229_70955982	LOC283392,TRHDE
CHR12_73214413_73218663	LOC552889
CHR12_73887301_73893278	KCNC2
CHR12_73997470_74001720	CAPS2
CHR12_74005758_74015479	CAPS2,MGC26856
CHR12_77779471_77783721	SYT1
CHR12_78607537_78612421	PAWR
CHR12_79622076_79626360	MYF6
CHR12_79631431_79635681	MYF5
CHR12_79855075_79859325	LIN7A
CHR12_79992439_79996716	N/A
CHR12_80675651_80680740	PPFIA2
CHR12_81601564_81606158	TMTC2
CHR12_81672964_81677214	no_genemapped
CHR12_83829955_83834205	SLC6A15
CHR12_83947143_83954998	TSPAN19
CHR12_84194515_84198914	CART1
CHR12_84753463_84757741	PAMCI
CHR12_84788705_84792955	NTS
CHR12_86944229_86954206	C12orf29,C12orf50
CHR12_87497476_87501869	KITLG
CHR12_90095710_90104437	DCN
CHR12_92484228_92493169	LOC144481,SOCS2
CHR12_92591781_92596373	CRADD
CHR12_93063129_93067379	PLXNC1
CHR12_93567705_93571955	TMCC3
CHR12_94707766_94712167	NTN4
CHR12_94857701_94864059	AMDHD1,CCDC38,N/A
CHR12_98071853_98076276	ANKS1B
CHR12_98562161_98566415	FAM71C
CHR12_98692788_98697038	ANKS1B
CHR12_98901430_98906063	ANKS1B
CHR12_99271624_99275874	SLC17A8
CHR12_99388309_99392632	NR1H4
CHR12_99709215_99713465	TMEM16D
CHR12_100127032_100131620	SLC5A8
CHR12_100194547_100198797	UTP20
CHR12_100391287_100395537	SPIC
CHR12_100509377_100513642	MYBPC1
CHR12_101872093_101876365	ASCL1
CHR12_102413126_102417379	C12orf42,N/A
CHR12_102501698_102505948	STAB2
CHR12_102967295_102971545	GLT8D2
CHR12_104245269_104249519	LOC387882
CHR12_106232826_106238608	BTBD11
CHR12_106495263_106499513	BTBD11
CHR12_106549238_106553488	BTBD11
CHR12_106677900_106682651	PRDM4
CHR12_106688791_106693041	ASCL4
CHR12_107044094_107048390	no_genemapped
CHR12_107256288_107260712	CMKLR1
CHR12_107856110_107860360	SVOP
CHR12_107942320_107946728	SVOP
CHR12_108230658_108236078	FOXN4
CHR12_108801926_108806176	GLTP
CHR12_109855277_109859538	LOC642540
CHR12_109952711_109956961	CUTL2
CHR12_112392980_112397760	LHX5
CHR12_112887748_112891999	RBM19
CHR12_113605028_113609852	TBX3
CHR12_115802865_115807115	HRK
CHR12_115829643_115833893	FBXW8
CHR12_116111746_116116183	FBXO21
CHR12_116283215_116287465	NOS1
CHR12_117900278_117904528	KIAA1853
CHR12_118078516_118082766	KIAA1853
CHR12_118097477_118101759	HSPB8
CHR12_118253399_118257649	CCDC60
CHR12_118798725_118802978	CIT
CHR12_118908530_118912780	CCDC64
CHR12_119290591_119294841	MSI1
CHR12_119573984_119578234	CABP1
CHR12_127873744_127877994	SLC15A4
CHR12_127900431_127904783	GLT1D1
CHR12_128953416_128957666	TMEM132D
CHR12_129094805_129099055	N/A
CHR12_129209456_129214169	FZD10
CHR12_129385066_129389353	PIWIL1
CHR12_129567613_129571863	RIMBP2
CHR12_129766029_129770279	RIMBP2
CHR12_130001289_130005683	GPR133
CHR12_130039776_130044026	no_genemapped
CHR12_130074489_130078739	no_genemapped
CHR12_130212008_130216258	LOC116437
CHR12_130342519_130346769	N/A
CHR12_130413016_130417266	LOC338797
CHR12_131255776_131260026	GALNT9
CHR12_131358641_131365383	N/A
CHR12_131701975_131706225	P2RX2
CHR13_18653185_18658199	TUBA2
CHR13_19664287_19668543	GJB2
CHR13_19702317_19708646	GJB6,LOC645885
CHR13_21075557_21079812	EFHA1
CHR13_21140374_21144778	FGF9
CHR13_23984198_23988448	PARP4
CHR13_24149194_24153465	ATP12A
CHR13_24232800_24237088	N/A,RNF17
CHR13_24299166_24303416	no_genemapped
CHR13_24312516_24316766	no_genemapped
CHR13_24394196_24399364	CENPJ,LOC646403
CHR13_24564775_24569059	PABPC3
CHR13_24642871_24647925	FLJ25477
CHR13_24758826_24763204	MTMR6
CHR13_24840708_24844958	ATP8A2
CHR13_24937442_24941864	ATP8A2
CHR13_25520196_25526698	TMEM46
CHR13_26026339_26030589	WASF3
CHR13_26893180_26897430	GTF3A
CHR13_26921961_26926211	MTIF3
CHR13_27261279_27265529	GSH1
CHR13_27388676_27392926	IPF1
CHR13_27440567_27444817	CDX2
CHR13_27571897_27576205	FLT3
CHR13_27966466_27970732	FLT1
CHR13_28493247_28497497	KIAA0774
CHR13_28897276_28901526	KIAA0774
CHR13_31208178_31212499	LGR8
CHR13_35602693_35606943	DCAMKL1
CHR13_35901132_35905409	CCNA1
CHR13_36142548_36146798	LOC400120
CHR13_37341110_37345439	TRPC4
CHR13_40926185_40930461	RGC32
CHR13_42040294_42047159	TNFSF11
CHR13_42250250_42254514	FLJ40919
CHR13_42463616_42467877	EPSTI1
CHR13_43100859_43105109	RP11-301I17.1
CHR13_43138905_43143155	RP11-301I17.1
CHR13_45170946_45176415	SPERT
CHR13_45323008_45327258	LOC283514
CHR13_46367293_46371676	HTR2A
CHR13_48175339_48179701	CYSLTR2
CHR13_48716577_48720863	CDADC1
CHR13_50691007_50695305	no_genemapped
CHR13_52320025_52324276	PCDH8
CHR13_52497459_52501722	OLFM4
CHR13_56609552_56613802	FLJ40296
CHR13_57100444_57105405	PCDH17
CHR13_60886530_60890782	PCDH20
CHR13_60899233_60903483	PCDH20
CHR13_69579118_69583960	KLHL1
CHR13_71338581_71342831	DACH1
CHR13_78074946_78079196	POU4F1
CHR13_78130565_78134815	C13orf7
CHR13_82390629_82395957	LOC647318
CHR13_83353677_83358029	SLITRK1
CHR13_87119370_87123712	SLITRK5
CHR13_88812862_88817112	no_genemapped
CHR13_90793709_90798824	C13orf25
CHR13_90845387_90850037	GPC5
CHR13_92673595_92677980	GPC6
CHR13_93929034_93933424	DCT
CHR13_95502888_95507237	UGCGL2
CHR13_95537593_95541867	HS6ST3
CHR13_96284262_96288512	HS6ST3
CHR13_96339318_96343568	HSP90AB6P
CHR13_96437281_96441531	OXGR1
CHR13_96443855_96448105	OXGR1
CHR13_99421429_99425679	ZIC5
CHR13_101851374_101855625	FGF14
CHR13_107316334_107322554	N/A
CHR13_110562124_110566532	ARHGEF7
CHR13_113359752_113364002	ATP4B
CHR13_113543412_113547668	GAS6
CHR14_18994573_18998829	FLJ39632
CHR14_19314821_19319071	OR4M1
CHR14_19410766_19415016	OR4K2
CHR14_19455105_19459355	OR4K5
CHR14_19470165_19474415	OR4K1
CHR14_19572007_19576257	OR4K13
CHR14_19594543_19598793	OR4L1
CHR14_19678234_19682484	OR4N5
CHR14_19731834_19736084	OR11G2
CHR14_19758208_19762458	OR11H6
CHR14_19777290_19781540	OR11H4
CHR14_20044970_20049220	RNASE10
CHR14_20094318_20098568	RNASE9
CHR14_20124879_20132222	LOC254028
CHR14_20178940_20183190	OR6S1
CHR14_20266199_20270449	FAM12A
CHR14_20280438_20286302	FAM12A
CHR14_20302925_20307175	FAM12B
CHR14_20425901_20430166	RNASE3
CHR14_20489969_20494221	RNASE2
CHR14_20524304_20528735	FLJ20859
CHR14_20562296_20569261	C14orf8,NDRG2
CHR14_20572034_20576284	RNASE13
CHR14_20693274_20697524	OR5AU1
CHR14_21107965_21112215	OR10G3
CHR14_21172088_21176338	OR10G2
CHR14_21177448_21181698	TRA@
CHR14_21199636_21203886	OR4E2
CHR14_21258299_21262549	no_genemapped
CHR14_21386948_21391198	MGC40069
CHR14_21428905_21433155	no_genemapped
CHR14_21452702_21456952	no_genemapped
CHR14_21475681_21479931	no_genemapped
CHR14_21500019_21504269	no_genemapped
CHR14_21532148_21536398	no_genemapped
CHR14_21575198_21579448	no_genemapped
CHR14_21630608_21634858	no_genemapped
CHR14_21657615_21661926	no_genemapped
CHR14_21682276_21686526	no_genemapped
CHR14_21697530_21701780	no_genemapped
CHR14_21815327_21819577	no_genemapped
CHR14_22127202_22131469	DAD1
CHR14_22133486_22141195	ABHD4
CHR14_22654989_22661814	CEBPE,LOC643712
CHR14_22721242_22726189	SLC7A8
CHR14_23117084_23121334	JPH4
CHR14_23171921_23176171	DHRS2
CHR14_23607089_23611345	CPNE6
CHR14_23844500_23854495	CIDEB,LTB4R,LTB4R2
CHR14_23864409_23868659	ADCY4
CHR14_23868904_23877617	ADCY4
CHR14_23878122_23882530	RIPK3
CHR14_23953346_23957596	no_genemapped
CHR14_24046561_24050811	CMA1
CHR14_24114556_24118806	CTSG
CHR14_24147954_24152245	GZMH
CHR14_24172456_24176813	GZMB
CHR14_24588185_24592610	STXBP6
CHR14_35069498_35073748	INSM2
CHR14_35858834_35863096	MBIP
CHR14_36054771_36062615	TITF1
CHR14_36120787_36125037	NKX2-8
CHR14_36154721_36158971	no_genemapped
CHR14_36182541_36186791	FLJ42220
CHR14_36191387_36195643	N/A
CHR14_36197155_36201606	PAX9
CHR14_36710601_36715116	SLC25A21
CHR14_37133239_37137740	FOXA1
CHR14_37330763_37335014	TTC6
CHR14_41143589_41147843	LRFN5
CHR14_44045458_44049708	no_genemapped
CHR14_47212953_47217203	MAMDC1
CHR14_51604766_51609196	NID2
CHR14_51800680_51804930	PTGDR
CHR14_51847362_51851713	PTGER2
CHR14_53490270_53496862	BMP4
CHR14_54947564_54951829	KIAA0831
CHR14_56112763_56117045	C14orf101
CHR14_56341348_56345598	OTX2
CHR14_56346187_56350437	OTX2
CHR14_57029573_57033823	C14orf105
CHR14_61660999_61668483	FLJ43390,LOC401778
CHR14_62580958_62585209	KCNH5
CHR14_62637587_62642013	KCNH5
CHR14_64358869_64363119	SPTB
CHR14_64944092_64952655	FUT8
CHR14_67051205_67055455	FLJ33387
CHR14_69615900_69620171	N/A
CHR14_69724790_69729040	SLC8A3
CHR14_69990469_69994719	ADAM21
CHR14_70136384_70140637	MED6
CHR14_73772427_73776677	CHX10
CHR14_74457880_74463211	RPS6KL1
CHR14_75684511_75688767	C14orf118
CHR14_75903978_75908228	ESRRB
CHR14_75940136_75944386	ESRRB
CHR14_77703180_77707430	NRXN3
CHR14_77936345_77940595	NRXN3
CHR14_78811934_78817108	NRXN3
CHR14_80488121_80492371	TSHR
CHR14_81069136_81073434	SEL1L
CHR14_85061279_85066990	LOC646919
CHR14_87858350_87866504	KCNK10
CHR14_88328160_88332410	EML5
CHR14_88952351_88956627	CHES1
CHR14_89154459_89158709	CHES1
CHR14_89594360_89598611	KCNK13
CHR14_90770397_90774713	GPR68
CHR14_91371686_91375936	MTAC2D1
CHR14_91482746_91487288	FBLN5
CHR14_91855177_91860704	SLC24A4
CHR14_92455744_92460147	CHGA
CHR14_93706901_93711192	KIAA1622
CHR14_93828364_93832861	SERPINA10
CHR14_93858662_93862941	SERPINA6
CHR14_93988121_93992375	SERPINA11
CHR14_94011537_94015923	SERPINA9
CHR14_94053184_94057434	SERPINA12
CHR14_95183087_95188017	TCL6
CHR14_95195845_95201706	TCL1B,TCL6
CHR14_95219006_95223282	TCL1B
CHR14_95248072_95253702	TCL1A
CHR14_95571930_95576180	C14orf132
CHR14_95737449_95741699	BDKRB2
CHR14_95769676_95773926	BDKRB2
CHR14_95788811_95793061	BDKRB1
CHR14_95795244_95799494	BDKRB1
CHR14_97221946_97226248	LOC647197
CHR14_97298171_97302421	no_genemapped
CHR14_98244202_98248452	FLJ25773
CHR14_98248725_98252975	no_genemapped
CHR14_98806825_98811075	BCL11B
CHR14_101093940_101098342	DIO3
CHR14_103498082_103502332	TDRD9
CHR14_103503186_103507436	TDRD9
CHR14_103895527_103899777	N/A
CHR14_104129141_104133391	N/A
CHR14_104141392_104145642	FLJ42486
CHR14_104490536_104494786	C14orf78
CHR14_104602049_104606327	GPR132
CHR14_105191427_105195677	no_genemapped
CHR14_105209458_105213708	LOC649897
CHR14_105387869_105392119	no_genemapped
CHR14_105393075_105397325	no_genemapped
CHR14_105458156_105462406	KIAA0125
CHR14_105476370_105480620	no_genemapped
CHR14_105523453_105527713	no_genemapped
CHR14_105542010_105546260	no_genemapped
CHR14_105548854_105553106	no_genemapped
CHR14_105564892_105569142	no_genemapped
CHR14_105589196_105593474	IGH@,N/A
CHR14_105609814_105614100	no_genemapped
CHR14_105623072_105627346	no_genemapped
CHR14_105643984_105648294	no_genemapped
CHR14_105656946_105661196	no_genemapped
CHR14_105681130_105685385	no_genemapped
CHR14_105712313_105716596	no_genemapped
CHR14_105738390_105742640	no_genemapped
CHR14_105762482_105766732	no_genemapped
CHR14_105795995_105800263	no_genemapped
CHR14_105803880_105808153	no_genemapped
CHR14_105844821_105849071	no_genemapped
CHR14_105851266_105855516	N/A
CHR14_105875952_105880202	LOC652848
CHR14_105900326_105904596	no_genemapped
CHR14_105948385_105952637	IGHG4
CHR14_105997001_106001251	no_genemapped
CHR14_106033661_106042067	no_genemapped
CHR14_106083746_106087996	no_genemapped
CHR14_106105475_106109750	no_genemapped
CHR14_106119445_106123695	no_genemapped
CHR14_106153995_106158245	N/A
CHR14_106165878_106170128	no_genemapped
CHR14_106184551_106188801	no_genemapped
CHR14_106201855_106206105	no_genemapped
CHR14_106240690_106244970	N/A
CHR14_106269748_106273998	no_genemapped
CHR14_106289480_106293730	IGHA1
CHR14_106330087_106334337	LOC90925
CHR14_106353559_106357809	no_genemapped
CHR15_19335583_19340171	POTE15
CHR15_19801047_19805297	OR4N4
CHR15_19820228_19824478	LOC651769
CHR15_19866439_19870689	OR4M2
CHR15_19880336_19884586	OR4N4
CHR15_20284109_20288365	LOC283767
CHR15_20650696_20654946	NIPA1
CHR15_20957192_20961442	no_genemapped
CHR15_20983036_20987288	GOLGA8E
CHR15_21122997_21127247	no_genemapped
CHR15_21441332_21445582	MAGEL2
CHR15_21482767_21487043	NDN
CHR15_22616386_22620636	SNRPN
CHR15_22649290_22653540	SNRPN
CHR15_22747727_22753412	SNRPN,SNURF
CHR15_24568532_24573520	GABRB3
CHR15_24661460_24665716	no_genemapped
CHR15_26268472_26272722	FLJ36131
CHR15_26293906_26298209	FLJ32679,LOC653277
CHR15_26576353_26580658	FLJ32679,GOLGA8G
CHR15_26601835_26606085	FLJ36131
CHR15_26669952_26674202	LOC440248
CHR15_28333253_28337503	TJP1
CHR15_28472105_28476656	CHRFAM7A
CHR15_30051374_30055624	no_genemapped
CHR15_30106517_30110822	CHRNA7
CHR15_30793996_30798383	GREM1
CHR15_30806683_30810933	GREM1
CHR15_32833231_32837574	CX36
CHR15_32874403_32878681	ACTC
CHR15_33066996_33071261	FLJ20582
CHR15_36010618_36015498	TMCO5
CHR15_36530146_36534399	FAM98B
CHR15_38184829_38191867	BMF
CHR15_38920037_38924750	SPINT1
CHR15_39005338_39009772	DLL4
CHR15_40051284_40055542	EHD4
CHR15_41299644_41304273	EPB42
CHR15_41345597_41349847	TGM5
CHR15_41380995_41385245	TGM7
CHR15_42742388_42750262	KIAA1840
CHR15_43190463_43197151	DUOX2,LOC405753
CHR15_43205983_43212866	DUOX1,NIP
CHR15_43266706_43270956	SHF
CHR15_45212880_45217130	no_genemapped
CHR15_47499230_47503500	FGF7
CHR15_48258213_48262471	SLC27A2
CHR15_49184015_49188265	TNFAIP8L3
CHR15_49315641_49319891	CYP19A1
CHR15_49417334_49421918	CYP19A1
CHR15_49827585_49834574	LYSMD2,TMOD2
CHR15_51811904_51816154	WDR72
CHR15_51838401_51842651	WDR72
CHR15_52169878_52174128	no_genemapped
CHR15_55782692_55786970	GRINL1A
CHR15_56092777_56097027	ALDH1A2
CHR15_56214270_56218621	AQP9
CHR15_57063653_57068386	RNF111
CHR15_57451612_57455863	MYO1E
CHR15_57514163_57518413	FAM81A
CHR15_57687914_57692164	GCNT3
CHR15_57692579_57696829	GCNT3
CHR15_58080926_58085176	FOXB1
CHR15_58671199_58675499	RORA
CHR15_59307967_59312294	RORA
CHR15_60139189_60147243	NLF1,VPS13C
CHR15_63456629_63460931	PUNC
CHR15_65901494_65905744	LBXCOR1
CHR15_66510781_66515046	ITGA11
CHR15_67006417_67010668	NOX5,SPESP1
CHR15_67374847_67379097	PAQR5
CHR15_69351733_69355983	THSD4
CHR15_69623174_69627424	THSD4
CHR15_70384937_70389187	BRUNOL6
CHR15_70398532_70403079	BRUNOL6
CHR15_71447480_71451730	HCN4
CHR15_71830119_71835577	LOC388135
CHR15_71949520_71953770	TBC1D21
CHR15_72206497_72211247	LOC440287
CHR15_72446270_72450523	CYP11A1
CHR15_72684265_72688515	CLK3
CHR15_72902503_72906770	CPLX3
CHR15_73381609_73385859	LOC554175
CHR15_74090723_74095342	NRG4
CHR15_74135853_74140103	C15orf27
CHR15_76378236_76382495	WDR61
CHR15_76416249_76424654	CRABP1
CHR15_76699627_76704192	CHRNA3
CHR15_77023689_77027975	CTSH
CHR15_77169145_77173661	RASGRF1
CHR15_77387006_77391305	TMED3
CHR15_77531994_77536244	KIAA1024
CHR15_79210198_79214448	C15orf26
CHR15_79258647_79263005	IL16
CHR15_79272774_79277024	IL16
CHR15_79301295_79305545	IL16
CHR15_79371021_79375271	IL16
CHR15_79402771_79407079	STARD5
CHR15_79452723_79457052	TMC3
CHR15_80124666_80129034	RKHD3
CHR15_80427875_80435161	LOC647042
CHR15_80506542_80510792	LOC440295
CHR15_80584489_80591907	FLJ22795,LOC647054
CHR15_80734693_80742711	FLJ22795,LOC643696,LOC643707,LOC653344,N/A
CHR15_80814367_80821648	LOC642325
CHR15_80892400_80897317	LOC642346
CHR15_80979121_80983485	LOC388152,LOC653357,LOC653359
CHR15_81743722_81747972	BNC1
CHR15_81903645_81911332	LOC642644,SH3GL3
CHR15_82110341_82114600	ADAMTSL3
CHR15_82689131_82697491	LOC161527,LOC388152
CHR15_82857471_82864582	no_genemapped
CHR15_83578216_83586607	LOC642423,LOC642432,LOC653091
CHR15_84603359_84607609	FLJ32310
CHR15_87144214_87148743	AGC1
CHR15_89441048_89445298	SV2B
CHR15_89636684_89640934	no_genemapped
CHR15_90734643_90739024	ST8SIA2
CHR15_90807184_90811434	ST8SIA2
CHR15_90812410_90816906	C15orf32
CHR15_92572458_92576708	MCTP2
CHR15_92638998_92643248	MCTP2
CHR15_92696706_92701084	MCTP2
CHR15_92721839_92726089	no_genemapped
CHR15_94666660_94676938	LOC644209,NR2F2
CHR15_95124179_95128470	SPATA8
CHR15_98696078_98703150	ADAMTS17
CHR15_98707207_98711941	FLJ42289
CHR15_98901249_98905948	LASS3
CHR15_99143169_99147419	LOC440313
CHR15_100081084_100085668	TARSL2
CHR15_100159945_100164195	OR4F6
CHR15_100172412_100176662	OR4F15
CHR16_139353_143623	HBZ
CHR16_152472_156739	HBM
CHR16_159374_171216	HBA1,HBA2,HBQ1
CHR16_546922_551172	LOC146325
CHR16_695059_699309	FBXL16
CHR16_772177_781884	CHTF18,MPFL,RPUSD1
CHR16_788330_796193	GNG13
CHR16_1065369_1072174	FLJ32252
CHR16_1085495_1089745	C1QTNF8
CHR16_1139741_1144488	CACNA1H
CHR16_1214505_1218755	TPSG1
CHR16_1227178_1231479	TPSAB1,TPSB2
CHR16_1418596_1422846	LOC283951
CHR16_1849706_1853956	no_genemapped
CHR16_1907482_1911732	HS3ST6
CHR16_2142299_2146596	TRAF7
CHR16_2185716_2189966	CASKIN1
CHR16_2775863_2781450	PRSS33
CHR16_2803664_2807978	PRSS21
CHR16_2831100_2836246	MGC52282
CHR16_2847394_2851672	PRSS22
CHR16_2948090_2955160	KREMEN2,PAQR4
CHR16_2998706_3003879	CLDN9
CHR16_3018982_3030422	LOC146439
CHR16_3033182_3038282	MMP25,MMPL1
CHR16_3190747_3194997	OR1F1
CHR16_3245863_3250128	MEFV
CHR16_3342441_3346691	OR2C1
CHR16_5055223_5062593	ALG1,MGC45438
CHR16_5086992_5091282	FAM86A
CHR16_6005632_6009882	A2BP1
CHR16_6364264_6368514	LOC440337
CHR16_6690384_6694634	no_genemapped
CHR16_7319251_7323501	A2BP1
CHR16_8619548_8623798	C16orf68
CHR16_10183362_10187612	GRIN2A
CHR16_10383912_10388168	ATF7IP2
CHR16_10426725_10432779	ATF7IP2
CHR16_10875039_10879323	CIITA
CHR16_13918023_13922291	ERCC4
CHR16_14709546_14713796	NPIP
CHR16_15857602_15861886	MYH11
CHR16_16390752_16395002	LOC339047
CHR16_17471489_17475739	XYLT1
CHR16_18319604_18323854	LOC339047
CHR16_19355321_19359571	TMC5
CHR16_19991780_19996030	GPR139
CHR16_20244541_20249901	GP2
CHR16_20270781_20275038	UMOD
CHR16_20390689_20394939	LOC123876
CHR16_20403024_20407274	N/A
CHR16_20609329_20613579	ACSM1
CHR16_20679312_20683593	ACSM3
CHR16_20685311_20689561	ACSM3
CHR16_20903167_20907417	DNAH3
CHR16_21039661_21043911	no_genemapped
CHR16_21068883_21073133	DNAH3
CHR16_21129619_21133869	ZP2
CHR16_21149016_21153266	ANKS4B
CHR16_21196389_21200658	CRYM
CHR16_21216176_21225418	CRYM
CHR16_21405741_21409991	no_genemapped
CHR16_21593835_21598085	OTOA
CHR16_21620284_21624540	OTOA
CHR16_21837228_21843128	LOC440345
CHR16_22056975_22061225	LOC146177
CHR16_22061593_22065843	LOC146177
CHR16_22366888_22371138	no_genemapped
CHR16_22729860_22734147	HS3ST2
CHR16_23098040_23105843	SCNN1G
CHR16_23631572_23635822	ERN2
CHR16_23669948_23674198	LOC63928
CHR16_23751322_23755595	PRKCB1
CHR16_24170874_24175976	CACNG3
CHR16_24947065_24951315	LOC554206
CHR16_25131052_25136535	AQP8
CHR16_25607347_25611597	HS3ST4
CHR16_26982028_26986278	TNT
CHR16_27229251_27233501	IL4R
CHR16_27317723_27322673	IL21R
CHR16_27342579_27346829	IL21R
CHR16_27806229_27810479	UNQ5831
CHR16_27981573_27985823	UNQ5831
CHR16_28424906_28429156	IL27
CHR16_29693567_29698832	LOC653808
CHR16_29816147_29821574	ASPHD1
CHR16_29948655_29952905	no_genemapped
CHR16_31120998_31125252	PYCARD
CHR16_31129412_31134581	TRIM72
CHR16_31135146_31139399	PYDC1
CHR16_31175311_31179572	ITGAM
CHR16_31270509_31274793	ITGAX
CHR16_31308597_31312883	ITGAD
CHR16_31443203_31447482	ERAF
CHR16_31615934_31620206	C16orf67
CHR16_31726925_31731175	no_genemapped
CHR16_32594193_32598449	LOC653535,N/A
CHR16_32801584_32807464	FLJ43855
CHR16_33109583_33113841	LOC653550,TP53TG3
CHR16_33166120_33170376	LOC653551,N/A
CHR16_33682046_33689717	LOC653562
CHR16_46822933_46827183	ABCC11
CHR16_47872224_47876474	CBLN1
CHR16_47883279_47887529	CBLN1
CHR16_47929574_47936779	FLJ44674
CHR16_47961808_47966058	no_genemapped
CHR16_49136241_49140491	NKD1
CHR16_53912471_53916721	IRX6
CHR16_54067088_54071376	MMP2
CHR16_54154584_54158846	CAPNS2
CHR16_54244433_54248806	SLC6A2
CHR16_54348511_54352761	CES4
CHR16_54423740_54428076	CES1
CHR16_54466003_54470283	CES7
CHR16_54780148_54784468	GNAO1
CHR16_55231599_55244066	MT1B,MTM
CHR16_55245855_55250105	MT1F
CHR16_55257726_55262978	MT1H
CHR16_56127207_56134851	CCDC102A,GPR114
CHR16_56788407_56792783	CSNK2A2
CHR16_56980393_56984673	FLJ13912
CHR16_57051617_57056472	NDRG4
CHR16_57274833_57279675	FLJ10815
CHR16_60626787_60631037	CDH8
CHR16_64954563_64958870	CDH5
CHR16_65432282_65437087	CA7
CHR16_65914747_65921612	KCTD19,LRRC36
CHR16_66019036_66023286	HSD11B2
CHR16_69391812_69396072	VAC14
CHR16_69445804_69450054	HYDIN
CHR16_69565223_69569473	HYDIN
CHR16_69821320_69825570	HYDIN
CHR16_69879842_69884514	FLJ11171
CHR16_69946626_69950891	CALB2
CHR16_70167746_70171996	TAT
CHR16_70590628_70594878	PKD1L3
CHR16_71735097_71739347	C16orf47
CHR16_73736425_73740730	ZFP1
CHR16_74154249_74158558	GABARAPL2
CHR16_74897749_74901999	CNTNAP4
CHR16_74904077_74908327	CNTNAP4
CHR16_75778836_75786115	MON1B
CHR16_75910742_75914992	ADAMTS18
CHR16_76025762_76030012	ADAMTS18
CHR16_76610454_76614741	CLEC3A
CHR16_79128854_79133172	DYNLRB2
CHR16_79394845_79399176	no_genemapped
CHR16_80032894_80037144	CMIP
CHR16_80366930_80371180	PLCG2
CHR16_80601797_80606047	HSPC105
CHR16_80622863_80627196	HSD17B2
CHR16_80760551_80764813	MPHOSPH6
CHR16_81214578_81218857	CDH13
CHR16_82486730_82491028	MLYCD
CHR16_82732915_82739765	HSDL1,LRRC50
CHR16_83407597_83411873	CRISPLD2
CHR16_83601879_83606142	ZDHHC7
CHR16_84341440_84345690	MGC17624
CHR16_84447127_84451377	no_genemapped
CHR16_84486774_84491024	IRF8
CHR16_84623233_84627483	no_genemapped
CHR16_85098144_85102408	FOXF1
CHR16_85142926_85149817	FLJ30679
CHR16_85154942_85159192	FOXC2
CHR16_85166115_85170580	FOXL1
CHR16_86190499_86194761	JPH3
CHR16_86691316_86695566	no_genemapped
CHR16_87275542_87283883	SNAI3
CHR16_87520224_87524604	N/A
CHR16_87530549_87538609	no_genemapped
CHR16_87570124_87574489	CBFA2T3
CHR16_87684288_87688574	LOC197322
CHR16_88655484_88659734	PRDM7
CHR17_2942290_2946540	OR1D2
CHR17_2976845_2981125	OR1G1
CHR17_3044060_3048312	OR1A2
CHR17_3062164_3066414	OR1A1
CHR17_3128268_3132698	OR3A2
CHR17_3141876_3146126	OR3A1
CHR17_3156854_3162194	OR3A4
CHR17_3247704_3251954	OR1E1
CHR17_3267111_3271367	OR3A3
CHR17_3283135_3287385	OR1E2
CHR17_3545378_3549832	P2RX5
CHR17_4345381_4349631	no_genemapped
CHR17_4409856_4414125	GGT6
CHR17_4430542_4435332	no_genemapped
CHR17_4490959_4495209	ALOX15
CHR17_4966371_4973583	USP6
CHR17_6399851_6404101	PITPNM3
CHR17_6675034_6679284	TEKT1
CHR17_7105576_7110013	CLDN7
CHR17_7321944_7331741	LOC643664,ZBTB4
CHR17_7558303_7564513	no_genemapped
CHR17_7843212_7847462	GUCY2D
CHR17_7879582_7883948	ALOX15B
CHR17_7930996_7935247	ALOX12B
CHR17_8150814_8155075	ARHGEF15
CHR17_8474006_8478261	MYH10
CHR17_8588080_8592379	CCDC42
CHR17_8808995_8813245	PIK3R5
CHR17_10216297_10220547	MYH13
CHR17_10264997_10269247	MYH8
CHR17_10312851_10317101	MYH4
CHR17_10359934_10364184	MYH1
CHR17_10392937_10397204	MYH2
CHR17_11082270_11086520	FLJ45455
CHR17_11438972_11443222	DNAH9
CHR17_11861359_11865625	MAP2K4
CHR17_12390510_12394760	FLJ34690
CHR17_12506438_12510980	MYOCD
CHR17_12630080_12634330	KIAA0672
CHR17_12825030_12829354	KIAA0672
CHR17_12860920_12865563	ELAC2
CHR17_13441706_13449469	LOC644361
CHR17_14141674_14146040	HS3ST3B1
CHR17_14635875_14640125	FLJ45831
CHR17_15184874_15189146	TEKT3
CHR17_16497133_16501383	ZNF624
CHR17_18791213_18795467	SLC5A10
CHR17_20345819_20351899	LOC644940
CHR17_20967349_20971609	DHRS7B
CHR17_22765342_22769592	no_genemapped
CHR17_23810082_23814332	N/A
CHR17_24356419_24360789	SEZ6
CHR17_26269558_26273825	CENTA2
CHR17_28227265_28231515	MYO1D
CHR17_28275540_28280099	TMEM98
CHR17_28339494_28343786	SPACA3
CHR17_28462448_28466698	ACCN1
CHR17_28643369_28647619	ACCN1
CHR17_29421633_29425883	N/A
CHR17_29506955_29511307	ACCN1
CHR17_29602908_29607175	CCL2
CHR17_29617852_29622107	CCL7
CHR17_29633299_29637623	CCL11
CHR17_29666678_29670928	CCL8
CHR17_29704083_29708370	CCL13
CHR17_29713580_29717865	CCL1
CHR17_29928380_29934001	FLJ44815
CHR17_30492670_30500145	NLE1,UNC45B
CHR17_30590704_30594970	SLFN5
CHR17_30723983_30728239	SLFN11
CHR17_30799135_30803396	SLFN13
CHR17_30934894_30939237	AP2B1
CHR17_31103260_31107510	GAS2L2
CHR17_31108545_31112823	C17orf50
CHR17_31145991_31150253	MMP28
CHR17_31219206_31223508	C17orf66
CHR17_31230696_31234990	CCL5
CHR17_31260316_31265640	no_genemapped
CHR17_31281136_31285393	RDM1
CHR17_31289873_31298284	LYZL6
CHR17_31331860_31336136	CCL16
CHR17_31337092_31341407	CCL14
CHR17_31352375_31356625	CCL14
CHR17_31368362_31372618	CCL23
CHR17_31412255_31416511	CCL18
CHR17_31440841_31445100	CCL3
CHR17_31451832_31456091	CCL4
CHR17_31526527_31531597	N/A,TBC1D3,TBC1D3B
CHR17_31547505_31551770	CCL3L1,CCL3L3
CHR17_31559077_31563330	CCL4L1,CCL4L2
CHR17_31615322_31619640	TBC1D3,TBC1D3C
CHR17_31649079_31653344	no_genemapped
CHR17_31660643_31664896	CCL4L2
CHR17_31827992_31834676	TBC1D3B
CHR17_31880635_31885705	N/A
CHR17_32376787_32381157	AATF
CHR17_33076838_33081100	DDX52
CHR17_33178426_33182682	TCF2
CHR17_33354828_33361513	LOC653680,TBC1D3C
CHR17_33419864_33426549	LOC653682,TBC1D3
CHR17_33549075_33555760	LOC653047,TBC1D3B,TBC1D3C
CHR17_34376431_34380681	FBXO47
CHR17_35016949_35021199	NEUROD2
CHR17_35144212_35152779	GRB7
CHR17_35273198_35278747	ZNFN1A3,ZPBP2
CHR17_35369251_35373539	GSDM1
CHR17_35387085_35391434	PSMD3
CHR17_35910591_35914875	TNS4
CHR17_35974478_35978750	CCR7
CHR17_36074140_36078400	no_genemapped
CHR17_36112753_36117028	KRT24
CHR17_36164341_36168610	KRT25A
CHR17_36181187_36185437	KRT25B
CHR17_36191562_36195812	KRT25C
CHR17_36208960_36213237	KRT25D
CHR17_36231623_36235873	KRT10
CHR17_36276238_36280488	KRT12
CHR17_36294255_36298505	KRT20
CHR17_36346448_36350862	KRT23
CHR17_36375920_36380170	KA35
CHR17_36393302_36397552	KA36
CHR17_36403161_36407464	no_genemapped
CHR17_36408439_36413172	KA36,KRTAP3-2
CHR17_36418142_36422392	KRTAP3-1
CHR17_36436230_36440506	KRTAP1-5
CHR17_36443877_36448133	KRTAP1-3
CHR17_36450447_36454739	KRTAP1-1,KRTAP1-3
CHR17_36469120_36473386	KRTAP2-1,KRTAP2-4
CHR17_36474903_36479157	KRTAP2-4
CHR17_36558830_36563080	KRTAP4-5
CHR17_36569759_36574009	KRTAP4-4
CHR17_36587236_36591486	KRTAP4-2
CHR17_36593903_36598173	no_genemapped
CHR17_36632916_36637175	no_genemapped
CHR17_36638740_36642998	KRTAP9-3
CHR17_36644301_36648554	LOC643323
CHR17_36655964_36660214	KRTAP9-4
CHR17_36724721_36728973	KRTAP17-1
CHR17_36759832_36764082	KRTHA3A
CHR17_36778823_36783078	KRTHA3B
CHR17_36791412_36795681	KRTHA4
CHR17_36806590_36812950	N/A
CHR17_36833598_36837848	KRTHA7
CHR17_36850372_36854622	no_genemapped
CHR17_36876253_36880664	no_genemapped
CHR17_36890444_36894694	KRTHA5
CHR17_36898892_36905824	KRTHA6
CHR17_36914641_36918891	KRT13
CHR17_36927911_36934997	KRT15
CHR17_36937321_36941660	KRT19
CHR17_36981086_36985336	KRT9
CHR17_36995878_37000173	KRT14
CHR17_37021766_37026045	KRT16
CHR17_37033569_37037855	KRT17
CHR17_37143671_37147922	HAP1
CHR17_38253226_38257526	AOC3
CHR17_39209834_39215372	DUSP3
CHR17_39339670_39344139	MPP2
CHR17_39346601_39350851	no_genemapped
CHR17_39386075_39390325	PYY
CHR17_39434056_39440863	PYY
CHR17_39695072_39699322	SLC4A1
CHR17_39700211_39704493	SLC4A1
CHR17_39796005_39800261	MGC34829
CHR17_40094511_40098761	FLJ35848
CHR17_41213948_41218423	CRHR1
CHR17_41251333_41255583	no_genemapped
CHR17_41274535_41278802	IMP5
CHR17_41324123_41329939	LOC644225,MAPT
CHR17_42280466_42284726	WNT9B
CHR17_43162108_43166404	TBX21
CHR17_43272861_43277112	SCRN2
CHR17_43287388_43291739	SP6
CHR17_43292206_43296456	no_genemapped
CHR17_43389359_43393609	ATAD4
CHR17_43576779_43581035	no_genemapped
CHR17_43861801_43866065	SCAP1
CHR17_43962521_43966771	HOXB1
CHR17_43976542_43980891	HOXB2
CHR17_44006059_44014242	HOXB3,HOXB4
CHR17_44025367_44029617	HOXB5
CHR17_44030065_44035601	HOXB6,N/A
CHR17_44036583_44040833	HOXB6
CHR17_44042579_44050800	HOXB8
CHR17_44057966_44062216	HOXB9
CHR17_44154129_44158381	PRAC
CHR17_44160290_44164587	HOXB13
CHR17_44225935_44230185	TTLL6
CHR17_44400203_44404454	GIP
CHR17_44426272_44430522	IGF2BP1
CHR17_44561640_44566077	B4GALNT2
CHR17_44639087_44645242	ABI3,GNGT2
CHR17_44929411_44933661	no_genemapped
CHR17_45004977_45009227	NXPH3
CHR17_45398050_45406056	DLX4
CHR17_45426816_45431087	DLX3
CHR17_45633239_45637492	COL1A1
CHR17_45703331_45707608	TMEM92
CHR17_46063726_46068010	ABCC3
CHR17_47195000_47199256	LOC644946
CHR17_47589672_47595192	CA10
CHR17_49251760_49256049	KIF2B
CHR17_50329702_50333983	TOM1L1
CHR17_50693869_50698124	HLF
CHR17_50853562_50857840	MMD
CHR17_51179920_51184198	PCTP
CHR17_52022773_52027023	NOG
CHR17_52406987_52411291	SCPEP1
CHR17_53512297_53516547	DYNLL2
CHR17_53584013_53588263	OR4D1
CHR17_53598260_53602510	OR4D2
CHR17_53621587_53625837	EPX
CHR17_53648281_53655100	MKS1
CHR17_53667346_53671811	LPO
CHR17_53712531_53716795	MPO
CHR17_53783806_53788062	SUPT4H1
CHR17_53847384_53853393	RNF43
CHR17_54760334_54768621	YPEL2
CHR17_55578578_55582904	CA4
CHR17_57022595_57026845	NACAL
CHR17_57808145_57812422	EFCAB3
CHR17_58950926_58955199	KCNH6
CHR17_59403260_59407510	SCN4A
CHR17_63964460_63968710	WIPI1
CHR17_64107940_64112190	FAM20A
CHR17_68669254_68677801	LOC390811,SSTR2
CHR17_68942528_68949308	SDK2
CHR17_69335504_69339771	C17orf54
CHR17_69707889_69712202	RPL38
CHR17_69830464_69834809	KIF19
CHR17_69868803_69875989	LOC388419
CHR17_69935630_69942180	GPRC5C
CHR17_69970616_69974901	CD300A
CHR17_70038450_70042700	CD300LB
CHR17_70053127_70057377	CD300C
CHR17_70089151_70093401	C17orf77
CHR17_70099267_70103517	no_genemapped
CHR17_70130640_70134896	CD300E
CHR17_70175364_70179617	RAB37
CHR17_70212294_70216544	CD300LF
CHR17_70219938_70224212	CD300LF
CHR17_70241455_70245754	RAB37
CHR17_70366852_70372059	GRIN2C
CHR17_70400529_70404779	FADS6
CHR17_70428464_70434446	OTOP2
CHR17_70439991_70444241	OTOP3
CHR17_71124890_71129140	MYO15B
CHR17_71225610_71233120	ITGB4
CHR17_71578986_71587653	GALR2,LGICZ1,SRP68
CHR17_73979701_73983951	DNAH17
CHR17_74000829_74005079	no_genemapped
CHR17_74077961_74082499	DNAHL1
CHR17_74528345_74534106	C1QTNF1
CHR17_74579113_74583371	FLJ21865
CHR17_74856295_74860545	no_genemapped
CHR17_74900896_74905146	no_genemapped
CHR17_74930816_74935066	LOC146713
CHR17_76064233_76068499	NPTX1
CHR17_76918319_76922569	TMEM105
CHR18_489935_494201	COLEC12
CHR18_583497_588423	CLUL1,N/A
CHR18_891816_896136	ADCYAP1
CHR18_1348013_1353091	C18orf2
CHR18_2833527_2837777	EMILIN2
CHR18_5533236_5537780	EPB41L3
CHR18_5616465_5624142	TTMA
CHR18_6356932_6361182	L3MBTL4
CHR18_6404151_6408401	L3MBTL4
CHR18_6820983_6825233	ARHGAP28
CHR18_6837289_6841539	ARHGAP28
CHR18_6859952_6864202	ARHGAP28
CHR18_7554316_7558566	PTPRM
CHR18_7741470_7745720	PTPRM
CHR18_7929740_7933996	N/A
CHR18_8000914_8005164	no_genemapped
CHR18_8595934_8600184	RAB12
CHR18_10687064_10691314	FAM38B
CHR18_10879940_10884190	C18orf58
CHR18_11675762_11680014	GNAL
CHR18_11738678_11742928	GNAL
CHR18_12240869_12245537	CIDEA
CHR18_13205294_13209544	C18orf1
CHR18_13812042_13816514	MC5R
CHR18_13904785_13909035	MC2R
CHR18_21185364_21189614	ZNF521
CHR18_28606090_28610472	KLHL14
CHR18_29273905_29278183	C18orf34
CHR18_29569652_29573902	no_genemapped
CHR18_30056442_30061019	NOL4
CHR18_31207577_31214799	ZNF396
CHR18_32128177_32132546	FHOD3
CHR18_33107889_33112139	BRUNOL4
CHR18_33318787_33323037	BRUNOL4
CHR18_33398921_33403441	BRUNOL4
CHR18_38948876_38953155	RIT2
CHR18_39110592_39114842	SYT4
CHR18_41554654_41558913	SLC14A1
CHR18_41656042_41660292	CD33L3
CHR18_42352297_42356547	LOXHD1
CHR18_42389980_42396750	LOXHD1
CHR18_43028802_43033052	no_genemapped
CHR18_43914750_43919000	no_genemapped
CHR18_45974426_45978876	MYO5B
CHR18_46067254_46071686	CXXC1
CHR18_48117655_48121905	DCC
CHR18_50405887_50410137	C18orf26
CHR18_50643337_50647587	RAB27B
CHR18_52961833_52966120	no_genemapped
CHR18_53165541_53171777	ST8SIA3
CHR18_53250414_53254702	ONECUT2
CHR18_54954604_54958866	no_genemapped
CHR18_55034879_55039129	GRP
CHR18_55090847_55095105	RAX
CHR18_55136104_55140361	CPLX4
CHR18_55176713_55180971	LMAN1
CHR18_55272671_55276921	CCBE1
CHR18_55286977_55291227	CCBE1
CHR18_55514820_55519070	CCBE1
CHR18_55654785_55659035	RPS3A
CHR18_56189812_56194122	MC4R
CHR18_57633948_57638198	RNF152
CHR18_57710534_57714784	RNF152
CHR18_58140027_58144277	TNFRSF11A
CHR18_58338331_58342581	ZCCHC2
CHR18_59291670_59295948	SERPINB5
CHR18_59370872_59375122	SERPINB12
CHR18_59402079_59406374	SERPINB13
CHR18_59461046_59465970	SERPINB4
CHR18_59478680_59483607	N/A,SERPINB3
CHR18_59524907_59529157	SERPINB11
CHR18_59590123_59594478	SERPINB7
CHR18_59702418_59706671	SERPINB2
CHR18_59730224_59734474	SERPINB10
CHR18_59784742_59789082	SERPINB8
CHR18_61564967_61569886	CDH7
CHR18_65215770_65220020	DOK6
CHR18_65414146_65418396	DOK6
CHR18_68361009_68366042	CBLN2
CHR18_68682948_68689290	LOC388481,NETO1
CHR18_69963265_69969429	C18orf55,FBXO15
CHR18_70130589_70134845	DKFZP781G0119
CHR18_70349171_70353585	CNDP1
CHR19_16744_26754	LOC653037
CHR19_27930_32190	no_genemapped
CHR19_241419_245935	PPAP2C
CHR19_326242_330509	THEG
CHR19_623902_628166	FSTL3
CHR19_947936_952186	GRIN3B
CHR19_1438664_1444907	REEP6
CHR19_1471613_1478266	LOC126520
CHR19_2690256_2694574	SLC39A3
CHR19_2979272_2983522	TLE2
CHR19_3722467_3726719	RAXL1
CHR19_4101128_4105418	CREB3L3
CHR19_4176994_4181290	EBI3
CHR19_5518215_5522465	PLAC2
CHR19_5801732_5805982	FUT3
CHR19_6409986_6416429	CRB3,SLC25A23
CHR19_6478519_6482786	TNFSF9
CHR19_6541359_6545663	no_genemapped
CHR19_6670910_6675160	C3
CHR19_6717710_6724471	SH2D3A,VAV1
CHR19_6731628_6735878	VAV1
CHR19_6835076_6839339	EMR1
CHR19_6956644_6963269	FLJ25758,LOC645662
CHR19_6996849_7001099	MBD3L2
CHR19_7636471_7640738	RETN
CHR19_7644013_7652510	MCEMP1,TRAPPC5
CHR19_7672236_7676497	FCER2
CHR19_7702256_7706508	CLEC4G
CHR19_7717647_7721906	CD209
CHR19_7730580_7734902	CLEC4M
CHR19_7755763_7760013	LOC440508
CHR19_7797742_7801992	EVI5L
CHR19_8547557_8551807	MYO1F
CHR19_8669378_8673672	MGC33407
CHR19_8698890_8703140	OR2Z1
CHR19_8810768_8815081	MBD3L1
CHR19_8863836_8868086	MUC16
CHR19_8952268_8956518	MUC16
CHR19_9061420_9065670	OR1M1
CHR19_9074232_9078482	OR7G2
CHR19_9086689_9090939	OR7G1
CHR19_9097876_9102126	OR7G3
CHR19_9153769_9158019	OR7D2
CHR19_9185763_9190013	OR7D4
CHR19_9219447_9223697	N/A
CHR19_9555459_9559709	ZNF121
CHR19_9981397_9985674	COL5A3,RDH8
CHR19_10384948_10393082	PDE4A
CHR19_10558178_10562491	AP1M2
CHR19_11766899_11771149	ZNF491
CHR19_12720906_12725221	VMD2L1
CHR19_13477567_13481817	CACNA1A
CHR19_14645877_14650310	EMR3
CHR19_14771198_14775448	OR7C1
CHR19_14799361_14803776	OR7A5
CHR19_14812939_14817189	OR7A10
CHR19_14852417_14856764	OR7A17
CHR19_14909800_14914050	OR7C2
CHR19_14943980_14948230	SLC1A6
CHR19_14950719_14955005	SLC1A6
CHR19_14979055_14983305	FLJ40365
CHR19_15020514_15024764	CASP14
CHR19_15055376_15059626	OR1I1
CHR19_15096218_15101077	ILVBL
CHR19_15435584_15443331	FLJ21438
CHR19_15476836_15481086	FLJ39501
CHR19_15492007_15496320	no_genemapped
CHR19_15579954_15588170	no_genemapped
CHR19_15609206_15613456	CYP4F3
CHR19_15696333_15700603	OR10H2
CHR19_15709702_15713952	OR10H3
CHR19_15762358_15766608	OR10H5
CHR19_15779097_15783347	OR10H1
CHR19_15869121_15873384	CYP4F2
CHR19_15905469_15910176	CYP4F11
CHR19_15917317_15921567	OR10H4
CHR19_15990967_15995217	LOC126536
CHR19_16144536_16148836	CIB3
CHR19_16997719_17002125	CPAMD8
CHR19_17763448_17767715	B3GNT3
CHR19_17840281_17844816	SLC5A5
CHR19_17919610_17923860	KCNN1
CHR19_18204266_18208516	PDE4C
CHR19_18226405_18230729	no_genemapped
CHR19_18557105_18561357	FLJ20850
CHR19_18577843_18585490	C19orf4,CRLF1
CHR19_18762350_18766614	COMP
CHR19_19185261_19189511	CSPG3
CHR19_19233810_19238060	HAPLN4
CHR19_33909677_33913927	N/A
CHR19_35551667_35555917	ZNF536
CHR19_35733202_35737452	N/A
CHR19_38407789_38412048	SLC7A10
CHR19_38484410_38488770	CEBPA
CHR19_38801216_38805510	CHST8
CHR19_40018425_40022675	FLJ43870
CHR19_40316845_40326759	FXYD1,FXYD7
CHR19_40333966_40338596	FXYD5
CHR19_40410718_40419192	FLJ25660
CHR19_40427634_40432500	LSR
CHR19_40461749_40466020	HAMP
CHR19_40471376_40475686	MAG
CHR19_40508429_40516046	CD22
CHR19_40530794_40535044	FFAR1
CHR19_40537841_40542091	FFAR3
CHR19_40550310_40554851	FFAR3
CHR19_40628956_40633206	FFAR2
CHR19_40672446_40676696	UNQ467
CHR19_40683901_40688153	ZD52F10
CHR19_40690549_40699900	ZD52F10
CHR19_40710285_40716953	SBSN
CHR19_40745650_40749900	ATP4A
CHR19_40892169_40896924	ZBTB32
CHR19_40995291_40999541	PRODH2
CHR19_41033829_41040413	KIRREL2,NPHS1
CHR19_41047740_41052059	APLP1
CHR19_43497504_43503140	KCNK6,YIF1B
CHR19_43543869_43548119	N/A
CHR19_43598877_43603127	RASGRP4
CHR19_43608035_43612285	RASGRP4
CHR19_43612679_43616952	RYR1
CHR19_44214255_44218538	FBXO27
CHR19_44263284_44267534	FLJ16165
CHR19_44375940_44380193	LOC342897
CHR19_44475304_44479631	IL29
CHR19_44677926_44682197	DLL3
CHR19_44721914_44726178	CRI2
CHR19_44781503_44785758	LGALS13
CHR19_44858353_44862603	LOC400696
CHR19_44883285_44887679	LGALS14
CHR19_44919758_44924008	CLC
CHR19_45028063_45032348	FBL
CHR19_45131623_45135873	FCGBP
CHR19_45287885_45292185	LOC284323
CHR19_46047430_46051680	CYP2A6
CHR19_46079747_46083997	CYP2A7
CHR19_46085070_46089320	no_genemapped
CHR19_46118509_46122759	CYP2B7P1
CHR19_46185543_46189793	CYP2B6
CHR19_46282707_46286957	CYP2A13
CHR19_46308692_46312949	CYP2F1
CHR19_46387454_46391759	CYP2S1
CHR19_46636900_46641155	FLJ10241
CHR19_46770870_46775190	CEACAM21
CHR19_46824532_46828782	CEACAM4
CHR19_46883186_46887436	CEACAM7
CHR19_46900876_46905206	CEACAM5
CHR19_46947836_46952096	CEACAM6
CHR19_46988888_46993173	CEACAM3
CHR19_47037363_47043848	DMRTC2,LYPD4
CHR19_47052327_47057434	RPS19
CHR19_47069541_47073791	CD79A
CHR19_47075606_47081117	ARHGEF1
CHR19_47159595_47163845	RABAC1
CHR19_47189434_47193722	ATP1A3
CHR19_47260968_47267107	GRIK5,ZNF574
CHR19_47327650_47331965	POU2F2
CHR19_47585510_47589779	CNFN
CHR19_47638141_47642476	UNQ473
CHR19_47723622_47727979	CEACAM1
CHR19_47790140_47794390	CEACAM8
CHR19_47935711_47939973	PSG3
CHR19_47960823_47965170	PSG8
CHR19_48074882_48079211	PSG1
CHR19_48113079_48117383	PSG6
CHR19_48221711_48225971	PSG11
CHR19_48277894_48282160	PSG2
CHR19_48381742_48386786	PSG5
CHR19_48400875_48406791	PSG4
CHR19_48546171_48550456	CD177
CHR19_49012878_49024943	ZNF283
CHR19_49217855_49222141	ZNF222
CHR19_49244503_49248753	ZNF223
CHR19_49624040_49628290	ZNF229
CHR19_49695643_49699895	ZNF180
CHR19_49724901_49729151	CEACAM20
[truncated: 3,160 more rows]

## Sheet: B25_K27_38297402
CHR10_1192260_1196510	LOC399706
CHR10_1215834_1220084	no_genemapped
CHR10_1221756_1226006	ADARB2
CHR10_1235550_1239800	ADARB2
CHR10_1324455_1328736	LOC642411
CHR10_1371766_1376021	no_genemapped
CHR10_1543742_1547998	LOC642384
CHR10_1768920_1773170	ADARB2
CHR10_3204218_3208503	PITRM1
CHR10_4921295_4927667	AKR1C1,tAKR
CHR10_5123067_5127363	AKR1C3
CHR10_5216394_5220650	AKR1CL1
CHR10_5225297_5229583	AKR1C4
CHR10_5393475_5397804	UCN3
CHR10_5402183_5406433	UCN3
CHR10_5530760_5535018	CALML5
CHR10_5553423_5558640	CALML3,N/A
CHR10_6058742_6063648	IL15RA
CHR10_6143528_6147778	IL2RA
CHR10_6167512_6172064	RBM17
CHR10_6223386_6227671	PFKFB3
CHR10_6596367_6600617	PRKCQ
CHR10_6608422_6612678	LOC644117
CHR10_7748170_7752440	ITIH5
CHR10_11083789_11088039	CUGBP2
CHR10_11096432_11100684	CUGBP2
CHR10_13082960_13087210	CCDC3
CHR10_13426274_13433786	SEPHS1
CHR10_13584201_13588482	C10orf30
CHR10_13665520_13669772	PRPF18
CHR10_14412139_14416389	FRMD4A
CHR10_15452314_15456564	C10orf38
CHR10_15801026_15805276	ITGA8
CHR10_15941753_15946025	C10orf97
CHR10_16515468_16519724	PTER
CHR10_16603260_16607510	C1QL3
CHR10_17887867_17892117	MRC1L1
CHR10_18134857_18139107	MRC1
CHR10_18466111_18470864	CACNB2
CHR10_18582402_18590945	CACNB2
CHR10_18666209_18670459	CACNB2
CHR10_18726466_18730716	CACNB2
CHR10_20141877_20146755	PLXDC2
CHR10_21474683_21478933	C10orf113
CHR10_21501992_21506622	NEBL
CHR10_21825447_21829697	C10orf114
CHR10_21852074_21858117	FLJ45187,LOC653301
CHR10_22646645_22650895	PCGF4
CHR10_22669129_22675181	LOC645276,SPAG6
CHR10_24020180_24024430	KIAA1217
CHR10_25500795_25505045	GPR158
CHR10_26542099_26546349	GAD2
CHR10_26968603_26972853	no_genemapped
CHR10_27742471_27746727	PTCHD3
CHR10_28074003_28078253	MKX
CHR10_28327233_28331485	ARMC4
CHR10_28610271_28614524	MPP7
CHR10_35140837_35147717	N/A,PARD3
CHR10_35930843_35935093	CX40.1
CHR10_35969618_35973868	FZD8
CHR10_42594764_42599014	BMS1L
CHR10_42889032_42893282	RET
CHR10_42912477_42916727	RET
CHR10_43044443_43048693	RASGEF1A
CHR10_43081623_43085873	RASGEF1A
CHR10_44190191_44194441	CXCL12
CHR10_45122163_45126413	OR13A1
CHR10_45186134_45190384	ALOX5
CHR10_45463238_45467488	ANUBL1
CHR10_46039219_46043524	PTPN20A,PTPN20B
CHR10_46059910_46064519	PTPN20A,PTPN20B
CHR10_46094967_46102984	FRMPD2,RP11-556L1.3
CHR10_46388710_46394906	SYT15
CHR10_46500039_46507479	PPYR1
CHR10_46593296_46597628	ANXA8L1,LOC653107
CHR10_47871730_47876062	LOC653107
CHR10_47971594_47975844	no_genemapped
CHR10_48010130_48014497	RBP3
CHR10_48035980_48040359	GDF2
CHR10_48058232_48062672	GDF10
CHR10_48426195_48430451	PTPN20B
CHR10_48446837_48451440	PTPN20B
CHR10_48481867_48486117	FRMPD2
CHR10_49129056_49133306	FRMPD2
CHR10_49559426_49564270	N/A
CHR10_49791533_49795786	LRRC18
CHR10_49812498_49816748	LRRC18
CHR10_49992807_49997065	C10orf72
CHR10_50055696_50059952	C10orf128
CHR10_50065671_50070130	C10orf128
CHR10_50173692_50177942	C10orf71
CHR10_50201507_50205757	N/A
CHR10_50483646_50492838	CHAT
CHR10_50554237_50558487	C10orf53
CHR10_50639600_50643875	OGDHL
CHR10_51155580_51159830	CTGLF1
CHR10_51216058_51220308	MSMB
CHR10_51677569_51681876	ASAH2
CHR10_52314688_52318941	ACF
CHR10_52417623_52421873	PRKG1
CHR10_52500798_52505084	PRKG1
CHR10_53740546_53744811	DKK1
CHR10_56230204_56234557	PCDH15
CHR10_61138578_61142829	LOC644883
CHR10_61165016_61169266	SLC16A9
CHR10_62001970_62006220	ANK3
CHR10_62162504_62166754	ANK3
CHR10_63697722_63701972	PLEKHK1
CHR10_70550413_70554711	VPS26A
CHR10_70845335_70850107	N/A,TACR2
CHR10_71002249_71006628	NEUROG3
CHR10_71056519_71060769	C10orf35
CHR10_71228149_71232399	COL13A1
CHR10_71381162_71385412	no_genemapped
CHR10_71479106_71483372	H2AFY2
CHR10_71706977_71711227	NPFFR1
CHR10_72160219_72164469	ADAMTS14
CHR10_72202977_72207227	N/A
CHR10_72214413_72218663	C10orf27
CHR10_72242221_72246471	SGPL1
CHR10_72638852_72643439	UNC5B
CHR10_72745515_72749787	N/A
CHR10_72823196_72827474	CDH23
CHR10_73202465_73206843	C10orf54
CHR10_73222033_73227368	CDH23
CHR10_73238145_73242395	CDH23
CHR10_77209024_77213274	C10orf11
CHR10_79066547_79071083	KCNMA1
CHR10_79293138_79297388	no_genemapped
CHR10_79298209_79302459	DLG5
CHR10_79355634_79359884	DLG5
CHR10_81309351_81313601	SFTPA2
CHR10_81357163_81361413	SFTPA1
CHR10_81651133_81655395	LOC387693
CHR10_81698091_81702341	SFTPD
CHR10_82038625_82042914	MAT1A
CHR10_82103037_82109991	DYDC1
CHR10_82284137_82291304	SH2D4B
CHR10_82389231_82393481	SH2D4B
CHR10_83621576_83625826	NRG3
CHR10_85885737_85890044	GHITM
CHR10_85974514_85978764	LRRC22
CHR10_88115480_88119730	GRID1
CHR10_88400853_88405103	OPN4
CHR10_88714667_88724548	C10orf116,KIAA1975
CHR10_88739668_88743918	N/A
CHR10_92606901_92611151	HTR7
CHR10_92617754_92622004	RPP30
CHR10_94819721_94824406	CYP26A1
CHR10_95312911_95317217	GPR120
CHR10_95350233_95354483	RBP4
CHR10_95358834_95363084	PDE6C
CHR10_96429867_96434271	CYP2C18
CHR10_96818400_96822744	CYP2C8
CHR10_96940446_96944696	C10orf129
CHR10_96953537_96957787	C10orf129
CHR10_97039936_97044271	PDLIM1
CHR10_97875993_97880400	ZNF518
CHR10_98020395_98024816	BLNK
CHR10_98050574_98054951	DNTT
CHR10_98107979_98112582	TMEM10
CHR10_98382238_98386488	PIK3AP1
CHR10_98469415_98473769	PIK3AP1
CHR10_98818461_98822711	no_genemapped
CHR10_98934903_98939167	SLIT1
CHR10_99520953_99525260	SFRP5
CHR10_99596484_99600735	C10orf132
CHR10_99614378_99618628	no_genemapped
CHR10_99685205_99689525	CRTAC1
CHR10_99760334_99764584	CRTAC1
CHR10_99779825_99784075	CRTAC1
CHR10_100984799_100989109	HPSE2
CHR10_101279199_101283449	NKX2-3
CHR10_101830834_101835124	CPN1
CHR10_102079180_102083733	PKD2L1
CHR10_102209287_102213537	WNT8B
CHR10_102491821_102499006	PAX2
CHR10_102876751_102881001	TLX1
CHR10_102977957_102982207	LBX1
CHR10_103100314_103104640	BTRC
CHR10_103972632_103976882	ELOVL3
CHR10_104140819_104146202	NFKB2
CHR10_104166078_104172965	FBXL15,PSD
CHR10_105023409_105027659	INA
CHR10_105834878_105839128	COL17A1
CHR10_106100011_106104309	C10orf80
CHR10_106387348_106391598	SORCS3
CHR10_108913532_108917782	SORCS1
CHR10_112823410_112828330	ADRA2A
CHR10_114120405_114126717	ACSL5
CHR10_115299274_115303540	HABP2
CHR10_115923146_115929864	TDRD1
CHR10_115949747_115953997	TDRD1
CHR10_115985507_115989990	VWA2
CHR10_116275829_116280175	ABLIM1
CHR10_116407298_116411548	ABLIM1
CHR10_116567992_116572522	KIAA1600
CHR10_118020891_118026466	GFRA1
CHR10_118070429_118074679	C10orf96
CHR10_118173869_118178119	PNLIPRP3
CHR10_118291917_118296344	PNLIP
CHR10_118336960_118341381	PNLIPRP1
CHR10_118367307_118371557	PNLIPRP2
CHR10_118921098_118925348	no_genemapped
CHR10_118943489_118947739	KCNK18
CHR10_118987093_118991458	SLC18A2
CHR10_119124177_119128427	PDZD8
CHR10_119288445_119295777	EMX2
CHR10_120343996_120348371	PRLHR
CHR10_122202955_122207205	PPAPDC1A
CHR10_122343950_122348460	C10orf85
CHR10_123347157_123351462	FGFR2
CHR10_123909430_123913844	TACC2
CHR10_124306670_124310920	DMBT1
CHR10_124448578_124452828	C10orf120
CHR10_124502699_124506949	FLJ46361
CHR10_124599549_124603800	CUZD1
CHR10_124628318_124634034	FAM24B,LOC399815
CHR10_124894127_124898377	HMX2
CHR10_124900359_124904678	BUB3
CHR10_125640570_125644990	CPXM2
CHR10_125795275_125799731	GALNAC4S-6ST
CHR10_125841123_125846593	GALNAC4S-6ST
CHR10_126096691_126100967	OAT
CHR10_126905724_126910765	no_genemapped
CHR10_127360909_127365203	C10orf122
CHR10_129422441_129428750	LOC387720
CHR10_131151955_131156259	MGMT
CHR10_131472136_131476392	N/A
CHR10_131821152_131825421	TXNL2
CHR10_133471775_133476025	FLJ46300
CHR10_133801921_133807959	C10orf39
CHR10_133846893_133851143	DPYSL4
CHR10_133911852_133916102	STK32C
CHR10_134605287_134609579	C10orf93
CHR10_134625527_134629783	LOC399829
CHR10_134820460_134824710	KNDC1
CHR10_134827177_134831625	KNDC1
CHR10_134857050_134861300	KNDC1
CHR10_134890267_134894517	UTF1
CHR10_134999616_135003901	DRD1IP
CHR10_135007361_135011650	PRAP1
CHR10_135113921_135121914	LOC619207
CHR10_135124225_135130375	LOC619207
CHR10_135187356_135191638	CYP2E1
CHR10_135222838_135227088	SYCE1
CHR11_265069_269319	no_genemapped
CHR11_399227_403529	SIGIRR
CHR11_404226_410897	SIGIRR
CHR11_1562339_1566589	KRTAP5-1
CHR11_1575350_1579600	KRTAP5-2
CHR11_1585441_1589769	KRTAP5-8
CHR11_1599194_1603444	KRTAP5-4
CHR11_1662391_1666641	FAM99A
CHR11_1671500_1675750	KRTAP5-6
CHR11_1805392_1813031	SYT8
CHR11_1827275_1831633	LSP1
CHR11_1865483_1869733	LSP1
CHR11_1894011_1901418	TNNT3
CHR11_1949571_1953821	N/A
CHR11_1974530_1978780	H19
CHR11_2106239_2113041	C11orf43
CHR11_2114822_2120280	IGF2,N/A
CHR11_2148851_2153183	TH
CHR11_2248008_2252258	ASCL2
CHR11_2400098_2404351	TRPM5
CHR11_2419296_2423877	KCNQ1
CHR11_2435759_2440009	KCNQ1
CHR11_2844368_2848726	KCNQ1DN
CHR11_4345351_4349601	OR52B4
CHR11_4423645_4427895	OR52K2
CHR11_4463206_4467456	OR52K1
CHR11_4519496_4523746	OR52M1
CHR11_4554876_4559126	C11orf40
CHR11_4561118_4565368	OR52I2
CHR11_4568344_4572594	OR52I1
CHR11_4614096_4622481	OR51D1
CHR11_4626635_4630885	OR51E1
CHR11_4674775_4679148	OR51E2
CHR11_4746973_4751223	OR51F1
CHR11_4781673_4785923	OR52R1
CHR11_4795691_4799941	OR51F2
CHR11_4826264_4830514	OR51S1
CHR11_4856124_4860374	OR51T1
CHR11_4892719_4896969	OR51G2
CHR11_4901395_4905645	OR51G1
CHR11_4932769_4937019	OR51A2
CHR11_4962496_4966749	MMP26
CHR11_4973288_4977538	OR51L1
CHR11_5020831_5025081	OR52J3
CHR11_5036683_5040933	OR52E2
CHR11_5098634_5102884	OR52A4
CHR11_5109698_5113948	OR52A5
CHR11_5177756_5182006	OR51V1
CHR11_5211539_5215934	HBD
CHR11_5226913_5231193	HBG1
CHR11_5231837_5236117	HBG1
CHR11_5247199_5251449	HBE1
CHR11_5279002_5283252	OR51B4
CHR11_5301353_5305603	OR51B2
CHR11_5320580_5324830	OR51B5
CHR11_5325813_5330063	OR51B6
CHR11_5363704_5367954	OR51M1
CHR11_5396506_5400756	OR51Q1
CHR11_5418570_5422820	OR51I1
CHR11_5427794_5432044	OR51I2
CHR11_5463012_5467262	OR52D1
CHR11_5482660_5486910	HBE1
CHR11_5486979_5491244	UBQLN3
CHR11_5493642_5498001	MGC20470
CHR11_5522579_5526829	OR52H1
CHR11_5555182_5559432	OR52B6
CHR11_5710753_5715072	OR56B1
CHR11_5729046_5733296	OR52N4
CHR11_5755690_5759940	OR52N5
CHR11_5858598_5862848	OR52E4
CHR11_5875082_5879332	OR52E5
CHR11_5921652_5925902	OR56A3
CHR11_5963986_5968236	OR52L1
CHR11_5980204_5984454	OR56A4
CHR11_6004760_6009010	OR56A1
CHR11_6082084_6086334	OR56B4
CHR11_6147382_6151632	OR52B2
CHR11_6173529_6177779	OR52W1
CHR11_6208021_6217659	CNGA4
CHR11_6234041_6238481	CCKBR
CHR11_6396126_6400720	APBB1
CHR11_6451031_6455290	TRIM3
CHR11_6632900_6637156	DCHS1
CHR11_6695038_6703187	GVIN1
CHR11_6746014_6750264	OR2AG2
CHR11_6759344_6763594	OR2AG1
CHR11_6772840_6777215	OR6A2
CHR11_6819958_6824239	OR10A5
CHR11_6850954_6855204	OR10A4
CHR11_6869557_6873807	OR2D2
CHR11_6895308_6899558	OR2D3
CHR11_6900729_6904979	ZNF215
CHR11_6906492_6910742	ZNF215
CHR11_7012872_7017122	NALP14
CHR11_7063358_7067660	HNRNPG-T
CHR11_7213084_7217334	SYT9
CHR11_7226256_7230506	SYT9
CHR11_7459830_7464080	OLFML1
CHR11_7650529_7654897	CYB5R2
CHR11_7683767_7688017	OVCH2
CHR11_7803345_7807595	OR5P3
CHR11_7906035_7910285	OR10A6
CHR11_7916893_7921143	OR10A3
CHR11_7940874_7945212	NALP10
CHR11_7961969_7966219	EIF3S5
CHR11_8013255_8021290	N/A,TUB
CHR11_8055984_8060234	TUB
CHR11_8116012_8120262	RIC3
CHR11_8146362_8150648	RIC3
CHR11_8237067_8245482	LMO1
CHR11_8571326_8575579	STK33
[truncated: 5,573 more rows]

## Sheet: B48_K27_38904402
CHR10_3095394_3101568	LOC441546,PFKP
[truncated: 5,838 more rows]

[truncated: 20 more sheets: B73_K27_33967202, fNSC_K27_32038802, B12_K9_32038502, B25_K9_33963302, B48_K9_33969802, B73_K9_32006902, fNSC_K9_32251702, B12_meC_32089502, B25_meC_33975202, B48_meC_33969502, B73_meC_32419902, fNSC_meC_32111102_01, BTSC_K4core, BTSC_K27core, BTSC_K9core, BTSC_meCcore, BTSC_K4_universe, BTSC_K27_universe, BTSC_K9_universe, BTSC_meC_universe]
